# Supplementary material for: Correlating fluorescence microscopy, optical and magnetic tweezers to study single chiral biopolymers such as DNA
Source: Nat Commun. 2024 Mar 29;15:2748. doi: 10.1038/s41467-024-47126-6 (PMC10980717; doi:10.1038/s41467-024-47126-6)
Supplement: Supplementary file 21 — Source Data [file 41467_2024_47126_MOESM21_ESM.zip]

Archive with 137 entries (104 files):
- source data_final/desktop.ini
- source data_final/extd data fig 1/
- source data_final/extd data fig 1/desktop.ini
- source data_final/extd data fig 1/relax cycle persistence lengths in nm.dat
- source data_final/extd data fig 1/stretch cycle persistence lengths in nm.dat
- source data_final/extd data fig 3/
- source data_final/extd data fig 3/desktop.ini
- source data_final/extd data fig 3/N01_03pN/
- source data_final/extd data fig 3/N01_03pN/bends_length_l-15.dat
- source data_final/extd data fig 3/N01_03pN/desktop.ini
- source data_final/extd data fig 3/N01_03pN/end-end_N01_03.dat
- source data_final/extd data fig 3/N01_03pN/projected_PlectLocs_N01_03pN.txt
- source data_final/extd data fig 3/N01_03pN/ptraj_BubbleLocs_N01_03pN.txt
- source data_final/extd data fig 3/N01_07pN/
- source data_final/extd data fig 3/N01_07pN/bends_length_l-15.dat
- source data_final/extd data fig 3/N01_07pN/desktop.ini
- source data_final/extd data fig 3/N01_07pN/end-end_N01_07.dat
- source data_final/extd data fig 3/N01_07pN/projected_PlectLocs_N01_07pN.txt
- source data_final/extd data fig 3/N01_07pN/ptraj_BubbleLocs_N01_07pN.txt
- source data_final/extd data fig 3/P0_0pN/
- source data_final/extd data fig 3/P0_0pN/bends_length_l-15.dat
- source data_final/extd data fig 3/P0_0pN/desktop.ini
- source data_final/extd data fig 3/P0_0pN/end-end_P0_0.dat
- source data_final/extd data fig 3/P0_0pN/ptraj_BubbleLocs_P0_0pN.txt
- source data_final/extd data fig 3/P01_03pN/
- source data_final/extd data fig 3/P01_03pN/bends_length_l-15.dat
- source data_final/extd data fig 3/P01_03pN/desktop.ini
- source data_final/extd data fig 3/P01_03pN/end-end_P01_03.dat
- source data_final/extd data fig 3/P01_03pN/projected_PlectLocs_P01_03pN.txt
- source data_final/extd data fig 3/P01_03pN/ptraj_BubbleLocs_P01_03pN.txt
- source data_final/extd data fig 3/P01_07pN/
- source data_final/extd data fig 3/P01_07pN/bends_length_l-15.dat
- source data_final/extd data fig 3/P01_07pN/desktop.ini
- source data_final/extd data fig 3/P01_07pN/end-end_P01_07.dat
- source data_final/extd data fig 3/P01_07pN/projected_PlectLocs_P01_07pN.txt
- source data_final/extd data fig 3/P01_07pN/ptraj_BubbleLocs_P01_07pN.txt
- source data_final/figure 2/
- source data_final/figure 2/desktop.ini
- source data_final/figure 2/figure 2g/
- source data_final/figure 2/figure 2g/C19output.xlsx
- source data_final/figure 2/figure 2g/C20output.xlsx
- source data_final/figure 2/figure 2g/C22output.xlsx
- source data_final/figure 2/figure 2g/Description.txt
- source data_final/figure 2/figure 2g/desktop.ini
- source data_final/figure 2/figure 2h/
- source data_final/figure 2/figure 2h/desktop.ini
- source data_final/figure 2/figure 2h/Source Data fig 2h.xlsx
- source data_final/figure 3/
- source data_final/figure 3/desktop.ini
- source data_final/figure 3/figure 3a/
- source data_final/figure 3/figure 3a/contour lengths in microns.dat
- source data_final/figure 3/figure 3a/desktop.ini
- source data_final/figure 3/figure 3a/fig3a Force extension data.txt
- source data_final/figure 3/figure 3a/persistence lengths in nm.dat
- source data_final/figure 3/figure 3b/
- source data_final/figure 3/figure 3b/desktop.ini
- source data_final/figure 3/figure 3b/protocol.txt
- source data_final/figure 3/figure 3b/twistdata.csv
- source data_final/figure 3/figure 3c/
- source data_final/figure 3/figure 3c/desktop.ini
- source data_final/figure 3/figure 3c/high force/
- source data_final/figure 3/figure 3c/high force/blue line sigma and extension.dat
- source data_final/figure 3/figure 3c/high force/desktop.ini
- source data_final/figure 3/figure 3c/high force/green line sigma and extension.dat
- source data_final/figure 3/figure 3c/high force/red line sigma and extension.dat
- source data_final/figure 3/figure 3c/low force/
- source data_final/figure 3/figure 3c/low force/blue line sigma and extension.dat
- source data_final/figure 3/figure 3c/low force/desktop.ini
- source data_final/figure 3/figure 3c/low force/green line sigma and extension.dat
- source data_final/figure 3/figure 3c/low force/orange line sigma and extension.dat
- source data_final/figure 3/figure 3c/low force/red line sigma and extension.dat
- source data_final/figure 4/
- source data_final/figure 4/desktop.ini
- source data_final/figure 4/figure 4d/
- source data_final/figure 4/figure 4d/desktop.ini
- source data_final/figure 4/figure 4d/fig4d force extension data.txt
- source data_final/figure 4/figure 4e/
- source data_final/figure 4/figure 4e/contour lengths in microns.dat
- source data_final/figure 4/figure 4e/desktop.ini
- source data_final/figure 5/
- source data_final/figure 5/desktop.ini
- source data_final/figure 5/figure 5a/
- source data_final/figure 5/figure 5a/blue line sigma and extension.dat
- source data_final/figure 5/figure 5a/desktop.ini
- source data_final/figure 5/figure 5a/green line sigma and extension.dat
- source data_final/figure 5/figure 5a/orange line sigma and extension.dat
- source data_final/figure 5/figure 5a/red line sigma and extension.dat
- source data_final/figure 5/figure 5b/
- source data_final/figure 5/figure 5b/desktop.ini
- source data_final/figure 5/figure 5b/fig5b_source.txt
- source data_final/figure 5/figure 5d/
- source data_final/figure 5/figure 5d/desktop.ini
- source data_final/figure 5/figure 5d/Figure 5d Source Data description.txt
- source data_final/figure 5/figure 5d/Source Data fig 5d.xlsx
- source data_final/figure 5/figure 5g/
- source data_final/figure 5/figure 5g/blue plectoneme.txt
- source data_final/figure 5/figure 5g/cyan plectoneme.txt
- source data_final/figure 5/figure 5g/desktop.ini
- source data_final/figure 5/figure 5g/orange plectoneme.txt
- source data_final/figure 5/figure 5h/
- source data_final/figure 5/figure 5h/Description.txt
- source data_final/figure 5/figure 5h/desktop.ini
- source data_final/figure 5/figure 5h/p1.csv
- source data_final/figure 5/figure 5h/p2.csv
- source data_final/figure 5/figure 5h/p3.csv
- source data_final/figure 6/
- source data_final/figure 6/desktop.ini
- source data_final/figure 6/figure 6a/
- source data_final/figure 6/figure 6a/desktop.ini
- source data_final/figure 6/figure 6a/fig6a_sigma011_source_data.txt
- source data_final/figure 6/figure 6a/fig6a_sigma014_source_data.txt
- source data_final/figure 6/figure 6a/fig6a_sigma-014_source_data.txt
- source data_final/figure 6/figure6b-d/
- source data_final/figure 6/figure6b-d/desktop.ini
- source data_final/figure 6/figure6b-d/figure6/
- source data_final/figure 6/figure6b-d/figure6/desktop.ini
- source data_final/figure 6/figure6b-d/figure6/fig6b_bubble_probability_source_data.txt
- source data_final/figure 6/figure6b-d/figure6/fig6b_tether_intensity_profile_source_data.txt
- source data_final/figure 6/figure6b-d/figure6/fig6c_sigma011_predicted_plectonemes_source_data.txt
- source data_final/figure 6/figure6b-d/figure6/fig6c_sigma011_tether_line_profile_source_data.txt
- source data_final/figure 6/figure6b-d/figure6/fig6c_sigma014_predicted_plectonemes_source_data.txt
- source data_final/figure 6/figure6b-d/figure6/fig6c_sigma-014_predicted_plectonemes_source_data.txt
- source data_final/figure 6/figure6b-d/figure6/fig6c_sigma014_tether_line_profile_source_data.txt
- source data_final/figure 6/figure6b-d/figure6/plectoneme_density_predictions/
- source data_final/figure 6/figure6b-d/figure6/plectoneme_density_predictions/desktop.ini
- source data_final/figure 6/figure6b-d/figure6/plectoneme_density_predictions/tether_1900.txt
- source data_final/figure 6/figure6b-d/figure6/plectoneme_density_predictions/tether_6700.txt
- source data_final/figure 6/figure6b-d/figure6/plectoneme_density_predictions/tether_8300.txt
- source data_final/figure 6/figure6b-d/figure6/twistDNA_output/
- source data_final/figure 6/figure6b-d/figure6/twistDNA_output/desktop.ini
- source data_final/figure 6/figure6b-d/figure6/twistDNA_output/openproba.bed
- source data_final/figure 6/figure6b-d/figure6/violin_plot_data/
- source data_final/figure 6/figure6b-d/figure6/violin_plot_data/desktop.ini
- source data_final/figure 6/figure6b-d/figure6/violin_plot_data/raw_data_last400_bootstrap.csv
- source data_final/suppl figure 9b/
- source data_final/suppl figure 9b/210428 handles.tif
- source data_final/suppl figure 9b/desktop.ini
