# Supplementary material for: Correlating fluorescence microscopy, optical and magnetic tweezers to study single chiral biopolymers such as DNA
Source: Nat Commun. 2024 Mar 29;15:2748. doi: 10.1038/s41467-024-47126-6 (PMC10980717; doi:10.1038/s41467-024-47126-6)
Supplement: Supplementary file 21 — Source Data [file 41467_2024_47126_MOESM21_ESM.zip › source data_final/extd data fig 1/relax cycle persistence lengths in nm.dat]

57.58514053
58.80898664
53.27765238
54.53842397
49.8035745
53.35116603
47.98013364
49.70868861
44.56420545
49.71425754
46.50801898
53.37704713
41.40808066
46.96694066
44.60060561
45.37949295
43.75820846
47.76076118
47.91028739
42.55484855
58.80736897
57.78058255
61.79064213
60.59932125
65.30786347
64.90513432
57.40868636
