# Supplementary material for: Correlating fluorescence microscopy, optical and magnetic tweezers to study single chiral biopolymers such as DNA
Source: Nat Commun. 2024 Mar 29;15:2748. doi: 10.1038/s41467-024-47126-6 (PMC10980717; doi:10.1038/s41467-024-47126-6)
Supplement: Supplementary file 21 — Source Data [file 41467_2024_47126_MOESM21_ESM.zip › source data_final/extd data fig 1/stretch cycle persistence lengths in nm.dat]

55.88593577
57.29472955
57.16740186
53.58525121
56.44056109
47.84331733
50.55225119
47.5214981
46.57294729
40.93993205
45.70178434
60.1732086
47.23221276
50.27985001
49.26850838
48.28076117
47.08498764
42.3954829
43.12587282
46.57902336
65.78018258
61.63238162
59.69062669
61.12493297
60.42822246
52.093864
58.54562238
