# Supplementary material for: Correlating fluorescence microscopy, optical and magnetic tweezers to study single chiral biopolymers such as DNA
Source: Nat Commun. 2024 Mar 29;15:2748. doi: 10.1038/s41467-024-47126-6 (PMC10980717; doi:10.1038/s41467-024-47126-6)
Supplement: Supplementary file 21 — Source Data [file 41467_2024_47126_MOESM21_ESM.zip › source data_final/extd data fig 3/N01_03pN/end-end_N01_03.dat]

       1     970.3498
       2     966.5504
       3     961.3361
       4     958.1833
       5     957.3207
       6     954.9459
       7     949.7363
       8     945.3910
       9     941.5053
      10     942.2309
      11     936.1404
      12     934.9627
      13     930.7043
      14     928.9325
      15     923.4856
      16     919.2937
      17     917.4548
      18     915.9785
      19     912.8740
      20     913.7528
      21     914.6894
      22     912.4268
      23     905.2795
      24     902.6382
      25     900.0059
      26     898.5922
      27     894.3680
      28     890.8661
      29     888.4649
      30     887.9600
      31     886.0023
      32     886.0796
      33     881.5277
      34     882.1453
      35     878.7966
      36     881.0395
      37     878.9974
      38     879.2546
      39     876.4329
      40     879.7820
      41     880.3122
      42     879.3863
      43     878.9859
      44     877.3062
      45     874.6816
      46     876.0062
      47     869.7896
      48     868.7159
      49     869.3258
      50     866.2221
      51     861.1034
      52     863.1812
      53     859.0410
      54     857.6380
      55     854.1092
      56     852.1237
      57     851.8647
      58     848.0996
      59     845.1801
      60     843.9174
      61     845.4790
      62     844.2485
      63     846.1785
      64     846.5857
      65     843.3494
      66     843.2681
      67     841.6091
      68     841.9676
      69     841.0503
      70     843.8780
      71     847.3318
      72     849.1772
      73     847.7906
      74     846.5243
      75     847.5654
      76     845.6510
      77     844.4165
      78     846.0326
      79     842.2039
      80     841.7920
      81     839.9638
      82     835.5985
      83     836.5646
      84     831.6215
      85     830.8800
      86     827.0195
      87     824.6470
      88     826.9444
      89     822.3591
      90     822.1494
      91     822.5171
      92     820.5678
      93     819.1983
      94     814.9359
      95     814.7160
      96     815.3459
      97     812.5997
      98     808.5003
      99     806.6190
     100     809.1794
     101     807.3381
     102     806.0292
     103     802.8418
     104     805.5046
     105     802.0585
     106     802.7078
     107     805.0011
     108     800.3629
     109     801.5415
     110     802.9043
     111     804.2594
     112     802.3725
     113     798.3364
     114     801.4288
     115     802.0286
     116     801.4696
     117     802.8415
     118     803.0221
     119     800.7927
     120     798.9493
     121     797.6047
     122     797.1431
     123     801.1244
     124     792.3360
     125     793.2863
     126     794.7876
     127     795.2630
     128     796.6181
     129     792.9765
     130     791.3149
     131     796.1708
     132     793.6126
     133     791.7886
     134     788.6563
     135     783.3204
     136     783.1741
     137     776.5371
     138     778.8279
     139     775.1076
     140     773.1539
     141     773.8738
     142     768.0887
     143     766.0848
     144     762.2669
     145     765.0873
     146     764.0433
     147     757.4203
     148     755.9176
     149     756.7587
     150     758.2285
     151     759.7346
     152     759.4023
     153     758.5478
     154     760.6817
     155     762.9531
     156     761.7296
     157     762.2133
     158     765.9295
     159     766.8241
     160     768.9354
     161     767.8472
     162     768.8058
     163     771.0587
     164     772.8774
     165     771.1807
     166     770.5515
     167     771.4310
     168     772.3658
     169     769.9863
     170     770.1019
     171     770.5484
     172     767.6852
     173     765.1672
     174     767.6242
     175     768.2963
     176     767.4984
     177     768.4530
     178     766.6348
     179     768.2603
     180     769.3638
     181     769.3224
     182     768.9245
     183     766.2070
     184     767.4432
     185     767.8360
     186     770.3940
     187     769.1707
     188     770.3008
     189     764.6650
     190     765.5853
     191     764.6507
     192     763.2387
     193     765.8410
     194     763.7409
     195     762.5392
     196     765.0729
     197     766.2515
     198     765.3631
     199     766.6044
     200     765.6078
     201     764.5696
     202     762.0538
     203     761.5665
     204     759.5115
     205     761.8924
     206     761.5710
     207     764.1013
     208     761.3796
     209     760.8524
     210     759.1341
     211     760.3252
     212     756.6260
     213     759.4905
     214     761.7364
     215     762.7474
     216     764.3057
     217     766.5625
     218     767.6119
     219     767.8160
     220     765.6516
     221     768.6817
     222     768.2268
     223     765.9537
     224     764.4574
     225     765.9235
     226     764.0189
     227     766.6989
     228     767.0890
     229     770.9574
     230     771.1880
     231     773.0186
     232     772.8519
     233     774.3036
     234     773.5200
     235     774.2816
     236     776.8389
     237     773.8464
     238     774.5792
     239     768.9645
     240     772.2324
     241     770.6669
     242     769.5140
     243     772.1559
     244     770.2966
     245     768.7512
     246     769.9878
     247     769.9594
     248     767.6906
     249     766.9123
     250     767.5437
     251     770.3600
     252     772.7179
     253     776.7241
     254     774.3365
     255     777.7252
     256     780.9641
     257     780.3623
     258     780.5087
     259     774.7321
     260     771.7662
     261     770.8811
     262     769.6865
     263     764.7593
     264     765.6143
     265     764.4134
     266     761.6010
     267     760.5946
     268     761.0630
     269     761.2833
     270     761.0732
     271     764.2128
     272     763.3093
     273     760.2350
     274     757.4462
     275     754.4363
     276     753.5402
     277     748.3971
     278     748.9549
     279     747.2903
     280     748.0747
     281     744.8051
     282     743.1252
     283     742.1260
     284     738.4643
     285     739.4799
     286     737.9724
     287     737.0009
     288     738.3974
     289     732.4955
     290     731.9212
     291     729.3515
     292     728.2180
     293     728.6866
     294     728.2234
     295     725.2502
     296     725.6685
     297     725.6954
     298     725.1777
     299     725.8976
     300     722.5274
     301     722.6325
     302     724.1949
     303     721.8556
     304     721.4670
     305     721.6850
     306     720.5937
     307     720.4874
     308     721.0233
     309     723.2549
     310     722.1037
     311     721.1640
     312     721.3282
     313     723.9242
     314     722.5471
     315     725.4540
     316     723.1344
     317     723.2216
     318     722.0740
     319     723.3607
     320     721.8061
     321     721.3674
     322     719.0035
     323     720.4859
     324     718.7143
     325     718.3010
     326     712.0615
     327     713.5630
     328     713.7764
     329     710.2142
     330     708.8920
     331     705.4671
     332     702.1774
     333     703.4578
     334     703.8176
     335     702.9287
     336     703.4517
     337     701.3826
     338     695.6817
     339     692.9697
     340     693.9886
     341     692.9711
     342     696.8846
     343     694.6278
     344     692.7027
     345     687.9895
     346     685.8683
     347     684.1374
     348     682.4050
     349     681.7097
     350     683.1595
     351     684.9826
     352     683.6736
     353     680.0970
     354     679.9687
     355     679.3545
     356     681.9107
     357     679.2248
     358     681.0222
     359     679.6441
     360     677.5758
     361     675.0341
     362     675.4419
     363     673.6931
     364     671.2414
     365     675.4460
     366     677.1161
     367     679.0789
     368     681.0316
     369     677.2239
     370     678.4434
     371     674.4463
     372     674.9827
     373     674.5381
     374     674.3818
     375     675.3382
     376     676.1755
     377     670.6384
     378     671.7666
     379     668.7644
     380     667.7553
     381     668.9632
     382     666.1088
     383     666.4032
     384     667.1304
     385     664.9763
     386     665.3106
     387     665.6889
     388     663.5987
     389     662.5852
     390     658.8422
     391     658.1058
     392     656.3854
     393     658.0470
     394     658.6463
     395     656.7377
     396     659.9389
     397     664.9688
     398     666.2942
     399     668.0868
     400     665.7478
     401     666.1036
     402     665.9842
     403     663.9589
     404     663.7886
     405     667.5922
     406     669.0437
     407     665.2046
     408     665.3959
     409     663.9072
     410     660.2065
     411     665.6316
     412     665.1196
     413     663.2251
     414     661.6381
     415     662.2029
     416     662.1798
     417     665.3730
     418     666.0033
     419     662.9528
     420     662.5005
     421     665.1420
     422     661.3371
     423     659.8270
     424     657.7821
     425     660.2339
     426     658.7813
     427     659.6224
     428     663.8526
     429     663.3597
     430     663.4835
     431     661.4606
     432     657.4265
     433     658.1215
     434     657.8894
     435     658.4149
     436     658.9078
     437     657.9112
     438     656.7121
     439     657.9484
     440     658.0839
     441     656.2324
     442     656.2809
     443     653.3975
     444     654.6339
     445     656.4800
     446     657.3953
     447     657.2768
     448     657.4845
     449     651.5312
     450     649.1812
     451     653.4334
     452     652.2622
     453     650.6458
     454     646.4151
     455     647.7816
     456     644.9991
     457     644.1737
     458     641.7894
     459     638.9053
     460     637.3214
     461     638.5129
     462     637.3690
     463     639.7076
     464     635.3087
     465     634.5594
     466     632.2090
     467     630.7120
     468     629.6532
     469     626.8764
     470     627.8485
     471     624.1787
     472     625.5753
     473     622.7856
     474     622.6385
     475     620.0411
     476     615.1147
     477     615.4736
     478     609.8119
     479     609.5886
     480     612.2535
     481     606.3892
     482     609.0225
     483     608.4491
     484     610.1238
     485     611.1897
     486     606.9582
     487     607.2066
     488     608.3624
     489     610.7057
     490     609.5563
     491     607.2886
     492     602.6545
     493     602.3715
     494     603.7593
     495     605.8741
     496     608.8353
     497     608.8563
     498     608.9494
     499     606.7032
     500     610.1967
     501     607.5896
     502     609.4271
     503     610.1148
     504     608.4597
     505     609.7491
     506     607.8651
     507     609.4470
     508     614.0559
     509     611.3332
     510     610.2559
     511     608.9032
     512     610.2983
     513     609.0505
     514     609.2455
     515     603.9975
     516     602.6063
     517     602.7222
     518     602.8509
     519     604.5604
     520     601.0909
     521     599.6181
     522     591.6792
     523     592.2237
     524     595.9884
     525     592.9539
     526     587.4331
     527     591.7385
     528     591.2370
     529     589.1521
     530     591.2919
     531     585.4545
     532     588.6194
     533     586.5584
     534     584.7924
     535     582.2916
     536     582.8538
     537     581.9558
     538     582.1788
     539     584.4660
     540     585.4005
     541     580.7741
     542     585.7004
     543     582.5555
     544     580.0897
     545     582.5102
     546     583.8365
     547     579.7119
     548     578.7208
     549     577.8957
     550     576.6273
     551     576.4365
     552     573.3349
     553     575.1048
     554     576.7146
     555     574.7467
     556     577.1708
     557     579.9955
     558     577.4027
     559     580.7182
     560     581.8831
     561     579.1544
     562     581.2887
     563     578.9589
     564     578.5529
     565     578.5006
     566     581.5794
     567     582.5837
     568     586.3192
     569     582.7081
     570     582.2763
     571     576.6814
     572     578.4776
     573     576.6188
     574     577.8597
     575     575.8012
     576     576.3384
     577     575.7238
     578     575.0549
     579     572.9020
     580     572.4793
     581     572.9769
     582     569.7654
     583     573.8812
     584     575.0631
     585     574.2545
     586     572.3191
     587     574.6690
     588     570.9460
     589     565.1240
     590     565.7861
     591     563.6311
     592     562.1435
     593     564.9849
     594     564.7128
     595     564.0328
     596     564.2216
     597     561.5015
     598     559.8488
     599     561.4979
     600     560.0136
     601     562.5532
     602     557.0549
     603     556.0324
     604     552.8544
     605     554.5233
     606     552.9026
     607     551.4240
     608     555.1864
     609     553.0592
     610     551.2755
     611     557.2397
     612     550.1957
     613     556.4855
     614     553.7984
     615     551.2003
     616     552.4811
     617     553.0897
     618     553.1483
     619     552.0233
     620     550.5545
     621     552.6277
     622     557.7883
     623     554.6313
     624     553.7653
     625     559.3699
     626     559.6442
     627     558.8492
     628     561.5842
     629     561.7369
     630     561.5897
     631     562.4557
     632     567.9032
     633     564.6267
     634     567.2436
     635     564.0917
     636     560.0616
     637     559.5851
     638     560.4297
     639     559.4958
     640     557.6809
     641     560.0211
     642     563.2795
     643     559.9145
     644     555.3817
     645     555.8389
     646     557.7193
     647     555.8588
     648     557.2786
     649     556.6307
     650     555.4242
     651     551.5668
     652     550.2956
     653     550.0705
     654     549.2795
     655     553.5142
     656     553.7946
     657     554.2154
     658     558.7331
     659     558.7216
     660     558.3674
     661     562.1099
     662     562.6773
     663     563.4780
     664     558.0405
     665     560.7377
     666     564.1842
     667     562.5674
     668     566.2644
     669     563.7125
     670     564.5372
     671     569.6866
     672     568.1401
     673     573.0120
     674     570.2697
     675     568.9050
     676     570.9281
     677     573.2911
     678     569.7917
     679     575.0189
     680     574.0811
     681     575.2016
     682     576.0250
     683     574.5772
     684     574.8608
     685     575.7842
     686     572.9668
     687     572.0559
     688     569.4536
     689     568.6083
     690     565.5128
     691     562.5506
     692     560.0468
     693     561.1367
     694     563.2723
     695     562.4194
     696     566.6415
     697     565.2340
     698     568.0155
     699     566.7596
     700     563.2812
     701     562.1028
     702     559.7429
     703     559.7696
     704     557.9278
     705     553.4305
     706     551.1294
     707     554.9635
     708     551.6159
     709     552.9396
     710     555.8026
     711     556.7374
     712     557.4537
     713     556.8977
     714     558.6510
     715     559.9842
     716     560.2322
     717     558.9533
     718     560.7620
     719     563.7673
     720     566.6450
     721     565.6656
     722     561.4053
     723     561.0616
     724     560.9986
     725     568.0682
     726     567.4259
     727     569.0960
     728     571.9850
     729     564.9141
     730     565.0104
     731     561.2306
     732     560.0485
     733     560.9842
     734     560.3390
     735     561.3447
     736     559.9935
     737     564.2805
     738     563.1513
     739     563.0705
     740     566.4473
     741     561.6472
     742     561.3831
     743     557.1098
     744     557.2189
     745     555.0686
     746     553.2855
     747     557.0129
     748     555.5519
     749     556.2197
     750     560.4000
     751     563.4698
     752     563.7864
     753     563.0716
     754     560.4282
     755     558.8183
     756     557.1250
     757     555.9821
     758     559.6305
     759     561.8079
     760     565.1775
     761     561.5393
     762     560.7418
     763     562.1621
     764     560.6031
     765     558.8659
     766     556.7048
     767     555.1168
     768     556.4530
     769     555.6122
     770     554.6472
     771     553.1989
     772     550.9350
     773     547.0107
     774     546.4879
     775     544.2271
     776     542.3659
     777     539.9497
     778     540.7653
     779     539.7028
     780     539.2674
     781     539.1441
     782     539.4088
     783     533.8486
     784     533.3720
     785     533.7246
     786     534.2775
     787     533.3225
     788     533.5876
     789     530.5657
     790     531.9213
     791     530.8685
     792     534.6837
     793     538.9758
     794     538.8297
     795     542.9677
     796     539.8034
     797     542.0706
     798     540.7268
     799     542.8515
     800     542.1164
     801     543.0384
     802     541.2970
     803     542.0428
     804     545.4360
     805     540.6809
     806     536.5207
     807     534.1049
     808     529.4026
     809     527.6013
     810     526.8582
     811     528.3571
     812     526.2029
     813     524.0692
     814     523.9680
     815     522.0099
     816     520.6131
     817     522.1196
     818     519.7542
     819     523.1351
     820     526.1102
     821     525.2601
     822     529.5496
     823     532.1640
     824     535.5829
     825     534.5538
     826     536.1895
     827     539.3072
     828     539.0312
     829     539.9324
     830     539.4414
     831     538.0677
     832     539.6676
     833     536.0528
     834     538.9723
     835     538.9302
     836     544.5340
     837     541.8229
     838     539.0713
     839     538.7258
     840     537.8471
     841     536.1153
     842     536.7723
     843     536.4648
     844     541.2399
     845     542.0268
     846     541.5946
     847     537.9165
     848     539.7995
     849     538.7310
     850     534.9299
     851     539.2900
     852     536.9457
     853     538.6485
     854     541.0356
     855     536.9836
     856     539.2404
     857     540.9787
     858     541.8215
     859     537.8386
     860     534.1437
     861     537.1853
     862     536.0587
     863     536.1302
     864     534.3378
     865     530.4780
     866     531.3707
     867     530.0860
     868     530.1592
     869     524.0863
     870     523.2973
     871     521.2965
     872     519.8919
     873     515.0873
     874     517.7393
     875     511.2277
     876     511.2864
     877     510.8734
     878     509.5868
     879     509.1440
     880     506.0925
     881     503.7578
     882     502.9318
     883     502.0798
     884     501.6822
     885     501.5682
     886     502.1990
     887     499.5144
     888     500.4732
     889     503.7761
     890     504.8332
     891     505.8766
     892     504.1918
     893     505.0601
     894     503.1897
     895     507.7903
     896     508.2185
     897     505.8643
     898     508.7270
     899     504.3542
     900     505.0977
     901     502.4062
     902     500.5404
     903     498.6549
     904     496.4041
     905     492.7148
     906     493.3047
     907     492.3122
     908     489.3633
     909     491.0766
     910     488.1558
     911     490.0344
     912     488.6089
     913     488.9954
     914     489.7343
     915     490.6112
     916     493.0472
     917     491.1828
     918     490.6835
     919     488.9822
     920     489.8915
     921     492.8722
     922     493.9256
     923     491.8203
     924     493.9087
     925     494.7385
     926     496.4780
     927     492.0477
     928     493.9273
     929     491.7113
     930     491.9142
     931     491.7075
     932     491.5078
     933     492.3057
     934     490.6312
     935     491.3376
     936     489.0699
     937     486.6585
     938     484.9168
     939     486.6111
     940     486.0453
     941     488.9140
     942     487.4015
     943     489.9832
     944     487.0855
     945     490.7832
     946     489.9936
     947     489.5444
     948     486.7408
     949     487.4828
     950     486.0905
     951     486.8074
     952     487.9981
     953     485.9878
     954     487.9369
     955     484.1461
     956     484.0411
     957     484.1148
     958     481.9606
     959     485.9482
     960     484.9852
     961     483.8216
     962     487.4955
     963     488.1634
     964     484.0364
     965     488.0860
     966     484.9010
     967     487.5935
     968     484.5435
     969     477.8395
     970     477.7495
     971     478.9930
     972     475.4279
     973     478.1841
     974     477.6712
     975     477.6485
     976     475.7599
     977     476.2137
     978     477.3306
     979     477.5269
     980     478.5886
     981     477.1947
     982     477.6735
     983     479.9014
     984     479.4354
     985     479.1354
     986     481.2293
     987     479.9433
     988     484.9398
     989     486.6746
     990     487.7391
     991     488.5281
     992     489.3815
     993     487.0717
     994     487.5078
     995     486.0386
     996     481.0766
     997     484.4546
     998     482.3957
     999     481.8677
    1000     482.5775
    1001     479.2941
    1002     480.9413
    1003     478.8074
    1004     480.3767
    1005     479.2605
    1006     477.7002
    1007     479.6819
    1008     480.7185
    1009     476.7871
    1010     478.7404
    1011     479.0146
    1012     478.2663
    1013     474.8664
    1014     473.5165
    1015     473.5318
    1016     472.6845
    1017     472.8367
    1018     465.3509
    1019     463.5403
    1020     465.5561
    1021     462.2212
    1022     459.6740
    1023     460.2950
    1024     457.9358
    1025     455.7440
    1026     458.2975
    1027     459.1140
    1028     459.9992
    1029     463.1090
    1030     463.2705
    1031     470.7074
    1032     471.9173
    1033     474.9840
    1034     472.9463
    1035     475.0164
    1036     474.5334
    1037     474.2546
    1038     475.1891
    1039     475.2973
    1040     475.5485
    1041     476.7647
    1042     478.5747
    1043     481.0912
    1044     481.3940
    1045     485.0179
    1046     487.4501
    1047     486.7732
    1048     487.0250
    1049     488.1674
    1050     490.5285
    1051     490.3630
    1052     493.2719
    1053     491.0579
    1054     487.9158
    1055     489.7847
    1056     488.8439
    1057     490.0085
    1058     486.5905
    1059     487.2167
    1060     483.6810
    1061     481.4597
    1062     480.8505
    1063     477.9107
    1064     480.1222
    1065     480.0909
    1066     480.3272
    1067     475.8431
    1068     476.9400
    1069     470.3819
    1070     470.5050
    1071     466.1193
    1072     468.3289
    1073     467.5840
    1074     465.2328
    1075     467.8478
    1076     465.9153
    1077     466.9104
    1078     465.4927
    1079     467.1879
    1080     463.4076
    1081     463.6176
    1082     459.5993
    1083     459.4615
    1084     459.4635
    1085     455.2836
    1086     451.3725
    1087     450.9714
    1088     449.6027
    1089     447.3634
    1090     447.0323
    1091     440.4928
    1092     438.5042
    1093     438.6425
    1094     440.6912
    1095     442.0838
    1096     439.0306
    1097     443.6852
    1098     441.9482
    1099     442.5675
    1100     441.4569
    1101     439.1473
    1102     441.0843
    1103     440.3592
    1104     441.7299
    1105     444.5814
    1106     446.5441
    1107     447.9609
    1108     451.4049
    1109     453.5803
    1110     456.6477
    1111     456.6596
    1112     462.1179
    1113     460.0982
    1114     461.1569
    1115     463.2361
    1116     460.5444
    1117     460.8401
    1118     462.4874
    1119     457.9974
    1120     455.4453
    1121     450.5760
    1122     448.7059
    1123     450.3352
    1124     449.6041
    1125     449.4080
    1126     451.2146
    1127     450.0374
    1128     449.9718
    1129     449.3250
    1130     446.4298
    1131     446.9597
    1132     442.9389
    1133     447.3989
    1134     445.1824
    1135     442.0406
    1136     439.8932
    1137     444.3011
    1138     443.3011
    1139     442.1284
    1140     437.8721
    1141     438.6301
    1142     436.3953
    1143     437.5246
    1144     435.3408
    1145     435.6401
    1146     434.9595
    1147     432.3208
    1148     429.4566
    1149     431.5360
    1150     426.8659
    1151     423.4064
    1152     424.7961
    1153     423.5715
    1154     424.5809
    1155     423.2449
    1156     424.8655
    1157     422.5949
    1158     421.9507
    1159     422.1772
    1160     415.9611
    1161     416.0561
    1162     412.7012
    1163     416.0503
    1164     411.6766
    1165     408.9284
    1166     409.4635
    1167     406.3054
    1168     406.1134
    1169     402.1457
    1170     404.4605
    1171     405.6481
    1172     406.0944
    1173     403.1572
    1174     399.8742
    1175     402.9693
    1176     402.6052
    1177     403.2504
    1178     404.3195
    1179     401.7111
    1180     396.9085
    1181     394.7692
    1182     394.7363
    1183     392.5729
    1184     390.1583
    1185     391.8377
    1186     390.7697
    1187     387.4645
    1188     388.3366
    1189     389.7357
    1190     392.3748
    1191     388.2270
    1192     388.3600
    1193     388.7866
    1194     387.9823
    1195     388.5291
    1196     393.3968
    1197     394.8096
    1198     394.1164
    1199     395.8526
    1200     391.6735
    1201     393.9611
    1202     393.3693
    1203     395.7681
    1204     394.0552
    1205     395.4507
    1206     397.0450
    1207     394.1656
    1208     394.1821
    1209     394.7894
    1210     393.3860
    1211     391.9388
    1212     387.2096
    1213     388.0030
    1214     389.1703
    1215     387.4289
    1216     389.1351
    1217     389.0368
    1218     389.6265
    1219     387.2402
    1220     384.2093
    1221     382.6228
    1222     378.6183
    1223     378.0710
    1224     375.9550
    1225     372.0330
    1226     374.0721
    1227     374.1951
    1228     377.6073
    1229     377.0436
    1230     380.6963
    1231     381.3522
    1232     382.4176
    1233     380.9980
    1234     383.5465
    1235     382.6358
    1236     384.8230
    1237     384.5762
    1238     385.7155
    1239     387.9151
    1240     388.0094
    1241     392.2302
    1242     390.4783
    1243     393.0232
    1244     392.7070
    1245     394.5650
    1246     393.7151
    1247     395.6777
    1248     395.5150
    1249     395.3704
    1250     394.3258
    1251     394.1874
    1252     394.8478
    1253     398.1011
    1254     396.5386
    1255     395.9826
    1256     397.2193
    1257     399.1323
    1258     401.9428
    1259     401.6043
    1260     399.7661
    1261     403.6323
    1262     404.2714
    1263     400.8748
    1264     402.0565
    1265     399.6417
    1266     400.4516
    1267     403.1869
    1268     404.0345
    1269     401.6265
    1270     395.0772
    1271     395.7056
    1272     391.4952
    1273     393.5020
    1274     390.3596
    1275     388.4969
    1276     389.5137
    1277     388.3343
    1278     387.0346
    1279     385.4347
    1280     378.8418
    1281     378.3522
    1282     378.3493
    1283     375.9390
    1284     373.4176
    1285     370.1688
    1286     368.3594
    1287     370.9133
    1288     367.7638
    1289     366.8718
    1290     366.1067
    1291     362.4575
    1292     361.8068
    1293     360.5909
    1294     360.1806
    1295     363.7594
    1296     361.9195
    1297     360.2622
    1298     360.8933
    1299     360.7809
    1300     358.6310
    1301     355.7866
    1302     353.9068
    1303     351.1643
    1304     351.7842
    1305     355.8427
    1306     352.3670
    1307     356.3678
    1308     358.6854
    1309     362.4636
    1310     364.7765
    1311     365.5711
    1312     364.8931
    1313     363.5450
    1314     365.2995
    1315     365.8514
    1316     366.3265
    1317     367.6200
    1318     362.6951
    1319     360.4680
    1320     355.5547
    1321     357.1661
    1322     358.7027
    1323     358.9502
    1324     355.2762
    1325     353.2116
    1326     356.0121
    1327     357.1979
    1328     357.7652
    1329     356.7717
    1330     360.7801
    1331     361.7651
    1332     363.4493
    1333     362.7120
    1334     362.2587
    1335     362.8172
    1336     357.1882
    1337     361.3412
    1338     359.0407
    1339     362.0427
    1340     360.7272
    1341     364.0742
    1342     362.8047
    1343     366.7284
    1344     365.9189
    1345     365.3188
    1346     366.2495
    1347     369.3404
    1348     371.0092
    1349     367.8790
    1350     373.8641
    1351     373.1964
    1352     373.6238
    1353     374.7683
    1354     371.4638
    1355     371.3030
    1356     372.3837
    1357     372.1482
    1358     374.5268
    1359     373.9686
    1360     374.1122
    1361     375.4542
    1362     375.8660
    1363     375.6923
    1364     376.1149
    1365     375.6413
    1366     375.3041
    1367     372.8185
    1368     374.2571
    1369     371.3113
    1370     371.8262
    1371     373.3949
    1372     374.3379
    1373     373.8553
    1374     373.4901
    1375     376.4544
    1376     376.2819
    1377     375.9977
    1378     376.0565
    1379     371.3554
    1380     375.8056
    1381     373.3458
    1382     372.0854
    1383     372.6918
    1384     367.7107
    1385     367.3902
    1386     365.7891
    1387     364.7963
    1388     364.2698
    1389     365.8137
    1390     364.5822
    1391     367.2192
    1392     366.9642
    1393     369.5704
    1394     368.2702
    1395     371.7024
    1396     371.1495
    1397     373.4144
    1398     375.5197
    1399     372.3143
    1400     373.7972
    1401     373.2159
    1402     373.5700
    1403     375.1672
    1404     375.0446
    1405     371.5740
    1406     366.2969
    1407     366.5383
    1408     365.0998
    1409     362.4828
    1410     365.3295
    1411     364.9542
    1412     362.6076
    1413     361.6098
    1414     359.8023
    1415     360.3702
    1416     355.3788
    1417     360.3777
    1418     356.1532
    1419     357.6414
    1420     355.0628
    1421     352.6320
    1422     353.2547
    1423     349.8827
    1424     350.6890
    1425     350.8247
    1426     350.6707
    1427     352.7994
    1428     354.2001
    1429     354.6975
    1430     357.5629
    1431     357.5388
    1432     360.3098
    1433     358.4212
    1434     358.3494
    1435     359.3691
    1436     361.3331
    1437     361.5306
    1438     364.5437
    1439     361.2277
    1440     363.6639
    1441     363.1226
    1442     362.2919
    1443     359.6401
    1444     358.1931
    1445     355.3274
    1446     354.7752
    1447     354.5469
    1448     352.2445
    1449     352.1900
    1450     348.7040
    1451     350.1961
    1452     351.0489
    1453     351.5536
    1454     354.6479
    1455     350.8025
    1456     354.0300
    1457     350.9788
    1458     351.6071
    1459     349.4829
    1460     353.0100
    1461     351.1667
    1462     352.6050
    1463     354.0210
    1464     353.0674
    1465     352.4545
    1466     352.4906
    1467     350.7097
    1468     348.8753
    1469     348.0220
    1470     348.3892
    1471     348.2871
    1472     349.4301
    1473     352.0706
    1474     353.3055
    1475     352.1838
    1476     349.2280
    1477     350.9184
    1478     350.4490
    1479     350.9050
    1480     347.7930
    1481     348.7782
    1482     350.6611
    1483     352.2928
    1484     351.1006
    1485     350.9953
    1486     353.2101
    1487     358.7947
    1488     361.6072
    1489     360.7226
    1490     363.3658
    1491     361.6613
    1492     360.2542
    1493     357.9921
    1494     358.6004
    1495     358.6152
    1496     352.4143
    1497     353.1132
    1498     352.1084
    1499     349.5706
    1500     345.5252
    1501     343.1462
    1502     340.0747
    1503     339.4458
    1504     338.3387
    1505     336.5898
    1506     338.9302
    1507     338.2870
    1508     338.8252
    1509     339.1277
    1510     343.0315
    1511     340.9983
    1512     342.4500
    1513     340.5749
    1514     341.2883
    1515     339.2183
    1516     338.3778
    1517     336.8918
    1518     337.9237
    1519     335.2024
    1520     333.4489
    1521     335.6540
    1522     331.6524
    1523     330.5427
    1524     329.8892
    1525     332.0891
    1526     329.5559
    1527     333.5451
    1528     335.5877
    1529     331.0528
    1530     331.9046
    1531     332.9727
    1532     332.7437
    1533     332.5437
    1534     333.3480
    1535     334.0199
    1536     336.8359
    1537     341.5554
    1538     341.3846
    1539     340.7431
    1540     341.9074
    1541     341.0253
    1542     340.9360
    1543     343.0264
    1544     339.2304
    1545     336.4398
    1546     332.5504
    1547     333.3212
    1548     337.0132
    1549     336.4106
    1550     331.8216
    1551     331.3311
    1552     333.7922
    1553     329.1977
    1554     330.5835
    1555     328.0065
    1556     326.2948
    1557     328.9742
    1558     325.9048
    1559     331.4439
    1560     328.3026
    1561     329.6717
    1562     330.3808
    1563     329.6207
    1564     328.7639
    1565     328.1699
    1566     331.6769
    1567     332.5002
    1568     331.9689
    1569     335.9933
    1570     333.3834
    1571     338.8038
    1572     339.0067
    1573     341.3064
    1574     340.7140
    1575     337.1009
    1576     341.8854
    1577     341.2189
    1578     342.0300
    1579     340.9427
    1580     338.4243
    1581     339.8941
    1582     340.8218
    1583     337.4143
    1584     337.4740
    1585     335.6243
    1586     332.3712
    1587     332.4153
    1588     325.4687
    1589     322.3783
    1590     321.2266
    1591     320.3535
    1592     318.3380
    1593     319.2018
    1594     319.5419
    1595     320.7916
    1596     314.4230
    1597     315.4140
    1598     315.0175
    1599     311.3952
    1600     311.2142
    1601     310.8807
    1602     307.8092
    1603     307.7422
    1604     303.7236
    1605     299.2859
    1606     298.9582
    1607     293.7632
    1608     296.0882
    1609     294.0260
    1610     291.3773
    1611     290.7210
    1612     289.9336
    1613     289.6303
    1614     290.4709
    1615     290.9305
    1616     290.3775
    1617     292.4402
    1618     292.6032
    1619     292.0664
    1620     294.5206
    1621     292.8405
    1622     295.6189
    1623     294.1572
    1624     294.5573
    1625     294.8373
    1626     291.0957
    1627     289.7831
    1628     289.3231
    1629     286.7200
    1630     285.8784
    1631     288.2887
    1632     291.0124
    1633     289.1057
    1634     285.8892
    1635     288.1837
    1636     285.0599
    1637     283.6334
    1638     281.2513
    1639     280.5560
    1640     279.8990
    1641     281.5895
    1642     283.1265
    1643     281.4284
    1644     283.3029
    1645     283.8656
    1646     284.0398
    1647     288.2781
    1648     285.9701
    1649     284.8281
    1650     286.7125
    1651     285.3765
    1652     283.7846
    1653     287.5299
    1654     288.3528
    1655     286.6759
    1656     281.0863
    1657     284.0782
    1658     284.1661
    1659     280.2465
    1660     282.1587
    1661     281.4448
    1662     277.0162
    1663     278.3639
    1664     276.9947
    1665     273.3388
    1666     272.9395
    1667     269.9768
    1668     266.7832
    1669     262.2989
    1670     264.3626
    1671     258.7356
    1672     255.4802
    1673     250.8771
    1674     248.1588
    1675     244.4295
    1676     244.5272
    1677     246.2579
    1678     243.6794
    1679     244.5129
    1680     245.0941
    1681     245.8311
    1682     249.7013
    1683     250.5449
    1684     248.0865
    1685     248.8182
    1686     251.3956
    1687     250.0719
    1688     253.2703
    1689     256.1322
    1690     252.2027
    1691     255.5263
    1692     253.8661
    1693     258.3401
    1694     255.9364
    1695     256.6864
    1696     253.5704
    1697     249.7777
    1698     248.6133
    1699     245.9360
    1700     242.3457
    1701     242.4471
    1702     239.9885
    1703     239.0107
    1704     234.8285
    1705     238.7999
    1706     239.0866
    1707     238.4544
    1708     237.2675
    1709     233.8998
    1710     234.5538
    1711     237.3963
    1712     237.2330
    1713     237.4241
    1714     236.1259
    1715     235.6257
    1716     236.4804
    1717     237.0910
    1718     240.8669
    1719     242.0718
    1720     238.7532
    1721     237.6427
    1722     241.7216
    1723     241.8959
    1724     238.2658
    1725     239.5719
    1726     241.1438
    1727     242.3908
    1728     240.4738
    1729     240.2298
    1730     240.9063
    1731     241.6105
    1732     240.5136
    1733     241.6879
    1734     244.9640
    1735     244.2206
    1736     240.7315
    1737     242.2615
    1738     242.1925
    1739     238.4205
    1740     240.3407
    1741     243.5934
    1742     242.4945
    1743     243.0703
    1744     245.8792
    1745     247.5264
    1746     252.7064
    1747     252.1213
    1748     257.3788
    1749     261.0422
    1750     262.3154
    1751     258.8049
    1752     261.2086
    1753     266.4671
    1754     267.5050
    1755     269.5043
    1756     269.6540
    1757     269.1081
    1758     267.7753
    1759     267.3608
    1760     266.3671
    1761     270.2017
    1762     268.3674
    1763     269.1173
    1764     269.2340
    1765     271.8811
    1766     266.2618
    1767     267.8120
    1768     268.5775
    1769     268.5852
    1770     271.3370
    1771     268.5592
    1772     270.8673
    1773     272.4151
    1774     273.2896
    1775     273.8863
    1776     270.8066
    1777     270.4507
    1778     274.7719
    1779     274.0534
    1780     273.1813
    1781     272.5717
    1782     271.2659
    1783     271.9512
    1784     269.4249
    1785     267.9912
    1786     265.4743
    1787     266.3319
    1788     261.0707
    1789     261.5535
    1790     258.3853
    1791     258.7279
    1792     254.8001
    1793     254.1250
    1794     249.9566
    1795     251.2488
    1796     247.0532
    1797     250.0407
    1798     248.0606
    1799     246.2973
    1800     244.7751
    1801     244.0346
    1802     240.6892
    1803     240.2709
    1804     235.0432
    1805     233.0944
    1806     232.4049
    1807     227.5306
    1808     228.1095
    1809     228.8664
    1810     227.9859
    1811     223.4440
    1812     224.0067
    1813     220.9293
    1814     222.6535
    1815     224.7246
    1816     224.2788
    1817     226.4572
    1818     227.6983
    1819     227.7294
    1820     226.6852
    1821     224.7248
    1822     224.9063
    1823     222.4362
    1824     225.2029
    1825     222.5277
    1826     218.7893
    1827     219.1353
    1828     222.6058
    1829     221.9203
    1830     219.5735
    1831     219.2682
    1832     217.4868
    1833     217.5793
    1834     221.6542
    1835     217.9488
    1836     221.9607
    1837     220.9040
    1838     218.8190
    1839     220.0643
    1840     222.0594
    1841     221.4896
    1842     220.4663
    1843     217.9601
    1844     219.3501
    1845     218.4127
    1846     217.5532
    1847     216.2721
    1848     213.6196
    1849     212.5915
    1850     210.0254
    1851     214.1840
    1852     211.8614
    1853     211.4927
    1854     213.9300
    1855     215.2595
    1856     210.8835
    1857     211.2354
    1858     206.1929
    1859     205.0190
    1860     204.7545
    1861     201.7988
    1862     197.7432
    1863     195.6840
    1864     191.8459
    1865     193.5636
    1866     186.6536
    1867     188.6164
    1868     188.8988
    1869     187.8401
    1870     187.4477
    1871     187.7266
    1872     186.5161
    1873     191.8567
    1874     193.0768
    1875     191.6515
    1876     195.5885
    1877     193.2377
    1878     194.4721
    1879     197.0052
    1880     199.9621
    1881     200.6479
    1882     201.2926
    1883     199.2469
    1884     202.0946
    1885     203.4374
    1886     204.0236
    1887     206.1604
    1888     209.1364
    1889     209.3951
    1890     208.0089
    1891     206.3271
    1892     208.0616
    1893     211.0022
    1894     209.1001
    1895     212.3123
    1896     211.2657
    1897     206.4611
    1898     204.6918
    1899     205.3330
    1900     202.1530
    1901     201.4062
    1902     200.0489
    1903     196.7789
    1904     198.6487
    1905     199.3478
    1906     201.8969
    1907     198.0458
    1908     200.7419
    1909     204.0667
    1910     209.2665
    1911     206.6353
    1912     210.6291
    1913     206.9409
    1914     205.2220
    1915     208.3829
    1916     207.7465
    1917     208.7138
    1918     208.6903
    1919     210.2390
    1920     209.4647
    1921     210.6483
    1922     210.6428
    1923     215.1146
    1924     215.3921
    1925     215.3713
    1926     214.8142
    1927     217.0528
    1928     212.9828
    1929     213.4281
    1930     214.4472
    1931     211.5431
    1932     203.8900
    1933     200.7486
    1934     197.8590
    1935     195.9889
    1936     189.5328
    1937     187.3603
    1938     184.9435
    1939     184.3254
    1940     181.7347
    1941     178.6743
    1942     180.9477
    1943     179.3875
    1944     178.8504
    1945     178.2164
    1946     174.0798
    1947     173.3692
    1948     172.1503
    1949     172.5621
    1950     172.5618
    1951     172.4404
    1952     173.8671
    1953     174.4103
    1954     171.5761
    1955     170.8682
    1956     170.8065
    1957     172.6503
    1958     168.4912
    1959     166.6975
    1960     169.3129
    1961     170.7041
    1962     167.6110
    1963     167.5622
    1964     170.6220
    1965     168.4231
    1966     166.8569
    1967     166.2214
    1968     167.8244
    1969     170.9473
    1970     168.9214
    1971     168.1901
    1972     167.4133
    1973     170.6787
    1974     171.3114
    1975     171.5079
    1976     177.2716
    1977     176.3368
    1978     174.0253
    1979     177.1509
    1980     171.9293
    1981     176.4555
    1982     177.1302
    1983     179.7222
    1984     178.3395
    1985     177.1434
    1986     173.5867
    1987     175.7989
    1988     177.1492
    1989     174.1918
    1990     170.0377
    1991     171.5532
    1992     172.1831
    1993     172.2020
    1994     171.0044
    1995     174.2510
    1996     172.6882
    1997     173.2357
    1998     175.1817
    1999     176.4804
    2000     177.9063
    2001     176.8489
    2002     179.1937
    2003     180.1140
    2004     178.6538
    2005     175.4442
    2006     179.8190
    2007     179.0575
    2008     180.8436
    2009     184.8074
    2010     180.8136
    2011     180.1045
    2012     179.3045
    2013     177.9694
    2014     178.8296
    2015     176.3501
    2016     177.7785
    2017     176.2210
    2018     179.8728
    2019     177.3054
    2020     179.3701
    2021     178.0232
    2022     180.8766
    2023     181.9560
    2024     184.9928
    2025     183.4249
    2026     186.0826
    2027     182.0671
    2028     185.3043
    2029     181.0248
    2030     182.4637
    2031     183.4425
    2032     176.2576
    2033     180.6374
    2034     178.9121
    2035     175.5249
    2036     176.3873
    2037     172.7413
    2038     175.2456
    2039     179.7027
    2040     178.4248
    2041     179.2757
    2042     183.1741
    2043     184.0479
    2044     185.9724
    2045     181.0203
    2046     184.1935
    2047     179.6085
    2048     177.8681
    2049     180.9065
    2050     178.8610
    2051     180.6592
    2052     178.6230
    2053     180.1804
    2054     176.1392
    2055     180.1533
    2056     177.0792
    2057     177.3972
    2058     179.3439
    2059     182.1459
    2060     181.1756
    2061     184.0126
    2062     185.4363
    2063     187.4591
    2064     187.1812
    2065     186.7639
    2066     187.1896
    2067     184.3325
    2068     182.8080
    2069     185.1078
    2070     182.0796
    2071     179.5678
    2072     180.7574
    2073     177.5041
    2074     173.5917
    2075     175.5922
    2076     176.0682
    2077     178.8868
    2078     186.1515
    2079     184.6897
    2080     183.6928
    2081     180.1398
    2082     175.9068
    2083     175.2211
    2084     172.6129
    2085     172.8842
    2086     166.5724
    2087     167.3592
    2088     173.6301
    2089     175.2023
    2090     174.6087
    2091     170.3560
    2092     172.1222
    2093     170.8251
    2094     174.4477
    2095     177.2750
    2096     175.6262
    2097     175.3764
    2098     177.9847
    2099     175.5185
    2100     174.0511
    2101     175.8351
    2102     179.3702
    2103     180.0688
    2104     175.7882
    2105     174.2614
    2106     176.8843
    2107     173.9949
    2108     174.5619
    2109     177.1338
    2110     173.3989
    2111     176.2553
    2112     178.5359
    2113     177.1463
    2114     178.9311
    2115     176.6652
    2116     176.8180
    2117     176.1517
    2118     178.7014
    2119     177.5607
    2120     174.8437
    2121     179.6425
    2122     176.6663
    2123     175.1047
    2124     175.5357
    2125     179.9655
    2126     177.3987
    2127     176.7149
    2128     171.6207
    2129     172.0385
    2130     171.9006
    2131     170.7630
    2132     171.1849
    2133     171.1240
    2134     171.7152
    2135     173.1045
    2136     177.9141
    2137     174.8042
    2138     175.7329
    2139     172.3047
    2140     171.8326
    2141     169.5229
    2142     171.0208
    2143     167.5566
    2144     163.7085
    2145     160.1076
    2146     156.7106
    2147     154.5143
    2148     155.1429
    2149     153.4236
    2150     152.2758
    2151     150.9548
    2152     146.4025
    2153     144.8533
    2154     143.5565
    2155     141.2102
    2156     142.6374
    2157     143.4265
    2158     140.9032
    2159     138.5347
    2160     131.2036
    2161     129.1886
    2162     128.2579
    2163     128.6603
    2164     129.8927
    2165     130.7004
    2166     131.7657
    2167     129.6317
    2168     129.8311
    2169     128.2224
    2170     124.9274
    2171     127.2024
    2172     129.2304
    2173     132.7076
    2174     136.0281
    2175     136.3853
    2176     136.4192
    2177     135.0421
    2178     133.4154
    2179     129.9351
    2180     131.3915
    2181     134.3309
    2182     133.8499
    2183     138.0195
    2184     140.8004
    2185     144.8355
    2186     139.4511
    2187     140.0692
    2188     139.0455
    2189     138.5164
    2190     136.5531
    2191     134.5377
    2192     136.8887
    2193     133.9652
    2194     132.4937
    2195     132.9254
    2196     124.4887
    2197     121.0835
    2198     117.6978
    2199     115.8690
    2200     114.4236
    2201     120.1492
    2202     121.2372
    2203     125.8628
    2204     126.4721
    2205     125.8686
    2206     126.0821
    2207     124.9069
    2208     122.6517
    2209     121.6064
    2210     121.6693
    2211     118.4007
    2212     119.8902
    2213     120.7763
    2214     123.4935
    2215     121.9876
    2216     121.9403
    2217     128.4102
    2218     131.7360
    2219     132.2177
    2220     131.8600
    2221     134.5328
    2222     137.2085
    2223     137.5965
    2224     137.7573
    2225     141.7463
    2226     137.3696
    2227     134.8707
    2228     133.1885
    2229     134.5461
    2230     134.9073
    2231     131.4476
    2232     132.9799
    2233     131.8229
    2234     132.3845
    2235     135.3336
    2236     132.1239
    2237     128.4340
    2238     130.5403
    2239     125.1309
    2240     126.5347
    2241     123.5929
    2242     124.7393
    2243     121.4067
    2244     119.3551
    2245     123.3652
    2246     122.4915
    2247     126.3593
    2248     130.8288
    2249     131.4222
    2250     135.8934
    2251     135.9920
    2252     139.0035
    2253     140.5759
    2254     146.0056
    2255     144.8257
    2256     137.9932
    2257     136.8850
    2258     137.7447
    2259     136.3252
    2260     137.5316
    2261     145.7184
    2262     152.4368
    2263     153.7232
    2264     154.6839
    2265     157.2685
    2266     164.0307
    2267     166.4890
    2268     170.2114
    2269     171.1930
    2270     170.7830
    2271     169.3904
    2272     166.7257
    2273     170.0997
    2274     170.9313
    2275     165.7491
    2276     166.6860
    2277     169.7163
    2278     169.2803
    2279     172.1502
    2280     170.0792
    2281     170.0037
    2282     168.9315
    2283     169.2930
    2284     166.6071
    2285     162.4730
    2286     159.4537
    2287     155.0427
    2288     152.7089
    2289     154.5665
    2290     156.9780
    2291     159.7416
    2292     156.3108
    2293     157.9143
    2294     156.6501
    2295     156.8075
    2296     161.3078
    2297     158.8847
    2298     156.7247
    2299     161.9576
    2300     167.3171
    2301     169.6358
    2302     170.3400
    2303     169.8567
    2304     167.4915
    2305     166.4527
    2306     168.9179
    2307     169.1743
    2308     169.0100
    2309     165.0820
    2310     161.7820
    2311     155.0165
    2312     143.7030
    2313     142.8492
    2314     142.5430
    2315     146.4768
    2316     144.6764
    2317     140.1916
    2318     144.1990
    2319     143.3440
    2320     140.3146
    2321     139.8924
    2322     138.1840
    2323     137.5502
    2324     131.8068
    2325     130.4422
    2326     126.1464
    2327     130.2479
    2328     129.9520
    2329     128.0800
    2330     130.4738
    2331     124.3894
    2332     123.9663
    2333     125.3770
    2334     123.4788
    2335     123.4298
    2336     125.7307
    2337     124.1066
    2338     122.6462
    2339     121.4326
    2340     115.8807
    2341     116.7277
    2342     116.5813
    2343     122.0795
    2344     120.4103
    2345     122.2807
    2346     115.6222
    2347     116.9196
    2348     112.4504
    2349     106.3644
    2350     106.3979
    2351     106.8962
    2352     106.3232
    2353     104.8928
    2354     102.9734
    2355     102.4281
    2356     105.8727
    2357     105.2860
    2358     100.7442
    2359     102.4108
    2360     104.1056
    2361     105.1274
    2362     106.2962
    2363     110.1720
    2364     113.0011
    2365     114.9198
    2366     111.7295
    2367     108.4598
    2368     106.8262
    2369     106.4203
    2370     102.2199
    2371     100.7626
    2372      98.1319
    2373      97.8061
    2374      95.5572
    2375      96.1009
    2376      94.8368
    2377      89.5296
    2378      87.6829
    2379      85.7276
    2380      82.2771
    2381      80.2800
    2382      78.2865
    2383      76.9125
    2384      74.1839
    2385      75.7591
    2386      79.4862
    2387      79.9209
    2388      83.2469
    2389      89.4216
    2390      93.4671
    2391     101.1480
    2392     101.7936
    2393     103.7862
    2394     108.5736
    2395     110.7303
    2396     109.7891
    2397     114.1901
    2398     114.4727
    2399     115.4008
    2400     115.7874
    2401     113.5191
    2402     116.0822
    2403     117.0038
    2404     117.4584
    2405     118.0764
    2406     122.3966
    2407     122.6021
    2408     119.7263
    2409     119.4771
    2410     115.7124
    2411     116.5433
    2412     119.7698
    2413     119.6583
    2414     117.3853
    2415     116.1190
    2416     113.3987
    2417     111.5076
    2418     112.1645
    2419     112.6279
    2420     108.8409
    2421     104.1013
    2422     104.3533
    2423     103.4241
    2424     105.0701
    2425     105.8332
    2426     106.3315
    2427     105.8483
    2428     104.5767
    2429     102.2772
    2430     101.1817
    2431      97.6589
    2432      96.5640
    2433      96.9752
    2434      98.7496
    2435      98.5753
    2436     100.3239
    2437     102.9812
    2438     108.3698
    2439     109.0842
    2440     112.3209
    2441     110.9576
    2442     110.5938
    2443     110.9523
    2444     108.8609
    2445     112.5848
    2446     114.1352
    2447     118.0824
    2448     115.3267
    2449     117.2467
    2450     119.6649
    2451     120.2798
    2452     122.4293
    2453     121.1228
    2454     116.8256
    2455     118.8456
    2456     118.3859
    2457     123.1688
    2458     120.2919
    2459     123.1236
    2460     125.1144
    2461     122.9611
    2462     124.5449
    2463     120.8615
    2464     118.5118
    2465     116.6676
    2466     114.7273
    2467     113.3222
    2468     115.5451
    2469     113.8576
    2470     113.1355
    2471     107.2040
    2472     105.9964
    2473     103.6358
    2474     100.7630
    2475     100.4051
    2476      96.6427
    2477      96.8636
    2478      95.1539
    2479      97.2821
    2480      91.5126
    2481      90.6273
    2482      89.4745
    2483      89.9791
    2484      93.0797
    2485      92.5772
    2486      92.1454
    2487      94.7561
    2488      99.5979
    2489      97.2823
    2490      98.5398
    2491      99.3232
    2492     101.6359
    2493      99.3247
    2494      98.3532
    2495      96.1357
    2496      93.8908
    2497      92.5177
    2498      95.9104
    2499      93.6571
    2500      96.3232
    2501     103.2808
    2502     101.5963
    2503      93.6264
    2504      93.2435
    2505      93.2727
    2506      92.5349
    2507      93.9495
    2508     103.1202
    2509     107.8996
    2510     106.7008
    2511     106.9640
    2512      99.5069
    2513      91.8508
    2514      90.5958
    2515      93.3052
    2516      91.2884
    2517      84.2058
    2518      78.5854
    2519      76.0439
    2520      72.7412
    2521      72.1830
    2522      70.3148
    2523      67.1552
    2524      57.7642
    2525      58.9406
    2526      66.2094
    2527      63.7845
    2528      64.6847
    2529      65.5030
    2530      64.7707
    2531      67.4605
    2532      71.5096
    2533      74.1761
    2534      67.6455
    2535      64.2264
    2536      65.1370
    2537      63.1513
    2538      64.5481
    2539      70.9731
    2540      77.6477
    2541      86.4605
    2542      87.6006
    2543      87.8382
    2544      93.5258
    2545      91.8367
    2546      89.8112
    2547      86.8975
    2548      83.4794
    2549      84.2045
    2550      78.2945
    2551      75.8674
    2552      78.8272
    2553      80.7286
    2554      78.0111
    2555      76.4315
    2556      76.7993
    2557      81.7899
    2558      85.5270
    2559      85.3432
    2560      84.0852
    2561      81.9820
    2562      80.8727
    2563      83.1915
    2564      81.7079
    2565      78.5082
    2566      75.8100
    2567      77.3787
    2568      74.1771
    2569      75.0078
    2570      76.8680
    2571      77.9799
    2572      80.3256
    2573      78.8621
    2574      79.3611
    2575      79.9418
    2576      85.8533
    2577      88.0486
    2578      94.1162
    2579      93.9177
    2580      92.3320
    2581      92.4176
    2582      94.9811
    2583      95.6559
    2584      99.8593
    2585     102.1899
    2586     101.3685
    2587      99.8649
    2588      98.6428
    2589      98.7152
    2590     101.6515
    2591     103.6590
    2592     105.0815
    2593     108.6268
    2594     104.1183
    2595     106.7755
    2596     104.9102
    2597     107.4391
    2598     104.4899
    2599     105.8156
    2600     106.5733
    2601      99.3457
    2602     101.5244
    2603     101.0482
    2604      98.1371
    2605     100.1665
    2606      97.1154
    2607      98.1490
    2608      98.0792
    2609     102.8242
    2610      96.2675
    2611     100.5246
    2612     103.5807
    2613     102.5717
    2614      96.8522
    2615      96.2751
    2616      95.1215
    2617      96.2851
    2618      96.1530
    2619     100.5263
    2620     105.4593
    2621     107.3462
    2622     107.8994
    2623     103.6640
    2624     102.9406
    2625     101.0369
    2626     100.9824
    2627      97.8916
    2628      94.0445
    2629      89.6426
    2630      87.4803
    2631      89.3666
    2632      87.7905
    2633      89.9397
    2634      87.0275
    2635      90.3156
    2636      90.0822
    2637      92.0170
    2638      92.8443
    2639      93.2457
    2640      90.3172
    2641      89.6453
    2642      87.0578
    2643      86.4821
    2644      84.3196
    2645      86.9871
    2646      89.3107
    2647      84.8320
    2648      87.3495
    2649      88.9843
    2650      87.2080
    2651      90.9288
    2652      91.7873
    2653      91.3940
    2654      94.6243
    2655      92.7516
    2656      96.7583
    2657     102.2672
    2658     103.7103
    2659     103.0810
    2660     102.1306
    2661     106.9230
    2662     108.2741
    2663     108.4519
    2664     110.2810
    2665     114.2342
    2666     116.2726
    2667     118.3183
    2668     124.1338
    2669     121.1786
    2670     124.3176
    2671     123.7446
    2672     123.5757
    2673     123.7388
    2674     122.6439
    2675     120.6762
    2676     121.8397
    2677     117.7321
    2678     111.6067
    2679     109.4440
    2680     107.2303
    2681     103.2892
    2682     103.0045
    2683     101.8330
    2684     109.0935
    2685     109.1100
    2686     110.7114
    2687     113.6897
    2688     112.6008
    2689     113.1721
    2690     111.0103
    2691     111.4865
    2692     109.0415
    2693     105.3521
    2694      99.8566
    2695      95.9995
    2696      96.5561
    2697     101.0983
    2698      98.7583
    2699      99.9726
    2700      98.1974
    2701      98.6680
    2702      98.5430
    2703     101.8560
    2704     105.9791
    2705     108.5737
    2706     112.7268
    2707     115.6260
    2708     110.3902
    2709     110.8924
    2710     112.0135
    2711     108.3814
    2712     106.7047
    2713     105.1290
    2714     104.6760
    2715     101.1518
    2716      98.4408
    2717      95.6087
    2718      93.0692
    2719      93.9300
    2720      89.5827
    2721      92.7518
    2722      89.7420
    2723      95.1198
    2724      92.9937
    2725      94.6826
    2726      96.5574
    2727      96.3282
    2728      99.6187
    2729     102.9402
    2730     103.2345
    2731     104.3242
    2732     106.0311
    2733     108.9987
    2734     104.3144
    2735     103.6371
    2736     103.9671
    2737     100.3159
    2738     100.2723
    2739      98.6587
    2740      96.6714
    2741      93.4290
    2742      91.0036
    2743      84.3474
    2744      80.0885
    2745      83.7690
    2746      82.6850
    2747      84.5166
    2748      88.7345
    2749      89.9132
    2750      94.8551
    2751      97.8170
    2752     105.3301
    2753     109.7506
    2754     108.5189
    2755     108.0083
    2756     106.1844
    2757     105.2718
    2758     106.7928
    2759     107.0643
    2760     107.4787
    2761     107.3968
    2762     110.9917
    2763     108.9723
    2764     107.5585
    2765     109.5017
    2766     110.8292
    2767     114.6362
    2768     119.8167
    2769     121.8150
    2770     122.4671
    2771     119.7972
    2772     119.5257
    2773     121.4443
    2774     124.6290
    2775     124.7567
    2776     120.2108
    2777     122.9000
    2778     122.6477
    2779     126.6499
    2780     126.7160
    2781     124.7495
    2782     122.9389
    2783     120.1254
    2784     119.6550
    2785     117.7384
    2786     117.7968
    2787     117.0775
    2788     115.6825
    2789     123.9429
    2790     120.4309
    2791     119.0019
    2792     116.2741
    2793     109.5632
    2794     108.6548
    2795     108.5718
    2796     110.6470
    2797     108.9157
    2798     106.6068
    2799     104.9716
    2800     100.8353
    2801     100.2408
    2802     101.1953
    2803     101.3915
    2804      96.4926
    2805      97.1436
    2806      99.4696
    2807     103.3809
    2808     103.8175
    2809     108.0576
    2810     111.3566
    2811     111.4018
    2812     111.1354
    2813     105.5174
    2814     106.1971
    2815     101.9694
    2816     102.4609
    2817     103.9381
    2818     106.8227
    2819     101.7842
    2820      96.4161
    2821      95.3354
    2822      92.2399
    2823      93.3038
    2824      94.7740
    2825      96.2352
    2826      95.0668
    2827      94.5017
    2828      94.2305
    2829      98.9160
    2830      93.0860
    2831      95.5375
    2832      93.0395
    2833      95.8257
    2834     100.9991
    2835      99.8105
    2836     107.3727
    2837     106.6336
    2838     110.2895
    2839     113.0658
    2840     122.5046
    2841     121.6276
    2842     123.8369
    2843     119.5056
    2844     118.7803
    2845     114.4091
    2846     110.9343
    2847     115.1062
    2848     109.0375
    2849     112.7658
    2850     110.9045
    2851     115.1872
    2852     112.3674
    2853     108.4331
    2854     111.3897
    2855     110.8748
    2856     113.2638
    2857     114.4177
    2858     118.0271
    2859     115.8029
    2860     116.1886
    2861     114.4400
    2862     110.0780
    2863     114.2991
    2864     110.7701
    2865     109.3566
    2866     114.2739
    2867     111.9442
    2868     110.0089
    2869     111.1010
    2870     110.5481
    2871     108.6747
    2872     105.6341
    2873     107.0441
    2874     105.3876
    2875     106.8882
    2876     103.5011
    2877     108.2865
    2878     106.4660
    2879     106.0672
    2880     105.8591
    2881     104.9337
    2882     106.3485
    2883     106.8527
    2884     111.6008
    2885     110.8014
    2886     110.6644
    2887     113.3620
    2888     107.4110
    2889     107.0788
    2890     106.0365
    2891     106.8204
    2892     108.6717
    2893     110.4400
    2894     113.1942
    2895     114.8272
    2896     117.2890
    2897     115.0014
    2898     114.4699
    2899     114.7538
    2900     113.6823
    2901     120.8516
    2902     123.7246
    2903     123.0519
    2904     123.7365
    2905     124.4108
    2906     121.8969
    2907     127.4615
    2908     122.9842
    2909     122.2269
    2910     124.4347
    2911     126.2548
    2912     129.8611
    2913     127.0936
    2914     129.8552
    2915     128.2307
    2916     126.7349
    2917     132.1059
    2918     126.7437
    2919     126.9890
    2920     130.1834
    2921     129.8936
    2922     131.5144
    2923     129.3200
    2924     127.1965
    2925     126.2910
    2926     127.4119
    2927     129.2861
    2928     130.6143
    2929     129.8469
    2930     130.7756
    2931     130.3542
    2932     134.9504
    2933     137.9969
    2934     135.9578
    2935     138.5972
    2936     136.5597
    2937     132.6868
    2938     127.2025
    2939     129.4495
    2940     128.7434
    2941     129.8473
    2942     128.1475
    2943     127.6470
    2944     126.9342
    2945     131.4169
    2946     131.9685
    2947     140.4274
    2948     140.4320
    2949     142.1264
    2950     141.6420
    2951     144.6916
    2952     145.1985
    2953     142.2344
    2954     139.3717
    2955     140.4360
    2956     139.8101
    2957     138.8851
    2958     135.5201
    2959     136.9995
    2960     137.3936
    2961     138.7179
    2962     137.3451
    2963     139.2086
    2964     138.5963
    2965     138.6313
    2966     140.1320
    2967     136.1717
    2968     140.1636
    2969     139.5107
    2970     138.5830
    2971     136.4984
    2972     139.9543
    2973     137.0339
    2974     134.3343
    2975     136.0957
    2976     138.0684
    2977     140.0248
    2978     139.1272
    2979     143.6672
    2980     140.3232
    2981     145.5254
    2982     141.6660
    2983     142.5356
    2984     142.4152
    2985     138.8521
    2986     139.4834
    2987     138.2175
    2988     141.2234
    2989     140.9385
    2990     141.3565
    2991     136.6905
    2992     133.7946
    2993     131.7938
    2994     131.3964
    2995     124.1268
    2996     125.8160
    2997     125.0754
    2998     130.5817
    2999     132.2701
    3000     133.5722
    3001     132.0458
    3002     135.5764
    3003     136.9043
    3004     143.4437
    3005     143.1237
    3006     146.3233
    3007     145.3169
    3008     146.7070
    3009     145.4758
    3010     146.6520
    3011     143.1438
    3012     140.3535
    3013     141.6894
    3014     138.4876
    3015     141.0718
    3016     140.5855
    3017     143.8260
    3018     147.0811
    3019     148.7774
    3020     147.1808
    3021     149.6650
    3022     151.2681
    3023     147.7547
    3024     146.5967
    3025     147.3098
    3026     152.6335
    3027     149.6451
    3028     146.7534
    3029     143.0413
    3030     142.7758
    3031     137.8434
    3032     134.2091
    3033     131.4854
    3034     129.6929
    3035     131.4941
    3036     126.9649
    3037     125.5053
    3038     126.4139
    3039     132.0739
    3040     128.4964
    3041     125.7145
    3042     127.2398
    3043     127.3839
    3044     127.6384
    3045     123.6554
    3046     127.4561
    3047     128.9637
    3048     128.6426
    3049     129.7590
    3050     131.8539
    3051     131.2853
    3052     132.1055
    3053     131.1623
    3054     130.6445
    3055     127.3849
    3056     124.6911
    3057     123.0735
    3058     124.7656
    3059     121.2476
    3060     123.4027
    3061     123.2006
    3062     122.5142
    3063     122.3277
    3064     124.6533
    3065     123.4633
    3066     125.0041
    3067     120.0885
    3068     120.7243
    3069     124.9684
    3070     128.8962
    3071     132.6066
    3072     132.8564
    3073     133.5642
    3074     132.9127
    3075     133.4240
    3076     133.2052
    3077     128.0764
    3078     125.9814
    3079     125.6182
    3080     125.0343
    3081     126.3272
    3082     124.6720
    3083     128.6589
    3084     129.6175
    3085     131.8544
    3086     133.5509
    3087     136.5133
    3088     133.5779
    3089     134.0276
    3090     132.5311
    3091     130.0070
    3092     125.4522
    3093     126.3842
    3094     127.1468
    3095     126.5331
    3096     121.7975
    3097     116.9469
    3098     119.6005
    3099     117.3171
    3100     121.5840
    3101     116.2135
    3102     114.5819
    3103     111.2598
    3104     113.2523
    3105     114.6228
    3106     109.7233
    3107     111.5304
    3108     111.2383
    3109     108.3152
    3110     108.5755
    3111     107.1888
    3112     110.3115
    3113     110.6351
    3114     115.0513
    3115     116.5230
    3116     119.0932
    3117     121.7720
    3118     121.1751
    3119     123.0479
    3120     124.2010
    3121     119.1402
    3122     116.6502
    3123     115.8191
    3124     118.0062
    3125     115.5851
    3126     116.1612
    3127     117.5486
    3128     116.0206
    3129     116.3599
    3130     116.6358
    3131     118.1261
    3132     116.5586
    3133     116.7845
    3134     117.1296
    3135     115.8383
    3136     114.4909
    3137     117.7088
    3138     118.7653
    3139     115.1071
    3140     115.9596
    3141     112.3121
    3142     113.0332
    3143     106.0764
    3144     108.0841
    3145     105.9423
    3146     100.9728
    3147     100.9356
    3148     105.8071
    3149     107.4098
    3150     105.9060
    3151     103.3098
    3152     103.9499
    3153     103.9392
    3154     104.0645
    3155     109.7103
    3156     110.5423
    3157     111.6235
    3158     116.8491
    3159     123.3186
    3160     125.1152
    3161     129.3343
    3162     128.2858
    3163     127.4314
    3164     122.6646
    3165     126.3039
    3166     126.8805
    3167     130.4628
    3168     131.1911
    3169     128.3190
    3170     129.4622
    3171     131.0516
    3172     129.9455
    3173     129.9700
    3174     132.1138
    3175     133.0833
    3176     133.7454
    3177     133.6521
    3178     128.7888
    3179     130.9900
    3180     129.1506
    3181     126.7693
    3182     125.2454
    3183     122.8092
    3184     118.0896
    3185     116.5022
    3186     117.6997
    3187     115.7169
    3188     118.3940
    3189     116.8235
    3190     118.4929
    3191     118.5623
    3192     122.7608
    3193     122.3353
    3194     123.0864
    3195     127.5032
    3196     128.1269
    3197     129.6979
    3198     132.5809
    3199     133.2406
    3200     126.6898
    3201     120.1663
    3202     121.6100
    3203     122.5018
    3204     126.7881
    3205     125.4505
    3206     125.2778
    3207     125.9925
    3208     125.7566
    3209     127.1437
    3210     128.1319
    3211     129.5402
    3212     132.7506
    3213     130.0257
    3214     133.9010
    3215     133.1747
    3216     137.1685
    3217     136.0750
    3218     139.3798
    3219     137.9978
    3220     140.3441
    3221     135.3951
    3222     136.2828
    3223     136.1142
    3224     129.4994
    3225     127.1131
    3226     127.1695
    3227     126.0969
    3228     125.9137
    3229     124.4911
    3230     123.1326
    3231     118.7958
    3232     117.4883
    3233     118.6120
    3234     116.5118
    3235     117.0085
    3236     111.6957
    3237     115.8152
    3238     111.7194
    3239     110.5332
    3240     109.5125
    3241     108.9833
    3242     102.1321
    3243     103.2202
    3244     103.8801
    3245     106.9980
    3246     108.0213
    3247     105.2759
    3248     104.7276
    3249     107.4696
    3250     108.6726
    3251     114.5053
    3252     113.8584
    3253     111.5772
    3254     108.7846
    3255     108.9937
    3256     109.1294
    3257     109.2418
    3258     112.7020
    3259     116.0055
    3260     114.7570
    3261     116.0643
    3262     117.5949
    3263     115.2709
    3264     113.5084
    3265     113.8943
    3266     113.5742
    3267     114.0531
    3268     114.3579
    3269     116.7225
    3270     118.1514
    3271     116.3823
    3272     114.0731
    3273     110.9659
    3274     106.9643
    3275     105.2624
    3276      99.8842
    3277     101.9383
    3278     100.1328
    3279      94.4038
    3280      92.3071
    3281      93.2507
    3282      90.8130
    3283      87.1346
    3284      83.8556
    3285      83.0450
    3286      86.2940
    3287      85.0395
    3288      83.9754
    3289      82.3769
    3290      83.8969
    3291      85.3022
    3292      89.1081
    3293      90.0958
    3294      90.2732
    3295      86.1683
    3296      86.6468
    3297      93.4653
    3298      94.2324
    3299      93.2541
    3300      92.7456
    3301      96.3383
    3302     104.1194
    3303     104.4510
    3304     105.0845
    3305     104.3563
    3306     102.6034
    3307      99.6507
    3308      98.7335
    3309     100.1401
    3310     105.3553
    3311     105.3430
    3312     106.0887
    3313     107.0167
    3314     108.5780
    3315     111.7414
    3316     114.5921
    3317     115.3313
    3318     117.5566
    3319     121.0174
    3320     119.9519
    3321     120.3438
    3322     114.7399
    3323     115.0159
    3324     114.1158
    3325     108.9511
    3326     102.8336
    3327     100.2887
    3328     100.7629
    3329     101.0538
    3330      98.2559
    3331     103.0923
    3332      99.6908
    3333     100.1068
    3334      98.6267
    3335      93.0626
    3336      93.2465
    3337      91.8200
    3338      92.8636
    3339      87.9715
    3340      86.9324
    3341      89.5827
    3342      91.5379
    3343      92.8318
    3344      92.6296
    3345      91.6746
    3346      93.2947
    3347      93.5771
    3348      91.2066
    3349      85.1189
    3350      88.3253
    3351      83.4025
    3352      82.2488
    3353      83.3748
    3354      78.5912
    3355      75.8459
    3356      74.4804
    3357      76.7213
    3358      77.1202
    3359      79.2959
    3360      81.9610
    3361      84.3697
    3362      86.4110
    3363      86.2732
    3364      91.0950
    3365      93.8378
    3366     100.1758
    3367      97.9409
    3368      97.1041
    3369      98.8149
    3370     101.0114
    3371      99.0178
    3372     104.7671
    3373     102.1313
    3374     105.0509
    3375     100.6818
    3376     102.2919
    3377     100.4919
    3378     100.7945
    3379      99.1249
    3380     102.4873
    3381     104.3897
    3382     106.5675
    3383     108.9843
    3384     109.5385
    3385     111.8991
    3386     113.4814
    3387     115.0524
    3388     114.2956
    3389     115.8741
    3390     115.0132
    3391     116.1408
    3392     119.2972
    3393     119.9691
    3394     120.3999
    3395     122.8422
    3396     122.7325
    3397     120.3229
    3398     120.2401
    3399     118.5926
    3400     124.5458
    3401     121.3590
    3402     116.8361
    3403     113.4264
    3404     110.4569
    3405     112.3438
    3406     109.9111
    3407     111.9396
    3408     111.2723
    3409     109.9269
    3410     106.3166
    3411     105.9172
    3412     106.3493
    3413     105.7019
    3414     102.5442
    3415     103.9984
    3416     111.3245
    3417     112.0291
    3418     113.3832
    3419     120.3280
    3420     119.3367
    3421     116.7975
    3422     116.5454
    3423     117.5990
    3424     119.1093
    3425     116.6848
    3426     120.6771
    3427     117.1429
    3428     113.1334
    3429     114.6113
    3430     114.8348
    3431     121.6636
    3432     122.4496
    3433     121.6896
    3434     121.9491
    3435     117.2124
    3436     115.6959
    3437     115.5040
    3438     116.1048
    3439     121.5049
    3440     119.5720
    3441     120.1554
    3442     119.9895
    3443     120.8020
    3444     121.9455
    3445     123.2155
    3446     127.6006
    3447     124.9050
    3448     125.4783
    3449     130.3244
    3450     126.4040
    3451     127.3498
    3452     126.2825
    3453     126.9640
    3454     126.6469
    3455     124.8000
    3456     123.0443
    3457     120.6586
    3458     122.8173
    3459     120.5226
    3460     118.8480
    3461     123.1738
    3462     124.2147
    3463     125.1589
    3464     127.6455
    3465     127.9931
    3466     130.2953
    3467     129.6535
    3468     133.3029
    3469     132.5912
    3470     130.6689
    3471     130.8610
    3472     131.9316
    3473     130.9007
    3474     129.0884
    3475     126.8527
    3476     125.9112
    3477     121.8794
    3478     120.7068
    3479     120.5270
    3480     114.1003
    3481     115.8874
    3482     118.3516
    3483     117.6746
    3484     124.6920
    3485     127.4192
    3486     122.5964
    3487     123.9514
    3488     129.1725
    3489     130.1992
    3490     131.0252
    3491     129.9318
    3492     130.2431
    3493     123.5878
    3494     123.2250
    3495     127.8833
    3496     127.1509
    3497     126.8176
    3498     128.3275
    3499     130.7676
    3500     129.8669
    3501     129.9880
    3502     130.5293
    3503     131.9216
    3504     130.2324
    3505     133.4356
    3506     133.0380
    3507     132.4777
    3508     129.8165
    3509     132.2751
    3510     135.4209
    3511     136.1244
    3512     136.1290
    3513     136.1455
    3514     133.8784
    3515     128.4439
    3516     125.6418
    3517     124.8759
    3518     124.3227
    3519     120.8837
    3520     122.9966
    3521     122.9686
    3522     123.1806
    3523     120.1033
    3524     122.1159
    3525     130.1404
    3526     129.1542
    3527     128.1347
    3528     129.1541
    3529     131.9743
    3530     133.4618
    3531     137.1351
    3532     139.1409
    3533     136.6504
    3534     136.5954
    3535     131.8127
    3536     127.4297
    3537     129.2866
    3538     130.5181
    3539     128.9043
    3540     122.1184
    3541     117.7911
    3542     121.1860
    3543     119.2899
    3544     121.1292
    3545     118.4646
    3546     121.2810
    3547     122.8121
    3548     122.6983
    3549     122.5303
    3550     125.0395
    3551     121.3222
    3552     123.1358
    3553     123.8226
    3554     128.0799
    3555     131.2282
    3556     135.0751
    3557     136.0581
    3558     138.7346
    3559     137.8626
    3560     140.7011
    3561     139.7169
    3562     141.0866
    3563     140.4625
    3564     142.5490
    3565     143.8624
    3566     144.5108
    3567     144.6547
    3568     144.4569
    3569     147.9920
    3570     150.0551
    3571     147.5474
    3572     149.4549
    3573     147.0748
    3574     142.3947
    3575     144.1372
    3576     140.7438
    3577     138.0650
    3578     139.4530
    3579     137.7202
    3580     138.2295
    3581     138.6555
    3582     139.0299
    3583     139.9511
    3584     142.2400
    3585     148.0376
    3586     149.6917
    3587     149.7203
    3588     149.6765
    3589     152.4756
    3590     150.7932
    3591     149.4293
    3592     150.3787
    3593     154.0725
    3594     157.5984
    3595     155.2703
    3596     154.3647
    3597     153.4673
    3598     154.6529
    3599     151.4647
    3600     152.4928
    3601     152.9307
    3602     153.6596
    3603     150.7896
    3604     152.4174
    3605     145.9152
    3606     146.2234
    3607     145.5329
    3608     143.4335
    3609     143.7235
    3610     141.2406
    3611     145.0940
    3612     147.6907
    3613     144.9419
    3614     144.0693
    3615     145.8850
    3616     146.0802
    3617     145.7674
    3618     145.5596
    3619     144.4511
    3620     145.2622
    3621     146.3854
    3622     148.3553
    3623     148.4710
    3624     147.5998
    3625     148.7516
    3626     146.9810
    3627     149.1369
    3628     141.6779
    3629     143.2852
    3630     143.4014
    3631     141.7780
    3632     138.4150
    3633     133.3227
    3634     131.4869
    3635     128.4565
    3636     127.2088
    3637     126.7697
    3638     127.5954
    3639     123.6927
    3640     120.2148
    3641     116.9313
    3642     125.8839
    3643     122.5869
    3644     121.2532
    3645     121.7920
    3646     119.8498
    3647     125.1364
    3648     125.2153
    3649     129.3573
    3650     132.4423
    3651     132.8349
    3652     135.1217
    3653     136.1204
    3654     134.7039
    3655     136.8600
    3656     136.6620
    3657     136.7445
    3658     133.4671
    3659     137.0892
    3660     140.3532
    3661     142.3643
    3662     142.8224
    3663     142.6682
    3664     143.4858
    3665     143.6120
    3666     140.5678
    3667     139.0730
    3668     140.1580
    3669     136.7042
    3670     140.0310
    3671     133.9350
    3672     136.9875
    3673     136.8063
    3674     137.0758
    3675     138.6643
    3676     140.7663
    3677     144.2130
    3678     145.9399
    3679     144.4564
    3680     143.4400
    3681     142.1927
    3682     137.3937
    3683     139.8184
    3684     140.9761
    3685     138.0341
    3686     136.5889
    3687     134.6691
    3688     131.8186
    3689     130.9129
    3690     131.2127
    3691     128.7876
    3692     129.4692
    3693     127.6745
    3694     122.1076
    3695     124.9970
    3696     125.3184
    3697     125.0601
    3698     123.0567
    3699     127.9220
    3700     132.1245
    3701     134.6392
    3702     139.8815
    3703     136.9946
    3704     134.8329
    3705     137.2954
    3706     136.8149
    3707     136.6978
    3708     140.0918
    3709     142.2247
    3710     141.8070
    3711     140.8246
    3712     140.8375
    3713     140.8555
    3714     144.6757
    3715     143.0080
    3716     142.7639
    3717     144.4914
    3718     140.9650
    3719     139.2057
    3720     144.5948
    3721     146.7471
    3722     149.3321
    3723     153.1589
    3724     154.4123
    3725     156.3673
    3726     154.4094
    3727     152.4842
    3728     155.0775
    3729     158.3900
    3730     158.4120
    3731     164.7576
    3732     165.6089
    3733     169.4425
    3734     168.5872
    3735     168.7482
    3736     166.9099
    3737     169.6861
    3738     169.4615
    3739     174.6724
    3740     174.2539
    3741     174.2028
    3742     178.3605
    3743     176.8556
    3744     177.9341
    3745     176.5099
    3746     177.7814
    3747     175.9714
    3748     177.8057
    3749     176.3359
    3750     181.1349
    3751     184.5259
    3752     186.9123
    3753     186.6875
    3754     190.9934
    3755     186.0187
    3756     192.0747
    3757     187.8673
    3758     191.7092
    3759     190.7255
    3760     188.4136
    3761     192.7181
    3762     190.7157
    3763     193.9072
    3764     192.1396
    3765     196.1251
    3766     195.3270
    3767     197.7213
    3768     197.3395
    3769     201.1012
    3770     197.4277
    3771     197.3105
    3772     202.2793
    3773     201.1361
    3774     201.5876
    3775     206.5997
    3776     207.5621
    3777     207.1361
    3778     203.6357
    3779     204.7452
    3780     201.8089
    3781     195.2542
    3782     193.2619
    3783     188.8707
    3784     187.3193
    3785     185.8290
    3786     186.9745
    3787     185.9503
    3788     186.9066
    3789     185.0246
    3790     186.5139
    3791     186.0262
    3792     187.3619
    3793     188.9517
    3794     189.8857
    3795     189.8751
    3796     190.5850
    3797     194.0848
    3798     196.0941
    3799     194.9911
    3800     198.2801
    3801     197.8774
    3802     200.1786
    3803     198.5671
    3804     194.8694
    3805     192.9645
    3806     190.8784
    3807     192.4683
    3808     191.9365
    3809     197.3423
    3810     195.9112
    3811     198.2939
    3812     201.2499
    3813     202.1394
    3814     204.1784
    3815     202.6628
    3816     204.7119
    3817     206.5926
    3818     206.6856
    3819     207.7833
    3820     205.2302
    3821     207.8537
    3822     207.6798
    3823     205.8992
    3824     202.3421
    3825     198.2310
    3826     198.4287
    3827     195.5068
    3828     193.8188
    3829     190.8179
    3830     187.6839
    3831     182.4567
    3832     177.7179
    3833     172.6147
    3834     170.2407
    3835     168.6178
    3836     161.7909
    3837     161.1135
    3838     155.5256
    3839     157.1322
    3840     156.3807
    3841     160.8920
    3842     161.7389
    3843     164.0261
    3844     163.1590
    3845     166.4635
    3846     168.8199
    3847     169.3495
    3848     167.4413
    3849     169.5170
    3850     167.4901
    3851     169.2442
    3852     168.4951
    3853     167.4861
    3854     170.8101
    3855     174.0033
    3856     173.4083
    3857     176.8536
    3858     177.3117
    3859     174.5230
    3860     176.2803
    3861     173.4369
    3862     174.3232
    3863     173.5747
    3864     173.7026
    3865     174.7317
    3866     174.7126
    3867     170.8269
    3868     167.8324
    3869     169.2338
    3870     165.3900
    3871     166.6404
    3872     165.4221
    3873     166.5851
    3874     168.6927
    3875     162.4775
    3876     162.7127
    3877     161.7927
    3878     162.3104
    3879     162.3422
    3880     161.1086
    3881     159.1091
    3882     155.4264
    3883     152.9387
    3884     152.4548
    3885     153.5766
    3886     154.8321
    3887     153.6735
    3888     154.1471
    3889     158.1856
    3890     159.1813
    3891     159.1192
    3892     164.0607
    3893     163.6312
    3894     162.9318
    3895     164.2111
    3896     164.8649
    3897     166.0817
    3898     162.1736
    3899     165.0682
    3900     166.5410
    3901     169.8858
    3902     170.3032
    3903     171.7770
    3904     171.3744
    3905     169.9814
    3906     172.9501
    3907     169.6443
    3908     168.9529
    3909     165.4770
    3910     164.6816
    3911     166.3518
    3912     163.5128
    3913     167.3203
    3914     164.4203
    3915     161.9349
    3916     163.9491
    3917     160.7309
    3918     162.6110
    3919     166.1167
    3920     168.5802
    3921     171.4684
    3922     169.1826
    3923     168.6856
    3924     167.0027
    3925     171.7635
    3926     173.8140
    3927     172.3049
    3928     174.2676
    3929     172.5729
    3930     178.5297
    3931     180.9328
    3932     183.0460
    3933     184.3452
    3934     187.4397
    3935     190.1351
    3936     190.2490
    3937     193.1760
    3938     190.7210
    3939     192.7904
    3940     197.1630
    3941     195.4675
    3942     196.8143
    3943     195.6659
    3944     193.7290
    3945     194.9873
    3946     196.8554
    3947     196.0149
    3948     198.2970
    3949     196.6486
    3950     195.8005
    3951     200.4505
    3952     203.6674
    3953     201.0201
    3954     207.1023
    3955     208.3081
    3956     207.3209
    3957     207.6316
    3958     210.2705
    3959     213.0548
    3960     212.6330
    3961     212.0007
    3962     209.9067
    3963     212.4317
    3964     216.0447
    3965     218.0198
    3966     218.1499
    3967     217.7556
    3968     224.8171
    3969     224.5579
    3970     223.1248
    3971     220.2063
    3972     219.4126
    3973     215.3809
    3974     220.8096
    3975     218.1449
    3976     220.1599
    3977     219.9424
    3978     218.3397
    3979     224.6016
    3980     223.6245
    3981     222.2012
    3982     226.1033
    3983     228.8580
    3984     228.1167
    3985     227.6700
    3986     227.1573
    3987     230.3161
    3988     228.2496
    3989     230.0737
    3990     227.0174
    3991     227.6015
    3992     227.5182
    3993     227.4985
    3994     226.4486
    3995     226.7576
    3996     224.2995
    3997     223.5629
    3998     223.7414
    3999     221.8831
    4000     216.5369
    4001     216.7812
    4002     217.0925
    4003     215.7266
    4004     216.2592
    4005     216.8644
    4006     221.3957
    4007     220.5161
    4008     222.5260
    4009     227.5313
    4010     227.8199
    4011     230.6528
    4012     229.8062
    4013     229.8681
    4014     229.6070
    4015     231.1974
    4016     230.5650
    4017     230.9577
    4018     234.4038
    4019     234.4303
    4020     234.4529
    4021     233.6310
    4022     238.4532
    4023     238.5820
    4024     238.1932
    4025     238.9856
    4026     239.9847
    4027     242.4491
    4028     241.6670
    4029     241.1045
    4030     240.6088
    4031     241.3287
    4032     244.0994
    4033     246.0561
    4034     246.8425
    4035     250.3852
    4036     253.7527
    4037     258.5870
    4038     255.3417
    4039     255.5971
    4040     253.3028
    4041     255.4364
    4042     250.5059
    4043     247.2791
    4044     246.8298
    4045     248.0864
    4046     248.5588
    4047     249.2240
    4048     248.9220
    4049     250.2629
    4050     249.9684
    4051     252.4641
    4052     258.0884
    4053     254.1377
    4054     256.4927
    4055     257.0157
    4056     257.0316
    4057     260.0838
    4058     261.3817
    4059     257.7154
    4060     257.9995
    4061     261.1238
    4062     259.4281
    4063     259.0898
    4064     261.5478
    4065     260.6514
    4066     261.4283
    4067     260.4879
    4068     262.4931
    4069     261.8976
    4070     261.2881
    4071     262.4181
    4072     265.0919
    4073     261.5791
    4074     258.3862
    4075     255.5538
    4076     254.3687
    4077     252.5404
    4078     252.5052
    4079     251.6834
    4080     244.4867
    4081     242.1897
    4082     241.2232
    4083     239.5533
    4084     241.3734
    4085     242.6901
    4086     239.2613
    4087     242.2914
    4088     238.1221
    4089     236.1044
    4090     232.9369
    4091     236.4514
    4092     233.1123
    4093     233.1409
    4094     233.5571
    4095     229.3046
    4096     229.9924
    4097     228.9110
    4098     226.6631
    4099     226.7834
    4100     229.6802
    4101     230.6792
    4102     232.9204
    4103     233.4319
    4104     234.0317
    4105     233.0202
    4106     235.6998
    4107     235.5431
    4108     237.8053
    4109     236.9081
    4110     239.0900
    4111     237.8163
    4112     239.7317
    4113     241.0875
    4114     242.3920
    4115     243.9255
    4116     242.6190
    4117     243.8787
    4118     244.0919
    4119     241.7459
    4120     235.8397
    4121     237.2356
    4122     241.5312
    4123     236.5539
    4124     233.0685
    4125     234.2195
    4126     236.5008
    4127     235.5670
    4128     235.4617
    4129     234.0327
    4130     236.1702
    4131     238.7350
    4132     235.9603
    4133     240.5547
    4134     238.8405
    4135     237.7759
    4136     238.2870
    4137     241.3346
    4138     242.5778
    4139     242.7163
    4140     246.0140
    4141     249.9547
    4142     248.3351
    4143     245.5117
    4144     247.0415
    4145     245.4363
    4146     249.1597
    4147     249.0916
    4148     250.3713
    4149     247.1356
    4150     246.9520
    4151     249.6958
    4152     255.3398
    4153     258.5350
    4154     257.9312
    4155     260.8002
    4156     260.3172
    4157     260.8739
    4158     263.7895
    4159     262.1818
    4160     261.7439
    4161     263.2808
    4162     259.6974
    4163     262.7887
    4164     258.9819
    4165     260.3508
    4166     259.5145
    4167     262.0313
    4168     258.2863
    4169     260.9887
    4170     263.0205
    4171     260.4254
    4172     264.0641
    4173     258.6891
    4174     261.3599
    4175     263.0523
    4176     263.8957
    4177     264.5880
    4178     266.0816
    4179     261.9776
    4180     266.1933
    4181     269.1103
    4182     269.6496
    4183     273.7280
    4184     268.8368
    4185     268.9984
    4186     270.1268
    4187     272.5283
    4188     271.3112
    4189     269.0510
    4190     266.4262
    4191     263.7333
    4192     262.5248
    4193     260.3157
    4194     258.2220
    4195     257.4096
    4196     253.9415
    4197     254.2144
    4198     250.3798
    4199     249.0935
    4200     240.5721
    4201     241.2393
    4202     241.7840
    4203     239.3445
    4204     239.0916
    4205     237.4639
    4206     237.5223
    4207     236.8036
    4208     234.8524
    4209     234.1631
    4210     233.5868
    4211     230.1367
    4212     230.9111
    4213     224.8834
    4214     226.7477
    4215     224.4133
    4216     230.0674
    4217     228.0305
    4218     221.0001
    4219     224.9811
    4220     223.0037
    4221     222.6855
    4222     221.0143
    4223     222.7356
    4224     222.7510
    4225     219.9951
    4226     220.7368
    4227     222.6763
    4228     223.1908
    4229     221.4185
    4230     220.0327
    4231     214.7468
    4232     216.0011
    4233     214.7817
    4234     216.8952
    4235     215.0564
    4236     218.5451
    4237     220.6471
    4238     222.4231
    4239     224.9213
    4240     220.9784
    4241     228.7853
    4242     230.9125
    4243     230.5948
    4244     232.1668
    4245     233.0807
    4246     235.4367
    4247     234.7587
    4248     233.1155
    4249     236.3577
    4250     233.0790
    4251     236.5984
    4252     236.6710
    4253     238.4089
    4254     236.3824
    4255     231.9853
    4256     232.3203
    4257     231.9058
    4258     230.6772
    4259     234.5453
    4260     236.9419
    4261     238.3851
    4262     238.4893
    4263     241.5421
    4264     246.6536
    4265     244.3729
    4266     247.7335
    4267     244.9101
    4268     244.0898
    4269     244.8512
    4270     243.3023
    4271     241.7420
    4272     242.2771
    4273     239.4424
    4274     245.0362
    4275     244.8738
    4276     247.4391
    4277     247.5438
    4278     249.0863
    4279     247.4254
    4280     251.7253
    4281     249.7273
    4282     253.0600
    4283     254.6360
    4284     254.1829
    4285     256.3707
    4286     256.5768
    4287     250.2130
    4288     251.2552
    4289     251.7640
    4290     251.9437
    4291     254.8118
    4292     255.7211
    4293     253.2295
    4294     253.5265
    4295     252.4564
    4296     257.1172
    4297     256.6974
    4298     258.7534
    4299     258.5435
    4300     256.7239
    4301     255.2908
    4302     258.6307
    4303     255.8764
    4304     258.8859
    4305     254.2304
    4306     255.4411
    4307     252.2165
    4308     245.1325
    4309     243.0213
    4310     240.9847
    4311     236.0473
    4312     238.7653
    4313     235.9248
    4314     234.7264
    4315     233.4622
    4316     229.6708
    4317     227.8541
    4318     224.8376
    4319     221.0444
    4320     219.4259
    4321     216.5206
    4322     215.1325
    4323     216.1007
    4324     215.0653
    4325     215.3946
    4326     218.6515
    4327     219.4707
    4328     221.5517
    4329     225.6878
    4330     223.9410
    4331     224.0129
    4332     221.3426
    4333     222.6219
    4334     228.1760
    4335     227.8827
    4336     226.9244
    4337     227.4420
    4338     226.4686
    4339     229.2024
    4340     226.7034
    4341     227.8949
    4342     223.6096
    4343     227.0641
    4344     220.9270
    4345     226.5668
    4346     228.5721
    4347     223.3600
    4348     223.7717
    4349     221.8710
    4350     219.9681
    4351     218.4143
    4352     216.1944
    4353     215.7998
    4354     214.7775
    4355     219.5398
    4356     218.3476
    4357     217.5597
    4358     219.3223
    4359     219.8265
    4360     221.3734
    4361     224.2545
    4362     222.8467
    4363     224.4630
    4364     225.0077
    4365     225.8339
    4366     223.2337
    4367     225.4149
    4368     229.6314
    4369     227.6164
    4370     228.1976
    4371     225.4685
    4372     226.2284
    4373     225.5751
    4374     228.8138
    4375     224.6230
    4376     223.4038
    4377     222.9705
    4378     223.0478
    4379     223.0811
    4380     220.2438
    4381     222.2605
    4382     220.7515
    4383     218.8245
    4384     218.1071
    4385     217.7859
    4386     216.0504
    4387     212.3802
    4388     208.8188
    4389     209.6435
    4390     207.1147
    4391     210.4882
    4392     208.4258
    4393     210.7357
    4394     209.9065
    4395     212.2973
    4396     210.2080
    4397     214.3486
    4398     212.8822
    4399     214.4764
    4400     214.0715
    4401     212.8584
    4402     212.0079
    4403     212.7125
    4404     210.4274
    4405     213.9225
    4406     209.8892
    4407     209.8554
    4408     207.9951
    4409     207.4743
    4410     210.9876
    4411     206.3632
    4412     208.1024
    4413     209.3609
    4414     209.1832
    4415     209.0752
    4416     207.7528
    4417     209.5105
    4418     207.9502
    4419     208.2909
    4420     212.5506
    4421     210.7087
    4422     211.4821
    4423     210.8789
    4424     213.9842
    4425     211.4244
    4426     213.5225
    4427     211.8679
    4428     215.6822
    4429     215.2159
    4430     215.6583
    4431     217.4548
    4432     217.0029
    4433     217.0166
    4434     216.8210
    4435     222.2620
    4436     220.6957
    4437     218.4546
    4438     222.0443
    4439     219.7559
    4440     221.4823
    4441     217.9752
    4442     217.0636
    4443     217.5036
    4444     217.4419
    4445     220.4557
    4446     222.9971
    4447     224.5481
    4448     228.1725
    4449     226.2551
    4450     233.8689
    4451     234.8298
    4452     236.5402
    4453     230.4453
    4454     232.6835
    4455     234.4760
    4456     233.3297
    4457     232.8752
    4458     235.9592
    4459     236.6925
    4460     243.1869
    4461     243.2397
    4462     246.4031
    4463     245.7972
    4464     248.8008
    4465     249.1401
    4466     250.2499
    4467     251.0263
    4468     251.2863
    4469     249.7663
    4470     251.8261
    4471     249.9012
    4472     251.9490
    4473     251.3315
    4474     252.5966
    4475     252.5381
    4476     249.9230
    4477     250.7193
    4478     252.9508
    4479     251.4785
    4480     251.5378
    4481     252.0870
    4482     252.6707
    4483     251.1591
    4484     255.5304
    4485     256.3636
    4486     262.0010
    4487     262.7813
    4488     263.8370
    4489     265.8936
    4490     268.5002
    4491     270.5372
    4492     270.5326
    4493     269.6180
    4494     269.2173
    4495     268.8798
    4496     264.4897
    4497     263.0850
    4498     262.4756
    4499     260.3012
    4500     261.6429
    4501     261.0242
    4502     262.6585
    4503     261.9028
    4504     264.7345
    4505     267.0158
    4506     274.1922
    4507     272.9399
    4508     281.1989
    4509     282.1567
    4510     286.2621
    4511     288.3748
    4512     289.3770
    4513     287.2644
    4514     288.9752
    4515     289.5130
    4516     291.3176
    4517     292.1330
    4518     296.6259
    4519     292.3965
    4520     295.0219
    4521     295.9482
    4522     294.6848
    4523     294.7225
    4524     294.6980
    4525     296.7065
    4526     294.7835
    4527     298.3132
    4528     296.9107
    4529     294.5726
    4530     293.3266
    4531     289.7798
    4532     288.2526
    4533     288.3847
    4534     287.1078
    4535     286.2207
    4536     284.3761
    4537     282.2799
    4538     284.9493
    4539     284.0278
    4540     281.5565
    4541     283.8064
    4542     286.9722
    4543     284.1508
    4544     288.1296
    4545     286.8724
    4546     284.5847
    4547     284.2265
    4548     286.5489
    4549     287.0010
    4550     286.6349
    4551     287.3355
    4552     285.5417
    4553     285.0324
    4554     287.8017
    4555     286.3426
    4556     286.8960
    4557     285.6446
    4558     287.2477
    4559     286.0722
    4560     283.6232
    4561     282.3414
    4562     281.9424
    4563     283.1968
    4564     282.8493
    4565     281.2701
    4566     285.3538
    4567     287.1811
    4568     285.4096
    4569     288.1719
    4570     285.7019
    4571     286.1373
    4572     290.7192
    4573     289.3712
    4574     291.4942
    4575     292.8721
    4576     293.4704
    4577     293.2484
    4578     291.9096
    4579     292.3045
    4580     288.4011
    4581     291.3326
    4582     289.8469
    4583     294.6484
    4584     291.3914
    4585     288.6510
    4586     287.9577
    4587     287.7504
    4588     286.2680
    4589     288.4308
    4590     288.9483
    4591     291.5639
    4592     288.3512
    4593     286.7002
    4594     287.8558
    4595     287.4883
    4596     291.3640
    4597     291.3107
    4598     290.6326
    4599     285.8736
    4600     286.4457
    4601     286.8515
    4602     284.9720
    4603     288.7434
    4604     289.7481
    4605     290.4135
    4606     288.8078
    4607     290.8993
    4608     288.5671
    4609     291.8634
    4610     293.5384
    4611     292.2946
    4612     293.4846
    4613     293.2702
    4614     292.0100
    4615     294.3852
    4616     292.6616
    4617     294.4405
    4618     295.9216
    4619     295.3588
    4620     293.8697
    4621     292.1960
    4622     296.1208
    4623     293.2750
    4624     293.0795
    4625     294.9038
    4626     298.4009
    4627     301.1433
    4628     307.4918
    4629     308.4799
    4630     310.5123
    4631     311.8791
    4632     311.1924
    4633     311.7254
    4634     309.6612
    4635     309.4426
    4636     309.8907
    4637     309.8893
    4638     312.4266
    4639     313.4616
    4640     312.0963
    4641     315.2108
    4642     310.4564
    4643     310.4148
    4644     310.0195
    4645     311.5055
    4646     311.2598
    4647     312.5913
    4648     315.2869
    4649     312.8664
    4650     311.0973
    4651     310.2096
    4652     313.4925
    4653     310.7008
    4654     310.8243
    4655     307.0933
    4656     306.1394
    4657     303.6925
    4658     299.7559
    4659     296.8298
    4660     298.4886
    4661     295.8476
    4662     295.9672
    4663     293.7453
    4664     292.9932
    4665     291.3097
    4666     291.5798
    4667     293.4735
    4668     292.3351
    4669     287.7086
    4670     288.1094
    4671     292.0761
    4672     289.6985
    4673     284.9953
    4674     285.6076
    4675     285.3097
    4676     284.1267
    4677     285.9238
    4678     279.7085
    4679     279.9648
    4680     278.0303
    4681     273.5141
    4682     272.1085
    4683     268.5905
    4684     267.8121
    4685     265.1763
    4686     265.9703
    4687     264.8222
    4688     267.4832
    4689     269.4136
    4690     266.1397
    4691     268.1305
    4692     266.4993
    4693     268.3516
    4694     272.6814
    4695     272.1915
    4696     275.5454
    4697     272.2037
    4698     275.7220
    4699     272.9692
    4700     276.1993
    4701     276.9303
    4702     277.3371
    4703     279.5084
    4704     276.9699
    4705     278.5535
    4706     277.4833
    4707     275.8286
    4708     280.9082
    4709     277.2435
    4710     279.3892
    4711     279.1169
    4712     277.7761
    4713     276.2220
    4714     275.7764
    4715     273.8504
    4716     272.0759
    4717     268.3477
    4718     267.1540
    4719     268.6844
    4720     268.5905
    4721     265.4455
    4722     261.7897
    4723     263.6986
    4724     265.6764
    4725     264.2015
    4726     264.6336
    4727     269.4065
    4728     266.8271
    4729     264.8685
    4730     266.9250
    4731     265.1203
    4732     262.1432
    4733     263.1037
    4734     260.0453
    4735     257.8185
    4736     257.5205
    4737     255.6689
    4738     257.4779
    4739     258.6588
    4740     257.4186
    4741     259.2589
    4742     261.3959
    4743     259.8902
    4744     257.3570
    4745     259.0617
    4746     258.2029
    4747     258.8228
    4748     260.2966
    4749     259.2335
    4750     261.7357
    4751     257.6070
    4752     255.7158
    4753     257.4486
    4754     255.2131
    4755     257.6578
    4756     259.4990
    4757     261.9933
    4758     262.7492
    4759     263.6333
    4760     264.0582
    4761     263.6462
    4762     265.9737
    4763     266.1507
    4764     265.3201
    4765     267.1066
    4766     269.7046
    4767     267.1820
    4768     270.1902
    4769     268.2234
    4770     268.3915
    4771     265.4247
    4772     265.9571
    4773     264.6365
    4774     265.4689
    4775     266.2328
    4776     266.7144
    4777     269.0586
    4778     269.5018
    4779     271.5167
    4780     271.3952
    4781     275.7035
    4782     275.9673
    4783     275.5397
    4784     275.6620
    4785     273.7848
    4786     276.4388
    4787     272.6101
    4788     272.9144
    4789     272.7074
    4790     268.4605
    4791     266.2053
    4792     269.9734
    4793     267.9782
    4794     265.9555
    4795     265.7904
    4796     266.6998
    4797     265.1212
    4798     266.4574
    4799     262.9613
    4800     263.9494
    4801     262.3755
    4802     260.8421
    4803     264.3118
    4804     259.1884
    4805     257.1546
    4806     256.5384
    4807     255.1187
    4808     253.7537
    4809     256.6035
    4810     259.1912
    4811     258.0915
    4812     259.6547
    4813     256.3116
    4814     254.5472
    4815     259.1441
    4816     254.1716
    4817     259.2516
    4818     259.2606
    4819     257.8086
    4820     256.8175
    4821     256.8961
    4822     258.2274
    4823     256.0583
    4824     260.9814
    4825     259.2232
    4826     261.0461
    4827     259.3132
    4828     266.1401
    4829     265.7028
    4830     266.2226
    4831     266.2191
    4832     268.5442
    4833     269.2374
    4834     271.6328
    4835     265.8414
    4836     265.4877
    4837     266.0912
    4838     267.1371
    4839     271.6350
    4840     270.2944
    4841     270.0005
    4842     266.7534
    4843     266.9385
    4844     265.5897
    4845     262.9753
    4846     264.6983
    4847     259.9168
    4848     266.1918
    4849     264.0776
    4850     261.7291
    4851     260.2393
    4852     262.3727
    4853     265.5328
    4854     268.4927
    4855     272.0066
    4856     273.7765
    4857     274.4027
    4858     277.2183
    4859     279.0117
    4860     285.8397
    4861     280.6007
    4862     281.5088
    4863     276.6444
    4864     273.4123
    4865     277.5584
    4866     275.9005
    4867     273.2585
    4868     268.7412
    4869     263.9767
    4870     265.6880
    4871     267.7137
    4872     263.8301
    4873     267.4211
    4874     273.1349
    4875     278.7019
    4876     276.8827
    4877     279.2391
    4878     283.5644
    4879     285.8429
    4880     285.2666
    4881     285.4618
    4882     280.1941
    4883     281.5933
    4884     281.6707
    4885     277.4764
    4886     280.1746
    4887     283.8641
    4888     289.2525
    4889     290.6042
    4890     291.6776
    4891     295.4311
    4892     293.3210
    4893     296.2579
    4894     294.7311
    4895     297.4964
    4896     296.5340
    4897     295.9238
    4898     296.5767
    4899     296.4896
    4900     300.0399
    4901     297.9382
    4902     295.9473
    4903     293.2946
    4904     292.5425
    4905     289.2324
    4906     288.6835
    4907     288.0336
    4908     293.0533
    4909     290.6366
    4910     291.3200
    4911     286.1719
    4912     288.3267
    4913     287.3894
    4914     291.0776
    4915     293.5210
    4916     295.4053
    4917     292.0735
    4918     291.7213
    4919     290.2717
    4920     285.6598
    4921     283.4936
    4922     280.5852
    4923     281.5374
    4924     276.3436
    4925     272.0125
    4926     268.5194
    4927     263.4295
    4928     263.1748
    4929     258.3277
    4930     261.2864
    4931     260.5178
    4932     259.5264
    4933     258.6993
    4934     258.9639
    4935     258.6268
    4936     254.4664
    4937     252.5210
    4938     252.2905
    4939     246.9078
    4940     241.6337
    4941     241.7534
    4942     241.1084
    4943     241.1535
    4944     243.5293
    4945     246.7979
    4946     245.0516
    4947     249.0241
    4948     243.6491
    4949     248.2858
    4950     249.6509
    4951     249.8921
    4952     249.3255
    4953     246.5685
    4954     247.9671
    4955     241.5136
    4956     238.8415
    4957     240.1172
    4958     237.4236
    4959     234.6558
    4960     233.0729
    4961     232.4241
    4962     234.3471
    4963     231.6051
    4964     231.0849
    4965     230.3258
    4966     230.0509
    4967     229.5966
    4968     226.4454
    4969     224.8798
    4970     225.1890
    4971     228.3280
    4972     226.2592
    4973     229.9556
    4974     225.9462
    4975     226.4186
    4976     227.0522
    4977     224.7530
    4978     220.1820
    4979     224.6194
    4980     220.3491
    4981     221.8307
    4982     219.4630
    4983     217.6667
    4984     218.9389
    4985     219.5566
    4986     218.0346
    4987     215.1903
    4988     214.8626
    4989     213.7004
    4990     213.4790
    4991     213.3228
    4992     217.5683
    4993     214.2457
    4994     219.6230
    4995     220.4739
    4996     224.2357
    4997     226.6273
    4998     228.4854
    4999     231.1855
    5000     231.8322
    5001     229.2687
    5002     228.1930
    5003     226.9996
    5004     228.2723
    5005     228.7612
    5006     221.8090
    5007     218.6333
    5008     223.4153
    5009     218.3902
    5010     219.3861
    5011     217.2469
    5012     216.3162
    5013     214.0385
    5014     215.1393
    5015     215.0207
    5016     211.5146
    5017     214.0960
    5018     208.9725
    5019     209.2932
    5020     211.2845
    5021     214.9318
    5022     214.6774
    5023     214.5471
    5024     219.0232
    5025     222.2950
    5026     228.3124
    5027     233.7537
    5028     234.2565
    5029     237.8298
    5030     235.7563
    5031     234.8741
    5032     232.0967
    5033     232.9925
    5034     233.9298
    5035     234.8618
    5036     234.3915
    5037     234.5587
    5038     234.5090
    5039     232.2192
    5040     232.2886
    5041     233.2263
    5042     238.2070
    5043     235.8608
    5044     237.8129
    5045     233.7141
    5046     238.0315
    5047     231.8001
    5048     231.0652
    5049     229.3839
    5050     226.7043
    5051     226.0683
    5052     227.5038
    5053     230.6189
    5054     222.9525
    5055     227.7073
    5056     225.2015
    5057     231.0134
    5058     232.9659
    5059     233.5507
    5060     235.6054
    5061     236.4929
    5062     236.9164
    5063     236.2372
    5064     235.0442
    5065     238.6312
    5066     237.8805
    5067     237.8764
    5068     239.2982
    5069     238.9657
    5070     233.3070
    5071     236.6491
    5072     240.1593
    5073     237.1113
    5074     237.7543
    5075     236.4354
    5076     242.9636
    5077     245.1448
    5078     244.9782
    5079     247.5078
    5080     245.2679
    5081     242.3888
    5082     243.2190
    5083     244.5459
    5084     248.5017
    5085     246.2550
    5086     247.3439
    5087     245.8931
    5088     245.0330
    5089     245.6946
    5090     246.0061
    5091     241.4465
    5092     244.2550
    5093     244.3267
    5094     242.6080
    5095     245.2451
    5096     243.6516
    5097     246.3339
    5098     245.7203
    5099     245.8760
    5100     247.1916
    5101     248.5671
    5102     245.1501
    5103     245.0568
    5104     241.3681
    5105     245.7264
    5106     242.0756
    5107     238.9676
    5108     238.8542
    5109     239.8057
    5110     232.9588
    5111     236.7338
    5112     231.6577
    5113     229.7520
    5114     228.7343
    5115     228.9430
    5116     229.7833
    5117     226.3865
    5118     220.5753
    5119     218.5383
    5120     218.8116
    5121     217.5030
    5122     220.1603
    5123     213.9672
    5124     213.8772
    5125     211.7504
    5126     206.0207
    5127     208.8227
    5128     205.2699
    5129     205.2345
    5130     201.9359
    5131     199.3817
    5132     199.0607
    5133     198.7927
    5134     198.3251
    5135     200.2937
    5136     202.7401
    5137     204.9656
    5138     204.4526
    5139     206.9233
    5140     204.2494
    5141     203.2319
    5142     204.1376
    5143     206.4748
    5144     206.6038
    5145     208.2224
    5146     209.7017
    5147     209.9202
    5148     208.4943
    5149     205.9174
    5150     207.3228
    5151     206.7335
    5152     205.6265
    5153     204.2897
    5154     205.4160
    5155     205.1404
    5156     208.2118
    5157     205.9566
    5158     207.9818
    5159     209.1798
    5160     208.4176
    5161     205.1145
    5162     206.5550
    5163     205.1166
    5164     202.9544
    5165     197.8896
    5166     196.6386
    5167     194.7069
    5168     191.3354
    5169     190.1324
    5170     187.0766
    5171     184.7285
    5172     184.7251
    5173     185.2576
    5174     187.7072
    5175     187.0778
    5176     184.6930
    5177     188.0095
    5178     187.8107
    5179     189.8537
    5180     188.6891
    5181     189.7851
    5182     188.9463
    5183     191.4790
    5184     191.2919
    5185     194.0429
    5186     193.1801
    5187     187.8893
    5188     190.5220
    5189     188.3971
    5190     186.0162
    5191     185.7814
    5192     185.6889
    5193     182.2410
    5194     179.9852
    5195     179.5521
    5196     178.2146
    5197     180.2999
    5198     176.1522
    5199     177.3633
    5200     176.3842
    5201     177.8122
    5202     178.9488
    5203     178.6493
    5204     177.0323
    5205     176.0118
    5206     176.0709
    5207     175.6452
    5208     175.3476
    5209     176.9312
    5210     174.1623
    5211     176.1241
    5212     176.2692
    5213     174.4502
    5214     176.2782
    5215     177.0660
    5216     175.9141
    5217     177.2538
    5218     177.0766
    5219     174.5194
    5220     174.9998
    5221     177.5694
    5222     176.0874
    5223     176.2941
    5224     172.9141
    5225     170.3294
    5226     169.6902
    5227     169.2302
    5228     170.0473
    5229     172.6485
    5230     169.0163
    5231     173.0408
    5232     173.9189
    5233     174.3897
    5234     176.1693
    5235     178.0158
    5236     181.3771
    5237     184.8832
    5238     184.1305
    5239     180.4175
    5240     179.8377
    5241     181.4159
    5242     179.9243
    5243     179.5637
    5244     179.6340
    5245     180.2180
    5246     179.9864
    5247     179.3470
    5248     179.2956
    5249     181.1697
    5250     183.5218
    5251     184.3570
    5252     185.6043
    5253     190.1266
    5254     191.0402
    5255     189.6714
    5256     191.5072
    5257     189.8904
    5258     189.1331
    5259     191.0365
    5260     194.2897
    5261     196.3839
    5262     201.0541
    5263     202.3934
    5264     208.9073
    5265     211.9614
    5266     213.2169
    5267     211.7085
    5268     212.2104
    5269     213.9801
    5270     213.0252
    5271     215.1265
    5272     214.1863
    5273     214.9641
    5274     217.5760
    5275     219.5284
    5276     221.8887
    5277     225.9345
    5278     226.3078
    5279     224.1284
    5280     225.0057
    5281     225.7472
    5282     228.6984
    5283     229.6594
    5284     229.4918
    5285     226.6631
    5286     227.7314
    5287     229.6246
    5288     231.3453
    5289     230.1026
    5290     230.1102
    5291     230.7076
    5292     229.7994
    5293     231.6635
    5294     230.8706
    5295     229.7855
    5296     230.5699
    5297     230.9332
    5298     231.8178
    5299     227.3628
    5300     228.8284
    5301     226.8573
    5302     223.1379
    5303     223.0812
    5304     219.9860
    5305     218.5262
    5306     214.3378
    5307     215.8900
    5308     220.7841
    5309     215.5179
    5310     215.0321
    5311     215.6274
    5312     215.5765
    5313     217.9861
    5314     219.4228
    5315     224.1339
    5316     223.4818
    5317     223.9386
    5318     226.2956
    5319     225.5479
    5320     227.8405
    5321     229.9395
    5322     233.6994
    5323     234.6305
    5324     235.8952
    5325     235.4220
    5326     240.6815
    5327     244.5603
    5328     245.3321
    5329     244.8458
    5330     247.8814
    5331     249.1224
    5332     251.2108
    5333     252.4290
    5334     251.5972
    5335     251.2767
    5336     252.5842
    5337     255.8579
    5338     257.0061
    5339     255.2177
    5340     253.0175
    5341     252.8555
    5342     251.1097
    5343     251.6442
    5344     251.5648
    5345     249.5888
    5346     246.5292
    5347     248.4781
    5348     249.8496
    5349     252.3428
    5350     247.7729
    5351     249.9354
    5352     250.8741
    5353     248.4239
    5354     247.5044
    5355     248.1463
    5356     249.4691
    5357     248.1304
    5358     249.6927
    5359     249.6860
    5360     250.5367
    5361     247.8937
    5362     244.8013
    5363     243.2413
    5364     250.9016
    5365     249.8236
    5366     246.1189
    5367     245.6856
    5368     245.7690
    5369     247.4446
    5370     247.7229
    5371     250.1834
    5372     250.1577
    5373     253.3389
    5374     257.5194
    5375     254.0097
    5376     254.4174
    5377     255.1239
    5378     255.6403
    5379     257.6443
    5380     255.9506
    5381     251.7854
    5382     254.9144
    5383     250.9487
    5384     253.9228
    5385     254.9735
    5386     248.8123
    5387     248.9135
    5388     249.5786
    5389     244.9708
    5390     244.7898
    5391     242.9894
    5392     243.3421
    5393     241.9108
    5394     245.0058
    5395     243.9429
    5396     242.1619
    5397     247.5405
    5398     244.7311
    5399     246.1192
    5400     245.8693
    5401     244.7372
    5402     247.2212
    5403     248.6134
    5404     249.1063
    5405     252.2280
    5406     248.2773
    5407     252.8012
    5408     252.8654
    5409     253.3519
    5410     255.9726
    5411     259.6471
    5412     259.9872
    5413     263.6596
    5414     264.7564
    5415     264.4263
    5416     264.0367
    5417     263.4184
    5418     262.5386
    5419     261.7520
    5420     264.0393
    5421     260.4654
    5422     259.9704
    5423     260.5411
    5424     263.5462
    5425     259.1041
    5426     262.2041
    5427     260.8083
    5428     260.7899
    5429     258.8229
    5430     260.4273
    5431     261.5192
    5432     258.4529
    5433     262.4904
    5434     263.9325
    5435     258.1354
    5436     263.8086
    5437     265.2132
    5438     265.1206
    5439     263.2167
    5440     258.2753
    5441     258.1243
    5442     254.9599
    5443     253.4663
    5444     253.5797
    5445     250.1140
    5446     241.6118
    5447     242.9805
    5448     243.8529
    5449     240.7852
    5450     241.3317
    5451     240.3593
    5452     242.3242
    5453     244.6377
    5454     244.8874
    5455     243.4662
    5456     241.6790
    5457     235.6542
    5458     235.3003
    5459     235.2295
    5460     232.9109
    5461     229.3045
    5462     227.5758
    5463     225.2285
    5464     222.0765
    5465     218.8825
    5466     221.0161
    5467     217.6543
    5468     222.5007
    5469     220.9206
    5470     218.7398
    5471     217.9115
    5472     218.3160
    5473     218.2806
    5474     218.4418
    5475     221.5365
    5476     223.1896
    5477     219.2847
    5478     215.9347
    5479     216.2187
    5480     215.6323
    5481     219.3476
    5482     217.7649
    5483     216.8503
    5484     216.2227
    5485     216.9045
    5486     220.8673
    5487     220.7200
    5488     221.7502
    5489     220.6655
    5490     223.1831
    5491     222.7862
    5492     220.0535
    5493     221.7636
    5494     225.6205
    5495     229.0517
    5496     230.2441
    5497     230.1073
    5498     230.6937
    5499     234.7826
    5500     231.0371
    5501     236.9890
    5502     233.5162
    5503     234.8643
    5504     234.7564
    5505     242.3840
    5506     244.5961
    5507     239.3520
    5508     237.1851
    5509     235.5808
    5510     231.9258
    5511     232.6810
    5512     228.3508
    5513     228.7568
    5514     230.8986
    5515     233.5694
    5516     235.7260
    5517     235.4646
    5518     234.8276
    5519     238.2455
    5520     243.2973
    5521     245.1411
    5522     251.4017
    5523     253.2736
    5524     255.3522
    5525     255.7972
    5526     255.4253
    5527     252.5324
    5528     250.6053
    5529     252.2238
    5530     253.1027
    5531     252.9750
    5532     252.8591
    5533     249.0709
    5534     252.0237
    5535     251.4080
    5536     250.9714
    5537     253.3356
    5538     254.2593
    5539     256.4575
    5540     260.0217
    5541     256.4632
    5542     256.1728
    5543     257.5732
    5544     258.1435
    5545     258.6632
    5546     256.8512
    5547     257.7275
    5548     258.0690
    5549     256.7849
    5550     255.1886
    5551     250.9198
    5552     252.2285
    5553     252.7207
    5554     254.4538
    5555     254.8589
    5556     251.4722
    5557     253.8252
    5558     256.7567
    5559     255.2225
    5560     253.5608
    5561     255.8205
    5562     259.5233
    5563     259.6194
    5564     259.3394
    5565     258.9085
    5566     258.2752
    5567     259.3677
    5568     258.5048
    5569     257.7651
    5570     256.9433
    5571     258.6795
    5572     255.1920
    5573     258.9060
    5574     257.8784
    5575     262.0323
    5576     263.1740
    5577     264.0358
    5578     266.2961
    5579     264.8018
    5580     263.8458
    5581     260.0118
    5582     263.2176
    5583     262.8795
    5584     260.9630
    5585     260.5112
    5586     258.4609
    5587     255.8612
    5588     255.3113
    5589     251.1272
    5590     249.1483
    5591     245.7279
    5592     241.6579
    5593     238.2168
    5594     234.4388
    5595     232.0313
    5596     231.1478
    5597     230.3063
    5598     223.5894
    5599     226.2856
    5600     227.6005
    5601     231.5573
    5602     227.4402
    5603     225.7999
    5604     226.4619
    5605     226.7269
    5606     228.8128
    5607     229.1627
    5608     227.5470
    5609     228.1800
    5610     227.4412
    5611     224.2586
    5612     224.7405
    5613     229.3843
    5614     225.8051
    5615     226.8602
    5616     227.1367
    5617     231.2761
    5618     228.4312
    5619     225.3521
    5620     222.0000
    5621     222.5899
    5622     223.7508
    5623     230.1900
    5624     229.8126
    5625     237.2941
    5626     237.1088
    5627     235.3574
    5628     234.6742
    5629     240.1486
    5630     241.5218
    5631     238.5373
    5632     240.0702
    5633     239.7169
    5634     239.1390
    5635     238.7997
    5636     243.4557
    5637     241.8672
    5638     244.0309
    5639     247.8168
    5640     244.3206
    5641     247.1043
    5642     245.6617
    5643     246.6546
    5644     245.7659
    5645     244.0690
    5646     244.7506
    5647     247.3171
    5648     250.5418
    5649     249.9960
    5650     247.0538
    5651     246.6293
    5652     247.1006
    5653     247.1411
    5654     251.7703
    5655     255.2643
    5656     255.1611
    5657     252.4008
    5658     252.4509
    5659     252.5118
    5660     255.5706
    5661     255.4309
    5662     260.0424
    5663     258.6054
    5664     256.9226
    5665     256.8063
    5666     257.8003
    5667     257.4836
    5668     256.2999
    5669     256.3161
    5670     251.3582
    5671     251.6270
    5672     247.3174
    5673     250.2489
    5674     250.5773
    5675     245.1865
    5676     246.5079
    5677     241.0801
    5678     243.1616
    5679     241.1940
    5680     243.9596
    5681     244.1055
    5682     248.7396
    5683     248.6547
    5684     246.1774
    5685     248.8227
    5686     250.8223
    5687     248.3725
    5688     253.0623
    5689     252.6102
    5690     251.3649
    5691     253.4823
    5692     254.8750
    5693     255.2241
    5694     256.9661
    5695     256.2786
    5696     258.2421
    5697     259.0031
    5698     258.7873
    5699     263.0119
    5700     268.0669
    5701     267.7456
    5702     265.5026
    5703     266.9359
    5704     264.7128
    5705     265.0652
    5706     266.7091
    5707     264.0636
    5708     262.6663
    5709     264.4538
    5710     262.8076
    5711     265.7001
    5712     268.3090
    5713     272.9107
    5714     270.6397
    5715     271.4884
    5716     265.8660
    5717     272.0538
    5718     270.1695
    5719     272.4292
    5720     272.6180
    5721     273.0642
    5722     271.3399
    5723     268.7782
    5724     270.4927
    5725     269.5855
    5726     272.0859
    5727     270.8533
    5728     278.9376
    5729     277.9517
    5730     280.1854
    5731     275.1364
    5732     276.6363
    5733     276.2104
    5734     274.9510
    5735     278.7601
    5736     274.7441
    5737     278.8251
    5738     279.0814
    5739     278.9263
    5740     274.7609
    5741     271.4434
    5742     267.4997
    5743     266.3257
    5744     266.3534
    5745     264.8489
    5746     265.8010
    5747     267.1834
    5748     265.7707
    5749     266.5237
    5750     265.3693
    5751     260.7512
    5752     261.7972
    5753     262.8938
    5754     262.2836
    5755     266.4433
    5756     264.3500
    5757     265.8101
    5758     262.5664
    5759     264.1769
    5760     261.8444
    5761     255.7537
    5762     251.4015
    5763     252.0337
    5764     249.6997
    5765     251.6380
    5766     252.0913
    5767     247.6587
    5768     247.9047
    5769     250.0152
    5770     251.7913
    5771     253.0266
    5772     250.5210
    5773     252.9816
    5774     250.5304
    5775     251.7639
    5776     253.0914
    5777     251.5471
    5778     249.8763
    5779     249.9082
    5780     253.5470
    5781     255.9125
    5782     257.0136
    5783     258.1596
    5784     256.5195
    5785     255.1624
    5786     253.8110
    5787     254.1997
    5788     256.4941
    5789     259.7260
    5790     262.1589
    5791     261.9933
    5792     263.6676
    5793     262.8100
    5794     260.9515
    5795     262.5187
    5796     260.3649
    5797     259.6672
    5798     259.3064
    5799     257.8658
    5800     260.9125
    5801     261.3145
    5802     262.6192
    5803     267.2055
    5804     263.7941
    5805     264.9862
    5806     268.9612
    5807     266.7921
    5808     270.2679
    5809     267.4149
    5810     267.2129
    5811     270.0237
    5812     269.4907
    5813     269.1148
    5814     271.4019
    5815     268.2489
    5816     270.6198
    5817     272.2846
    5818     274.2891
    5819     271.7567
    5820     270.3640
    5821     270.5500
    5822     269.9645
    5823     267.9702
    5824     266.7532
    5825     264.8036
    5826     265.0737
    5827     264.7137
    5828     267.4439
    5829     270.6047
    5830     269.7525
    5831     266.5994
    5832     267.5787
    5833     274.4060
    5834     271.2328
    5835     267.8819
    5836     265.4867
    5837     263.6373
    5838     264.5950
    5839     266.6872
    5840     264.6140
    5841     269.1972
    5842     271.8138
    5843     269.8618
    5844     272.4550
    5845     273.3713
    5846     268.3210
    5847     269.2263
    5848     269.5539
    5849     264.4114
    5850     262.6835
    5851     265.0644
    5852     262.6279
    5853     266.4617
    5854     266.2805
    5855     267.6401
    5856     263.0826
    5857     263.8691
    5858     265.4163
    5859     263.7147
    5860     264.4285
    5861     265.0312
    5862     263.6894
    5863     265.8831
    5864     264.5100
    5865     265.5512
    5866     267.0204
    5867     269.4184
    5868     269.9761
    5869     271.5293
    5870     273.0888
    5871     271.3872
    5872     274.2564
    5873     276.6488
    5874     275.0009
    5875     277.8167
    5876     274.1335
    5877     275.0751
    5878     273.6789
    5879     276.5434
    5880     277.2694
    5881     278.0127
    5882     278.5030
    5883     274.4806
    5884     274.9067
    5885     274.4993
    5886     273.5566
    5887     272.4820
    5888     275.4302
    5889     274.9591
    5890     273.3735
    5891     273.0211
    5892     271.4541
    5893     270.8035
    5894     270.8080
    5895     268.4890
    5896     272.3490
    5897     271.7943
    5898     270.0874
    5899     270.5781
    5900     268.3005
    5901     271.2461
    5902     269.9475
    5903     265.8350
    5904     267.9646
    5905     266.9671
    5906     265.2454
    5907     268.5514
    5908     267.0557
    5909     269.0783
    5910     264.0586
    5911     265.3661
    5912     259.8130
    5913     260.9026
    5914     258.5399
    5915     255.6480
    5916     254.8823
    5917     256.0827
    5918     252.5567
    5919     250.0924
    5920     253.9118
    5921     253.4062
    5922     252.7160
    5923     252.4654
    5924     254.1808
    5925     254.9019
    5926     256.4520
    5927     250.4578
    5928     250.5549
    5929     251.8263
    5930     247.2335
    5931     249.4756
    5932     246.4524
    5933     244.8435
    5934     241.3551
    5935     243.5524
    5936     242.6691
    5937     242.5085
    5938     243.5914
    5939     241.6304
    5940     242.2796
    5941     236.6469
    5942     238.6508
    5943     238.2094
    5944     236.8113
    5945     241.2816
    5946     236.7280
    5947     239.7307
    5948     239.0240
    5949     239.8352
    5950     242.5317
    5951     243.0999
    5952     241.7927
    5953     240.8607
    5954     237.0928
    5955     235.6344
    5956     234.0779
    5957     238.4922
    5958     234.3201
    5959     236.7874
    5960     234.6444
    5961     234.5155
    5962     235.0637
    5963     232.9830
    5964     233.8539
    5965     237.7570
    5966     238.7748
    5967     241.4417
    5968     243.1353
    5969     242.5491
    5970     243.4026
    5971     245.5969
    5972     249.7248
    5973     246.7164
    5974     247.8428
    5975     244.4219
    5976     240.1557
    5977     241.7558
    5978     238.7108
    5979     240.7357
    5980     238.8405
    5981     237.3772
    5982     233.8413
    5983     234.7716
    5984     236.1778
    5985     231.8938
    5986     232.0469
    5987     233.3295
    5988     234.0856
    5989     235.5429
    5990     234.3005
    5991     234.7570
    5992     233.0021
    5993     232.8008
    5994     230.1429
    5995     230.5774
    5996     228.9733
    5997     229.0767
    5998     224.1364
    5999     224.3728
    6000     224.4334
    6001     218.7918
    6002     220.8141
    6003     219.8091
    6004     213.6767
    6005     212.4345
    6006     215.0548
    6007     212.1922
    6008     213.5258
    6009     211.1125
    6010     207.6554
    6011     209.9863
    6012     209.6966
    6013     207.7538
    6014     209.1104
    6015     205.5471
    6016     206.0011
    6017     206.1675
    6018     206.3179
    6019     204.4413
    6020     201.8757
    6021     204.5656
    6022     204.4580
    6023     204.4524
    6024     205.4529
    6025     206.0217
    6026     205.2882
    6027     203.8979
    6028     202.2352
    6029     194.7657
    6030     195.4187
    6031     190.8472
    6032     188.4485
    6033     186.6175
    6034     184.0656
    6035     187.3071
    6036     191.1501
    6037     189.3520
    6038     193.4020
    6039     189.8078
    6040     191.4940
    6041     190.5311
    6042     189.8931
    6043     195.3323
    6044     193.8612
    6045     196.9737
    6046     194.7292
    6047     196.1465
    6048     193.6252
    6049     191.9114
    6050     192.2560
    6051     192.6230
    6052     197.7549
    6053     200.4969
    6054     197.5343
    6055     195.6632
    6056     198.9322
    6057     193.9598
    6058     194.2800
    6059     190.8265
    6060     194.0202
    6061     193.5025
    6062     194.9896
    6063     191.9718
    6064     194.7381
    6065     191.4759
    6066     189.1669
    6067     189.2501
    6068     189.7182
    6069     192.1818
    6070     192.1276
    6071     190.3187
    6072     187.3099
    6073     190.7283
    6074     193.9427
    6075     195.0343
    6076     192.2276
    6077     189.8277
    6078     190.9632
    6079     185.5599
    6080     183.7056
    6081     182.9251
    6082     177.8073
    6083     175.8018
    6084     178.5228
    6085     177.2900
    6086     174.5796
    6087     175.5330
    6088     175.1189
    6089     174.2958
    6090     173.2577
    6091     176.8442
    6092     175.6114
    6093     181.1772
    6094     181.9614
    6095     179.6070
    6096     183.8163
    6097     183.2664
    6098     184.4672
    6099     185.9332
    6100     188.1692
    6101     192.2134
    6102     196.1281
    6103     197.5803
    6104     198.0417
    6105     196.6769
    6106     198.0171
    6107     202.5257
    6108     203.2948
    6109     204.2653
    6110     204.9700
    6111     205.1033
    6112     201.9445
    6113     206.6664
    6114     205.8757
    6115     206.1095
    6116     211.9643
    6117     210.8382
    6118     213.3478
    6119     216.4658
    6120     214.9591
    6121     216.5140
    6122     219.0850
    6123     219.5629
    6124     219.8024
    6125     220.0217
    6126     220.2029
    6127     222.2912
    6128     222.9139
    6129     220.1812
    6130     222.1055
    6131     221.3260
    6132     216.4423
    6133     215.4785
    6134     213.1498
    6135     213.4976
    6136     213.8866
    6137     213.0791
    6138     214.2545
    6139     210.2089
    6140     212.0543
    6141     210.8485
    6142     213.9815
    6143     217.1862
    6144     218.6984
    6145     221.8272
    6146     223.3793
    6147     223.7467
    6148     228.2406
    6149     228.8585
    6150     231.1459
    6151     230.5906
    6152     225.8854
    6153     225.1209
    6154     224.2034
    6155     223.7024
    6156     223.7318
    6157     223.6081
    6158     222.3402
    6159     218.9303
    6160     218.0910
    6161     217.2580
    6162     219.6914
    6163     219.1486
    6164     219.6290
    6165     219.1296
    6166     213.2087
    6167     215.5397
    6168     215.0054
    6169     213.6209
    6170     213.8837
    6171     214.8216
    6172     217.2489
    6173     217.6488
    6174     219.1160
    6175     218.8731
    6176     219.5877
    6177     217.4841
    6178     220.4023
    6179     223.7407
    6180     224.2973
    6181     223.2019
    6182     227.2370
    6183     230.9275
    6184     227.5329
    6185     230.3977
    6186     235.4553
    6187     238.0483
    6188     237.3597
    6189     243.0777
    6190     239.7264
    6191     245.9777
    6192     247.7345
    6193     250.0089
    6194     252.8687
    6195     252.5809
    6196     255.9181
    6197     258.6511
    6198     258.2766
    6199     259.9789
    6200     262.5122
    6201     261.7086
    6202     263.9918
    6203     266.2305
    6204     269.4567
    6205     272.7117
    6206     275.9930
    6207     275.6055
    6208     279.4131
    6209     280.0823
    6210     282.7934
    6211     278.1379
    6212     282.6417
    6213     280.9122
    6214     283.3134
    6215     280.6373
    6216     278.2703
    6217     282.3831
    6218     284.1824
    6219     285.4947
    6220     285.6561
    6221     285.2285
    6222     284.9627
    6223     283.6045
    6224     284.4081
    6225     283.5728
    6226     283.6154
    6227     282.4946
    6228     281.4068
    6229     282.0422
    6230     282.0436
    6231     284.4398
    6232     284.0847
    6233     284.9056
    6234     280.6498
    6235     283.1431
    6236     282.3186
    6237     285.5561
    6238     285.8599
    6239     286.8799
    6240     284.9176
    6241     283.8738
    6242     280.1142
    6243     279.1381
    6244     278.3168
    6245     278.5609
    6246     283.2155
    6247     283.8781
    6248     289.7305
    6249     292.8217
    6250     289.9806
    6251     292.9889
    6252     293.2866
    6253     290.9727
    6254     291.8424
    6255     294.5363
    6256     292.7303
    6257     296.0189
    6258     296.0447
    6259     291.7203
    6260     296.4136
    6261     296.0506
    6262     296.8517
    6263     300.6890
    6264     303.1186
    6265     299.9640
    6266     300.4458
    6267     299.6755
    6268     303.9551
    6269     304.8392
    6270     306.8598
    6271     306.1275
    6272     303.8065
    6273     301.7980
    6274     304.3215
    6275     298.0695
    6276     297.8111
    6277     294.6940
    6278     292.2706
    6279     291.6594
    6280     289.7461
    6281     285.8590
    6282     285.6603
    6283     283.4057
    6284     282.0651
    6285     278.4211
    6286     276.8830
    6287     276.7230
    6288     276.6160
    6289     274.5487
    6290     270.6033
    6291     273.0764
    6292     273.9582
    6293     269.5036
    6294     271.0838
    6295     269.4294
    6296     271.7454
    6297     271.9148
    6298     267.1733
    6299     270.9010
    6300     268.6080
    6301     266.0386
    6302     268.5103
    6303     270.1148
    6304     263.3725
    6305     260.3986
    6306     257.4816
    6307     254.1245
    6308     257.4529
    6309     255.1798
    6310     257.4719
    6311     256.8174
    6312     261.4470
    6313     263.0067
    6314     263.7915
    6315     267.6883
    6316     268.5654
    6317     271.7106
    6318     272.0717
    6319     272.1664
    6320     269.2481
    6321     272.5781
    6322     274.4749
    6323     271.1162
    6324     270.8060
    6325     274.1760
    6326     272.5743
    6327     274.2242
    6328     269.0595
    6329     272.4760
    6330     273.6916
    6331     269.4429
    6332     272.3255
    6333     273.0952
    6334     269.5381
    6335     272.4818
    6336     272.7710
    6337     275.8277
    6338     272.9190
    6339     273.4757
    6340     275.0385
    6341     271.4468
    6342     271.9434
    6343     267.8768
    6344     265.4847
    6345     265.3217
    6346     265.7884
    6347     264.0385
    6348     262.8865
    6349     262.5477
    6350     267.4716
    6351     268.7270
    6352     271.6158
    6353     267.9217
    6354     272.1475
    6355     275.4419
    6356     277.6110
    6357     278.5523
    6358     272.3961
    6359     274.3712
    6360     266.6193
    6361     259.2336
    6362     259.4040
    6363     257.6770
    6364     254.5744
    6365     251.4287
    6366     247.5040
    6367     242.2732
    6368     245.2742
    6369     245.1591
    6370     242.4397
    6371     242.4986
    6372     246.1347
    6373     247.1644
    6374     246.4479
    6375     246.9791
    6376     246.4887
    6377     244.9710
    6378     249.1528
    6379     244.2398
    6380     250.5792
    6381     244.5921
    6382     242.6977
    6383     245.3550
    6384     248.8799
    6385     252.4126
    6386     255.5468
    6387     249.6332
    6388     249.6244
    6389     252.7969
    6390     256.3403
    6391     257.8621
    6392     257.0555
    6393     260.9129
    6394     262.0506
    6395     262.1631
    6396     262.1925
    6397     262.9643
    6398     264.1076
    6399     267.0624
    6400     270.2350
    6401     270.6613
    6402     273.5685
    6403     273.0945
    6404     272.0669
    6405     273.8448
    6406     270.7716
    6407     274.1460
    6408     270.5151
    6409     271.3706
    6410     269.8040
    6411     271.0751
    6412     270.1353
    6413     270.8632
    6414     270.4480
    6415     267.9290
    6416     269.1202
    6417     266.7639
    6418     265.0742
    6419     266.5274
    6420     267.7396
    6421     268.3173
    6422     264.6583
    6423     261.8960
    6424     261.9233
    6425     260.6425
    6426     260.1227
    6427     263.6217
    6428     268.0188
    6429     265.0693
    6430     262.8262
    6431     263.5477
    6432     258.0590
    6433     255.7952
    6434     257.6058
    6435     259.0078
    6436     256.5721
    6437     256.2021
    6438     253.9311
    6439     255.0297
    6440     255.7618
    6441     255.2866
    6442     253.8358
    6443     258.1960
    6444     255.5593
    6445     261.1520
    6446     266.9619
    6447     263.4482
    6448     260.8018
    6449     258.0563
    6450     261.2240
    6451     262.1785
    6452     264.9789
    6453     265.4497
    6454     260.8761
    6455     258.6085
    6456     255.9262
    6457     254.3821
    6458     253.4259
    6459     251.9620
    6460     252.9741
    6461     250.3193
    6462     251.7206
    6463     253.0950
    6464     250.9733
    6465     253.7679
    6466     257.3088
    6467     255.1111
    6468     260.3475
    6469     260.6358
    6470     259.7844
    6471     260.6639
    6472     260.4526
    6473     258.7985
    6474     257.1289
    6475     257.4761
    6476     259.4695
    6477     261.9823
    6478     267.0631
    6479     266.3028
    6480     267.6581
    6481     269.5093
    6482     271.3108
    6483     273.6911
    6484     275.0093
    6485     274.9562
    6486     275.3893
    6487     279.2073
    6488     281.9324
    6489     279.3087
    6490     276.6681
    6491     276.7928
    6492     278.0301
    6493     277.6223
    6494     276.8447
    6495     278.0852
    6496     280.9478
    6497     279.6329
    6498     286.4510
    6499     283.7165
    6500     285.7844
    6501     285.2397
    6502     283.4738
    6503     285.5867
    6504     284.4619
    6505     282.4732
    6506     282.9754
    6507     280.0501
    6508     280.6188
    6509     282.5997
    6510     281.9216
    6511     283.3358
    6512     280.8613
    6513     284.0604
    6514     287.8754
    6515     288.2245
    6516     287.9680
    6517     288.9736
    6518     290.6632
    6519     292.0698
    6520     290.2754
    6521     292.3027
    6522     287.0280
    6523     284.2459
    6524     284.3657
    6525     288.5536
    6526     288.1686
    6527     289.7230
    6528     292.6881
    6529     292.1297
    6530     291.9854
    6531     289.6530
    6532     293.2562
    6533     296.8730
    6534     295.3037
    6535     298.1676
    6536     300.2413
    6537     296.6528
    6538     300.2279
    6539     298.1758
    6540     295.0881
    6541     296.7409
    6542     296.4124
    6543     295.9500
    6544     294.7526
    6545     296.9944
    6546     292.9316
    6547     293.8445
    6548     292.5700
    6549     292.3049
    6550     291.9192
    6551     293.8221
    6552     295.6985
    6553     292.8341
    6554     291.3266
    6555     293.2920
    6556     291.7677
    6557     291.5724
    6558     292.8707
    6559     289.2877
    6560     284.2172
    6561     287.3811
    6562     286.0093
    6563     287.3116
    6564     284.7214
    6565     287.1249
    6566     282.0684
    6567     280.7492
    6568     278.8412
    6569     277.4373
    6570     277.8260
    6571     275.5738
    6572     276.8425
    6573     275.3488
    6574     272.4871
    6575     270.8408
    6576     273.1765
    6577     272.9139
    6578     271.6214
    6579     274.2570
    6580     272.9305
    6581     270.8355
    6582     271.7348
    6583     275.4365
    6584     274.8188
    6585     274.1476
    6586     273.8064
    6587     277.8817
    6588     280.3833
    6589     276.4003
    6590     276.3462
    6591     272.9681
    6592     277.4016
    6593     275.0372
    6594     274.7681
    6595     276.9786
    6596     279.7601
    6597     279.6332
    6598     280.3983
    6599     281.8226
    6600     280.0470
    6601     281.7734
    6602     279.6339
    6603     281.8676
    6604     280.3756
    6605     278.5636
    6606     279.8397
    6607     279.5682
    6608     273.8237
    6609     274.1381
    6610     270.4453
    6611     269.3364
    6612     265.0970
    6613     262.5665
    6614     256.8106
    6615     256.8614
    6616     255.1941
    6617     253.6456
    6618     250.9417
    6619     247.8456
    6620     244.2148
    6621     243.7740
    6622     245.9668
    6623     240.8530
    6624     238.6588
    6625     238.4036
    6626     237.2169
    6627     233.1832
    6628     229.9506
    6629     228.2073
    6630     230.3005
    6631     228.7240
    6632     228.4616
    6633     225.4645
    6634     224.8877
    6635     223.4671
    6636     223.1804
    6637     217.9906
    6638     218.2121
    6639     218.4299
    6640     215.1834
    6641     222.2555
    6642     221.1728
    6643     223.3205
    6644     218.6642
    6645     223.5779
    6646     223.1346
    6647     222.6540
    6648     223.2386
    6649     227.7498
    6650     230.3010
    6651     223.5329
    6652     219.7371
    6653     219.7894
    6654     222.3116
    6655     219.2584
    6656     213.4866
    6657     215.4852
    6658     212.4469
    6659     216.6144
    6660     216.8807
    6661     217.6617
    6662     219.0987
    6663     217.8578
    6664     219.2438
    6665     220.1899
    6666     221.1531
    6667     218.8505
    6668     217.1758
    6669     216.4587
    6670     220.1070
    6671     214.4092
    6672     216.0953
    6673     215.1769
    6674     216.3787
    6675     211.0197
    6676     211.1459
    6677     211.6268
    6678     216.3004
    6679     218.8878
    6680     212.6506
    6681     212.2901
    6682     216.7345
    6683     216.8180
    6684     213.7064
    6685     211.4967
    6686     213.2730
    6687     214.0419
    6688     216.2014
    6689     214.2198
    6690     214.7276
    6691     214.3395
    6692     219.3925
    6693     218.8947
    6694     220.2066
    6695     223.0594
    6696     223.0096
    6697     226.8018
    6698     225.4400
    6699     231.4737
    6700     229.7081
    6701     233.2763
    6702     238.3587
    6703     237.0284
    6704     237.0888
    6705     236.8194
    6706     239.0883
    6707     241.0542
    6708     240.8962
    6709     243.7562
    6710     244.2593
    6711     245.9453
    6712     246.3566
    6713     247.8612
    6714     246.6501
    6715     243.2181
    6716     247.1253
    6717     247.1721
    6718     248.5164
    6719     252.8928
    6720     251.0014
    6721     255.1676
    6722     257.6823
    6723     260.0219
    6724     259.1011
    6725     256.2393
    6726     262.6454
    6727     260.5828
    6728     263.4569
    6729     267.4268
    6730     266.8488
    6731     270.8722
    6732     263.4279
    6733     262.0041
    6734     264.0327
    6735     263.5709
    6736     265.0879
    6737     264.7648
    6738     262.1446
    6739     261.4412
    6740     263.0787
    6741     260.1812
    6742     263.0041
    6743     263.5888
    6744     267.8253
    6745     268.6243
    6746     271.4326
    6747     276.9806
    6748     276.6874
    6749     272.7515
    6750     272.4290
    6751     273.6760
    6752     274.2974
    6753     276.0971
    6754     275.6100
    6755     275.6311
    6756     272.9802
    6757     274.7239
    6758     272.5565
    6759     274.0182
    6760     272.3390
    6761     270.6971
    6762     273.3441
    6763     268.2448
    6764     267.5479
    6765     267.8457
    6766     266.2969
    6767     268.7488
    6768     263.6177
    6769     269.4488
    6770     270.9581
    6771     270.2817
    6772     269.6717
    6773     275.6645
    6774     275.6436
    6775     277.9820
    6776     278.0543
    6777     277.6143
    6778     278.9314
    6779     275.6287
    6780     277.1822
    6781     276.5133
    6782     277.4052
    6783     278.7751
    6784     278.9020
    6785     284.5432
    6786     280.4564
    6787     281.9780
    6788     282.5712
    6789     279.5691
    6790     279.6579
    6791     275.5099
    6792     273.2394
    6793     275.2522
    6794     277.8369
    6795     278.4679
    6796     279.5940
    6797     278.2956
    6798     277.0623
    6799     279.8274
    6800     280.1610
    6801     279.3618
    6802     280.7660
    6803     282.1303
    6804     283.1402
    6805     281.0127
    6806     277.7587
    6807     280.0405
    6808     281.4398
    6809     279.7240
    6810     275.9450
    6811     275.5421
    6812     273.5695
    6813     272.0349
    6814     272.9292
    6815     267.5471
    6816     265.7491
    6817     263.0934
    6818     264.7747
    6819     260.8813
    6820     261.9272
    6821     262.6210
    6822     263.7565
    6823     268.5220
    6824     266.4109
    6825     265.5959
    6826     266.0950
    6827     267.1285
    6828     270.0037
    6829     269.3166
    6830     263.3545
    6831     262.9481
    6832     264.0162
    6833     263.6198
    6834     266.2700
    6835     265.5629
    6836     266.6393
    6837     264.2652
    6838     263.5905
    6839     259.5505
    6840     262.8418
    6841     263.9298
    6842     261.1134
    6843     259.0961
    6844     261.8715
    6845     260.2372
    6846     261.5244
    6847     260.5642
    6848     262.8478
    6849     262.8572
    6850     264.8580
    6851     269.7788
    6852     268.2775
    6853     266.1189
    6854     262.3703
    6855     262.4398
    6856     263.2571
    6857     264.1962
    6858     262.4731
    6859     260.9573
    6860     263.1978
    6861     264.3370
    6862     263.1953
    6863     262.3502
    6864     264.9540
    6865     264.0912
    6866     265.5738
    6867     267.7657
    6868     264.1560
    6869     266.2246
    6870     263.9708
    6871     266.9923
    6872     264.3282
    6873     264.9222
    6874     263.6076
    6875     262.2353
    6876     265.4767
    6877     263.8658
    6878     265.6644
    6879     267.1634
    6880     262.2880
    6881     264.4137
    6882     260.4204
    6883     262.2052
    6884     261.5456
    6885     260.9771
    6886     259.7512
    6887     262.9754
    6888     259.3851
    6889     262.4926
    6890     264.1499
    6891     259.6850
    6892     266.7130
    6893     264.7716
    6894     261.0908
    6895     261.3679
    6896     256.5835
    6897     258.3597
    6898     258.1908
    6899     259.2128
    6900     260.7590
    6901     258.1648
    6902     258.5885
    6903     258.9752
    6904     255.9784
    6905     254.2164
    6906     254.6702
    6907     252.2992
    6908     253.3354
    6909     256.0824
    6910     256.1703
    6911     253.2271
    6912     253.3694
    6913     256.8316
    6914     253.7993
    6915     250.1429
    6916     248.5324
    6917     248.4432
    6918     246.5659
    6919     243.3217
    6920     243.7957
    6921     241.4116
    6922     238.2009
    6923     235.5915
    6924     236.8702
    6925     235.5237
    6926     233.5766
    6927     237.2282
    6928     232.9782
    6929     235.9169
    6930     238.6395
    6931     241.8860
    6932     244.5786
    6933     242.8285
    6934     245.4275
    6935     247.9150
    6936     246.2914
    6937     248.8494
    6938     247.7685
    6939     251.7002
    6940     249.0102
    6941     247.8426
    6942     250.2901
    6943     252.6309
    6944     253.8080
    6945     254.1806
    6946     254.0905
    6947     254.5898
    6948     254.6892
    6949     253.1510
    6950     251.5283
    6951     257.6852
    6952     256.4186
    6953     254.0867
    6954     251.7114
    6955     251.6158
    6956     252.0668
    6957     254.9053
    6958     254.1377
    6959     256.2502
    6960     252.4036
    6961     250.3549
    6962     253.6584
    6963     251.7667
    6964     252.2865
    6965     253.5174
    6966     256.1597
    6967     256.6634
    6968     252.2967
    6969     253.2635
    6970     251.9889
    6971     250.0661
    6972     250.9231
    6973     250.2968
    6974     249.1786
    6975     248.0159
    6976     248.4093
    6977     247.3779
    6978     247.8294
    6979     242.4940
    6980     243.8753
    6981     239.0864
    6982     240.0378
    6983     240.2898
    6984     241.8179
    6985     238.6855
    6986     236.8458
    6987     240.9044
    6988     240.7740
    6989     240.0444
    6990     243.4461
    6991     242.1970
    6992     239.6518
    6993     238.0635
    6994     236.6472
    6995     236.3388
    6996     241.6678
    6997     233.7557
    6998     232.8888
    6999     236.7358
    7000     234.7375
    7001     237.9100
    7002     242.0986
    7003     243.9668
    7004     249.1360
    7005     250.7137
    7006     253.6714
    7007     258.4028
    7008     257.1741
    7009     257.9862
    7010     257.4676
    7011     256.9159
    7012     255.6446
    7013     257.4356
    7014     257.1148
    7015     260.6172
    7016     260.8654
    7017     260.3007
    7018     261.8730
    7019     260.9585
    7020     262.5568
    7021     261.3913
    7022     259.6550
    7023     261.3774
    7024     261.9606
    7025     260.9584
    7026     262.9565
    7027     262.5634
    7028     266.9653
    7029     265.2317
    7030     263.7822
    7031     265.3898
    7032     264.4492
    7033     264.0373
    7034     262.5320
    7035     260.3193
    7036     259.4688
    7037     259.7241
    7038     256.6780
    7039     256.7449
    7040     255.1878
    7041     252.9342
    7042     254.0493
    7043     254.7482
    7044     255.3437
    7045     258.8758
    7046     261.3076
    7047     264.8514
    7048     264.6874
    7049     267.3204
    7050     265.7195
    7051     264.2155
    7052     264.7806
    7053     265.1560
    7054     263.8114
    7055     264.7514
    7056     264.8228
    7057     264.0678
    7058     262.9114
    7059     260.5911
    7060     261.4055
    7061     259.1904
    7062     261.0344
    7063     262.7349
    7064     260.7524
    7065     258.8308
    7066     261.8009
    7067     258.7235
    7068     259.5832
    7069     259.9095
    7070     261.4053
    7071     265.3373
    7072     266.9196
    7073     265.9279
    7074     267.0945
    7075     264.9691
    7076     263.1775
    7077     262.5571
    7078     262.5810
    7079     261.6780
    7080     261.6348
    7081     262.7917
    7082     262.9641
    7083     261.9423
    7084     259.0284
    7085     258.4358
    7086     252.9860
    7087     249.8327
    7088     245.9054
    7089     242.8612
    7090     242.7084
    7091     238.2104
    7092     238.7278
    7093     237.5468
    7094     236.5677
    7095     235.0877
    7096     231.5832
    7097     227.9559
    7098     225.1902
    7099     228.5108
    7100     225.4765
    7101     224.9703
    7102     219.9601
    7103     223.1368
    7104     226.8553
    7105     224.6672
    7106     227.0680
    7107     230.3475
    7108     233.0331
    7109     227.6640
    7110     227.7684
    7111     227.2962
    7112     225.8845
    7113     222.0709
    7114     223.3218
    7115     217.9772
    7116     218.0956
    7117     218.1914
    7118     213.2785
    7119     212.9070
    7120     209.7073
    7121     207.9720
    7122     208.6841
    7123     208.5666
    7124     203.8469
    7125     207.7450
    7126     205.8663
    7127     204.6315
    7128     203.5224
    7129     203.0954
    7130     199.1107
    7131     195.1370
    7132     195.0228
    7133     192.8413
    7134     194.0299
    7135     193.1293
    7136     189.1185
    7137     191.9992
    7138     186.4232
    7139     185.4135
    7140     182.5934
    7141     184.6024
    7142     183.2093
    7143     184.3728
    7144     187.2228
    7145     183.1961
    7146     186.1194
    7147     183.6095
    7148     181.2349
    7149     186.0404
    7150     184.4968
    7151     184.6633
    7152     179.7504
    7153     180.3692
    7154     182.6603
    7155     178.0287
    7156     179.7843
    7157     176.9761
    7158     180.2025
    7159     178.1229
    7160     178.2600
    7161     177.9648
    7162     181.7124
    7163     182.7956
    7164     183.6400
    7165     184.1307
    7166     183.5359
    7167     180.0184
    7168     179.2461
    7169     176.9163
    7170     172.1378
    7171     172.8258
    7172     173.0001
    7173     170.9582
    7174     168.8251
    7175     168.6579
    7176     167.1584
    7177     166.1994
    7178     165.0408
    7179     167.0216
    7180     163.3065
    7181     159.7008
    7182     159.2928
    7183     158.2682
    7184     155.3072
    7185     155.0748
    7186     157.7321
    7187     157.2914
    7188     160.0988
    7189     162.8484
    7190     160.8380
    7191     164.4375
    7192     165.1515
    7193     168.0591
    7194     170.7364
    7195     169.7875
    7196     170.6469
    7197     167.5679
    7198     170.8862
    7199     166.2451
    7200     170.1209
    7201     171.7070
    7202     169.7775
    7203     168.3262
    7204     169.5944
    7205     171.1063
    7206     171.4845
    7207     173.5065
    7208     174.7179
    7209     175.4583
    7210     178.0622
    7211     180.1187
    7212     180.3833
    7213     178.2562
    7214     180.5709
    7215     185.0759
    7216     181.4110
    7217     180.1821
    7218     181.4639
    7219     182.5447
    7220     183.5030
    7221     183.3860
    7222     183.0578
    7223     179.5471
    7224     180.2030
    7225     176.3267
    7226     174.3650
    7227     168.6354
    7228     166.8797
    7229     166.2174
    7230     164.8873
    7231     165.8301
    7232     164.5663
    7233     168.1867
    7234     165.1932
    7235     168.9158
    7236     170.0827
    7237     167.6896
    7238     170.6965
    7239     172.7612
    7240     170.1625
    7241     166.0755
    7242     164.6663
    7243     164.7613
    7244     165.2419
    7245     165.2018
    7246     164.3672
    7247     162.8827
    7248     165.5166
    7249     164.4546
    7250     162.2159
    7251     163.2694
    7252     163.9781
    7253     166.8155
    7254     163.3906
    7255     161.5387
    7256     166.0557
    7257     163.9802
    7258     160.1969
    7259     158.6218
    7260     159.6571
    7261     157.5717
    7262     158.3026
    7263     159.6686
    7264     160.6954
    7265     158.8010
    7266     154.9528
    7267     155.9344
    7268     153.5652
    7269     153.2401
    7270     155.4224
    7271     158.9982
    7272     161.6066
    7273     161.6806
    7274     164.1533
    7275     161.0926
    7276     160.9566
    7277     160.3099
    7278     158.3345
    7279     157.7447
    7280     161.4810
    7281     164.0720
    7282     163.8851
    7283     166.8050
    7284     162.8467
    7285     166.7666
    7286     168.1977
    7287     168.2176
    7288     170.0262
    7289     171.8332
    7290     170.2229
    7291     169.5137
    7292     171.0426
    7293     169.9399
    7294     167.0179
    7295     164.2152
    7296     162.0966
    7297     165.0224
    7298     161.4097
    7299     163.4292
    7300     163.6935
    7301     161.7949
    7302     163.6832
    7303     162.9050
    7304     164.4702
    7305     161.7688
    7306     163.5333
    7307     167.4320
    7308     168.9594
    7309     171.1613
    7310     169.0249
    7311     169.5814
    7312     170.9988
    7313     172.3640
    7314     173.6084
    7315     173.7261
    7316     173.6967
    7317     174.7933
    7318     176.5825
    7319     176.6080
    7320     176.0820
    7321     175.0861
    7322     176.6814
    7323     177.5734
    7324     177.2449
    7325     178.0967
    7326     173.9500
    7327     176.4598
    7328     177.0146
    7329     175.9096
    7330     174.6425
    7331     175.3502
    7332     175.2711
    7333     176.1017
    7334     178.6201
    7335     180.3367
    7336     183.1304
    7337     183.7459
    7338     180.7594
    7339     180.2263
    7340     185.2421
    7341     183.0737
    7342     183.2743
    7343     184.1611
    7344     184.2222
    7345     184.4392
    7346     184.6121
    7347     189.8466
    7348     190.0143
    7349     190.7446
    7350     192.9617
    7351     194.4061
    7352     195.6646
    7353     201.4069
    7354     196.2995
    7355     197.4270
    7356     196.8626
    7357     193.0503
    7358     194.5141
    7359     188.4824
    7360     190.4066
    7361     189.3236
    7362     190.7955
    7363     190.1783
    7364     191.0486
    7365     189.4305
    7366     190.9388
    7367     190.9108
    7368     192.3477
    7369     188.6448
    7370     189.9815
    7371     192.3120
    7372     194.8685
    7373     191.6693
    7374     194.6478
    7375     194.4838
    7376     194.5418
    7377     194.3730
    7378     191.4138
    7379     190.7690
    7380     188.7358
    7381     186.9564
    7382     184.1951
    7383     176.8176
    7384     173.4541
    7385     173.3409
    7386     173.8595
    7387     174.0638
    7388     174.7438
    7389     175.9331
    7390     175.8286
    7391     177.5777
    7392     170.0523
    7393     174.8165
    7394     169.1339
    7395     175.8059
    7396     175.8699
    7397     179.4396
    7398     180.4306
    7399     176.9992
    7400     180.1392
    7401     177.1547
    7402     176.7880
    7403     179.3678
    7404     176.4817
    7405     176.4175
    7406     173.6742
    7407     177.6088
    7408     177.1983
    7409     183.0247
    7410     179.8979
    7411     182.2947
    7412     180.5056
    7413     179.4200
    7414     177.0800
    7415     179.3906
    7416     180.3613
    7417     177.8088
    7418     177.5832
    7419     176.8103
    7420     177.1135
    7421     183.0591
    7422     183.5356
    7423     189.0248
    7424     188.2665
    7425     189.5192
    7426     193.2419
    7427     191.2374
    7428     196.2370
    7429     192.9006
    7430     194.9857
    7431     191.5201
    7432     192.1052
    7433     190.2307
    7434     194.1509
    7435     194.2337
    7436     193.3777
    7437     192.5014
    7438     188.7613
    7439     188.9084
    7440     189.2092
    7441     186.7628
    7442     184.6965
    7443     186.3544
    7444     183.1351
    7445     182.3465
    7446     185.1921
    7447     183.5938
    7448     182.1913
    7449     182.9377
    7450     182.4508
    7451     184.5119
    7452     181.9040
    7453     185.2075
    7454     186.9407
    7455     184.7783
    7456     186.4520
    7457     185.7642
    7458     186.5346
    7459     184.2107
    7460     180.6178
    7461     180.1214
    7462     179.4884
    7463     178.6539
    7464     178.1631
    7465     174.9241
    7466     174.8064
    7467     177.3525
    7468     180.3370
    7469     180.8758
    7470     176.0574
    7471     176.9405
    7472     174.1755
    7473     174.9675
    7474     174.6164
    7475     175.3779
    7476     177.2857
    7477     175.6731
    7478     181.1546
    7479     185.5052
    7480     186.1104
    7481     185.9216
    7482     185.2791
    7483     187.2129
    7484     186.0712
    7485     183.7978
    7486     183.6817
    7487     181.0752
    7488     175.4551
    7489     175.8051
    7490     174.7432
    7491     172.5584
    7492     174.0973
    7493     174.4677
    7494     174.8366
    7495     175.0300
    7496     175.4329
    7497     179.5402
    7498     180.3028
    7499     178.2328
    7500     178.9748
    7501     178.0483
    7502     176.5594
    7503     175.6801
    7504     173.3758
    7505     169.8286
    7506     169.3726
    7507     170.9648
    7508     168.3782
    7509     168.3617
    7510     166.5451
    7511     165.2939
    7512     163.3623
    7513     166.8626
    7514     162.5583
    7515     165.9753
    7516     161.1030
    7517     164.1406
    7518     162.2004
    7519     162.4552
    7520     162.5361
    7521     165.0444
    7522     162.8789
    7523     162.0594
    7524     169.9531
    7525     170.4619
    7526     172.1669
    7527     171.9656
    7528     173.2140
    7529     174.6777
    7530     173.9290
    7531     174.0839
    7532     173.4956
    7533     175.5228
    7534     172.2710
    7535     171.4171
    7536     173.9283
    7537     170.9808
    7538     170.4177
    7539     168.7749
    7540     166.1577
    7541     173.3326
    7542     176.3148
    7543     175.5340
    7544     176.9678
    7545     181.7423
    7546     178.4646
    7547     177.1488
    7548     176.1779
    7549     176.1520
    7550     180.5538
    7551     179.1998
    7552     175.8306
    7553     176.8283
    7554     177.2633
    7555     177.3609
    7556     173.4742
    7557     176.7340
    7558     175.2898
    7559     174.8700
    7560     181.1405
    7561     173.2092
    7562     172.5152
    7563     176.9799
    7564     175.7572
    7565     169.0275
    7566     166.9423
    7567     170.3943
    7568     169.9077
    7569     175.2297
    7570     172.5435
    7571     170.8846
    7572     170.7880
    7573     175.8220
    7574     175.6560
    7575     177.9954
    7576     177.4987
    7577     177.2737
    7578     178.5359
    7579     177.8574
    7580     177.5891
    7581     174.5036
    7582     176.0484
    7583     178.1260
    7584     179.8135
    7585     177.9948
    7586     182.2264
    7587     182.2510
    7588     177.4765
    7589     180.7393
    7590     182.4789
    7591     180.1864
    7592     175.5507
    7593     177.2462
    7594     176.8079
    7595     171.0911
    7596     174.3176
    7597     175.6088
    7598     173.5778
    7599     173.3389
    7600     172.0958
    7601     171.8279
    7602     169.9768
    7603     168.6283
    7604     166.3127
    7605     166.9411
    7606     163.3960
    7607     160.3869
    7608     163.8879
    7609     161.5088
    7610     164.7750
    7611     158.0634
    7612     154.5519
    7613     156.4788
    7614     157.9540
    7615     157.3910
    7616     152.5897
    7617     153.4793
    7618     158.2360
    7619     157.2678
    7620     159.9770
    7621     163.1303
    7622     168.0015
    7623     168.9286
    7624     168.0946
    7625     167.0384
    7626     166.7917
    7627     168.7186
    7628     166.9353
    7629     166.1817
    7630     164.9199
    7631     161.5678
    7632     163.5198
    7633     165.2609
    7634     164.8988
    7635     172.7292
    7636     171.5568
    7637     171.8161
    7638     171.8307
    7639     172.5412
    7640     174.2484
    7641     174.3813
    7642     172.1373
    7643     175.8430
    7644     176.3886
    7645     179.2825
    7646     180.0700
    7647     178.5863
    7648     180.2550
    7649     180.4298
    7650     181.7684
    7651     183.1920
    7652     180.9673
    7653     181.3282
    7654     180.8968
    7655     181.8762
    7656     185.9597
    7657     188.3354
    7658     195.0801
    7659     195.8546
    7660     194.7269
    7661     194.8021
    7662     190.2664
    7663     191.7272
    7664     184.8464
    7665     191.7872
    7666     192.9605
    7667     184.2202
    7668     188.4905
    7669     191.5770
    7670     186.9544
    7671     190.3563
    7672     197.5219
    7673     189.3288
    7674     196.8812
    7675     192.7683
    7676     198.6219
    7677     202.6122
    7678     199.1982
    7679     196.6907
    7680     192.9152
    7681     191.7961
    7682     191.6630
    7683     194.7036
    7684     194.6954
    7685     195.0135
    7686     197.7276
    7687     192.3943
    7688     191.2286
    7689     192.2216
    7690     194.8773
    7691     197.3902
    7692     195.8442
    7693     200.1385
    7694     199.7093
    7695     196.0832
    7696     200.4860
    7697     192.3022
    7698     192.5189
    7699     194.3765
    7700     196.4272
    7701     196.2840
    7702     191.3493
    7703     193.7438
    7704     188.3663
    7705     189.0857
    7706     184.2803
    7707     183.4734
    7708     183.2737
    7709     185.4430
    7710     178.7726
    7711     182.9564
    7712     178.4282
    7713     179.3543
    7714     176.4865
    7715     175.6125
    7716     177.1742
    7717     178.2050
    7718     177.2713
    7719     175.3750
    7720     176.5598
    7721     177.7098
    7722     177.7719
    7723     181.3359
    7724     180.6047
    7725     183.4994
    7726     186.8205
    7727     184.3463
    7728     188.0876
    7729     186.6334
    7730     191.4348
    7731     190.1798
    7732     194.8902
    7733     200.9916
    7734     200.3253
    7735     201.1485
    7736     204.7804
    7737     207.5873
    7738     208.7862
    7739     209.5823
    7740     210.8041
    7741     207.2539
    7742     214.7166
    7743     214.9888
    7744     220.1811
    7745     220.3620
    7746     212.6718
    7747     211.4608
    7748     211.8682
    7749     210.4569
    7750     214.5674
    7751     210.5816
    7752     210.0727
    7753     207.9517
    7754     207.0877
    7755     208.1162
    7756     209.7899
    7757     210.7620
    7758     210.1280
    7759     209.1202
    7760     210.0399
    7761     213.3645
    7762     213.3593
    7763     215.4270
    7764     217.0978
    7765     218.2235
    7766     219.6092
    7767     223.7404
    7768     226.1118
    7769     220.9613
    7770     217.4413
    7771     215.2076
    7772     213.8443
    7773     213.3215
    7774     217.0046
    7775     215.1820
    7776     214.4797
    7777     214.0601
    7778     216.9915
    7779     215.7353
    7780     217.2163
    7781     214.7596
    7782     217.0462
    7783     216.7744
    7784     216.2534
    7785     216.9361
    7786     219.2330
    7787     223.0654
    7788     223.0588
    7789     221.3238
    7790     219.8390
    7791     220.4656
    7792     220.0315
    7793     220.7572
    7794     220.9351
    7795     221.8470
    7796     224.0107
    7797     222.3434
    7798     222.0778
    7799     224.5870
    7800     223.5580
    7801     225.9411
    7802     228.4552
    7803     229.6046
    7804     227.6067
    7805     230.8200
    7806     229.5289
    7807     234.0242
    7808     233.7029
    7809     231.1954
    7810     233.5069
    7811     233.7731
    7812     229.9215
    7813     234.4621
    7814     227.3041
    7815     226.5399
    7816     226.0841
    7817     223.4666
    7818     219.7703
    7819     223.0057
    7820     226.7448
    7821     225.1310
    7822     227.4525
    7823     221.7645
    7824     227.9885
    7825     226.7901
    7826     226.6415
    7827     223.8888
    7828     223.6860
    7829     223.3650
    7830     219.7246
    7831     218.1496
    7832     217.1551
    7833     210.5975
    7834     217.2714
    7835     215.0879
    7836     213.9517
    7837     212.4123
    7838     209.5979
    7839     208.1174
    7840     208.8118
    7841     208.9997
    7842     206.6474
    7843     206.8021
    7844     207.1024
    7845     202.2982
    7846     200.3782
    7847     202.5078
    7848     195.9260
    7849     194.3424
    7850     192.1002
    7851     199.4127
    7852     198.0083
    7853     203.0983
    7854     204.8741
    7855     205.8359
    7856     200.9841
    7857     201.1638
    7858     195.7521
    7859     196.5679
    7860     195.4604
    7861     192.3129
    7862     193.4605
    7863     193.6683
    7864     195.9584
    7865     198.5110
    7866     196.8945
    7867     195.7670
    7868     194.1557
    7869     199.1939
    7870     194.3085
    7871     187.9471
    7872     185.9741
    7873     186.8927
    7874     184.6790
    7875     183.1585
    7876     186.2041
    7877     183.4450
    7878     183.7527
    7879     185.8845
    7880     189.9692
    7881     188.0589
    7882     192.4361
    7883     195.1972
    7884     195.0391
    7885     191.9034
    7886     194.1932
    7887     191.8948
    7888     193.4920
    7889     192.7191
    7890     193.6918
    7891     196.1599
    7892     193.8433
    7893     199.7368
    7894     200.4616
    7895     202.5174
    7896     205.2050
    7897     208.5159
    7898     208.4333
    7899     211.4139
    7900     212.5256
    7901     211.7073
    7902     209.9833
    7903     214.7871
    7904     213.2628
    7905     215.7986
    7906     214.3009
    7907     221.5236
    7908     221.1544
    7909     224.0047
    7910     221.9192
    7911     222.7497
    7912     225.5351
    7913     225.4497
    7914     223.3817
    7915     222.4173
    7916     229.2448
    7917     227.5437
    7918     230.2371
    7919     228.9929
    7920     231.9784
    7921     230.4529
    7922     231.6489
    7923     234.4041
    7924     238.0704
    7925     238.7541
    7926     238.9040
    7927     238.5859
    7928     244.0031
    7929     240.5379
    7930     243.5620
    7931     241.5138
    7932     245.5003
    7933     246.4839
    7934     246.6013
    7935     252.9949
    7936     252.2992
    7937     247.7881
    7938     251.6719
    7939     249.0501
    7940     250.4451
    7941     252.1769
    7942     251.5008
    7943     253.4491
    7944     254.6738
    7945     258.5258
    7946     256.8892
    7947     260.9751
    7948     253.3184
    7949     256.0590
    7950     252.3013
    7951     250.8480
    7952     250.8852
    7953     247.6819
    7954     242.0898
    7955     241.8618
    7956     241.0730
    7957     241.0715
    7958     240.7271
    7959     240.3258
    7960     236.6750
    7961     237.5568
    7962     234.4150
    7963     233.0681
    7964     234.0145
    7965     232.0814
    7966     231.6650
    7967     228.8424
    7968     229.8868
    7969     232.3178
    7970     228.7693
    7971     228.8218
    7972     226.5565
    7973     228.4020
    7974     228.9465
    7975     226.0159
    7976     224.6241
    7977     223.7636
    7978     222.8007
    7979     219.2089
    7980     214.2290
    7981     210.4226
    7982     209.6759
    7983     210.9291
    7984     205.1592
    7985     201.2679
    7986     201.2779
    7987     199.7542
    7988     204.9144
    7989     200.7070
    7990     196.9808
    7991     202.8577
    7992     199.3078
    7993     201.8254
    7994     204.3478
    7995     212.2711
    7996     211.3195
    7997     213.1396
    7998     213.8037
    7999     210.3461
    8000     214.3043
    8001     209.0528
    8002     208.1560
    8003     210.9287
    8004     207.6097
    8005     208.6920
    8006     207.9241
    8007     209.1818
    8008     206.5362
    8009     204.6860
    8010     207.5783
    8011     206.5700
    8012     202.6686
    8013     206.4395
    8014     204.8515
    8015     202.3202
    8016     202.7243
    8017     200.3990
    8018     202.0743
    8019     195.4226
    8020     199.0873
    8021     198.0984
    8022     195.5028
    8023     197.0395
    8024     196.7346
    8025     198.1253
    8026     197.1865
    8027     197.5995
    8028     195.7785
    8029     196.4513
    8030     200.0063
    8031     199.9417
    8032     199.3501
    8033     196.4453
    8034     200.5125
    8035     201.3691
    8036     203.5612
    8037     202.4565
    8038     202.2168
    8039     199.4056
    8040     199.6704
    8041     194.2002
    8042     190.6672
    8043     189.9709
    8044     187.9518
    8045     187.4642
    8046     183.3600
    8047     182.6497
    8048     186.5764
    8049     180.4328
    8050     182.5122
    8051     180.0739
    8052     184.9545
    8053     183.7681
    8054     185.1616
    8055     189.4227
    8056     188.1576
    8057     190.9827
    8058     192.1465
    8059     194.2159
    8060     188.5788
    8061     187.5636
    8062     186.1412
    8063     191.5128
    8064     188.5723
    8065     190.0731
    8066     194.7294
    8067     193.7093
    8068     193.5958
    8069     196.6897
    8070     194.0173
    8071     197.9107
    8072     200.5201
    8073     201.0281
    8074     197.2374
    8075     199.3590
    8076     201.2699
    8077     197.7909
    8078     200.8241
    8079     203.1701
    8080     206.9239
    8081     207.6045
    8082     204.4705
    8083     207.9960
    8084     205.2553
    8085     207.0862
    8086     205.5088
    8087     210.6791
    8088     208.2779
    8089     207.8664
    8090     203.3368
    8091     201.6379
    8092     197.8254
    8093     202.7673
    8094     200.4618
    8095     196.7574
    8096     200.6117
    8097     198.5781
    8098     202.5092
    8099     205.4835
    8100     203.6143
    8101     199.1950
    8102     197.5283
    8103     195.3507
    8104     196.4463
    8105     196.4548
    8106     195.9782
    8107     196.4827
    8108     197.4536
    8109     195.3586
    8110     189.7529
    8111     190.3328
    8112     185.8286
    8113     184.3912
    8114     186.5318
    8115     185.9287
    8116     188.2108
    8117     190.0740
    8118     188.6982
    8119     184.7397
    8120     187.6285
    8121     190.0508
    8122     187.9295
    8123     190.1676
    8124     184.2537
    8125     187.1315
    8126     186.1673
    8127     182.8070
    8128     185.4182
    8129     180.6329
    8130     177.2192
    8131     177.2824
    8132     175.5825
    8133     178.9435
    8134     177.1099
    8135     178.8101
    8136     183.5221
    8137     183.6838
    8138     178.9514
    8139     180.2020
    8140     177.5981
    8141     176.7205
    8142     178.7774
    8143     181.8690
    8144     177.9571
    8145     178.2163
    8146     178.7320
    8147     180.6496
    8148     181.7755
    8149     183.5655
    8150     182.1203
    8151     186.2926
    8152     187.4233
    8153     186.1692
    8154     183.8497
    8155     187.8017
    8156     187.0450
    8157     189.6070
    8158     189.1442
    8159     186.6351
    8160     188.3292
    8161     193.4067
    8162     196.3975
    8163     194.0839
    8164     191.6208
    8165     188.0238
    8166     191.9757
    8167     191.6569
    8168     191.3917
    8169     190.8853
    8170     187.6780
    8171     188.3323
    8172     192.2019
    8173     188.1256
    8174     181.9105
    8175     182.5062
    8176     180.6256
    8177     178.4225
    8178     181.4468
    8179     178.3936
    8180     179.6994
    8181     178.4157
    8182     180.2577
    8183     178.8695
    8184     181.3092
    8185     183.1763
    8186     180.7012
    8187     182.8021
    8188     184.3787
    8189     184.3476
    8190     185.0747
    8191     181.2259
    8192     179.8042
    8193     182.2448
    8194     180.8046
    8195     181.3778
    8196     180.1984
    8197     179.7967
    8198     179.9749
    8199     182.1928
    8200     181.7729
    8201     184.8685
    8202     181.1840
    8203     176.9131
    8204     181.9504
    8205     181.7316
    8206     179.5308
    8207     179.1680
    8208     181.7715
    8209     183.1089
    8210     182.2929
    8211     190.3593
    8212     189.4243
    8213     191.8967
    8214     188.8117
    8215     185.3221
    8216     188.6449
    8217     185.1229
    8218     187.0286
    8219     183.0094
    8220     181.5293
    8221     180.0824
    8222     179.7480
    8223     177.9613
    8224     175.8295
    8225     176.2027
    8226     178.6656
    8227     183.4969
    8228     187.0475
    8229     191.5043
    8230     189.2005
    8231     191.6848
    8232     192.1732
    8233     192.5059
    8234     189.0669
    8235     188.1455
    8236     184.9186
    8237     186.9973
    8238     183.5018
    8239     183.9707
    8240     186.5992
    8241     184.9313
    8242     184.2277
    8243     182.1554
    8244     179.5777
    8245     179.6095
    8246     176.9914
    8247     177.2351
    8248     181.4635
    8249     182.9020
    8250     181.7018
    8251     181.4679
    8252     179.8956
    8253     176.2345
    8254     170.4225
    8255     171.6791
    8256     166.3861
    8257     168.0256
    8258     160.5013
    8259     163.0181
    8260     160.6031
    8261     159.7348
    8262     157.7815
    8263     157.0799
    8264     156.8098
    8265     158.2034
    8266     159.8628
    8267     164.7070
    8268     168.1642
    8269     164.0209
    8270     165.7984
    8271     162.3327
    8272     160.4074
    8273     167.3779
    8274     164.5712
    8275     163.1845
    8276     165.0842
    8277     171.3497
    8278     173.0957
    8279     170.6128
    8280     179.4750
    8281     181.7774
    8282     182.7155
    8283     189.4764
    8284     188.2986
    8285     187.1168
    8286     185.8320
    8287     183.2735
    8288     180.7852
    8289     181.0548
    8290     181.0761
    8291     182.3698
    8292     181.5429
    8293     181.3543
    8294     184.1777
    8295     184.7596
    8296     182.2339
    8297     185.4112
    8298     182.8009
    8299     185.3351
    8300     182.0622
    8301     185.1963
    8302     183.7964
    8303     181.3331
    8304     184.0951
    8305     182.5089
    8306     185.4977
    8307     185.0940
    8308     185.4182
    8309     186.1453
    8310     185.9737
    8311     189.1504
    8312     189.8741
    8313     188.1292
    8314     186.3830
    8315     187.7324
    8316     193.7426
    8317     191.8581
    8318     193.9256
    8319     190.8172
    8320     190.8069
    8321     188.0270
    8322     190.5238
    8323     190.2138
    8324     193.5251
    8325     194.4016
    8326     194.1979
    8327     197.3470
    8328     199.3040
    8329     200.1775
    8330     199.4528
    8331     200.1239
    8332     199.5828
    8333     199.4041
    8334     200.9454
    8335     196.9301
    8336     193.1154
    8337     192.3714
    8338     188.8699
    8339     189.2807
    8340     187.7756
    8341     188.2420
    8342     188.1093
    8343     186.4694
    8344     186.6727
    8345     181.8206
    8346     177.5298
    8347     178.2886
    8348     178.8235
    8349     179.1250
    8350     180.8989
    8351     179.9472
    8352     184.6821
    8353     187.6371
    8354     186.1286
    8355     190.9655
    8356     189.1580
    8357     191.9478
    8358     193.9128
    8359     194.7289
    8360     195.5172
    8361     196.3993
    8362     197.5829
    8363     197.6604
    8364     195.2816
    8365     195.7365
    8366     198.4861
    8367     196.7927
    8368     202.4952
    8369     205.1152
    8370     209.2019
    8371     209.7016
    8372     210.7679
    8373     214.7039
    8374     213.6604
    8375     215.9029
    8376     212.0110
    8377     210.8152
    8378     209.4433
    8379     207.8378
    8380     208.8854
    8381     207.0365
    8382     206.5308
    8383     203.7754
    8384     206.0060
    8385     202.3065
    8386     202.7476
    8387     200.2568
    8388     199.3651
    8389     197.2370
    8390     190.4627
    8391     192.4605
    8392     192.4237
    8393     190.8425
    8394     192.5960
    8395     189.2132
    8396     189.4862
    8397     197.0866
    8398     195.9654
    8399     199.5841
    8400     199.2743
    8401     200.1043
    8402     202.7983
    8403     201.8919
    8404     206.0124
    8405     203.1267
    8406     204.4598
    8407     204.1622
    8408     203.8910
    8409     202.3668
    8410     200.4554
    8411     198.8086
    8412     198.9988
    8413     195.8667
    8414     193.5892
    8415     191.8659
    8416     188.6799
    8417     191.7333
    8418     185.5320
    8419     189.0587
    8420     182.8046
    8421     183.5117
    8422     183.1212
    8423     182.5202
    8424     179.9866
    8425     181.7858
    8426     186.5140
    8427     182.1285
    8428     178.8023
    8429     178.1376
    8430     179.5590
    8431     181.2042
    8432     175.0531
    8433     169.1134
    8434     170.2729
    8435     166.8134
    8436     167.6591
    8437     164.3533
    8438     166.2051
    8439     162.8225
    8440     163.3121
    8441     158.7842
    8442     159.6052
    8443     160.3752
    8444     157.9105
    8445     157.7944
    8446     157.5774
    8447     160.0688
    8448     158.5544
    8449     159.8379
    8450     161.7363
    8451     158.9277
    8452     155.2970
    8453     151.9174
    8454     152.9666
    8455     153.5260
    8456     154.6018
    8457     152.3209
    8458     152.5205
    8459     149.7182
    8460     149.0841
    8461     150.6701
    8462     150.8798
    8463     151.7619
    8464     149.4217
    8465     152.3637
    8466     144.8494
    8467     149.3033
    8468     144.6194
    8469     145.3758
    8470     143.8470
    8471     144.2967
    8472     148.9251
    8473     146.2862
    8474     151.2179
    8475     151.2389
    8476     149.2457
    8477     151.5774
    8478     150.2187
    8479     152.5122
    8480     154.6685
    8481     150.0333
    8482     150.7350
    8483     149.2155
    8484     154.4087
    8485     155.5958
    8486     160.0075
    8487     156.1892
    8488     158.1599
    8489     161.6285
    8490     164.1345
    8491     164.8970
    8492     165.8229
    8493     168.0375
    8494     169.3828
    8495     173.7241
    8496     176.2639
    8497     181.7665
    8498     180.6733
    8499     184.2223
    8500     186.2332
    8501     188.3333
    8502     188.6223
    8503     192.6256
    8504     192.1702
    8505     189.6905
    8506     192.8062
    8507     189.3892
    8508     193.9138
    8509     196.2872
    8510     196.7799
    8511     195.0449
    8512     191.9982
    8513     186.9208
    8514     191.4947
    8515     191.6034
    8516     191.6365
    8517     192.7223
    8518     195.5921
    8519     194.6910
    8520     197.8694
    8521     197.1507
    8522     196.7075
    8523     199.2680
    8524     198.2382
    8525     200.3781
    8526     196.7960
    8527     192.5625
    8528     194.0041
    8529     192.6334
    8530     193.1827
    8531     189.6090
    8532     188.2741
    8533     188.4753
    8534     186.0564
    8535     189.2403
    8536     193.2054
    8537     196.0948
    8538     198.7071
    8539     198.7824
    8540     198.9083
    8541     197.1074
    8542     200.3020
    8543     203.0025
    8544     205.0372
    8545     207.1891
    8546     203.4967
    8547     203.7882
    8548     202.2124
    8549     201.5298
    8550     204.1663
    8551     199.9557
    8552     196.7785
    8553     201.3421
    8554     198.8243
    8555     202.2554
    8556     198.2186
    8557     196.3797
    8558     199.2268
    8559     198.6556
    8560     197.5567
    8561     193.1825
    8562     191.4778
    8563     187.1820
    8564     188.5249
    8565     188.4298
    8566     185.5261
    8567     187.7252
    8568     184.9283
    8569     183.1363
    8570     182.8306
    8571     182.3801
    8572     181.6701
    8573     184.0428
    8574     183.1038
    8575     187.3937
    8576     188.8346
    8577     191.8786
    8578     192.1292
    8579     194.7536
    8580     198.8884
    8581     200.3680
    8582     201.3018
    8583     204.0426
    8584     206.1934
    8585     205.6159
    8586     210.2789
    8587     212.6134
    8588     216.0289
    8589     218.4759
    8590     219.3644
    8591     222.0624
    8592     218.6087
    8593     216.9215
    8594     215.0878
    8595     218.9067
    8596     216.8632
    8597     218.9286
    8598     217.2467
    8599     219.4864
    8600     220.8694
    8601     222.8573
    8602     224.3162
    8603     226.7077
    8604     227.3502
    8605     225.5929
    8606     227.3129
    8607     227.2814
    8608     226.8451
    8609     228.1361
    8610     227.9067
    8611     233.8232
    8612     232.8618
    8613     233.6777
    8614     235.0059
    8615     234.6856
    8616     232.4561
    8617     235.6865
    8618     227.9096
    8619     227.7106
    8620     230.5538
    8621     227.5603
    8622     227.0543
    8623     226.7661
    8624     222.1029
    8625     219.6838
    8626     220.5508
    8627     219.7354
    8628     217.8083
    8629     214.5258
    8630     214.3868
    8631     207.6127
    8632     210.4531
    8633     209.3833
    8634     208.8550
    8635     207.1453
    8636     213.2305
    8637     211.6076
    8638     209.7189
    8639     211.9409
    8640     215.2856
    8641     215.3951
    8642     218.4005
    8643     220.7912
    8644     224.0897
    8645     223.5717
    8646     223.2442
    8647     227.6444
    8648     228.9042
    8649     225.4525
    8650     226.8422
    8651     223.7206
    8652     222.6297
    8653     221.0879
    8654     220.8781
    8655     222.0319
    8656     221.6228
    8657     220.3779
    8658     219.0196
    8659     219.8989
    8660     218.4179
    8661     214.7376
    8662     216.2587
    8663     215.8638
    8664     213.3469
    8665     211.5191
    8666     212.5460
    8667     210.8069
    8668     211.8911
    8669     216.7090
    8670     213.2100
    8671     212.3657
    8672     214.7574
    8673     212.4831
    8674     214.0812
    8675     212.3268
    8676     209.6535
    8677     211.2278
    8678     208.3602
    8679     209.2668
    8680     208.5907
    8681     210.1152
    8682     208.0977
    8683     204.6558
    8684     205.0235
    8685     206.2569
    8686     204.9444
    8687     206.9120
    8688     207.3561
    8689     206.9198
    8690     204.6870
    8691     205.9688
    8692     205.7496
    8693     204.7914
    8694     206.3747
    8695     205.9249
    8696     206.1672
    8697     208.0535
    8698     212.6692
    8699     212.4347
    8700     211.9758
    8701     211.0074
    8702     207.5105
    8703     204.7048
    8704     203.1325
    8705     203.3282
    8706     199.7696
    8707     197.5001
    8708     195.8160
    8709     196.5931
    8710     189.5046
    8711     188.5714
    8712     189.3091
    8713     184.3111
    8714     186.5178
    8715     180.8432
    8716     176.3979
    8717     179.0483
    8718     176.1791
    8719     177.8606
    8720     175.1537
    8721     172.8775
    8722     174.4188
    8723     169.9339
    8724     167.9402
    8725     167.0720
    8726     171.7349
    8727     173.6585
    8728     170.6037
    8729     171.9378
    8730     170.4252
    8731     166.8250
    8732     168.2547
    8733     168.3153
    8734     173.1716
    8735     172.4129
    8736     176.0970
    8737     179.6132
    8738     172.8302
    8739     173.8462
    8740     173.6712
    8741     179.6529
    8742     181.3053
    8743     178.4198
    8744     182.5801
    8745     177.9850
    8746     178.5464
    8747     176.1038
    8748     174.3211
    8749     179.0739
    8750     181.8449
    8751     181.7596
    8752     181.2210
    8753     178.3490
    8754     178.8855
    8755     178.8784
    8756     182.2759
    8757     179.5453
    8758     180.0778
    8759     179.5798
    8760     176.4810
    8761     176.2766
    8762     179.6192
    8763     180.9532
    8764     182.1180
    8765     182.4695
    8766     181.3604
    8767     183.1806
    8768     189.9492
    8769     188.2605
    8770     190.5472
    8771     194.1451
    8772     197.1787
    8773     196.4983
    8774     199.5017
    8775     197.7395
    8776     192.4647
    8777     193.0372
    8778     191.1453
    8779     192.4228
    8780     189.3950
    8781     192.8599
    8782     190.1341
    8783     191.6618
    8784     188.3675
    8785     186.2434
    8786     187.4058
    8787     186.5252
    8788     188.5885
    8789     186.3554
    8790     188.3779
    8791     189.7539
    8792     194.7072
    8793     191.2949
    8794     191.3391
    8795     191.6480
    8796     192.8756
    8797     190.0453
    8798     187.5017
    8799     187.1886
    8800     188.5424
    8801     189.7107
    8802     192.3848
    8803     197.4310
    8804     199.0596
    8805     200.6028
    8806     199.9933
    8807     198.2599
    8808     197.1081
    8809     196.6190
    8810     198.9497
    8811     196.9705
    8812     197.3982
    8813     198.3856
    8814     197.9333
    8815     195.7786
    8816     197.3778
    8817     196.4356
    8818     195.7431
    8819     194.6361
    8820     192.9990
    8821     196.3664
    8822     191.4507
    8823     191.1404
    8824     189.3185
    8825     189.9847
    8826     193.9665
    8827     192.7278
    8828     193.3781
    8829     194.6607
    8830     195.6864
    8831     194.9564
    8832     189.8824
    8833     188.3658
    8834     188.7207
    8835     188.2694
    8836     186.5792
    8837     183.6248
    8838     184.2656
    8839     181.5788
    8840     183.6033
    8841     181.8964
    8842     182.7433
    8843     183.4297
    8844     182.6123
    8845     180.2050
    8846     174.4875
    8847     177.5877
    8848     170.6673
    8849     171.8104
    8850     171.9368
    8851     165.4899
    8852     169.5521
    8853     167.8841
    8854     167.8980
    8855     167.4621
    8856     166.9416
    8857     170.3859
    8858     169.3963
    8859     168.1789
    8860     170.7805
    8861     169.4035
    8862     170.2540
    8863     167.2998
    8864     168.9450
    8865     170.2497
    8866     168.9821
    8867     170.9614
    8868     168.7516
    8869     169.8043
    8870     167.7902
    8871     172.4821
    8872     169.3115
    8873     170.9191
    8874     174.5884
    8875     174.6851
    8876     175.0423
    8877     172.3687
    8878     173.1283
    8879     176.2782
    8880     173.9838
    8881     168.6096
    8882     170.1779
    8883     168.2219
    8884     166.5502
    8885     166.5587
    8886     167.9599
    8887     165.7901
    8888     165.8524
    8889     165.5794
    8890     166.8846
    8891     166.7750
    8892     170.0824
    8893     167.4785
    8894     170.2549
    8895     172.9627
    8896     173.5302
    8897     173.7089
    8898     177.7863
    8899     177.8323
    8900     175.8641
    8901     177.5002
    8902     177.4161
    8903     176.4521
    8904     175.0748
    8905     178.1259
    8906     176.4069
    8907     177.0143
    8908     177.4948
    8909     180.4304
    8910     182.9893
    8911     179.0093
    8912     183.0490
    8913     185.9301
    8914     187.5154
    8915     193.7696
    8916     197.4812
    8917     198.6231
    8918     203.3835
    8919     199.3689
    8920     202.6538
    8921     205.2005
    8922     205.1296
    8923     206.9174
    8924     208.0064
    8925     208.5007
    8926     204.2990
    8927     203.7878
    8928     203.8878
    8929     200.8951
    8930     196.4639
    8931     195.4310
    8932     192.6303
    8933     187.9843
    8934     188.0476
    8935     185.5488
    8936     185.4129
    8937     185.3282
    8938     185.5600
    8939     187.0520
    8940     184.0727
    8941     186.6115
    8942     184.8170
    8943     189.7977
    8944     190.7277
    8945     193.1037
    8946     190.1003
    8947     192.0516
    8948     189.1637
    8949     190.2850
    8950     189.9077
    8951     195.4622
    8952     191.8366
    8953     192.9897
    8954     193.1902
    8955     196.1189
    8956     194.5151
    8957     197.3987
    8958     202.7734
    8959     200.7901
    8960     207.9892
    8961     207.4584
    8962     206.9589
    8963     210.6307
    8964     212.1841
    8965     210.5165
    8966     212.1958
    8967     213.7085
    8968     214.9513
    8969     216.2078
    8970     219.5107
    8971     222.1239
    8972     220.2154
    8973     217.9291
    8974     221.3466
    8975     219.6983
    8976     217.2248
    8977     223.7569
    8978     219.2633
    8979     221.9947
    8980     222.4965
    8981     223.4560
    8982     219.8648
    8983     217.8192
    8984     218.0226
    8985     214.0376
    8986     216.1663
    8987     213.7920
    8988     214.3393
    8989     214.1990
    8990     213.5211
    8991     214.0629
    8992     216.2006
    8993     218.9928
    8994     221.4752
    8995     224.6384
    8996     221.7084
    8997     218.6355
    8998     217.0618
    8999     210.5415
    9000     211.2337
    9001     209.8729
    9002     210.9268
    9003     210.8218
    9004     205.6336
    9005     208.7500
    9006     207.1079
    9007     211.0216
    9008     215.4166
    9009     215.2056
    9010     220.1446
    9011     220.3177
    9012     221.5640
    9013     222.3806
    9014     225.9956
    9015     224.2360
    9016     230.0567
    9017     228.5915
    9018     225.1602
    9019     225.0652
    9020     221.5225
    9021     220.0752
    9022     217.6710
    9023     214.3892
    9024     214.9534
    9025     210.5769
    9026     210.6438
    9027     204.6298
    9028     208.7904
    9029     209.8211
    9030     214.3558
    9031     214.9442
    9032     212.8133
    9033     215.5760
    9034     218.6730
    9035     220.0012
    9036     225.6924
    9037     226.4807
    9038     228.6066
    9039     228.9481
    9040     231.8078
    9041     232.6885
    9042     234.0619
    9043     234.7167
    9044     236.2077
    9045     231.8368
    9046     232.6668
    9047     234.0822
    9048     232.6455
    9049     231.0618
    9050     235.3305
    9051     236.1363
    9052     235.9223
    9053     231.7560
    9054     228.6591
    9055     226.7067
    9056     223.3958
    9057     221.5850
    9058     224.0686
    9059     218.6983
    9060     221.2878
    9061     222.5188
    9062     227.6851
    9063     223.5881
    9064     222.1120
    9065     221.8499
    9066     218.1138
    9067     213.4476
    9068     218.2366
    9069     216.4657
    9070     217.9936
    9071     217.5276
    9072     216.2518
    9073     214.6828
    9074     215.6342
    9075     216.4119
    9076     218.6476
    9077     220.5303
    9078     224.3628
    9079     222.0398
    9080     221.7921
    9081     223.5305
    9082     224.7114
    9083     222.0135
    9084     223.4931
    9085     225.5766
    9086     230.5966
    9087     230.3164
    9088     227.8667
    9089     226.3442
    9090     231.0282
    9091     224.7669
    9092     226.8756
    9093     227.2213
    9094     225.5653
    9095     228.3398
    9096     228.1565
    9097     227.1771
    9098     223.1390
    9099     220.9878
    9100     225.7408
    9101     226.8715
    9102     225.1034
    9103     224.1637
    9104     223.2906
    9105     221.5424
    9106     227.1441
    9107     233.9264
    9108     233.7685
    9109     231.9595
    9110     230.7275
    9111     228.0371
    9112     226.2549
    9113     227.4827
    9114     228.7021
    9115     231.6728
    9116     227.5000
    9117     233.3525
    9118     236.7473
    9119     235.0347
    9120     236.3588
    9121     236.2521
    9122     236.4980
    9123     237.6067
    9124     237.1676
    9125     240.3260
    9126     236.5770
    9127     237.2612
    9128     232.9250
    9129     232.7662
    9130     233.4883
    9131     229.4109
    9132     230.0227
    9133     226.7027
    9134     227.9885
    9135     226.1465
    9136     225.4694
    9137     222.0268
    9138     222.4802
    9139     220.0534
    9140     219.0605
    9141     218.2290
    9142     216.2859
    9143     216.5032
    9144     219.0477
    9145     212.7493
    9146     216.2188
    9147     215.9372
    9148     220.2987
    9149     215.8830
    9150     216.0093
    9151     215.2340
    9152     217.0385
    9153     217.2131
    9154     220.7062
    9155     218.2439
    9156     218.0794
    9157     219.5260
    9158     221.2445
    9159     222.8755
    9160     221.2433
    9161     221.2358
    9162     220.7791
    9163     223.5538
    9164     222.7564
    9165     223.8731
    9166     221.8524
    9167     220.6466
    9168     221.4272
    9169     224.1933
    9170     226.6028
    9171     230.5064
    9172     226.8032
    9173     229.3823
    9174     226.7801
    9175     228.2781
    9176     228.1797
    9177     233.8398
    9178     234.5167
    9179     230.4372
    9180     227.6870
    9181     225.0624
    9182     226.9416
    9183     228.6643
    9184     224.6188
    9185     224.0007
    9186     228.0640
    9187     224.4042
    9188     227.8624
    9189     221.5039
    9190     220.5707
    9191     222.0287
    9192     220.5365
    9193     221.4630
    9194     221.7908
    9195     224.7486
    9196     222.1030
    9197     222.2812
    9198     226.6118
    9199     223.1983
    9200     223.5420
    9201     220.6266
    9202     220.0352
    9203     216.4059
    9204     216.7740
    9205     213.3625
    9206     210.6966
    9207     212.1949
    9208     209.2476
    9209     208.8889
    9210     206.0715
    9211     204.0741
    9212     204.3031
    9213     204.2463
    9214     196.8583
    9215     201.1995
    9216     199.9869
    9217     205.5560
    9218     203.4609
    9219     199.5783
    9220     196.8641
    9221     192.9272
    9222     191.0237
    9223     192.9157
    9224     187.3719
    9225     190.2364
    9226     188.6288
    9227     185.1388
    9228     183.4749
    9229     182.1949
    9230     181.9255
    9231     180.6434
    9232     179.9032
    9233     179.0803
    9234     176.6242
    9235     177.8240
    9236     176.3763
    9237     177.2897
    9238     174.5701
    9239     175.5465
    9240     176.2982
    9241     176.2971
    9242     172.5905
    9243     174.8835
    9244     175.8727
    9245     175.6158
    9246     178.0077
    9247     175.0740
    9248     176.8390
    9249     179.1707
    9250     178.2989
    9251     181.3709
    9252     183.8655
    9253     184.0196
    9254     187.1880
    9255     187.2575
    9256     193.2039
    9257     195.3607
    9258     193.9871
    9259     193.4531
    9260     191.6048
    9261     189.7118
    9262     187.2175
    9263     187.4053
    9264     184.6268
    9265     184.8358
    9266     182.9141
    9267     182.1518
    9268     186.6547
    9269     183.6866
    9270     183.5792
    9271     181.1717
    9272     179.1813
    9273     179.5138
    9274     178.5411
    9275     177.6287
    9276     180.0151
    9277     177.7111
    9278     177.3842
    9279     177.6915
    9280     176.3478
    9281     175.2163
    9282     174.8839
    9283     174.3615
    9284     175.9946
    9285     181.7296
    9286     184.4702
    9287     188.4374
    9288     190.5852
    9289     191.2828
    9290     196.3773
    9291     193.8083
    9292     194.7312
    9293     194.1116
    9294     193.5632
    9295     194.6443
    9296     191.5856
    9297     192.9707
    9298     193.5926
    9299     192.5185
    9300     193.4998
    9301     193.3112
    9302     191.6960
    9303     190.5855
    9304     192.2811
    9305     193.1815
    9306     192.6695
    9307     190.6096
    9308     191.4453
    9309     193.7171
    9310     191.3210
    9311     197.6147
    9312     197.2679
    9313     201.0258
    9314     195.8357
    9315     197.1707
    9316     194.2554
    9317     194.4969
    9318     191.2146
    9319     187.4581
    9320     190.9109
    9321     189.9148
    9322     190.0047
    9323     187.3136
    9324     189.8611
    9325     185.9492
    9326     185.6471
    9327     184.1355
    9328     182.0195
    9329     181.7130
    9330     179.3014
    9331     176.4439
    9332     174.2521
    9333     167.1014
    9334     166.2525
    9335     159.6416
    9336     156.2708
    9337     154.8843
    9338     149.1451
    9339     147.1951
    9340     140.5931
    9341     141.4804
    9342     143.8229
    9343     140.9209
    9344     144.4258
    9345     145.6557
    9346     145.3772
    9347     144.7494
    9348     146.5742
    9349     147.5772
    9350     151.6903
    9351     151.5453
    9352     152.7928
    9353     155.5962
    9354     156.1276
    9355     158.1001
    9356     157.4238
    9357     159.6222
    9358     154.1425
    9359     157.6020
    9360     155.6527
    9361     159.7702
    9362     157.7922
    9363     158.7713
    9364     161.2929
    9365     159.6031
    9366     161.4240
    9367     163.7356
    9368     165.9221
    9369     172.2253
    9370     175.7004
    9371     177.3647
    9372     178.2963
    9373     180.8841
    9374     179.8219
    9375     184.4554
    9376     183.2574
    9377     181.6152
    9378     184.6606
    9379     184.5829
    9380     185.0613
    9381     179.9325
    9382     181.4938
    9383     188.7953
    9384     187.6591
    9385     190.1577
    9386     192.6873
    9387     198.1313
    9388     198.6655
    9389     196.1591
    9390     200.9806
    9391     195.7483
    9392     194.4467
    9393     194.6183
    9394     198.0865
    9395     200.0544
    9396     205.1372
    9397     202.9717
    9398     204.0504
    9399     204.8797
    9400     205.5159
    9401     207.2175
    9402     206.2790
    9403     203.1735
    9404     205.7488
    9405     208.1342
    9406     210.3055
    9407     211.2239
    9408     210.5654
    9409     217.4324
    9410     218.3155
    9411     216.7414
    9412     217.7278
    9413     215.6831
    9414     220.0832
    9415     220.2177
    9416     222.5465
    9417     221.2849
    9418     220.9350
    9419     222.0778
    9420     222.5827
    9421     223.3348
    9422     226.6961
    9423     223.6822
    9424     222.0392
    9425     228.4797
    9426     230.2027
    9427     226.3956
    9428     225.7352
    9429     224.2974
    9430     222.3014
    9431     224.7729
    9432     224.2899
    9433     219.9385
    9434     222.1021
    9435     218.7373
    9436     213.8415
    9437     212.0390
    9438     211.8579
    9439     209.1748
    9440     209.4394
    9441     208.1290
    9442     208.4505
    9443     211.3588
    9444     212.6766
    9445     209.5915
    9446     209.4111
    9447     210.5472
    9448     215.6969
    9449     214.2339
    9450     215.5467
    9451     215.2685
    9452     218.6856
    9453     221.6865
    9454     219.6974
    9455     216.0934
    9456     213.9431
    9457     212.5449
    9458     213.6779
    9459     215.4296
    9460     218.4071
    9461     220.0224
    9462     221.5454
    9463     223.7915
    9464     222.8226
    9465     220.4179
    9466     223.6916
    9467     221.1318
    9468     223.1580
    9469     231.7306
    9470     235.2834
    9471     234.6232
    9472     236.8106
    9473     235.3850
    9474     232.6048
    9475     233.3021
    9476     232.4625
    9477     234.2793
    9478     232.2143
    9479     230.0526
    9480     228.1922
    9481     223.9480
    9482     219.6408
    9483     217.6366
    9484     215.9725
    9485     213.8546
    9486     208.4699
    9487     206.4071
    9488     205.1222
    9489     202.3939
    9490     203.4426
    9491     201.5602
    9492     199.6620
    9493     205.5047
    9494     200.8799
    9495     203.2903
    9496     203.4337
    9497     204.4740
    9498     205.7918
    9499     203.9211
    9500     203.7162
    9501     204.3119
    9502     203.4321
    9503     201.9456
    9504     200.1490
    9505     199.9927
    9506     200.9735
    9507     197.5090
    9508     195.1238
    9509     192.3050
    9510     194.7522
    9511     194.3998
    9512     193.2363
    9513     190.9985
    9514     193.9837
    9515     194.6931
    9516     192.8118
    9517     196.3360
    9518     195.8642
    9519     194.0435
    9520     189.3873
    9521     188.3346
    9522     188.0350
    9523     185.8659
    9524     186.1088
    9525     185.6888
    9526     185.8161
    9527     183.5210
    9528     182.4673
    9529     179.6999
    9530     183.1437
    9531     183.7462
    9532     186.3901
    9533     187.7445
    9534     194.6195
    9535     196.4102
    9536     196.8265
    9537     192.6031
    9538     196.4237
    9539     194.4807
    9540     193.6688
    9541     193.6013
    9542     192.5812
    9543     191.8161
    9544     194.5122
    9545     195.2589
    9546     194.1804
    9547     194.0395
    9548     189.3657
    9549     185.6957
    9550     185.8243
    9551     183.4575
    9552     182.7798
    9553     184.2315
    9554     185.3604
    9555     188.7010
    9556     191.2005
    9557     190.1767
    9558     193.2994
    9559     196.6826
    9560     195.9294
    9561     192.5958
    9562     193.6683
    9563     192.3017
    9564     194.9554
    9565     196.6397
    9566     199.2679
    9567     195.6159
    9568     195.1419
    9569     199.9195
    9570     199.5638
    9571     199.4587
    9572     199.4689
    9573     201.6552
    9574     199.8224
    9575     200.8361
    9576     200.6300
    9577     204.4526
    9578     205.4293
    9579     203.0364
    9580     205.9805
    9581     204.8056
    9582     204.2292
    9583     203.4706
    9584     198.0332
    9585     199.6517
    9586     199.0009
    9587     199.5263
    9588     198.4649
    9589     199.1566
    9590     197.7166
    9591     197.4681
    9592     197.2207
    9593     193.3386
    9594     192.6208
    9595     193.7660
    9596     191.2650
    9597     192.4576
    9598     189.9377
    9599     190.9601
    9600     191.3652
    9601     192.5078
    9602     191.1375
    9603     189.0098
    9604     188.0634
    9605     191.5049
    9606     189.6918
    9607     189.4713
    9608     186.6555
    9609     189.4236
    9610     189.8919
    9611     188.1787
    9612     191.1634
    9613     187.0451
    9614     190.2779
    9615     186.5469
    9616     188.3679
    9617     191.0577
    9618     189.9736
    9619     193.8524
    9620     196.5807
    9621     200.2720
    9622     204.1723
    9623     200.1585
    9624     200.0619
    9625     200.7890
    9626     199.9511
    9627     200.2202
    9628     200.6809
    9629     200.4561
    9630     200.6601
    9631     198.7158
    9632     201.6318
    9633     202.5085
    9634     202.8824
    9635     199.5200
    9636     201.3652
    9637     196.3885
    9638     201.3491
    9639     201.8658
    9640     204.2021
    9641     209.0642
    9642     209.7810
    9643     213.7808
    9644     211.4349
    9645     213.6573
    9646     212.8855
    9647     209.0401
    9648     208.8619
    9649     209.0778
    9650     212.2391
    9651     207.9249
    9652     210.3082
    9653     211.7535
    9654     208.5675
    9655     210.9066
    9656     210.1881
    9657     207.1450
    9658     209.4558
    9659     211.7696
    9660     211.8687
    9661     212.1724
    9662     214.5362
    9663     215.5055
    9664     213.6393
    9665     213.9582
    9666     211.2680
    9667     213.4934
    9668     214.7168
    9669     214.3206
    9670     217.9609
    9671     215.9729
    9672     213.7189
    9673     214.1868
    9674     214.4219
    9675     212.7191
    9676     212.4577
    9677     207.7861
    9678     204.7893
    9679     204.4899
    9680     199.6716
    9681     199.1387
    9682     195.9639
    9683     196.3504
    9684     191.8904
    9685     193.6797
    9686     192.9212
    9687     190.6998
    9688     191.2700
    9689     193.8335
    9690     197.4241
    9691     196.4092
    9692     199.9551
    9693     197.7977
    9694     195.4195
    9695     198.9891
    9696     193.1110
    9697     197.9386
    9698     194.0500
    9699     194.8371
    9700     194.8569
    9701     196.5696
    9702     194.6968
    9703     195.0436
    9704     192.7145
    9705     194.7263
    9706     196.6216
    9707     191.0524
    9708     191.5946
    9709     188.0921
    9710     189.7730
    9711     189.9935
    9712     187.5327
    9713     183.8593
    9714     182.2890
    9715     184.6867
    9716     182.1076
    9717     181.8954
    9718     180.7575
    9719     179.5826
    9720     179.4055
    9721     178.4634
    9722     178.1062
    9723     175.5523
    9724     176.5685
    9725     179.6686
    9726     176.2790
    9727     175.8429
    9728     176.6881
    9729     180.7224
    9730     181.9886
    9731     182.2796
    9732     184.0151
    9733     186.4091
    9734     179.3469
    9735     180.5873
    9736     182.5499
    9737     182.4379
    9738     187.2570
    9739     184.4630
    9740     184.9585
    9741     180.9013
    9742     179.7666
    9743     182.1832
    9744     180.5892
    9745     178.8523
    9746     181.5407
    9747     183.8665
    9748     183.9296
    9749     185.7143
    9750     181.9779
    9751     181.6015
    9752     180.2507
    9753     180.9685
    9754     182.9244
    9755     183.3041
    9756     186.0414
    9757     183.1284
    9758     185.8183
    9759     184.3564
    9760     184.8132
    9761     183.8499
    9762     185.8779
    9763     188.8292
    9764     186.3363
    9765     188.0102
    9766     187.7331
    9767     185.5016
    9768     185.2635
    9769     183.7927
    9770     182.9490
    9771     186.1718
    9772     184.1551
    9773     184.1523
    9774     182.6746
    9775     182.6901
    9776     182.7039
    9777     185.3494
    9778     189.6638
    9779     191.5800
    9780     192.3929
    9781     190.2670
    9782     190.0343
    9783     193.5718
    9784     194.1225
    9785     194.0720
    9786     197.9695
    9787     197.0365
    9788     196.5059
    9789     196.5670
    9790     195.0014
    9791     193.0711
    9792     194.6819
    9793     196.8804
    9794     195.6906
    9795     195.3132
    9796     197.9791
    9797     201.9884
    9798     199.7443
    9799     201.6214
    9800     206.4067
    9801     201.1601
    9802     200.3449
    9803     196.4993
    9804     192.5638
    9805     191.2361
    9806     189.8143
    9807     188.1013
    9808     186.6684
    9809     183.9800
    9810     186.0829
    9811     187.4198
    9812     191.1200
    9813     192.3444
    9814     197.9987
    9815     204.4243
    9816     206.9161
    9817     208.3723
    9818     206.1689
    9819     206.0274
    9820     210.5697
    9821     207.9484
    9822     204.1624
    9823     205.5403
    9824     203.5747
    9825     208.1799
    9826     208.7806
    9827     209.7064
    9828     206.9987
    9829     204.1178
    9830     208.3832
    9831     205.8837
    9832     204.4337
    9833     201.6067
    9834     204.1762
    9835     201.9028
    9836     199.6372
    9837     198.6766
    9838     194.9390
    9839     195.2210
    9840     191.2293
    9841     188.4414
    9842     191.3181
    9843     184.2786
    9844     183.4246
    9845     184.2646
    9846     181.1662
    9847     183.1999
    9848     189.8395
    9849     192.0169
    9850     190.5763
    9851     188.4908
    9852     187.0986
    9853     188.1242
    9854     186.9114
    9855     191.7963
    9856     193.8058
    9857     199.7080
    9858     204.6626
    9859     205.9088
    9860     206.0894
    9861     208.3034
    9862     210.0346
    9863     212.4945
    9864     212.5218
    9865     209.6909
    9866     211.3449
    9867     209.3712
    9868     209.3399
    9869     209.8098
    9870     207.2088
    9871     209.4183
    9872     208.0734
    9873     205.2121
    9874     205.7288
    9875     206.2165
    9876     203.8999
    9877     202.2595
    9878     203.0328
    9879     205.3169
    9880     204.1522
    9881     204.4151
    9882     204.7268
    9883     202.0708
    9884     199.7519
    9885     203.4296
    9886     200.2085
    9887     199.6850
    9888     197.5936
    9889     203.0304
    9890     210.0374
    9891     211.3836
    9892     213.0679
    9893     214.8737
    9894     215.2647
    9895     213.0865
    9896     212.8393
    9897     215.1138
    9898     217.1546
    9899     217.7709
    9900     220.3552
    9901     213.3887
    9902     214.0321
    9903     212.7136
    9904     213.5719
    9905     214.9000
    9906     213.8253
    9907     216.3420
    9908     217.1450
    9909     216.2426
    9910     216.7245
    9911     214.2389
    9912     209.9985
    9913     210.3000
    9914     206.4408
    9915     210.4240
    9916     208.2761
    9917     210.1874
    9918     209.0233
    9919     210.4835
    9920     209.2886
    9921     211.8374
    9922     208.9048
    9923     207.6395
    9924     206.0859
    9925     202.0808
    9926     202.8072
    9927     200.2012
    9928     198.0228
    9929     204.3186
    9930     202.7453
    9931     204.6854
    9932     204.1883
    9933     204.1057
    9934     199.3930
    9935     201.9306
    9936     203.5113
    9937     205.1711
    9938     209.3437
    9939     210.7391
    9940     211.1434
    9941     216.3348
    9942     215.8288
    9943     218.8073
    9944     220.3907
    9945     225.7731
    9946     227.7821
    9947     225.7115
    9948     226.2403
    9949     227.6195
    9950     225.2283
    9951     228.5632
    9952     228.5869
    9953     228.9107
    9954     224.5348
    9955     223.3415
    9956     225.6337
    9957     227.4471
    9958     227.8062
    9959     229.8170
    9960     236.3330
    9961     231.4011
    9962     229.7862
    9963     223.3256
    9964     220.5650
    9965     222.6259
    9966     217.7292
    9967     217.0761
    9968     215.0094
    9969     213.3264
    9970     214.5441
    9971     216.7289
    9972     214.7230
    9973     214.1269
    9974     213.0627
    9975     210.4365
    9976     213.1783
    9977     208.8900
    9978     213.2754
    9979     217.6990
    9980     215.1386
    9981     217.9818
    9982     222.2205
    9983     227.3947
    9984     229.2324
    9985     231.2942
    9986     234.1677
    9987     235.9892
    9988     236.1252
    9989     238.8065
    9990     240.3384
    9991     239.4089
    9992     238.5623
    9993     236.4764
    9994     239.0438
    9995     239.9046
    9996     239.5410
    9997     241.6466
    9998     244.4555
    9999     241.7018
   10000     237.8601
   10001     239.9554
   10002     236.4595
   10003     233.1099
   10004     228.4190
   10005     226.0339
   10006     226.1021
   10007     225.4746
   10008     227.5127
   10009     227.4271
   10010     231.5348
   10011     230.2814
   10012     231.8474
   10013     234.8849
   10014     234.4725
   10015     230.9026
   10016     230.6890
   10017     230.9516
   10018     227.4237
   10019     221.3850
   10020     223.8513
   10021     220.2154
   10022     221.8729
   10023     226.2528
   10024     225.4932
   10025     230.4950
   10026     226.8877
   10027     221.7727
   10028     218.6462
   10029     219.5531
   10030     220.7202
   10031     216.1628
   10032     215.1974
   10033     217.3513
   10034     218.8139
   10035     223.3480
   10036     222.0996
   10037     223.4279
   10038     221.5556
   10039     216.9923
   10040     209.3037
   10041     213.0480
   10042     213.0633
   10043     210.8764
   10044     214.1238
   10045     211.5673
   10046     211.0405
   10047     206.4118
   10048     204.7270
   10049     205.5810
   10050     205.4796
   10051     208.1626
   10052     203.5499
   10053     207.7189
   10054     205.5703
   10055     205.6888
   10056     203.1190
   10057     203.3088
   10058     204.4965
   10059     203.1192
   10060     198.7345
   10061     197.2096
   10062     197.3631
   10063     203.2306
   10064     202.7612
   10065     203.8471
   10066     211.0012
   10067     210.2333
   10068     210.6656
   10069     209.3144
   10070     211.1683
   10071     212.9162
   10072     211.8841
   10073     212.1429
   10074     212.5676
   10075     217.2211
   10076     218.2398
   10077     222.7307
   10078     224.3351
   10079     224.5784
   10080     226.7210
   10081     232.6687
   10082     229.7978
   10083     227.2744
   10084     233.9361
   10085     233.0370
   10086     232.4416
   10087     228.7422
   10088     223.9051
   10089     221.9947
   10090     219.9397
   10091     219.8477
   10092     219.3178
   10093     222.8305
   10094     223.6062
   10095     218.6108
   10096     221.7772
   10097     221.7635
   10098     222.4501
   10099     223.9393
   10100     226.5445
   10101     226.2576
   10102     226.8539
   10103     229.9593
   10104     233.3681
   10105     235.4338
   10106     233.7066
   10107     234.9806
   10108     235.2804
   10109     238.7319
   10110     237.0308
   10111     237.8230
   10112     242.4140
   10113     240.0619
   10114     240.4415
   10115     239.0038
   10116     238.4636
   10117     242.1168
   10118     242.3439
   10119     243.2088
   10120     240.9895
   10121     241.0030
   10122     233.8098
   10123     233.5844
   10124     231.9770
   10125     232.4417
   10126     232.2649
   10127     230.6525
   10128     227.7344
   10129     225.8591
   10130     226.7639
   10131     226.0612
   10132     227.1493
   10133     232.3635
   10134     231.4347
   10135     231.7619
   10136     234.5619
   10137     236.4793
   10138     235.9399
   10139     236.5626
   10140     242.4266
   10141     238.0921
   10142     235.2966
   10143     234.2821
   10144     232.7029
   10145     234.5334
   10146     231.9296
   10147     226.3587
   10148     225.4310
   10149     226.8165
   10150     224.6686
   10151     222.5978
   10152     220.4750
   10153     221.5186
   10154     223.2098
   10155     220.6142
   10156     220.6762
   10157     221.4033
   10158     221.1135
   10159     219.9033
   10160     220.7446
   10161     219.3888
   10162     220.0604
   10163     221.4525
   10164     223.9543
   10165     221.6477
   10166     222.3780
   10167     219.4311
   10168     218.9112
   10169     220.4365
   10170     219.8696
   10171     216.4735
   10172     212.4333
   10173     212.4387
   10174     216.0123
   10175     218.2478
   10176     213.5984
   10177     215.1070
   10178     215.4569
   10179     219.4466
   10180     219.1401
   10181     217.4103
   10182     214.8475
   10183     217.8141
   10184     217.1594
   10185     219.9352
   10186     221.2214
   10187     220.0820
   10188     220.2910
   10189     216.9407
   10190     213.6313
   10191     214.8411
   10192     212.4482
   10193     212.1389
   10194     213.9367
   10195     216.1479
   10196     210.9769
   10197     221.3785
   10198     218.8547
   10199     216.0218
   10200     219.9360
   10201     217.1350
   10202     214.7788
   10203     214.1251
   10204     215.7727
   10205     213.6902
   10206     212.3051
   10207     215.1334
   10208     212.9977
   10209     217.6706
   10210     219.0987
   10211     216.7543
   10212     215.1689
   10213     219.4657
   10214     217.1125
   10215     216.3872
   10216     221.4924
   10217     222.9582
   10218     224.9226
   10219     225.7855
   10220     228.5428
   10221     230.9272
   10222     231.6849
   10223     232.8441
   10224     231.3745
   10225     230.5780
   10226     231.9583
   10227     230.6061
   10228     231.8160
   10229     234.1355
   10230     228.2477
   10231     228.1109
   10232     228.6237
   10233     228.1058
   10234     234.4135
   10235     232.3265
   10236     233.3568
   10237     232.8172
   10238     236.8056
   10239     233.9744
   10240     236.8770
   10241     236.7393
   10242     238.0981
   10243     240.9646
   10244     243.9484
   10245     250.1084
   10246     250.5752
   10247     251.3328
   10248     252.3930
   10249     254.3559
   10250     259.5959
   10251     260.8429
   10252     262.5109
   10253     264.2926
   10254     262.6045
   10255     266.6014
   10256     266.2610
   10257     267.5719
   10258     266.9845
   10259     263.0684
   10260     262.8249
   10261     261.3258
   10262     259.8907
   10263     258.6965
   10264     262.3244
   10265     260.6866
   10266     260.3525
   10267     260.1125
   10268     260.4828
   10269     255.9808
   10270     261.8711
   10271     258.7958
   10272     259.1284
   10273     263.9429
   10274     264.7731
   10275     266.0623
   10276     263.5553
   10277     259.2529
   10278     262.8320
   10279     263.1139
   10280     261.6754
   10281     260.2323
   10282     257.1873
   10283     254.6713
   10284     257.1666
   10285     255.2649
   10286     250.1665
   10287     252.6541
   10288     252.7088
   10289     250.5492
   10290     252.0853
   10291     247.2633
   10292     248.6357
   10293     250.1337
   10294     248.5761
   10295     245.7373
   10296     243.1896
   10297     240.7746
   10298     241.3405
   10299     240.8736
   10300     239.1622
   10301     238.2286
   10302     237.5626
   10303     236.5632
   10304     239.2253
   10305     242.2086
   10306     241.3908
   10307     241.2528
   10308     238.2867
   10309     239.7005
   10310     240.6889
   10311     241.2702
   10312     241.0822
   10313     244.3067
   10314     244.2754
   10315     248.0955
   10316     248.8667
   10317     255.5612
   10318     252.4648
   10319     257.6582
   10320     260.5204
   10321     264.4699
   10322     261.1394
   10323     263.6215
   10324     263.0631
   10325     263.2272
   10326     264.8772
   10327     264.8521
   10328     265.5417
   10329     263.5245
   10330     263.7182
   10331     265.0965
   10332     266.8679
   10333     265.5560
   10334     263.4994
   10335     261.8492
   10336     262.7133
   10337     264.0571
   10338     262.8773
   10339     259.2495
   10340     260.5089
   10341     261.6900
   10342     263.9561
   10343     266.7095
   10344     267.7714
   10345     268.9957
   10346     272.7982
   10347     273.1048
   10348     272.2205
   10349     270.8422
   10350     270.0015
   10351     272.3289
   10352     272.0807
   10353     272.5613
   10354     273.1783
   10355     274.6258
   10356     272.2550
   10357     272.8594
   10358     274.0214
   10359     271.5738
   10360     270.8331
   10361     270.9385
   10362     269.7250
   10363     267.5849
   10364     269.4349
   10365     267.1544
   10366     268.1616
   10367     266.5651
   10368     263.2131
   10369     265.0889
   10370     264.6887
   10371     265.1817
   10372     268.6734
   10373     269.8823
   10374     268.4491
   10375     269.8658
   10376     270.8536
   10377     271.1617
   10378     269.7700
   10379     268.4060
   10380     266.8211
   10381     268.5724
   10382     272.4207
   10383     267.8519
   10384     267.5396
   10385     268.1582
   10386     268.2859
   10387     273.6590
   10388     273.3472
   10389     269.5797
   10390     270.0511
   10391     267.0065
   10392     271.4181
   10393     267.5232
   10394     264.6417
   10395     265.0845
   10396     265.5193
   10397     260.6371
   10398     258.8311
   10399     258.3588
   10400     256.2967
   10401     255.3119
   10402     256.6323
   10403     254.3892
   10404     254.4174
   10405     251.4347
   10406     252.1020
   10407     248.8060
   10408     250.1251
   10409     250.0212
   10410     249.1559
   10411     254.6148
   10412     255.4969
   10413     252.5909
   10414     253.2025
   10415     251.1716
   10416     247.8909
   10417     248.5556
   10418     248.1532
   10419     252.2796
   10420     253.7971
   10421     253.7350
   10422     256.8691
   10423     257.1369
   10424     255.8421
   10425     258.0941
   10426     255.0667
   10427     257.4704
   10428     253.5687
   10429     255.4216
   10430     254.4579
   10431     252.8608
   10432     258.8231
   10433     258.8375
   10434     259.6288
   10435     263.8292
   10436     261.6283
   10437     264.2402
   10438     266.4267
   10439     265.3252
   10440     267.2342
   10441     266.9520
   10442     269.0376
   10443     266.8895
   10444     270.0332
   10445     268.5286
   10446     267.5546
   10447     266.4670
   10448     263.9193
   10449     261.1140
   10450     264.7614
   10451     262.4817
   10452     260.2407
   10453     258.9264
   10454     260.7776
   10455     256.9382
   10456     255.3345
   10457     255.8166
   10458     253.2809
   10459     254.3109
   10460     254.1114
   10461     254.0157
   10462     250.9562
   10463     251.4939
   10464     250.3118
   10465     250.8643
   10466     249.3622
   10467     248.1209
   10468     243.8969
   10469     243.2691
   10470     245.1832
   10471     245.4843
   10472     244.4778
   10473     246.6989
   10474     246.6564
   10475     244.3575
   10476     246.5839
   10477     248.2603
   10478     250.3878
   10479     249.2810
   10480     250.4346
   10481     253.5646
   10482     254.4907
   10483     256.1704
   10484     255.0270
   10485     254.6280
   10486     259.2526
   10487     258.9910
   10488     259.8142
   10489     260.8113
   10490     262.8948
   10491     263.5321
   10492     261.5855
   10493     261.6056
   10494     261.8844
   10495     258.7040
   10496     257.2253
   10497     256.1918
   10498     251.4670
   10499     253.1570
   10500     250.3227
   10501     250.8893
   10502     250.0158
   10503     250.3052
   10504     254.2197
   10505     259.1123
   10506     259.1665
   10507     257.8906
   10508     256.5132
   10509     257.8809
   10510     258.5806
   10511     256.6314
   10512     257.3248
   10513     252.1157
   10514     252.6743
   10515     249.6931
   10516     245.9506
   10517     243.4247
   10518     243.8553
   10519     240.0008
   10520     241.3436
   10521     244.2790
   10522     244.2666
   10523     247.0928
   10524     248.6759
   10525     249.6106
   10526     249.5174
   10527     248.9357
   10528     249.0435
   10529     248.9275
   10530     248.3621
   10531     249.7602
   10532     248.2570
   10533     246.7392
   10534     248.3964
   10535     249.2015
   10536     251.0959
   10537     252.6120
   10538     255.0166
   10539     251.8706
   10540     252.0117
   10541     258.4570
   10542     258.3704
   10543     259.9375
   10544     256.9089
   10545     258.4840
   10546     255.0986
   10547     255.4975
   10548     258.2294
   10549     259.7295
   10550     263.8315
   10551     268.4650
   10552     268.8157
   10553     272.0130
   10554     273.1873
   10555     270.4683
   10556     271.7522
   10557     265.4590
   10558     262.5384
   10559     263.4781
   10560     260.8625
   10561     256.2986
   10562     256.2298
   10563     256.0876
   10564     259.0981
   10565     256.1303
   10566     255.3712
   10567     253.3596
   10568     250.9392
   10569     249.8839
   10570     252.7834
   10571     249.8268
   10572     249.1514
   10573     245.6885
   10574     242.4686
   10575     246.5953
   10576     246.8055
   10577     248.0992
   10578     245.4317
   10579     248.0692
   10580     248.3467
   10581     248.3460
   10582     250.5691
   10583     247.1215
   10584     247.1146
   10585     249.3340
   10586     246.2577
   10587     245.8001
   10588     243.9716
   10589     243.4001
   10590     240.8530
   10591     242.2797
   10592     242.1583
   10593     239.9166
   10594     242.8671
   10595     236.9813
   10596     234.3920
   10597     236.6624
   10598     232.3026
   10599     234.1488
   10600     230.9456
   10601     225.4484
   10602     224.9992
   10603     224.1596
   10604     225.5480
   10605     224.4239
   10606     223.5755
   10607     225.1076
   10608     225.1300
   10609     229.9114
   10610     224.0747
   10611     223.1956
   10612     225.7842
   10613     228.2819
   10614     227.0958
   10615     231.2839
   10616     229.5369
   10617     231.0445
   10618     235.7652
   10619     235.5948
   10620     240.2061
   10621     241.7553
   10622     245.2196
   10623     248.8843
   10624     248.1539
   10625     251.8137
   10626     254.6933
   10627     257.1969
   10628     257.5940
   10629     260.2702
   10630     259.2999
   10631     254.7578
   10632     253.2234
   10633     248.0474
   10634     250.0989
   10635     248.9368
   10636     246.6645
   10637     245.3058
   10638     247.5298
   10639     250.5385
   10640     252.6767
   10641     256.0150
   10642     254.1398
   10643     254.6323
   10644     254.9884
   10645     260.2337
   10646     260.1320
   10647     260.6914
   10648     256.0694
   10649     255.3085
   10650     255.0209
   10651     259.2554
   10652     260.5029
   10653     260.3414
   10654     259.5843
   10655     260.4127
   10656     260.0883
   10657     256.7885
   10658     254.3122
   10659     251.4676
   10660     249.3758
   10661     243.3904
   10662     242.5203
   10663     239.8091
   10664     239.7817
   10665     241.3082
   10666     245.7561
   10667     246.3448
   10668     247.2657
   10669     246.2095
   10670     249.8768
   10671     247.9594
   10672     248.6257
   10673     245.4584
   10674     243.3768
   10675     242.0860
   10676     237.4815
   10677     241.0190
   10678     240.8521
   10679     236.7188
   10680     239.3692
   10681     241.1081
   10682     240.8591
   10683     242.0277
   10684     245.5095
   10685     250.1235
   10686     250.7350
   10687     251.4550
   10688     253.2669
   10689     255.9605
   10690     256.9309
   10691     254.2519
   10692     255.7729
   10693     257.9056
   10694     260.9037
   10695     258.2905
   10696     263.2702
   10697     264.6142
   10698     268.4154
   10699     269.5936
   10700     270.6930
   10701     265.7927
   10702     269.0743
   10703     269.5329
   10704     268.5762
   10705     270.7377
   10706     273.6468
   10707     273.7992
   10708     277.0825
   10709     277.7696
   10710     279.0758
   10711     280.6189
   10712     283.5987
   10713     283.9096
   10714     288.7928
   10715     287.6606
   10716     287.6081
   10717     287.5621
   10718     287.5577
   10719     289.4185
   10720     287.6761
   10721     290.5677
   10722     287.8022
   10723     286.7114
   10724     285.0889
   10725     284.4737
   10726     285.4131
   10727     282.9300
   10728     280.2450
   10729     276.7653
   10730     277.3301
   10731     270.1725
   10732     270.0435
   10733     270.2334
   10734     270.9171
   10735     269.5887
   10736     268.4522
   10737     269.6333
   10738     272.4857
   10739     275.4233
   10740     275.7008
   10741     271.1597
   10742     269.6909
   10743     266.6238
   10744     266.8809
   10745     265.1653
   10746     258.6020
   10747     259.0745
   10748     256.8113
   10749     255.9105
   10750     255.3065
   10751     255.1120
   10752     254.8224
   10753     257.7760
   10754     256.2129
   10755     259.8126
   10756     259.9728
   10757     258.9559
   10758     256.9759
   10759     254.2486
   10760     258.2212
   10761     258.2418
   10762     253.9259
   10763     252.5689
   10764     247.4046
   10765     246.0206
   10766     239.6506
   10767     237.8445
   10768     235.5583
   10769     230.7328
   10770     229.8570
   10771     221.6454
   10772     220.7892
   10773     218.5326
   10774     218.8598
   10775     218.0861
   10776     216.9577
   10777     215.4129
   10778     212.1899
   10779     215.6092
   10780     212.5658
   10781     210.6186
   10782     210.9968
   10783     213.6378
   10784     215.9079
   10785     218.5503
   10786     215.2111
   10787     213.4091
   10788     215.9848
   10789     219.8770
   10790     215.4549
   10791     215.1343
   10792     213.4731
   10793     207.5631
   10794     211.6058
   10795     210.7864
   10796     208.5314
   10797     208.1818
   10798     206.6664
   10799     204.9589
   10800     208.9061
   10801     209.6623
   10802     211.4612
   10803     211.7331
   10804     214.0956
   10805     213.1891
   10806     217.9511
   10807     214.2532
   10808     213.4234
   10809     212.9660
   10810     211.7953
   10811     212.9157
   10812     211.6840
   10813     211.4112
   10814     210.2457
   10815     209.4906
   10816     212.0204
   10817     212.1867
   10818     212.1467
   10819     213.3490
   10820     210.2534
   10821     212.7113
   10822     216.7810
   10823     213.3589
   10824     214.3190
   10825     212.7924
   10826     213.2164
   10827     207.4090
   10828     208.0062
   10829     202.0640
   10830     205.7746
   10831     205.2618
   10832     209.1857
   10833     209.8820
   10834     213.6777
   10835     215.5330
   10836     217.2716
   10837     214.4851
   10838     212.3470
   10839     212.7578
   10840     213.2292
   10841     206.9515
   10842     208.7646
   10843     210.5087
   10844     209.4116
   10845     209.5162
   10846     211.0819
   10847     213.4897
   10848     217.8466
   10849     219.4297
   10850     224.5740
   10851     226.5870
   10852     229.6600
   10853     227.8245
   10854     229.2592
   10855     231.5729
   10856     232.9546
   10857     235.8961
   10858     238.1704
   10859     239.7639
   10860     242.9310
   10861     242.7936
   10862     241.7405
   10863     243.3676
   10864     245.4406
   10865     243.2148
   10866     243.0487
   10867     241.0842
   10868     244.6153
   10869     245.0158
   10870     247.6096
   10871     249.9703
   10872     250.7796
   10873     248.6362
   10874     248.9027
   10875     250.5977
   10876     248.1276
   10877     247.4167
   10878     248.2608
   10879     245.7253
   10880     246.3827
   10881     245.0011
   10882     244.3261
   10883     238.4631
   10884     238.1659
   10885     238.9031
   10886     237.0194
   10887     236.1194
   10888     233.5490
   10889     230.5041
   10890     231.5206
   10891     232.8572
   10892     233.4730
   10893     233.4132
   10894     231.4172
   10895     233.7729
   10896     232.6213
   10897     234.3087
   10898     233.5053
   10899     235.2101
   10900     234.3856
   10901     235.8512
   10902     236.4208
   10903     237.8933
   10904     239.3736
   10905     240.0859
   10906     242.9115
   10907     243.9630
   10908     244.3849
   10909     241.5702
   10910     245.5807
   10911     240.6643
   10912     242.8094
   10913     243.6841
   10914     241.3703
   10915     239.9831
   10916     241.6940
   10917     245.3924
   10918     246.6664
   10919     250.8679
   10920     253.1280
   10921     254.6006
   10922     259.2428
   10923     264.8531
   10924     268.3751
   10925     270.1169
   10926     270.5494
   10927     270.1807
   10928     272.3529
   10929     270.9639
   10930     277.1086
   10931     273.3912
   10932     280.1962
   10933     281.7975
   10934     283.6634
   10935     283.3444
   10936     285.1465
   10937     284.9231
   10938     285.1122
   10939     287.8637
   10940     289.0961
   10941     289.8041
   10942     291.8505
   10943     290.7130
   10944     293.3976
   10945     293.0964
   10946     292.3890
   10947     296.2936
   10948     296.0868
   10949     296.5015
   10950     294.9553
   10951     297.6212
   10952     292.2087
   10953     291.1159
   10954     296.5414
   10955     290.8448
   10956     289.3218
   10957     290.4917
   10958     288.8966
   10959     283.9557
   10960     285.7485
   10961     283.2988
   10962     280.9188
   10963     284.0145
   10964     283.4706
   10965     287.9014
   10966     287.9690
   10967     290.9733
   10968     293.1121
   10969     296.9291
   10970     294.6984
   10971     294.5745
   10972     296.8637
   10973     300.6940
   10974     303.8289
   10975     300.4248
   10976     300.1829
   10977     298.2203
   10978     295.7149
   10979     294.4830
   10980     291.8281
   10981     289.1684
   10982     289.3830
   10983     288.1331
   10984     285.9031
   10985     284.4872
   10986     276.7806
   10987     278.8458
   10988     276.2813
   10989     273.9357
   10990     271.4841
   10991     270.5692
   10992     270.5521
   10993     266.4856
   10994     264.7045
   10995     265.8589
   10996     263.2911
   10997     262.0487
   10998     264.1695
   10999     263.7093
   11000     265.0608
   11001     267.0181
   11002     266.7361
   11003     266.4339
   11004     265.6751
   11005     260.3701
   11006     259.4360
   11007     259.7872
   11008     256.1913
   11009     255.6470
   11010     252.1275
   11011     250.1917
   11012     246.5025
   11013     244.2911
   11014     243.8316
   11015     239.9155
   11016     238.9197
   11017     241.7336
   11018     242.9825
   11019     244.8727
   11020     244.1381
   11021     245.0498
   11022     242.2161
   11023     240.8066
   11024     244.2191
   11025     240.3652
   11026     245.0234
   11027     243.9859
   11028     243.7489
   11029     243.7203
   11030     244.6999
   11031     243.6486
   11032     242.2724
   11033     242.8012
   11034     237.9729
   11035     239.3903
   11036     240.7246
   11037     239.4740
   11038     240.8525
   11039     241.5622
   11040     239.4144
   11041     241.4693
   11042     236.9527
   11043     235.1292
   11044     235.7615
   11045     239.0143
   11046     236.7529
   11047     239.2994
   11048     233.8719
   11049     237.1223
   11050     234.1945
   11051     232.2170
   11052     234.2519
   11053     235.4044
   11054     237.2750
   11055     238.4742
   11056     235.5297
   11057     240.5459
   11058     239.6652
   11059     238.4136
   11060     240.0381
   11061     239.8019
   11062     240.2198
   11063     243.4541
   11064     242.4771
   11065     242.5615
   11066     241.2285
   11067     237.2301
   11068     238.4774
   11069     239.0589
   11070     234.1894
   11071     233.7236
   11072     234.7929
   11073     235.6617
   11074     238.4385
   11075     234.2404
   11076     234.3992
   11077     236.5762
   11078     235.3539
   11079     237.9152
   11080     238.9433
   11081     238.2897
   11082     235.6019
   11083     236.6037
   11084     236.8923
   11085     232.5205
   11086     230.5209
   11087     231.8881
   11088     231.7466
   11089     232.0147
   11090     232.9809
   11091     233.6888
   11092     233.8133
   11093     235.7329
   11094     235.2556
   11095     233.2651
   11096     224.6561
   11097     227.6175
   11098     225.1039
   11099     220.3286
   11100     221.1665
   11101     220.9179
   11102     222.3315
   11103     221.8500
   11104     223.7997
   11105     223.3689
   11106     224.9482
   11107     229.7426
   11108     227.4210
   11109     225.6881
   11110     231.1466
   11111     230.6447
   11112     230.1786
   11113     229.2391
   11114     229.7183
   11115     227.9035
   11116     230.6257
   11117     230.4420
   11118     231.7586
   11119     228.6395
   11120     226.1434
   11121     226.0553
   11122     219.5195
   11123     219.8973
   11124     216.2857
   11125     215.9889
   11126     211.9946
   11127     209.8871
   11128     209.2892
   11129     210.4883
   11130     209.0830
   11131     210.0972
   11132     210.3014
   11133     208.6679
   11134     210.3821
   11135     214.7614
   11136     212.6643
   11137     214.6903
   11138     213.0930
   11139     209.7059
   11140     208.5052
   11141     210.6951
   11142     206.8749
   11143     205.5822
   11144     203.0934
   11145     201.6071
   11146     207.0445
   11147     200.6958
   11148     204.5689
   11149     198.6090
   11150     200.2835
   11151     196.8569
   11152     192.6856
   11153     192.7384
   11154     189.6142
   11155     183.1837
   11156     186.3026
   11157     186.3548
   11158     187.1213
   11159     184.8305
   11160     183.6339
   11161     185.6971
   11162     189.6849
   11163     187.8437
   11164     186.3690
   11165     183.6443
   11166     180.6454
   11167     180.5845
   11168     178.4071
   11169     177.7849
   11170     177.8887
   11171     176.4324
   11172     176.7912
   11173     176.4795
   11174     179.6802
   11175     176.6132
   11176     177.1736
   11177     174.1809
   11178     173.9462
   11179     171.1521
   11180     170.5242
   11181     168.6335
   11182     166.6554
   11183     164.8345
   11184     164.5695
   11185     163.2902
   11186     163.4551
   11187     164.9492
   11188     163.5335
   11189     162.6663
   11190     159.0663
   11191     161.8855
   11192     158.2439
   11193     157.3516
   11194     157.9590
   11195     157.8194
   11196     157.2471
   11197     156.3929
   11198     154.9257
   11199     154.2651
   11200     155.2502
   11201     155.9127
   11202     154.7878
   11203     154.5551
   11204     152.2254
   11205     151.8051
   11206     151.0571
   11207     152.2885
   11208     149.0790
   11209     149.2474
   11210     151.7948
   11211     153.5612
   11212     154.4427
   11213     156.0771
   11214     159.5943
   11215     157.7769
   11216     163.0900
   11217     165.0159
   11218     168.1495
   11219     167.6616
   11220     168.0249
   11221     167.0348
   11222     166.5595
   11223     165.2255
   11224     166.3499
   11225     168.9650
   11226     167.3733
   11227     166.0230
   11228     163.4803
   11229     164.0230
   11230     165.1061
   11231     169.4537
   11232     170.1866
   11233     172.9789
   11234     175.3101
   11235     174.2453
   11236     171.2012
   11237     171.0899
   11238     167.8010
   11239     166.6178
   11240     167.4077
   11241     168.5960
   11242     167.5030
   11243     169.3179
   11244     167.1465
   11245     171.1004
   11246     172.2377
   11247     176.6209
   11248     177.4515
   11249     177.5300
   11250     180.6269
   11251     181.1895
   11252     174.0909
   11253     176.6481
   11254     174.9659
   11255     176.0474
   11256     177.3228
   11257     178.3871
   11258     174.8936
   11259     174.5145
   11260     171.7621
   11261     172.1353
   11262     170.1670
   11263     175.5798
   11264     173.8946
   11265     170.7391
   11266     165.9299
   11267     164.0657
   11268     163.9433
   11269     161.5088
   11270     162.5935
   11271     163.9556
   11272     160.0281
   11273     163.6761
   11274     161.0083
   11275     160.8432
   11276     157.4953
   11277     154.4529
   11278     152.9264
   11279     153.3625
   11280     151.3437
   11281     154.0220
   11282     153.1157
   11283     153.2795
   11284     152.4041
   11285     150.5193
   11286     151.4495
   11287     148.4559
   11288     149.4611
   11289     148.8419
   11290     155.3386
   11291     156.1489
   11292     156.4068
   11293     156.9552
   11294     159.1170
   11295     155.3466
   11296     154.4947
   11297     154.3369
   11298     151.8561
   11299     152.6443
   11300     151.9575
   11301     150.8278
   11302     151.1851
   11303     154.3364
   11304     150.7177
   11305     153.0305
   11306     146.4371
   11307     145.9753
   11308     142.2138
   11309     139.5274
   11310     143.1814
   11311     147.6144
   11312     141.6776
   11313     141.9196
   11314     141.8186
   11315     143.2395
   11316     142.2896
   11317     150.4383
   11318     146.9590
   11319     147.8173
   11320     145.3273
   11321     142.4004
   11322     140.4713
   11323     134.7880
   11324     133.2090
   11325     129.1866
   11326     127.5965
   11327     124.8929
   11328     124.7287
   11329     124.0530
   11330     121.8887
   11331     118.7926
   11332     118.0067
   11333     118.2396
   11334     117.9735
   11335     119.2436
   11336     118.4002
   11337     121.9987
   11338     118.1593
   11339     115.1159
   11340     114.8338
   11341     117.8264
   11342     118.3218
   11343     122.3901
   11344     129.2417
   11345     130.1644
   11346     129.4604
   11347     133.8109
   11348     135.2392
   11349     136.1669
   11350     136.0419
   11351     137.7754
   11352     139.7808
   11353     141.9403
   11354     142.8062
   11355     149.1136
   11356     152.9046
   11357     155.5698
   11358     151.2749
   11359     153.5067
   11360     151.1868
   11361     152.3562
   11362     148.7706
   11363     144.7148
   11364     140.8804
   11365     140.7835
   11366     138.8276
   11367     138.9632
   11368     138.6968
   11369     132.9357
   11370     133.6181
   11371     130.1455
   11372     130.6433
   11373     132.0107
   11374     131.9400
   11375     131.7359
   11376     131.9021
   11377     132.4614
   11378     126.4085
   11379     132.4214
   11380     133.9750
   11381     137.1685
   11382     133.7328
   11383     133.8068
   11384     137.3917
   11385     139.3523
   11386     142.2897
   11387     140.6950
   11388     142.2860
   11389     143.5032
   11390     148.3922
   11391     146.1796
   11392     146.0331
   11393     147.1786
   11394     145.1786
   11395     146.9267
   11396     146.4617
   11397     150.4360
   11398     149.8346
   11399     151.1502
   11400     152.6105
   11401     156.4512
   11402     159.1693
   11403     162.9696
   11404     169.6996
   11405     170.8931
   11406     173.4002
   11407     176.6831
   11408     175.1647
   11409     177.0917
   11410     175.4573
   11411     179.2725
   11412     180.6342
   11413     180.4032
   11414     177.8173
   11415     177.9915
   11416     176.9427
   11417     177.4063
   11418     179.8337
   11419     179.8597
   11420     177.2359
   11421     177.2793
   11422     173.8482
   11423     172.9007
   11424     172.4515
   11425     174.4208
   11426     174.2337
   11427     174.6739
   11428     175.8520
   11429     173.3995
   11430     169.8897
   11431     171.3542
   11432     171.4273
   11433     168.2223
   11434     166.3920
   11435     163.2267
   11436     164.6472
   11437     163.2029
   11438     163.6792
   11439     162.1215
   11440     160.8945
   11441     156.4594
   11442     156.9667
   11443     164.0196
   11444     159.4341
   11445     159.7708
   11446     157.9147
   11447     158.0235
   11448     158.0520
   11449     161.9134
   11450     160.8552
   11451     166.4160
   11452     169.7428
   11453     169.6637
   11454     171.5465
   11455     170.6129
   11456     167.4952
   11457     168.3650
   11458     165.4029
   11459     162.2449
   11460     160.6897
   11461     160.4156
   11462     162.3806
   11463     162.4734
   11464     162.8650
   11465     160.0271
   11466     162.2866
   11467     164.4755
   11468     165.8315
   11469     164.9780
   11470     163.2212
   11471     158.4529
   11472     158.7114
   11473     158.6250
   11474     155.3415
   11475     153.4893
   11476     152.4636
   11477     149.4385
   11478     146.9449
   11479     148.7953
   11480     151.6318
   11481     155.6348
   11482     153.9694
   11483     158.6783
   11484     164.0223
   11485     165.6200
   11486     168.7885
   11487     167.9207
   11488     169.0712
   11489     168.9999
   11490     168.9216
   11491     168.6751
   11492     164.6763
   11493     164.3101
   11494     162.3590
   11495     165.2150
   11496     162.8269
   11497     160.9757
   11498     160.3540
   11499     159.3144
   11500     155.7523
   11501     154.0465
   11502     149.0850
   11503     145.0923
   11504     142.6500
   11505     142.0712
   11506     142.4701
   11507     142.3388
   11508     142.1307
   11509     143.7816
   11510     142.1290
   11511     144.1442
   11512     144.1701
   11513     144.7323
   11514     144.2767
   11515     144.1639
   11516     147.4647
   11517     148.2794
   11518     144.0445
   11519     142.0562
   11520     143.6855
   11521     142.1567
   11522     140.4160
   11523     140.5709
   11524     143.3296
   11525     144.9461
   11526     145.7734
   11527     147.4925
   11528     148.6287
   11529     152.1511
   11530     150.3202
   11531     153.3837
   11532     155.1613
   11533     156.4792
   11534     156.8903
   11535     162.1465
   11536     166.8332
   11537     168.3394
   11538     167.3413
   11539     170.6107
   11540     169.8422
   11541     168.8337
   11542     166.1876
   11543     166.6192
   11544     166.5426
   11545     162.2925
   11546     162.9741
   11547     163.3356
   11548     162.4778
   11549     162.8258
   11550     162.8556
   11551     163.3288
   11552     162.8233
   11553     161.9692
   11554     164.1019
   11555     164.1758
   11556     163.9039
   11557     166.2803
   11558     164.6633
   11559     165.2628
   11560     161.9281
   11561     163.0404
   11562     159.7774
   11563     164.3827
   11564     166.6793
   11565     166.0893
   11566     167.4496
   11567     164.7836
   11568     165.5353
   11569     167.3770
   11570     163.1529
   11571     165.5327
   11572     160.3585
   11573     159.9986
   11574     159.4512
   11575     162.7853
   11576     164.1391
   11577     157.3647
   11578     158.9631
   11579     161.4676
   11580     159.2954
   11581     158.8605
   11582     160.1332
   11583     159.5809
   11584     159.7582
   11585     157.5131
   11586     155.5577
   11587     151.6605
   11588     154.4423
   11589     149.7410
   11590     146.4627
   11591     148.4481
   11592     146.2362
   11593     147.9542
   11594     150.1296
   11595     144.9604
   11596     146.1914
   11597     147.5234
   11598     149.4210
   11599     148.6845
   11600     151.0551
   11601     152.9198
   11602     154.0156
   11603     155.6951
   11604     159.9713
   11605     160.8314
   11606     159.7612
   11607     164.6882
   11608     169.1449
   11609     169.2320
   11610     174.4143
   11611     172.2539
   11612     173.0223
   11613     173.1343
   11614     175.2447
   11615     173.3278
   11616     172.6123
   11617     172.7834
   11618     173.2673
   11619     176.2313
   11620     176.1234
   11621     177.9837
   11622     180.9538
   11623     183.3666
   11624     183.3350
   11625     186.8709
   11626     184.8478
   11627     182.8480
   11628     182.7451
   11629     182.2262
   11630     181.3459
   11631     177.6518
   11632     178.0478
   11633     181.2714
   11634     173.8317
   11635     176.5618
   11636     178.5020
   11637     176.9027
   11638     175.5901
   11639     180.7315
   11640     179.5796
   11641     181.5333
   11642     182.3484
   11643     185.4287
   11644     185.7575
   11645     186.3845
   11646     189.0378
   11647     189.7088
   11648     192.4135
   11649     193.9577
   11650     194.7775
   11651     193.1095
   11652     192.4020
   11653     191.1037
   11654     191.8918
   11655     194.9290
   11656     196.8619
   11657     198.2866
   11658     204.7069
   11659     207.4908
   11660     206.1068
   11661     209.3876
   11662     209.8022
   11663     212.8732
   11664     213.6591
   11665     218.7497
   11666     217.4644
   11667     220.4109
   11668     224.4349
   11669     226.1357
   11670     226.0942
   11671     225.9702
   11672     227.4647
   11673     229.6292
   11674     231.1418
   11675     233.9569
   11676     234.6294
   11677     232.9532
   11678     232.6857
   11679     236.0275
   11680     234.6569
   11681     234.3206
   11682     232.1174
   11683     232.3954
   11684     228.7154
   11685     226.5207
   11686     225.7791
   11687     222.0542
   11688     224.3217
   11689     219.4658
   11690     218.4209
   11691     219.0235
   11692     221.5860
   11693     224.1032
   11694     227.0353
   11695     227.3964
   11696     228.6407
   11697     234.4706
   11698     232.3837
   11699     230.5588
   11700     232.7578
   11701     235.0932
   11702     231.5118
   11703     232.0905
   11704     234.4825
   11705     232.1487
   11706     234.7126
   11707     236.0582
   11708     237.3661
   11709     236.8635
   11710     236.9723
   11711     237.3979
   11712     239.8691
   11713     244.4108
   11714     241.7019
   11715     242.5958
   11716     245.4687
   11717     247.5276
   11718     248.0694
   11719     249.4275
   11720     251.5686
   11721     250.0433
   11722     247.0026
   11723     246.7460
   11724     245.0312
   11725     242.9823
   11726     238.4182
   11727     235.7168
   11728     237.8574
   11729     236.0939
   11730     234.0284
   11731     230.9794
   11732     231.3983
   11733     227.4944
   11734     231.1588
   11735     230.8085
   11736     224.7309
   11737     225.7287
   11738     222.8576
   11739     224.7058
   11740     222.4288
   11741     222.8941
   11742     219.9593
   11743     219.6812
   11744     219.7808
   11745     221.4878
   11746     219.8998
   11747     225.4761
   11748     223.2743
   11749     226.5071
   11750     228.0197
   11751     227.2528
   11752     226.2749
   11753     226.4439
   11754     221.7339
   11755     220.2223
   11756     220.0938
   11757     218.7049
   11758     219.5227
   11759     218.4505
   11760     215.6383
   11761     213.6222
   11762     218.0156
   11763     218.7394
   11764     218.2591
   11765     214.7234
   11766     216.0302
   11767     218.0542
   11768     225.0141
   11769     221.5175
   11770     225.9138
   11771     224.2822
   11772     229.9916
   11773     228.2312
   11774     231.2371
   11775     224.7675
   11776     222.4360
   11777     221.5611
   11778     222.6454
   11779     219.1011
   11780     218.5483
   11781     219.3597
   11782     223.8808
   11783     221.1400
   11784     220.7356
   11785     221.5502
   11786     220.9663
   11787     222.1910
   11788     223.2621
   11789     224.8123
   11790     223.5068
   11791     226.5737
   11792     228.1373
   11793     226.5326
   11794     225.6136
   11795     226.2812
   11796     227.9601
   11797     227.5122
   11798     231.5140
   11799     231.7565
   11800     234.0184
   11801     235.0362
   11802     236.2977
   11803     241.0650
   11804     241.7223
   11805     242.4603
   11806     243.0715
   11807     246.3447
   11808     244.2699
   11809     245.1073
   11810     248.0357
   11811     243.1514
   11812     248.2740
   11813     249.9623
   11814     247.4887
   11815     250.9433
   11816     252.6311
   11817     255.3329
   11818     257.8852
   11819     261.0509
   11820     262.0736
   11821     263.2380
   11822     265.3493
   11823     265.5889
   11824     262.2083
   11825     261.5621
   11826     261.9877
   11827     262.5869
   11828     262.4069
   11829     262.9107
   11830     261.4476
   11831     261.4255
   11832     262.1459
   11833     264.0032
   11834     267.9231
   11835     270.1898
   11836     272.1817
   11837     276.9745
   11838     280.1254
   11839     282.3223
   11840     283.5001
   11841     287.5821
   11842     283.9985
   11843     283.6665
   11844     281.7270
   11845     280.6736
   11846     277.1926
   11847     275.9036
   11848     271.7235
   11849     274.3650
   11850     274.3278
   11851     271.4327
   11852     266.4317
   11853     266.5976
   11854     266.4703
   11855     265.7413
   11856     265.2918
   11857     259.5028
   11858     261.8108
   11859     256.9536
   11860     261.9126
   11861     260.3149
   11862     261.3289
   11863     261.2817
   11864     260.2284
   11865     260.9997
   11866     263.9781
   11867     263.2540
   11868     260.7839
   11869     262.9613
   11870     263.7569
   11871     268.7584
   11872     264.1261
   11873     263.8199
   11874     262.9983
   11875     263.9756
   11876     262.7270
   11877     266.7347
   11878     266.3928
   11879     267.4132
   11880     265.7866
   11881     267.5811
   11882     266.9351
   11883     267.4540
   11884     271.9234
   11885     268.7069
   11886     271.2825
   11887     272.8378
   11888     271.8790
   11889     273.1044
   11890     273.3613
   11891     272.2241
   11892     273.6933
   11893     274.0687
   11894     273.3740
   11895     277.2699
   11896     273.9687
   11897     270.6857
   11898     274.1120
   11899     275.4967
   11900     277.5227
   11901     278.2458
   11902     279.2224
   11903     278.3190
   11904     275.8723
   11905     279.2768
   11906     284.4373
   11907     281.6259
   11908     282.6997
   11909     287.8677
   11910     289.1446
   11911     288.5081
   11912     284.9734
   11913     283.5728
   11914     285.8654
   11915     289.1559
   11916     286.4534
   11917     287.3607
   11918     286.7030
   11919     286.0065
   11920     289.0899
   11921     290.4298
   11922     290.6344
   11923     290.8853
   11924     290.2034
   11925     294.5328
   11926     295.3730
   11927     288.4520
   11928     293.3340
   11929     290.7129
   11930     293.1049
   11931     289.3333
   11932     287.1384
   11933     288.4649
   11934     283.3757
   11935     283.9980
   11936     285.3484
   11937     286.6419
   11938     285.8743
   11939     284.4492
   11940     286.0658
   11941     285.5493
   11942     284.3125
   11943     282.1060
   11944     281.9048
   11945     278.7500
   11946     277.8032
   11947     277.4823
   11948     276.8316
   11949     278.3404
   11950     283.2921
   11951     281.7693
   11952     282.1543
   11953     278.1072
   11954     273.5967
   11955     274.1614
   11956     272.3094
   11957     270.8785
   11958     270.9569
   11959     268.8947
   11960     265.9088
   11961     263.3595
   11962     259.3302
   11963     262.3382
   11964     260.1745
   11965     260.6024
   11966     265.5571
   11967     266.5287
   11968     269.0367
   11969     269.2380
   11970     269.3014
   11971     270.1419
   11972     271.8866
   11973     274.7778
   11974     274.0916
   11975     276.6793
   11976     278.6941
   11977     278.7314
   11978     283.7970
   11979     281.9491
   11980     283.5068
   11981     284.2000
   11982     284.7620
   11983     282.7431
   11984     282.3655
   11985     280.1905
   11986     283.7467
   11987     284.6018
   11988     286.3480
   11989     288.2657
   11990     285.2166
   11991     290.5140
   11992     291.2829
   11993     291.7887
   11994     293.3619
   11995     292.1603
   11996     293.0567
   11997     295.4192
   11998     291.0477
   11999     292.6239
   12000     295.4153
   12001     297.1476
   12002     298.2229
   12003     300.4435
   12004     300.8889
   12005     305.3838
   12006     305.4425
   12007     303.5484
   12008     303.2961
   12009     301.5643
   12010     304.2969
   12011     300.4540
   12012     301.3172
   12013     300.6488
   12014     301.2917
   12015     304.1718
   12016     305.3985
   12017     306.3634
   12018     302.2649
   12019     306.8059
   12020     305.5789
   12021     308.4111
   12022     310.0136
   12023     305.7495
   12024     304.8937
   12025     304.5109
   12026     302.8831
   12027     301.9158
   12028     298.3223
   12029     298.5050
   12030     294.5539
   12031     293.8496
   12032     292.1158
   12033     290.9690
   12034     292.2090
   12035     292.6138
   12036     290.7514
   12037     291.5634
   12038     287.7786
   12039     289.5339
   12040     289.2622
   12041     286.7530
   12042     287.2291
   12043     285.3879
   12044     283.4160
   12045     283.8119
   12046     279.7799
   12047     275.6523
   12048     275.0649
   12049     275.2376
   12050     272.7485
   12051     270.6490
   12052     267.8263
   12053     267.9602
   12054     262.5618
   12055     262.2850
   12056     265.8341
   12057     260.4907
   12058     259.3340
   12059     260.3798
   12060     257.2945
   12061     259.2942
   12062     255.0142
   12063     254.3759
   12064     253.3401
   12065     252.4844
   12066     251.8057
   12067     248.4146
   12068     247.5523
   12069     250.6552
   12070     250.9385
   12071     246.4284
   12072     250.4349
   12073     252.2866
   12074     254.3089
   12075     252.4088
   12076     253.9382
   12077     257.1039
   12078     257.1167
   12079     259.8148
   12080     258.7846
   12081     257.0162
   12082     258.8870
   12083     257.7623
   12084     260.1988
   12085     261.4520
   12086     261.2905
   12087     263.4434
   12088     262.7840
   12089     265.2557
   12090     263.5154
   12091     264.2517
   12092     263.9884
   12093     263.3657
   12094     262.2514
   12095     260.4881
   12096     261.5276
   12097     256.4241
   12098     252.5005
   12099     251.2663
   12100     247.6841
   12101     247.3269
   12102     244.3612
   12103     243.2651
   12104     240.9921
   12105     238.5720
   12106     236.8176
   12107     239.0946
   12108     235.8185
   12109     232.6387
   12110     231.2570
   12111     231.2970
   12112     232.7181
   12113     232.3600
   12114     231.9299
   12115     229.2506
   12116     229.5781
   12117     232.6241
   12118     231.2354
   12119     230.6616
   12120     235.5888
   12121     234.0436
   12122     236.7543
   12123     236.5156
   12124     239.3426
   12125     236.0700
   12126     236.3975
   12127     237.9183
   12128     235.4323
   12129     235.5748
   12130     234.9757
   12131     233.2864
   12132     234.3934
   12133     235.9377
   12134     232.1081
   12135     231.1979
   12136     232.4793
   12137     233.7922
   12138     238.1687
   12139     235.4018
   12140     234.0580
   12141     230.7032
   12142     231.8302
   12143     232.9986
   12144     232.9323
   12145     236.3590
   12146     233.4281
   12147     231.9894
   12148     232.5297
   12149     229.9607
   12150     232.6056
   12151     230.7016
   12152     229.5809
   12153     232.4786
   12154     229.8677
   12155     230.2623
   12156     230.1504
   12157     230.1369
   12158     228.9581
   12159     225.4529
   12160     229.4012
   12161     228.3999
   12162     230.1983
   12163     233.6332
   12164     233.1821
   12165     228.1302
   12166     231.1753
   12167     234.3221
   12168     230.3876
   12169     230.4395
   12170     228.7367
   12171     226.7769
   12172     226.4904
   12173     220.9307
   12174     220.6309
   12175     223.5589
   12176     220.4979
   12177     220.7927
   12178     217.9988
   12179     222.2771
   12180     220.9861
   12181     225.0719
   12182     227.2250
   12183     226.6406
   12184     229.0547
   12185     227.7983
   12186     232.2526
   12187     232.7404
   12188     232.5929
   12189     234.7950
   12190     232.9997
   12191     234.9863
   12192     234.5976
   12193     238.8801
   12194     240.8331
   12195     238.1910
   12196     236.9867
   12197     237.8590
   12198     233.6045
   12199     238.4208
   12200     239.6356
   12201     239.0989
   12202     239.1179
   12203     242.9449
   12204     246.0788
   12205     245.6643
   12206     245.6715
   12207     243.5192
   12208     247.6778
   12209     248.3655
   12210     245.6195
   12211     247.6790
   12212     247.0091
   12213     246.9823
   12214     246.6369
   12215     244.6398
   12216     245.7874
   12217     247.2342
   12218     247.5496
   12219     247.4045
   12220     249.9128
   12221     246.5284
   12222     244.6532
   12223     243.8393
   12224     241.8767
   12225     242.8648
   12226     244.6903
   12227     244.6651
   12228     242.5210
   12229     237.7487
   12230     238.8886
   12231     239.2001
   12232     234.7293
   12233     239.3489
   12234     237.1983
   12235     235.8207
   12236     236.4633
   12237     233.9347
   12238     235.9180
   12239     236.5380
   12240     231.7359
   12241     234.1050
   12242     231.4793
   12243     230.1047
   12244     230.6649
   12245     231.4529
   12246     230.5573
   12247     229.2604
   12248     225.4919
   12249     226.9927
   12250     225.5516
   12251     225.9071
   12252     223.7574
   12253     224.8150
   12254     225.5713
   12255     225.7646
   12256     226.8404
   12257     230.4254
   12258     230.6127
   12259     231.6259
   12260     232.0294
   12261     236.1337
   12262     232.7470
   12263     235.3061
   12264     235.5086
   12265     234.7276
   12266     234.4852
   12267     234.1070
   12268     233.2869
   12269     234.6030
   12270     236.7221
   12271     238.8940
   12272     235.5131
   12273     236.0764
   12274     235.1725
   12275     232.7062
   12276     237.3164
   12277     242.3512
   12278     241.0021
   12279     241.3642
   12280     243.0925
   12281     244.5466
   12282     242.8421
   12283     241.0612
   12284     244.9746
   12285     246.8401
   12286     249.3712
   12287     249.1387
   12288     245.9250
   12289     244.5906
   12290     240.8479
   12291     240.3917
   12292     240.6309
   12293     239.5372
   12294     239.8840
   12295     236.8138
   12296     238.5087
   12297     241.0829
   12298     238.8570
   12299     236.8696
   12300     238.0779
   12301     239.0270
   12302     237.9147
   12303     238.4783
   12304     239.6827
   12305     242.3113
   12306     241.0166
   12307     244.7129
   12308     248.5842
   12309     249.8820
   12310     247.2219
   12311     246.9467
   12312     247.4484
   12313     245.4435
   12314     245.0032
   12315     241.3701
   12316     240.4568
   12317     242.4699
   12318     240.5121
   12319     242.4323
   12320     242.4092
   12321     240.1651
   12322     243.7347
   12323     242.4102
   12324     241.7857
   12325     246.3400
   12326     245.6228
   12327     245.8123
   12328     244.9144
   12329     244.6699
   12330     241.4795
   12331     241.5084
   12332     240.1884
   12333     241.6584
   12334     241.0838
   12335     241.2862
   12336     245.3332
   12337     246.8966
   12338     248.2741
   12339     246.7720
   12340     250.7208
   12341     248.0446
   12342     247.3220
   12343     251.7722
   12344     251.9808
   12345     249.2671
   12346     250.4551
   12347     249.1967
   12348     249.3585
   12349     244.4148
   12350     242.9189
   12351     240.4131
   12352     242.0470
   12353     240.1985
   12354     242.5624
   12355     242.6370
   12356     239.0714
   12357     236.7216
   12358     237.3571
   12359     234.8723
   12360     240.8164
   12361     238.2641
   12362     241.8728
   12363     242.7384
   12364     242.5857
   12365     246.0950
   12366     245.5397
   12367     245.7108
   12368     246.8474
   12369     246.6734
   12370     247.6895
   12371     247.5486
   12372     243.4573
   12373     244.5830
   12374     240.9219
   12375     239.4025
   12376     240.3287
   12377     242.0242
   12378     241.4497
   12379     242.0722
   12380     243.1186
   12381     239.3118
   12382     238.3831
   12383     237.5779
   12384     235.4487
   12385     235.0380
   12386     234.9513
   12387     233.2579
   12388     232.2896
   12389     234.3372
   12390     231.6200
   12391     230.9699
   12392     233.6043
   12393     232.2461
   12394     233.7104
   12395     234.7381
   12396     236.6384
   12397     236.5697
   12398     237.7875
   12399     237.9935
   12400     236.9479
   12401     238.3078
   12402     239.7831
   12403     237.2253
   12404     235.3165
   12405     233.8657
   12406     234.0096
   12407     234.9261
   12408     236.5368
   12409     239.2213
   12410     236.2047
   12411     233.1044
   12412     236.7519
   12413     234.0971
   12414     235.5282
   12415     233.5967
   12416     229.8513
   12417     232.1050
   12418     228.8771
   12419     231.6745
   12420     226.8473
   12421     226.7842
   12422     225.0590
   12423     228.8365
   12424     228.7742
   12425     228.0584
   12426     224.8441
   12427     224.0223
   12428     226.3443
   12429     221.3321
   12430     222.7026
   12431     224.0280
   12432     225.7041
   12433     227.9658
   12434     228.9149
   12435     227.4101
   12436     231.1424
   12437     234.0105
   12438     229.3875
   12439     230.0049
   12440     226.6173
   12441     225.9437
   12442     227.8218
   12443     224.7179
   12444     222.2985
   12445     224.1485
   12446     227.7987
   12447     229.6750
   12448     224.3199
   12449     226.9580
   12450     224.5158
   12451     222.2458
   12452     223.6442
   12453     223.1202
   12454     222.9281
   12455     223.4689
   12456     223.6638
   12457     224.3620
   12458     225.8374
   12459     230.5230
   12460     231.5680
   12461     232.0350
   12462     232.7616
   12463     232.7822
   12464     232.0317
   12465     230.9683
   12466     227.4942
   12467     228.6609
   12468     227.8770
   12469     226.7990
   12470     232.1910
   12471     230.9360
   12472     233.5567
   12473     230.8683
   12474     231.9079
   12475     232.7367
   12476     232.2234
   12477     235.2360
   12478     236.8155
   12479     234.5244
   12480     246.7025
   12481     246.1354
   12482     250.9082
   12483     255.2724
   12484     254.7959
   12485     255.3964
   12486     255.6628
   12487     256.1139
   12488     252.9584
   12489     255.0344
   12490     255.6701
   12491     255.9341
   12492     255.2147
   12493     258.6395
   12494     258.1382
   12495     261.0676
   12496     262.7998
   12497     261.8266
   12498     262.2877
   12499     258.7684
   12500     257.7946
   12501     260.7191
   12502     258.5635
   12503     258.4279
   12504     253.8552
   12505     256.3242
   12506     257.4399
   12507     254.8193
   12508     255.2964
   12509     256.1631
   12510     260.4105
   12511     263.2226
   12512     262.7801
   12513     268.0901
   12514     264.0627
   12515     261.7281
   12516     261.7153
   12517     260.9485
   12518     258.7640
   12519     261.0119
   12520     261.4314
   12521     259.8353
   12522     262.0424
   12523     257.3786
   12524     257.5615
   12525     256.0927
   12526     248.7752
   12527     246.6206
   12528     244.0839
   12529     243.7503
   12530     243.0810
   12531     241.5399
   12532     237.6194
   12533     235.5633
   12534     236.4077
   12535     232.0802
   12536     232.9626
   12537     228.9044
   12538     228.5921
   12539     229.1705
   12540     226.5776
   12541     231.4023
   12542     232.9833
   12543     232.0956
   12544     229.2512
   12545     227.7395
   12546     230.4890
   12547     237.0056
   12548     233.9246
   12549     233.3873
   12550     237.1816
   12551     237.1112
   12552     236.0350
   12553     236.5386
   12554     239.3957
   12555     238.3057
   12556     243.4613
   12557     238.7090
   12558     241.7510
   12559     243.3184
   12560     242.7761
   12561     247.8232
   12562     244.7741
   12563     247.0518
   12564     249.0212
   12565     253.1153
   12566     255.8871
   12567     260.2494
   12568     260.0802
   12569     261.9474
   12570     266.9100
   12571     266.7295
   12572     269.6387
   12573     272.6942
   12574     271.9059
   12575     271.5087
   12576     270.9131
   12577     272.8556
   12578     270.1558
   12579     268.0813
   12580     267.0215
   12581     265.7034
   12582     262.6886
   12583     264.5975
   12584     262.5133
   12585     261.8756
   12586     261.5094
   12587     260.2376
   12588     254.5242
   12589     252.0863
   12590     250.1693
   12591     254.2245
   12592     255.6066
   12593     256.8245
   12594     254.5817
   12595     255.2318
   12596     255.6347
   12597     253.1880
   12598     249.7050
   12599     254.5016
   12600     251.3074
   12601     254.5602
   12602     253.6469
   12603     249.8028
   12604     249.7464
   12605     250.4994
   12606     249.2777
   12607     247.3531
   12608     244.6773
   12609     246.2833
   12610     248.0385
   12611     247.6557
   12612     248.0691
   12613     249.3439
   12614     248.4679
   12615     252.1632
   12616     250.9622
   12617     254.4247
   12618     256.4828
   12619     256.9179
   12620     260.3987
   12621     258.2200
   12622     259.1161
   12623     262.6442
   12624     263.8008
   12625     265.8785
   12626     268.2428
   12627     272.7096
   12628     271.5835
   12629     273.9319
   12630     270.7798
   12631     268.6440
   12632     268.8520
   12633     269.0259
   12634     271.0149
   12635     270.7507
   12636     269.7411
   12637     268.2178
   12638     269.5762
   12639     263.5111
   12640     260.9324
   12641     258.7017
   12642     259.2364
   12643     256.9415
   12644     255.4228
   12645     259.4678
   12646     254.4734
   12647     254.6432
   12648     249.5974
   12649     249.5156
   12650     246.5992
   12651     245.6740
   12652     242.2729
   12653     239.6027
   12654     240.2564
   12655     238.9426
   12656     237.5610
   12657     236.2299
   12658     236.0344
   12659     236.9359
   12660     235.0147
   12661     229.2110
   12662     228.7086
   12663     226.8783
   12664     225.8734
   12665     224.0998
   12666     222.9952
   12667     218.8556
   12668     218.4506
   12669     217.8179
   12670     211.6166
   12671     207.6113
   12672     209.2338
   12673     206.8596
   12674     207.7615
   12675     202.4221
   12676     199.8723
   12677     203.9224
   12678     199.9280
   12679     199.4315
   12680     201.8235
   12681     199.4846
   12682     201.9702
   12683     204.5688
   12684     205.4041
   12685     205.7916
   12686     203.1733
   12687     199.7786
   12688     199.7667
   12689     197.3669
   12690     199.2436
   12691     203.8110
   12692     197.0569
   12693     199.8859
   12694     199.5657
   12695     200.9080
   12696     202.0434
   12697     201.8716
   12698     202.9676
   12699     207.3580
   12700     211.5497
   12701     216.2445
   12702     213.6784
   12703     217.7114
   12704     216.3768
   12705     216.0450
   12706     213.8533
   12707     220.6835
   12708     217.8803
   12709     221.0759
   12710     223.4226
   12711     227.6828
   12712     226.8926
   12713     226.2478
   12714     220.5246
   12715     223.7330
   12716     222.2579
   12717     219.9744
   12718     219.1094
   12719     217.6551
   12720     218.9015
   12721     217.9273
   12722     221.3881
   12723     220.4989
   12724     220.9525
   12725     220.4407
   12726     222.7172
   12727     227.3193
   12728     228.9175
   12729     229.7289
   12730     234.8231
   12731     233.5531
   12732     234.4157
   12733     237.1993
   12734     237.9949
   12735     239.5105
   12736     241.6723
   12737     242.6273
   12738     242.9666
   12739     245.9230
   12740     245.7598
   12741     242.3932
   12742     243.9933
   12743     243.4667
   12744     240.3356
   12745     244.9737
   12746     239.3448
   12747     237.9624
   12748     243.3843
   12749     239.0871
   12750     243.8381
   12751     241.6203
   12752     237.8106
   12753     238.6743
   12754     243.2947
   12755     239.8881
   12756     243.5285
   12757     243.2478
   12758     246.5769
   12759     250.2962
   12760     251.1004
   12761     248.5621
   12762     248.9400
   12763     250.7774
   12764     250.9682
   12765     252.1557
   12766     251.5434
   12767     249.0994
   12768     253.5202
   12769     253.7747
   12770     255.7798
   12771     253.6423
   12772     256.5799
   12773     257.3558
   12774     255.8859
   12775     253.0654
   12776     257.0746
   12777     257.9274
   12778     258.3186
   12779     261.3762
   12780     260.5541
   12781     258.2438
   12782     261.3682
   12783     263.1894
   12784     265.6561
   12785     266.7031
   12786     264.0945
   12787     262.8825
   12788     262.3565
   12789     263.6652
   12790     263.5489
   12791     264.2278
   12792     266.2947
   12793     264.9738
   12794     267.6237
   12795     263.3231
   12796     271.0066
   12797     268.1827
   12798     272.2799
   12799     269.2889
   12800     274.4370
   12801     271.7169
   12802     271.7922
   12803     271.5407
   12804     271.2760
   12805     271.8727
   12806     270.7539
   12807     268.2812
   12808     267.2786
   12809     266.5432
   12810     268.4310
   12811     266.8269
   12812     264.8972
   12813     264.0532
   12814     261.5286
   12815     263.1678
   12816     261.0439
   12817     261.4705
   12818     259.8483
   12819     258.1804
   12820     255.4924
   12821     254.8233
   12822     251.1940
   12823     247.6201
   12824     247.2199
   12825     245.5861
   12826     244.5113
   12827     242.9454
   12828     244.9450
   12829     242.7501
   12830     240.1851
   12831     239.8178
   12832     241.2592
   12833     239.3084
   12834     236.6422
   12835     235.2930
   12836     234.3298
   12837     233.8564
   12838     234.2968
   12839     236.2560
   12840     233.2250
   12841     235.0159
   12842     234.2851
   12843     238.6701
   12844     240.3192
   12845     243.0842
   12846     241.0268
   12847     239.5372
   12848     240.4703
   12849     244.6066
   12850     246.3858
   12851     248.2472
   12852     246.8532
   12853     250.9046
   12854     250.8649
   12855     252.4459
   12856     252.2526
   12857     252.8523
   12858     250.6253
   12859     251.4717
   12860     256.7720
   12861     256.3694
   12862     260.9719
   12863     261.0041
   12864     259.7250
   12865     256.4549
   12866     256.7347
   12867     256.6216
   12868     259.1468
   12869     255.7005
   12870     251.4127
   12871     250.8019
   12872     243.8162
   12873     242.2885
   12874     243.1365
   12875     246.7696
   12876     247.7023
   12877     251.8569
   12878     248.6207
   12879     254.5764
   12880     252.6715
   12881     255.2827
   12882     255.8159
   12883     256.4413
   12884     253.8833
   12885     257.1532
   12886     255.8291
   12887     256.2466
   12888     254.4827
   12889     255.3664
   12890     255.5022
   12891     256.0643
   12892     257.1383
   12893     260.3201
   12894     255.9777
   12895     258.8899
   12896     260.3891
   12897     263.0851
   12898     268.1633
   12899     266.0174
   12900     265.7044
   12901     267.6630
   12902     268.1469
   12903     271.4169
   12904     270.9940
   12905     277.1038
   12906     273.2119
   12907     272.2526
   12908     274.1611
   12909     274.4794
   12910     275.1045
   12911     274.6199
   12912     276.3132
   12913     270.9250
   12914     274.3109
   12915     273.8709
   12916     275.4632
   12917     275.5678
   12918     273.4243
   12919     270.2317
   12920     269.4256
   12921     271.8703
   12922     272.4826
   12923     272.4717
   12924     271.3604
   12925     270.5882
   12926     267.2635
   12927     265.9084
   12928     269.2227
   12929     263.5148
   12930     261.2265
   12931     260.7945
   12932     259.2940
   12933     261.2954
   12934     260.5115
   12935     262.7761
   12936     263.2146
   12937     263.4799
   12938     268.9303
   12939     269.0362
   12940     269.3447
   12941     269.8425
   12942     266.2748
   12943     272.7264
   12944     270.2592
   12945     270.9251
   12946     274.7161
   12947     273.7558
   12948     272.8080
   12949     272.5467
   12950     274.9053
   12951     276.4941
   12952     280.7497
   12953     280.1707
   12954     282.3521
   12955     285.7851
   12956     288.3103
   12957     289.9315
   12958     296.8611
   12959     295.4815
   12960     293.0291
   12961     295.1740
   12962     294.1431
   12963     291.5156
   12964     286.7042
   12965     291.1694
   12966     291.1731
   12967     288.2106
   12968     284.0343
   12969     279.6871
   12970     279.3895
   12971     279.4900
   12972     281.4347
   12973     281.0302
   12974     285.6087
   12975     283.7464
   12976     287.4783
   12977     281.2141
   12978     286.7430
   12979     284.4650
   12980     283.4292
   12981     285.4465
   12982     287.8172
   12983     288.4206
   12984     288.4024
   12985     285.5141
   12986     283.7281
   12987     283.9580
   12988     284.9936
   12989     284.3935
   12990     285.2642
   12991     282.9258
   12992     280.4033
   12993     278.1280
   12994     273.0743
   12995     272.3205
   12996     273.7764
   12997     272.4630
   12998     271.2932
   12999     273.7699
   13000     273.8902
   13001     273.6321
   13002     272.3691
   13003     269.7936
   13004     272.3102
   13005     264.3161
   13006     269.1657
   13007     267.9171
   13008     264.2558
   13009     266.1894
   13010     269.1383
   13011     272.9335
   13012     271.5840
   13013     276.1600
   13014     271.8954
   13015     275.9876
   13016     278.8151
   13017     274.4666
   13018     270.8523
   13019     269.3498
   13020     262.5474
   13021     261.4927
   13022     262.0833
   13023     260.6744
   13024     260.2269
   13025     256.3581
   13026     257.5249
   13027     259.2720
   13028     260.6633
   13029     263.0288
   13030     259.5113
   13031     263.5260
   13032     264.8073
   13033     266.2447
   13034     264.8585
   13035     265.0382
   13036     264.3083
   13037     262.2276
   13038     263.9016
   13039     266.9872
   13040     261.8936
   13041     265.8461
   13042     264.1516
   13043     264.2869
   13044     261.1462
   13045     263.1084
   13046     266.5140
   13047     266.0330
   13048     265.1700
   13049     259.9046
   13050     262.2875
   13051     264.5614
   13052     265.6379
   13053     265.2981
   13054     270.6826
   13055     272.1542
   13056     274.6946
   13057     274.3893
   13058     276.0392
   13059     280.1760
   13060     279.3285
   13061     281.7635
   13062     279.9253
   13063     277.3085
   13064     280.4840
   13065     281.4181
   13066     287.0186
   13067     287.8218
   13068     285.4067
   13069     286.7499
   13070     284.7515
   13071     286.5433
   13072     288.0376
   13073     289.5595
   13074     292.0343
   13075     290.8116
   13076     290.1480
   13077     294.2412
   13078     293.4830
   13079     294.6438
   13080     293.4591
   13081     294.3603
   13082     300.6467
   13083     295.1767
   13084     295.7019
   13085     294.2436
   13086     297.9528
   13087     296.3492
   13088     299.2647
   13089     297.4059
   13090     303.6764
   13091     299.7587
   13092     296.2373
   13093     299.0509
   13094     297.5429
   13095     294.3493
   13096     290.6916
   13097     291.3070
   13098     288.5859
   13099     286.5200
   13100     284.0359
   13101     285.4239
   13102     283.7331
   13103     281.8794
   13104     280.6865
   13105     278.5752
   13106     282.4960
   13107     278.5733
   13108     278.1467
   13109     277.5659
   13110     278.0716
   13111     281.4095
   13112     279.0541
   13113     279.7898
   13114     278.5312
   13115     282.4100
   13116     282.3228
   13117     284.6056
   13118     284.6132
   13119     278.7817
   13120     281.6405
   13121     284.0119
   13122     283.3535
   13123     279.4072
   13124     281.3081
   13125     282.6784
   13126     284.9858
   13127     286.6189
   13128     286.5126
   13129     292.8847
   13130     294.2713
   13131     290.9924
   13132     296.5305
   13133     300.4688
   13134     299.1110
   13135     300.8480
   13136     302.7355
   13137     302.0411
   13138     301.7295
   13139     297.5532
   13140     300.5554
   13141     302.3358
   13142     303.9083
   13143     305.4712
   13144     305.0872
   13145     305.6046
   13146     303.7161
   13147     303.5587
   13148     301.7735
   13149     302.7735
   13150     300.8962
   13151     294.9474
   13152     291.2884
   13153     295.3461
   13154     292.9053
   13155     295.0650
   13156     293.3523
   13157     293.2900
   13158     298.2712
   13159     296.3483
   13160     295.6760
   13161     295.2361
   13162     296.9439
   13163     300.3911
   13164     298.9253
   13165     296.2865
   13166     297.0274
   13167     296.0836
   13168     293.4327
   13169     294.2799
   13170     292.5233
   13171     293.6509
   13172     299.6103
   13173     297.3544
   13174     288.9519
   13175     289.1802
   13176     284.3414
   13177     286.9198
   13178     280.5520
   13179     277.9083
   13180     277.7353
   13181     276.3259
   13182     273.5496
   13183     272.7017
   13184     269.5351
   13185     266.6122
   13186     263.5193
   13187     260.9934
   13188     262.1304
   13189     262.8962
   13190     259.3174
   13191     257.0464
   13192     255.1317
   13193     254.6897
   13194     255.3149
   13195     256.5142
   13196     254.5882
   13197     255.4254
   13198     254.7644
   13199     253.5689
   13200     253.7679
   13201     252.8777
   13202     255.8774
   13203     253.4359
   13204     253.0708
   13205     251.9914
   13206     252.8543
   13207     255.6781
   13208     254.0619
   13209     250.4868
   13210     253.4719
   13211     246.6301
   13212     248.4334
   13213     245.5307
   13214     245.1899
   13215     249.3723
   13216     244.1428
   13217     244.0305
   13218     242.5264
   13219     237.6146
   13220     239.1080
   13221     239.2105
   13222     234.7001
   13223     237.3474
   13224     233.1864
   13225     237.7748
   13226     235.1467
   13227     237.9607
   13228     236.2857
   13229     235.9161
   13230     236.3385
   13231     237.6734
   13232     237.5746
   13233     240.8529
   13234     242.8490
   13235     240.5880
   13236     240.5730
   13237     243.4276
   13238     244.8614
   13239     246.8836
   13240     245.6699
   13241     246.4032
   13242     243.5639
   13243     242.8840
   13244     244.2476
   13245     241.1111
   13246     243.9728
   13247     242.3766
   13248     240.3281
   13249     239.9217
   13250     237.9622
   13251     240.1490
   13252     236.4385
   13253     236.8789
   13254     240.8318
   13255     241.2370
   13256     237.5274
   13257     236.0466
   13258     237.3012
   13259     238.3453
   13260     240.2498
   13261     242.9722
   13262     241.9582
   13263     244.8252
   13264     249.7285
   13265     252.0170
   13266     254.4922
   13267     253.0761
   13268     255.5946
   13269     261.3644
   13270     265.0287
   13271     266.9964
   13272     270.6758
   13273     273.8030
   13274     270.1159
   13275     271.4947
   13276     272.1991
   13277     269.9039
   13278     271.4631
   13279     276.5803
   13280     278.1844
   13281     278.6112
   13282     280.7772
   13283     278.9404
   13284     282.1912
   13285     282.0372
   13286     285.6631
   13287     291.2814
   13288     287.3108
   13289     289.0992
   13290     290.9885
   13291     287.9774
   13292     289.3846
   13293     292.5206
   13294     293.9030
   13295     292.1943
   13296     292.9174
   13297     294.2174
   13298     299.0194
   13299     298.3614
   13300     301.3059
   13301     298.6033
   13302     302.1152
   13303     303.4275
   13304     301.2140
   13305     301.7708
   13306     299.1696
   13307     301.2495
   13308     295.5305
   13309     295.4159
   13310     293.2176
   13311     292.1507
   13312     293.5224
   13313     291.4589
   13314     287.4152
   13315     287.0778
   13316     286.5374
   13317     286.9574
   13318     284.9304
   13319     283.6780
   13320     279.6962
   13321     277.8738
   13322     278.6741
   13323     278.4772
   13324     279.1554
   13325     279.1908
   13326     276.3700
   13327     276.3334
   13328     271.9800
   13329     268.4175
   13330     266.9161
   13331     259.8963
   13332     257.7161
   13333     253.6431
   13334     249.1426
   13335     249.9971
   13336     247.9208
   13337     247.4434
   13338     243.6641
   13339     243.8872
   13340     243.4506
   13341     245.9109
   13342     246.4983
   13343     245.2781
   13344     247.9078
   13345     250.3276
   13346     251.1319
   13347     248.4024
   13348     249.7077
   13349     248.2925
   13350     248.9306
   13351     254.6098
   13352     253.1544
   13353     255.2167
   13354     256.4121
   13355     259.8585
   13356     258.4522
   13357     258.0360
   13358     259.2664
   13359     262.5427
   13360     261.4579
   13361     260.8447
   13362     266.4458
   13363     269.1868
   13364     271.1923
   13365     270.0487
   13366     272.7006
   13367     275.3322
   13368     276.7075
   13369     276.9929
   13370     280.0106
   13371     281.4389
   13372     280.8204
   13373     278.4772
   13374     279.3080
   13375     276.1690
   13376     276.1897
   13377     276.0647
   13378     277.6126
   13379     273.6200
   13380     274.0718
   13381     273.0934
   13382     274.4298
   13383     267.6556
   13384     266.7017
   13385     260.3990
   13386     266.0017
   13387     270.1761
   13388     265.1716
   13389     263.0373
   13390     262.6393
   13391     259.2525
   13392     261.3545
   13393     257.3787
   13394     258.6713
   13395     263.4297
   13396     260.7265
   13397     265.7206
   13398     266.7836
   13399     266.5776
   13400     268.0385
   13401     265.5626
   13402     270.7457
   13403     270.8945
   13404     267.3196
   13405     266.6118
   13406     267.3265
   13407     265.5376
   13408     268.9797
   13409     268.0918
   13410     266.3452
   13411     265.3214
   13412     265.7553
   13413     262.8930
   13414     262.0480
   13415     263.7184
   13416     262.3320
   13417     264.7495
   13418     261.1133
   13419     263.4702
   13420     263.9278
   13421     260.6482
   13422     256.9294
   13423     257.7317
   13424     252.2934
   13425     250.9706
   13426     246.8371
   13427     242.4725
   13428     244.3854
   13429     241.3472
   13430     240.1848
   13431     244.9198
   13432     244.1834
   13433     246.9791
   13434     248.9821
   13435     244.9477
   13436     247.3344
   13437     249.9523
   13438     248.1282
   13439     249.0555
   13440     248.2390
   13441     252.1894
   13442     255.7936
   13443     252.1747
   13444     250.6577
   13445     250.6668
   13446     246.8969
   13447     250.7821
   13448     251.1642
   13449     250.1264
   13450     251.0056
   13451     248.9291
   13452     249.2095
   13453     246.2869
   13454     248.7607
   13455     246.0266
   13456     248.8091
   13457     247.1391
   13458     249.9278
   13459     247.3005
   13460     248.1270
   13461     249.5238
   13462     246.0006
   13463     244.7337
   13464     244.3571
   13465     245.6211
   13466     244.1705
   13467     241.9769
   13468     240.0257
   13469     233.2817
   13470     235.3566
   13471     238.7315
   13472     232.8058
   13473     230.8935
   13474     230.6461
   13475     228.3632
   13476     231.8925
   13477     229.5279
   13478     221.8740
   13479     224.6870
   13480     225.2988
   13481     228.5783
   13482     227.7871
   13483     229.8235
   13484     227.1334
   13485     224.3788
   13486     224.0738
   13487     224.0065
   13488     227.0326
   13489     223.3444
   13490     226.7166
   13491     225.4969
   13492     228.2555
   13493     225.0169
   13494     227.3843
   13495     225.1104
   13496     222.2295
   13497     225.1538
   13498     229.0246
   13499     222.8875
   13500     221.7352
   13501     227.1824
   13502     227.3221
   13503     226.8163
   13504     227.7903
   13505     226.9744
   13506     225.9400
   13507     225.7845
   13508     225.5510
   13509     222.9695
   13510     226.8649
   13511     227.0650
   13512     224.8484
   13513     224.3254
   13514     223.6952
   13515     223.0581
   13516     228.1010
   13517     226.8288
   13518     226.2563
   13519     228.9257
   13520     226.5488
   13521     224.5343
   13522     227.7239
   13523     226.1335
   13524     223.9029
   13525     229.2060
   13526     230.2172
   13527     228.4860
   13528     227.1020
   13529     225.0920
   13530     226.6662
   13531     224.0482
   13532     227.1791
   13533     230.3969
   13534     227.0798
   13535     224.2936
   13536     224.2802
   13537     224.4016
   13538     223.3234
   13539     225.3830
   13540     221.8197
   13541     222.6930
   13542     216.5978
   13543     214.4192
   13544     209.4383
   13545     209.1974
   13546     211.6531
   13547     210.6165
   13548     214.6307
   13549     213.6012
   13550     206.8109
   13551     211.9664
   13552     206.2437
   13553     203.8429
   13554     210.4376
   13555     208.6576
   13556     207.3533
   13557     209.1364
   13558     207.0402
   13559     205.6718
   13560     205.6448
   13561     206.1161
   13562     206.6019
   13563     205.5042
   13564     201.8380
   13565     202.5588
   13566     198.4923
   13567     199.9902
   13568     198.8377
   13569     199.7223
   13570     196.8191
   13571     197.8427
   13572     190.3085
   13573     191.9520
   13574     187.1346
   13575     190.5389
   13576     190.3392
   13577     188.6464
   13578     189.7510
   13579     187.1947
   13580     188.4982
   13581     188.7022
   13582     190.8437
   13583     190.1420
   13584     193.0385
   13585     189.8185
   13586     190.2834
   13587     188.5453
   13588     189.9975
   13589     187.0892
   13590     185.9506
   13591     183.7046
   13592     179.5581
   13593     180.9577
   13594     182.3838
   13595     181.9562
   13596     182.3690
   13597     183.7249
   13598     185.1560
   13599     180.2989
   13600     180.0469
   13601     178.1018
   13602     178.4343
   13603     177.1752
   13604     177.2819
   13605     178.9382
   13606     173.6560
   13607     174.5234
   13608     169.2501
   13609     169.7999
   13610     169.0554
   13611     169.3149
   13612     164.0963
   13613     162.5670
   13614     166.2276
   13615     162.7670
   13616     164.9286
   13617     163.2730
   13618     164.7118
   13619     162.5626
   13620     165.4357
   13621     168.6085
   13622     172.7470
   13623     172.6355
   13624     172.9273
   13625     176.6557
   13626     178.8355
   13627     181.5952
   13628     186.2694
   13629     189.3938
   13630     194.2525
   13631     189.3389
   13632     191.7005
   13633     187.9243
   13634     185.2236
   13635     185.9966
   13636     185.8111
   13637     183.4691
   13638     186.2457
   13639     187.3519
   13640     185.3819
   13641     185.4028
   13642     187.1254
   13643     184.6863
   13644     186.9405
   13645     182.0819
   13646     181.3850
   13647     181.4115
   13648     187.3270
   13649     184.0028
   13650     184.7445
   13651     186.8869
   13652     189.7851
   13653     187.1920
   13654     185.9561
   13655     191.7414
   13656     193.5805
   13657     190.3254
   13658     193.4922
   13659     192.8772
   13660     193.2267
   13661     196.6288
   13662     198.5496
   13663     200.3546
   13664     195.8205
   13665     194.1501
   13666     197.8079
   13667     197.0935
   13668     201.6221
   13669     206.4681
   13670     200.7161
   13671     198.8417
   13672     192.7074
   13673     196.5158
   13674     193.8019
   13675     191.5596
   13676     191.4419
   13677     190.4557
   13678     190.4272
   13679     193.6328
   13680     188.7525
   13681     193.8623
   13682     194.9547
   13683     194.8166
   13684     193.9137
   13685     191.3678
   13686     192.8186
   13687     193.1469
   13688     196.6610
   13689     194.9132
   13690     195.3485
   13691     196.1106
   13692     197.0280
   13693     192.7052
   13694     203.2479
   13695     207.7461
   13696     209.1581
   13697     208.0487
   13698     207.3681
   13699     209.5107
   13700     204.1979
   13701     209.3046
   13702     210.2741
   13703     206.3707
   13704     203.0324
   13705     202.6891
   13706     207.0212
   13707     205.3435
   13708     209.6002
   13709     208.4237
   13710     214.9620
   13711     216.6119
   13712     213.8116
   13713     219.0692
   13714     214.7277
   13715     214.5909
   13716     215.3218
   13717     215.8463
   13718     213.6428
   13719     219.9949
   13720     219.0663
   13721     221.0205
   13722     223.7601
   13723     221.6743
   13724     223.6795
   13725     221.3576
   13726     218.4453
   13727     217.3050
   13728     215.3423
   13729     217.3014
   13730     213.7731
   13731     211.8972
   13732     211.7482
   13733     213.3647
   13734     215.6840
   13735     216.5878
   13736     214.5295
   13737     213.3842
   13738     211.9054
   13739     212.8131
   13740     209.4879
   13741     216.6796
   13742     214.5854
   13743     215.6594
   13744     214.6024
   13745     215.0338
   13746     214.0225
   13747     212.2199
   13748     214.5227
   13749     220.1969
   13750     218.7410
   13751     218.1695
   13752     214.8139
   13753     210.0013
   13754     210.3764
   13755     209.6643
   13756     210.1716
   13757     209.6672
   13758     211.4654
   13759     214.3135
   13760     208.5497
   13761     209.1318
   13762     211.0237
   13763     203.5054
   13764     207.8714
   13765     209.2620
   13766     209.3625
   13767     216.5816
   13768     219.0211
   13769     216.6734
   13770     216.3193
   13771     217.5648
   13772     213.6762
   13773     214.0902
   13774     210.6916
   13775     209.1990
   13776     206.3047
   13777     206.5166
   13778     206.3672
   13779     206.9349
   13780     211.5852
   13781     214.5615
   13782     216.8667
   13783     219.4699
   13784     219.5789
   13785     218.5309
   13786     221.0671
   13787     220.7156
   13788     224.1108
   13789     220.9745
   13790     220.5122
   13791     217.2843
   13792     210.9762
   13793     211.2279
   13794     210.7666
   13795     210.2224
   13796     215.4652
   13797     216.7825
   13798     217.2167
   13799     218.5191
   13800     217.0122
   13801     218.5185
   13802     219.8487
   13803     219.0509
   13804     222.4211
   13805     226.7057
   13806     226.5138
   13807     225.8773
   13808     230.9107
   13809     228.9977
   13810     229.3884
   13811     229.7753
   13812     230.5453
   13813     234.0277
   13814     231.8172
   13815     230.6855
   13816     235.0218
   13817     234.4008
   13818     232.4749
   13819     231.2566
   13820     231.1897
   13821     234.9768
   13822     236.2201
   13823     238.7740
   13824     245.1828
   13825     242.6614
   13826     241.7593
   13827     245.3321
   13828     244.8865
   13829     247.8296
   13830     247.6362
   13831     250.6763
   13832     249.9631
   13833     251.4157
   13834     250.2351
   13835     256.1244
   13836     259.5613
   13837     254.8832
   13838     256.9193
   13839     257.0667
   13840     256.0276
   13841     255.6737
   13842     255.9689
   13843     260.7502
   13844     260.7652
   13845     263.5639
   13846     264.7634
   13847     265.4019
   13848     267.2004
   13849     261.6418
   13850     258.9589
   13851     265.1527
   13852     264.7499
   13853     261.6071
   13854     263.2875
   13855     259.0799
   13856     256.7632
   13857     257.5042
   13858     255.7031
   13859     257.6884
   13860     256.9237
   13861     255.8740
   13862     256.0381
   13863     255.7219
   13864     255.3634
   13865     256.3410
   13866     254.6422
   13867     253.3579
   13868     255.9002
   13869     252.3665
   13870     256.6036
   13871     257.2696
   13872     259.0855
   13873     260.1149
   13874     263.1610
   13875     264.7402
   13876     263.9178
   13877     264.2258
   13878     268.6938
   13879     267.2246
   13880     268.6402
   13881     266.4172
   13882     263.1797
   13883     264.3917
   13884     266.7155
   13885     267.9772
   13886     275.8259
   13887     275.1197
   13888     270.6606
   13889     272.8245
   13890     271.2908
   13891     272.1144
   13892     274.1033
   13893     275.7201
   13894     282.6603
   13895     284.4908
   13896     281.2383
   13897     285.1851
   13898     280.1943
   13899     284.1784
   13900     282.6017
   13901     283.8220
   13902     280.9022
   13903     272.1045
   13904     274.0693
   13905     270.0244
   13906     274.7113
   13907     270.4905
   13908     270.0163
   13909     267.0082
   13910     261.9291
   13911     262.2808
   13912     263.6525
   13913     261.5619
   13914     257.5802
   13915     254.2887
   13916     256.1212
   13917     257.0377
   13918     252.3291
   13919     248.9799
   13920     246.3774
   13921     245.1553
   13922     244.4631
   13923     243.1939
   13924     241.2359
   13925     240.6062
   13926     239.5681
   13927     239.0510
   13928     242.9473
   13929     243.4625
   13930     245.5498
   13931     243.8545
   13932     245.5503
   13933     244.9237
   13934     243.7278
   13935     245.0952
   13936     244.5114
   13937     241.9929
   13938     239.7864
   13939     233.6445
   13940     235.2389
   13941     229.1624
   13942     223.1927
   13943     221.6699
   13944     221.1255
   13945     220.6027
   13946     216.2924
   13947     215.7862
   13948     215.5218
   13949     218.5849
   13950     218.1564
   13951     216.1521
   13952     218.0403
   13953     211.2633
   13954     215.7016
   13955     213.9871
   13956     212.5775
   13957     213.5370
   13958     209.8842
   13959     208.5049
   13960     212.3347
   13961     212.5964
   13962     211.4401
   13963     213.7429
   13964     222.1657
   13965     221.5712
   13966     223.6388
   13967     224.8281
   13968     229.6820
   13969     232.0875
   13970     236.6813
   13971     235.3194
   13972     241.5653
   13973     243.8943
   13974     246.5835
   13975     246.3206
   13976     244.9758
   13977     245.3422
   13978     241.8994
   13979     243.4818
   13980     237.2627
   13981     239.2095
   13982     234.8427
   13983     231.9280
   13984     228.0294
   13985     221.0868
   13986     221.1599
   13987     218.2401
   13988     217.6957
   13989     222.2850
   13990     221.2900
   13991     222.5904
   13992     219.7985
   13993     227.0138
   13994     225.3746
   13995     223.4925
   13996     223.6376
   13997     223.1008
   13998     222.8099
   13999     228.5978
   14000     228.6601
   14001     224.1747
   14002     221.6997
   14003     221.6254
   14004     222.5627
   14005     224.6830
   14006     228.3777
   14007     225.9172
   14008     228.7615
   14009     226.0290
   14010     227.0158
   14011     219.7171
   14012     222.2682
   14013     217.2278
   14014     218.9592
   14015     216.0560
   14016     215.5311
   14017     216.1670
   14018     212.8507
   14019     215.2742
   14020     211.8816
   14021     214.5612
   14022     213.1508
   14023     221.3500
   14024     221.4762
   14025     220.3372
   14026     223.2395
   14027     225.0234
   14028     225.6241
   14029     229.5900
   14030     225.1663
   14031     225.7064
   14032     226.2461
   14033     226.1473
   14034     227.3868
   14035     225.4674
   14036     221.5338
   14037     221.2770
   14038     223.2203
   14039     217.6233
   14040     216.5598
   14041     219.7692
   14042     220.5833
   14043     218.2646
   14044     220.0708
   14045     219.2555
   14046     220.2918
   14047     219.1543
   14048     215.5099
   14049     217.1654
   14050     214.8622
   14051     214.0601
   14052     213.7945
   14053     211.4742
   14054     219.2277
   14055     215.2683
   14056     217.5897
   14057     216.5900
   14058     215.3080
   14059     213.0995
   14060     216.3196
   14061     214.0291
   14062     207.0214
   14063     214.9178
   14064     211.6015
   14065     208.3981
   14066     211.2814
   14067     209.0756
   14068     210.6680
   14069     209.8233
   14070     209.1390
   14071     208.7436
   14072     207.9612
   14073     205.5815
   14074     202.4611
   14075     202.3724
   14076     195.5281
   14077     198.7859
   14078     197.3865
   14079     196.5867
   14080     197.2678
   14081     201.6360
   14082     201.5129
   14083     203.6380
   14084     204.5195
   14085     211.0270
   14086     207.7317
   14087     208.4988
   14088     211.0192
   14089     213.5378
   14090     215.1590
   14091     214.7579
   14092     217.5047
   14093     219.0519
   14094     214.9052
   14095     215.9553
   14096     214.8942
   14097     212.4803
   14098     218.7530
   14099     214.5926
   14100     216.5781
   14101     215.0618
   14102     216.4362
   14103     216.1007
   14104     218.2159
   14105     220.3448
   14106     218.5991
   14107     220.9053
   14108     221.6064
   14109     221.3143
   14110     221.2650
   14111     220.9160
   14112     222.6738
   14113     221.8606
   14114     222.7256
   14115     218.8792
   14116     224.1468
   14117     221.2704
   14118     217.7931
   14119     219.4624
   14120     220.4407
   14121     222.2836
   14122     220.4164
   14123     218.4239
   14124     216.6978
   14125     216.8686
   14126     215.0316
   14127     216.9304
   14128     212.2263
   14129     211.3948
   14130     207.0644
   14131     204.9497
   14132     205.2342
   14133     205.2471
   14134     203.5759
   14135     199.8884
   14136     200.3966
   14137     197.8213
   14138     197.7023
   14139     196.7706
   14140     199.0923
   14141     199.2589
   14142     199.4630
   14143     198.4015
   14144     195.4561
   14145     199.1790
   14146     202.1507
   14147     199.5059
   14148     200.7258
   14149     198.7480
   14150     195.3271
   14151     194.2808
   14152     197.2102
   14153     199.3195
   14154     198.4675
   14155     194.4175
   14156     199.9701
   14157     201.5219
   14158     201.3412
   14159     196.7278
   14160     197.1629
   14161     194.2096
   14162     195.3614
   14163     192.3915
   14164     187.6685
   14165     187.2767
   14166     184.6474
   14167     183.5409
   14168     179.7593
   14169     177.4661
   14170     175.9542
   14171     173.6073
   14172     174.6179
   14173     173.9665
   14174     174.7494
   14175     174.5403
   14176     175.2423
   14177     174.9599
   14178     176.3475
   14179     176.3949
   14180     177.0079
   14181     179.7553
   14182     182.1765
   14183     180.4005
   14184     184.0893
   14185     187.3205
   14186     192.2083
   14187     193.4913
   14188     196.4474
   14189     200.2638
   14190     201.6851
   14191     205.3262
   14192     210.5935
   14193     210.8019
   14194     215.1043
   14195     215.5835
   14196     213.4412
   14197     216.1596
   14198     215.7155
   14199     217.0222
   14200     214.4238
   14201     220.0412
   14202     218.4345
   14203     223.3556
   14204     224.3124
   14205     228.9519
   14206     230.0691
   14207     231.5493
   14208     232.7412
   14209     234.6973
   14210     238.1344
   14211     239.2998
   14212     241.9046
   14213     241.4357
   14214     246.1902
   14215     246.9733
   14216     250.9248
   14217     250.6403
   14218     253.2330
   14219     252.4047
   14220     253.5907
   14221     253.9880
   14222     255.6748
   14223     260.6219
   14224     260.5106
   14225     261.2066
   14226     262.3305
   14227     262.5457
   14228     264.2279
   14229     265.5838
   14230     265.3392
   14231     265.8471
   14232     267.7865
   14233     266.0670
   14234     271.3975
   14235     267.9346
   14236     273.0380
   14237     273.2430
   14238     274.5220
   14239     275.9703
   14240     271.6384
   14241     270.7880
   14242     271.0202
   14243     269.1432
   14244     267.1145
   14245     267.3781
   14246     269.4943
   14247     270.1638
   14248     273.0692
   14249     273.5616
   14250     276.0327
   14251     278.1409
   14252     277.6813
   14253     278.5498
   14254     282.4795
   14255     281.8624
   14256     281.8222
   14257     282.6793
   14258     287.0880
   14259     287.3331
   14260     287.9915
   14261     285.1154
   14262     281.6058
   14263     278.2331
   14264     278.1861
   14265     278.2071
   14266     270.7670
   14267     271.8825
   14268     270.9029
   14269     267.6300
   14270     267.4064
   14271     266.2647
   14272     264.0575
   14273     261.6394
   14274     260.3917
   14275     256.7594
   14276     254.5556
   14277     255.4380
   14278     253.1440
   14279     252.7924
   14280     252.7917
   14281     249.9745
   14282     249.7019
   14283     248.9465
   14284     249.0467
   14285     252.4204
   14286     249.0621
   14287     247.6372
   14288     247.9333
   14289     245.9118
   14290     249.6664
   14291     247.1696
   14292     241.4781
   14293     243.8196
   14294     238.0524
   14295     236.2140
   14296     234.3694
   14297     233.6788
   14298     233.1599
   14299     227.4750
   14300     230.0790
   14301     226.2126
   14302     232.3983
   14303     231.2592
   14304     230.0981
   14305     231.7457
   14306     231.6129
   14307     233.7413
   14308     232.5711
   14309     232.4345
   14310     234.1235
   14311     233.4712
   14312     232.8607
   14313     232.9360
   14314     231.3657
   14315     231.9898
   14316     229.5217
   14317     229.7395
   14318     230.1136
   14319     232.0045
   14320     230.0653
   14321     230.3033
   14322     232.7402
   14323     234.4700
   14324     230.6409
   14325     231.1179
   14326     231.2649
   14327     233.0315
   14328     233.9574
   14329     235.0804
   14330     235.9915
   14331     236.8544
   14332     238.1555
   14333     237.2596
   14334     237.4628
   14335     237.5970
   14336     236.4422
   14337     238.0095
   14338     240.6667
   14339     236.4778
   14340     238.2762
   14341     236.4065
   14342     235.3688
   14343     236.3318
   14344     230.4643
   14345     231.6618
   14346     228.0938
   14347     228.9407
   14348     229.3013
   14349     227.1534
   14350     228.4932
   14351     228.7786
   14352     226.9627
   14353     226.4230
   14354     222.9082
   14355     224.5839
   14356     223.7246
   14357     226.6176
   14358     226.3110
   14359     227.1101
   14360     225.5787
   14361     226.0116
   14362     229.6645
   14363     229.1722
   14364     232.8868
   14365     233.6853
   14366     237.4880
   14367     234.3385
   14368     234.9110
   14369     233.5269
   14370     232.5863
   14371     231.2603
   14372     233.6855
   14373     230.6007
   14374     230.6805
   14375     226.2575
   14376     228.6516
   14377     227.1158
   14378     227.9606
   14379     226.6701
   14380     231.0997
   14381     228.6689
   14382     229.8265
   14383     228.4598
   14384     227.1239
   14385     231.1747
   14386     232.6642
   14387     230.9667
   14388     236.0116
   14389     237.9419
   14390     235.7544
   14391     238.2544
   14392     232.8062
   14393     232.0349
   14394     230.4992
   14395     230.0284
   14396     226.3801
   14397     223.7219
   14398     225.8855
   14399     223.6948
   14400     228.6107
   14401     226.1270
   14402     227.2834
   14403     228.1258
   14404     230.9811
   14405     227.7769
   14406     233.6612
   14407     233.1861
   14408     232.0787
   14409     237.0336
   14410     234.9511
   14411     236.3776
   14412     237.8573
   14413     241.3376
   14414     241.0691
   14415     244.6150
   14416     244.7843
   14417     245.9262
   14418     246.9575
   14419     248.0603
   14420     249.0429
   14421     249.8758
   14422     251.0145
   14423     251.1283
   14424     251.8499
   14425     254.6263
   14426     253.0870
   14427     255.1240
   14428     252.2075
   14429     254.8660
   14430     257.1240
   14431     256.4167
   14432     257.3987
   14433     256.6020
   14434     257.9448
   14435     259.1489
   14436     257.1263
   14437     258.3788
   14438     257.6999
   14439     256.4031
   14440     253.5264
   14441     253.6824
   14442     258.1172
   14443     255.1783
   14444     252.9344
   14445     257.6246
   14446     258.1454
   14447     259.5332
   14448     258.7651
   14449     252.1840
   14450     255.6274
   14451     255.7069
   14452     259.8533
   14453     257.9596
   14454     262.3550
   14455     259.2265
   14456     259.0884
   14457     257.5907
   14458     257.8562
   14459     256.8335
   14460     257.6638
   14461     255.3458
   14462     254.6152
   14463     253.6121
   14464     254.2957
   14465     252.2062
   14466     249.2593
   14467     249.9524
   14468     249.9113
   14469     247.6752
   14470     246.2323
   14471     245.6127
   14472     244.1646
   14473     247.6620
   14474     243.4838
   14475     242.0810
   14476     238.6838
   14477     236.3862
   14478     235.3820
   14479     233.3506
   14480     232.3661
   14481     230.1849
   14482     230.1778
   14483     230.1529
   14484     231.4944
   14485     230.1154
   14486     229.2314
   14487     229.9484
   14488     226.2078
   14489     225.6838
   14490     228.0955
   14491     227.7070
   14492     225.0590
   14493     225.6346
   14494     226.5263
   14495     224.9064
   14496     229.2975
   14497     226.0489
   14498     223.3422
   14499     221.4431
   14500     223.8075
   14501     222.9841
   14502     224.8761
   14503     226.4803
   14504     228.5916
   14505     227.9035
   14506     231.9760
   14507     225.2111
   14508     223.1021
   14509     225.6423
   14510     223.9317
   14511     222.0774
   14512     224.3124
   14513     225.9141
   14514     225.2013
   14515     226.2721
   14516     228.7701
   14517     229.2323
   14518     229.7476
   14519     228.6395
   14520     234.1568
   14521     231.4691
   14522     233.7295
   14523     232.6550
   14524     228.9983
   14525     233.0050
   14526     232.0361
   14527     226.8559
   14528     226.5642
   14529     228.2369
   14530     229.9270
   14531     226.3154
   14532     226.8187
   14533     226.1271
   14534     224.2852
   14535     226.7644
   14536     222.1919
   14537     223.5067
   14538     220.7207
   14539     220.2959
   14540     225.6844
   14541     224.2768
   14542     219.8494
   14543     221.1310
   14544     219.3578
   14545     222.4004
   14546     220.0036
   14547     221.1929
   14548     219.9526
   14549     218.5001
   14550     214.7985
   14551     214.9010
   14552     215.9428
   14553     215.9837
   14554     216.1512
   14555     217.2830
   14556     215.2992
   14557     220.3173
   14558     218.1606
   14559     218.1560
   14560     218.8558
   14561     217.3733
   14562     214.8513
   14563     216.5840
   14564     214.8729
   14565     213.4042
   14566     213.4108
   14567     213.5812
   14568     212.8671
   14569     214.1443
   14570     215.5780
   14571     212.7681
   14572     210.4461
   14573     207.9722
   14574     208.0210
   14575     204.3955
   14576     208.5965
   14577     210.8877
   14578     211.6041
   14579     214.5464
   14580     210.0428
   14581     209.6763
   14582     210.2491
   14583     211.8636
   14584     212.4881
   14585     214.2419
   14586     215.7590
   14587     213.6709
   14588     216.4547
   14589     213.4904
   14590     216.7480
   14591     215.8374
   14592     216.6057
   14593     214.9910
   14594     214.6258
   14595     215.4344
   14596     215.3795
   14597     219.9884
   14598     221.0121
   14599     220.8256
   14600     222.8946
   14601     225.8918
   14602     224.1442
   14603     224.0771
   14604     229.0354
   14605     226.3171
   14606     230.4755
   14607     230.4442
   14608     228.7586
   14609     228.5019
   14610     229.8821
   14611     232.2439
   14612     234.3007
   14613     238.2145
   14614     236.7603
   14615     237.5918
   14616     243.3517
   14617     246.8250
   14618     249.0314
   14619     253.2396
   14620     251.6489
   14621     248.1583
   14622     248.5855
   14623     251.0186
   14624     253.2863
   14625     252.6277
   14626     252.2379
   14627     250.9627
   14628     248.8104
   14629     244.5421
   14630     243.3796
   14631     245.9176
   14632     247.7449
   14633     248.9313
   14634     243.0521
   14635     243.9334
   14636     241.7375
   14637     242.7177
   14638     245.3003
   14639     243.6295
   14640     241.3197
   14641     240.2382
   14642     239.1422
   14643     239.7937
   14644     239.6914
   14645     244.6645
   14646     243.9316
   14647     248.6892
   14648     249.5497
   14649     247.6134
   14650     249.8341
   14651     250.3209
   14652     248.6527
   14653     249.4477
   14654     251.0583
   14655     253.3787
   14656     251.3163
   14657     253.3268
   14658     252.4160
   14659     253.0289
   14660     256.6601
   14661     257.2959
   14662     261.2738
   14663     258.8861
   14664     260.3918
   14665     264.7769
   14666     269.4956
   14667     270.6306
   14668     271.8422
   14669     272.5855
   14670     275.4276
   14671     283.1221
   14672     282.1950
   14673     282.8300
   14674     283.6327
   14675     280.6557
   14676     279.0350
   14677     283.5575
   14678     282.8010
   14679     281.3249
   14680     282.1913
   14681     281.2422
   14682     281.1464
   14683     281.2950
   14684     279.5548
   14685     279.2109
   14686     279.0709
   14687     277.7108
   14688     277.8099
   14689     274.7446
   14690     275.0643
   14691     273.1558
   14692     271.2822
   14693     267.5430
   14694     269.4433
   14695     267.3758
   14696     264.7410
   14697     265.0380
   14698     264.0970
   14699     259.7050
   14700     260.2478
   14701     260.3336
   14702     257.6284
   14703     257.8765
   14704     256.0804
   14705     258.2334
   14706     253.4780
   14707     254.8621
   14708     257.7746
   14709     255.5503
   14710     259.4172
   14711     261.5393
   14712     261.6575
   14713     260.3593
   14714     266.3721
   14715     263.2349
   14716     264.3225
   14717     267.7624
   14718     269.1812
   14719     269.9152
   14720     269.3927
   14721     268.0066
   14722     269.9001
   14723     267.2352
   14724     266.9844
   14725     266.3600
   14726     263.0378
   14727     260.9117
   14728     258.8797
   14729     260.2564
   14730     256.7395
   14731     257.8040
   14732     258.4499
   14733     260.1824
   14734     261.4440
   14735     253.9885
   14736     253.6620
   14737     254.9686
   14738     256.5723
   14739     257.9376
   14740     258.6247
   14741     259.2258
   14742     259.6441
   14743     260.8748
   14744     261.8474
   14745     259.7220
   14746     265.7349
   14747     269.2146
   14748     268.2556
   14749     268.4938
   14750     265.0054
   14751     268.5982
   14752     272.2778
   14753     273.9472
   14754     273.6676
   14755     274.0789
   14756     272.0681
   14757     271.7237
   14758     268.8795
   14759     271.8767
   14760     272.7215
   14761     268.3396
   14762     270.2089
   14763     267.9220
   14764     264.5469
   14765     265.5557
   14766     261.2059
   14767     261.1097
   14768     260.1397
   14769     257.7684
   14770     256.0961
   14771     255.7752
   14772     254.7812
   14773     252.8138
   14774     251.2169
   14775     251.6721
   14776     248.8759
   14777     253.2763
   14778     253.3109
   14779     249.4905
   14780     250.5125
   14781     250.2600
   14782     249.5197
   14783     246.8169
   14784     243.9837
   14785     243.6808
   14786     238.9345
   14787     241.8412
   14788     239.2207
   14789     239.2585
   14790     242.5621
   14791     236.5493
   14792     238.7452
   14793     236.3316
   14794     232.2147
   14795     232.3314
   14796     232.2168
   14797     234.1294
   14798     230.5714
   14799     231.6655
   14800     231.7237
   14801     230.9422
   14802     226.4828
   14803     225.3609
   14804     225.7087
   14805     223.8447
   14806     222.3892
   14807     219.8492
   14808     219.1681
   14809     218.0166
   14810     215.8825
   14811     214.4346
   14812     212.1355
   14813     212.6492
   14814     214.4658
   14815     213.3093
   14816     212.9002
   14817     203.2783
   14818     205.4623
   14819     196.3056
   14820     193.8507
   14821     191.5417
   14822     187.3030
   14823     185.9843
   14824     181.4820
   14825     178.6627
   14826     179.4435
   14827     177.2430
   14828     174.3331
   14829     174.3135
   14830     171.6231
   14831     171.1431
   14832     167.6444
   14833     170.1744
   14834     170.3210
   14835     169.2735
   14836     161.3138
   14837     160.9141
   14838     160.4136
   14839     155.5266
   14840     160.2917
   14841     160.2067
   14842     159.6544
   14843     157.6626
   14844     157.4805
   14845     157.2418
   14846     163.2322
   14847     165.3590
   14848     167.6595
   14849     170.5848
   14850     169.5672
   14851     169.8965
   14852     172.1694
   14853     171.0987
   14854     174.3968
   14855     172.6796
   14856     167.7697
   14857     168.4233
   14858     171.3436
   14859     166.2316
   14860     170.4756
   14861     168.2930
   14862     170.5997
   14863     164.2655
   14864     166.1267
   14865     167.1166
   14866     165.4041
   14867     162.6551
   14868     160.7385
   14869     159.1820
   14870     160.9806
   14871     163.9233
   14872     164.4002
   14873     163.5581
   14874     163.5461
   14875     161.7170
   14876     159.5734
   14877     160.2873
   14878     160.4516
   14879     161.0932
   14880     159.0327
   14881     159.2733
   14882     159.5533
   14883     160.2072
   14884     162.4736
   14885     163.8228
   14886     163.9191
   14887     158.9208
   14888     162.5720
   14889     161.6898
   14890     162.8070
   14891     160.3987
   14892     160.3311
   14893     159.4596
   14894     158.3168
   14895     155.0351
   14896     157.6405
   14897     157.7670
   14898     162.0650
   14899     160.8734
   14900     162.1077
   14901     166.4459
   14902     168.8065
   14903     170.6990
   14904     169.2450
   14905     174.7581
   14906     174.8619
   14907     178.3394
   14908     181.9560
   14909     181.1313
   14910     178.3830
   14911     179.4906
   14912     173.3300
   14913     172.8165
   14914     170.7931
   14915     168.3673
   14916     164.5625
   14917     168.6717
   14918     160.9475
   14919     163.0948
   14920     165.1705
   14921     166.2042
   14922     164.8375
   14923     167.0251
   14924     162.2166
   14925     160.7161
   14926     159.0339
   14927     162.4727
   14928     163.4412
   14929     160.9692
   14930     161.7025
   14931     162.9803
   14932     163.1278
   14933     157.1331
   14934     163.0808
   14935     155.1182
   14936     158.8882
   14937     155.9910
   14938     152.5438
   14939     156.7343
   14940     154.2741
   14941     154.7145
   14942     158.5062
   14943     164.8227
   14944     167.4855
   14945     165.4352
   14946     162.7445
   14947     161.7272
   14948     159.8322
   14949     158.8044
   14950     157.8517
   14951     162.1432
   14952     159.1119
   14953     161.2564
   14954     167.5826
   14955     165.6932
   14956     168.6594
   14957     174.9641
   14958     174.9201
   14959     182.5669
   14960     181.6269
   14961     180.7088
   14962     180.5191
   14963     179.7503
   14964     176.5287
   14965     177.4734
   14966     180.3054
   14967     178.9581
   14968     176.4582
   14969     173.5776
   14970     170.7880
   14971     170.9867
   14972     166.4515
   14973     166.0403
   14974     163.7276
   14975     165.6288
   14976     166.1858
   14977     161.9522
   14978     164.8034
   14979     160.2534
   14980     161.9602
   14981     163.9175
   14982     162.8419
   14983     165.9350
   14984     165.6181
   14985     167.3771
   14986     163.8671
   14987     162.2617
   14988     161.5210
   14989     159.4520
   14990     162.3989
   14991     159.5410
   14992     160.2200
   14993     159.7079
   14994     161.2470
   14995     156.8936
   14996     160.8309
   14997     157.2560
   14998     166.2730
   14999     169.6968
   15000     168.4105
   15001     170.5286
   15002     171.8346
   15003     177.6954
   15004     175.3246
   15005     171.6551
   15006     174.4792
   15007     173.0981
   15008     176.6594
   15009     180.7706
   15010     180.5537
   15011     177.2785
   15012     177.2650
   15013     177.5010
   15014     176.9361
   15015     181.4949
   15016     181.1236
   15017     186.8389
   15018     188.0070
   15019     188.9786
   15020     193.9636
   15021     191.2622
   15022     190.4018
   15023     190.7654
   15024     192.8892
   15025     190.7300
   15026     190.9994
   15027     192.7314
   15028     191.5846
   15029     196.4016
   15030     195.9741
   15031     194.9957
   15032     193.2029
   15033     190.8140
   15034     191.1763
   15035     190.3154
   15036     191.0864
   15037     192.5329
   15038     191.7178
   15039     192.4868
   15040     194.8559
   15041     199.7072
   15042     201.6802
   15043     203.6718
   15044     209.4200
   15045     212.3846
   15046     212.0815
   15047     214.8207
   15048     213.5036
   15049     215.0237
   15050     215.0064
   15051     213.6173
   15052     215.4562
   15053     212.8928
   15054     211.7533
   15055     208.2119
   15056     208.0106
   15057     204.9053
   15058     205.1138
   15059     206.7980
   15060     203.3242
   15061     210.8454
   15062     206.4151
   15063     209.1808
   15064     210.4942
   15065     210.9859
   15066     212.2697
   15067     214.0641
   15068     213.6399
   15069     216.4716
   15070     208.9820
   15071     210.8822
   15072     208.2027
   15073     209.6314
   15074     210.8878
   15075     206.6139
   15076     208.0817
   15077     203.6428
   15078     204.0837
   15079     197.9026
   15080     201.4790
   15081     199.3790
   15082     198.4883
   15083     198.0281
   15084     196.9764
   15085     194.4593
   15086     194.3021
   15087     197.5090
   15088     191.2016
   15089     196.4675
   15090     197.0060
   15091     199.9832
   15092     201.0144
   15093     203.8801
   15094     202.8885
   15095     199.4576
   15096     205.0979
   15097     201.1477
   15098     204.4679
   15099     200.9443
   15100     209.3942
   15101     207.7348
   15102     210.9122
   15103     209.8378
   15104     212.1199
   15105     217.1313
   15106     220.0339
   15107     222.8612
   15108     225.7964
   15109     227.9453
   15110     230.1200
   15111     227.0393
   15112     234.8682
   15113     234.5662
   15114     234.4036
   15115     236.9672
   15116     233.6148
   15117     233.3674
   15118     233.2067
   15119     231.3787
   15120     230.4470
   15121     229.6653
   15122     227.6407
   15123     226.0591
   15124     225.7703
   15125     224.7157
   15126     227.9578
   15127     227.8947
   15128     227.3810
   15129     227.2757
   15130     228.4863
   15131     226.2091
   15132     226.5518
   15133     226.5727
   15134     226.7277
   15135     230.8715
   15136     229.9142
   15137     226.6066
   15138     233.9652
   15139     231.8706
   15140     230.6311
   15141     234.3182
   15142     237.3797
   15143     238.4116
   15144     239.9641
   15145     240.9624
   15146     246.8311
   15147     245.7971
   15148     247.7487
   15149     248.1688
   15150     249.5986
   15151     250.7973
   15152     248.8482
   15153     251.3123
   15154     252.0639
   15155     251.8130
   15156     252.8365
   15157     250.0207
   15158     250.2870
   15159     249.3939
   15160     250.5734
   15161     251.8047
   15162     254.5989
   15163     247.5734
   15164     250.1645
   15165     251.2511
   15166     247.7108
   15167     247.9472
   15168     248.1154
   15169     246.9269
   15170     248.6166
   15171     243.8074
   15172     241.9379
   15173     245.8215
   15174     242.2212
   15175     241.7791
   15176     246.6158
   15177     248.0406
   15178     246.2978
   15179     246.1005
   15180     248.8216
   15181     246.2012
   15182     247.4942
   15183     245.9390
   15184     246.7751
   15185     243.1163
   15186     247.4813
   15187     247.2259
   15188     250.0456
   15189     253.8157
   15190     255.3036
   15191     254.8002
   15192     256.9324
   15193     260.9734
   15194     262.5997
   15195     268.3025
   15196     270.3364
   15197     271.9140
   15198     270.0341
   15199     270.0428
   15200     271.4570
   15201     273.7926
   15202     273.6410
   15203     271.6935
   15204     272.2656
   15205     271.6191
   15206     273.4751
   15207     273.7247
   15208     277.0814
   15209     273.2637
   15210     273.2703
   15211     271.8709
   15212     268.7315
   15213     272.2168
   15214     270.7310
   15215     268.1076
   15216     269.7931
   15217     271.3114
   15218     275.0459
   15219     272.8150
   15220     271.5255
   15221     269.5672
   15222     271.3656
   15223     271.5832
   15224     271.8889
   15225     275.0001
   15226     272.6207
   15227     269.4886
   15228     266.8947
   15229     265.6248
   15230     265.0564
   15231     265.0647
   15232     266.1982
   15233     268.9975
   15234     268.7928
   15235     268.0557
   15236     270.0584
   15237     268.8336
   15238     267.9177
   15239     266.6423
   15240     268.5123
   15241     264.2649
   15242     262.8744
   15243     259.5487
   15244     259.9986
   15245     260.6860
   15246     260.6315
   15247     262.9012
   15248     264.0149
   15249     264.9593
   15250     265.9794
   15251     264.1411
   15252     260.6988
   15253     264.3345
   15254     259.6232
   15255     259.8844
   15256     252.6557
   15257     250.9029
   15258     253.4712
   15259     252.2223
   15260     251.9460
   15261     256.3981
   15262     256.4875
   15263     256.7035
   15264     253.4631
   15265     255.4768
   15266     252.4568
   15267     253.1993
   15268     252.6023
   15269     256.1182
   15270     254.0192
   15271     258.1418
   15272     258.4878
   15273     257.8409
   15274     260.9357
   15275     259.0194
   15276     259.1416
   15277     262.5634
   15278     260.0363
   15279     259.6353
   15280     262.4837
   15281     264.5366
   15282     264.1008
   15283     264.2075
   15284     262.8261
   15285     257.3217
   15286     258.3479
   15287     261.4973
   15288     261.4194
   15289     259.8011
   15290     255.7089
   15291     254.4009
   15292     252.6462
   15293     248.9637
   15294     249.3471
   15295     249.9214
   15296     245.5442
   15297     246.5894
   15298     248.8285
   15299     243.5365
   15300     243.4374
   15301     245.0627
   15302     247.0862
   15303     243.8734
   15304     240.9068
   15305     237.6668
   15306     239.7689
   15307     239.2324
   15308     240.0354
   15309     240.7618
   15310     238.1079
   15311     241.8040
   15312     239.5177
   15313     239.0120
   15314     243.0862
   15315     238.1533
   15316     241.2832
   15317     241.1266
   15318     244.7209
   15319     249.7990
   15320     252.4160
   15321     250.5480
   15322     255.0788
   15323     249.6928
   15324     247.4487
   15325     249.6848
   15326     250.6350
   15327     246.1865
   15328     240.9147
   15329     243.9213
   15330     239.3301
   15331     241.0157
   15332     243.9230
   15333     242.3572
   15334     240.6988
   15335     241.6678
   15336     238.6294
   15337     240.3298
   15338     237.0218
   15339     239.3060
   15340     236.5222
   15341     235.5377
   15342     235.2403
   15343     234.5658
   15344     237.2187
   15345     233.8834
   15346     236.2669
   15347     232.1727
   15348     235.5124
   15349     234.9616
   15350     236.1065
   15351     234.1448
   15352     235.6421
   15353     232.3645
   15354     234.3168
   15355     234.6569
   15356     235.3808
   15357     233.5930
   15358     233.1346
   15359     234.4409
   15360     231.4412
   15361     233.3403
   15362     233.9075
   15363     240.2352
   15364     246.3357
   15365     246.6624
   15366     246.6243
   15367     244.4519
   15368     245.1039
   15369     246.7650
   15370     244.9010
   15371     242.7177
   15372     243.2894
   15373     243.4908
   15374     238.3815
   15375     236.9615
   15376     232.3971
   15377     231.6900
   15378     233.3246
   15379     228.7890
   15380     229.1154
   15381     234.1962
   15382     234.6312
   15383     238.6685
   15384     243.9245
   15385     242.9522
   15386     247.4995
   15387     245.4371
   15388     247.1452
   15389     248.3548
   15390     247.3821
   15391     243.3706
   15392     243.2722
   15393     246.7224
   15394     240.1006
   15395     237.3532
   15396     238.6989
   15397     235.9793
   15398     239.5361
   15399     238.9058
   15400     237.8891
   15401     240.7190
   15402     235.3944
   15403     235.4444
   15404     235.5603
   15405     234.6662
   15406     235.1642
   15407     231.8826
   15408     229.3365
   15409     230.1597
   15410     226.7953
   15411     225.3554
   15412     220.4084
   15413     218.5970
   15414     216.8639
   15415     217.4606
   15416     216.4781
   15417     213.5829
   15418     213.3251
   15419     211.6099
   15420     214.9383
   15421     208.3128
   15422     204.8853
   15423     206.9282
   15424     203.7704
   15425     205.9665
   15426     206.5446
   15427     209.7179
   15428     204.9135
   15429     206.1680
   15430     204.7419
   15431     202.1071
   15432     200.1509
   15433     203.3885
   15434     205.8644
   15435     204.7989
   15436     204.5144
   15437     203.4501
   15438     203.9894
   15439     206.7811
   15440     208.4614
   15441     207.4547
   15442     210.0847
   15443     205.3865
   15444     203.5945
   15445     202.7287
   15446     199.8127
   15447     197.9304
   15448     201.4378
   15449     202.5503
   15450     201.6125
   15451     204.0774
   15452     201.5587
   15453     203.3352
   15454     205.6074
   15455     205.7113
   15456     203.4593
   15457     202.7415
   15458     195.4317
   15459     194.8643
   15460     193.2963
   15461     190.2162
   15462     189.1248
   15463     188.7725
   15464     182.6130
   15465     179.8697
   15466     181.7628
   15467     178.6102
   15468     174.1049
   15469     175.1475
   15470     174.8907
   15471     179.3647
   15472     174.4525
   15473     173.7320
   15474     170.8641
   15475     169.1129
   15476     169.7497
   15477     171.7096
   15478     171.1414
   15479     171.9381
   15480     172.0901
   15481     175.7786
   15482     174.0961
   15483     177.0022
   15484     175.9176
   15485     177.0276
   15486     177.9903
   15487     174.1198
   15488     173.4834
   15489     173.4548
   15490     174.2361
   15491     175.2447
   15492     174.3908
   15493     171.7670
   15494     168.9683
   15495     168.6673
   15496     169.4227
   15497     172.0196
   15498     173.0377
   15499     177.9894
   15500     175.2921
   15501     174.9184
   15502     175.5641
   15503     178.9271
   15504     182.3573
   15505     186.7182
   15506     188.3105
   15507     188.7721
   15508     194.7853
   15509     198.8736
   15510     203.5209
   15511     204.5443
   15512     204.5396
   15513     207.6557
   15514     204.6524
   15515     200.6660
   15516     206.5727
   15517     200.2280
   15518     200.2441
   15519     196.5269
   15520     195.8206
   15521     199.3132
   15522     198.7955
   15523     195.6240
   15524     196.3877
   15525     196.4997
   15526     195.4051
   15527     196.6056
   15528     197.0531
   15529     194.7985
   15530     193.2189
   15531     194.4807
   15532     194.4168
   15533     195.2419
   15534     192.4635
   15535     190.0523
   15536     195.6994
   15537     194.0318
   15538     196.4485
   15539     195.9238
   15540     194.6123
   15541     193.5101
   15542     191.5196
   15543     195.5739
   15544     191.3354
   15545     192.5484
   15546     196.1682
   15547     198.7142
   15548     195.3019
   15549     197.4224
   15550     198.5923
   15551     200.1345
   15552     200.6753
   15553     202.3888
   15554     204.2467
   15555     204.3003
   15556     207.3303
   15557     203.4400
   15558     198.8445
   15559     197.0252
   15560     196.8921
   15561     197.0987
   15562     197.9736
   15563     195.6856
   15564     194.2403
   15565     197.8688
   15566     198.6702
   15567     194.7404
   15568     195.9605
   15569     200.5810
   15570     206.3223
   15571     203.5778
   15572     203.3416
   15573     206.5915
   15574     211.5132
   15575     211.4514
   15576     211.9989
   15577     212.3822
   15578     211.3867
   15579     207.3616
   15580     203.8159
   15581     206.9194
   15582     205.5161
   15583     204.6413
   15584     208.9288
   15585     205.9027
   15586     207.2733
   15587     209.1969
   15588     210.9079
   15589     210.0315
   15590     210.8085
   15591     208.4617
   15592     214.4510
   15593     212.0570
   15594     216.7385
   15595     218.0453
   15596     217.3569
   15597     221.7786
   15598     222.8681
   15599     216.3967
   15600     218.9866
   15601     217.6176
   15602     216.5870
   15603     213.8029
   15604     212.2964
   15605     214.3295
   15606     216.2930
   15607     216.5192
   15608     219.1414
   15609     217.5169
   15610     218.8239
   15611     211.7396
   15612     211.2235
   15613     204.1346
   15614     198.6716
   15615     198.2800
   15616     195.4701
   15617     192.1593
   15618     186.0721
   15619     186.3740
   15620     185.3168
   15621     181.9829
   15622     182.3812
   15623     183.3974
   15624     183.3116
   15625     184.5781
   15626     185.0271
   15627     185.2533
   15628     181.3949
   15629     183.2921
   15630     182.3288
   15631     181.0731
   15632     180.6207
   15633     174.6120
   15634     176.5203
   15635     172.7342
   15636     175.8746
   15637     176.5284
   15638     175.9607
   15639     176.2009
   15640     176.4202
   15641     178.2126
   15642     174.4143
   15643     174.8572
   15644     173.5893
   15645     168.8837
   15646     170.6066
   15647     171.0628
   15648     170.4078
   15649     172.3810
   15650     177.8750
   15651     173.5835
   15652     168.8898
   15653     168.7788
   15654     164.9181
   15655     163.3550
   15656     159.8716
   15657     165.2995
   15658     162.5452
   15659     162.3521
   15660     161.3820
   15661     162.3772
   15662     163.8236
   15663     160.5557
   15664     164.5564
   15665     168.9032
   15666     161.7043
   15667     164.3110
   15668     163.3249
   15669     163.5719
   15670     160.9710
   15671     155.1204
   15672     154.4932
   15673     149.7542
   15674     148.6732
   15675     151.5075
   15676     152.9384
   15677     150.1794
   15678     156.2561
   15679     158.4370
   15680     161.7829
   15681     166.2806
   15682     163.2955
   15683     169.3340
   15684     168.1925
   15685     171.6236
   15686     166.9012
   15687     164.5645
   15688     168.0362
   15689     166.6618
   15690     173.1839
   15691     170.2764
   15692     170.2645
   15693     165.6278
   15694     165.8556
   15695     163.3693
   15696     159.9279
   15697     162.7438
   15698     161.9581
   15699     161.0705
   15700     158.7654
   15701     158.2078
   15702     155.8243
   15703     154.0418
   15704     153.3138
   15705     153.0057
   15706     152.5241
   15707     149.8290
   15708     147.6570
   15709     145.9317
   15710     149.2792
   15711     153.1350
   15712     148.6447
   15713     148.0600
   15714     146.2677
   15715     142.9695
   15716     142.5097
   15717     146.3263
   15718     147.7873
   15719     149.5452
   15720     153.6392
   15721     150.3180
   15722     149.4424
   15723     149.6188
   15724     150.5711
   15725     146.6367
   15726     143.7373
   15727     144.5188
   15728     146.4088
   15729     147.1591
   15730     143.3425
   15731     143.2008
   15732     138.1374
   15733     139.4328
   15734     140.3315
   15735     138.7793
   15736     141.2374
   15737     142.7612
   15738     143.8551
   15739     148.2909
   15740     150.0907
   15741     153.2781
   15742     154.8340
   15743     154.9251
   15744     153.4596
   15745     152.4799
   15746     153.6445
   15747     154.0241
   15748     156.8498
   15749     158.0417
   15750     160.2098
   15751     162.2679
   15752     162.4639
   15753     164.9916
   15754     163.5516
   15755     165.1534
   15756     163.0923
   15757     169.1978
   15758     168.5577
   15759     170.1838
   15760     172.3910
   15761     174.3271
   15762     177.7363
   15763     176.5359
   15764     179.3068
   15765     176.7415
   15766     178.9701
   15767     177.3108
   15768     177.5216
   15769     180.3695
   15770     177.8620
   15771     178.3107
   15772     177.3265
   15773     184.1385
   15774     180.7916
   15775     180.1296
   15776     180.4827
   15777     183.3859
   15778     181.6195
   15779     184.2987
   15780     180.5605
   15781     183.9796
   15782     181.9041
   15783     184.2149
   15784     184.0127
   15785     188.3042
   15786     183.6093
   15787     183.9190
   15788     179.0381
   15789     186.0851
   15790     180.9880
   15791     180.0381
   15792     183.7603
   15793     180.3746
   15794     182.8888
   15795     183.0455
   15796     183.1421
   15797     185.1776
   15798     184.6320
   15799     185.6234
   15800     187.2041
   15801     186.0009
   15802     186.7026
   15803     185.0745
   15804     177.9965
   15805     178.2014
   15806     179.5371
   15807     183.2363
   15808     181.1892
   15809     180.9478
   15810     180.8084
   15811     177.8100
   15812     177.3813
   15813     177.2678
   15814     177.0840
   15815     175.7978
   15816     174.2613
   15817     174.5794
   15818     174.8940
   15819     175.9367
   15820     177.8771
   15821     174.7243
   15822     172.0230
   15823     169.4174
   15824     170.8979
   15825     168.0369
   15826     166.2161
   15827     166.3202
   15828     163.3197
   15829     165.9684
   15830     165.0146
   15831     165.3307
   15832     167.7040
   15833     167.0718
   15834     165.3798
   15835     167.0856
   15836     169.1195
   15837     164.3625
   15838     165.2327
   15839     168.3294
   15840     168.8639
   15841     170.1328
   15842     174.9142
   15843     181.5158
   15844     176.8774
   15845     175.9417
   15846     181.4189
   15847     179.3737
   15848     176.8649
   15849     178.6665
   15850     180.4989
   15851     180.6293
   15852     184.8016
   15853     186.2118
   15854     187.8020
   15855     190.2153
   15856     185.0443
   15857     186.3636
   15858     186.1712
   15859     185.4893
   15860     188.0307
   15861     189.9794
   15862     190.8061
   15863     192.7359
   15864     191.7858
   15865     192.9399
   15866     192.2451
   15867     193.9203
   15868     198.7820
   15869     200.0915
   15870     201.8536
   15871     203.7321
   15872     203.2455
   15873     204.7729
   15874     204.1683
   15875     199.4543
   15876     198.3357
   15877     196.6646
   15878     199.2874
   15879     194.8802
   15880     197.7734
   15881     194.9709
   15882     192.3967
   15883     192.7107
   15884     199.7207
   15885     206.2393
   15886     206.4100
   15887     207.8687
   15888     209.9367
   15889     205.9683
   15890     203.9358
   15891     199.6118
   15892     204.8373
   15893     208.1996
   15894     205.2622
   15895     202.2688
   15896     206.5036
   15897     208.5957
   15898     204.7238
   15899     200.3325
   15900     200.6033
   15901     195.1669
   15902     194.5255
   15903     193.4825
   15904     190.4853
   15905     186.0804
   15906     187.3632
   15907     183.7525
   15908     183.3191
   15909     186.4080
   15910     187.2708
   15911     190.1723
   15912     194.0334
   15913     194.6002
   15914     193.0970
   15915     191.6982
   15916     191.6184
   15917     196.3039
   15918     192.9419
   15919     194.7418
   15920     196.3259
   15921     200.2371
   15922     200.3356
   15923     202.2993
   15924     204.0368
   15925     204.6492
   15926     202.9729
   15927     207.5619
   15928     210.8794
   15929     208.3321
   15930     208.1149
   15931     211.9236
   15932     211.4580
   15933     212.2523
   15934     215.5027
   15935     213.5191
   15936     209.1392
   15937     215.1910
   15938     213.7684
   15939     211.5764
   15940     210.7131
   15941     206.3273
   15942     202.8114
   15943     203.6129
   15944     202.6046
   15945     195.6967
   15946     195.2559
   15947     195.7543
   15948     194.9638
   15949     193.2905
   15950     190.3316
   15951     190.6041
   15952     189.8184
   15953     192.5573
   15954     194.1717
   15955     194.0924
   15956     197.7105
   15957     199.4331
   15958     196.8297
   15959     201.0443
   15960     198.1769
   15961     201.5863
   15962     201.6025
   15963     202.6795
   15964     202.9761
   15965     201.2970
   15966     204.0998
   15967     198.7700
   15968     202.4238
   15969     204.4871
   15970     204.3240
   15971     206.1725
   15972     207.1884
   15973     206.6759
   15974     198.4009
   15975     201.6970
   15976     195.6955
   15977     197.1066
   15978     194.9093
   15979     191.7673
   15980     194.1340
   15981     191.5082
   15982     192.0896
   15983     193.1909
   15984     190.9101
   15985     193.9065
   15986     191.9398
   15987     191.7736
   15988     195.1727
   15989     193.7210
   15990     193.6791
   15991     192.9283
   15992     195.2846
   15993     195.2480
   15994     194.9190
   15995     194.8436
   15996     194.3925
   15997     193.9050
   15998     191.6022
   15999     191.2737
   16000     193.4109
   16001     193.0665
   16002     190.7213
   16003     195.8050
   16004     192.3018
   16005     189.2193
   16006     184.8203
   16007     187.5668
   16008     186.3054
   16009     180.6779
   16010     184.5814
   16011     181.5406
   16012     184.9517
   16013     183.4642
   16014     184.6871
   16015     186.2217
   16016     184.4254
   16017     186.6029
   16018     189.1810
   16019     188.0829
   16020     186.4794
   16021     190.2230
   16022     189.1468
   16023     191.6982
   16024     190.1290
   16025     183.1063
   16026     182.2227
   16027     182.1106
   16028     182.2550
   16029     183.7785
   16030     181.5147
   16031     179.5231
   16032     179.7789
   16033     180.4654
   16034     181.1764
   16035     180.0657
   16036     181.6630
   16037     178.8427
   16038     182.1984
   16039     180.4348
   16040     179.4630
   16041     175.2811
   16042     174.6864
   16043     170.4071
   16044     166.0275
   16045     163.3801
   16046     164.5909
   16047     159.3227
   16048     163.9668
   16049     159.1620
   16050     155.7713
   16051     158.1667
   16052     155.9746
   16053     155.6121
   16054     155.5060
   16055     157.8259
   16056     156.0155
   16057     154.8580
   16058     157.2666
   16059     158.8246
   16060     161.1132
   16061     159.0804
   16062     162.3514
   16063     162.0481
   16064     164.1980
   16065     165.2868
   16066     162.6953
   16067     164.1572
   16068     164.7779
   16069     170.1146
   16070     166.9348
   16071     168.6015
   16072     172.6855
   16073     172.9171
   16074     168.8564
   16075     171.3269
   16076     173.2605
   16077     171.7318
   16078     172.5885
   16079     176.7659
   16080     176.9793
   16081     176.3828
   16082     171.9481
   16083     167.5541
   16084     165.7374
   16085     158.1831
   16086     158.7751
   16087     151.2553
   16088     148.1824
   16089     145.3457
   16090     143.7268
   16091     142.8360
   16092     143.9770
   16093     141.9771
   16094     143.6330
   16095     142.2647
   16096     139.8732
   16097     140.6925
   16098     139.7761
   16099     140.0079
   16100     137.1505
   16101     132.1887
   16102     131.3140
   16103     132.8627
   16104     132.4360
   16105     129.3373
   16106     134.4406
   16107     132.8380
   16108     136.4948
   16109     135.4710
   16110     136.7645
   16111     142.2473
   16112     146.1342
   16113     149.6630
   16114     153.0951
   16115     160.4720
   16116     159.7042
   16117     149.6136
   16118     152.5446
   16119     150.5184
   16120     148.9592
   16121     151.6871
   16122     145.7487
   16123     147.1496
   16124     149.3654
   16125     147.1373
   16126     148.8982
   16127     151.3170
   16128     143.6295
   16129     139.9687
   16130     139.5044
   16131     142.4985
   16132     134.5678
   16133     136.4283
   16134     137.5411
   16135     139.6512
   16136     135.1628
   16137     134.7433
   16138     136.9767
   16139     133.8850
   16140     134.0920
   16141     139.4273
   16142     143.8821
   16143     143.1215
   16144     144.7854
   16145     147.9276
   16146     146.5406
   16147     141.3015
   16148     143.7678
   16149     144.6309
   16150     141.4159
   16151     146.1190
   16152     145.1233
   16153     146.1603
   16154     141.3751
   16155     140.8711
   16156     139.0488
   16157     136.9221
   16158     139.0777
   16159     140.9809
   16160     142.2101
   16161     141.6926
   16162     145.8482
   16163     146.4922
   16164     149.5644
   16165     150.7504
   16166     144.3147
   16167     145.5289
   16168     144.8196
   16169     143.7467
   16170     144.1443
   16171     139.5307
   16172     139.5808
   16173     141.0715
   16174     145.0267
   16175     149.0669
   16176     149.6712
   16177     152.3798
   16178     148.6565
   16179     148.2254
   16180     146.8629
   16181     143.8695
   16182     141.2540
   16183     132.9592
   16184     129.7001
   16185     131.8565
   16186     132.3747
   16187     132.6332
   16188     127.3077
   16189     122.7095
   16190     122.8499
   16191     120.6926
   16192     116.5914
   16193     119.7374
   16194     116.8099
   16195     112.5622
   16196     115.2026
   16197     118.7705
   16198     115.9318
   16199     117.8624
   16200     119.1762
   16201     114.5722
   16202     117.4255
   16203     113.7131
   16204     116.0199
   16205     115.4474
   16206     108.6323
   16207     107.9356
   16208     103.5039
   16209     106.1918
   16210     104.1496
   16211     107.8148
   16212     108.2078
   16213     109.6177
   16214     109.3196
   16215     109.2845
   16216     113.6690
   16217     109.8857
   16218     110.5531
   16219     112.6263
   16220     109.9410
   16221     106.7372
   16222     107.4025
   16223     111.5156
   16224     108.0096
   16225     108.2679
   16226     105.7394
   16227     110.2032
   16228     112.4779
   16229     112.5553
   16230     113.4490
   16231     112.0074
   16232     113.9756
   16233     108.5610
   16234     108.0496
   16235     110.9427
   16236     111.0907
   16237     106.3989
   16238     110.1643
   16239     113.4093
   16240     114.4363
   16241     117.5573
   16242     115.6014
   16243     115.3218
   16244     114.1316
   16245     114.4061
   16246     107.4786
   16247     107.4483
   16248     103.8139
   16249     103.3731
   16250     101.3436
   16251     101.9833
   16252     107.9652
   16253     109.4215
   16254     109.1653
   16255     110.6004
   16256     113.4044
   16257     111.6426
   16258     116.2967
   16259     112.9752
   16260     113.0510
   16261     110.1518
   16262     116.5216
   16263     112.3943
   16264     114.0945
   16265     115.3791
   16266     115.5807
   16267     111.2730
   16268     113.0803
   16269     119.2252
   16270     115.9952
   16271     112.4764
   16272     113.4900
   16273     119.4199
   16274     120.2821
   16275     121.5074
   16276     117.3593
   16277     119.3351
   16278     117.1371
   16279     118.4347
   16280     119.9924
   16281     119.7439
   16282     123.5859
   16283     129.1689
   16284     128.8851
   16285     127.6786
   16286     131.1055
   16287     134.1701
   16288     131.3911
   16289     132.4719
   16290     135.2596
   16291     132.0551
   16292     134.0079
   16293     135.9660
   16294     135.8399
   16295     132.3716
   16296     136.6999
   16297     138.8638
   16298     140.7790
   16299     142.8087
   16300     144.0730
   16301     143.2141
   16302     143.4424
   16303     141.9089
   16304     146.6386
   16305     150.9210
   16306     152.7939
   16307     152.2522
   16308     148.6695
   16309     149.0935
   16310     144.9643
   16311     142.9748
   16312     144.3885
   16313     143.6208
   16314     142.4960
   16315     146.0634
   16316     152.5915
   16317     154.8124
   16318     155.1073
   16319     155.0533
   16320     156.2606
   16321     156.6227
   16322     159.4700
   16323     162.0415
   16324     159.8230
   16325     166.0402
   16326     159.0005
   16327     164.8606
   16328     164.0182
   16329     158.0236
   16330     158.0895
   16331     161.9120
   16332     162.7940
   16333     163.1094
   16334     162.7699
   16335     159.2893
   16336     160.3448
   16337     159.1626
   16338     156.6984
   16339     155.8451
   16340     154.2238
   16341     156.7369
   16342     155.9354
   16343     154.6275
   16344     156.8417
   16345     154.5249
   16346     149.8931
   16347     147.7311
   16348     145.9215
   16349     145.4316
   16350     146.1013
   16351     146.1053
   16352     142.2035
   16353     147.2593
   16354     146.0476
   16355     146.0581
   16356     146.6062
   16357     153.8702
   16358     155.4443
   16359     156.1737
   16360     157.0990
   16361     161.6511
   16362     161.5757
   16363     157.8563
   16364     155.8231
   16365     155.7786
   16366     159.4547
   16367     160.3573
   16368     163.3170
   16369     159.9456
   16370     162.3101
   16371     157.8032
   16372     152.3462
   16373     152.7586
   16374     149.4951
   16375     147.3089
   16376     148.3998
   16377     143.6993
   16378     144.6435
   16379     142.2462
   16380     142.2352
   16381     147.2185
   16382     151.6771
   16383     156.0058
   16384     153.7681
   16385     154.1273
   16386     153.4435
   16387     156.3758
   16388     155.6701
   16389     157.1162
   16390     155.4562
   16391     156.2665
   16392     162.0847
   16393     156.5848
   16394     159.3040
   16395     151.5522
   16396     152.2939
   16397     151.9050
   16398     154.5451
   16399     153.5785
   16400     148.5582
   16401     146.1608
   16402     143.0030
   16403     140.5299
   16404     142.7280
   16405     142.2505
   16406     137.7698
   16407     139.6743
   16408     140.2879
   16409     144.0800
   16410     146.9723
   16411     149.0425
   16412     152.9079
   16413     154.8806
   16414     157.1711
   16415     157.7158
   16416     155.7529
   16417     159.9909
   16418     163.9826
   16419     160.4958
   16420     159.9498
   16421     158.2034
   16422     156.1566
   16423     162.3464
   16424     162.5525
   16425     158.9304
   16426     161.7368
   16427     156.7715
   16428     157.8489
   16429     159.8560
   16430     156.5244
   16431     161.6541
   16432     164.9134
   16433     164.4305
   16434     162.1577
   16435     161.8332
   16436     160.2853
   16437     161.5220
   16438     155.0654
   16439     153.3303
   16440     156.5313
   16441     155.6561
   16442     154.9058
   16443     154.8224
   16444     152.1217
   16445     156.1745
   16446     154.8277
   16447     154.5277
   16448     154.2983
   16449     154.5805
   16450     158.5386
   16451     162.9853
   16452     158.0350
   16453     163.5960
   16454     164.1390
   16455     162.8930
   16456     162.2279
   16457     162.9802
   16458     159.2847
   16459     158.9808
   16460     152.0518
   16461     152.3327
   16462     149.2125
   16463     150.1997
   16464     150.2206
   16465     151.8418
   16466     154.2172
   16467     150.7905
   16468     152.2716
   16469     154.6614
   16470     152.2674
   16471     151.1709
   16472     155.1138
   16473     153.6793
   16474     151.9085
   16475     154.6545
   16476     155.6574
   16477     157.7922
   16478     156.3561
   16479     157.8934
   16480     156.5123
   16481     156.7799
   16482     153.8265
   16483     153.4039
   16484     151.7735
   16485     155.7596
   16486     154.9183
   16487     149.1750
   16488     147.4809
   16489     147.3109
   16490     143.1761
   16491     145.0703
   16492     136.2707
   16493     136.0134
   16494     135.1406
   16495     137.6594
   16496     139.1941
   16497     138.9548
   16498     139.8140
   16499     140.0025
   16500     139.0626
   16501     140.9097
   16502     143.3780
   16503     141.2700
   16504     141.7662
   16505     144.2928
   16506     142.1230
   16507     144.0063
   16508     147.2117
   16509     145.3179
   16510     145.0534
   16511     143.7572
   16512     142.0254
   16513     142.7213
   16514     140.5606
   16515     139.8185
   16516     144.2429
   16517     139.4844
   16518     141.2296
   16519     138.0347
   16520     140.5029
   16521     139.1682
   16522     142.5702
   16523     143.5395
   16524     141.9364
   16525     141.3737
   16526     143.0162
   16527     141.1216
   16528     141.4453
   16529     144.2639
   16530     145.7735
   16531     146.1862
   16532     145.1617
   16533     138.2285
   16534     136.5551
   16535     132.7592
   16536     135.0540
   16537     133.3831
   16538     130.4145
   16539     134.4710
   16540     131.6373
   16541     130.6217
   16542     131.1594
   16543     126.1111
   16544     130.6776
   16545     132.1275
   16546     131.5637
   16547     133.4033
   16548     133.7767
   16549     133.3034
   16550     133.7766
   16551     136.3696
   16552     135.6048
   16553     134.9650
   16554     132.6855
   16555     128.8050
   16556     131.8611
   16557     127.5875
   16558     126.3955
   16559     117.3660
   16560     116.8967
   16561     115.0638
   16562     116.0078
   16563     113.8508
   16564     110.8395
   16565     116.1318
   16566     115.8615
   16567     117.4927
   16568     118.2302
   16569     114.8922
   16570     115.0153
   16571     117.7005
   16572     113.4504
   16573     114.8892
   16574     110.8105
   16575     113.8155
   16576     112.9979
   16577     112.6972
   16578     108.2347
   16579     106.9968
   16580     111.4759
   16581     109.6767
   16582     116.0201
   16583     110.3555
   16584     110.5689
   16585     111.7426
   16586     103.7853
   16587     104.5114
   16588     105.9171
   16589     107.0735
   16590     104.9991
   16591     104.7571
   16592     103.5494
   16593     106.7109
   16594     104.4543
   16595     102.1777
   16596     104.5038
   16597     102.9960
   16598     100.5504
   16599     100.0797
   16600     101.1470
   16601     101.2540
   16602      98.6138
   16603     101.6321
   16604     105.1255
   16605     108.4923
   16606     116.3571
   16607     112.9757
   16608     114.0532
   16609     112.6483
   16610     111.8661
   16611     111.1693
   16612     104.4522
   16613     106.1093
   16614     100.2501
   16615     101.1478
   16616      97.7351
   16617      93.3718
   16618      96.1370
   16619      94.1473
   16620      96.8261
   16621      88.4486
   16622      92.7177
   16623      94.2080
   16624      95.0565
   16625      94.8320
   16626      99.5302
   16627     103.4193
   16628     104.3997
   16629     110.9545
   16630     110.6581
   16631     117.0573
   16632     115.3861
   16633     116.2412
   16634     117.2387
   16635     120.3397
   16636     119.4189
   16637     118.5863
   16638     117.5987
   16639     121.8785
   16640     120.8837
   16641     117.8992
   16642     117.2432
   16643     112.5480
   16644     111.2856
   16645     110.9017
   16646     107.8197
   16647     106.0139
   16648     105.7863
   16649      98.2427
   16650     101.9688
   16651      98.1689
   16652      95.6260
   16653      96.9598
   16654      99.5020
   16655     101.4445
   16656     107.7715
   16657     104.7341
   16658     107.7642
   16659     100.2162
   16660      97.2810
   16661      91.1049
   16662      88.8459
   16663      87.5360
   16664      83.4058
   16665      85.0768
   16666      82.8169
   16667      83.7564
   16668      74.5926
   16669      78.8395
   16670      74.9989
   16671      80.5679
   16672      81.1009
   16673      84.6062
   16674      85.9476
   16675      84.6707
   16676      83.8306
   16677      84.1758
   16678      87.6867
   16679      88.4408
   16680      86.3168
   16681      85.5817
   16682      83.5717
   16683      86.2936
   16684      95.3286
   16685      93.8874
   16686      94.4975
   16687      95.7841
   16688      98.0505
   16689      99.2339
   16690      98.1092
   16691     100.7730
   16692     101.5814
   16693      99.9517
   16694     100.8730
   16695      98.1782
   16696      96.6864
   16697      98.8472
   16698     101.6756
   16699     108.1683
   16700     104.7339
   16701     103.7143
   16702     100.4137
   16703      98.7890
   16704     100.8805
   16705      99.0624
   16706      93.9169
   16707      87.9834
   16708      92.0897
   16709      84.0938
   16710      83.1288
   16711      83.3146
   16712      84.5044
   16713      85.7755
   16714      88.1920
   16715      89.3704
   16716      92.5435
   16717      97.0895
   16718      96.4302
   16719      99.2467
   16720      99.5550
   16721      99.8922
   16722      98.3731
   16723     100.2735
   16724     106.8581
   16725     106.6234
   16726     104.7325
   16727     103.7894
   16728     106.4713
   16729     104.5076
   16730     101.5857
   16731     101.7211
   16732     104.2142
   16733      99.1185
   16734     103.2515
   16735      99.5335
   16736     101.2535
   16737     104.3504
   16738     108.4985
   16739     107.5079
   16740     107.4865
   16741     109.4969
   16742     106.0941
   16743     110.9107
   16744     104.6772
   16745     108.7351
   16746      99.4884
   16747      95.1275
   16748      96.0222
   16749      97.7049
   16750      99.0759
   16751     102.2017
   16752     100.3390
   16753      98.4359
   16754      95.8588
   16755      97.8301
   16756      96.1028
   16757      95.0355
   16758      94.1108
   16759      95.9207
   16760      92.8133
   16761      92.0757
   16762      88.5733
   16763      88.5715
   16764      86.7938
   16765      84.5521
   16766      86.2632
   16767      90.0821
   16768      84.3966
   16769      84.9141
   16770      85.4821
   16771      87.1839
   16772      89.7301
   16773      88.6217
   16774     101.3781
   16775     102.3779
   16776     102.1098
   16777     100.4587
   16778     106.6610
   16779     109.9247
   16780     110.5121
   16781     109.7028
   16782     104.9945
   16783      96.6301
   16784      96.7443
   16785      95.0699
   16786      88.1865
   16787      85.8182
   16788      86.0093
   16789      80.0029
   16790      74.6979
   16791      77.3739
   16792      79.4495
   16793      77.6927
   16794      80.4031
   16795      81.6718
   16796      86.0844
   16797      86.3265
   16798      90.1523
   16799      98.9354
   16800      98.6356
   16801     106.9853
   16802     101.2919
   16803     102.1612
   16804     101.7627
   16805     103.0237
   16806     103.0458
   16807     101.2353
   16808     106.1005
   16809     106.1487
   16810     107.4791
   16811     110.6348
   16812     107.6226
   16813     106.8168
   16814     111.1516
   16815     106.7818
   16816     109.3973
   16817     113.3511
   16818     116.4593
   16819     120.1429
   16820     118.9912
   16821     112.2527
   16822     111.9912
   16823     110.9482
   16824     113.1318
   16825     106.6130
   16826     107.1620
   16827     103.9573
   16828      99.9699
   16829      97.0083
   16830      99.6573
   16831     106.9058
   16832     105.9655
   16833     105.2658
   16834     106.5565
   16835     106.7986
   16836     105.5392
   16837     107.6043
   16838     107.2698
   16839     111.5603
   16840     112.0750
   16841     115.3612
   16842     115.4546
   16843     118.1178
   16844     120.9596
   16845     119.2946
   16846     116.3187
   16847     117.5596
   16848     117.3713
   16849     120.2102
   16850     118.1944
   16851     115.4310
   16852     116.7864
   16853     121.3559
   16854     121.8729
   16855     126.0691
   16856     137.0271
   16857     129.7160
   16858     132.0243
   16859     136.0518
   16860     134.8546
   16861     137.6377
   16862     135.5769
   16863     134.8066
   16864     134.2372
   16865     130.0180
   16866     126.1550
   16867     128.8543
   16868     130.9876
   16869     132.5441
   16870     139.4373
   16871     138.7945
   16872     142.6526
   16873     146.9290
   16874     144.7274
   16875     147.1567
   16876     145.6714
   16877     143.2586
   16878     149.8001
   16879     150.8989
   16880     149.7876
   16881     153.0835
   16882     155.6828
   16883     158.6777
   16884     156.3596
   16885     156.5913
   16886     158.5939
   16887     155.9844
   16888     153.3592
   16889     157.9333
   16890     157.2895
   16891     156.7450
   16892     159.0075
   16893     159.3137
   16894     157.8616
   16895     155.0830
   16896     155.4482
   16897     153.5537
   16898     152.9412
   16899     154.0441
   16900     160.0084
   16901     164.5962
   16902     167.9195
   16903     167.6267
   16904     167.7178
   16905     162.2185
   16906     158.5660
   16907     162.4687
   16908     159.3731
   16909     158.9388
   16910     162.3153
   16911     165.1840
   16912     165.8038
   16913     161.4660
   16914     162.6031
   16915     159.6797
   16916     156.5250
   16917     156.7786
   16918     158.9106
   16919     155.5421
   16920     155.0664
   16921     155.5265
   16922     156.0540
   16923     152.3027
   16924     148.5496
   16925     143.7899
   16926     144.6678
   16927     144.5236
   16928     146.3139
   16929     147.8823
   16930     149.6413
   16931     151.3957
   16932     155.0519
   16933     155.6219
   16934     158.4040
   16935     155.7357
   16936     155.8728
   16937     160.6600
   16938     153.6525
   16939     152.2912
   16940     154.2967
   16941     157.2840
   16942     160.8348
   16943     158.3324
   16944     160.4638
   16945     160.8635
   16946     161.3410
   16947     159.3401
   16948     156.5502
   16949     153.6807
   16950     149.9401
   16951     143.3126
   16952     143.5659
   16953     143.9356
   16954     143.6025
   16955     140.8431
   16956     144.3079
   16957     141.7768
   16958     139.4611
   16959     138.8768
   16960     137.8819
   16961     135.8843
   16962     137.9693
   16963     140.9465
   16964     137.7213
   16965     141.1797
   16966     140.0832
   16967     139.8541
   16968     141.1737
   16969     138.3924
   16970     140.3132
   16971     136.5645
   16972     132.3941
   16973     129.9757
   16974     130.4613
   16975     132.8326
   16976     127.0604
   16977     125.9980
   16978     125.0175
   16979     119.5182
   16980     124.6247
   16981     120.5778
   16982     117.7905
   16983     118.1494
   16984     116.8618
   16985     116.3864
   16986     115.5903
   16987     120.1398
   16988     121.4392
   16989     122.4177
   16990     120.9703
   16991     122.9969
   16992     120.2478
   16993     122.9490
   16994     121.5887
   16995     119.7137
   16996     119.2827
   16997     117.7294
   16998     119.1920
   16999     116.0681
   17000     118.1465
   17001     118.8825
   17002     119.1564
   17003     117.7321
   17004     119.4793
   17005     119.5292
   17006     115.2955
   17007     113.1535
   17008     113.8316
   17009     112.3765
   17010     109.0240
   17011     110.9672
   17012     108.1889
   17013     116.7503
   17014     116.3667
   17015     119.7686
   17016     125.4516
   17017     122.4330
   17018     125.8690
   17019     126.3727
   17020     129.8814
   17021     134.8593
   17022     135.4288
   17023     136.9285
   17024     138.3897
   17025     133.6963
   17026     140.7748
   17027     139.7629
   17028     140.7418
   17029     145.3347
   17030     142.0800
   17031     148.4989
   17032     152.0986
   17033     151.7221
   17034     155.8047
   17035     156.8107
   17036     162.2122
   17037     163.3790
   17038     166.3760
   17039     166.8623
   17040     170.6609
   17041     173.4918
   17042     171.2025
   17043     173.1597
   17044     169.7411
   17045     169.6964
   17046     167.4828
   17047     168.7170
   17048     167.7924
   17049     164.6747
   17050     161.7986
   17051     163.2822
   17052     166.4569
   17053     168.0482
   17054     168.3972
   17055     171.7621
   17056     172.5674
   17057     167.4403
   17058     169.2037
   17059     167.9388
   17060     169.7604
   17061     175.0652
   17062     167.0390
   17063     174.6323
   17064     169.1080
   17065     170.1238
   17066     166.4697
   17067     168.4449
   17068     163.7712
   17069     158.4122
   17070     156.6728
   17071     153.2134
   17072     152.4467
   17073     149.4033
   17074     150.4128
   17075     148.9400
   17076     142.8851
   17077     141.0333
   17078     139.7731
   17079     141.2109
   17080     144.1915
   17081     141.6823
   17082     142.7504
   17083     146.2588
   17084     142.3620
   17085     145.1705
   17086     144.7419
   17087     150.3982
   17088     154.0951
   17089     150.9588
   17090     150.5327
   17091     153.0509
   17092     150.3606
   17093     154.9882
   17094     151.7137
   17095     153.5976
   17096     155.4144
   17097     152.7372
   17098     155.0923
   17099     158.7932
   17100     158.8945
   17101     159.7295
   17102     159.7594
   17103     156.3841
   17104     150.9575
   17105     153.5675
   17106     152.0337
   17107     151.1615
   17108     154.5534
   17109     148.7661
   17110     150.5404
   17111     147.7984
   17112     142.5625
   17113     137.8950
   17114     137.2433
   17115     133.2051
   17116     131.8481
   17117     130.9869
   17118     127.5616
   17119     123.5441
   17120     123.4602
   17121     126.9971
   17122     127.1775
   17123     129.8528
   17124     128.4115
   17125     134.6557
   17126     135.5990
   17127     135.5060
   17128     131.9668
   17129     132.0946
   17130     127.8331
   17131     131.2292
   17132     136.3408
   17133     135.4815
   17134     132.4054
   17135     130.8379
   17136     126.7994
   17137     124.1539
   17138     126.2717
   17139     129.0425
   17140     126.8491
   17141     128.1191
   17142     130.5483
   17143     128.8078
   17144     127.5557
   17145     128.0558
   17146     128.9856
   17147     131.2053
   17148     131.4580
   17149     130.9779
   17150     126.0596
   17151     131.0991
   17152     127.8410
   17153     129.0909
   17154     133.2675
   17155     134.6219
   17156     132.8332
   17157     136.2213
   17158     135.1414
   17159     137.9131
   17160     137.0859
   17161     135.0210
   17162     138.1689
   17163     134.7535
   17164     127.6727
   17165     129.1434
   17166     130.7159
   17167     130.7950
   17168     130.7712
   17169     129.4145
   17170     126.5278
   17171     122.3606
   17172     122.7525
   17173     126.7582
   17174     128.0495
   17175     128.2241
   17176     126.2673
   17177     122.4311
   17178     125.7958
   17179     125.5417
   17180     122.0196
   17181     126.5412
   17182     127.5490
   17183     131.1991
   17184     129.0016
   17185     132.0361
   17186     136.1180
   17187     134.5604
   17188     137.6979
   17189     142.1370
   17190     145.2504
   17191     149.4268
   17192     143.6359
   17193     147.0656
   17194     139.1205
   17195     138.3583
   17196     135.4751
   17197     131.0265
   17198     133.8738
   17199     135.6199
   17200     134.8676
   17201     134.5983
   17202     132.5733
   17203     130.1431
   17204     129.1300
   17205     131.7222
   17206     130.4346
   17207     128.9217
   17208     130.4697
   17209     132.7678
   17210     129.3120
   17211     131.6555
   17212     133.8513
   17213     134.5256
   17214     141.0744
   17215     136.2903
   17216     133.9245
   17217     130.1655
   17218     130.7919
   17219     132.1544
   17220     129.8204
   17221     129.4005
   17222     127.7336
   17223     125.7173
   17224     122.2605
   17225     120.4924
   17226     120.2435
   17227     117.3263
   17228     121.2078
   17229     118.4635
   17230     121.9275
   17231     117.6736
   17232     119.1727
   17233     115.7622
   17234     113.5863
   17235     117.7409
   17236     118.5097
   17237     118.4464
   17238     119.4834
   17239     115.4796
   17240     116.6551
   17241     119.1529
   17242     121.0935
   17243     119.4862
   17244     124.8036
   17245     122.9041
   17246     122.9681
   17247     123.8225
   17248     119.9861
   17249     124.4921
   17250     118.6575
   17251     125.1993
   17252     123.2186
   17253     121.8547
   17254     123.2904
   17255     118.7967
   17256     117.8313
   17257     121.6681
   17258     120.6187
   17259     121.1799
   17260     129.5473
   17261     130.2863
   17262     133.7334
   17263     134.6773
   17264     132.5948
   17265     133.8299
   17266     133.8093
   17267     135.5218
   17268     133.4810
   17269     131.7759
   17270     132.3634
   17271     130.3308
   17272     128.1391
   17273     121.7913
   17274     122.9031
   17275     118.3933
   17276     118.5140
   17277     115.1423
   17278     111.4113
   17279     108.8498
   17280     103.4028
   17281      99.0694
   17282      97.5304
   17283      92.7951
   17284      92.9552
   17285      89.0930
   17286      92.6689
   17287      93.9197
   17288      99.5773
   17289      95.8947
   17290      95.1594
   17291      92.6743
   17292      95.1025
   17293      94.0474
   17294      89.7876
   17295      84.8244
   17296      78.5740
   17297      78.1990
   17298      78.3080
   17299      82.7928
   17300      81.4781
   17301      82.2790
   17302      83.4116
   17303      80.2764
   17304      84.3881
   17305      79.6297
   17306      78.9329
   17307      82.1354
   17308      80.8831
   17309      81.9070
   17310      79.9336
   17311      75.8581
   17312      74.9334
   17313      74.4530
   17314      72.9198
   17315      78.6637
   17316      81.9565
   17317      80.1809
   17318      78.3739
   17319      81.5258
   17320      83.8951
   17321      82.6446
   17322      85.6344
   17323      88.2555
   17324      89.1056
   17325      90.9469
   17326      90.0381
   17327      91.0505
   17328      91.0138
   17329      89.1144
   17330      90.8279
   17331      90.7084
   17332      94.0689
   17333      98.9350
   17334      97.2474
   17335      98.7789
   17336     107.4302
   17337     106.0143
   17338     108.9554
   17339     109.7673
   17340     112.4402
   17341     112.8296
   17342     111.3427
   17343     111.0756
   17344     112.0440
   17345     114.8158
   17346     120.5913
   17347     120.8832
   17348     115.7525
   17349     115.2061
   17350     110.5301
   17351     108.8753
   17352     108.8222
   17353     101.9722
   17354     101.1177
   17355     100.8487
   17356      96.6525
   17357      93.4163
   17358      96.1237
   17359      99.5972
   17360      95.6084
   17361      92.6710
   17362      93.0116
   17363      89.1825
   17364      87.9498
   17365      91.6406
   17366      89.3421
   17367      89.9035
   17368      92.5460
   17369      91.5589
   17370      94.3574
   17371     100.3584
   17372     104.0450
   17373     104.7030
   17374     104.6115
   17375     105.3876
   17376     105.7840
   17377     107.9351
   17378     104.9145
   17379     103.0444
   17380     102.9553
   17381     113.5483
   17382     113.6048
   17383     112.2251
   17384     116.2708
   17385     115.1903
   17386     114.8304
   17387     111.9527
   17388     115.4505
   17389     108.9202
   17390     104.8517
   17391     104.3084
   17392      99.9668
   17393     103.0042
   17394     103.5265
   17395     103.3672
   17396     109.2265
   17397     108.2669
   17398     110.3129
   17399     109.2610
   17400     111.0072
   17401     112.9077
   17402     117.4396
   17403     119.9709
   17404     122.6729
   17405     126.9877
   17406     124.8280
   17407     121.6596
   17408     122.6612
   17409     123.6619
   17410     121.1701
   17411     115.2589
   17412     113.0317
   17413     109.4315
   17414     108.5229
   17415     105.6404
   17416     105.9452
   17417     106.0303
   17418     104.6248
   17419     100.5211
   17420      95.5448
   17421      91.8906
   17422      88.9893
   17423      88.7097
   17424      84.9037
   17425      82.9808
   17426      85.0965
   17427      86.2144
   17428      92.0367
   17429      97.5940
   17430      99.2456
   17431      98.8267
   17432      97.0001
   17433      95.1909
   17434      99.4672
   17435      98.1253
   17436      96.8228
   17437      98.7006
   17438      95.0190
   17439      91.8527
   17440      89.8277
   17441      86.0051
   17442      90.8824
   17443      90.9697
   17444      85.7772
   17445      86.5467
   17446      85.2440
   17447      86.6930
   17448      89.1568
   17449      93.9967
   17450      95.3298
   17451      96.9711
   17452      97.7229
   17453      97.7699
   17454      98.6321
   17455      92.7383
   17456      99.5759
   17457      92.9904
   17458      94.7321
   17459      95.8398
   17460      97.6646
   17461      98.4049
   17462      98.3759
   17463     102.2341
   17464     104.4511
   17465     107.5759
   17466     115.4749
   17467     115.8490
   17468     117.7269
   17469     116.2597
   17470     123.4343
   17471     126.0135
   17472     129.3909
   17473     129.2670
   17474     127.4819
   17475     131.0412
   17476     126.5581
   17477     124.3912
   17478     127.5918
   17479     127.2189
   17480     127.5763
   17481     126.3690
   17482     127.5366
   17483     125.8464
   17484     127.8965
   17485     122.3025
   17486     121.7068
   17487     122.9927
   17488     120.7281
   17489     124.6920
   17490     123.2284
   17491     122.4502
   17492     123.4370
   17493     130.5445
   17494     130.8403
   17495     129.6454
   17496     126.8446
   17497     125.5739
   17498     121.4636
   17499     123.2953
   17500     126.7730
   17501     123.6495
   17502     124.3583
   17503     117.4562
   17504     116.7479
   17505     116.3817
   17506     109.8609
   17507     113.4821
   17508     113.5608
   17509     115.2440
   17510     117.1072
   17511     116.0639
   17512     116.5616
   17513     113.5318
   17514     120.4826
   17515     118.4248
   17516     117.2092
   17517     117.3974
   17518     117.6481
   17519     119.2200
   17520     113.4534
   17521     111.5406
   17522     109.6016
   17523     102.6296
   17524     105.6803
   17525     111.2521
   17526     111.2966
   17527     111.4112
   17528     112.6421
   17529     114.4027
   17530     115.1494
   17531     118.9343
   17532     123.0988
   17533     124.2626
   17534     128.1439
   17535     127.1658
   17536     135.3531
   17537     142.0992
   17538     137.5060
   17539     138.9171
   17540     142.1361
   17541     144.3075
   17542     147.2277
   17543     151.5897
   17544     149.1327
   17545     152.0817
   17546     150.6172
   17547     148.2432
   17548     149.3308
   17549     145.8364
   17550     141.8009
   17551     144.1244
   17552     137.2383
   17553     138.9328
   17554     136.7693
   17555     133.5376
   17556     134.3212
   17557     134.1867
   17558     134.2723
   17559     136.5379
   17560     132.0455
   17561     128.3985
   17562     123.5998
   17563     122.7300
   17564     125.0353
   17565     123.5359
   17566     123.6999
   17567     124.1024
   17568     123.0308
   17569     123.6566
   17570     119.5441
   17571     118.9765
   17572     111.4338
   17573     107.4353
   17574     107.0831
   17575     110.9460
   17576     109.6773
   17577     110.2950
   17578     106.9518
   17579     108.5281
   17580     111.7546
   17581     108.4645
   17582     106.1446
   17583     111.8196
   17584     111.0760
   17585     114.8699
   17586     111.0882
   17587     114.4990
   17588     115.5837
   17589     120.8179
   17590     123.2117
   17591     125.2075
   17592     126.5901
   17593     126.6267
   17594     126.1457
   17595     127.8666
   17596     132.7330
   17597     130.5647
   17598     133.2848
   17599     130.1726
   17600     130.3519
   17601     127.9193
   17602     127.3956
   17603     132.4984
   17604     131.0838
   17605     133.8430
   17606     133.8471
   17607     130.1867
   17608     130.1205
   17609     132.3565
   17610     132.7115
   17611     131.6713
   17612     133.9787
   17613     135.4470
   17614     130.8896
   17615     134.9053
   17616     141.8545
   17617     141.5353
   17618     143.1118
   17619     148.0672
   17620     143.4151
   17621     145.4293
   17622     143.7698
   17623     141.6261
   17624     145.8372
   17625     146.3408
   17626     145.9028
   17627     140.1293
   17628     138.5501
   17629     137.5106
   17630     137.7171
   17631     139.4099
   17632     136.2980
   17633     137.4022
   17634     137.3441
   17635     131.2650
   17636     132.1261
   17637     128.7179
   17638     129.4792
   17639     127.4508
   17640     129.8654
   17641     131.0223
   17642     131.2865
   17643     130.6156
   17644     129.6246
   17645     135.6716
   17646     130.5258
   17647     134.3967
   17648     133.6991
   17649     132.3326
   17650     128.7392
   17651     125.9311
   17652     124.5823
   17653     126.4647
   17654     122.9078
   17655     121.0780
   17656     126.4867
   17657     125.0977
   17658     126.5295
   17659     125.3011
   17660     121.7964
   17661     121.5939
   17662     122.9526
   17663     126.3121
   17664     121.6231
   17665     120.8337
   17666     119.2743
   17667     115.8614
   17668     115.4236
   17669     113.0687
   17670     116.6908
   17671     112.9486
   17672     111.4788
   17673     114.5080
   17674     114.6249
   17675     116.3410
   17676     114.1865
   17677     115.2508
   17678     118.1322
   17679     120.7252
   17680     122.7393
   17681     124.3481
   17682     124.8287
   17683     131.5172
   17684     136.5982
   17685     139.9630
   17686     141.8287
   17687     142.1073
   17688     144.0101
   17689     142.1355
   17690     139.3060
   17691     143.8144
   17692     144.2308
   17693     144.5570
   17694     145.4909
   17695     145.7014
   17696     143.6824
   17697     143.4430
   17698     143.1896
   17699     139.5196
   17700     143.6746
   17701     138.8178
   17702     143.8262
   17703     141.5158
   17704     142.4840
   17705     141.0378
   17706     146.3021
   17707     143.3349
   17708     142.3270
   17709     142.9447
   17710     141.8400
   17711     146.8376
   17712     144.3624
   17713     142.4481
   17714     143.6111
   17715     142.1678
   17716     141.6178
   17717     142.3218
   17718     143.1920
   17719     140.6609
   17720     141.7514
   17721     143.2482
   17722     146.5939
   17723     147.1267
   17724     145.0942
   17725     142.6218
   17726     145.4848
   17727     142.9999
   17728     142.3531
   17729     143.9308
   17730     140.5359
   17731     138.9537
   17732     137.0872
   17733     139.2905
   17734     138.3719
   17735     136.9786
   17736     138.8391
   17737     139.2205
   17738     137.8051
   17739     144.9902
   17740     143.4743
   17741     147.4548
   17742     146.8412
   17743     149.2755
   17744     150.4659
   17745     147.5030
   17746     144.1714
   17747     142.9596
   17748     146.8126
   17749     152.0428
   17750     151.3001
   17751     149.2400
   17752     147.2619
   17753     150.2451
   17754     149.6342
   17755     150.3077
   17756     158.4942
   17757     157.4754
   17758     155.1441
   17759     158.3419
   17760     154.3724
   17761     151.5423
   17762     147.9946
   17763     150.1709
   17764     149.5725
   17765     143.0962
   17766     134.7830
   17767     140.8233
   17768     137.2099
   17769     133.3556
   17770     132.6520
   17771     129.7532
   17772     125.8301
   17773     123.2736
   17774     120.8662
   17775     118.7650
   17776     116.2806
   17777     117.4753
   17778     117.8901
   17779     116.4388
   17780     114.6601
   17781     115.2371
   17782     116.9091
   17783     117.0191
   17784     113.4794
   17785     114.9455
   17786     117.1234
   17787     114.8773
   17788     120.3818
   17789     124.2062
   17790     120.9974
   17791     111.6130
   17792     108.1910
   17793     104.1685
   17794     102.6122
   17795     100.4822
   17796      98.7021
   17797      95.1991
   17798      93.0287
   17799      93.7176
   17800      91.5531
   17801      95.4221
   17802      96.0529
   17803     100.5684
   17804     105.3360
   17805      99.0088
   17806      98.3543
   17807      97.7800
   17808      94.4608
   17809     101.1557
   17810     100.3697
   17811     103.7110
   17812      99.8049
   17813      95.8476
   17814      97.7214
   17815      93.1736
   17816      95.1114
   17817      95.7346
   17818      96.7770
   17819      93.7503
   17820      95.7417
   17821      93.4772
   17822      95.7964
   17823      93.3135
   17824      96.9647
   17825      98.4882
   17826      98.8393
   17827      95.4107
   17828      95.0320
   17829      95.0199
   17830      95.1302
   17831      90.1303
   17832      94.0581
   17833      94.8922
   17834      96.8300
   17835      97.0491
   17836      92.0608
   17837      87.0143
   17838      82.1482
   17839      83.5406
   17840      82.6111
   17841      79.1967
   17842      79.9998
   17843      83.5463
   17844      80.1578
   17845      76.6854
   17846      77.2705
   17847      79.5681
   17848      75.6329
   17849      81.5010
   17850      84.8623
   17851      87.3043
   17852      84.7061
   17853      83.3925
   17854      78.4398
   17855      77.1652
   17856      80.7403
   17857      81.2637
   17858      85.7582
   17859      82.4970
   17860      86.2218
   17861      88.1918
   17862      86.2277
   17863      87.6112
   17864      88.3117
   17865      88.8372
   17866      85.9830
   17867      85.7336
   17868      81.5796
   17869      78.2369
   17870      75.7352
   17871      74.5322
   17872      73.4127
   17873      72.1913
   17874      73.5436
   17875      75.2552
   17876      74.3839
   17877      77.7244
   17878      72.3784
   17879      75.4387
   17880      77.5219
   17881      80.4818
   17882      80.9284
   17883      77.0314
   17884      80.2272
   17885      83.5562
   17886      88.6535
   17887      91.8320
   17888      90.3485
   17889      82.1062
   17890      77.7815
   17891      74.7939
   17892      77.7218
   17893      74.0209
   17894      76.9651
   17895      79.0476
   17896      75.3009
   17897      82.3194
   17898      86.7056
   17899      87.2003
   17900      85.3431
   17901      83.8953
   17902      83.1384
   17903      86.6157
   17904      89.4070
   17905      87.9603
   17906      88.9529
   17907      87.3785
   17908      88.0715
   17909      90.0449
   17910      92.8597
   17911      95.0818
   17912      97.1310
   17913     100.9856
   17914      97.5802
   17915      94.7601
   17916      89.6686
   17917      87.9016
   17918      86.5727
   17919      83.8304
   17920      89.2676
   17921      90.6304
   17922      88.7788
   17923      92.9688
   17924      92.2463
   17925      99.2546
   17926      97.2099
   17927      93.0358
   17928      93.4302
   17929      95.3871
   17930      96.5958
   17931      98.5870
   17932      99.9936
   17933      98.6427
   17934     103.0756
   17935      97.6603
   17936      97.8786
   17937      95.9993
   17938      99.2791
   17939      94.2644
   17940      94.4364
   17941      89.3419
   17942      88.9325
   17943      87.6425
   17944      83.4298
   17945      82.5680
   17946      84.0974
   17947      87.6860
   17948      91.4701
   17949      93.1468
   17950     101.9688
   17951     101.2520
   17952      97.6591
   17953     103.8249
   17954     106.8437
   17955     109.3986
   17956     106.2311
   17957     106.0372
   17958     105.5126
   17959     103.4133
   17960     105.2634
   17961     104.2854
   17962     105.2988
   17963     108.1315
   17964     109.8535
   17965     112.9279
   17966     110.4053
   17967     110.6272
   17968     112.1060
   17969     110.7337
   17970     112.8995
   17971     106.5016
   17972     100.1408
   17973      95.3760
   17974      94.3687
   17975      90.5880
   17976      94.8564
   17977      95.1226
   17978      96.3887
   17979      92.3548
   17980      89.5617
   17981      93.0276
   17982      88.5118
   17983      90.2926
   17984      87.3847
   17985      86.5661
   17986      86.7709
   17987      88.4530
   17988      95.7187
   17989      97.9455
   17990      95.4207
   17991      99.2603
   17992      99.5786
   17993      96.9912
   17994      98.3970
   17995      96.9410
   17996     101.8073
   17997      98.9219
   17998      94.7503
   17999      95.3132
   18000      95.5573
   18001      94.7847
   18002      97.3808
   18003      97.9813
   18004     103.1117
   18005     103.0842
   18006      98.7454
   18007      96.7906
   18008      99.5192
   18009      97.3617
   18010      93.3944
   18011      89.3872
   18012      84.6520
   18013      87.4354
   18014      90.0402
   18015      87.8292
   18016      90.0131
   18017      95.0855
   18018     101.3240
   18019      99.7122
   18020      98.7364
   18021      95.6997
   18022      89.8393
   18023      88.3722
   18024      90.8995
   18025      86.0488
   18026      79.2653
   18027      76.2684
   18028      75.9485
   18029      74.0162
   18030      74.4737
   18031      75.4850
   18032      75.8419
   18033      76.9601
   18034      79.5376
   18035      79.0595
   18036      78.1738
   18037      76.6974
   18038      84.4574
   18039      89.8091
   18040      93.3341
   18041      86.9231
   18042      90.9979
   18043      94.4076
   18044      97.2334
   18045      98.8061
   18046     100.4503
   18047     111.1019
   18048     107.0391
   18049     108.2220
   18050     102.0910
   18051      98.6903
   18052     104.7501
   18053     108.1782
   18054     112.5939
   18055     109.2281
   18056     107.5089
   18057     107.8820
   18058     106.5981
   18059     103.2323
   18060     101.9512
   18061     103.5527
   18062      97.0253
   18063      95.6648
   18064      92.9315
   18065      95.4515
   18066      90.5684
   18067      91.1324
   18068      88.1989
   18069      87.3694
   18070      90.9796
   18071      92.5704
   18072      89.4269
   18073      93.3951
   18074      90.5760
   18075      92.8446
   18076      87.3207
   18077      91.3794
   18078      92.5591
   18079      85.8719
   18080      86.8107
   18081      85.8235
   18082      81.5515
   18083      79.8164
   18084      83.3722
   18085      86.1760
   18086      92.3188
   18087      90.3330
   18088      94.7180
   18089      93.0622
   18090      94.2953
   18091      95.0568
   18092      92.3336
   18093      96.2746
   18094      96.5371
   18095      89.0104
   18096      97.8426
   18097      98.2056
   18098      96.4834
   18099      97.8415
   18100      96.2799
   18101      97.6023
   18102     101.9912
   18103     101.8794
   18104      99.9494
   18105     106.2490
   18106     107.8360
   18107     108.4336
   18108     106.9118
   18109     111.4072
   18110     113.4671
   18111     111.8011
   18112     117.1987
   18113     120.7398
   18114     128.7040
   18115     129.0482
   18116     129.9876
   18117     131.5051
   18118     126.6015
   18119     125.0841
   18120     126.2398
   18121     119.4830
   18122     120.4961
   18123     113.8818
   18124     113.2532
   18125     108.8449
   18126     109.6164
   18127     111.5272
   18128     110.6010
   18129     114.1253
   18130     116.6126
   18131     115.4151
   18132     116.0504
   18133     114.7262
   18134     117.7427
   18135     123.9354
   18136     123.7127
   18137     119.2442
   18138     119.7592
   18139     110.5002
   18140     118.7364
   18141     116.6356
   18142     118.6631
   18143     117.6306
   18144     112.5058
   18145     109.0374
   18146     111.9691
   18147     110.3049
   18148     106.8255
   18149     111.1284
   18150     111.6506
   18151     115.8500
   18152     109.6975
   18153     106.9031
   18154     104.9149
   18155     102.2959
   18156      98.3707
   18157     101.1861
   18158      98.7097
   18159      96.7112
   18160      97.1034
   18161      97.0557
   18162      92.4948
   18163      91.9697
   18164      91.3364
   18165      95.4399
   18166      97.8382
   18167      97.1522
   18168      99.7317
   18169     102.3892
   18170     100.5497
   18171      96.5720
   18172      95.3204
   18173      95.0420
   18174      93.5743
   18175      97.7006
   18176     100.3037
   18177     107.2846
   18178     102.8916
   18179     106.8876
   18180     110.5025
   18181     110.0135
[truncated: 532,687 more chars]
