# Supplementary material for: Correlating fluorescence microscopy, optical and magnetic tweezers to study single chiral biopolymers such as DNA
Source: Nat Commun. 2024 Mar 29;15:2748. doi: 10.1038/s41467-024-47126-6 (PMC10980717; doi:10.1038/s41467-024-47126-6)
Supplement: Supplementary file 21 — Source Data [file 41467_2024_47126_MOESM21_ESM.zip › source data_final/extd data fig 3/N01_03pN/ptraj_BubbleLocs_N01_03pN.txt]

Frame	Start	End
2655	221	224
2656	222	224
2659	222	224
2660	222	224
2661	222	224
2662	221	224
2663	221	224
2664	221	224
2665	221	224
2666	221	224
2667	221	224
2668	221	224
2669	221	224
2670	221	224
2671	221	224
2672	221	224
2673	221	224
2674	222	224
2905	235	237
2943	234	236
3060	234	236
3063	235	237
3265	222	224
3281	222	224
3320	221	223
3343	221	223
3344	221	223
3347	221	223
3348	221	223
3350	221	223
3351	221	223
3352	221	223
3364	221	223
3366	221	223
3370	221	223
3382	221	223
3383	221	223
3384	221	223
3385	221	223
3386	221	223
3387	220	223
3388	221	223
3389	221	223
3405	221	223
3407	221	223
3410	220	223
3411	221	223
3412	221	223
3415	221	223
3416	221	223
3440	220	223
3443	221	223
3463	221	223
3487	221	223
3489	221	223
3508	220	222
3509	220	222
3510	221	223
3512	220	222
3513	219	222
3514	220	222
3516	220	222
3517	220	222
3518	219	222
3520	220	222
3521	220	222
3522	220	222
3523	220	222
3524	220	222
3524	246	248
3525	220	222
3526	219	222
3527	220	222
3528	220	222
3563	221	223
3564	221	223
3565	219	222
3566	219	222
3568	219	222
3569	219	222
3570	219	222
3571	219	222
3572	219	222
3573	219	222
3574	219	222
3575	220	222
3576	220	222
3578	220	222
3579	220	222
3580	220	222
3581	219	222
3582	219	222
3584	220	222
3587	220	222
3588	219	222
3589	219	222
3590	219	222
3591	219	222
3592	219	222
3593	219	222
3593	247	249
3594	218	222
3595	219	222
3596	219	222
3597	219	222
3598	219	222
3599	218	222
3600	219	223
3601	220	222
3602	218	222
3603	219	222
3604	219	222
3605	219	223
3606	219	223
3607	218	222
3608	220	222
3611	218	222
3614	219	222
3615	218	222
3617	219	222
3618	220	222
3619	219	222
3620	219	222
3621	219	222
3623	218	221
3624	218	222
3625	219	222
3626	219	222
3628	218	221
3628	246	248
3629	218	222
3631	219	222
3632	219	222
3633	218	222
3634	219	222
3635	219	221
3636	219	222
3637	218	222
3638	218	222
3639	219	222
3640	219	222
3641	219	222
3642	219	222
3644	219	222
3645	218	222
3646	219	221
3647	219	222
3648	219	222
3649	218	222
3650	219	222
3651	218	222
3652	219	222
3653	218	222
3654	220	222
3655	219	222
3656	219	222
3657	218	222
3658	219	223
3659	219	222
3660	219	222
3661	219	222
3662	218	222
3663	218	222
3664	218	222
3665	219	222
3666	219	222
3667	219	222
3668	218	222
3669	219	222
3670	219	222
3671	218	222
3672	219	222
3675	220	222
3676	220	222
3677	218	222
3678	219	221
3679	219	221
3680	218	221
3681	220	222
3682	218	221
3683	219	222
3684	219	221
3685	219	222
3686	218	221
3687	219	223
3688	219	222
3689	219	221
3690	218	222
3691	218	222
3692	218	221
3693	218	221
3694	219	221
3695	219	221
3696	218	221
3697	218	221
3698	218	221
3699	218	221
3700	218	221
3701	219	221
3702	219	221
3703	218	221
3704	218	221
3705	219	221
3706	218	221
3707	219	221
3708	218	221
3709	219	221
3710	219	221
3711	218	221
3712	219	221
3713	219	221
3714	218	221
3715	219	221
3716	219	221
3717	219	221
3718	218	221
3719	218	221
3720	218	221
3721	218	221
3722	218	221
3723	218	221
3724	219	221
3725	218	221
3726	218	221
3727	219	221
3728	219	221
3729	219	221
3730	218	221
3731	219	221
3732	218	221
3733	218	221
3734	219	221
3735	218	221
3736	218	221
3737	219	221
3738	218	221
3739	218	221
3740	219	222
3741	219	222
3742	218	221
3743	218	222
3744	219	221
3745	219	221
3746	219	222
3747	218	221
3748	219	222
3749	219	222
3750	219	222
3751	219	222
3752	218	222
3753	219	222
3754	218	222
3755	219	221
3756	218	222
3757	218	221
3758	219	221
3759	219	221
3760	218	221
3761	218	221
3762	219	221
3763	218	221
3764	218	221
3765	219	221
3766	218	221
3767	219	221
3768	219	221
3769	218	221
3770	218	221
3771	219	221
3772	218	221
3773	219	221
3774	219	221
3775	219	221
3776	219	221
3777	219	221
3778	219	221
3782	219	221
3783	219	222
3784	218	221
3785	218	222
3786	218	221
3787	218	221
3788	218	222
3789	219	222
3790	219	222
3791	218	222
3792	219	222
3793	219	222
3794	218	222
3795	219	222
3796	219	221
3797	219	222
3798	219	222
3799	219	222
3800	218	222
3801	219	222
3802	219	222
3803	219	221
3804	219	221
3805	218	222
3806	219	221
3807	219	221
3808	219	221
3809	218	221
3810	219	221
3811	219	221
3812	219	221
3813	218	221
3814	219	221
3815	219	221
3816	218	221
3817	219	221
3818	218	221
3819	218	221
3820	219	221
3821	219	221
3822	219	221
3823	218	221
3824	218	221
3825	218	221
3826	218	221
3827	218	221
3828	219	221
3829	218	221
3830	219	221
3831	219	221
3832	218	221
3833	218	221
3834	219	221
3835	219	221
3836	218	221
3837	218	221
3838	218	221
3839	219	221
3840	218	221
3841	218	221
3842	218	221
3843	219	221
3844	219	221
3845	219	221
3846	219	221
3847	218	221
3848	219	221
3849	219	221
3850	219	222
3851	219	221
3852	218	221
3853	219	221
3854	219	221
3855	218	221
3856	219	221
3857	219	221
3858	219	221
3859	218	221
3860	218	221
3861	219	221
3862	218	221
3863	219	221
3864	218	221
3865	219	221
3866	219	221
3867	219	222
3868	219	222
3869	219	222
3870	218	221
3871	218	221
3872	219	222
3873	219	222
3874	218	221
3875	219	222
3876	219	223
3877	219	222
3878	218	222
3879	219	222
3880	218	222
3881	219	222
3882	218	222
3883	218	222
3884	218	222
3885	218	222
3886	218	223
3887	218	223
3888	218	223
3889	219	223
3890	218	223
3891	219	223
3892	219	223
3893	221	223
3894	219	223
3895	218	223
3896	219	222
3897	218	223
3898	218	223
3899	219	223
3900	218	223
3901	218	223
3902	218	223
3903	221	223
3904	219	223
3905	221	223
3906	221	223
3907	219	223
3908	221	223
3909	218	223
3910	221	223
3911	219	223
3912	221	223
3913	218	223
3914	219	223
3915	218	223
3916	218	223
3917	218	223
3918	218	223
3920	219	223
3921	218	223
3922	218	223
3923	219	223
3924	219	223
3925	219	223
3926	219	223
3927	218	223
3928	219	223
3929	218	223
3930	218	223
3931	218	223
3932	219	223
3933	219	223
3934	219	223
3935	219	223
3936	218	223
3937	219	223
3938	219	223
3939	219	223
3941	219	223
3942	219	223
3943	219	223
3944	219	223
3945	218	223
3946	218	223
3947	218	223
3948	218	223
3949	218	223
3950	219	223
3951	219	223
3952	218	223
3953	218	223
3954	218	223
3955	218	223
3956	219	223
3957	218	223
3958	218	223
3959	218	223
3960	218	223
3961	218	222
3962	218	222
3963	218	223
3964	221	223
3965	218	223
3966	218	223
3967	218	223
3968	218	222
3969	218	223
3970	218	223
3971	218	223
3972	218	223
3973	218	223
3974	218	223
3975	218	223
3976	219	223
3977	219	223
3978	219	223
3979	219	223
3980	218	223
3981	219	223
3982	218	223
3983	219	223
3984	219	223
3985	219	222
3986	219	222
3987	218	222
3988	219	222
3989	219	222
3992	219	222
3997	219	222
4003	219	222
4004	219	222
4005	219	222
4006	219	222
4007	218	222
4008	219	222
4009	219	222
4010	219	222
4011	219	222
4012	219	222
4013	219	222
4014	219	222
4015	218	222
4016	218	222
4017	218	222
4018	218	222
4019	219	222
4020	219	222
4021	219	222
4022	219	222
4023	218	222
4024	218	222
4025	219	222
4026	218	222
4027	218	222
4028	218	222
4029	218	222
4030	218	222
4031	218	222
4032	219	222
4033	219	222
4034	219	223
4035	218	222
4036	218	222
4037	218	222
4038	218	222
4039	218	222
4040	218	222
4041	218	222
4042	218	222
4043	218	222
4044	219	222
4045	218	222
4046	218	222
4047	219	222
4048	219	222
4049	218	222
4050	219	222
4051	219	222
4053	219	222
4055	219	222
4059	218	222
4062	219	222
4063	219	222
4064	219	222
4066	219	222
4067	219	222
4068	218	222
4069	218	222
4070	218	222
4071	218	222
4072	218	222
4073	218	222
4074	218	222
4075	218	222
4076	218	222
4077	218	222
4078	219	222
4079	218	222
4080	218	222
4081	218	222
4082	218	222
4083	218	222
4084	219	222
4085	218	222
4086	218	222
4087	218	222
4088	218	222
4089	218	222
4090	219	222
4091	219	222
4092	218	222
4093	218	222
4094	219	222
4095	218	222
4096	219	222
4097	219	222
4098	218	222
4099	218	222
4100	219	222
4101	219	223
4104	219	222
4106	219	223
4107	219	222
4108	221	223
4109	221	223
4110	218	223
4111	221	223
4112	218	222
4113	219	222
4114	219	222
4115	219	222
4116	219	222
4117	219	222
4118	219	222
4120	219	222
4121	219	222
4122	218	222
4123	219	222
4124	219	222
4125	219	222
4126	219	222
4127	218	222
4128	219	222
4129	219	222
4130	218	222
4131	219	222
4132	219	222
4133	219	222
4134	219	222
4135	219	222
4136	218	222
4137	219	222
4139	219	222
4140	219	222
4141	219	222
4142	219	222
4144	219	222
4145	218	222
4146	219	222
4147	219	222
4148	219	222
4149	219	222
4150	219	222
4151	218	222
4152	218	222
4153	219	222
4154	219	222
4155	219	222
4156	219	222
4157	219	222
4158	219	222
4159	219	222
4160	219	222
4161	219	222
4162	219	222
4163	219	222
4164	219	222
4165	218	222
4166	219	222
4167	218	222
4168	219	222
4169	219	222
4170	219	222
4171	219	222
4172	219	222
4173	219	223
4174	219	222
4175	219	223
4176	219	222
4177	219	222
4178	218	222
4179	219	222
4180	219	222
4181	219	222
4182	219	222
4183	218	222
4184	219	222
4185	219	222
4186	219	222
4187	218	222
4188	219	222
4189	218	222
4190	219	222
4191	219	222
4192	219	222
4193	219	222
4194	219	222
4195	218	222
4196	219	222
4197	219	222
4198	219	222
4199	219	222
4200	219	222
4201	219	222
4202	219	222
4203	219	222
4204	219	222
4205	219	222
4206	218	222
4207	219	222
4208	218	222
4209	218	222
4210	219	222
4211	218	222
4212	219	222
4213	219	222
4214	219	222
4215	219	222
4216	219	222
4217	219	222
4218	219	222
4219	219	222
4220	219	222
4221	219	222
4222	218	222
4223	219	222
4224	219	222
4225	219	222
4226	218	222
4227	219	222
4228	219	222
4229	218	222
4230	219	222
4231	219	222
4232	219	222
4233	218	222
4234	219	222
4235	219	222
4236	219	223
4237	219	222
4238	219	223
4239	218	222
4240	218	222
4241	219	222
4242	219	222
4243	219	222
4244	219	222
4245	219	222
4246	219	222
4247	219	222
4248	219	222
4249	219	223
4250	219	222
4251	219	222
4252	219	222
4253	219	222
4254	219	222
4257	219	222
4258	219	222
4259	219	222
4260	218	222
4261	219	222
4263	219	222
4264	219	222
4265	219	222
4266	219	222
4267	219	222
4268	219	222
4269	219	222
4270	218	222
4271	219	222
4272	219	222
4273	219	222
4274	219	222
4275	219	222
4276	219	222
4277	219	222
4278	218	222
4279	219	222
4280	219	222
4281	218	222
4282	219	222
4283	219	222
4284	219	222
4285	218	222
4286	219	222
4287	219	222
4288	219	222
4289	219	222
4290	219	222
4291	219	222
4292	219	222
4293	219	222
4294	219	222
4295	219	222
4296	219	222
4297	219	222
4298	218	222
4299	219	222
4300	218	222
4301	219	222
4302	219	222
4303	219	222
4304	219	222
4305	219	222
4306	219	222
4307	219	222
4308	219	222
4309	219	222
4310	219	222
4311	218	222
4312	219	222
4313	219	222
4314	218	222
4315	219	222
4316	219	222
4317	219	222
4318	219	222
4319	219	222
4320	218	222
4321	219	222
4322	219	222
4323	219	222
4324	218	222
4325	219	222
4326	219	222
4327	219	222
4328	218	222
4329	218	222
4330	219	222
4331	219	222
4332	219	222
4333	219	222
4334	219	222
4335	219	222
4336	218	222
4337	219	222
4338	219	222
4339	219	222
4340	219	222
4341	218	222
4342	219	222
4343	219	222
4344	219	222
4345	219	222
4346	219	222
4347	218	222
4348	219	222
4349	219	222
4350	219	222
4351	219	222
4352	219	222
4353	219	222
4354	218	222
4355	218	222
4356	218	222
4357	219	222
4358	218	223
4359	219	222
4360	219	222
4361	218	223
4362	221	223
4363	221	223
4364	219	223
4366	219	222
4367	219	222
4368	219	222
4369	219	222
4370	218	222
4371	219	222
4372	219	222
4373	219	222
4374	219	222
4375	219	222
4376	218	222
4377	219	222
4378	219	222
4379	219	222
4380	219	222
4381	219	222
4382	219	222
4383	219	222
4384	219	222
4385	219	222
4386	219	222
4387	219	222
4388	218	222
4389	219	222
4390	219	222
4391	219	222
4392	218	222
4393	219	222
4394	218	222
4395	219	222
4396	219	222
4397	218	222
4398	219	222
4399	218	222
4400	219	222
4401	219	222
4402	219	222
4403	219	222
4404	219	222
4405	219	222
4406	219	222
4407	219	222
4408	219	222
4409	219	222
4410	218	222
4411	219	222
4412	219	222
4413	219	222
4414	219	222
4415	218	222
4416	219	222
4417	218	222
4418	219	222
4419	219	222
4420	219	222
4421	218	222
4422	218	222
4423	219	222
4424	219	222
4425	219	222
4426	219	222
4427	219	222
4428	219	222
4429	218	222
4430	219	222
4431	218	222
4432	219	222
4433	218	222
4434	219	222
4435	218	222
4436	219	222
4437	218	222
4438	219	222
4439	219	222
4440	219	222
4441	219	222
4442	219	222
4443	219	222
4444	218	222
4445	218	222
4446	219	222
4447	219	222
4448	219	222
4449	219	222
4450	219	222
4451	219	222
4452	219	222
4453	219	222
4454	219	222
4455	218	222
4456	219	222
4457	219	222
4458	218	222
4459	218	222
4460	219	222
4461	218	222
4462	219	222
4463	219	222
4464	219	222
4465	219	222
4466	219	222
4467	219	222
4468	219	222
4469	219	222
4470	219	222
4471	219	222
4472	219	222
4473	219	222
4474	219	222
4475	219	222
4476	219	222
4477	219	222
4478	218	222
4479	219	222
4480	219	222
4481	218	222
4482	219	222
4483	219	222
4484	218	222
4485	218	222
4486	218	222
4487	218	222
4488	218	222
4489	219	222
4490	218	222
4491	218	222
4492	218	222
4493	218	222
4494	218	222
4495	218	222
4496	218	222
4497	219	222
4498	219	222
4499	219	222
4500	219	222
4501	218	222
4502	218	222
4503	219	222
4504	219	222
4505	218	222
4506	219	222
4507	219	222
4508	219	222
4509	218	222
4510	218	223
4511	219	222
4512	218	222
4513	218	222
4514	218	222
4515	218	222
4516	218	222
4517	218	222
4518	218	222
4519	218	222
4520	218	222
4521	219	222
4522	219	222
4523	218	222
4524	218	222
4525	218	222
4526	219	222
4527	218	222
4528	218	222
4529	218	222
4530	219	222
4531	219	222
4532	219	222
4533	218	222
4534	218	222
4535	219	222
4536	219	222
4537	218	222
4538	218	222
4539	219	222
4540	219	222
4541	218	222
4542	218	222
4543	218	222
4544	218	222
4545	218	222
4546	218	222
4547	219	222
4548	218	222
4549	218	222
4550	219	222
4551	218	222
4552	219	222
4553	218	222
4554	218	222
4555	218	222
4556	218	222
4557	218	222
4558	219	222
4559	218	222
4560	219	222
4561	219	222
4562	219	222
4563	218	222
4564	218	222
4565	219	222
4566	218	222
4567	219	222
4568	218	222
4569	218	222
4570	219	222
4571	218	222
4572	218	222
4573	218	222
4574	218	222
4575	218	222
4576	218	222
4577	219	222
4578	218	222
4579	218	222
4580	219	222
4581	218	222
4582	218	222
4583	218	222
4584	218	222
4585	219	222
4586	218	222
4587	218	222
4588	218	222
4589	218	222
4590	219	222
4591	218	222
4592	219	222
4593	218	222
4594	218	222
4595	218	222
4596	218	222
4597	218	222
4598	219	222
4599	219	222
4600	218	222
4601	218	222
4602	218	222
4603	218	222
4604	219	222
4605	219	222
4606	218	222
4607	218	222
4608	218	222
4609	218	222
4610	219	222
4611	218	222
4612	218	222
4613	218	222
4614	219	222
4615	218	222
4616	218	222
4617	218	222
4618	218	222
4619	218	222
4620	219	222
4621	218	222
4622	218	222
4623	218	222
4624	218	222
4625	218	222
4626	219	222
4627	219	222
4628	219	222
4629	218	222
4630	219	222
4631	218	222
4632	218	222
4633	219	222
4634	218	222
4635	219	222
4636	219	222
4637	219	222
4638	219	222
4639	218	222
4640	218	222
4641	218	222
4642	218	222
4643	219	222
4644	218	222
4645	219	222
4646	218	222
4647	218	222
4648	218	222
4649	218	222
4650	218	222
4651	218	222
4652	218	222
4653	218	222
4654	218	222
4655	218	222
4656	219	222
4657	218	222
4658	218	222
4659	218	222
4660	218	222
4661	219	222
4662	218	222
4663	219	222
4664	218	222
4665	219	222
4666	218	222
4667	218	222
4668	219	222
4669	218	222
4670	219	222
4671	219	222
4672	219	222
4673	219	222
4674	219	222
4675	219	222
4676	218	222
4677	218	222
4678	218	222
4679	219	222
4680	218	222
4681	218	222
4682	218	222
4683	218	222
4684	218	222
4685	219	222
4686	218	222
4687	218	222
4688	218	222
4689	218	222
4690	218	222
4691	218	222
4692	219	222
4693	218	222
4694	218	222
4695	218	222
4696	218	222
4697	218	222
4698	218	222
4699	218	222
4700	218	222
4701	218	222
4702	218	222
4703	218	222
4704	218	222
4705	218	222
4706	218	222
4707	218	222
4708	219	222
4709	219	222
4710	218	222
4711	219	222
4712	219	222
4713	219	222
4714	219	222
4715	219	222
4716	219	223
4717	219	223
4718	219	223
4719	218	223
4720	219	223
4721	219	223
4722	219	223
4723	219	223
4724	218	223
4725	218	223
4726	218	223
4727	219	223
4728	219	223
4729	218	223
4730	219	223
4731	219	223
4732	219	223
4733	219	223
4734	219	223
4735	218	223
4736	218	223
4737	218	223
4738	219	223
4739	218	223
4740	218	223
4741	219	223
4742	219	223
4743	219	223
4744	218	223
4745	219	223
4746	218	223
4747	219	223
4748	219	223
4749	219	223
4750	219	223
4751	219	223
4752	219	223
4753	219	223
4754	218	223
4755	218	223
4756	219	223
4757	218	223
4758	219	223
4759	218	223
4760	218	223
4761	219	223
4762	219	223
4763	218	223
4764	219	223
4765	218	223
4766	218	223
4767	219	223
4768	219	223
4769	218	223
4770	219	223
4771	219	223
4772	219	223
4773	219	223
4774	219	223
4775	218	223
4776	219	223
4777	218	223
4778	219	223
4779	218	223
4780	218	223
4781	218	223
4782	219	223
4783	219	223
4784	219	223
4785	219	223
4786	218	223
4787	219	223
4788	219	223
4789	219	223
4790	219	223
4791	219	223
4792	219	223
4793	218	223
4794	219	223
4795	218	223
4796	219	223
4797	219	223
4798	219	223
4799	219	223
4800	219	223
4801	219	223
4802	219	223
4803	219	223
4804	219	223
4805	219	223
4806	219	223
4807	219	223
4808	219	223
4809	218	223
4810	218	223
4811	219	223
4812	219	223
4813	219	223
4814	219	223
4815	219	223
4816	219	223
4817	219	223
4818	219	223
4819	218	223
4820	218	223
4821	219	223
4822	219	223
4823	219	223
4824	219	223
4825	219	223
4826	218	223
4827	218	223
4828	218	223
4829	219	223
4830	218	223
4831	219	223
4832	219	223
4833	219	223
4834	219	223
4835	218	223
4836	219	223
4837	219	223
4838	218	223
4839	219	223
4840	218	223
4841	219	223
4842	219	223
4843	218	223
4844	219	223
4845	219	223
4846	219	223
4847	219	223
4848	218	223
4849	219	223
4850	219	223
4851	219	223
4852	219	223
4853	219	223
4854	219	223
4855	219	223
4856	219	223
4857	219	223
4858	219	223
4859	218	223
4860	218	223
4861	218	223
4862	218	223
4863	218	223
4864	218	223
4865	218	223
4866	219	223
4867	219	223
4868	219	223
4869	219	223
4870	219	223
4871	219	223
4872	219	223
4873	219	223
4874	219	223
4875	219	223
4876	218	223
4877	218	223
4878	219	223
4879	219	223
4880	219	223
4881	218	223
4882	218	223
4883	218	223
4884	218	223
4885	218	223
4886	218	223
4887	219	223
4888	219	223
4889	218	223
4890	218	223
4891	218	223
4892	218	223
4893	218	223
4894	218	223
4895	218	223
4896	218	223
4897	218	223
4898	218	223
4899	218	223
4900	218	223
4901	218	223
4902	218	223
4903	218	223
4904	218	223
4905	218	223
4906	220	223
4907	218	223
4908	219	223
4909	219	223
4910	219	223
4911	219	223
4912	219	223
4913	219	223
4914	219	223
4915	219	223
4916	219	223
4917	219	223
4918	219	223
4919	219	223
4920	218	223
4921	219	223
4922	219	223
4923	219	223
4924	219	223
4925	218	223
4926	219	223
4927	219	223
4928	219	223
4929	219	223
4930	219	223
4931	219	223
4932	219	223
4933	219	223
4934	219	223
4935	219	223
4936	219	223
4937	219	223
4938	219	224
4939	219	223
4940	220	223
4941	219	223
4942	220	223
4943	218	223
4944	220	223
4945	220	223
4946	220	223
4947	220	223
4948	219	223
4949	219	223
4950	220	223
4951	220	223
4952	219	223
4953	219	223
4954	219	223
4955	219	223
4956	219	223
4957	219	223
4958	219	223
4959	219	223
4960	219	223
4961	219	223
4962	219	223
4963	219	223
4964	219	223
4965	219	223
4966	219	223
4967	218	223
4968	218	223
4969	218	223
4970	219	223
4971	218	223
4972	218	223
4973	218	223
4974	219	223
4975	219	222
4976	219	222
4977	218	222
4978	219	222
4979	219	222
4980	219	222
4981	219	222
4982	219	222
4983	219	222
4984	218	222
4985	218	222
4986	219	222
4987	219	222
4988	219	222
4989	219	222
4990	219	222
4991	219	222
4992	219	222
4993	219	222
4994	219	222
4995	219	222
4996	218	222
4997	219	222
4998	218	222
4999	219	222
5000	219	222
5001	219	222
5002	219	222
5003	218	222
5004	219	222
5005	219	222
5006	219	222
5007	219	222
5008	219	222
5009	219	222
5010	219	222
5011	219	222
5012	219	222
5013	219	222
5014	219	222
5015	219	222
5016	218	222
5017	219	222
5018	219	222
5019	219	222
5020	219	222
5021	219	222
5022	219	222
5023	218	222
5024	219	222
5026	219	222
5027	219	222
5028	219	222
5029	219	222
5030	218	222
5032	219	222
5034	219	222
5035	219	222
5036	219	222
5037	219	222
5038	219	222
5039	219	222
5040	219	222
5041	219	222
5042	219	222
5043	219	222
5045	219	222
5046	219	222
5047	219	222
5048	219	222
5049	219	223
5050	219	223
5051	219	223
5052	219	223
5053	219	223
5054	219	222
5055	219	222
5056	219	222
5057	218	222
5058	218	222
5059	218	222
5060	219	222
5061	219	222
5062	219	222
5063	219	222
5064	219	222
5065	219	222
5066	219	222
5067	219	222
5068	219	222
5069	218	222
5070	219	222
5071	219	222
5072	219	222
5073	218	222
5074	218	222
5075	218	222
5076	219	222
5077	219	222
5078	219	222
5079	219	222
5080	219	222
5081	218	222
5082	219	222
5083	219	222
5084	219	222
5085	219	222
5086	219	222
5087	219	222
5088	218	222
5089	219	222
5090	219	222
5091	219	222
5092	218	222
5093	219	222
5094	219	222
5095	219	222
5096	219	222
5097	219	222
5098	219	222
5099	219	222
5100	218	222
5101	219	223
5102	219	222
5103	219	222
5104	219	222
5105	219	222
5106	219	222
5107	219	222
5108	219	222
5109	218	222
5110	219	222
5111	218	222
5112	219	222
5113	219	222
5114	219	222
5115	218	222
5116	218	222
5117	219	222
5118	219	222
5119	219	222
5120	219	222
5121	219	222
5122	219	222
5123	218	222
5124	218	222
5125	218	222
5126	218	222
5127	219	222
5128	219	222
5129	219	222
5130	218	222
5131	218	222
5132	219	222
5133	219	222
5134	218	222
5135	219	222
5136	219	222
5137	219	222
5138	219	222
5139	219	222
5140	218	222
5141	219	222
5142	219	222
5143	219	223
5144	219	223
5145	219	222
5147	218	222
5148	219	222
5149	218	222
5150	218	222
5151	219	222
5152	218	222
5153	219	222
5154	219	222
5155	219	222
5156	219	222
5157	218	222
5158	218	222
5159	219	222
5160	218	222
5161	219	222
5162	219	222
5163	219	222
5164	219	222
5165	219	222
5166	219	222
5167	218	222
5168	219	222
5169	218	222
5170	219	222
5171	219	222
5172	219	222
5173	218	222
5174	219	222
5175	219	222
5176	219	222
5177	219	222
5178	218	222
5179	218	222
5180	218	222
5181	218	222
5182	218	222
5183	218	222
5184	219	222
5185	218	222
5186	218	222
5187	219	222
5188	219	222
5189	219	222
5190	219	222
5191	219	222
5192	219	222
5193	219	222
5194	218	222
5195	219	222
5196	219	222
5197	218	222
5198	218	222
5199	218	222
5200	218	222
5201	218	222
5202	218	222
5203	219	222
5204	218	222
5205	218	222
5206	219	222
5207	218	222
5208	219	222
5209	219	222
5210	218	222
5211	218	222
5212	219	222
5213	219	222
5214	219	222
5215	218	222
5216	218	222
5217	218	222
5218	219	222
5219	218	222
5220	218	222
5221	218	222
5222	218	222
5223	218	222
5224	218	222
5225	218	222
5226	219	222
5227	219	222
5228	218	222
5229	218	222
5230	218	222
5231	218	222
5232	218	222
5233	218	222
5234	219	222
5235	218	222
5236	219	222
5237	218	222
5238	219	222
5239	219	222
5240	218	222
5241	218	222
5242	219	222
5243	219	222
5244	219	222
5245	219	222
5246	219	222
5247	218	222
5248	219	222
5249	219	222
5250	219	222
5251	218	222
5252	218	222
5253	219	222
5254	218	222
5255	218	222
5256	218	222
5257	219	222
5258	218	222
5259	218	222
5260	218	222
5261	218	222
5262	218	222
5263	219	222
5264	219	222
5265	218	222
5266	218	222
5267	219	222
5268	218	222
5269	218	222
5270	218	222
5271	218	222
5272	218	222
5273	218	222
5274	218	222
5275	218	222
5276	219	222
5277	219	222
5278	219	222
5279	219	222
5280	219	222
5281	218	222
5282	219	222
5283	219	222
5284	219	222
5285	218	222
5286	219	222
5287	218	222
5288	218	222
5289	219	222
5290	218	222
5291	219	222
5292	219	222
5293	219	222
5294	218	222
5295	219	222
5296	219	222
5297	219	222
5298	218	222
5299	218	222
5300	219	222
5301	219	222
5302	219	222
5303	219	222
5304	219	222
5305	219	222
5306	218	222
5307	219	222
5308	219	222
5309	218	222
5310	219	222
5311	219	222
5312	219	222
5313	219	222
5314	218	222
5315	219	222
5316	218	222
5317	219	222
5318	218	222
5319	219	222
5320	218	222
5321	219	222
5322	219	222
5323	219	222
5324	218	222
5325	218	222
5326	219	222
5327	218	222
5328	219	222
5329	219	222
5330	218	222
5331	219	222
5332	219	222
5333	219	222
5334	219	222
5335	219	222
5336	219	222
5337	218	222
5338	219	222
5339	219	222
5340	218	222
5341	219	222
5342	218	222
5343	219	222
5344	219	222
5345	219	222
5346	219	222
5347	219	222
5348	218	222
5349	219	222
5350	219	222
5351	219	222
5352	218	222
5353	219	222
5354	219	222
5355	218	222
5356	219	222
5357	219	222
5358	219	222
5359	219	222
5360	219	222
5361	219	222
5362	218	222
5363	219	222
5364	219	222
5365	219	222
5366	219	222
5367	219	222
5368	218	222
5369	219	222
5370	219	222
5371	219	222
5373	219	222
5375	219	222
5376	219	222
5377	218	222
5378	219	222
5379	219	222
5380	219	222
5381	218	222
5382	219	222
5383	219	222
5384	219	222
5385	219	222
5386	219	222
5387	219	222
5388	219	222
5389	219	222
5390	218	222
5391	219	222
5392	219	222
5393	218	222
5394	219	222
5395	219	222
5396	219	222
5397	219	222
5398	219	222
5399	219	222
5400	219	222
5401	219	222
5402	219	222
5403	219	222
5404	218	222
5405	219	222
5406	219	222
5407	219	222
5408	219	222
5409	219	222
5410	219	222
5411	219	222
5412	219	222
5413	219	222
5414	219	222
5415	219	222
5416	219	222
5417	219	222
5418	219	222
5419	218	222
5420	219	222
5421	219	222
5422	219	222
5423	219	222
5424	218	222
5425	218	222
5426	219	222
5427	219	222
5428	219	222
5429	219	222
5430	219	222
5431	218	222
5432	218	222
5433	219	222
5434	219	222
5435	219	222
5436	219	222
5437	219	222
5438	218	222
5439	219	222
5440	218	222
5441	219	222
5442	219	222
5443	219	222
5444	219	222
5445	219	222
5446	219	222
5447	218	222
5448	219	222
5449	219	222
5450	219	222
5451	218	222
5452	219	222
5453	219	222
5454	219	222
5455	219	222
5456	218	222
5457	219	222
5458	218	222
5459	219	222
5460	219	222
5461	219	222
5462	219	222
5463	219	222
5464	218	222
5465	218	222
5466	219	222
5467	219	222
5468	219	222
5469	219	222
5470	219	222
5471	219	222
5472	219	222
5473	219	222
5474	219	222
5475	219	222
5476	219	222
5477	219	222
5478	219	222
5480	219	222
5481	219	222
5482	219	222
5483	219	222
5484	219	222
5485	219	222
5486	219	222
5487	219	222
5488	219	222
5489	219	222
5490	219	222
5491	218	222
5492	218	222
5493	219	222
5494	219	222
5495	219	222
5496	219	222
5497	218	222
5498	219	222
5499	219	222
5500	219	222
5501	218	222
5502	219	222
5503	218	222
5504	219	222
5505	219	222
5506	218	222
5507	219	222
5508	219	222
5509	218	222
5510	218	222
5511	219	222
5512	219	222
5513	218	222
5514	219	222
5515	219	222
5516	219	222
5517	219	222
5518	219	222
5519	219	222
5520	219	222
5521	218	222
5522	219	222
5523	218	222
5524	219	222
5525	218	222
5526	219	222
5527	219	222
5528	219	222
5529	219	222
5530	219	222
5531	219	222
5532	218	222
5533	218	222
5534	219	222
5535	219	222
5536	218	222
5537	219	222
5538	219	222
5539	219	222
5540	219	222
5541	219	222
5542	219	222
5543	219	222
[truncated: 36,564 more rows]
