# Supplementary material for: Correlating fluorescence microscopy, optical and magnetic tweezers to study single chiral biopolymers such as DNA
Source: Nat Commun. 2024 Mar 29;15:2748. doi: 10.1038/s41467-024-47126-6 (PMC10980717; doi:10.1038/s41467-024-47126-6)
Supplement: Supplementary file 21 — Source Data [file 41467_2024_47126_MOESM21_ESM.zip › source data_final/extd data fig 3/N01_07pN/end-end_N01_07.dat]

       1     970.3498
       2     966.5504
       3     961.3361
       4     958.1833
       5     957.3207
       6     954.9459
       7     949.7363
       8     945.3910
       9     941.5053
      10     942.2309
      11     936.1404
      12     934.9627
      13     930.7043
      14     928.9325
      15     923.4856
      16     919.2937
      17     917.4548
      18     915.9785
      19     912.8740
      20     913.7528
      21     914.6894
      22     912.4268
      23     905.2795
      24     902.6382
      25     900.0059
      26     898.5922
      27     894.3680
      28     890.8661
      29     888.4649
      30     887.9600
      31     886.0023
      32     886.0796
      33     881.5277
      34     882.1453
      35     878.7966
      36     881.0395
      37     878.9974
      38     879.2546
      39     876.4329
      40     879.7820
      41     880.3122
      42     879.3863
      43     878.9859
      44     877.3062
      45     874.6816
      46     876.0062
      47     869.7896
      48     868.7159
      49     869.3258
      50     866.2221
      51     861.1034
      52     863.1812
      53     859.0410
      54     857.6380
      55     854.1092
      56     852.1237
      57     851.8647
      58     848.0996
      59     845.1801
      60     843.9174
      61     845.4790
      62     844.2485
      63     846.1785
      64     846.5857
      65     843.3494
      66     843.2681
      67     841.6091
      68     841.9676
      69     841.0503
      70     843.8780
      71     847.3318
      72     849.1772
      73     847.7906
      74     846.5243
      75     847.5654
      76     845.6510
      77     844.4165
      78     846.0326
      79     842.2039
      80     841.7920
      81     839.9638
      82     835.5985
      83     836.5646
      84     831.6215
      85     830.8800
      86     827.0195
      87     824.6470
      88     826.9444
      89     822.3591
      90     822.1494
      91     822.5171
      92     820.5678
      93     819.1983
      94     814.9359
      95     814.7160
      96     815.3459
      97     812.5997
      98     808.5003
      99     806.6190
     100     809.1794
     101     807.3381
     102     806.0292
     103     802.8418
     104     805.5046
     105     802.0585
     106     802.7078
     107     805.0011
     108     800.3629
     109     801.5415
     110     802.9043
     111     804.2594
     112     802.3725
     113     798.3364
     114     801.4288
     115     802.0286
     116     801.4696
     117     802.8415
     118     803.0221
     119     800.7927
     120     798.9493
     121     797.6047
     122     797.1431
     123     801.1244
     124     792.3360
     125     793.2863
     126     794.7876
     127     795.2630
     128     796.6181
     129     792.9765
     130     791.3149
     131     796.1708
     132     793.6126
     133     791.7886
     134     788.6563
     135     783.3204
     136     783.1741
     137     776.5371
     138     778.8279
     139     775.1076
     140     773.1539
     141     773.8738
     142     768.0887
     143     766.0848
     144     762.2669
     145     765.0873
     146     764.0433
     147     757.4203
     148     755.9176
     149     756.7587
     150     758.2285
     151     759.7346
     152     759.4023
     153     758.5478
     154     760.6817
     155     762.9531
     156     761.7296
     157     762.2133
     158     765.9295
     159     766.8241
     160     768.9354
     161     767.8472
     162     768.8058
     163     771.0587
     164     772.8774
     165     771.1807
     166     770.5515
     167     771.4310
     168     772.3658
     169     769.9863
     170     770.1019
     171     770.5484
     172     767.6852
     173     765.1672
     174     767.6242
     175     768.2963
     176     767.4984
     177     768.4530
     178     766.6348
     179     768.2603
     180     769.3638
     181     769.3224
     182     768.9245
     183     766.2070
     184     767.4432
     185     767.8360
     186     770.3940
     187     769.1707
     188     770.3008
     189     764.6650
     190     765.5853
     191     764.6507
     192     763.2387
     193     765.8410
     194     763.7409
     195     762.5392
     196     765.0729
     197     766.2515
     198     765.3631
     199     766.6044
     200     765.6078
     201     764.5696
     202     762.0538
     203     761.5665
     204     759.5115
     205     761.8924
     206     761.5710
     207     764.1013
     208     761.3796
     209     760.8524
     210     759.1341
     211     760.3252
     212     756.6260
     213     759.4905
     214     761.7364
     215     762.7474
     216     764.3057
     217     766.5625
     218     767.6119
     219     767.8160
     220     765.6516
     221     768.6817
     222     768.2268
     223     765.9537
     224     764.4574
     225     765.9235
     226     764.0189
     227     766.6989
     228     767.0890
     229     770.9574
     230     771.1880
     231     773.0186
     232     772.8519
     233     774.3036
     234     773.5200
     235     774.2816
     236     776.8389
     237     773.8464
     238     774.5792
     239     768.9645
     240     772.2324
     241     770.6669
     242     769.5140
     243     772.1559
     244     770.2966
     245     768.7512
     246     769.9878
     247     769.9594
     248     767.6906
     249     766.9123
     250     767.5437
     251     770.3600
     252     772.7179
     253     776.7241
     254     774.3365
     255     777.7252
     256     780.9641
     257     780.3623
     258     780.5087
     259     774.7321
     260     771.7662
     261     770.8811
     262     769.6865
     263     764.7593
     264     765.6143
     265     764.4134
     266     761.6010
     267     760.5946
     268     761.0630
     269     761.2833
     270     761.0732
     271     764.2128
     272     763.3093
     273     760.2350
     274     757.4462
     275     754.4363
     276     753.5402
     277     748.3971
     278     748.9549
     279     747.2903
     280     748.0747
     281     744.8051
     282     743.1252
     283     742.1260
     284     738.4643
     285     739.4799
     286     737.9724
     287     737.0009
     288     738.3974
     289     732.4955
     290     731.9212
     291     729.3515
     292     728.2180
     293     728.6866
     294     728.2234
     295     725.2502
     296     725.6685
     297     725.6954
     298     725.1777
     299     725.8976
     300     722.5274
     301     722.6325
     302     724.1949
     303     721.8556
     304     721.4670
     305     721.6850
     306     720.5937
     307     720.4874
     308     721.0233
     309     723.2549
     310     722.1037
     311     721.1640
     312     721.3282
     313     723.9242
     314     722.5471
     315     725.4540
     316     723.1344
     317     723.2216
     318     722.0740
     319     723.3607
     320     721.8061
     321     721.3674
     322     719.0035
     323     720.4859
     324     718.7143
     325     718.3010
     326     712.0615
     327     713.5630
     328     713.7764
     329     710.2142
     330     708.8920
     331     705.4671
     332     702.1774
     333     703.4578
     334     703.8176
     335     702.9287
     336     703.4517
     337     701.3826
     338     695.6817
     339     692.9697
     340     693.9886
     341     692.9711
     342     696.8846
     343     694.6278
     344     692.7027
     345     687.9895
     346     685.8683
     347     684.1374
     348     682.4050
     349     681.7097
     350     683.1595
     351     684.9826
     352     683.6736
     353     680.0970
     354     679.9687
     355     679.3545
     356     681.9107
     357     679.2248
     358     681.0222
     359     679.6441
     360     677.5758
     361     675.0341
     362     675.4419
     363     673.6931
     364     671.2414
     365     675.4460
     366     677.1161
     367     679.0789
     368     681.0316
     369     677.2239
     370     678.4434
     371     674.4463
     372     674.9827
     373     674.5381
     374     674.3818
     375     675.3382
     376     676.1755
     377     670.6384
     378     671.7666
     379     668.7644
     380     667.7553
     381     668.9632
     382     666.1088
     383     666.4032
     384     667.1304
     385     664.9763
     386     665.3106
     387     665.6889
     388     663.5987
     389     662.5852
     390     658.8422
     391     658.1058
     392     656.3854
     393     658.0470
     394     658.6463
     395     656.7377
     396     659.9389
     397     664.9688
     398     666.2942
     399     668.0868
     400     665.7478
     401     666.1036
     402     665.9842
     403     663.9589
     404     663.7886
     405     667.5922
     406     669.0437
     407     665.2046
     408     665.3959
     409     663.9072
     410     660.2065
     411     665.6316
     412     665.1196
     413     663.2251
     414     661.6381
     415     662.2029
     416     662.1798
     417     665.3730
     418     666.0033
     419     662.9528
     420     662.5005
     421     665.1420
     422     661.3371
     423     659.8270
     424     657.7821
     425     660.2339
     426     658.7813
     427     659.6224
     428     663.8526
     429     663.3597
     430     663.4835
     431     661.4606
     432     657.4265
     433     658.1215
     434     657.8894
     435     658.4149
     436     658.9078
     437     657.9112
     438     656.7121
     439     657.9484
     440     658.0839
     441     656.2324
     442     656.2809
     443     653.3975
     444     654.6339
     445     656.4800
     446     657.3953
     447     657.2768
     448     657.4845
     449     651.5312
     450     649.1812
     451     653.4334
     452     652.2622
     453     650.6458
     454     646.4151
     455     647.7816
     456     644.9991
     457     644.1737
     458     641.7894
     459     638.9053
     460     637.3214
     461     638.5129
     462     637.3690
     463     639.7076
     464     635.3087
     465     634.5594
     466     632.2090
     467     630.7120
     468     629.6532
     469     626.8764
     470     627.8485
     471     624.1787
     472     625.5753
     473     622.7856
     474     622.6385
     475     620.0411
     476     615.1147
     477     615.4736
     478     609.8119
     479     609.5886
     480     612.2535
     481     606.3892
     482     609.0225
     483     608.4491
     484     610.1238
     485     611.1897
     486     606.9582
     487     607.2066
     488     608.3624
     489     610.7057
     490     609.5563
     491     607.2886
     492     602.6545
     493     602.3715
     494     603.7593
     495     605.8741
     496     608.8353
     497     608.8563
     498     608.9494
     499     606.7032
     500     610.1967
     501     607.5896
     502     609.4271
     503     610.1148
     504     608.4597
     505     609.7491
     506     607.8651
     507     609.4470
     508     614.0559
     509     611.3332
     510     610.2559
     511     608.9032
     512     610.2983
     513     609.0505
     514     609.2455
     515     603.9975
     516     602.6063
     517     602.7222
     518     602.8509
     519     604.5604
     520     601.0909
     521     599.6181
     522     591.6792
     523     592.2237
     524     595.9884
     525     592.9539
     526     587.4331
     527     591.7385
     528     591.2370
     529     589.1521
     530     591.2919
     531     585.4545
     532     588.6194
     533     586.5584
     534     584.7924
     535     582.2916
     536     582.8538
     537     581.9558
     538     582.1788
     539     584.4660
     540     585.4005
     541     580.7741
     542     585.7004
     543     582.5555
     544     580.0897
     545     582.5102
     546     583.8365
     547     579.7119
     548     578.7208
     549     577.8957
     550     576.6273
     551     576.4365
     552     573.3349
     553     575.1048
     554     576.7146
     555     574.7467
     556     577.1708
     557     579.9955
     558     577.4027
     559     580.7182
     560     581.8831
     561     579.1544
     562     581.2887
     563     578.9589
     564     578.5529
     565     578.5006
     566     581.5794
     567     582.5837
     568     586.3192
     569     582.7081
     570     582.2763
     571     576.6814
     572     578.4776
     573     576.6188
     574     577.8597
     575     575.8012
     576     576.3384
     577     575.7238
     578     575.0549
     579     572.9020
     580     572.4793
     581     572.9769
     582     569.7654
     583     573.8812
     584     575.0631
     585     574.2545
     586     572.3191
     587     574.6690
     588     570.9460
     589     565.1240
     590     565.7861
     591     563.6311
     592     562.1435
     593     564.9849
     594     564.7128
     595     564.0328
     596     564.2216
     597     561.5015
     598     559.8488
     599     561.4979
     600     560.0136
     601     562.5532
     602     557.0549
     603     556.0324
     604     552.8544
     605     554.5233
     606     552.9026
     607     551.4240
     608     555.1864
     609     553.0592
     610     551.2755
     611     557.2397
     612     550.1957
     613     556.4855
     614     553.7984
     615     551.2003
     616     552.4811
     617     553.0897
     618     553.1483
     619     552.0233
     620     550.5545
     621     552.6277
     622     557.7883
     623     554.6313
     624     553.7653
     625     559.3699
     626     559.6442
     627     558.8492
     628     561.5842
     629     561.7369
     630     561.5897
     631     562.4557
     632     567.9032
     633     564.6267
     634     567.2436
     635     564.0917
     636     560.0616
     637     559.5851
     638     560.4297
     639     559.4958
     640     557.6809
     641     560.0211
     642     563.2795
     643     559.9145
     644     555.3817
     645     555.8389
     646     557.7193
     647     555.8588
     648     557.2786
     649     556.6307
     650     555.4242
     651     551.5668
     652     550.2956
     653     550.0705
     654     549.2795
     655     553.5142
     656     553.7946
     657     554.2154
     658     558.7331
     659     558.7216
     660     558.3674
     661     562.1099
     662     562.6773
     663     563.4780
     664     558.0405
     665     560.7377
     666     564.1842
     667     562.5674
     668     566.2644
     669     563.7125
     670     564.5372
     671     569.6866
     672     568.1401
     673     573.0120
     674     570.2697
     675     568.9050
     676     570.9281
     677     573.2911
     678     569.7917
     679     575.0189
     680     574.0811
     681     575.2016
     682     576.0250
     683     574.5772
     684     574.8608
     685     575.7842
     686     572.9668
     687     572.0559
     688     569.4536
     689     568.6083
     690     565.5128
     691     562.5506
     692     560.0468
     693     561.1367
     694     563.2723
     695     562.4194
     696     566.6415
     697     565.2340
     698     568.0155
     699     566.7596
     700     563.2812
     701     562.1028
     702     559.7429
     703     559.7696
     704     557.9278
     705     553.4305
     706     551.1294
     707     554.9635
     708     551.6159
     709     552.9396
     710     555.8026
     711     556.7374
     712     557.4537
     713     556.8977
     714     558.6510
     715     559.9842
     716     560.2322
     717     558.9533
     718     560.7620
     719     563.7673
     720     566.6450
     721     565.6656
     722     561.4053
     723     561.0616
     724     560.9986
     725     568.0682
     726     567.4259
     727     569.0960
     728     571.9850
     729     564.9141
     730     565.0104
     731     561.2306
     732     560.0485
     733     560.9842
     734     560.3390
     735     561.3447
     736     559.9935
     737     564.2805
     738     563.1513
     739     563.0705
     740     566.4473
     741     561.6472
     742     561.3831
     743     557.1098
     744     557.2189
     745     555.0686
     746     553.2855
     747     557.0129
     748     555.5519
     749     556.2197
     750     560.4000
     751     563.4698
     752     563.7864
     753     563.0716
     754     560.4282
     755     558.8183
     756     557.1250
     757     555.9821
     758     559.6305
     759     561.8079
     760     565.1775
     761     561.5393
     762     560.7418
     763     562.1621
     764     560.6031
     765     558.8659
     766     556.7048
     767     555.1168
     768     556.4530
     769     555.6122
     770     554.6472
     771     553.1989
     772     550.9350
     773     547.0107
     774     546.4879
     775     544.2271
     776     542.3659
     777     539.9497
     778     540.7653
     779     539.7028
     780     539.2674
     781     539.1441
     782     539.4088
     783     533.8486
     784     533.3720
     785     533.7246
     786     534.2775
     787     533.3225
     788     533.5876
     789     530.5657
     790     531.9213
     791     530.8685
     792     534.6837
     793     538.9758
     794     538.8297
     795     542.9677
     796     539.8034
     797     542.0706
     798     540.7268
     799     542.8515
     800     542.1164
     801     543.0384
     802     541.2970
     803     542.0428
     804     545.4360
     805     540.6809
     806     536.5207
     807     534.1049
     808     529.4026
     809     527.6013
     810     526.8582
     811     528.3571
     812     526.2029
     813     524.0692
     814     523.9680
     815     522.0099
     816     520.6131
     817     522.1196
     818     519.7542
     819     523.1351
     820     526.1102
     821     525.2601
     822     529.5496
     823     532.1640
     824     535.5829
     825     534.5538
     826     536.1895
     827     539.3072
     828     539.0312
     829     539.9324
     830     539.4414
     831     538.0677
     832     539.6676
     833     536.0528
     834     538.9723
     835     538.9302
     836     544.5340
     837     541.8229
     838     539.0713
     839     538.7258
     840     537.8471
     841     536.1153
     842     536.7723
     843     536.4648
     844     541.2399
     845     542.0268
     846     541.5946
     847     537.9165
     848     539.7995
     849     538.7310
     850     534.9299
     851     539.2900
     852     536.9457
     853     538.6485
     854     541.0356
     855     536.9836
     856     539.2404
     857     540.9787
     858     541.8215
     859     537.8386
     860     534.1437
     861     537.1853
     862     536.0587
     863     536.1302
     864     534.3378
     865     530.4780
     866     531.3707
     867     530.0860
     868     530.1592
     869     524.0863
     870     523.2973
     871     521.2965
     872     519.8919
     873     515.0873
     874     517.7393
     875     511.2277
     876     511.2864
     877     510.8734
     878     509.5868
     879     509.1440
     880     506.0925
     881     503.7578
     882     502.9318
     883     502.0798
     884     501.6822
     885     501.5682
     886     502.1990
     887     499.5144
     888     500.4732
     889     503.7761
     890     504.8332
     891     505.8766
     892     504.1918
     893     505.0601
     894     503.1897
     895     507.7903
     896     508.2185
     897     505.8643
     898     508.7270
     899     504.3542
     900     505.0977
     901     502.4062
     902     500.5404
     903     498.6549
     904     496.4041
     905     492.7148
     906     493.3047
     907     492.3122
     908     489.3633
     909     491.0766
     910     488.1558
     911     490.0344
     912     488.6089
     913     488.9954
     914     489.7343
     915     490.6112
     916     493.0472
     917     491.1828
     918     490.6835
     919     488.9822
     920     489.8915
     921     492.8722
     922     493.9256
     923     491.8203
     924     493.9087
     925     494.7385
     926     496.4780
     927     492.0477
     928     493.9273
     929     491.7113
     930     491.9142
     931     491.7075
     932     491.5078
     933     492.3057
     934     490.6312
     935     491.3376
     936     489.0699
     937     486.6585
     938     484.9168
     939     486.6111
     940     486.0453
     941     488.9140
     942     487.4015
     943     489.9832
     944     487.0855
     945     490.7832
     946     489.9936
     947     489.5444
     948     486.7408
     949     487.4828
     950     486.0905
     951     486.8074
     952     487.9981
     953     485.9878
     954     487.9369
     955     484.1461
     956     484.0411
     957     484.1148
     958     481.9606
     959     485.9482
     960     484.9852
     961     483.8216
     962     487.4955
     963     488.1634
     964     484.0364
     965     488.0860
     966     484.9010
     967     487.5935
     968     484.5435
     969     477.8395
     970     477.7495
     971     478.9930
     972     475.4279
     973     478.1841
     974     477.6712
     975     477.6485
     976     475.7599
     977     476.2137
     978     477.3306
     979     477.5269
     980     478.5886
     981     477.1947
     982     477.6735
     983     479.9014
     984     479.4354
     985     479.1354
     986     481.2293
     987     479.9433
     988     484.9398
     989     486.6746
     990     487.7391
     991     488.5281
     992     489.3815
     993     487.0717
     994     487.5078
     995     486.0386
     996     481.0766
     997     484.4546
     998     482.3957
     999     481.8677
    1000     482.5775
    1001     479.2941
    1002     480.9413
    1003     478.8074
    1004     480.3767
    1005     479.2605
    1006     477.7002
    1007     479.6819
    1008     480.7185
    1009     476.7871
    1010     478.7404
    1011     479.0146
    1012     478.2663
    1013     474.8664
    1014     473.5165
    1015     473.5318
    1016     472.6845
    1017     472.8367
    1018     465.3509
    1019     463.5403
    1020     465.5561
    1021     462.2212
    1022     459.6740
    1023     460.2950
    1024     457.9358
    1025     455.7440
    1026     458.2975
    1027     459.1140
    1028     459.9992
    1029     463.1090
    1030     463.2705
    1031     470.7074
    1032     471.9173
    1033     474.9840
    1034     472.9463
    1035     475.0164
    1036     474.5334
    1037     474.2546
    1038     475.1891
    1039     475.2973
    1040     475.5485
    1041     476.7647
    1042     478.5747
    1043     481.0912
    1044     481.3940
    1045     485.0179
    1046     487.4501
    1047     486.7732
    1048     487.0250
    1049     488.1674
    1050     490.5285
    1051     490.3630
    1052     493.2719
    1053     491.0579
    1054     487.9158
    1055     489.7847
    1056     488.8439
    1057     490.0085
    1058     486.5905
    1059     487.2167
    1060     483.6810
    1061     481.4597
    1062     480.8505
    1063     477.9107
    1064     480.1222
    1065     480.0909
    1066     480.3272
    1067     475.8431
    1068     476.9400
    1069     470.3819
    1070     470.5050
    1071     466.1193
    1072     468.3289
    1073     467.5840
    1074     465.2328
    1075     467.8478
    1076     465.9153
    1077     466.9104
    1078     465.4927
    1079     467.1879
    1080     463.4076
    1081     463.6176
    1082     459.5993
    1083     459.4615
    1084     459.4635
    1085     455.2836
    1086     451.3725
    1087     450.9714
    1088     449.6027
    1089     447.3634
    1090     447.0323
    1091     440.4928
    1092     438.5042
    1093     438.6425
    1094     440.6912
    1095     442.0838
    1096     439.0306
    1097     443.6852
    1098     441.9482
    1099     442.5675
    1100     441.4569
    1101     439.1473
    1102     441.0843
    1103     440.3592
    1104     441.7299
    1105     444.5814
    1106     446.5441
    1107     447.9609
    1108     451.4049
    1109     453.5803
    1110     456.6477
    1111     456.6596
    1112     462.1179
    1113     460.0982
    1114     461.1569
    1115     463.2361
    1116     460.5444
    1117     460.8401
    1118     462.4874
    1119     457.9974
    1120     455.4453
    1121     450.5760
    1122     448.7059
    1123     450.3352
    1124     449.6041
    1125     449.4080
    1126     451.2146
    1127     450.0374
    1128     449.9718
    1129     449.3250
    1130     446.4298
    1131     446.9597
    1132     442.9389
    1133     447.3989
    1134     445.1824
    1135     442.0406
    1136     439.8932
    1137     444.3011
    1138     443.3011
    1139     442.1284
    1140     437.8721
    1141     438.6301
    1142     436.3953
    1143     437.5246
    1144     435.3408
    1145     435.6401
    1146     434.9595
    1147     432.3208
    1148     429.4566
    1149     431.5360
    1150     426.8659
    1151     423.4064
    1152     424.7961
    1153     423.5715
    1154     424.5809
    1155     423.2449
    1156     424.8655
    1157     422.5949
    1158     421.9507
    1159     422.1772
    1160     415.9611
    1161     416.0561
    1162     412.7012
    1163     416.0503
    1164     411.6766
    1165     408.9284
    1166     409.4635
    1167     406.3054
    1168     406.1134
    1169     402.1457
    1170     404.4605
    1171     405.6481
    1172     406.0944
    1173     403.1572
    1174     399.8742
    1175     402.9693
    1176     402.6052
    1177     403.2504
    1178     404.3195
    1179     401.7111
    1180     396.9085
    1181     394.7692
    1182     394.7363
    1183     392.5729
    1184     390.1583
    1185     391.8377
    1186     390.7697
    1187     387.4645
    1188     388.3366
    1189     389.7357
    1190     392.3748
    1191     388.2270
    1192     388.3600
    1193     388.7866
    1194     387.9823
    1195     388.5291
    1196     393.3968
    1197     394.8096
    1198     394.1164
    1199     395.8526
    1200     391.6735
    1201     393.9611
    1202     393.3693
    1203     395.7681
    1204     394.0552
    1205     395.4507
    1206     397.0450
    1207     394.1656
    1208     394.1821
    1209     394.7894
    1210     393.3860
    1211     391.9388
    1212     387.2096
    1213     388.0030
    1214     389.1703
    1215     387.4289
    1216     389.1351
    1217     389.0368
    1218     389.6265
    1219     387.2402
    1220     384.2093
    1221     382.6228
    1222     378.6183
    1223     378.0710
    1224     375.9550
    1225     372.0330
    1226     374.0721
    1227     374.1951
    1228     377.6073
    1229     377.0436
    1230     380.6963
    1231     381.3522
    1232     382.4176
    1233     380.9980
    1234     383.5465
    1235     382.6358
    1236     384.8230
    1237     384.5762
    1238     385.7155
    1239     387.9151
    1240     388.0094
    1241     392.2302
    1242     390.4783
    1243     393.0232
    1244     392.7070
    1245     394.5650
    1246     393.7151
    1247     395.6777
    1248     395.5150
    1249     395.3704
    1250     394.3258
    1251     394.1874
    1252     394.8478
    1253     398.1011
    1254     396.5386
    1255     395.9826
    1256     397.2193
    1257     399.1323
    1258     401.9428
    1259     401.6043
    1260     399.7661
    1261     403.6323
    1262     404.2714
    1263     400.8748
    1264     402.0565
    1265     399.6417
    1266     400.4516
    1267     403.1869
    1268     404.0345
    1269     401.6265
    1270     395.0772
    1271     395.7056
    1272     391.4952
    1273     393.5020
    1274     390.3596
    1275     388.4969
    1276     389.5137
    1277     388.3343
    1278     387.0346
    1279     385.4347
    1280     378.8418
    1281     378.3522
    1282     378.3493
    1283     375.9390
    1284     373.4176
    1285     370.1688
    1286     368.3594
    1287     370.9133
    1288     367.7638
    1289     366.8718
    1290     366.1067
    1291     362.4575
    1292     361.8068
    1293     360.5909
    1294     360.1806
    1295     363.7594
    1296     361.9195
    1297     360.2622
    1298     360.8933
    1299     360.7809
    1300     358.6310
    1301     355.7866
    1302     353.9068
    1303     351.1643
    1304     351.7842
    1305     355.8427
    1306     352.3670
    1307     356.3678
    1308     358.6854
    1309     362.4636
    1310     364.7765
    1311     365.5711
    1312     364.8931
    1313     363.5450
    1314     365.2995
    1315     365.8514
    1316     366.3265
    1317     367.6200
    1318     362.6951
    1319     360.4680
    1320     355.5547
    1321     357.1661
    1322     358.7027
    1323     358.9502
    1324     355.2762
    1325     353.2116
    1326     356.0121
    1327     357.1979
    1328     357.7652
    1329     356.7717
    1330     360.7801
    1331     361.7651
    1332     363.4493
    1333     362.7120
    1334     362.2587
    1335     362.8172
    1336     357.1882
    1337     361.3412
    1338     359.0407
    1339     362.0427
    1340     360.7272
    1341     364.0742
    1342     362.8047
    1343     366.7284
    1344     365.9189
    1345     365.3188
    1346     366.2495
    1347     369.3404
    1348     371.0092
    1349     367.8790
    1350     373.8641
    1351     373.1964
    1352     373.6238
    1353     374.7683
    1354     371.4638
    1355     371.3030
    1356     372.3837
    1357     372.1482
    1358     374.5268
    1359     373.9686
    1360     374.1122
    1361     375.4542
    1362     375.8660
    1363     375.6923
    1364     376.1149
    1365     375.6413
    1366     375.3041
    1367     372.8185
    1368     374.2571
    1369     371.3113
    1370     371.8262
    1371     373.3949
    1372     374.3379
    1373     373.8553
    1374     373.4901
    1375     376.4544
    1376     376.2819
    1377     375.9977
    1378     376.0565
    1379     371.3554
    1380     375.8056
    1381     373.3458
    1382     372.0854
    1383     372.6918
    1384     367.7107
    1385     367.3902
    1386     365.7891
    1387     364.7963
    1388     364.2698
    1389     365.8137
    1390     364.5822
    1391     367.2192
    1392     366.9642
    1393     369.5704
    1394     368.2702
    1395     371.7024
    1396     371.1495
    1397     373.4144
    1398     375.5197
    1399     372.3143
    1400     373.7972
    1401     373.2159
    1402     373.5700
    1403     375.1672
    1404     375.0446
    1405     371.5740
    1406     366.2969
    1407     366.5383
    1408     365.0998
    1409     362.4828
    1410     365.3295
    1411     364.9542
    1412     362.6076
    1413     361.6098
    1414     359.8023
    1415     360.3702
    1416     355.3788
    1417     360.3777
    1418     356.1532
    1419     357.6414
    1420     355.0628
    1421     352.6320
    1422     353.2547
    1423     349.8827
    1424     350.6890
    1425     350.8247
    1426     350.6707
    1427     352.7994
    1428     354.2001
    1429     354.6975
    1430     357.5629
    1431     357.5388
    1432     360.3098
    1433     358.4212
    1434     358.3494
    1435     359.3691
    1436     361.3331
    1437     361.5306
    1438     364.5437
    1439     361.2277
    1440     363.6639
    1441     363.1226
    1442     362.2919
    1443     359.6401
    1444     358.1931
    1445     355.3274
    1446     354.7752
    1447     354.5469
    1448     352.2445
    1449     352.1900
    1450     348.7040
    1451     350.1961
    1452     351.0489
    1453     351.5536
    1454     354.6479
    1455     350.8025
    1456     354.0300
    1457     350.9788
    1458     351.6071
    1459     349.4829
    1460     353.0100
    1461     351.1667
    1462     352.6050
    1463     354.0210
    1464     353.0674
    1465     352.4545
    1466     352.4906
    1467     350.7097
    1468     348.8753
    1469     348.0220
    1470     348.3892
    1471     348.2871
    1472     349.4301
    1473     352.0706
    1474     353.3055
    1475     352.1838
    1476     349.2280
    1477     350.9184
    1478     350.4490
    1479     350.9050
    1480     347.7930
    1481     348.7782
    1482     350.6611
    1483     352.2928
    1484     351.1006
    1485     350.9953
    1486     353.2101
    1487     358.7947
    1488     361.6072
    1489     360.7226
    1490     363.3658
    1491     361.6613
    1492     360.2542
    1493     357.9921
    1494     358.6004
    1495     358.6152
    1496     352.4143
    1497     353.1132
    1498     352.1084
    1499     349.5706
    1500     345.5252
    1501     343.1462
    1502     340.0747
    1503     339.4458
    1504     338.3387
    1505     336.5898
    1506     338.9302
    1507     338.2870
    1508     338.8252
    1509     339.1277
    1510     343.0315
    1511     340.9983
    1512     342.4500
    1513     340.5749
    1514     341.2883
    1515     339.2183
    1516     338.3778
    1517     336.8918
    1518     337.9237
    1519     335.2024
    1520     333.4489
    1521     335.6540
    1522     331.6524
    1523     330.5427
    1524     329.8892
    1525     332.0891
    1526     329.5559
    1527     333.5451
    1528     335.5877
    1529     331.0528
    1530     331.9046
    1531     332.9727
    1532     332.7437
    1533     332.5437
    1534     333.3480
    1535     334.0199
    1536     336.8359
    1537     341.5554
    1538     341.3846
    1539     340.7431
    1540     341.9074
    1541     341.0253
    1542     340.9360
    1543     343.0264
    1544     339.2304
    1545     336.4398
    1546     332.5504
    1547     333.3212
    1548     337.0132
    1549     336.4106
    1550     331.8216
    1551     331.3311
    1552     333.7922
    1553     329.1977
    1554     330.5835
    1555     328.0065
    1556     326.2948
    1557     328.9742
    1558     325.9048
    1559     331.4439
    1560     328.3026
    1561     329.6717
    1562     330.3808
    1563     329.6207
    1564     328.7639
    1565     328.1699
    1566     331.6769
    1567     332.5002
    1568     331.9689
    1569     335.9933
    1570     333.3834
    1571     338.8038
    1572     339.0067
    1573     341.3064
    1574     340.7140
    1575     337.1009
    1576     341.8854
    1577     341.2189
    1578     342.0300
    1579     340.9427
    1580     338.4243
    1581     339.8941
    1582     340.8218
    1583     337.4143
    1584     337.4740
    1585     335.6243
    1586     332.3712
    1587     332.4153
    1588     325.4687
    1589     322.3783
    1590     321.2266
    1591     320.3535
    1592     318.3380
    1593     319.2018
    1594     319.5419
    1595     320.7916
    1596     314.4230
    1597     315.4140
    1598     315.0175
    1599     311.3952
    1600     311.2142
    1601     310.8807
    1602     307.8092
    1603     307.7422
    1604     303.7236
    1605     299.2859
    1606     298.9582
    1607     293.7632
    1608     296.0882
    1609     294.0260
    1610     291.3773
    1611     290.7210
    1612     289.9336
    1613     289.6303
    1614     290.4709
    1615     290.9305
    1616     290.3775
    1617     292.4402
    1618     292.6032
    1619     292.0664
    1620     294.5206
    1621     292.8405
    1622     295.6189
    1623     294.1572
    1624     294.5573
    1625     294.8373
    1626     291.0957
    1627     289.7831
    1628     289.3231
    1629     286.7200
    1630     285.8784
    1631     288.2887
    1632     291.0124
    1633     289.1057
    1634     285.8892
    1635     288.1837
    1636     285.0599
    1637     283.6334
    1638     281.2513
    1639     280.5560
    1640     279.8990
    1641     281.5895
    1642     283.1265
    1643     281.4284
    1644     283.3029
    1645     283.8656
    1646     284.0398
    1647     288.2781
    1648     285.9701
    1649     284.8281
    1650     286.7125
    1651     285.3765
    1652     283.7846
    1653     287.5299
    1654     288.3528
    1655     286.6759
    1656     281.0863
    1657     284.0782
    1658     284.1661
    1659     280.2465
    1660     282.1587
    1661     281.4448
    1662     277.0162
    1663     278.3639
    1664     276.9947
    1665     273.3388
    1666     272.9395
    1667     269.9768
    1668     266.7832
    1669     262.2989
    1670     264.3626
    1671     258.7356
    1672     255.4802
    1673     250.8771
    1674     248.1588
    1675     244.4295
    1676     244.5272
    1677     246.2579
    1678     243.6794
    1679     244.5129
    1680     245.0941
    1681     245.8311
    1682     249.7013
    1683     250.5449
    1684     248.0865
    1685     248.8182
    1686     251.3956
    1687     250.0719
    1688     253.2703
    1689     256.1322
    1690     252.2027
    1691     255.5263
    1692     253.8661
    1693     258.3401
    1694     255.9364
    1695     256.6864
    1696     253.5704
    1697     249.7777
    1698     248.6133
    1699     245.9360
    1700     242.3457
    1701     242.4471
    1702     239.9885
    1703     239.0107
    1704     234.8285
    1705     238.7999
    1706     239.0866
    1707     238.4544
    1708     237.2675
    1709     233.8998
    1710     234.5538
    1711     237.3963
    1712     237.2330
    1713     237.4241
    1714     236.1259
    1715     235.6257
    1716     236.4804
    1717     237.0910
    1718     240.8669
    1719     242.0718
    1720     238.7532
    1721     237.6427
    1722     241.7216
    1723     241.8959
    1724     238.2658
    1725     239.5719
    1726     241.1438
    1727     242.3908
    1728     240.4738
    1729     240.2298
    1730     240.9063
    1731     241.6105
    1732     240.5136
    1733     241.6879
    1734     244.9640
    1735     244.2206
    1736     240.7315
    1737     242.2615
    1738     242.1925
    1739     238.4205
    1740     240.3407
    1741     243.5934
    1742     242.4945
    1743     243.0703
    1744     245.8792
    1745     247.5264
    1746     252.7064
    1747     252.1213
    1748     257.3788
    1749     261.0422
    1750     262.3154
    1751     258.8049
    1752     261.2086
    1753     266.4671
    1754     267.5050
    1755     269.5043
    1756     269.6540
    1757     269.1081
    1758     267.7753
    1759     267.3608
    1760     266.3671
    1761     270.2017
    1762     268.3674
    1763     269.1173
    1764     269.2340
    1765     271.8811
    1766     266.2618
    1767     267.8120
    1768     268.5775
    1769     268.5852
    1770     271.3370
    1771     268.5592
    1772     270.8673
    1773     272.4151
    1774     273.2896
    1775     273.8863
    1776     270.8066
    1777     270.4507
    1778     274.7719
    1779     274.0534
    1780     273.1813
    1781     272.5717
    1782     271.2659
    1783     271.9512
    1784     269.4249
    1785     267.9912
    1786     265.4743
    1787     266.3319
    1788     261.0707
    1789     261.5535
    1790     258.3853
    1791     258.7279
    1792     254.8001
    1793     254.1250
    1794     249.9566
    1795     251.2488
    1796     247.0532
    1797     250.0407
    1798     248.0606
    1799     246.2973
    1800     244.7751
    1801     244.0346
    1802     240.6892
    1803     240.2709
    1804     235.0432
    1805     233.0944
    1806     232.4049
    1807     227.5306
    1808     228.1095
    1809     228.8664
    1810     227.9859
    1811     223.4440
    1812     224.0067
    1813     220.9293
    1814     222.6535
    1815     224.7246
    1816     224.2788
    1817     226.4572
    1818     227.6983
    1819     227.7294
    1820     226.6852
    1821     224.7248
    1822     224.9063
    1823     222.4362
    1824     225.2029
    1825     222.5277
    1826     218.7893
    1827     219.1353
    1828     222.6058
    1829     221.9203
    1830     219.5735
    1831     219.2682
    1832     217.4868
    1833     217.5793
    1834     221.6542
    1835     217.9488
    1836     221.9607
    1837     220.9040
    1838     218.8190
    1839     220.0643
    1840     222.0594
    1841     221.4896
    1842     220.4663
    1843     217.9601
    1844     219.3501
    1845     218.4127
    1846     217.5532
    1847     216.2721
    1848     213.6196
    1849     212.5915
    1850     210.0254
    1851     214.1840
    1852     211.8614
    1853     211.4927
    1854     213.9300
    1855     215.2595
    1856     210.8835
    1857     211.2354
    1858     206.1929
    1859     205.0190
    1860     204.7545
    1861     201.7988
    1862     197.7432
    1863     195.6840
    1864     191.8459
    1865     193.5636
    1866     186.6536
    1867     188.6164
    1868     188.8988
    1869     187.8401
    1870     187.4477
    1871     187.7266
    1872     186.5161
    1873     191.8567
    1874     193.0768
    1875     191.6515
    1876     195.5885
    1877     193.2377
    1878     194.4721
    1879     197.0052
    1880     199.9621
    1881     200.6479
    1882     201.2926
    1883     199.2469
    1884     202.0946
    1885     203.4374
    1886     204.0236
    1887     206.1604
    1888     209.1364
    1889     209.3951
    1890     208.0089
    1891     206.3271
    1892     208.0616
    1893     211.0022
    1894     209.1001
    1895     212.3123
    1896     211.2657
    1897     206.4611
    1898     204.6918
    1899     205.3330
    1900     202.1530
    1901     201.4062
    1902     200.0489
    1903     196.7789
    1904     198.6487
    1905     199.3478
    1906     201.8969
    1907     198.0458
    1908     200.7419
    1909     204.0667
    1910     209.2665
    1911     206.6353
    1912     210.6291
    1913     206.9409
    1914     205.2220
    1915     208.3829
    1916     207.7465
    1917     208.7138
    1918     208.6903
    1919     210.2390
    1920     209.4647
    1921     210.6483
    1922     210.6428
    1923     215.1146
    1924     215.3921
    1925     215.3713
    1926     214.8142
    1927     217.0528
    1928     212.9828
    1929     213.4281
    1930     214.4472
    1931     211.5431
    1932     203.8900
    1933     200.7486
    1934     197.8590
    1935     195.9889
    1936     189.5328
    1937     187.3603
    1938     184.9435
    1939     184.3254
    1940     181.7347
    1941     178.6743
    1942     180.9477
    1943     179.3875
    1944     178.8504
    1945     178.2164
    1946     174.0798
    1947     173.3692
    1948     172.1503
    1949     172.5621
    1950     172.5618
    1951     172.4404
    1952     173.8671
    1953     174.4103
    1954     171.5761
    1955     170.8682
    1956     170.8065
    1957     172.6503
    1958     168.4912
    1959     166.6975
    1960     169.3129
    1961     170.7041
    1962     167.6110
    1963     167.5622
    1964     170.6220
    1965     168.4231
    1966     166.8569
    1967     166.2214
    1968     167.8244
    1969     170.9473
    1970     168.9214
    1971     168.1901
    1972     167.4133
    1973     170.6787
    1974     171.3114
    1975     171.5079
    1976     177.2716
    1977     176.3368
    1978     174.0253
    1979     177.1509
    1980     171.9293
    1981     176.4555
    1982     177.1302
    1983     179.7222
    1984     178.3395
    1985     177.1434
    1986     173.5867
    1987     175.7989
    1988     177.1492
    1989     174.1918
    1990     170.0377
    1991     171.5532
    1992     172.1831
    1993     172.2020
    1994     171.0044
    1995     174.2510
    1996     172.6882
    1997     173.2357
    1998     175.1817
    1999     176.4804
    2000     177.9063
    2001     176.8489
    2002     179.1937
    2003     180.0417
    2004     176.9108
    2005     174.5024
    2006     172.5664
    2007     171.3480
    2008     175.5749
    2009     175.7740
    2010     174.0100
    2011     172.8990
    2012     175.5478
    2013     173.6075
    2014     171.2714
    2015     164.3618
    2016     164.8927
    2017     165.7236
    2018     165.1177
    2019     164.7492
    2020     163.1502
    2021     162.2744
    2022     159.5151
    2023     152.8566
    2024     151.3248
    2025     150.4147
    2026     153.3775
    2027     153.9784
    2028     155.9082
    2029     156.9035
    2030     155.3293
    2031     162.3308
    2032     160.8678
    2033     161.2182
    2034     162.5966
    2035     165.9554
    2036     165.5854
    2037     168.2190
    2038     169.3202
    2039     169.0676
    2040     171.0316
    2041     169.4238
    2042     167.7464
    2043     162.7311
    2044     165.1667
    2045     162.9436
    2046     163.9990
    2047     166.0291
    2048     166.1139
    2049     167.1762
    2050     164.9540
    2051     167.0958
    2052     164.9860
    2053     164.2473
    2054     161.7706
    2055     163.1200
    2056     162.0572
    2057     162.2410
    2058     159.0595
    2059     157.0458
    2060     156.8343
    2061     156.4409
    2062     157.7950
    2063     159.5218
    2064     156.2291
    2065     156.1690
    2066     152.9566
    2067     152.3793
    2068     156.3865
    2069     155.7903
    2070     155.3623
    2071     155.8602
    2072     159.0422
    2073     157.9218
    2074     156.1745
    2075     156.5563
    2076     159.0335
    2077     160.2784
    2078     162.0337
    2079     158.8757
    2080     157.5580
    2081     155.7929
    2082     161.7752
    2083     161.7500
    2084     161.1536
    2085     164.3611
    2086     165.2219
    2087     168.4663
    2088     173.0637
    2089     177.3230
    2090     179.6778
    2091     178.6364
    2092     178.1699
    2093     175.1009
    2094     176.2526
    2095     177.2262
    2096     177.1270
    2097     180.8926
    2098     176.4040
    2099     179.6321
    2100     182.0419
    2101     188.5091
    2102     192.4549
    2103     192.7110
    2104     193.9531
    2105     197.9320
    2106     195.4845
    2107     189.7537
    2108     185.3634
    2109     179.7543
    2110     175.4217
    2111     168.9508
    2112     164.0875
    2113     161.9357
    2114     161.5893
    2115     160.9056
    2116     160.1453
    2117     160.1188
    2118     158.0465
    2119     157.6246
    2120     159.3065
    2121     160.3668
    2122     161.7246
    2123     161.0209
    2124     165.7209
    2125     170.3369
    2126     172.9610
    2127     173.1825
    2128     175.3816
    2129     178.4469
    2130     181.3543
    2131     181.8959
    2132     184.6696
    2133     187.2427
    2134     185.3888
    2135     190.2054
    2136     187.2497
    2137     192.3250
    2138     193.0805
    2139     193.3543
    2140     196.6413
    2141     195.4591
    2142     192.9072
    2143     191.4729
    2144     185.2083
    2145     187.1466
    2146     182.5512
    2147     182.2063
    2148     183.1272
    2149     183.3380
    2150     185.5392
    2151     184.8713
    2152     190.1838
    2153     191.4450
    2154     194.1031
    2155     194.3712
    2156     197.4249
    2157     197.0504
    2158     192.2063
    2159     192.8982
    2160     194.2434
    2161     192.9625
    2162     189.1114
    2163     187.2166
    2164     181.6711
    2165     179.0790
    2166     175.6930
    2167     174.6692
    2168     171.9348
    2169     172.3135
    2170     167.9611
    2171     166.2846
    2172     163.8772
    2173     161.6013
    2174     161.5950
    2175     158.7613
    2176     156.8468
    2177     153.8747
    2178     155.3175
    2179     155.9860
    2180     155.2437
    2181     153.7660
    2182     156.2481
    2183     154.8222
    2184     159.0923
    2185     158.6440
    2186     155.5505
    2187     157.1255
    2188     155.1038
    2189     158.6757
    2190     159.3633
    2191     160.3564
    2192     164.2900
    2193     164.3689
    2194     162.1223
    2195     160.4646
    2196     159.4578
    2197     157.7868
    2198     156.2323
    2199     156.1820
    2200     155.9677
    2201     158.2337
    2202     159.3415
    2203     156.8432
    2204     159.9516
    2205     163.9691
    2206     163.9985
    2207     166.1932
    2208     167.5426
    2209     169.3524
    2210     168.2674
    2211     166.6059
    2212     166.0590
    2213     166.7451
    2214     165.8520
    2215     163.0815
    2216     167.9923
    2217     168.8877
    2218     173.3058
    2219     170.2285
    2220     168.8010
    2221     169.6482
    2222     168.3244
    2223     167.4561
    2224     172.9107
    2225     171.8125
    2226     168.0972
    2227     173.3873
    2228     173.9282
    2229     175.2142
    2230     180.3918
    2231     178.8179
    2232     177.0253
    2233     175.5471
    2234     177.5184
    2235     174.2861
    2236     178.1136
    2237     177.3466
    2238     177.2257
    2239     173.0759
    2240     173.6354
    2241     171.2969
    2242     175.1738
    2243     178.4668
    2244     179.1814
    2245     178.8643
    2246     178.5470
    2247     183.3351
    2248     180.1935
    2249     183.5549
    2250     190.3188
    2251     192.4044
    2252     193.4547
    2253     193.2065
    2254     192.4360
    2255     192.4678
    2256     192.1926
    2257     190.7073
    2258     186.8333
    2259     184.3759
    2260     180.0122
    2261     179.3947
    2262     175.2632
    2263     178.9428
    2264     176.8523
    2265     183.6566
    2266     183.6740
    2267     188.3250
    2268     188.1073
    2269     192.3455
    2270     189.7006
    2271     189.0340
    2272     189.8261
    2273     190.3991
    2274     193.0701
    2275     191.5033
    2276     192.0956
    2277     193.4006
    2278     190.6484
    2279     193.6188
    2280     191.5055
    2281     194.7643
    2282     195.1392
    2283     194.5070
    2284     197.7271
    2285     197.3913
    2286     201.1195
    2287     203.3026
    2288     206.0880
    2289     205.8135
    2290     208.6519
    2291     210.3742
    2292     212.4903
    2293     210.8908
    2294     211.9656
    2295     214.2263
    2296     212.3811
    2297     210.3963
    2298     211.7525
    2299     205.6080
    2300     204.6691
    2301     203.8229
    2302     200.3775
    2303     203.7656
    2304     203.2070
    2305     209.9410
    2306     209.2534
    2307     210.3828
    2308     212.0873
    2309     211.5605
    2310     207.0665
    2311     206.7600
    2312     202.0812
    2313     203.5335
    2314     207.3936
    2315     208.0970
    2316     206.9669
    2317     208.9888
    2318     205.2964
    2319     206.2006
    2320     208.1557
    2321     210.0372
    2322     209.8220
    2323     203.9985
    2324     203.5483
    2325     206.6937
    2326     208.7983
    2327     207.0185
    2328     206.9965
    2329     207.8905
    2330     206.2980
    2331     209.8001
    2332     211.4232
    2333     211.8872
    2334     213.7806
    2335     214.0027
    2336     216.4489
    2337     212.6907
    2338     216.9995
    2339     214.4399
    2340     216.2593
    2341     215.3826
    2342     216.2072
    2343     214.7758
    2344     214.2384
    2345     212.5660
    2346     211.7096
    2347     211.5245
    2348     209.7898
    2349     210.1228
    2350     202.3620
    2351     195.3914
    2352     198.2374
    2353     196.5377
    2354     193.3505
    2355     187.7715
    2356     187.5124
    2357     189.4068
    2358     187.9222
    2359     184.6037
    2360     184.6905
    2361     183.1876
    2362     181.3967
    2363     182.7744
    2364     179.6497
    2365     181.7192
    2366     181.9571
    2367     184.3126
    2368     186.9933
    2369     186.6031
    2370     190.2550
    2371     190.1726
    2372     192.6500
    2373     194.6777
    2374     192.9225
    2375     193.7753
    2376     196.8700
    2377     196.2061
    2378     196.9912
    2379     198.7136
    2380     198.6862
    2381     201.2202
    2382     202.9963
    2383     199.3026
    2384     201.9166
    2385     198.8260
    2386     196.0296
    2387     198.1758
    2388     196.7277
    2389     199.8262
    2390     196.0003
    2391     197.4950
    2392     198.4749
    2393     194.9321
    2394     194.1534
    2395     193.5512
    2396     189.4230
    2397     191.8044
    2398     188.2264
    2399     189.8913
    2400     190.1738
    2401     191.4798
    2402     192.1653
    2403     192.4003
    2404     192.4919
    2405     191.8230
    2406     190.9493
    2407     191.1691
    2408     193.1411
    2409     196.5128
    2410     196.6704
    2411     199.5174
    2412     200.3390
    2413     195.0370
    2414     196.8840
    2415     199.3429
    2416     198.9124
    2417     202.0416
    2418     201.0652
    2419     200.0837
    2420     202.4676
    2421     203.5077
    2422     200.4748
    2423     197.4305
    2424     197.3613
    2425     199.5185
    2426     199.5762
    2427     195.5456
    2428     193.5592
    2429     192.9323
    2430     192.6944
    2431     189.5208
    2432     186.3455
    2433     183.0633
    2434     180.5865
    2435     175.3562
    2436     172.7259
    2437     178.0021
    2438     172.3006
    2439     172.0694
    2440     173.7922
    2441     170.7755
    2442     170.9752
    2443     177.2850
    2444     179.5009
    2445     182.5647
    2446     183.2325
    2447     186.2793
    2448     185.3479
    2449     191.5376
    2450     192.9762
    2451     191.5697
    2452     197.6257
    2453     198.8315
    2454     195.8134
    2455     196.2584
    2456     190.4475
    2457     190.2668
    2458     190.1835
    2459     193.1304
    2460     193.7756
    2461     192.2164
    2462     190.9675
    2463     194.9635
    2464     193.6627
    2465     192.9841
    2466     191.2468
    2467     192.0551
    2468     189.4813
    2469     187.1004
    2470     185.2880
    2471     185.2732
    2472     182.4098
    2473     179.2845
    2474     178.3048
    2475     181.0105
    2476     178.3692
    2477     176.3997
    2478     174.9651
    2479     173.8795
    2480     173.4683
    2481     172.1954
    2482     171.6988
    2483     173.5252
    2484     172.7521
    2485     171.2825
    2486     174.7938
    2487     173.8450
    2488     177.2262
    2489     177.0794
    2490     178.1870
    2491     180.9662
    2492     180.5091
    2493     178.2663
    2494     185.0642
    2495     188.0497
    2496     184.1397
    2497     182.2816
    2498     179.5346
    2499     178.4088
    2500     181.9055
    2501     179.3911
    2502     175.9169
    2503     174.1228
    2504     171.3072
    2505     171.7129
    2506     167.9961
    2507     166.5679
    2508     165.2249
    2509     160.5087
    2510     159.8325
    2511     161.2412
    2512     162.5733
    2513     162.9281
    2514     159.2701
    2515     162.2770
    2516     159.5297
    2517     159.9131
    2518     162.6039
    2519     159.5374
    2520     162.9235
    2521     162.3358
    2522     163.7728
    2523     166.4278
    2524     168.3496
    2525     168.6339
    2526     169.5217
    2527     169.3303
    2528     174.6335
    2529     177.3083
    2530     183.1781
    2531     183.3638
    2532     190.6442
    2533     190.5239
    2534     194.3197
    2535     195.9296
    2536     194.4616
    2537     196.9799
    2538     197.6738
    2539     201.3280
    2540     201.4293
    2541     200.8406
    2542     203.6032
    2543     203.8875
    2544     209.4595
    2545     208.0782
    2546     214.1911
    2547     213.0010
    2548     215.5180
    2549     215.3094
    2550     220.5711
    2551     221.2842
    2552     221.3700
    2553     221.6254
    2554     221.8321
    2555     226.5223
    2556     225.0131
    2557     223.7927
    2558     219.4695
    2559     220.1160
    2560     217.6093
    2561     215.5309
    2562     214.0314
    2563     213.5392
    2564     213.4749
    2565     214.8045
    2566     213.8489
    2567     213.5037
    2568     211.7126
    2569     208.7085
    2570     208.4081
    2571     207.7440
    2572     204.9412
    2573     204.6270
    2574     205.8653
    2575     203.9942
    2576     201.5385
    2577     201.9914
    2578     199.6480
    2579     197.7172
    2580     199.5385
    2581     203.2590
    2582     202.9706
    2583     204.8919
    2584     206.2051
    2585     209.4022
    2586     208.0406
    2587     206.8815
    2588     205.1432
    2589     206.3502
    2590     207.7135
    2591     206.0448
    2592     209.4352
    2593     211.9236
    2594     215.3387
    2595     218.7895
    2596     217.8043
    2597     221.2776
    2598     225.0225
    2599     224.4641
    2600     229.1068
    2601     227.5022
    2602     228.9975
    2603     227.1766
    2604     223.6567
    2605     219.8983
    2606     221.4631
    2607     222.5424
    2608     222.8470
    2609     221.6839
    2610     217.4248
    2611     217.6759
    2612     213.7138
    2613     216.0584
    2614     212.1445
    2615     214.1049
    2616     215.1860
    2617     214.2681
    2618     215.6187
    2619     214.5330
    2620     213.2607
    2621     211.8526
    2622     209.2499
    2623     209.3363
    2624     211.7960
    2625     209.1131
    2626     205.1779
    2627     206.1855
    2628     204.8181
    2629     203.2241
    2630     198.3686
    2631     197.9826
    2632     194.1472
    2633     193.1525
    2634     193.0181
    2635     196.6308
    2636     197.3680
    2637     198.5176
    2638     195.3446
    2639     198.0912
    2640     193.6983
    2641     193.2176
    2642     194.0418
    2643     194.2189
    2644     196.0582
    2645     195.0461
    2646     194.8004
    2647     197.1856
    2648     196.8218
    2649     195.6355
    2650     196.4353
    2651     197.7951
    2652     202.4524
    2653     208.9765
    2654     203.7042
    2655     204.7688
    2656     207.4831
    2657     214.6304
    2658     215.7902
    2659     217.5956
    2660     218.0329
    2661     219.4319
    2662     217.6799
    2663     218.1580
    2664     216.3878
    2665     217.6164
    2666     210.5804
    2667     209.2907
    2668     210.4691
    2669     208.9030
    2670     211.0246
    2671     212.0711
    2672     214.0589
    2673     212.1783
    2674     212.7102
    2675     214.8461
    2676     210.7458
    2677     213.7167
    2678     216.4000
    2679     213.8702
    2680     215.4850
    2681     214.5523
    2682     210.1487
    2683     207.5888
    2684     209.7299
    2685     206.6202
    2686     205.6633
    2687     202.3516
    2688     202.4742
    2689     199.5702
    2690     198.4630
    2691     198.9587
    2692     198.8313
    2693     193.2082
    2694     193.0000
    2695     195.0572
    2696     198.1414
    2697     202.8677
    2698     203.2468
    2699     203.7066
    2700     205.0082
    2701     202.4577
    2702     200.4266
    2703     200.6467
    2704     202.9621
    2705     201.3893
    2706     204.0010
    2707     204.7452
    2708     201.3436
    2709     198.6633
    2710     195.5449
    2711     195.5122
    2712     201.2442
    2713     202.7717
    2714     206.2496
    2715     207.7419
    2716     208.1887
    2717     211.4301
    2718     211.0559
    2719     213.5043
    2720     219.0680
    2721     219.6178
    2722     219.4484
    2723     221.3696
    2724     226.8092
    2725     227.2251
    2726     227.8926
    2727     227.4361
    2728     225.6441
    2729     220.4835
    2730     221.1067
    2731     217.4113
    2732     215.2018
    2733     214.2928
    2734     212.4692
    2735     211.4319
    2736     210.2827
    2737     211.9383
    2738     208.5556
    2739     208.8927
    2740     209.7336
    2741     210.0939
    2742     210.4921
    2743     216.0777
    2744     215.0789
    2745     214.9539
    2746     218.0331
    2747     220.0423
    2748     219.1321
    2749     223.4174
    2750     226.2961
    2751     228.9366
    2752     231.4280
    2753     233.7416
    2754     235.9433
    2755     228.8088
    2756     225.6150
    2757     223.2760
    2758     224.3620
    2759     221.8137
    2760     218.9582
    2761     219.9102
    2762     219.0998
    2763     222.7431
    2764     220.7405
    2765     225.1284
    2766     224.2830
    2767     228.2865
    2768     223.9677
    2769     229.2693
    2770     229.0220
    2771     224.3328
    2772     225.3098
    2773     223.4757
    2774     224.5535
    2775     226.5258
    2776     225.0545
    2777     226.1151
    2778     224.3742
    2779     223.4665
    2780     226.3011
    2781     228.9255
    2782     230.5129
    2783     233.3103
    2784     235.4919
    2785     235.3257
    2786     233.7358
    2787     235.3371
    2788     237.1903
    2789     237.0265
    2790     234.3265
    2791     231.9586
    2792     232.3529
    2793     236.2213
    2794     235.4869
    2795     238.7270
    2796     236.2494
    2797     237.7268
    2798     238.7782
    2799     235.6790
    2800     236.2337
    2801     236.5613
    2802     237.8143
    2803     239.9758
    2804     239.6759
    2805     241.5025
    2806     244.2412
    2807     246.0622
    2808     242.5761
    2809     243.2107
    2810     241.6715
    2811     239.1001
    2812     241.4983
    2813     241.9266
    2814     240.3293
    2815     237.0921
    2816     235.8148
    2817     235.5602
    2818     235.4685
    2819     235.5789
    2820     236.5545
    2821     236.3782
    2822     235.7304
    2823     238.3443
    2824     239.5098
    2825     237.1031
    2826     239.4855
    2827     239.4776
    2828     238.8750
    2829     240.2340
    2830     240.0208
    2831     234.5851
    2832     236.4904
    2833     238.7478
    2834     238.8926
    2835     236.9481
    2836     236.6375
    2837     237.2285
    2838     235.4569
    2839     233.2858
    2840     236.4671
    2841     237.3065
    2842     239.0528
    2843     238.0447
    2844     240.0736
    2845     245.7248
    2846     243.8760
    2847     242.2170
    2848     245.5782
    2849     250.3934
    2850     244.6548
    2851     245.8845
    2852     246.1595
    2853     244.0707
    2854     241.0715
    2855     239.3182
    2856     239.8006
    2857     240.3951
    2858     240.4882
    2859     246.0677
    2860     241.9713
    2861     247.7489
    2862     246.1504
    2863     247.9595
    2864     247.9321
    2865     250.0606
    2866     253.5669
    2867     254.8120
    2868     258.0631
    2869     259.5924
    2870     262.0929
    2871     260.0881
    2872     262.5079
    2873     263.1544
    2874     265.9395
    2875     266.8994
    2876     263.6041
    2877     265.8849
    2878     267.7976
    2879     269.1298
    2880     272.8044
    2881     275.0390
    2882     275.9334
    2883     270.0531
    2884     272.5996
    2885     268.2512
    2886     267.0295
    2887     269.5522
    2888     273.0494
    2889     276.0917
    2890     275.3437
    2891     273.8752
    2892     272.6693
    2893     276.6567
    2894     278.6525
    2895     277.3044
    2896     278.2932
    2897     280.8451
    2898     278.3482
    2899     277.6035
    2900     276.0576
    2901     271.7592
    2902     272.7413
    2903     268.5060
    2904     269.2272
    2905     269.0254
    2906     268.9309
    2907     265.0127
    2908     264.4381
    2909     260.7103
    2910     259.7640
    2911     262.3596
    2912     263.2762
    2913     262.8988
    2914     264.6279
    2915     267.6774
    2916     269.2687
    2917     269.0372
    2918     269.1237
    2919     270.8214
    2920     269.7982
    2921     274.3655
    2922     272.9528
    2923     271.7563
    2924     272.4742
    2925     274.5980
    2926     271.5612
    2927     270.1251
    2928     269.6494
    2929     267.1892
    2930     269.4655
    2931     265.1191
    2932     268.2860
    2933     272.3293
    2934     272.1102
    2935     272.0662
    2936     269.3669
    2937     266.4503
    2938     264.5826
    2939     261.8936
    2940     263.1223
    2941     258.9812
    2942     255.5221
    2943     255.7181
    2944     252.5826
    2945     253.7737
    2946     251.7836
    2947     253.2270
    2948     255.4075
    2949     259.0677
    2950     256.4337
    2951     255.4591
    2952     256.8678
    2953     256.5699
    2954     256.3006
    2955     258.9570
    2956     260.0002
    2957     261.5254
    2958     260.9018
    2959     264.5859
    2960     264.2979
    2961     259.8389
    2962     257.4087
    2963     255.7336
    2964     250.9240
    2965     249.8353
    2966     250.7143
    2967     252.4841
    2968     250.9284
    2969     250.6150
    2970     252.2406
    2971     252.1178
    2972     248.3816
    2973     248.0405
    2974     247.9499
    2975     249.1451
    2976     251.4877
    2977     249.5570
    2978     247.8188
    2979     244.5789
    2980     244.6892
    2981     239.5923
    2982     239.9658
    2983     234.3666
    2984     235.0157
    2985     232.5919
    2986     229.6172
    2987     226.6004
    2988     226.9744
    2989     225.7084
    2990     225.3671
    2991     225.8002
    2992     225.9381
    2993     227.4518
    2994     227.7313
    2995     224.3423
    2996     226.0341
    2997     227.3346
    2998     227.0253
    2999     226.7520
    3000     230.6255
    3001     230.6703
    3002     228.9934
    3003     234.4941
    3004     233.1457
    3005     232.7778
    3006     236.9749
    3007     237.5315
    3008     237.7495
    3009     236.0053
    3010     235.9466
    3011     237.3761
    3012     237.8476
    3013     234.5735
    3014     238.8810
    3015     243.3136
    3016     240.7861
    3017     243.9727
    3018     240.1100
    3019     243.2787
    3020     242.5769
    3021     240.2004
    3022     240.0243
    3023     241.9353
    3024     244.8141
    3025     249.3903
    3026     250.9316
    3027     250.6085
    3028     251.4097
    3029     251.5555
    3030     252.2663
    3031     248.8653
    3032     252.7870
    3033     248.5834
    3034     248.8631
    3035     247.0696
    3036     248.1834
    3037     248.4146
    3038     252.6406
    3039     251.3034
    3040     247.6470
    3041     247.4366
    3042     248.2103
    3043     251.4880
    3044     250.0000
    3045     255.2388
    3046     248.5363
    3047     254.1577
    3048     247.3002
    3049     248.3654
    3050     245.9283
    3051     242.8419
    3052     241.9004
    3053     239.9328
    3054     243.3175
    3055     242.7750
    3056     245.2679
    3057     244.9809
    3058     241.0962
    3059     241.1051
    3060     240.8369
    3061     238.4041
    3062     239.4793
    3063     233.5898
    3064     234.3906
    3065     228.8705
    3066     225.6347
    3067     226.6259
    3068     223.7445
    3069     221.1431
    3070     218.4766
    3071     220.5423
    3072     218.8433
    3073     218.8797
    3074     215.8424
    3075     216.0144
    3076     215.8404
    3077     213.4315
    3078     217.2416
    3079     211.8871
    3080     210.2315
    3081     210.4122
    3082     211.1184
    3083     207.2953
    3084     208.4965
    3085     204.3476
    3086     206.3418
    3087     208.2414
    3088     207.1762
    3089     206.7394
    3090     204.2638
    3091     204.6601
    3092     206.0989
    3093     208.2380
    3094     204.7443
    3095     206.7016
    3096     204.2164
    3097     201.6309
    3098     204.1139
    3099     203.8630
    3100     202.0992
    3101     202.5967
    3102     201.4338
    3103     203.9840
    3104     203.0053
    3105     201.6538
    3106     200.9330
    3107     203.2541
    3108     205.5998
    3109     208.9337
    3110     210.7517
    3111     212.4972
    3112     211.3147
    3113     212.7703
    3114     211.8704
    3115     212.9931
    3116     213.9035
    3117     213.8348
    3118     215.2189
    3119     216.3064
    3120     218.0638
    3121     219.5102
    3122     222.7220
    3123     230.2430
    3124     226.2645
    3125     227.6677
    3126     230.2658
    3127     234.8877
    3128     234.9472
    3129     235.4966
    3130     240.1466
    3131     239.6636
    3132     242.2274
    3133     242.2347
    3134     247.2719
    3135     250.7613
    3136     251.6486
    3137     251.9062
    3138     250.2683
    3139     254.4053
    3140     255.1031
    3141     256.1992
    3142     257.9591
    3143     253.3827
    3144     254.9604
    3145     253.9718
    3146     252.2633
    3147     251.1296
    3148     250.5915
    3149     253.2597
    3150     255.3915
    3151     255.2972
    3152     257.5490
    3153     260.4381
    3154     261.0096
    3155     259.0572
    3156     255.6969
    3157     257.4103
    3158     256.8515
    3159     258.0059
    3160     260.6416
    3161     255.1543
    3162     252.9148
    3163     252.6016
    3164     249.8049
    3165     249.3919
    3166     249.5248
    3167     246.7105
    3168     250.1831
    3169     246.1401
    3170     243.8137
    3171     243.1361
    3172     238.2382
    3173     239.0135
    3174     237.3422
    3175     237.9098
    3176     238.4059
    3177     243.8901
    3178     241.7315
    3179     237.3681
    3180     238.6197
    3181     234.0124
    3182     231.7736
    3183     232.9530
    3184     232.5560
    3185     230.3194
    3186     229.9538
    3187     229.8850
    3188     228.4883
    3189     227.1702
    3190     226.7916
    3191     228.9365
    3192     230.3654
    3193     228.8017
    3194     228.8895
    3195     232.4884
    3196     231.5502
    3197     233.5471
    3198     232.2113
    3199     227.3279
    3200     221.7256
    3201     221.0140
    3202     218.5074
    3203     215.4342
    3204     212.6779
    3205     210.1396
    3206     211.1165
    3207     208.3607
    3208     208.6954
    3209     209.7525
    3210     213.0110
    3211     212.6302
    3212     212.5259
    3213     211.5684
    3214     213.6291
    3215     206.1702
    3216     209.6536
    3217     207.7648
    3218     210.5531
    3219     207.7305
    3220     206.0518
    3221     207.0261
    3222     210.1076
    3223     207.8197
    3224     213.9763
    3225     216.1289
    3226     214.4552
    3227     212.7982
    3228     212.1963
    3229     214.0557
    3230     211.4828
    3231     209.5705
    3232     210.3183
    3233     211.1846
    3234     210.2703
    3235     210.3447
    3236     210.6547
    3237     210.2207
    3238     212.5620
    3239     212.1307
    3240     208.3112
    3241     211.2024
    3242     211.0690
    3243     216.7204
    3244     216.8551
    3245     216.6288
    3246     215.9966
    3247     217.7515
    3248     221.5282
    3249     221.9015
    3250     224.3342
    3251     225.2833
    3252     223.4990
    3253     222.1604
    3254     221.9594
    3255     222.1391
    3256     223.8405
    3257     227.1304
    3258     223.4240
    3259     221.4906
    3260     219.5812
    3261     218.8849
    3262     212.3726
    3263     210.5926
    3264     209.0539
    3265     203.8529
    3266     201.8022
    3267     201.0783
    3268     199.3269
    3269     201.5077
    3270     199.0795
    3271     201.1334
    3272     202.5064
    3273     201.6270
    3274     203.6174
    3275     200.8502
    3276     204.1888
    3277     206.1752
    3278     205.2085
    3279     209.1481
    3280     210.2066
    3281     214.5319
    3282     216.5908
    3283     218.5970
    3284     220.5077
    3285     215.5508
    3286     215.3348
    3287     217.7062
    3288     217.9032
    3289     218.2243
    3290     222.8757
    3291     222.9782
    3292     222.8104
    3293     223.5222
    3294     220.9160
    3295     221.2179
    3296     222.7153
    3297     221.2949
    3298     219.6959
    3299     221.4107
    3300     223.8265
    3301     223.4923
    3302     228.5758
    3303     226.3653
    3304     226.8391
    3305     225.8205
    3306     227.2485
    3307     224.8261
    3308     225.9519
    3309     227.6811
    3310     224.3289
    3311     230.5145
    3312     231.9688
    3313     235.0854
    3314     238.4435
    3315     236.2678
    3316     237.3790
    3317     232.0066
    3318     232.0267
    3319     235.2457
    3320     232.3937
    3321     228.1380
    3322     230.7794
    3323     232.9054
    3324     229.5762
    3325     232.3477
    3326     234.1343
    3327     239.6294
    3328     237.2870
    3329     237.4117
    3330     236.1387
    3331     232.4807
    3332     234.9247
    3333     235.9604
    3334     236.9772
    3335     232.6869
    3336     232.9138
    3337     230.9458
    3338     232.2231
    3339     234.5807
    3340     233.1824
    3341     234.1468
    3342     230.7069
    3343     231.7965
    3344     233.0704
    3345     238.7260
    3346     237.1444
    3347     239.6235
    3348     240.2173
    3349     241.9110
    3350     243.0269
    3351     241.6809
    3352     240.3446
    3353     244.9121
    3354     244.7678
    3355     243.2600
    3356     238.4598
    3357     238.6653
    3358     236.4301
    3359     237.8533
    3360     234.7452
    3361     231.5089
    3362     229.4938
    3363     225.2029
    3364     224.5095
    3365     221.4753
    3366     221.1309
    3367     216.8826
    3368     216.4204
    3369     215.1373
    3370     218.4333
    3371     218.0338
    3372     217.8445
    3373     215.8629
    3374     216.9360
    3375     215.2147
    3376     210.0907
    3377     213.9351
    3378     210.9369
    3379     215.4267
    3380     215.3447
    3381     214.5464
    3382     212.4892
    3383     214.8287
    3384     215.8816
    3385     215.7080
    3386     213.4829
    3387     216.0768
    3388     213.1097
    3389     210.2769
    3390     207.6841
    3391     207.5250
    3392     200.6077
    3393     200.6592
    3394     200.5263
    3395     197.3887
    3396     196.8901
    3397     194.5694
    3398     197.1007
    3399     201.0858
    3400     199.4558
    3401     199.6669
    3402     200.0782
    3403     199.5679
    3404     197.7870
    3405     197.1272
    3406     192.5137
    3407     192.4511
    3408     193.4585
    3409     190.1462
    3410     186.9198
    3411     187.5290
    3412     188.0721
    3413     185.7243
    3414     191.6317
    3415     188.9868
    3416     189.2300
    3417     190.4395
    3418     185.4536
    3419     191.1504
    3420     190.0405
    3421     189.9901
    3422     192.6603
    3423     197.5892
    3424     194.8689
    3425     195.7056
    3426     192.1302
    3427     193.2635
    3428     191.6793
    3429     196.1776
    3430     198.5308
    3431     200.4175
    3432     203.1732
    3433     203.6934
    3434     202.7916
    3435     206.2358
    3436     203.9525
    3437     206.6275
    3438     209.5099
    3439     208.3097
    3440     213.3704
    3441     212.0053
    3442     217.7218
    3443     214.6148
    3444     211.0637
    3445     208.6183
    3446     209.0972
    3447     212.1471
    3448     210.3840
    3449     212.9896
    3450     211.8128
    3451     213.5733
    3452     220.2544
    3453     221.0404
    3454     220.5677
    3455     226.8607
    3456     223.1507
    3457     226.6387
    3458     223.9576
    3459     227.2596
    3460     223.2196
    3461     224.6948
    3462     227.5383
    3463     229.9109
    3464     228.5890
    3465     232.3116
    3466     233.0443
    3467     232.1502
    3468     231.4390
    3469     228.9262
    3470     230.5363
    3471     228.0150
    3472     222.5588
    3473     222.0902
    3474     221.9972
    3475     225.3960
    3476     222.2700
    3477     221.9897
    3478     226.3507
    3479     225.8387
    3480     225.1328
    3481     227.4676
    3482     230.4480
    3483     229.5470
    3484     232.0141
    3485     230.0734
    3486     232.9399
    3487     236.5293
    3488     235.6851
    3489     235.9553
    3490     238.3687
    3491     245.0116
    3492     243.7173
    3493     243.2129
    3494     247.0798
    3495     246.8642
    3496     249.0556
    3497     254.7669
    3498     258.8415
    3499     259.5044
    3500     260.4161
    3501     261.0779
    3502     261.8823
    3503     260.5310
    3504     264.1490
    3505     261.4727
    3506     266.5434
    3507     265.3287
    3508     261.7836
    3509     260.3699
    3510     261.4394
    3511     260.7609
    3512     259.3679
    3513     255.1932
    3514     253.9135
    3515     250.4370
    3516     253.4353
    3517     255.1258
    3518     257.8867
    3519     257.9795
    3520     264.6684
    3521     262.6892
    3522     260.0900
    3523     257.0520
    3524     258.6180
    3525     255.2101
    3526     255.3156
    3527     257.6119
    3528     263.5669
    3529     266.0740
    3530     266.6335
    3531     266.9480
    3532     266.3312
    3533     268.0629
    3534     270.1323
    3535     269.9698
    3536     270.1770
    3537     274.4860
    3538     271.4601
    3539     271.3894
    3540     274.0916
    3541     270.1811
    3542     275.4389
    3543     274.7571
    3544     274.2569
    3545     278.1694
    3546     283.7244
    3547     285.9877
    3548     287.1148
    3549     290.5001
    3550     291.7668
    3551     295.2162
    3552     292.7000
    3553     295.4998
    3554     299.2716
    3555     299.1680
    3556     301.1562
    3557     304.6609
    3558     307.2651
    3559     301.0161
    3560     304.5537
    3561     306.4624
    3562     309.8913
    3563     311.1584
    3564     311.6841
    3565     311.0594
    3566     315.8788
    3567     316.6616
    3568     314.4590
    3569     319.2272
    3570     318.8260
    3571     319.1037
    3572     318.2136
    3573     321.4475
    3574     321.2230
    3575     318.5414
    3576     322.2305
    3577     321.2336
    3578     323.2286
    3579     320.8331
    3580     321.9986
    3581     317.1986
    3582     320.4721
    3583     315.1049
    3584     312.8103
    3585     317.8426
    3586     319.6196
    3587     320.6763
    3588     317.8205
    3589     318.0350
    3590     320.8745
    3591     322.6889
    3592     321.2038
    3593     323.3361
    3594     319.8360
    3595     320.5598
    3596     326.3618
    3597     324.3588
    3598     324.8013
    3599     322.1053
    3600     324.0631
    3601     326.6386
    3602     328.3081
    3603     329.0464
    3604     329.0492
    3605     328.3651
    3606     329.5714
    3607     327.1982
    3608     326.0380
    3609     327.5613
    3610     331.9392
    3611     330.3423
    3612     328.4429
    3613     330.1961
    3614     332.0468
    3615     330.0791
    3616     328.0929
    3617     327.3077
    3618     322.1314
    3619     323.1866
    3620     322.7826
    3621     321.8793
    3622     321.0880
    3623     315.3824
    3624     313.5734
    3625     314.1121
    3626     315.7429
    3627     312.5091
    3628     316.6408
    3629     317.3882
    3630     320.9943
    3631     323.0204
    3632     323.3376
    3633     327.9698
    3634     328.4165
    3635     332.5210
    3636     332.1434
    3637     335.0875
    3638     331.1570
    3639     331.7644
    3640     329.7921
    3641     332.5263
    3642     333.4941
    3643     334.5989
    3644     336.5882
    3645     333.6476
    3646     339.4679
    3647     340.4661
    3648     344.0795
    3649     343.7986
    3650     340.9860
    3651     341.8173
    3652     346.2073
    3653     338.3259
    3654     337.7605
    3655     341.7739
    3656     339.7511
    3657     344.6110
    3658     343.8730
    3659     341.9192
    3660     340.8893
    3661     343.5856
    3662     342.4620
    3663     346.6756
    3664     344.9381
    3665     344.9020
    3666     344.3160
    3667     342.0355
    3668     339.6934
    3669     338.3324
    3670     339.5989
    3671     339.7756
    3672     335.6533
    3673     336.9296
    3674     338.4243
    3675     337.4192
    3676     338.4468
    3677     337.7897
    3678     336.1000
    3679     334.4840
    3680     335.2168
    3681     329.8601
    3682     327.9099
    3683     324.9504
    3684     321.0885
    3685     322.6661
    3686     320.3489
    3687     318.0513
    3688     319.0895
    3689     318.2280
    3690     317.3722
    3691     317.5486
    3692     318.2002
    3693     318.2216
    3694     321.1861
    3695     316.1835
    3696     316.8196
    3697     313.5446
    3698     316.3952
    3699     311.9123
    3700     313.4465
    3701     307.9955
    3702     307.2088
    3703     306.5602
    3704     310.6637
    3705     309.4434
    3706     309.9571
    3707     305.8741
    3708     312.1284
    3709     309.2776
    3710     309.0528
    3711     314.2457
    3712     313.6961
    3713     312.5580
    3714     314.9183
    3715     316.5849
    3716     318.8990
    3717     318.5794
    3718     322.0045
    3719     318.4147
    3720     323.0034
    3721     325.2595
    3722     321.5316
    3723     325.5476
    3724     326.1060
    3725     327.5222
    3726     331.9956
    3727     329.6144
    3728     329.5644
    3729     327.4760
    3730     330.2611
    3731     332.2418
    3732     334.2205
    3733     340.0557
    3734     342.3682
    3735     341.6628
    3736     340.5547
    3737     338.1497
    3738     341.1900
    3739     343.9542
    3740     346.7682
    3741     347.2477
    3742     346.9965
    3743     350.0667
    3744     351.7642
    3745     352.7132
    3746     356.7607
    3747     354.2831
    3748     355.0025
    3749     356.5212
    3750     358.0696
    3751     355.3106
    3752     360.7590
    3753     358.9883
    3754     364.8465
    3755     368.0052
    3756     368.4947
    3757     368.0152
    3758     367.1700
    3759     366.3090
    3760     368.6130
    3761     372.2265
    3762     368.2930
    3763     367.3345
    3764     363.9836
    3765     362.8867
    3766     363.2125
    3767     360.5275
    3768     360.2262
    3769     355.8974
    3770     357.8418
    3771     359.5453
    3772     356.9788
    3773     359.2042
    3774     357.7160
    3775     357.3764
    3776     358.4152
    3777     358.6830
    3778     355.0582
    3779     352.5203
    3780     354.5868
    3781     349.8459
    3782     348.1888
    3783     341.4332
    3784     343.3820
    3785     343.8368
    3786     339.2353
    3787     340.2818
    3788     335.8445
    3789     336.2507
    3790     337.1175
    3791     336.0435
    3792     340.0732
    3793     344.2817
    3794     344.1882
    3795     345.2310
    3796     346.1160
    3797     347.0131
    3798     346.1493
    3799     349.4756
    3800     351.4091
    3801     352.4100
    3802     352.4370
    3803     352.3607
    3804     354.2929
    3805     355.1551
    3806     354.8279
    3807     358.5507
    3808     356.3793
    3809     359.4435
    3810     359.4609
    3811     359.1479
    3812     362.7764
    3813     363.6316
    3814     367.4783
    3815     370.2274
    3816     371.8425
    3817     369.8607
    3818     370.5548
    3819     370.1679
    3820     371.7980
    3821     376.1726
    3822     379.5001
    3823     381.7832
    3824     384.6112
    3825     385.8811
    3826     385.5348
    3827     385.3137
    3828     385.5318
    3829     382.3793
    3830     384.6545
    3831     384.5102
    3832     386.3166
    3833     381.6548
    3834     374.6887
    3835     380.6380
    3836     380.4811
    3837     379.6508
    3838     379.5186
    3839     377.2198
    3840     377.2858
    3841     382.4083
    3842     379.8640
    3843     384.6701
    3844     388.5144
    3845     392.2567
    3846     391.1938
    3847     394.2690
    3848     394.1391
    3849     393.9414
    3850     391.7628
    3851     394.4132
    3852     394.4610
    3853     393.8114
    3854     395.4413
    3855     397.6137
    3856     391.9624
    3857     389.5496
    3858     391.5988
    3859     391.2442
    3860     395.9565
    3861     395.7778
    3862     397.7096
    3863     398.8371
    3864     396.5484
    3865     397.0776
    3866     398.2056
    3867     395.7993
    3868     395.1911
    3869     392.3814
    3870     395.0733
    3871     395.6431
    3872     398.0085
    3873     396.5888
    3874     397.5843
    3875     397.5726
    3876     393.6444
    3877     392.1225
    3878     397.2821
    3879     392.2510
    3880     392.3442
    3881     389.4112
    3882     389.0316
    3883     387.5937
    3884     391.0769
    3885     388.3502
    3886     385.5709
    3887     386.7770
    3888     387.0135
    3889     385.9155
    3890     383.0698
    3891     377.3942
    3892     374.6741
    3893     376.0722
    3894     377.0591
    3895     379.1902
    3896     379.5368
    3897     375.9564
    3898     372.8978
    3899     371.9216
    3900     373.1358
    3901     371.4869
    3902     370.4293
    3903     376.4801
    3904     370.5116
    3905     371.2539
    3906     368.3247
    3907     368.1492
    3908     369.1985
    3909     369.4555
    3910     375.1520
    3911     376.2404
    3912     374.4835
    3913     373.8767
    3914     377.7225
    3915     373.1351
    3916     377.2132
    3917     380.5574
    3918     380.2939
    3919     383.5796
    3920     387.9880
    3921     388.8564
    3922     389.9323
    3923     385.8275
    3924     390.9286
    3925     391.8374
    3926     393.2065
    3927     391.7771
    3928     391.5866
    3929     388.9175
    3930     390.5175
    3931     388.6463
    3932     388.7668
    3933     389.1717
    3934     391.2278
    3935     392.8850
    3936     394.1292
    3937     393.2033
    3938     395.7226
    3939     398.1767
    3940     394.4129
    3941     398.9942
    3942     400.3988
    3943     397.7785
    3944     401.7362
    3945     401.8545
    3946     401.9145
    3947     398.1517
    3948     399.1927
    3949     398.3261
    3950     400.6820
    3951     401.6419
    3952     400.5928
    3953     404.9125
    3954     404.4349
    3955     409.3085
    3956     411.6120
    3957     409.4129
    3958     412.9040
    3959     416.9515
    3960     414.0286
    3961     417.2178
    3962     414.8870
    3963     413.4491
    3964     410.7275
    3965     411.9855
    3966     411.2074
    3967     409.6878
    3968     409.2654
    3969     413.4395
    3970     408.6166
    3971     412.6581
    3972     412.8614
    3973     413.0916
    3974     416.2858
    3975     419.2146
    3976     416.3569
    3977     417.0577
    3978     419.2285
    3979     416.8329
    3980     417.2287
    3981     416.8164
    3982     418.2174
    3983     416.7408
    3984     417.5912
    3985     420.2056
    3986     421.9601
    3987     426.7078
    3988     427.3069
    3989     428.3106
    3990     428.1939
    3991     427.1008
    3992     422.6839
    3993     424.8562
    3994     425.8489
    3995     427.5144
    3996     427.5415
    3997     428.1668
    3998     427.7898
    3999     427.9361
    4000     428.0107
    4001     426.9113
    4002     431.0550
    4003     428.6175
    4004     431.6763
    4005     431.9458
    4006     426.8465
    4007     426.9134
    4008     428.7530
    4009     428.3405
    4010     428.3901
    4011     429.4920
    4012     429.5593
    4013     429.0115
    4014     429.5319
    4015     429.4149
    4016     425.9910
    4017     426.7311
    4018     425.6079
    4019     424.9670
    4020     426.5991
    4021     428.5718
    4022     427.6897
    4023     430.4135
    4024     426.0881
    4025     425.4606
    4026     429.6492
    4027     430.8627
    4028     427.6248
    4029     427.0524
    4030     425.4702
    4031     426.2936
    4032     427.7523
    4033     425.8599
    4034     425.6398
    4035     422.5742
    4036     422.0089
    4037     422.6095
    4038     421.0591
    4039     422.7057
    4040     422.9195
    4041     422.6257
    4042     423.3498
    4043     423.9808
    4044     425.6387
    4045     423.6449
    4046     421.6345
    4047     421.9316
    4048     427.7752
    4049     428.0536
    4050     427.4983
    4051     428.1884
    4052     431.6267
    4053     428.9138
    4054     427.0583
    4055     430.3925
    4056     429.4443
    4057     430.9239
    4058     435.1704
    4059     431.2073
    4060     431.8133
    4061     432.8173
    4062     432.3293
    4063     430.4282
    4064     432.7867
    4065     437.9460
    4066     436.9234
    4067     435.1258
    4068     435.7453
    4069     435.7166
    4070     438.9737
    4071     437.5150
    4072     439.5776
    4073     442.9693
    4074     444.0583
    4075     445.9134
    4076     446.2820
    4077     449.1386
    4078     447.3513
    4079     447.9055
    4080     444.4729
    4081     440.9914
    4082     443.1244
    4083     441.0889
    4084     444.2245
    4085     444.2036
    4086     443.6380
    4087     444.1275
    4088     440.9147
    4089     443.5011
    4090     442.7756
    4091     443.2890
    4092     441.4995
    4093     440.6622
    4094     446.1737
    4095     445.7272
    4096     443.4239
    4097     447.3861
    4098     444.9544
    4099     444.3553
    4100     443.0952
    4101     444.5772
    4102     442.3298
    4103     443.3307
    4104     439.5219
    4105     439.5437
    4106     436.0525
    4107     440.9221
    4108     438.8394
    4109     439.6879
    4110     441.1233
    4111     445.4985
    4112     447.3761
    4113     450.7924
    4114     446.1498
    4115     451.1468
    4116     447.7320
    4117     444.9569
    4118     444.0342
    4119     445.4198
    4120     447.2987
    4121     445.6191
    4122     439.2532
    4123     442.6200
    4124     440.8208
    4125     438.6400
    4126     439.1828
    4127     440.5653
    4128     435.5802
    4129     439.5974
    4130     436.4728
    4131     435.1398
    4132     434.2819
    4133     434.8754
    4134     432.8021
    4135     433.3090
    4136     432.4716
    4137     435.4614
    4138     438.3329
    4139     438.5956
    4140     442.3154
    4141     444.2808
    4142     444.8530
    4143     443.0888
    4144     444.0057
    4145     441.4974
    4146     443.1311
    4147     439.2255
    4148     437.5331
    4149     438.6516
    4150     436.1459
    4151     432.9944
    4152     431.6634
    4153     431.0812
    4154     428.6463
    4155     430.5543
    4156     429.6051
    4157     427.6597
    4158     426.0777
    4159     422.9218
    4160     424.7490
    4161     420.3875
    4162     419.9788
    4163     423.4916
    4164     419.5506
    4165     422.4778
    4166     421.8694
    4167     422.1458
    4168     423.1106
    4169     424.9899
    4170     424.9128
    4171     425.8145
    4172     426.7885
    4173     423.9253
    4174     422.3252
    4175     421.3387
    4176     421.4468
    4177     422.7208
    4178     423.2713
    4179     425.0250
    4180     429.2518
    4181     430.6776
    4182     431.6552
    4183     432.7220
    4184     431.5182
    4185     438.4248
    4186     434.2436
    4187     434.3430
    4188     432.8637
    4189     435.3623
    4190     433.4565
    4191     429.2866
    4192     430.5991
    4193     431.7872
    4194     431.9542
    4195     430.9238
    4196     430.5206
    4197     425.6537
    4198     424.6757
    4199     425.4169
    4200     423.2294
    4201     419.5251
    4202     423.0580
    4203     422.1040
    4204     419.7979
    4205     417.8613
    4206     416.8033
    4207     420.7439
    4208     425.0748
    4209     422.3700
    4210     422.1827
    4211     419.7384
    4212     423.5215
    4213     424.6226
    4214     425.6586
    4215     427.2483
    4216     425.8616
    4217     426.2592
    4218     423.8089
    4219     428.8217
    4220     424.9144
    4221     425.0081
    4222     422.0807
    4223     427.3709
    4224     424.7320
    4225     428.8388
    4226     430.3863
    4227     428.2757
    4228     430.1953
    4229     431.0430
    4230     430.6851
    4231     429.3831
    4232     430.3596
    4233     427.0031
    4234     429.2529
    4235     430.9683
    4236     427.1309
    4237     429.9132
    4238     427.5895
    4239     429.4035
    4240     429.6941
    4241     428.6976
    4242     428.1173
    4243     426.9611
    4244     429.3742
    4245     425.7307
    4246     420.6799
    4247     421.2052
    4248     422.1748
    4249     421.7582
    4250     415.9403
    4251     419.9319
    4252     412.5527
    4253     414.4098
    4254     413.0943
    4255     414.2090
    4256     415.6726
    4257     407.1285
    4258     409.6183
    4259     409.1658
    4260     410.5861
    4261     408.1617
    4262     408.6988
    4263     406.0630
    4264     409.4361
    4265     406.7831
    4266     406.7041
    4267     405.8723
    4268     406.0120
    4269     406.1161
    4270     406.1665
    4271     402.7490
    4272     409.7461
    4273     410.3517
    4274     411.3148
    4275     410.0454
    4276     408.6006
    4277     404.5199
    4278     406.5391
    4279     406.3378
    4280     405.2082
    4281     405.1004
    4282     401.8997
    4283     401.3007
    4284     400.1571
    4285     398.1197
    4286     396.6419
    4287     398.6477
    4288     399.4745
    4289     400.0678
    4290     398.7552
    4291     396.3444
    4292     399.4134
    4293     396.5231
    4294     395.2644
    4295     395.2642
    4296     395.2161
    4297     395.7929
    4298     395.4733
    4299     397.3822
    4300     396.2150
    4301     396.8190
    4302     400.1589
    4303     397.0670
    4304     394.7235
    4305     394.6332
    4306     396.3547
    4307     395.3368
    4308     397.2600
    4309     396.3587
    4310     398.0796
    4311     397.2283
    4312     392.6444
    4313     393.1948
    4314     391.3486
    4315     392.9925
    4316     392.2433
    4317     389.3536
    4318     389.1677
    4319     384.2464
    4320     384.1855
    4321     380.9743
    4322     378.5928
    4323     375.5196
    4324     375.6444
    4325     374.0939
    4326     377.0605
    4327     377.0738
    4328     378.3211
    4329     379.8898
    4330     379.6265
    4331     378.5144
    4332     376.1144
    4333     377.7272
    4334     375.9443
    4335     379.0149
    4336     380.9898
    4337     380.0838
    4338     384.2923
    4339     385.0375
    4340     384.1886
    4341     386.9882
    4342     388.2932
    4343     386.9544
    4344     383.0981
    4345     384.8063
    4346     382.2260
    4347     381.4499
    4348     382.9046
    4349     383.9858
    4350     375.7023
    4351     374.3375
    4352     374.8646
    4353     373.9307
    4354     378.1189
    4355     380.6682
    4356     381.7954
    4357     380.5201
    4358     382.1723
    4359     377.0301
    4360     375.8984
    4361     374.0378
    4362     375.7097
    4363     376.0044
    4364     374.1414
    4365     371.3031
    4366     372.9137
    4367     371.0947
    4368     369.4053
    4369     368.5965
    4370     367.6280
    4371     366.0648
    4372     366.1423
    4373     366.2933
    4374     365.1996
    4375     366.9731
    4376     370.5119
    4377     371.8999
    4378     375.7341
    4379     375.2111
    4380     377.6652
    4381     379.6370
    4382     380.2864
    4383     378.3162
    4384     379.7119
    4385     379.1039
    4386     379.4574
    4387     380.6363
    4388     380.9417
    4389     382.2612
    4390     384.6647
    4391     383.0511
    4392     383.7900
    4393     384.4224
    4394     383.4511
    4395     379.2261
    4396     380.8122
    4397     381.3709
    4398     383.1170
    4399     385.2854
    4400     383.6245
    4401     379.8503
    4402     381.8881
    4403     377.1145
    4404     375.8459
    4405     380.3013
    4406     380.0410
    4407     381.2694
    4408     378.6929
    4409     379.0864
    4410     377.0014
    4411     379.8875
    4412     381.0246
    4413     381.1929
    4414     378.7412
    4415     382.5555
    4416     380.0171
    4417     379.5172
    4418     377.6939
    4419     379.4873
    4420     378.2920
    4421     374.2532
    4422     375.1493
    4423     376.7348
    4424     374.5247
    4425     372.0817
    4426     371.6422
    4427     369.7231
    4428     367.6576
    4429     369.7856
    4430     362.4949
    4431     363.8057
    4432     363.2609
    4433     362.9159
    4434     359.8739
    4435     354.5045
    4436     355.0036
    4437     355.8326
    4438     353.6745
    4439     353.0214
    4440     351.3587
    4441     349.4490
    4442     348.0654
    4443     344.8657
    4444     346.0032
    4445     344.3632
    4446     344.0775
    4447     341.1137
    4448     341.7384
    4449     340.5567
    4450     338.1395
    4451     338.6946
    4452     339.9208
    4453     339.9361
    4454     341.1497
    4455     342.8753
    4456     342.5913
    4457     342.8288
    4458     340.4643
    4459     339.0771
    4460     338.6517
    4461     340.3154
    4462     339.9617
    4463     342.6126
    4464     341.9038
    4465     344.0915
    4466     346.8520
    4467     348.0579
    4468     346.5842
    4469     348.7639
    4470     354.2496
    4471     355.7238
    4472     354.6788
    4473     354.8296
    4474     354.0032
    4475     356.1201
    4476     353.7433
    4477     351.7735
    4478     351.3655
    4479     348.4325
    4480     349.0986
    4481     350.0439
    4482     347.0962
    4483     347.3330
    4484     350.3010
    4485     352.9111
    4486     351.9600
    4487     359.4685
    4488     355.1203
    4489     358.5432
    4490     355.2377
    4491     352.2430
    4492     351.5911
    4493     353.9752
    4494     358.7761
    4495     363.3445
    4496     362.9411
    4497     360.0387
    4498     365.0356
    4499     364.2757
    4500     366.6598
    4501     366.9207
    4502     367.2717
    4503     366.8278
    4504     367.8797
    4505     367.7183
    4506     369.3473
    4507     372.5206
    4508     368.2652
    4509     371.2463
    4510     373.3795
    4511     369.6485
    4512     373.5152
    4513     375.1117
    4514     377.1164
    4515     378.2913
    4516     380.8022
    4517     376.3333
    4518     374.8165
    4519     380.3842
    4520     377.5361
    4521     376.7698
    4522     377.9151
    4523     374.6983
    4524     374.3560
    4525     372.3398
    4526     373.0788
    4527     374.9360
    4528     376.5031
    4529     376.7419
    4530     377.2142
    4531     377.9415
    4532     381.4646
    4533     381.4155
    4534     380.8049
    4535     383.5908
    4536     382.8779
    4537     383.9087
    4538     382.0560
    4539     379.4325
    4540     377.0846
    4541     377.7749
    4542     377.9054
    4543     376.4473
    4544     374.3911
    4545     376.1698
    4546     378.7213
    4547     375.6047
    4548     373.3239
    4549     374.2714
    4550     372.5108
    4551     373.2539
    4552     372.6327
    4553     367.7283
    4554     364.7783
    4555     361.9593
    4556     364.1205
    4557     361.3603
    4558     364.6402
    4559     364.1566
    4560     369.0995
    4561     372.2298
    4562     376.5237
    4563     374.7040
    4564     377.9103
    4565     372.4473
    4566     375.1568
    4567     371.4037
    4568     373.3477
    4569     374.8978
    4570     377.4784
    4571     381.1572
    4572     384.0562
    4573     381.9418
    4574     387.0478
    4575     390.6271
    4576     392.4241
    4577     396.1952
    4578     393.8042
    4579     394.8060
    4580     393.0550
    4581     393.1385
    4582     393.2153
    4583     395.0883
    4584     388.7797
    4585     385.7808
    4586     384.8030
    4587     385.2425
    4588     382.5726
    4589     382.5187
    4590     384.0087
    4591     378.9590
    4592     371.5894
    4593     371.9761
    4594     365.0808
    4595     363.8971
    4596     360.5618
    4597     358.0336
    4598     357.3592
    4599     355.1587
    4600     355.6289
    4601     359.5010
    4602     354.3213
    4603     351.1932
    4604     352.2419
    4605     348.3395
    4606     351.3483
    4607     349.1550
    4608     347.8843
    4609     342.5029
    4610     339.2286
    4611     338.1529
    4612     335.7529
    4613     331.7820
    4614     334.1067
    4615     337.1262
    4616     338.0716
    4617     338.2338
    4618     338.5914
    4619     336.9284
    4620     343.2146
    4621     343.7411
    4622     343.1681
    4623     343.2670
    4624     342.2509
    4625     343.1130
    4626     345.0951
    4627     343.4550
    4628     343.4415
    4629     341.7974
    4630     345.5555
    4631     344.4266
    4632     346.5958
    4633     347.4180
    4634     347.9087
    4635     351.9194
    4636     347.0152
    4637     351.1154
    4638     350.4398
    4639     352.0357
    4640     355.7013
    4641     354.5246
    4642     356.1927
    4643     356.7005
    4644     360.6115
    4645     358.0829
    4646     357.3003
    4647     356.6791
    4648     354.7218
    4649     356.3377
    4650     354.5984
    4651     356.9571
    4652     359.8452
    4653     364.7433
    4654     364.0308
    4655     361.0901
    4656     359.2507
    4657     359.5563
    4658     360.6188
    4659     357.9698
    4660     359.0433
    4661     359.8742
    4662     357.7927
    4663     356.9645
    4664     356.2965
    4665     357.0863
    4666     356.2809
    4667     356.0842
    4668     357.2534
    4669     361.4722
    4670     360.1562
    4671     362.8206
    4672     362.7217
    4673     362.5816
    4674     361.5154
    4675     362.5437
    4676     362.3106
    4677     360.6451
    4678     367.0734
    4679     366.8080
    4680     367.1956
    4681     367.2229
    4682     367.1754
    4683     366.2951
    4684     360.6817
    4685     360.6651
    4686     360.2557
    4687     361.7311
    4688     362.5333
    4689     362.7029
    4690     362.5817
    4691     365.8799
    4692     363.7533
    4693     367.2500
    4694     366.9152
    4695     364.5057
    4696     367.1296
    4697     369.2866
    4698     366.8695
    4699     371.9546
    4700     371.2496
    4701     372.4001
    4702     369.4329
    4703     373.7391
    4704     373.4706
    4705     373.1684
    4706     375.0768
    4707     374.1370
    4708     374.2797
    4709     375.9887
    4710     373.6280
    4711     371.0899
    4712     374.8874
    4713     372.1480
    4714     380.8708
    4715     380.2486
    4716     382.5359
    4717     382.4887
    4718     381.5849
    4719     378.0741
    4720     380.2158
    4721     379.0662
    4722     376.9608
    4723     375.2821
    4724     374.1820
    4725     374.7155
    4726     373.7798
    4727     373.1752
    4728     371.4063
    4729     370.1291
    4730     370.2707
    4731     371.5220
    4732     369.5689
    4733     371.0410
    4734     364.6153
    4735     367.0923
    4736     367.4051
    4737     364.2714
    4738     367.7506
    4739     366.3242
    4740     363.8875
    4741     359.6590
    4742     356.2991
    4743     355.3470
    4744     354.8915
    4745     352.8873
    4746     353.6028
    4747     352.2244
    4748     352.6450
    4749     353.6351
    4750     361.7823
    4751     362.0742
    4752     361.6112
    4753     363.8203
    4754     361.0943
    4755     362.3592
    4756     362.6539
    4757     362.2595
    4758     362.1058
    4759     365.5565
    4760     363.2329
    4761     363.8514
    4762     359.7802
    4763     360.2418
    4764     356.9448
    4765     358.8428
    4766     360.5671
    4767     359.6993
    4768     361.6094
    4769     358.6243
    4770     360.7700
    4771     358.9846
    4772     359.3120
    4773     358.7598
    4774     357.6344
    4775     356.7558
    4776     353.0734
    4777     349.2605
    4778     348.7094
    4779     344.8672
    4780     342.5943
    4781     344.2764
    4782     345.1511
    4783     346.9256
    4784     340.7876
    4785     336.1496
    4786     338.2843
    4787     331.7906
    4788     333.4107
    4789     327.7721
    4790     329.3939
    4791     331.9923
    4792     331.1351
    4793     332.0458
    4794     329.7623
    4795     329.4802
    4796     329.8979
    4797     334.5580
    4798     332.8752
    4799     335.2645
    4800     333.0165
    4801     335.3420
    4802     333.3255
    4803     331.0966
    4804     331.9004
    4805     326.4190
    4806     330.7250
    4807     331.4684
    4808     331.0920
    4809     334.1185
    4810     332.1954
    4811     330.2175
    4812     328.7670
    4813     328.8924
    4814     328.5002
    4815     327.9732
    4816     326.9496
    4817     328.9050
    4818     324.8317
    4819     322.6599
    4820     315.8934
    4821     317.8810
    4822     315.7801
    4823     312.2658
    4824     314.2177
    4825     312.4628
    4826     309.0922
    4827     313.4688
    4828     315.4149
    4829     319.6309
    4830     321.8578
    4831     322.4287
    4832     326.9887
    4833     328.1167
    4834     331.6643
    4835     333.8764
    4836     337.4606
    4837     343.1622
    4838     344.7223
    4839     351.8404
    4840     350.1601
    4841     350.4634
    4842     350.6898
    4843     352.7201
    4844     351.6259
    4845     355.2539
    4846     358.8016
    4847     354.3753
    4848     351.7512
    4849     350.9364
    4850     350.9680
    4851     350.6625
    4852     353.6300
    4853     350.3789
    4854     349.4990
    4855     342.4001
    4856     340.9548
    4857     341.7469
    4858     336.9024
    4859     335.5745
    4860     333.9472
    4861     330.2998
    4862     333.2036
    4863     334.3624
    4864     331.2491
    4865     333.4725
    4866     332.4829
    4867     329.1182
    4868     333.7828
    4869     329.3456
    4870     329.1206
    4871     326.3201
    4872     321.5564
    4873     321.2395
    4874     319.0506
    4875     317.5050
    4876     318.3853
    4877     316.6956
    4878     316.3095
    4879     320.2297
    4880     318.5104
    4881     315.5968
    4882     319.0463
    4883     317.2716
    4884     318.3032
    4885     318.6246
    4886     318.3464
    4887     318.8379
    4888     314.6159
    4889     314.0431
    4890     310.3810
    4891     308.5108
    4892     302.3548
    4893     298.6655
    4894     300.9366
    4895     297.9577
    4896     296.8916
    4897     298.0370
    4898     297.2880
    4899     293.2395
    4900     293.7085
    4901     294.7144
    4902     292.4563
    4903     289.2850
    4904     289.0834
    4905     287.5258
    4906     286.6966
    4907     287.8287
    4908     287.3429
    4909     285.2991
    4910     286.5615
    4911     285.1721
    4912     286.4211
    4913     285.4886
    4914     282.6366
    4915     283.5072
    4916     279.9364
    4917     279.8774
    4918     280.3666
    4919     283.8411
    4920     283.8995
    4921     281.1492
    4922     283.1760
    4923     283.0705
    4924     279.4812
    4925     277.9730
    4926     280.2809
    4927     278.1249
    4928     276.8977
    4929     274.8424
    4930     273.3155
    4931     273.0116
    4932     274.2845
    4933     277.1314
    4934     276.2530
    4935     279.6426
    4936     282.4569
    4937     283.4215
    4938     284.3020
    4939     286.8424
    4940     286.6961
    4941     286.8945
    4942     285.8875
    4943     287.1964
    4944     286.4247
    4945     286.5230
    4946     284.3531
    4947     286.2404
    4948     282.9931
    4949     283.1404
    4950     283.7889
    4951     277.2162
    4952     275.6266
    4953     278.5025
    4954     274.9256
    4955     277.1948
    4956     277.9804
    4957     273.7906
    4958     276.5223
    4959     273.5558
    4960     276.2972
    4961     274.1196
    4962     274.5212
    4963     274.0614
    4964     272.0048
    4965     274.8451
    4966     273.8864
    4967     269.0797
    4968     273.4964
    4969     271.5970
    4970     272.7756
    4971     272.4462
    4972     275.8881
    4973     274.8199
    4974     271.9080
    4975     275.8363
    4976     275.2469
    4977     274.9438
    4978     274.5344
    4979     275.1331
    4980     277.3753
    4981     275.1442
    4982     274.1039
    4983     274.8160
    4984     277.0504
    4985     275.2629
    4986     277.6280
    4987     278.3593
    4988     278.6882
    4989     278.1127
    4990     281.8770
    4991     280.7899
    4992     281.0296
    4993     281.3139
    4994     282.1438
    4995     282.1126
    4996     285.1186
    4997     290.0776
    4998     286.6808
    4999     285.9043
    5000     288.5371
    5001     289.7351
    5002     286.4841
    5003     287.7969
    5004     290.5242
    5005     290.4161
    5006     292.9969
    5007     292.2060
    5008     293.2569
    5009     292.0341
    5010     292.3980
    5011     295.4580
    5012     295.6307
    5013     299.3145
    5014     302.4865
    5015     298.8955
    5016     300.6322
    5017     299.3641
    5018     299.1255
    5019     297.8432
    5020     299.8108
    5021     298.8478
    5022     297.8943
    5023     299.0483
    5024     296.7526
    5025     298.6393
    5026     300.5584
    5027     305.3038
    5028     303.1976
    5029     304.0425
    5030     304.3818
    5031     302.4710
    5032     302.7198
    5033     303.7797
    5034     303.5488
    5035     302.2331
    5036     302.9876
    5037     299.2281
    5038     296.9843
    5039     297.6318
    5040     297.4391
    5041     297.1166
    5042     294.8167
    5043     293.9562
    5044     294.5482
    5045     296.3441
    5046     295.7434
    5047     295.7078
    5048     298.6130
    5049     298.6800
    5050     297.8518
    5051     297.1076
    5052     297.7960
    5053     301.0499
    5054     300.6541
    5055     304.5315
    5056     301.0956
    5057     302.7582
    5058     302.6751
    5059     307.2300
    5060     306.5145
    5061     310.9932
    5062     310.0422
    5063     309.6125
    5064     306.3681
    5065     307.6434
    5066     304.5948
    5067     304.6621
    5068     303.9408
    5069     304.1860
    5070     305.8159
    5071     306.9722
    5072     303.0062
    5073     301.1306
    5074     302.5107
    5075     298.5613
    5076     297.0404
    5077     296.2712
    5078     291.6406
    5079     291.7670
    5080     295.6469
    5081     293.2250
    5082     293.9081
    5083     294.9632
    5084     298.1865
    5085     300.1013
    5086     298.6590
    5087     298.4309
    5088     298.2440
    5089     297.7597
    5090     301.4711
    5091     301.5377
    5092     301.7567
    5093     304.2015
    5094     302.8406
    5095     304.6248
    5096     305.4611
    5097     305.4779
    5098     307.4070
    5099     305.9567
    5100     305.9960
    5101     306.2822
    5102     305.6956
    5103     303.6528
    5104     307.0392
    5105     308.3262
    5106     306.1961
    5107     306.5700
    5108     305.4042
    5109     304.8697
    5110     303.7485
    5111     307.4993
    5112     309.5974
    5113     311.6804
    5114     310.4906
    5115     309.1805
    5116     311.5481
    5117     312.5026
    5118     313.3746
    5119     314.7016
    5120     314.3128
    5121     318.3138
    5122     318.4338
    5123     321.0133
    5124     320.6881
    5125     322.0204
    5126     324.9697
    5127     326.7606
    5128     325.7697
    5129     326.3135
    5130     324.4898
    5131     326.8381
    5132     324.5951
    5133     320.9147
    5134     319.4490
    5135     321.1883
    5136     322.9763
    5137     325.4443
    5138     324.4023
    5139     325.3894
    5140     324.8747
    5141     326.5965
    5142     324.2983
    5143     323.0485
    5144     323.7901
    5145     320.1154
    5146     320.8727
    5147     321.4751
    5148     321.7149
    5149     317.1926
    5150     318.5795
    5151     319.0615
    5152     315.6859
    5153     315.6429
    5154     312.1535
    5155     311.9537
    5156     308.7856
    5157     306.7382
    5158     307.4545
    5159     307.4416
    5160     308.4002
    5161     311.2178
    5162     311.6299
    5163     308.7803
    5164     312.1778
    5165     315.0092
    5166     314.3896
    5167     314.6096
    5168     316.1898
    5169     314.6299
    5170     311.6134
    5171     314.6810
    5172     319.2324
    5173     321.0683
    5174     321.8213
    5175     318.5131
    5176     318.8581
    5177     322.3851
    5178     324.5194
    5179     324.2518
    5180     322.4558
    5181     322.5425
    5182     323.5577
    5183     326.1167
    5184     330.3843
    5185     326.2153
    5186     326.2395
    5187     328.4226
    5188     328.9044
    5189     327.9078
    5190     329.0320
    5191     329.2383
    5192     334.6732
    5193     334.4193
    5194     326.0061
    5195     328.7759
    5196     329.8302
    5197     331.1686
    5198     328.7208
    5199     328.0302
    5200     329.1985
    5201     330.7442
    5202     328.7170
    5203     329.2913
    5204     329.9240
    5205     327.2740
    5206     330.8927
    5207     330.7942
    5208     330.0505
    5209     331.6081
    5210     330.5786
    5211     333.0997
    5212     334.9043
    5213     334.0457
    5214     331.3764
    5215     334.2371
    5216     333.5554
    5217     332.3122
    5218     333.1485
    5219     332.4839
    5220     334.5223
    5221     332.5734
    5222     332.3252
    5223     334.7797
    5224     333.4875
    5225     332.3975
    5226     336.3002
    5227     337.3713
    5228     339.0199
    5229     337.3343
    5230     338.5121
    5231     340.5375
    5232     342.2273
    5233     345.6381
    5234     345.7491
    5235     346.4146
    5236     350.6190
    5237     350.8535
    5238     351.7162
    5239     349.2458
    5240     354.5598
    5241     352.2653
    5242     355.2081
    5243     357.0387
    5244     358.6419
    5245     361.4989
    5246     355.8371
    5247     354.7120
    5248     354.3015
    5249     353.2219
    5250     352.3328
    5251     352.5185
    5252     352.6545
    5253     350.5362
    5254     345.3778
    5255     346.2534
    5256     345.0185
    5257     344.8140
    5258     347.3215
    5259     346.7033
    5260     346.9320
    5261     345.1269
    5262     346.9770
    5263     346.2898
    5264     352.4899
    5265     352.9921
    5266     352.5446
    5267     352.1936
    5268     349.9528
    5269     348.2343
    5270     345.7377
    5271     348.9498
    5272     344.1061
    5273     347.0644
    5274     346.0511
    5275     347.4704
    5276     348.9453
    5277     348.8101
    5278     349.9348
    5279     350.7616
    5280     350.7725
    5281     349.6450
    5282     353.7374
    5283     353.7936
    5284     355.1355
    5285     351.7757
    5286     357.8350
    5287     357.7842
    5288     358.2425
    5289     357.6851
    5290     359.0333
    5291     357.3883
    5292     358.0848
    5293     356.1052
    5294     359.6741
    5295     357.3151
    5296     357.3739
    5297     355.4364
    5298     355.3541
    5299     354.9289
    5300     353.2303
    5301     353.3275
    5302     350.6506
    5303     353.6478
    5304     353.6930
    5305     355.0262
    5306     358.7210
    5307     357.3363
    5308     358.6592
    5309     357.8270
    5310     358.0544
    5311     359.4897
    5312     359.3668
    5313     362.9962
    5314     363.1946
    5315     360.8014
    5316     360.1004
    5317     363.8780
    5318     365.7590
    5319     368.5379
    5320     367.7912
    5321     370.1609
    5322     370.0130
    5323     367.6153
    5324     369.7225
    5325     368.8818
    5326     366.7263
    5327     362.8069
    5328     364.7049
    5329     361.9458
    5330     360.7898
    5331     360.3465
    5332     357.5292
    5333     353.6560
    5334     350.6386
    5335     349.8039
    5336     346.3967
    5337     346.4735
    5338     344.5567
    5339     349.3160
    5340     349.9950
    5341     351.5170
    5342     352.5696
    5343     352.9438
    5344     351.3399
    5345     356.6127
    5346     354.7936
    5347     358.9100
    5348     353.1502
    5349     353.4142
    5350     353.0795
    5351     352.8845
    5352     352.7259
    5353     353.2747
    5354     352.2510
    5355     354.6123
    5356     350.6956
    5357     350.7661
    5358     351.5272
    5359     354.8151
    5360     351.8666
    5361     351.7142
    5362     349.3568
    5363     347.3276
    5364     347.0308
    5365     340.0847
    5366     342.1380
    5367     340.3040
    5368     340.2845
    5369     342.0863
    5370     340.9083
    5371     339.7523
    5372     341.9181
    5373     345.5080
    5374     343.1876
    5375     346.2482
    5376     341.7760
    5377     344.5811
    5378     345.6779
    5379     344.6611
    5380     344.2238
    5381     343.4683
    5382     346.3960
    5383     347.7898
    5384     348.9820
    5385     347.8555
    5386     349.3518
    5387     351.3390
    5388     352.2038
    5389     352.7510
    5390     355.6597
    5391     357.5558
    5392     358.2334
    5393     356.2829
    5394     359.6781
    5395     359.9857
    5396     356.9088
    5397     359.1873
    5398     356.5557
    5399     353.5895
    5400     357.8439
    5401     356.3952
    5402     354.4667
    5403     356.4235
    5404     354.3421
    5405     359.0198
    5406     361.7514
    5407     356.5233
    5408     357.9384
    5409     358.5226
    5410     357.3785
    5411     362.0644
    5412     360.2387
    5413     359.6482
    5414     363.6708
    5415     361.7422
    5416     358.2920
    5417     354.9141
    5418     354.4232
    5419     353.5993
    5420     350.0171
    5421     349.2611
    5422     349.7272
    5423     348.3123
    5424     346.9747
    5425     345.3680
    5426     344.9083
    5427     341.2409
    5428     341.5599
    5429     344.5849
    5430     343.0952
    5431     343.8203
    5432     341.2945
    5433     341.4945
    5434     339.8435
    5435     341.3777
    5436     340.2559
    5437     340.2659
    5438     339.4638
    5439     340.1004
    5440     338.6514
    5441     338.5341
    5442     339.2131
    5443     338.7571
    5444     340.0766
    5445     334.5990
    5446     333.2719
    5447     332.9444
    5448     331.5956
    5449     331.7861
    5450     330.6387
    5451     329.7427
    5452     330.3012
    5453     324.5958
    5454     322.2181
    5455     322.5861
    5456     324.0636
    5457     324.6326
    5458     324.5851
    5459     322.0731
    5460     320.6044
    5461     318.9203
    5462     318.2095
    5463     318.3651
    5464     317.1855
    5465     318.3196
    5466     318.7460
    5467     321.4821
    5468     320.6532
    5469     319.2428
    5470     320.8689
    5471     322.3481
    5472     321.8039
    5473     324.5741
    5474     325.0242
    5475     322.7803
    5476     322.7996
    5477     321.9746
    5478     323.5354
    5479     323.2055
    5480     324.2860
    5481     321.7551
    5482     321.2016
    5483     322.0652
    5484     323.2184
    5485     324.9934
    5486     325.2225
    5487     324.6071
    5488     326.5082
    5489     326.8157
    5490     329.4829
    5491     330.4467
    5492     329.5490
    5493     334.0267
    5494     333.9132
    5495     332.8789
    5496     334.1106
    5497     334.3460
    5498     333.0134
    5499     334.5284
    5500     336.0778
    5501     337.2691
    5502     342.9361
    5503     340.0096
    5504     339.2555
    5505     337.6896
    5506     338.0493
    5507     342.4715
    5508     347.1503
    5509     347.2677
    5510     346.6625
    5511     347.6935
    5512     346.3031
    5513     345.9207
    5514     343.0931
    5515     343.5965
    5516     342.5714
    5517     348.1876
    5518     344.1244
    5519     341.5470
    5520     342.6658
    5521     342.1851
    5522     341.4867
    5523     339.9853
    5524     337.5217
    5525     333.8865
    5526     335.4121
    5527     334.1902
    5528     334.0543
    5529     332.9001
    5530     333.8714
    5531     332.1733
    5532     335.3906
    5533     337.8308
    5534     335.2599
    5535     335.1954
    5536     336.3113
    5537     338.9804
    5538     338.4111
    5539     342.6436
    5540     341.6858
    5541     340.2477
    5542     343.8701
    5543     345.2244
    5544     345.7264
    5545     340.5249
    5546     342.2515
    5547     346.4065
    5548     346.2800
    5549     349.6245
    5550     345.3810
    5551     343.9647
    5552     347.3968
    5553     346.9813
    5554     347.6027
    5555     349.8532
    5556     350.9921
    5557     350.5300
    5558     351.0393
    5559     352.6198
    5560     353.6227
    5561     353.9502
    5562     354.1795
    5563     354.5091
    5564     354.9779
    5565     353.7505
    5566     358.1046
    5567     356.7210
    5568     358.5135
    5569     357.4085
    5570     360.0580
    5571     356.9456
    5572     359.6589
    5573     356.4087
    5574     353.6128
    5575     354.5015
    5576     355.9980
    5577     358.0247
    5578     356.3442
    5579     357.6280
    5580     359.4760
    5581     360.6124
    5582     357.6747
    5583     362.2339
    5584     359.0097
    5585     362.5035
    5586     361.3251
    5587     363.3982
    5588     365.0585
    5589     368.4068
    5590     372.4275
    5591     371.5344
    5592     374.7626
    5593     378.5004
    5594     379.5945
    5595     379.5468
    5596     383.6966
    5597     387.0950
    5598     387.7106
    5599     390.3931
    5600     388.6363
    5601     387.6775
    5602     382.4244
    5603     378.4994
    5604     377.7830
    5605     379.9090
    5606     380.3708
    5607     379.6277
    5608     381.0923
    5609     376.6004
    5610     377.0610
    5611     381.6402
    5612     383.5326
    5613     382.3428
    5614     383.5089
    5615     381.3668
    5616     385.7470
    5617     386.9284
    5618     387.6621
    5619     384.8529
    5620     383.7360
    5621     387.7136
    5622     387.8383
    5623     387.5072
    5624     386.0655
    5625     385.9036
    5626     386.3617
    5627     388.0752
    5628     389.3666
    5629     389.3824
    5630     385.1909
    5631     384.3323
    5632     383.3090
    5633     384.0678
    5634     384.5427
    5635     383.1384
    5636     382.5287
    5637     382.3449
    5638     384.1095
    5639     382.1133
    5640     379.9783
    5641     381.4199
    5642     377.4809
    5643     379.2856
    5644     380.5265
    5645     380.6029
    5646     379.3330
    5647     380.4650
    5648     380.1863
    5649     378.6631
    5650     377.4887
    5651     377.6808
    5652     382.4118
    5653     383.3649
    5654     379.2624
    5655     378.4228
    5656     376.5805
    5657     378.3521
    5658     379.2082
    5659     379.5252
    5660     378.4925
    5661     380.0215
    5662     376.1196
    5663     374.9035
    5664     374.3562
    5665     373.5580
    5666     368.6190
    5667     371.7296
    5668     371.8919
    5669     371.7536
    5670     370.7225
    5671     372.4993
    5672     375.3773
    5673     375.4230
    5674     379.5874
    5675     378.4613
    5676     384.2768
    5677     381.9970
    5678     383.1903
    5679     383.6452
    5680     384.0999
    5681     386.8202
    5682     390.4938
    5683     387.0891
    5684     386.2543
    5685     387.1871
    5686     389.4652
    5687     385.4502
    5688     391.6710
    5689     392.8171
    5690     399.3164
    5691     400.0632
    5692     401.6656
    5693     401.9734
    5694     401.5252
    5695     400.8324
    5696     400.2103
    5697     397.7464
    5698     394.1963
    5699     397.0623
    5700     395.1268
    5701     396.9608
    5702     398.8695
    5703     399.7284
    5704     399.0860
    5705     396.3323
    5706     397.0697
    5707     397.7004
    5708     396.6692
    5709     399.3324
    5710     397.2902
    5711     395.7804
    5712     396.5364
    5713     397.2846
    5714     399.1101
    5715     398.9226
    5716     400.4493
    5717     400.2686
    5718     399.5883
    5719     401.6456
    5720     397.6247
    5721     397.0985
    5722     399.0987
    5723     400.3073
    5724     401.1782
    5725     397.0956
    5726     399.4462
    5727     392.8809
    5728     389.2533
    5729     390.0291
    5730     389.1804
    5731     388.6035
    5732     385.7544
    5733     388.0451
    5734     389.2555
    5735     390.8189
    5736     391.6917
    5737     390.9631
    5738     390.9809
    5739     387.7844
    5740     389.5871
    5741     389.0134
    5742     389.3811
    5743     385.7606
    5744     387.1766
    5745     385.6982
    5746     385.1283
    5747     384.6481
    5748     381.5639
    5749     380.2228
    5750     382.1553
    5751     384.6485
    5752     385.8938
    5753     385.5547
    5754     380.3268
    5755     375.2949
    5756     369.4512
    5757     369.6666
    5758     366.8158
    5759     367.3126
    5760     366.3035
    5761     364.6020
    5762     372.2781
    5763     374.2225
    5764     373.5352
    5765     371.7673
    5766     372.1266
    5767     369.9723
    5768     367.6468
    5769     370.8032
    5770     370.8984
    5771     372.6999
    5772     373.3834
    5773     377.6764
    5774     375.1192
    5775     375.1198
    5776     373.9580
    5777     375.2725
    5778     380.6054
    5779     379.6895
    5780     381.0119
    5781     377.3486
    5782     377.0023
    5783     374.2588
    5784     377.3689
    5785     375.9968
    5786     380.3452
    5787     380.6784
    5788     380.3291
    5789     378.3038
    5790     377.9890
    5791     379.6515
    5792     375.2851
    5793     373.1608
    5794     371.2534
    5795     371.0121
    5796     370.6562
    5797     370.4199
    5798     372.4320
    5799     371.0456
    5800     369.4125
    5801     365.9048
    5802     365.7213
    5803     366.6873
    5804     368.0269
    5805     366.1664
    5806     367.1290
    5807     367.4705
    5808     367.5956
    5809     366.7841
    5810     365.6604
    5811     363.0032
    5812     362.6017
    5813     364.7176
    5814     362.5811
    5815     364.4562
    5816     362.3855
    5817     359.1873
    5818     358.5803
    5819     357.2453
    5820     358.2920
    5821     358.1979
    5822     355.0944
    5823     355.1218
    5824     357.3556
    5825     361.3447
    5826     359.2658
    5827     359.6689
    5828     358.2426
    5829     361.4835
    5830     359.3880
    5831     364.8457
    5832     364.1626
    5833     364.6164
    5834     368.5001
    5835     370.3499
    5836     370.8685
    5837     369.4192
    5838     368.7839
    5839     367.6046
    5840     366.3135
    5841     368.1763
    5842     369.1882
    5843     372.2872
    5844     369.8191
    5845     370.1735
    5846     373.1279
    5847     373.9122
    5848     374.9327
    5849     377.5368
    5850     375.3897
    5851     382.1384
    5852     381.9489
    5853     376.2404
    5854     376.5142
    5855     373.6407
    5856     369.2998
    5857     366.0581
    5858     363.6483
    5859     362.7356
    5860     359.7069
    5861     358.5728
    5862     356.6438
    5863     359.0416
    5864     359.0534
    5865     363.3783
    5866     362.4704
    5867     362.5249
    5868     364.0746
    5869     360.6535
    5870     362.8629
    5871     361.3052
    5872     361.2228
    5873     364.4974
    5874     362.2014
    5875     362.1055
    5876     357.1943
    5877     359.0973
    5878     357.5747
    5879     357.3281
    5880     352.9103
    5881     352.5931
    5882     354.0004
    5883     354.8793
    5884     355.2406
    5885     354.5216
    5886     356.0840
    5887     353.7316
    5888     355.2698
    5889     361.6095
    5890     359.7125
    5891     361.4452
    5892     359.6496
    5893     362.4048
    5894     361.0498
    5895     358.5963
    5896     361.0034
    5897     362.4230
    5898     364.6441
    5899     363.9385
    5900     360.3713
    5901     358.3309
    5902     356.4971
    5903     361.0741
    5904     362.8464
    5905     363.7272
    5906     361.5185
    5907     361.9446
    5908     363.3471
    5909     364.5940
    5910     364.5095
    5911     366.0265
    5912     365.6625
    5913     366.1209
    5914     364.5250
    5915     361.2008
    5916     362.8453
    5917     364.1977
    5918     364.3308
    5919     360.2263
    5920     360.9636
    5921     360.4923
    5922     362.4987
    5923     358.8141
    5924     357.3674
    5925     358.9491
    5926     357.5006
    5927     358.0624
    5928     358.7034
    5929     357.8771
    5930     357.5173
    5931     359.1560
    5932     361.3112
    5933     361.5622
    5934     358.3482
    5935     366.2028
    5936     365.5640
    5937     365.9482
    5938     368.5832
    5939     366.5959
    5940     367.9934
    5941     366.4950
    5942     363.4019
    5943     360.7007
    5944     363.2283
    5945     360.0471
    5946     357.8907
    5947     359.3002
    5948     356.6664
    5949     358.6341
    5950     359.2205
    5951     360.4427
    5952     356.3810
    5953     355.9743
    5954     353.6304
    5955     353.1164
    5956     349.3440
    5957     347.0012
    5958     344.7390
    5959     341.5580
    5960     342.6482
    5961     339.6242
    5962     341.0268
    5963     340.6032
    5964     337.1211
    5965     337.3679
    5966     336.9593
    5967     335.8448
    5968     337.1460
    5969     336.1587
    5970     340.3501
    5971     341.8340
    5972     340.9655
    5973     344.1516
    5974     341.7179
    5975     341.2599
    5976     340.8323
    5977     340.1040
    5978     340.9467
    5979     345.2113
    5980     347.5209
    5981     346.2518
    5982     345.0381
    5983     345.7644
    5984     345.8677
    5985     348.6711
    5986     350.1891
    5987     352.8739
    5988     354.3472
    5989     355.5892
    5990     355.9986
    5991     356.4798
    5992     355.9982
    5993     352.6844
    5994     349.7274
    5995     349.0550
    5996     349.9636
    5997     350.3469
    5998     353.1656
    5999     354.6774
    6000     353.9138
    6001     354.7683
    6002     353.3748
    6003     357.6596
    6004     352.0218
    6005     355.4778
    6006     357.1790
    6007     354.3436
    6008     355.3755
    6009     352.3764
    6010     357.0004
    6011     357.5577
    6012     359.2622
    6013     360.6816
    6014     364.0650
    6015     363.4477
    6016     365.1429
    6017     369.8389
    6018     369.5366
    6019     369.4966
    6020     367.9078
    6021     363.4197
    6022     361.6932
    6023     361.7842
    6024     357.0772
    6025     359.4080
    6026     356.8982
    6027     358.0410
    6028     360.4989
    6029     359.1087
    6030     359.8936
    6031     357.6836
    6032     359.7090
    6033     359.0602
    6034     358.3430
    6035     357.9118
    6036     357.2112
    6037     352.7039
    6038     355.1973
    6039     352.5575
    6040     355.5174
    6041     355.3717
    6042     357.4026
    6043     355.3579
    6044     356.9530
    6045     358.6930
    6046     358.7483
    6047     360.9962
    6048     362.7012
    6049     363.7048
    6050     365.9333
    6051     364.2459
    6052     364.4310
    6053     364.5013
    6054     366.7038
    6055     363.4530
    6056     361.8679
    6057     361.3582
    6058     361.1907
    6059     363.2369
    6060     364.3297
    6061     362.2880
    6062     361.1847
    6063     358.8473
    6064     354.3390
    6065     352.5837
    6066     350.4894
    6067     350.8349
    6068     347.0687
    6069     348.0459
    6070     347.2828
    6071     348.4835
    6072     346.8076
    6073     350.1770
    6074     348.8446
    6075     348.9185
    6076     348.8371
    6077     350.2054
    6078     354.0547
    6079     353.6745
    6080     353.2762
    6081     351.1049
    6082     350.3044
    6083     348.4984
    6084     347.1861
    6085     345.0847
    6086     343.5791
    6087     338.4452
    6088     337.8758
    6089     341.1225
    6090     340.6450
    6091     338.6531
    6092     342.3956
    6093     342.9066
    6094     339.8157
    6095     338.5630
    6096     334.6505
    6097     335.0690
    6098     337.3327
    6099     332.7942
    6100     335.1882
    6101     331.4903
    6102     331.2728
    6103     331.6626
    6104     331.2275
    6105     328.5769
    6106     329.2516
    6107     327.7709
    6108     325.4510
    6109     327.3894
    6110     328.9360
    6111     329.0959
    6112     328.6993
    6113     327.0321
    6114     326.5659
    6115     327.4250
    6116     326.9104
    6117     324.7095
    6118     327.3081
    6119     324.6660
    6120     324.5834
    6121     323.4208
    6122     321.0128
    6123     320.1010
    6124     317.3730
    6125     317.4136
    6126     317.1412
    6127     318.3940
    6128     316.0101
    6129     316.1650
    6130     313.3636
    6131     318.3958
    6132     322.5322
    6133     321.2439
    6134     317.1899
    6135     312.6038
    6136     314.7586
    6137     318.7722
    6138     323.3942
    6139     325.4605
    6140     328.1510
    6141     331.6089
    6142     331.0725
    6143     330.4210
    6144     328.2843
    6145     329.1029
    6146     326.8694
    6147     324.2204
    6148     322.0309
    6149     323.0623
    6150     324.9736
    6151     327.7685
    6152     326.7239
    6153     329.4297
    6154     327.1192
    6155     325.2199
    6156     323.1512
    6157     327.1149
    6158     325.3022
    6159     325.2671
    6160     327.8480
    6161     327.6043
    6162     325.5766
    6163     327.5554
    6164     326.1487
    6165     327.9351
    6166     330.0341
    6167     331.8818
    6168     335.1370
    6169     337.3951
    6170     339.7156
    6171     340.7568
    6172     338.6475
    6173     339.4774
    6174     345.1075
    6175     346.6491
    6176     347.4224
    6177     349.2742
    6178     353.6025
    6179     356.3275
    6180     358.8823
    6181     354.9702
    6182     350.9512
    6183     353.1902
    6184     353.7319
    6185     350.0662
    6186     350.8374
    6187     348.4850
    6188     344.7495
    6189     346.5858
    6190     344.5694
    6191     342.6361
    6192     341.7846
    6193     341.4570
    6194     338.3063
    6195     338.3983
    6196     336.9012
    6197     340.3904
    6198     337.5715
    6199     341.5355
    6200     343.0701
    6201     340.1295
    6202     340.2331
    6203     337.2201
    6204     336.2573
    6205     336.5679
    6206     335.6895
    6207     333.5158
    6208     333.9943
    6209     334.3767
    6210     338.3970
    6211     338.3047
    6212     336.4978
    6213     332.7860
    6214     333.5503
    6215     330.5485
    6216     332.9213
    6217     335.3218
    6218     332.2883
    6219     334.2815
    6220     331.7612
    6221     333.3099
    6222     333.9599
    6223     335.9954
    6224     335.0958
    6225     338.6717
    6226     337.9550
    6227     337.8434
    6228     335.2040
    6229     332.1340
    6230     333.0879
    6231     327.4276
    6232     329.6983
    6233     333.6318
    6234     332.0527
    6235     332.6071
    6236     333.5071
    6237     333.5057
    6238     335.8727
    6239     333.6141
    6240     338.6285
    6241     341.2284
    6242     340.8109
    6243     337.3513
    6244     335.4061
    6245     332.4699
    6246     333.7814
    6247     330.0172
    6248     328.4461
    6249     328.5573
    6250     328.3704
    6251     326.7365
    6252     328.4318
    6253     321.9820
    6254     324.9360
    6255     319.9869
    6256     319.5795
    6257     320.0605
    6258     317.2344
    6259     314.6157
    6260     312.9028
    6261     310.7361
    6262     307.6051
    6263     311.0223
    6264     306.1033
    6265     310.9852
    6266     308.9683
    6267     309.4069
    6268     308.9135
    6269     313.0750
    6270     310.7063
    6271     311.4211
    6272     312.8789
    6273     314.9725
    6274     314.4345
    6275     314.3795
    6276     314.8341
    6277     310.3326
    6278     312.0922
    6279     313.5638
    6280     312.6910
    6281     314.4181
    6282     313.3063
    6283     313.7689
    6284     312.8532
    6285     313.8881
    6286     317.6706
    6287     321.2925
    6288     327.9420
    6289     321.3578
    6290     317.2771
    6291     315.5766
    6292     312.9368
    6293     317.7754
    6294     316.0825
    6295     318.5254
    6296     317.0552
    6297     310.2527
    6298     307.2182
    6299     305.0965
    6300     302.5968
    6301     302.5556
    6302     300.4937
    6303     305.0155
    6304     306.8501
    6305     307.1945
    6306     309.5549
    6307     307.3285
    6308     309.7571
    6309     311.4679
    6310     311.6041
    6311     313.5209
    6312     309.9067
    6313     309.7653
    6314     306.4921
    6315     306.4627
    6316     307.4800
    6317     312.2847
    6318     308.4951
    6319     302.7653
    6320     300.6920
    6321     297.4088
    6322     298.1667
    6323     296.2501
    6324     294.2151
    6325     291.6489
    6326     290.5867
    6327     290.1473
    6328     289.8574
    6329     289.5821
    6330     288.3302
    6331     287.4148
    6332     284.3248
    6333     285.3600
    6334     287.6179
    6335     287.4950
    6336     290.1172
    6337     290.8641
    6338     287.6544
    6339     285.8252
    6340     285.2879
    6341     287.0074
    6342     287.1421
    6343     289.5286
    6344     285.9164
    6345     285.7542
    6346     284.8027
    6347     287.0134
    6348     286.4189
    6349     283.4058
    6350     282.8430
    6351     278.8007
    6352     278.5516
    6353     276.7003
    6354     274.1565
    6355     275.0789
    6356     274.8069
    6357     273.1037
    6358     273.3219
    6359     274.2346
    6360     269.1624
    6361     270.4101
    6362     269.6108
    6363     269.9784
    6364     270.0886
    6365     271.3349
    6366     267.2759
    6367     261.6684
    6368     265.7695
    6369     262.8696
    6370     263.2697
    6371     268.1692
    6372     267.6047
    6373     264.6768
    6374     268.5875
    6375     268.0396
    6376     271.5451
    6377     275.6691
    6378     276.9582
    6379     274.3133
    6380     276.9919
    6381     273.3501
    6382     272.7003
    6383     270.9804
    6384     272.0999
    6385     274.2032
    6386     281.9189
    6387     275.4620
    6388     281.4683
    6389     282.0528
    6390     278.1514
    6391     278.9860
    6392     278.2089
    6393     282.6803
    6394     283.4106
    6395     283.8959
    6396     276.9054
    6397     279.6335
    6398     278.0937
    6399     278.5982
    6400     278.3249
    6401     276.2852
    6402     277.0429
    6403     270.0616
    6404     268.5464
    6405     265.8927
    6406     267.2483
    6407     264.3054
    6408     265.5661
    6409     266.8450
    6410     265.2413
    6411     264.2773
    6412     260.1438
    6413     261.4954
    6414     259.5972
    6415     262.4109
    6416     260.9370
    6417     259.2771
    6418     258.1766
    6419     254.3730
    6420     253.1378
    6421     253.5687
    6422     252.5128
    6423     253.5044
    6424     252.3854
    6425     253.3964
    6426     253.1321
    6427     250.4965
    6428     254.9581
    6429     259.7444
    6430     260.9408
    6431     263.8821
    6432     264.4800
    6433     262.6649
    6434     260.9165
    6435     260.9437
    6436     255.8740
    6437     255.8281
    6438     256.3974
    6439     253.9638
    6440     252.1983
    6441     249.8192
    6442     251.4625
    6443     249.2404
    6444     248.1163
    6445     246.2715
    6446     246.0493
    6447     241.9774
    6448     242.3212
    6449     241.8842
    6450     237.8905
    6451     235.3399
    6452     234.6189
    6453     233.7230
    6454     232.1114
    6455     231.1699
    6456     230.2797
    6457     228.4830
    6458     229.4638
    6459     230.3444
    6460     232.6132
    6461     232.7480
    6462     231.6995
    6463     235.2766
    6464     234.7651
    6465     236.5975
    6466     239.1207
    6467     236.2317
    6468     233.3528
    6469     232.0734
    6470     228.0150
    6471     227.8664
    6472     226.5113
    6473     232.2717
    6474     233.0253
    6475     231.2865
    6476     230.3233
    6477     230.3034
    6478     225.4177
    6479     222.4909
    6480     222.3113
    6481     216.5970
    6482     217.0458
    6483     214.5377
    6484     213.0020
    6485     211.4465
    6486     214.8225
    6487     215.1336
    6488     217.3530
    6489     214.6828
    6490     216.1884
    6491     217.0247
    6492     216.4489
    6493     210.9934
    6494     208.5877
    6495     206.0073
    6496     201.0411
    6497     202.1969
    6498     201.4012
    6499     203.0368
    6500     204.0718
    6501     204.6409
    6502     203.8210
    6503     203.1997
    6504     201.8193
    6505     200.8680
    6506     201.4272
    6507     197.8928
    6508     198.0553
    6509     203.0777
    6510     202.2732
    6511     200.9730
    6512     204.8758
    6513     204.2513
    6514     205.5567
    6515     208.8584
    6516     207.2439
    6517     209.9782
    6518     210.3278
    6519     207.3238
    6520     207.4057
    6521     207.3640
    6522     205.8227
    6523     207.7810
    6524     205.9489
    6525     204.6355
    6526     201.9370
    6527     204.6371
    6528     201.3185
    6529     205.4300
    6530     203.0278
    6531     204.5512
    6532     203.4682
    6533     205.3069
    6534     207.5015
    6535     203.1103
    6536     207.6334
    6537     202.2022
    6538     201.5214
    6539     197.8537
    6540     197.7779
    6541     196.1058
    6542     196.7341
    6543     192.9921
    6544     189.7818
    6545     193.0024
    6546     188.3641
    6547     191.8538
    6548     188.5310
    6549     185.5969
    6550     184.1313
    6551     183.8591
    6552     183.1973
    6553     182.0323
    6554     180.6119
    6555     179.6098
    6556     180.9839
    6557     183.1236
    6558     180.2620
    6559     179.9449
    6560     180.5164
    6561     180.9578
    6562     178.2094
    6563     177.7796
    6564     173.7715
    6565     173.4404
    6566     173.8564
    6567     174.3779
    6568     173.9599
    6569     174.7448
    6570     174.3593
    6571     176.6549
    6572     177.8075
    6573     178.9783
    6574     179.8893
    6575     186.7790
    6576     186.1706
    6577     188.2892
    6578     187.2277
    6579     189.3946
    6580     188.5128
    6581     186.8882
    6582     189.3028
    6583     187.3128
    6584     187.0878
    6585     193.5796
    6586     191.1681
    6587     195.0966
    6588     190.0239
    6589     189.4120
    6590     189.8450
    6591     189.5304
    6592     187.6662
    6593     183.7138
    6594     181.9468
    6595     181.6761
    6596     183.8276
    6597     181.3020
    6598     177.1278
    6599     179.4569
    6600     179.6700
    6601     179.7846
    6602     175.5769
    6603     178.5822
    6604     178.4762
    6605     174.8098
    6606     174.2555
    6607     171.4073
    6608     177.8572
    6609     171.8685
    6610     173.7021
    6611     179.3821
    6612     180.0340
    6613     177.0968
    6614     182.7476
    6615     180.3850
    6616     183.4637
    6617     185.7353
    6618     185.9201
    6619     190.1302
    6620     186.9406
    6621     189.0320
    6622     190.8294
    6623     187.7244
    6624     192.0914
    6625     195.4872
    6626     202.8398
    6627     201.7379
    6628     212.7461
    6629     212.5556
    6630     218.5811
    6631     217.2061
    6632     218.0182
    6633     217.6381
    6634     216.7542
    6635     215.7736
    6636     217.0078
    6637     215.8253
    6638     220.4243
    6639     222.9875
    6640     224.5701
    6641     228.4286
    6642     231.5006
    6643     237.4096
    6644     243.2889
    6645     243.7228
    6646     240.3376
    6647     241.9077
    6648     240.5140
    6649     240.5925
    6650     244.3699
    6651     245.8259
    6652     241.9095
    6653     241.1260
    6654     239.8356
    6655     237.2151
    6656     234.6736
    6657     237.5760
    6658     237.5425
    6659     236.8165
    6660     236.1290
    6661     235.4745
    6662     236.6176
    6663     240.8151
    6664     239.4502
    6665     237.2944
    6666     243.1137
    6667     242.8696
    6668     242.4274
    6669     242.6282
    6670     240.2560
    6671     232.8521
    6672     235.9455
    6673     233.5284
    6674     229.6495
    6675     235.0182
    6676     232.0195
    6677     231.5710
    6678     228.1799
    6679     227.1328
    6680     223.1141
    6681     222.5689
    6682     221.3181
    6683     222.1814
    6684     223.9023
    6685     222.3597
    6686     228.6255
    6687     225.3189
    6688     230.5553
    6689     230.6851
    6690     226.8579
    6691     226.8187
    6692     222.3136
    6693     223.7385
    6694     226.6117
    6695     228.6391
    6696     229.7790
    6697     227.4758
    6698     228.6658
    6699     228.3680
    6700     233.0114
    6701     229.3583
    6702     228.9941
    6703     226.7425
    6704     223.4770
    6705     222.0662
    6706     222.2312
    6707     218.4388
    6708     219.2164
    6709     218.3329
    6710     219.3277
    6711     218.1247
    6712     216.1083
    6713     216.6878
    6714     215.9167
    6715     213.4573
    6716     209.6671
    6717     209.2654
    6718     211.4609
    6719     211.9218
    6720     210.9619
    6721     212.4992
    6722     216.3711
    6723     216.5673
    6724     216.9556
    6725     215.7209
    6726     217.7128
    6727     219.3378
    6728     219.9694
    6729     221.4986
    6730     222.1411
    6731     218.1538
    6732     217.5908
    6733     216.8170
    6734     212.5783
    6735     212.8856
    6736     211.1049
    6737     209.6857
    6738     209.4987
    6739     207.5377
    6740     209.7108
    6741     203.3823
    6742     204.0631
    6743     204.9115
    6744     206.4478
    6745     203.9001
    6746     205.9896
    6747     205.7032
    6748     203.7801
    6749     199.5056
    6750     202.2551
    6751     200.5930
    6752     203.4505
    6753     204.7561
    6754     204.9722
    6755     203.6290
    6756     207.8343
    6757     208.4899
    6758     208.0208
    6759     206.1614
    6760     203.9792
    6761     198.9409
    6762     197.9668
    6763     195.7680
    6764     191.9587
    6765     192.7043
    6766     190.6586
    6767     187.0660
    6768     192.6420
    6769     185.9466
    6770     183.8930
    6771     181.9762
    6772     179.2787
    6773     182.3887
    6774     181.0171
    6775     180.9973
    6776     180.9981
    6777     175.8719
    6778     172.9124
    6779     172.4931
    6780     171.0592
    6781     169.9986
    6782     165.3746
    6783     164.3919
    6784     164.8874
    6785     159.4288
    6786     163.7166
    6787     161.4182
    6788     167.9437
    6789     165.5047
    6790     166.2908
    6791     162.9065
    6792     162.8072
    6793     161.9076
    6794     161.7476
    6795     164.0029
    6796     159.7611
    6797     160.5896
    6798     160.9335
    6799     158.3636
    6800     156.9490
    6801     155.0685
    6802     154.4734
    6803     152.8445
    6804     154.2541
    6805     151.2110
    6806     154.0571
    6807     157.0244
    6808     155.7312
    6809     153.0982
    6810     154.4653
    6811     155.4241
    6812     152.9250
    6813     155.8287
    6814     154.3991
    6815     155.7645
    6816     153.3731
    6817     153.9476
    6818     154.2453
    6819     153.4183
    6820     148.9383
    6821     144.8395
    6822     147.1398
    6823     141.3481
    6824     144.2409
    6825     145.4313
    6826     142.9954
    6827     143.5530
    6828     144.1918
    6829     148.0904
    6830     148.2002
    6831     151.6107
    6832     156.7909
    6833     153.1635
    6834     158.9823
    6835     160.4911
    6836     162.0911
    6837     163.1741
    6838     162.1743
    6839     163.9855
    6840     163.7932
    6841     161.3025
    6842     162.6084
    6843     163.4633
    6844     165.4666
    6845     165.1642
    6846     168.2042
    6847     167.5999
    6848     168.4997
    6849     169.1877
    6850     167.0370
    6851     173.5768
    6852     169.9931
    6853     171.0661
    6854     172.3196
    6855     170.5675
    6856     167.4913
    6857     172.3847
    6858     170.7372
    6859     171.0017
    6860     169.1563
    6861     169.3428
    6862     174.0050
    6863     174.4641
    6864     179.2586
    6865     178.3254
    6866     180.0333
    6867     179.6534
    6868     179.8957
    6869     177.5217
    6870     176.6742
    6871     180.9257
    6872     179.5401
    6873     178.0233
    6874     178.8667
    6875     182.4813
    6876     181.7217
    6877     182.2702
    6878     184.2251
    6879     182.2796
    6880     182.9923
    6881     184.8074
    6882     181.4779
    6883     180.9069
    6884     178.4021
    6885     177.3953
    6886     173.1287
    6887     173.6400
    6888     174.8269
    6889     176.7029
    6890     174.1499
    6891     174.9262
    6892     174.3996
    6893     172.6746
    6894     176.7108
    6895     175.5823
    6896     178.8295
    6897     180.5887
    6898     179.0449
    6899     181.9254
    6900     179.3121
    6901     183.6191
    6902     183.1511
    6903     188.2865
    6904     186.7784
    6905     185.3168
    6906     186.5622
    6907     191.9747
    6908     197.9777
    6909     195.9603
    6910     194.4870
    6911     194.5002
    6912     193.6687
    6913     193.1663
    6914     192.4048
    6915     195.9853
    6916     195.0364
    6917     196.1083
    6918     202.1254
    6919     202.1362
    6920     202.0099
    6921     206.0892
    6922     205.2255
    6923     207.7404
    6924     207.4285
    6925     208.7187
    6926     208.8270
    6927     208.9727
    6928     212.7682
    6929     209.9974
    6930     209.6597
    6931     206.8565
    6932     207.5967
    6933     205.7784
    6934     203.6710
    6935     203.1602
    6936     204.4631
    6937     204.2484
    6938     206.3140
    6939     207.2128
    6940     207.9862
    6941     202.5759
    6942     199.6951
    6943     200.6336
    6944     196.4783
    6945     201.4464
    6946     199.5292
    6947     202.0110
    6948     201.0087
    6949     201.5581
    6950     203.2332
    6951     202.6072
    6952     204.6552
    6953     202.9520
    6954     202.7696
    6955     202.6498
    6956     206.5107
    6957     205.3555
    6958     206.1089
    6959     206.4093
    6960     211.1319
    6961     210.8571
    6962     209.1596
    6963     204.1360
    6964     199.6750
    6965     197.0024
    6966     195.3101
    6967     191.7339
    6968     195.4149
    6969     197.7560
    6970     194.0710
    6971     190.2136
    6972     190.0087
    6973     189.6198
    6974     184.7160
    6975     184.5244
    6976     181.0713
    6977     183.1678
    6978     182.9529
    6979     182.5346
    6980     184.5750
    6981     188.2396
    6982     189.8038
    6983     187.5971
    6984     189.9929
    6985     190.0921
    6986     187.6447
    6987     185.0202
    6988     182.8643
    6989     177.5461
    6990     178.6453
    6991     179.3744
    6992     180.1552
    6993     184.3114
    6994     180.8758
    6995     181.4497
    6996     180.5354
    6997     180.1325
    6998     177.9424
    6999     177.3544
    7000     172.6444
    7001     170.0291
    7002     170.7875
    7003     167.5376
    7004     170.7367
    7005     172.3999
    7006     173.1511
    7007     180.2286
    7008     180.2907
    7009     179.2032
    7010     176.2399
    7011     174.3131
    7012     168.0263
    7013     168.1423
    7014     164.5806
    7015     163.2006
    7016     159.4695
    7017     159.8940
    7018     163.6377
    7019     170.0099
    7020     167.7882
    7021     172.4024
    7022     172.3661
    7023     174.8312
    7024     174.3588
    7025     170.3273
    7026     173.0269
    7027     173.2500
    7028     167.7697
    7029     171.4393
    7030     173.6729
    7031     174.0054
    7032     172.2236
    7033     168.6420
    7034     170.4404
    7035     176.2217
    7036     177.1638
    7037     184.4158
    7038     177.2989
    7039     172.2546
    7040     169.0360
    7041     166.6781
    7042     168.7912
    7043     166.7947
    7044     166.7316
    7045     161.1862
    7046     157.4252
    7047     157.0657
    7048     157.2858
    7049     160.8263
    7050     161.0463
    7051     161.6294
    7052     163.8708
    7053     168.7294
    7054     166.3799
    7055     166.8707
    7056     163.4630
    7057     158.0619
    7058     159.8796
    7059     159.2654
    7060     158.2202
    7061     159.7331
    7062     156.3957
    7063     155.4328
    7064     155.9525
    7065     158.4149
    7066     159.2804
    7067     158.4752
    7068     157.3060
    7069     163.1347
    7070     158.5974
    7071     160.2927
    7072     156.9812
    7073     162.1674
    7074     155.9005
    7075     158.9307
    7076     156.8602
    7077     160.7110
    7078     161.1864
    7079     162.1737
    7080     160.1141
    7081     157.3929
    7082     154.9130
    7083     150.5244
    7084     150.5683
    7085     148.1831
    7086     151.2423
    7087     152.5118
    7088     155.5572
    7089     152.9445
    7090     157.9005
    7091     151.7812
    7092     151.1836
    7093     153.2360
    7094     157.1165
    7095     158.8398
    7096     158.4457
    7097     158.2228
    7098     154.4682
    7099     152.8715
    7100     150.3406
    7101     147.5963
    7102     145.0939
    7103     148.0637
    7104     146.1225
    7105     140.7561
    7106     137.2057
    7107     139.8291
    7108     138.0434
    7109     140.2249
    7110     141.7614
    7111     147.1320
    7112     146.1110
    7113     149.3462
    7114     153.0011
    7115     150.9194
    7116     153.0568
    7117     151.5952
    7118     151.7982
    7119     154.9157
    7120     156.3894
    7121     157.2000
    7122     155.3059
    7123     158.6918
    7124     161.3444
    7125     164.7726
    7126     168.1882
    7127     170.2721
    7128     169.9545
    7129     171.1499
    7130     176.2584
    7131     179.1765
    7132     177.4736
    7133     183.3702
    7134     181.3252
    7135     179.3255
    7136     180.0081
    7137     181.7393
    7138     183.5086
    7139     185.7584
    7140     185.5149
    7141     187.2293
    7142     187.0683
    7143     191.2945
    7144     191.2334
    7145     199.4849
    7146     198.7920
    7147     200.1257
    7148     201.2015
    7149     203.6155
    7150     206.4291
    7151     205.8379
    7152     206.7830
    7153     206.4669
    7154     210.1771
    7155     212.1443
    7156     216.4699
    7157     215.5700
    7158     214.4830
    7159     214.3869
    7160     212.9249
    7161     216.5936
    7162     215.4697
    7163     213.4536
    7164     213.0425
    7165     213.0013
    7166     216.1401
    7167     220.1434
    7168     223.2197
    7169     224.1567
    7170     226.0214
    7171     220.4647
    7172     218.3320
    7173     218.2962
    7174     220.2365
    7175     216.1148
    7176     218.2837
    7177     219.4556
    7178     216.0717
    7179     219.7318
    7180     216.6801
    7181     222.7097
    7182     221.4454
    7183     218.0217
    7184     220.3800
    7185     223.8397
    7186     227.6578
    7187     225.1118
    7188     224.6499
    7189     225.7078
    7190     224.8418
    7191     224.1977
    7192     226.6496
    7193     225.1656
    7194     227.5054
    7195     225.3708
    7196     224.2764
    7197     220.9283
    7198     223.7563
    7199     223.3777
    7200     226.1523
    7201     224.4540
    7202     223.2915
    7203     226.7994
    7204     229.1816
    7205     225.0658
    7206     225.3450
    7207     226.4273
    7208     224.9596
    7209     220.1519
    7210     220.5063
    7211     222.4610
    7212     222.8559
    7213     220.1944
    7214     222.4877
    7215     224.6095
    7216     224.0537
    7217     224.5233
    7218     227.2439
    7219     228.3364
    7220     231.4681
    7221     232.8159
    7222     234.3610
    7223     240.4105
    7224     238.7006
    7225     240.7417
    7226     241.5292
    7227     239.2666
    7228     241.1146
    7229     239.6696
    7230     239.0336
    7231     240.4685
    7232     241.2235
    7233     241.0235
    7234     242.4088
    7235     243.8757
    7236     245.3739
    7237     246.2643
    7238     248.6951
    7239     246.6486
    7240     248.7531
    7241     244.7926
    7242     246.1762
    7243     246.6222
    7244     242.7675
    7245     242.2789
    7246     239.6459
    7247     237.5363
    7248     236.5540
    7249     237.1505
    7250     237.9704
    7251     236.1984
    7252     238.8299
    7253     238.1942
    7254     237.2687
    7255     237.1216
    7256     239.9686
    7257     242.0669
    7258     241.2440
    7259     244.5874
    7260     244.5518
    7261     246.5642
    7262     246.9148
    7263     246.1664
    7264     245.9710
    7265     246.8896
    7266     247.5894
    7267     245.0792
    7268     241.7560
    7269     244.9692
    7270     244.5743
    7271     243.4169
    7272     245.2110
    7273     244.8037
    7274     243.1062
    7275     243.6318
    7276     243.8481
    7277     247.8775
    7278     251.1787
    7279     256.6257
    7280     261.5976
    7281     263.7434
    7282     264.8091
    7283     269.5846
    7284     273.0797
    7285     278.8428
    7286     280.1397
    7287     278.5048
    7288     274.2923
    7289     275.9296
    7290     274.6775
    7291     277.0835
    7292     276.8064
    7293     277.7704
    7294     278.1227
    7295     281.0081
    7296     280.3707
    7297     279.0749
    7298     279.3479
    7299     283.9998
    7300     285.1648
    7301     289.7066
    7302     290.6578
    7303     290.9417
    7304     293.9115
    7305     295.4946
    7306     294.0280
    7307     291.3846
    7308     291.5382
    7309     295.2816
    7310     292.4003
    7311     293.5163
    7312     294.7937
    7313     294.6672
    7314     292.7659
    7315     294.0479
    7316     292.6682
    7317     295.7078
    7318     292.3026
    7319     288.4933
    7320     289.6602
    7321     286.7976
    7322     282.4235
    7323     285.7727
    7324     282.6835
    7325     287.2226
    7326     288.1853
    7327     288.9517
    7328     287.1753
    7329     286.6098
    7330     285.5896
    7331     286.6235
    7332     285.7115
    7333     290.0651
    7334     291.5888
    7335     289.3123
    7336     291.3553
    7337     294.5006
    7338     289.2978
    7339     290.7400
    7340     296.4440
    7341     298.2298
    7342     300.6282
    7343     297.7919
    7344     297.5647
    7345     298.2156
    7346     295.6374
    7347     295.7156
    7348     295.1906
    7349     293.7552
    7350     296.2022
    7351     296.4468
    7352     296.3420
    7353     297.3889
    7354     295.4447
    7355     292.7872
    7356     290.7597
    7357     290.1412
    7358     288.3618
    7359     284.9056
    7360     285.6018
    7361     281.9078
    7362     277.9118
    7363     276.6282
    7364     272.7351
    7365     271.7977
    7366     268.9097
    7367     269.7259
    7368     270.2304
    7369     268.8103
    7370     271.0316
    7371     270.5832
    7372     270.8631
    7373     270.0060
    7374     275.7430
    7375     272.9198
    7376     274.0126
    7377     276.9236
    7378     282.3422
    7379     280.9321
    7380     284.1209
    7381     286.2541
    7382     281.6173
    7383     275.4914
    7384     274.0226
    7385     275.3391
    7386     275.6074
    7387     279.8936
    7388     279.3412
    7389     272.3756
    7390     269.4313
    7391     273.8299
    7392     276.3439
    7393     281.5591
    7394     282.4509
    7395     283.4962
    7396     286.2070
    7397     280.6400
    7398     279.6402
    7399     282.2863
    7400     278.5183
    7401     282.5448
    7402     276.0638
    7403     276.7063
    7404     273.6240
    7405     267.6661
    7406     268.7992
    7407     268.3005
    7408     269.6228
    7409     269.1568
    7410     267.9939
    7411     268.0116
    7412     266.1040
    7413     261.6427
    7414     263.4021
    7415     268.7507
    7416     265.9241
    7417     270.8238
    7418     262.2727
    7419     262.3889
    7420     260.9405
    7421     255.4181
    7422     253.4309
    7423     253.9470
    7424     249.3532
    7425     251.1547
    7426     252.9246
    7427     250.3077
    7428     250.2314
    7429     246.2634
    7430     243.3759
    7431     243.9351
    7432     243.0750
    7433     242.1154
    7434     240.4638
    7435     237.6422
    7436     238.8068
    7437     241.1073
    7438     240.6159
    7439     240.6193
    7440     236.3677
    7441     235.6880
    7442     236.7347
    7443     236.0225
    7444     241.6290
    7445     238.3892
    7446     234.9937
    7447     236.4751
    7448     230.5207
    7449     234.3902
    7450     237.6250
    7451     235.3770
    7452     235.3926
    7453     239.7270
    7454     234.9576
    7455     236.0194
    7456     234.1989
    7457     231.2870
    7458     235.8088
    7459     233.9616
    7460     233.0968
    7461     237.7734
    7462     230.6280
    7463     232.6799
    7464     231.8757
    7465     232.0671
    7466     232.9806
    7467     231.7715
    7468     238.1645
    7469     236.8775
    7470     243.1009
    7471     243.9249
    7472     245.5262
    7473     245.8325
    7474     242.4666
    7475     242.4847
    7476     242.2485
    7477     238.1480
    7478     239.9155
    7479     240.6579
    7480     240.5722
    7481     240.7985
    7482     236.4186
    7483     235.0352
    7484     230.6446
    7485     233.2354
    7486     235.6001
    7487     238.4654
    7488     238.8639
    7489     233.9449
    7490     235.1087
    7491     237.6695
    7492     241.2556
    7493     241.9173
    7494     246.7087
    7495     244.6315
    7496     246.1856
    7497     248.8344
    7498     247.6162
    7499     249.6621
    7500     251.6086
    7501     253.1589
    7502     253.8076
    7503     253.1600
    7504     246.1950
    7505     243.3900
    7506     241.0645
    7507     245.7323
    7508     240.1135
    7509     241.8593
    7510     238.3940
    7511     237.4607
    7512     235.7594
    7513     235.1143
    7514     239.8867
    7515     236.1356
    7516     234.7736
    7517     236.8490
    7518     235.8077
    7519     230.3491
    7520     237.9622
    7521     233.4783
    7522     238.1840
    7523     236.9738
    7524     236.1547
    7525     236.2867
    7526     232.5042
    7527     229.1809
    7528     231.6875
    7529     232.8495
    7530     227.5399
    7531     226.1391
    7532     221.7163
    7533     222.8659
    7534     219.2805
    7535     219.8730
    7536     217.0319
    7537     217.3044
    7538     216.1871
    7539     222.0872
    7540     215.9055
    7541     215.2738
    7542     215.1723
    7543     215.2316
    7544     214.9688
    7545     215.1473
    7546     216.0510
    7547     212.5825
    7548     215.3063
    7549     214.1064
    7550     213.4343
    7551     217.1974
    7552     223.6059
    7553     229.0324
    7554     233.5077
    7555     235.5520
    7556     235.9856
    7557     234.9292
    7558     234.2741
    7559     233.5221
    7560     232.0694
    7561     232.4400
    7562     234.2322
    7563     235.3386
    7564     237.5424
    7565     240.7913
    7566     241.1566
    7567     245.0701
    7568     243.6291
    7569     244.4832
    7570     246.1854
    7571     243.5856
    7572     247.9665
    7573     246.7443
    7574     246.8207
    7575     249.7244
    7576     249.2972
    7577     249.6382
    7578     253.9697
    7579     258.1896
    7580     260.2374
    7581     256.6055
    7582     256.3754
    7583     253.4193
    7584     252.5832
    7585     251.6013
    7586     249.1682
    7587     250.2537
    7588     249.6850
    7589     245.0163
    7590     246.0383
    7591     248.6399
    7592     247.2112
    7593     240.5549
    7594     239.9719
    7595     239.6669
    7596     237.5676
    7597     240.8902
    7598     239.3732
    7599     235.1648
    7600     233.1440
    7601     235.4859
    7602     238.0276
    7603     236.7845
    7604     239.4657
    7605     236.2146
    7606     233.0428
    7607     234.1591
    7608     232.1486
    7609     233.4737
    7610     230.1349
    7611     232.5746
    7612     233.6824
    7613     234.1956
    7614     231.8014
    7615     230.8325
    7616     232.6926
    7617     235.0861
    7618     234.0631
    7619     234.1920
    7620     235.9623
    7621     234.4477
    7622     236.8454
    7623     235.8175
    7624     237.0192
    7625     240.0031
    7626     238.0687
    7627     239.5521
    7628     236.3659
    7629     233.0869
    7630     229.6764
    7631     230.5678
    7632     230.7165
    7633     230.4438
    7634     227.5712
    7635     226.2763
    7636     228.2290
    7637     230.1439
    7638     229.8345
    7639     230.0277
    7640     226.3741
    7641     228.3799
    7642     232.7141
    7643     235.5927
    7644     237.6492
    7645     233.3763
    7646     235.0986
    7647     231.2488
    7648     227.1380
    7649     228.7603
    7650     221.4672
    7651     219.4428
    7652     221.6444
    7653     223.6650
    7654     222.0924
    7655     224.8052
    7656     223.2141
    7657     224.4982
    7658     223.5479
    7659     225.1772
    7660     226.3024
    7661     226.9683
    7662     223.4960
    7663     224.3285
    7664     221.9840
    7665     219.7625
    7666     219.0538
    7667     219.6994
    7668     221.5060
    7669     220.5313
    7670     218.0631
    7671     221.6243
    7672     217.0824
    7673     222.2828
    7674     224.0179
    7675     223.5336
    7676     224.5264
    7677     225.0494
    7678     226.6503
    7679     223.6133
    7680     221.4760
    7681     221.6117
    7682     220.0822
    7683     215.3460
    7684     216.4376
    7685     218.0823
    7686     221.6509
    7687     222.9061
    7688     219.2398
    7689     216.6910
    7690     215.7940
    7691     212.1437
    7692     217.0376
    7693     209.6175
    7694     209.2236
    7695     208.4355
    7696     210.5697
    7697     208.5925
    7698     210.5739
    7699     207.7075
    7700     209.1410
    7701     205.1252
    7702     207.2632
    7703     208.5779
    7704     204.5518
    7705     203.6579
    7706     202.5624
    7707     200.9726
    7708     201.6402
    7709     197.6958
    7710     196.9066
    7711     194.9732
    7712     192.4124
    7713     191.2856
    7714     188.8537
    7715     188.2363
    7716     185.6248
    7717     186.5300
    7718     186.9108
    7719     187.6849
    7720     185.2429
    7721     185.9847
    7722     187.1094
    7723     188.7442
    7724     191.5947
    7725     193.1797
    7726     190.0555
    7727     193.3178
    7728     191.1213
    7729     191.6802
    7730     194.0761
    7731     195.1674
    7732     198.4829
    7733     201.2807
    7734     201.3410
    7735     202.5915
    7736     201.9786
    7737     201.8930
    7738     200.6598
    7739     203.6794
    7740     204.4612
    7741     205.0820
    7742     202.7679
    7743     202.9734
    7744     203.1628
    7745     197.5122
    7746     198.2928
    7747     198.7473
    7748     197.6587
    7749     197.8832
    7750     199.3131
    7751     204.0093
    7752     201.6940
    7753     205.0686
    7754     208.2968
    7755     211.8151
    7756     213.4448
    7757     212.2000
    7758     216.4500
    7759     213.3824
    7760     215.1026
    7761     212.8384
    7762     212.5770
    7763     213.4355
    7764     214.3355
    7765     215.2797
    7766     213.5903
    7767     214.4526
    7768     217.1286
    7769     218.7715
    7770     218.4690
    7771     214.2782
    7772     212.2609
    7773     212.0680
    7774     213.1347
    7775     211.6959
    7776     216.4351
    7777     215.4613
    7778     213.9835
    7779     216.0248
    7780     217.5924
    7781     215.8924
    7782     215.1843
    7783     210.5219
    7784     212.3745
    7785     211.8806
    7786     212.9772
    7787     214.4601
    7788     212.7505
    7789     215.8361
    7790     214.6325
    7791     217.0026
    7792     218.5223
    7793     218.6876
    7794     215.0409
    7795     215.4078
    7796     218.1287
    7797     218.1061
    7798     216.4632
    7799     214.9939
    7800     213.8772
    7801     217.0997
    7802     214.8183
    7803     213.4788
    7804     211.1020
    7805     206.4885
    7806     198.7797
    7807     197.3695
    7808     197.8493
    7809     192.6262
    7810     193.9680
    7811     192.3419
    7812     191.9741
    7813     193.5190
    7814     187.8709
    7815     187.7602
    7816     187.3762
    7817     187.9687
    7818     183.8610
    7819     184.0503
    7820     183.8494
    7821     180.7854
    7822     180.4153
    7823     185.7505
    7824     187.0061
    7825     186.8026
    7826     188.2470
    7827     189.1573
    7828     186.0622
    7829     189.7267
    7830     189.5210
    7831     187.4796
    7832     190.7357
    7833     190.3957
    7834     187.8376
    7835     185.0615
    7836     186.6436
    7837     192.2564
    7838     196.1020
    7839     196.5942
    7840     200.3414
    7841     200.8034
    7842     198.2941
    7843     202.4282
    7844     203.4999
    7845     202.8653
    7846     201.9011
    7847     199.4877
    7848     203.5035
    7849     204.4145
    7850     205.8968
    7851     209.4771
    7852     211.4761
    7853     210.6099
    7854     212.1274
    7855     207.7136
    7856     209.9778
    7857     211.6688
    7858     214.3293
    7859     211.9469
    7860     209.2430
    7861     210.4783
    7862     214.9804
    7863     216.3550
    7864     220.3132
    7865     220.2315
    7866     222.4754
    7867     225.1797
    7868     227.4792
    7869     232.3427
    7870     227.2388
    7871     231.8076
    7872     229.8684
    7873     229.3392
    7874     227.7780
    7875     226.4913
    7876     226.2525
    7877     227.0483
    7878     227.8109
    7879     229.8020
    7880     229.3642
    7881     229.2942
    7882     228.2521
    7883     230.6162
    7884     226.8445
    7885     221.0397
    7886     215.1770
    7887     213.9493
    7888     210.2835
    7889     208.1307
    7890     202.8950
    7891     198.8577
    7892     196.5810
    7893     195.7318
    7894     198.3429
    7895     196.3434
    7896     194.2508
    7897     199.2841
    7898     199.8960
    7899     198.5619
    7900     201.2455
    7901     199.7430
    7902     198.2455
    7903     200.2944
    7904     197.7135
    7905     194.9775
    7906     196.0055
    7907     196.4088
    7908     194.1175
    7909     193.6905
    7910     195.1435
    7911     193.4140
    7912     194.5414
    7913     198.6690
    7914     200.8483
    7915     204.8159
    7916     204.8935
    7917     204.2350
    7918     206.6677
    7919     205.5491
    7920     203.8659
    7921     203.9064
    7922     198.1767
    7923     202.0730
    7924     196.6751
    7925     189.3063
    7926     187.2183
    7927     185.1263
    7928     181.9212
    7929     183.3030
    7930     185.0080
    7931     189.4372
    7932     185.0374
    7933     188.7787
    7934     191.9306
    7935     195.5055
    7936     193.1677
    7937     195.7164
    7938     194.8091
    7939     199.4128
    7940     198.0288
    7941     192.8914
    7942     192.1647
    7943     184.7329
    7944     183.5011
    7945     188.8293
    7946     185.5583
    7947     187.1280
    7948     181.5716
    7949     182.9283
    7950     183.1064
    7951     183.8894
    7952     182.2540
    7953     180.0776
    7954     176.5170
    7955     177.3207
    7956     171.1792
    7957     169.1966
    7958     169.4016
    7959     166.2056
    7960     165.5418
    7961     162.4638
    7962     162.7393
    7963     170.1743
    7964     175.7474
    7965     179.6372
    7966     181.1410
    7967     183.2308
    7968     181.0114
    7969     179.1332
    7970     182.5715
    7971     180.1253
    7972     176.5841
    7973     181.5560
    7974     180.9011
    7975     179.7986
    7976     181.6538
    7977     186.3332
    7978     190.8988
    7979     190.6701
    7980     191.9706
    7981     192.7610
    7982     188.4286
    7983     190.6738
    7984     190.2079
    7985     192.0044
    7986     193.0613
    7987     192.3246
    7988     196.9990
    7989     199.0901
    7990     201.3491
    7991     200.6602
    7992     202.0247
    7993     197.9132
    7994     195.5765
    7995     199.7475
    7996     197.1292
    7997     198.0469
    7998     195.5235
    7999     194.6035
    8000     197.8058
    8001     199.6358
    8002     199.4460
    8003     201.0833
    8004     197.6926
    8005     199.8320
    8006     200.2792
    8007     201.5171
    8008     200.0106
    8009     199.2056
    8010     194.8477
    8011     190.2616
    8012     192.4322
    8013     190.1923
    8014     184.9433
    8015     180.5552
    8016     185.5266
    8017     181.6906
    8018     183.5353
    8019     184.2859
    8020     184.2932
    8021     188.2099
    8022     191.7936
    8023     193.0069
    8024     190.4032
    8025     187.2801
    8026     187.2063
    8027     190.0324
    8028     189.0512
    8029     188.8746
    8030     188.9737
    8031     190.7630
    8032     188.2912
    8033     183.0112
    8034     182.4652
    8035     182.5084
    8036     179.1825
    8037     182.8243
    8038     185.7942
    8039     180.7226
    8040     177.9015
    8041     178.6602
    8042     178.0411
    8043     180.7209
    8044     176.8405
    8045     174.2584
    8046     173.6541
    8047     175.5988
    8048     182.1951
    8049     183.6961
    8050     183.6371
    8051     189.1911
    8052     184.9371
    8053     190.1138
    8054     184.2759
    8055     186.1074
    8056     185.6535
    8057     185.8193
    8058     179.8029
    8059     178.5519
    8060     178.0456
    8061     178.0496
    8062     181.7224
    8063     183.5847
    8064     189.4914
    8065     188.3792
    8066     188.9556
    8067     189.9976
    8068     192.8034
    8069     192.8019
    8070     192.6674
    8071     189.4473
    8072     191.4770
    8073     191.2415
    8074     194.5457
    8075     196.7500
    8076     192.4248
    8077     193.1538
    8078     196.5825
    8079     197.2020
    8080     191.0151
    8081     189.8816
    8082     184.2342
    8083     184.6684
    8084     183.8512
    8085     179.4532
    8086     180.9809
    8087     179.8260
    8088     180.7377
    8089     180.7332
    8090     179.4192
    8091     181.0220
    8092     183.5453
    8093     183.1944
    8094     182.9939
    8095     183.1256
    8096     182.8073
    8097     184.5739
    8098     182.8821
    8099     182.2385
    8100     183.0312
    8101     179.0953
    8102     179.0199
    8103     176.8653
    8104     174.9319
    8105     177.3767
    8106     181.3277
    8107     181.5293
    8108     181.9433
    8109     183.3828
    8110     184.3385
    8111     185.0284
    8112     182.0794
    8113     177.0717
    8114     175.9281
    8115     176.3142
    8116     174.2834
    8117     180.3056
    8118     180.0693
    8119     180.1663
    8120     183.6022
    8121     186.4763
    8122     185.6657
    8123     181.7480
    8124     185.2590
    8125     186.8411
    8126     185.8293
    8127     190.1567
    8128     188.6591
    8129     177.1354
    8130     173.9942
    8131     174.8497
    8132     173.4386
    8133     174.0937
    8134     173.9783
    8135     172.7758
    8136     175.1848
    8137     171.1987
    8138     175.2456
    8139     169.1130
    8140     167.1410
    8141     165.8394
    8142     162.9065
    8143     166.3438
    8144     161.3641
    8145     160.5899
    8146     160.8863
    8147     170.5099
    8148     166.6023
    8149     167.4504
    8150     167.6596
    8151     167.3148
    8152     170.3684
    8153     174.4107
    8154     172.5766
    8155     169.9942
    8156     169.0711
    8157     168.6587
    8158     164.9476
    8159     164.6180
    8160     163.0291
    8161     163.6409
    8162     167.1606
    8163     167.5423
    8164     170.1022
    8165     170.7657
    8166     172.3774
    8167     173.4657
    8168     175.8583
    8169     172.6752
    8170     172.6596
    8171     169.5270
    8172     170.4658
    8173     172.0392
    8174     169.5198
    8175     165.4370
    8176     162.4722
    8177     163.5467
    8178     159.4901
    8179     159.5194
    8180     165.0858
    8181     163.1531
    8182     164.3217
    8183     159.7767
    8184     161.9758
    8185     155.0432
    8186     150.4326
    8187     146.1815
    8188     148.5776
    8189     151.4034
    8190     156.0080
    8191     156.8296
    8192     155.7474
    8193     159.0357
    8194     162.9692
    8195     159.7546
    8196     156.4909
    8197     156.6460
    8198     153.4361
    8199     150.2844
    8200     149.0080
    8201     145.3086
    8202     148.8521
    8203     149.7192
    8204     149.5890
    8205     145.9124
    8206     148.9379
    8207     148.3344
    8208     152.8002
    8209     147.7021
    8210     148.7281
    8211     141.7554
    8212     140.9685
    8213     137.6093
    8214     138.6617
    8215     137.2627
    8216     137.6813
    8217     136.8684
    8218     135.5335
    8219     136.6162
    8220     137.9641
    8221     137.6445
    8222     139.6548
    8223     136.4291
    8224     138.1434
    8225     142.7592
    8226     148.1453
    8227     148.9389
    8228     147.8160
    8229     145.7399
    8230     141.1649
    8231     144.0446
    8232     145.1374
    8233     149.1229
    8234     153.8097
    8235     158.7130
    8236     154.4206
    8237     158.0492
    8238     160.9447
    8239     162.4160
    8240     162.2218
    8241     163.6894
    8242     167.9167
    8243     169.0003
    8244     168.4316
    8245     169.3018
    8246     169.6866
    8247     174.5164
    8248     172.9818
    8249     175.9114
    8250     177.5021
    8251     178.6317
    8252     177.3048
    8253     182.8153
    8254     180.5432
    8255     180.9100
    8256     181.7829
    8257     182.5137
    8258     185.7124
    8259     183.3816
    8260     186.5443
    8261     188.4969
    8262     188.2639
    8263     196.1062
    8264     199.3239
    8265     199.9948
    8266     203.8553
    8267     202.0887
    8268     204.9298
    8269     205.3562
    8270     203.0662
    8271     201.3536
    8272     203.5827
    8273     206.5234
    8274     209.8090
    8275     205.9612
    8276     206.8482
    8277     203.7066
    8278     201.3187
    8279     202.5944
    8280     205.4015
    8281     203.7884
    8282     204.9489
    8283     203.4392
    8284     200.6566
    8285     200.5355
    8286     198.6628
    8287     201.0887
    8288     200.2288
    8289     201.1516
    8290     201.8620
    8291     206.1954
    8292     213.0799
    8293     214.5573
    8294     222.9898
    8295     225.1004
    8296     225.2690
    8297     227.9005
    8298     232.5431
    8299     229.3358
    8300     226.4461
    8301     222.6475
    8302     221.2690
    8303     223.6124
    8304     217.9953
    8305     216.0171
    8306     216.4980
    8307     214.7291
    8308     212.3878
    8309     214.5060
    8310     209.8061
    8311     209.9022
    8312     207.9108
    8313     207.8676
    8314     206.2529
    8315     206.7712
    8316     206.8307
    8317     208.1888
    8318     207.3526
    8319     203.2492
    8320     200.3375
    8321     201.4614
    8322     200.0071
    8323     203.1835
    8324     200.8018
    8325     197.4753
    8326     197.2893
    8327     194.6891
    8328     198.1537
    8329     198.9954
    8330     198.7646
    8331     197.0915
    8332     197.9877
    8333     199.2585
    8334     198.8571
    8335     199.6331
    8336     198.1368
    8337     199.2431
    8338     201.2774
    8339     204.5286
    8340     206.7011
    8341     202.5945
    8342     205.1464
    8343     199.3736
    8344     197.7787
    8345     199.6112
    8346     200.1990
    8347     198.6367
    8348     196.7856
    8349     195.8869
    8350     196.2176
    8351     196.9393
    8352     195.6625
    8353     197.5126
    8354     197.3675
    8355     195.7537
    8356     191.7493
    8357     191.8785
    8358     188.5569
    8359     188.1885
    8360     189.1703
    8361     189.3233
    8362     192.8247
    8363     189.2775
    8364     192.2136
    8365     188.5078
    8366     190.2684
    8367     187.1130
    8368     190.5062
    8369     189.4446
    8370     191.3354
    8371     194.3333
    8372     195.6509
    8373     194.9046
    8374     197.0288
    8375     195.9233
    8376     198.1760
    8377     200.9202
    8378     203.7550
    8379     205.0628
    8380     207.1098
    8381     209.1413
    8382     211.9282
    8383     205.1977
    8384     203.3497
    8385     210.9020
    8386     210.4407
    8387     213.1329
    8388     211.6698
    8389     210.3714
    8390     208.5852
    8391     206.0441
    8392     205.8419
    8393     202.3598
    8394     203.4302
    8395     199.9565
    8396     202.5822
    8397     206.3528
    8398     205.4252
    8399     207.4375
    8400     207.9897
    8401     208.1206
    8402     207.3379
    8403     207.0183
    8404     208.9325
    8405     207.7613
    8406     208.5779
    8407     209.3480
    8408     209.4764
    8409     214.8173
    8410     214.8090
    8411     215.5232
    8412     219.3979
    8413     216.2658
    8414     215.5471
    8415     217.8627
    8416     218.4282
    8417     218.2186
    8418     223.6195
    8419     223.4898
    8420     228.9219
    8421     228.1581
    8422     227.0470
    8423     231.4734
    8424     230.4156
    8425     228.5512
    8426     227.0972
    8427     230.6722
    8428     232.0820
    8429     235.6146
    8430     232.6753
    8431     236.1876
    8432     239.1582
    8433     241.1560
    8434     241.9805
    8435     241.2394
    8436     239.8040
    8437     245.0795
    8438     244.1165
    8439     240.9051
    8440     240.8643
    8441     239.1226
    8442     239.4634
    8443     244.2954
    8444     242.6356
    8445     240.1159
    8446     236.0747
    8447     232.3078
    8448     229.9251
    8449     228.9833
    8450     225.2276
    8451     219.0035
    8452     218.8009
    8453     215.3025
    8454     213.5962
    8455     216.2780
    8456     214.2390
    8457     215.0828
    8458     216.4337
    8459     214.1270
    8460     212.3657
    8461     218.4586
    8462     217.3156
    8463     218.2719
    8464     219.2280
    8465     219.0475
    8466     219.5954
    8467     220.2090
    8468     220.8275
    8469     220.1877
    8470     215.8346
    8471     219.9159
    8472     218.4923
    8473     218.0346
    8474     217.4452
    8475     216.2144
    8476     215.4963
    8477     214.3287
    8478     215.7515
    8479     214.8967
    8480     217.7806
    8481     218.9524
    8482     222.5564
    8483     223.3887
    8484     226.5255
    8485     226.2282
    8486     227.3552
    8487     224.2136
    8488     223.2213
    8489     220.6766
    8490     227.1518
    8491     224.7295
    8492     225.4340
    8493     225.2128
    8494     223.7393
    8495     221.6522
    8496     223.2531
    8497     222.4349
    8498     219.7032
    8499     224.4997
    8500     221.0877
    8501     222.7564
    8502     219.7814
    8503     217.0457
    8504     215.0326
    8505     214.1756
    8506     216.3640
    8507     218.7987
    8508     218.2913
    8509     218.6565
    8510     222.0026
    8511     226.4115
    8512     231.6668
    8513     233.5264
    8514     238.8644
    8515     241.3939
    8516     240.7907
    8517     241.7372
    8518     241.2684
    8519     240.2951
    8520     240.7547
    8521     238.8770
    8522     240.0014
    8523     238.7083
    8524     234.8754
    8525     234.2421
    8526     230.6972
    8527     234.4526
    8528     231.2673
    8529     233.6817
    8530     235.1211
    8531     234.0219
    8532     236.7953
    8533     237.5104
    8534     238.5575
    8535     240.5074
    8536     243.5398
    8537     242.6253
    8538     244.2344
    8539     243.7523
    8540     245.1335
    8541     242.5712
    8542     245.9975
    8543     242.6468
    8544     239.7055
    8545     241.2347
    8546     241.7568
    8547     243.3955
    8548     238.7720
    8549     236.4602
    8550     237.4494
    8551     234.9935
    8552     239.8020
    8553     235.7970
    8554     238.1044
    8555     240.0577
    8556     242.7673
    8557     241.5896
    8558     243.3060
    8559     242.9011
    8560     247.3362
    8561     249.2777
    8562     254.5659
    8563     260.0624
    8564     262.8029
    8565     265.0375
    8566     267.1777
    8567     267.1785
    8568     267.3233
    8569     266.3533
    8570     269.7005
    8571     268.4289
    8572     265.0597
    8573     264.8087
    8574     265.9313
    8575     264.1521
    8576     265.4862
    8577     267.4333
    8578     268.8482
    8579     266.8003
    8580     267.0510
    8581     266.0391
    8582     265.3296
    8583     269.4215
    8584     268.2326
    8585     268.1970
    8586     272.1385
    8587     270.0274
    8588     270.2465
    8589     267.7357
    8590     269.1122
    8591     270.1601
    8592     270.9973
    8593     271.2858
    8594     270.2373
    8595     269.4305
    8596     270.7292
    8597     274.0129
    8598     270.9953
    8599     272.8074
    8600     272.7258
    8601     273.5771
    8602     271.9950
    8603     272.6930
    8604     271.7727
    8605     274.1728
    8606     272.9419
    8607     276.8019
    8608     277.1030
    8609     277.0101
    8610     278.3985
    8611     279.2694
    8612     285.0134
    8613     285.2904
    8614     288.0798
    8615     289.0492
    8616     294.7568
    8617     295.0099
    8618     298.4420
    8619     299.9187
    8620     301.2676
    8621     299.7570
    8622     303.6084
    8623     303.5971
    8624     306.7451
    8625     305.9644
    8626     304.7408
    8627     302.4556
    8628     302.7004
    8629     302.4398
    8630     304.9368
    8631     301.8884
    8632     304.3687
    8633     303.2205
    8634     303.1330
    8635     303.2129
    8636     307.1122
    8637     305.7887
    8638     304.6743
    8639     303.1350
    8640     302.4139
    8641     299.7505
    8642     298.5344
    8643     299.7768
    8644     299.8932
    8645     297.9135
    8646     297.5052
    8647     292.1227
    8648     291.6909
    8649     287.9175
    8650     288.2187
    8651     288.1270
    8652     281.8055
    8653     281.7704
    8654     276.5948
    8655     279.7820
    8656     275.7530
    8657     274.3906
    8658     272.9993
    8659     272.9102
    8660     272.9787
    8661     273.4185
    8662     270.9865
    8663     269.2031
    8664     264.0590
    8665     263.2901
    8666     260.5114
    8667     262.3870
    8668     263.9498
    8669     263.6929
    8670     264.7405
    8671     266.5498
    8672     263.1201
    8673     263.1142
    8674     262.1830
    8675     262.4194
    8676     262.9312
    8677     261.5427
    8678     262.9452
    8679     261.6499
    8680     262.9950
    8681     262.1803
    8682     263.3156
    8683     264.9246
    8684     265.6362
    8685     265.1750
    8686     265.6165
    8687     267.6681
    8688     266.9472
    8689     271.0401
    8690     272.1445
    8691     273.3853
    8692     274.6203
    8693     271.0244
    8694     273.6393
    8695     274.2628
    8696     277.7525
    8697     274.8204
    8698     274.5870
    8699     273.2234
    8700     275.7028
    8701     277.3607
    8702     276.3058
    8703     276.7761
    8704     273.4889
    8705     276.2034
    8706     278.5827
    8707     278.2670
    8708     278.1320
    8709     276.3635
    8710     276.0419
    8711     277.4054
    8712     279.8967
    8713     279.0032
    8714     276.2878
    8715     274.8877
    8716     277.6199
    8717     280.9313
    8718     280.6351
    8719     282.9050
    8720     285.1155
    8721     285.8905
    8722     289.9654
    8723     293.2467
    8724     293.3734
    8725     295.7044
    8726     296.3063
    8727     299.6907
    8728     298.8924
    8729     299.5776
    8730     304.4138
    8731     302.3810
    8732     299.9418
    8733     300.8259
    8734     306.0723
    8735     306.6149
    8736     307.7545
    8737     304.4927
    8738     306.2624
    8739     306.8357
    8740     308.6714
    8741     305.8693
    8742     308.3615
    8743     306.2820
    8744     308.8071
    8745     306.2331
    8746     309.6274
    8747     313.6891
    8748     310.8440
    8749     314.3182
    8750     311.9373
    8751     313.2890
    8752     313.3161
    8753     314.0629
    8754     312.8191
    8755     310.3052
    8756     311.7848
    8757     309.5068
    8758     310.7640
    8759     310.9623
    8760     311.5389
    8761     313.2537
    8762     308.0705
    8763     308.9182
    8764     308.0230
    8765     301.4085
    8766     301.2698
    8767     299.8978
    8768     296.8933
    8769     295.6712
    8770     296.3928
    8771     293.7124
    8772     293.9853
    8773     296.3824
    8774     291.7579
    8775     291.6613
    8776     291.5337
    8777     292.2380
    8778     288.8085
    8779     290.7929
    8780     291.1659
    8781     289.1907
    8782     287.3158
    8783     288.5634
    8784     287.4799
    8785     291.0279
    8786     289.3923
    8787     288.3856
    8788     287.1180
    8789     287.3697
    8790     289.3335
    8791     290.1982
    8792     294.0847
    8793     295.7027
    8794     299.9785
    8795     300.7321
    8796     301.0311
    8797     302.5562
    8798     301.8702
    8799     300.6835
    8800     298.9193
    8801     298.0349
    8802     296.4870
    8803     294.3634
    8804     297.9968
    8805     296.5815
    8806     294.9816
    8807     293.7325
    8808     293.4314
    8809     290.1846
    8810     291.0026
    8811     289.8696
    8812     291.2495
    8813     289.6484
    8814     289.0097
    8815     292.1328
    8816     285.8738
    8817     283.0786
    8818     282.1842
    8819     284.3748
    8820     285.2939
    8821     282.6005
    8822     287.9069
    8823     286.9059
    8824     294.2944
    8825     295.0834
    8826     298.5050
    8827     301.5486
    8828     301.8494
    8829     301.8541
    8830     301.9454
    8831     305.2326
    8832     306.2590
    8833     307.6715
    8834     304.0854
    8835     304.2935
    8836     303.9874
    8837     303.9369
    8838     306.9992
    8839     304.6647
    8840     306.3789
    8841     307.0889
    8842     309.2059
    8843     307.0096
    8844     305.8159
    8845     303.7056
    8846     305.4577
    8847     303.4737
    8848     301.5716
    8849     298.1737
    8850     297.5642
    8851     298.2523
    8852     296.8886
    8853     296.1058
    8854     294.8522
    8855     291.7948
    8856     295.7103
    8857     291.8398
    8858     293.8104
    8859     292.5060
    8860     291.4535
    8861     288.7251
    8862     287.9854
    8863     288.5774
    8864     289.1828
    8865     286.4725
    8866     286.9984
    8867     283.5355
    8868     283.9798
    8869     280.4673
    8870     278.8215
    8871     278.3848
    8872     277.8494
    8873     278.4003
    8874     278.7773
    8875     278.6905
    8876     282.3403
    8877     280.4904
    8878     276.8098
    8879     278.6027
    8880     276.6642
    8881     276.5300
    8882     275.3128
    8883     274.4664
    8884     275.9686
    8885     275.4235
    8886     277.6002
    8887     280.0839
    8888     277.4204
    8889     279.6979
    8890     278.9012
    8891     277.8736
    8892     278.9374
    8893     275.6543
    8894     278.6930
    8895     279.2599
    8896     278.0904
    8897     276.6546
    8898     272.8955
    8899     267.5027
    8900     265.8513
    8901     266.8624
    8902     265.0638
    8903     263.7353
    8904     269.0820
    8905     271.2303
    8906     276.3505
    8907     275.9563
    8908     276.5804
    8909     274.9866
    8910     273.6900
    8911     273.7674
    8912     273.1370
    8913     271.4351
    8914     268.6308
    8915     270.9351
    8916     267.8425
    8917     266.8082
    8918     268.8774
    8919     266.7956
    8920     268.7977
    8921     267.5639
    8922     266.9795
    8923     267.3129
    8924     271.6113
    8925     271.8738
    8926     273.9071
    8927     276.8625
    8928     277.7612
    8929     283.0637
    8930     283.2380
    8931     285.6252
    8932     284.6909
    8933     289.0387
    8934     287.9746
    8935     287.9932
    8936     286.6249
    8937     286.6101
    8938     289.0309
    8939     291.7900
    8940     295.3294
    8941     294.0352
    8942     296.6969
    8943     296.4476
    8944     303.3564
    8945     303.8510
    8946     307.9419
    8947     309.3626
    8948     311.4626
    8949     310.7504
    8950     310.2102
    8951     311.1177
    8952     308.8155
    8953     307.0063
    8954     308.2007
    8955     308.4830
    8956     307.3971
    8957     309.3794
    8958     310.0708
    8959     309.2568
    8960     310.2606
    8961     308.3252
    8962     306.4230
    8963     303.5087
    8964     304.7149
    8965     303.9096
    8966     302.7315
    8967     305.3438
    8968     301.5921
    8969     295.0024
    8970     292.8506
    8971     288.0372
    8972     287.8300
    8973     284.7134
    8974     283.3775
    8975     284.6848
    8976     284.9978
    8977     283.5436
    8978     283.6800
    8979     286.9274
    8980     288.1430
    8981     288.5888
    8982     291.5162
    8983     291.3547
    8984     293.0380
    8985     294.9201
    8986     298.7564
    8987     295.1270
    8988     294.9036
    8989     291.6303
    8990     293.0303
    8991     294.9069
    8992     296.2400
    8993     291.1050
    8994     293.2445
    8995     292.1353
    8996     292.6198
    8997     292.3493
    8998     290.4661
    8999     296.0403
    9000     293.3734
    9001     299.0902
    9002     299.5632
    9003     295.5360
    9004     297.8213
    9005     298.1995
    9006     297.5977
    9007     298.0907
    9008     297.2837
    9009     292.0281
    9010     296.1551
    9011     294.8852
    9012     291.7537
    9013     291.3159
    9014     287.5904
    9015     286.3342
    9016     284.7039
    9017     285.3787
    9018     283.9503
    9019     284.3201
    9020     281.0889
    9021     279.3402
    9022     277.1716
    9023     277.1760
    9024     275.3688
    9025     279.0057
    9026     284.0418
    9027     287.1209
    9028     285.4819
    9029     291.4913
    9030     290.8893
    9031     293.8695
    9032     292.1186
    9033     294.0857
    9034     296.1620
    9035     294.9077
    9036     293.2295
    9037     293.6403
    9038     294.7092
    9039     298.2670
    9040     302.7298
    9041     304.1164
    9042     306.9252
    9043     301.6477
    9044     302.2947
    9045     299.3085
    9046     301.0205
    9047     300.0512
    9048     299.2804
    9049     294.3997
    9050     294.1661
    9051     294.0016
    9052     296.3488
    9053     294.8969
    9054     298.9027
    9055     295.9845
    9056     294.4376
    9057     293.2837
    9058     293.2738
    9059     290.2853
    9060     289.2022
    9061     291.0219
    9062     285.6081
    9063     283.4669
    9064     280.6425
    9065     280.6174
    9066     285.9749
    9067     279.1976
    9068     282.5189
    9069     282.6764
    9070     285.7907
    9071     286.9941
    9072     286.7332
    9073     290.2424
    9074     289.5985
    9075     292.5411
    9076     288.4815
    9077     290.1052
    9078     290.2238
    9079     290.2879
    9080     289.5528
    9081     296.9174
    9082     294.4361
    9083     298.0431
    9084     293.0236
    9085     292.8003
    9086     292.1091
    9087     291.3688
    9088     290.9552
    9089     294.1648
    9090     293.0706
    9091     290.6403
    9092     292.9809
    9093     291.0524
    9094     290.1399
    9095     290.0508
    9096     286.3703
    9097     285.0054
    9098     287.4790
    9099     290.0276
    9100     291.9415
    9101     293.9325
    9102     295.6600
    9103     290.6664
    9104     295.7650
    9105     295.9424
    9106     298.6332
    9107     296.3923
    9108     298.6176
    9109     298.0541
    9110     295.3405
    9111     288.7113
    9112     291.1651
    9113     287.9324
    9114     290.2995
    9115     288.9038
    9116     290.1657
    9117     289.6695
    9118     290.1613
    9119     293.8212
    9120     294.6239
    9121     298.5989
    9122     299.1007
    9123     298.6346
    9124     295.6424
    9125     296.0615
    9126     291.8312
    9127     293.8443
    9128     296.5334
    9129     296.5118
    9130     298.0550
    9131     295.2508
    9132     300.2419
    9133     303.2936
    9134     304.2641
    9135     305.8193
    9136     309.8714
    9137     307.1806
    9138     304.1186
    9139     303.5765
    9140     307.5920
    9141     305.8966
    9142     305.1368
    9143     302.3643
    9144     301.6674
    9145     299.2027
    9146     299.0855
    9147     299.2744
    9148     298.2176
    9149     297.3888
    9150     297.4347
    9151     298.1330
    9152     300.7129
    9153     300.1932
    9154     305.3380
    9155     306.4254
    9156     306.4734
    9157     306.3216
    9158     303.9322
    9159     303.5346
    9160     301.6167
    9161     296.3954
    9162     301.6806
    9163     296.3015
    9164     300.5795
    9165     300.5501
    9166     298.2765
    9167     297.4819
    9168     301.8555
    9169     300.9993
    9170     302.0739
    9171     301.8465
    9172     302.4282
    9173     303.2885
    9174     299.4230
    9175     301.4812
    9176     301.8856
    9177     299.2533
    9178     296.7135
    9179     296.7884
    9180     292.2133
    9181     295.4494
    9182     294.2339
    9183     297.2299
    9184     297.8188
    9185     298.6914
    9186     299.3952
    9187     303.1481
    9188     305.1017
    9189     303.3957
    9190     303.5070
    9191     303.2587
    9192     305.1506
    9193     302.7576
    9194     301.9009
    9195     302.0092
    9196     301.7092
    9197     301.2520
    9198     301.3286
    9199     297.9188
    9200     298.9840
    9201     300.8995
    9202     295.5021
    9203     295.7903
    9204     297.7575
    9205     298.8792
    9206     298.0146
    9207     299.4651
    9208     301.4309
    9209     309.8630
    9210     308.8141
    9211     310.1502
    9212     306.6168
    9213     306.0694
    9214     306.5083
    9215     308.6243
    9216     308.9405
    9217     307.8895
    9218     309.2207
    9219     309.5199
    9220     308.1812
    9221     311.4541
    9222     316.4895
    9223     315.6376
    9224     316.2051
    9225     312.9595
    9226     313.7186
    9227     312.8121
    9228     313.6568
    9229     312.4805
    9230     315.8268
    9231     315.9280
    9232     317.7609
    9233     322.8308
    9234     323.9381
    9235     330.5656
    9236     327.3746
    9237     326.9311
    9238     321.5677
    9239     321.1778
    9240     320.2630
    9241     319.1803
    9242     319.2845
    9243     320.3464
    9244     319.3761
    9245     317.2986
    9246     316.8159
    9247     316.3183
    9248     317.1624
    9249     318.4436
    9250     317.9862
    9251     314.4359
    9252     317.1156
    9253     316.1936
    9254     319.4570
    9255     319.4580
    9256     318.8730
    9257     319.4158
    9258     320.9392
    9259     321.1833
    9260     316.2757
    9261     315.3459
    9262     315.6088
    9263     315.9250
    9264     315.4633
    9265     316.2738
    9266     316.9343
    9267     318.0946
    9268     320.4421
    9269     320.4134
    9270     321.2859
    9271     320.9951
    9272     319.6295
    9273     317.5545
    9274     317.3000
    9275     316.8271
    9276     318.6382
    9277     312.7530
    9278     316.2357
    9279     318.2745
    9280     320.1699
    9281     319.9461
    9282     319.5977
    9283     321.5778
    9284     325.0532
    9285     324.3870
    9286     326.2860
    9287     325.9504
    9288     322.4013
    9289     323.7808
    9290     323.9579
    9291     324.4858
    9292     326.2084
    9293     326.9717
    9294     327.6907
    9295     327.8212
    9296     330.4298
    9297     329.2985
    9298     326.9206
    9299     326.1317
    9300     324.7776
    9301     327.9361
    9302     326.4927
    9303     329.8449
    9304     329.9358
    9305     329.2551
    9306     337.3471
    9307     338.2658
    9308     334.9534
    9309     337.8661
    9310     336.7995
    9311     334.2706
    9312     335.1019
    9313     334.4130
    9314     334.1040
    9315     334.5166
    9316     332.9933
    9317     331.1575
    9318     333.6096
    9319     337.1775
    9320     339.5546
    9321     338.9050
    9322     337.7413
    9323     333.3656
    9324     333.6702
    9325     334.4905
    9326     332.9016
    9327     331.9002
    9328     334.1009
    9329     331.1985
    9330     331.6208
    9331     332.2619
    9332     328.3124
    9333     328.3631
    9334     329.5317
    9335     330.0889
    9336     328.2209
    9337     329.7205
    9338     329.9296
    9339     332.1974
    9340     334.2360
    9341     333.8610
    9342     333.6000
    9343     334.5852
    9344     333.0438
    9345     333.1882
    9346     335.1713
    9347     337.1756
    9348     335.9770
    9349     336.6730
    9350     336.5346
    9351     334.1923
    9352     338.2032
    9353     337.4166
    9354     339.5705
    9355     337.4225
    9356     336.0197
    9357     340.0938
    9358     343.9599
    9359     345.4536
    9360     346.4719
    9361     346.5805
    9362     347.9353
    9363     345.1560
    9364     344.8723
    9365     346.3166
    9366     343.7187
    9367     340.3233
    9368     342.6934
    9369     340.7870
    9370     340.4409
    9371     343.5521
    9372     342.7530
    9373     341.1098
    9374     344.0045
    9375     345.4400
    9376     349.1882
    9377     347.9507
    9378     351.7156
    9379     351.2754
    9380     354.7584
    9381     355.4544
    9382     357.3940
    9383     359.6958
    9384     358.6270
    9385     354.5249
    9386     355.6671
    9387     352.9520
    9388     354.1744
    9389     354.2151
    9390     350.2461
    9391     349.7166
    9392     350.5858
    9393     348.9305
    9394     350.1383
    9395     349.0358
    9396     352.5085
    9397     352.1372
    9398     352.0482
    9399     357.6881
    9400     358.8172
    9401     360.6959
    9402     361.1869
    9403     362.4320
    9404     361.6739
    9405     362.4258
    9406     361.3113
    9407     361.9153
    9408     358.2278
    9409     357.2295
    9410     359.0201
    9411     356.0783
    9412     358.1867
    9413     362.7973
    9414     363.6379
    9415     364.8011
    9416     363.6856
    9417     365.2119
    9418     365.3654
    9419     360.5457
    9420     360.8977
    9421     359.3963
    9422     354.8755
    9423     354.6713
    9424     351.8966
    9425     347.5715
    9426     344.8994
    9427     342.1631
    9428     344.7064
    9429     340.7983
    9430     340.4009
    9431     344.9279
    9432     347.0682
    9433     349.7898
    9434     347.3132
    9435     348.3814
    9436     349.0774
    9437     349.6089
    9438     351.6645
    9439     350.0822
    9440     355.1896
    9441     356.1586
    9442     356.2051
    9443     359.8554
    9444     360.1609
    9445     360.9436
    9446     360.1689
    9447     363.2610
    9448     366.9489
    9449     365.0922
    9450     366.7244
    9451     365.2775
    9452     363.6158
    9453     366.8077
    9454     360.2812
    9455     360.4202
    9456     357.2246
    9457     354.4180
    9458     356.4005
    9459     357.0016
    9460     360.2104
    9461     361.6424
    9462     360.8007
    9463     360.4646
    9464     362.0418
    9465     363.5994
    9466     360.7091
    9467     363.2552
    9468     367.7916
    9469     369.0906
    9470     372.5775
    9471     369.6380
    9472     370.9323
    9473     368.5241
    9474     369.2596
    9475     367.7792
    9476     365.0179
    9477     366.3409
    9478     367.1855
    9479     367.8807
    9480     369.8242
    9481     369.0837
    9482     372.1787
    9483     376.8354
    9484     374.2616
    9485     374.8130
    9486     370.8260
    9487     374.1293
    9488     374.2033
    9489     374.9560
    9490     370.4711
    9491     372.9666
    9492     371.8966
    9493     369.9850
    9494     372.2601
    9495     375.6937
    9496     374.3456
    9497     378.3341
    9498     382.5057
    9499     383.1167
    9500     381.8856
    9501     386.0540
    9502     385.5773
    9503     392.4912
    9504     391.9533
    9505     392.7677
    9506     391.0395
    9507     395.7234
    9508     395.0233
    9509     394.6860
    9510     394.9073
    9511     392.4103
    9512     389.4178
    9513     388.2877
    9514     386.8898
    9515     385.1752
    9516     389.1151
    9517     389.7324
    9518     387.8181
    9519     391.3710
    9520     395.7565
    9521     396.2461
    9522     395.9286
    9523     396.0409
    9524     394.3308
    9525     393.3166
    9526     389.0897
    9527     384.6563
    9528     383.8639
    9529     384.1912
    9530     381.5001
    9531     377.1189
    9532     376.0604
    9533     374.1445
    9534     373.0413
    9535     372.2613
    9536     371.1756
    9537     366.9353
    9538     362.1997
    9539     365.8331
    9540     359.6296
    9541     355.5829
    9542     353.1107
    9543     355.2665
    9544     353.9462
    9545     351.6947
    9546     354.5039
    9547     353.1778
    9548     354.3946
    9549     356.1684
    9550     355.7097
    9551     357.0038
    9552     357.3934
    9553     357.7062
    9554     356.6899
    9555     360.4603
    9556     362.5331
    9557     368.0165
    9558     372.6118
    9559     367.9669
    9560     370.8056
    9561     376.1153
    9562     378.7154
    9563     379.3982
    9564     379.2390
    9565     382.2134
    9566     380.1978
    9567     380.3168
    9568     380.8692
    9569     379.2376
    9570     379.6202
    9571     382.3415
    9572     379.9027
    9573     379.4912
    9574     376.3255
    9575     376.8063
    9576     379.5783
    9577     377.5286
    9578     379.8389
    9579     376.8104
    9580     378.7958
    9581     377.8587
    9582     382.4453
    9583     383.1305
    9584     384.8668
    9585     386.1530
    9586     387.2890
    9587     381.2908
    9588     377.6208
    9589     379.3377
    9590     374.5511
    9591     379.5803
    9592     376.3750
    9593     377.5104
    9594     380.1373
    9595     378.1530
    9596     378.9027
    9597     379.4668
    9598     378.0034
    9599     373.7526
    9600     371.4915
    9601     372.5764
    9602     369.9031
    9603     370.3736
    9604     371.1949
    9605     368.8441
    9606     366.6782
    9607     362.5753
    9608     367.4416
    9609     363.4646
    9610     361.0918
    9611     361.3365
    9612     362.1886
    9613     358.4697
    9614     358.2536
    9615     362.2486
    9616     364.6982
    9617     365.4651
    9618     367.6305
    9619     368.8288
    9620     369.9024
    9621     368.8050
    9622     372.6947
    9623     372.0215
    9624     371.2855
    9625     374.9256
    9626     369.9016
    9627     373.4773
    9628     371.0684
    9629     369.8584
    9630     370.0295
    9631     367.1160
    9632     369.0899
    9633     369.4447
    9634     365.0784
    9635     366.4798
    9636     366.3038
    9637     368.6685
    9638     370.0144
    9639     374.3941
    9640     370.5409
    9641     374.0376
    9642     374.8625
    9643     375.0166
    9644     376.2977
    9645     375.2060
    9646     374.9562
    9647     374.5412
    9648     374.4665
    9649     373.6270
    9650     374.4698
    9651     376.5443
    9652     372.8574
    9653     373.3816
    9654     374.5503
    9655     377.5016
    9656     378.6408
    9657     380.0578
    9658     380.2359
    9659     380.1718
    9660     384.2632
    9661     383.1359
    9662     385.1618
    9663     384.5794
    9664     384.6562
    9665     384.9023
    9666     386.0318
    9667     383.2591
    9668     386.2898
    9669     383.8559
    9670     380.3833
    9671     378.3370
    9672     381.3539
    9673     385.6590
    9674     383.4734
    9675     384.1424
    9676     385.1919
    9677     383.0921
    9678     383.5951
    9679     381.5770
    9680     380.2900
    9681     380.8689
    9682     385.5620
    9683     383.6902
    9684     380.8881
    9685     383.0968
    9686     386.0676
    9687     387.8439
    9688     389.5796
    9689     393.3868
    9690     394.1083
    9691     391.6979
    9692     395.5891
    9693     393.5305
    9694     393.9892
    9695     391.8535
    9696     393.1024
    9697     393.3433
    9698     392.2359
    9699     391.0417
    9700     393.3206
    9701     390.5285
    9702     388.9989
    9703     388.8990
    9704     388.5824
    9705     386.9250
    9706     391.9733
    9707     388.2733
    9708     389.1482
    9709     390.2533
    9710     384.1869
    9711     384.5565
    9712     386.0552
    9713     383.1363
    9714     378.7816
    9715     377.8350
    9716     379.3525
    9717     377.9249
    9718     377.4477
    9719     376.6724
    9720     373.8895
    9721     373.0115
    9722     370.5947
    9723     371.4529
    9724     369.3573
    9725     370.0972
    9726     370.3322
    9727     367.3438
    9728     370.5961
    9729     371.3398
    9730     368.0877
    9731     366.4723
    9732     366.1354
    9733     368.5798
    9734     367.5316
    9735     368.8166
    9736     366.1030
    9737     367.5765
    9738     366.8351
    9739     369.8474
    9740     372.2157
    9741     372.0364
    9742     370.9632
    9743     373.8969
    9744     372.3509
    9745     369.9492
    9746     368.4356
    9747     366.8486
    9748     365.1962
    9749     364.0213
    9750     365.1768
    9751     365.8197
    9752     364.1945
    9753     361.8280
    9754     362.3751
    9755     362.9414
    9756     361.7775
    9757     359.1450
    9758     364.8439
    9759     363.5019
    9760     365.8740
    9761     366.4486
    9762     364.6844
    9763     363.8012
    9764     370.3742
    9765     370.3446
    9766     369.1600
    9767     372.9652
    9768     369.0124
    9769     369.3982
    9770     366.1769
    9771     364.1782
    9772     364.1986
    9773     362.8141
    9774     361.5098
    9775     358.2476
    9776     355.5010
    9777     351.6229
    9778     352.7438
    9779     351.9759
    9780     350.8530
    9781     350.4291
    9782     351.2648
    9783     348.5560
    9784     352.5996
    9785     354.0297
    9786     351.4644
    9787     350.0376
    9788     347.8647
    9789     350.1460
    9790     351.6893
    9791     348.4818
    9792     354.5806
    9793     353.3782
    9794     356.4759
    9795     349.7456
    9796     351.9284
    9797     352.5581
    9798     351.8794
    9799     353.9938
    9800     351.5423
    9801     349.1767
    9802     347.0971
    9803     347.2730
    9804     350.2365
    9805     348.6053
    9806     350.8479
    9807     349.5717
    9808     351.2609
    9809     353.1361
    9810     353.5424
    9811     351.8491
    9812     349.7616
    9813     349.8680
    9814     351.1683
    9815     352.8524
    9816     353.2411
    9817     352.2910
    9818     356.3140
    9819     358.4693
    9820     358.3672
    9821     358.7539
    9822     354.8178
    9823     353.1701
    9824     357.6195
    9825     358.2412
    9826     356.0956
    9827     356.9992
    9828     354.9251
    9829     355.8796
    9830     355.1772
    9831     356.2794
    9832     356.3486
    9833     352.8376
    9834     353.7933
    9835     352.9088
    9836     356.3496
    9837     355.6055
    9838     358.1274
    9839     356.7504
    9840     358.5375
    9841     358.5146
    9842     359.3753
    9843     361.9309
    9844     360.2094
    9845     360.1712
    9846     361.4524
    9847     362.1618
    9848     362.2400
    9849     363.1952
    9850     364.6165
    9851     363.9750
    9852     360.6230
    9853     358.8018
    9854     357.4126
    9855     359.5116
    9856     358.1915
    9857     360.9291
    9858     362.5069
    9859     359.3662
    9860     356.4406
    9861     354.2502
    9862     353.5162
    9863     352.3070
    9864     349.4705
    9865     349.3640
    9866     348.4347
    9867     351.2027
    9868     353.2098
    9869     350.3671
    9870     350.5555
    9871     350.1147
    9872     346.3121
    9873     350.7074
    9874     349.3601
    9875     344.6278
    9876     342.1063
    9877     337.9468
    9878     338.4735
    9879     334.7958
    9880     331.4939
    9881     331.2278
    9882     329.2442
    9883     324.6999
    9884     324.6604
    9885     321.3558
    9886     323.6481
    9887     325.2515
    9888     328.0637
    9889     328.9618
    9890     334.1608
    9891     334.1434
    9892     334.8751
    9893     334.6006
    9894     337.2841
    9895     337.7620
    9896     339.1124
    9897     341.6420
    9898     346.1259
    9899     350.8552
    9900     352.3345
    9901     355.1472
    9902     353.2999
    9903     355.5703
    9904     355.9671
    9905     356.7623
    9906     357.9508
    9907     359.9457
    9908     363.4569
    9909     360.2831
    9910     360.8907
    9911     358.4830
    9912     360.2951
    9913     365.1030
    9914     364.7199
    9915     361.5637
    9916     360.9973
    9917     360.5037
    9918     362.5346
    9919     361.9712
    9920     361.3657
    9921     364.4490
    9922     369.0100
    9923     367.2564
    9924     365.8529
    9925     367.1624
    9926     364.2044
    9927     360.5882
    9928     363.2383
    9929     362.1047
    9930     365.4918
    9931     364.9534
    9932     362.4718
    9933     361.7667
    9934     362.3650
    9935     367.0223
    9936     362.6720
    9937     366.0139
    9938     366.1747
    9939     366.1587
    9940     367.5893
    9941     367.9408
    9942     368.9121
    9943     367.7293
    9944     367.1456
    9945     368.7504
    9946     368.6184
    9947     367.8473
    9948     366.8015
    9949     368.7302
    9950     364.6193
    9951     364.5606
    9952     358.5994
    9953     361.8887
    9954     362.6655
    9955     360.9937
    9956     360.3276
    9957     359.9847
    9958     360.1992
    9959     357.0635
    9960     358.5187
    9961     355.1986
    9962     357.6047
    9963     358.5743
    9964     361.7904
    9965     362.3967
    9966     364.4577
    9967     366.9808
    9968     365.4063
    9969     367.6441
    9970     368.8068
    9971     369.3432
    9972     369.1483
    9973     369.9521
    9974     371.4380
    9975     373.1870
    9976     375.0261
    9977     371.9467
    9978     372.0032
    9979     372.8109
    9980     374.2313
    9981     376.5549
    9982     379.3547
    9983     378.3711
    9984     381.9964
    9985     382.2278
    9986     386.5923
    9987     386.5647
    9988     394.3330
    9989     393.6402
    9990     396.3520
    9991     397.0273
    9992     396.4498
    9993     396.3064
    9994     398.8321
    9995     401.3059
    9996     400.0682
    9997     399.7488
    9998     401.3442
    9999     402.8030
   10000     402.8985
   10001     400.1445
   10002     398.8559
   10003     394.5192
   10004     393.4779
   10005     393.2810
   10006     394.3095
   10007     391.0374
   10008     389.6562
   10009     386.8429
   10010     385.1768
   10011     386.6042
   10012     384.2126
   10013     382.6184
   10014     377.7484
   10015     372.8377
   10016     370.5203
   10017     371.7949
   10018     369.0307
   10019     365.9159
   10020     365.7964
   10021     367.6550
   10022     372.9188
   10023     372.0496
   10024     374.2239
   10025     369.2628
   10026     368.7156
   10027     367.8928
   10028     367.0719
   10029     369.0397
   10030     368.3335
   10031     371.8440
   10032     372.6464
   10033     367.2351
   10034     365.6285
   10035     365.5292
   10036     363.7930
   10037     363.0517
   10038     365.9770
   10039     365.0297
   10040     365.1386
   10041     367.5225
   10042     367.0512
   10043     368.1614
   10044     370.1515
   10045     371.3878
   10046     368.2854
   10047     369.8293
   10048     364.8311
   10049     367.8056
   10050     366.4746
   10051     365.1362
   10052     365.9182
   10053     363.4807
   10054     361.3111
   10055     363.4098
   10056     362.0314
   10057     364.6003
   10058     364.2110
   10059     362.6784
   10060     362.2477
   10061     360.6550
   10062     364.2244
   10063     362.5417
   10064     362.4346
   10065     363.5257
   10066     361.7329
   10067     355.9100
   10068     360.2324
   10069     358.2371
   10070     357.0640
   10071     354.9741
   10072     356.1112
   10073     357.5741
   10074     358.5729
   10075     358.3026
   10076     361.9931
   10077     358.1387
   10078     355.9478
   10079     356.6969
   10080     355.7738
   10081     357.9719
   10082     354.6994
   10083     358.2408
   10084     355.1106
   10085     356.7950
   10086     358.1798
   10087     356.9946
   10088     357.5114
   10089     356.9065
   10090     357.7474
   10091     357.6276
   10092     356.5102
   10093     361.4286
   10094     362.1608
   10095     365.0701
   10096     365.5380
   10097     360.4028
   10098     362.4446
   10099     360.6441
   10100     360.4553
   10101     359.6719
   10102     357.3014
   10103     357.4169
   10104     357.5330
   10105     358.5596
   10106     357.1340
   10107     359.0032
   10108     361.3584
   10109     359.6083
   10110     363.7217
   10111     365.5494
   10112     367.6677
   10113     366.3861
   10114     370.8070
   10115     371.0823
   10116     369.1552
   10117     369.1130
   10118     366.7969
   10119     366.7648
   10120     366.7637
   10121     365.8197
   10122     368.1894
   10123     366.5866
   10124     366.4745
   10125     363.0742
   10126     368.4745
   10127     364.8146
   10128     367.3037
   10129     366.7674
   10130     370.2047
   10131     369.7892
   10132     372.0431
   10133     374.2678
   10134     376.6411
   10135     379.6641
   10136     375.6086
   10137     376.8654
   10138     375.7104
   10139     372.9102
   10140     374.0270
   10141     375.5268
   10142     375.3881
   10143     375.2626
   10144     373.1683
   10145     371.8880
   10146     374.8917
   10147     370.4101
   10148     370.9196
   10149     366.6806
   10150     366.4831
   10151     363.3816
   10152     370.4050
   10153     366.3679
   10154     368.2189
   10155     362.8895
   10156     363.6768
   10157     366.8922
   10158     365.9905
   10159     365.5096
   10160     365.1911
   10161     363.0377
   10162     366.3092
   10163     361.5791
   10164     360.0626
   10165     357.7283
   10166     355.8790
   10167     356.7792
   10168     356.5464
   10169     354.1975
   10170     357.2605
   10171     350.9480
   10172     352.1988
   10173     348.7222
   10174     351.1750
   10175     350.1412
   10176     347.7777
   10177     347.9637
   10178     346.8185
   10179     349.3521
   10180     345.2333
   10181     345.6236
   10182     344.1575
   10183     339.0452
   10184     337.1313
   10185     336.6431
   10186     335.6883
   10187     332.4295
   10188     329.0445
   10189     327.3543
   10190     329.9653
   10191     329.5463
   10192     329.7376
   10193     327.9496
   10194     328.8546
   10195     321.5414
   10196     324.5523
   10197     324.8542
   10198     324.5910
   10199     319.6476
   10200     321.1130
   10201     320.9874
   10202     321.0672
   10203     320.7620
   10204     318.2737
   10205     318.0950
   10206     318.8217
   10207     324.3815
   10208     327.0737
   10209     329.6596
   10210     331.5632
   10211     330.5143
   10212     334.1264
   10213     334.3810
   10214     337.9195
   10215     336.9440
   10216     335.6760
   10217     337.3618
   10218     342.1356
   10219     342.5897
   10220     342.9546
   10221     343.6043
   10222     345.0824
   10223     347.8876
   10224     347.0403
   10225     347.6544
   10226     344.3540
   10227     343.4902
   10228     342.7659
   10229     343.8642
   10230     342.2321
   10231     346.2958
   10232     342.6688
   10233     341.5064
   10234     341.6118
   10235     340.4638
   10236     344.2662
   10237     343.2969
   10238     345.4948
   10239     346.5114
   10240     348.4013
   10241     348.1400
   10242     347.8353
   10243     346.2300
   10244     343.5203
   10245     343.2806
   10246     343.5103
   10247     346.3297
   10248     346.5731
   10249     346.9228
   10250     349.3369
   10251     349.3514
   10252     350.0112
   10253     352.0933
   10254     348.1281
   10255     349.6110
   10256     348.6031
   10257     350.2867
   10258     348.9668
   10259     348.7457
   10260     348.6876
   10261     350.2206
   10262     353.0784
   10263     353.1718
   10264     358.8586
   10265     353.9094
   10266     359.4346
   10267     359.1569
   10268     359.7651
   10269     364.1555
   10270     364.1235
   10271     364.5503
   10272     365.0799
   10273     368.8069
   10274     367.8278
   10275     369.6654
   10276     371.2686
   10277     372.2834
   10278     370.7622
   10279     372.0387
   10280     370.9079
   10281     369.0824
   10282     368.6620
   10283     370.0938
   10284     369.1267
   10285     370.9685
   10286     372.0768
   10287     369.2902
   10288     368.3480
   10289     369.6280
   10290     369.1821
   10291     369.2087
   10292     371.1045
   10293     371.9313
   10294     369.0141
   10295     368.9933
   10296     367.1147
   10297     367.6895
   10298     369.4344
   10299     371.3417
   10300     369.7198
   10301     369.4167
   10302     368.2990
   10303     369.6370
   10304     366.0658
   10305     366.3413
   10306     360.4858
   10307     359.9175
   10308     355.0035
   10309     355.9843
   10310     350.5211
   10311     350.2157
   10312     349.8716
   10313     349.5612
   10314     347.4578
   10315     344.3921
   10316     342.8041
   10317     339.3947
   10318     344.4031
   10319     342.5373
   10320     344.4041
   10321     338.6195
   10322     340.2062
   10323     337.1507
   10324     339.3549
   10325     340.2728
   10326     338.4598
   10327     334.0863
   10328     332.4537
   10329     334.5083
   10330     332.3059
   10331     333.4060
   10332     329.0955
   10333     327.0476
   10334     322.4491
   10335     324.3629
   10336     322.5054
   10337     326.2578
   10338     327.5648
   10339     328.7996
   10340     327.4326
   10341     324.3617
   10342     324.7146
   10343     321.4639
   10344     322.7585
   10345     318.7276
   10346     318.5659
   10347     316.5214
   10348     316.5907
   10349     312.0205
   10350     315.4303
   10351     310.8363
   10352     313.1486
   10353     312.6685
   10354     311.8033
   10355     313.2727
   10356     308.7235
   10357     304.5443
   10358     304.8291
   10359     301.7035
   10360     303.4099
   10361     303.6189
   10362     301.4943
   10363     302.4098
   10364     303.3389
   10365     302.5251
   10366     305.4610
   10367     306.4775
   10368     310.0312
   10369     307.9655
   10370     305.9814
   10371     308.3381
   10372     308.6158
   10373     308.2270
   10374     309.8983
   10375     309.6698
   10376     308.1770
   10377     307.6260
   10378     307.3408
   10379     307.9433
   10380     309.3192
   10381     306.1927
   10382     306.0724
   10383     307.6273
   10384     304.3625
   10385     300.4707
   10386     298.4498
   10387     296.4984
   10388     291.8925
   10389     291.6476
   10390     293.1036
   10391     287.7532
   10392     287.6657
   10393     288.6716
   10394     290.8290
   10395     290.2015
   10396     292.1237
   10397     293.8575
   10398     295.1134
   10399     295.1228
   10400     296.2773
   10401     295.8013
   10402     293.7848
   10403     293.2743
   10404     294.2849
   10405     294.0979
   10406     297.5657
   10407     294.7113
   10408     297.3954
   10409     296.6043
   10410     295.5868
   10411     296.3604
   10412     297.9354
   10413     295.3979
   10414     292.8196
   10415     293.6207
   10416     294.3515
   10417     295.6009
   10418     295.9858
   10419     296.0479
   10420     291.0503
   10421     289.9822
   10422     289.5108
   10423     287.0424
   10424     291.0340
   10425     286.5552
   10426     285.4979
   10427     288.9449
   10428     285.0818
   10429     288.2387
   10430     284.4349
   10431     281.1666
   10432     280.9935
   10433     281.9058
   10434     280.6477
   10435     280.9067
   10436     280.7117
   10437     282.0195
   10438     283.5712
   10439     282.0979
   10440     280.1740
   10441     282.2557
   10442     283.5211
   10443     283.6954
   10444     284.3532
   10445     281.3626
   10446     282.2761
   10447     283.1692
   10448     283.8540
   10449     284.6646
   10450     282.7253
   10451     283.2189
   10452     284.5451
   10453     282.4422
   10454     285.2462
   10455     287.2112
   10456     289.8201
   10457     292.1306
   10458     291.0435
   10459     290.9721
   10460     294.4048
   10461     296.9124
   10462     296.2733
   10463     298.3201
   10464     297.6720
   10465     303.2479
   10466     301.4133
   10467     303.1325
   10468     305.5531
   10469     305.3297
   10470     307.8219
   10471     304.8649
   10472     302.9461
   10473     303.6719
   10474     304.7913
   10475     303.0059
   10476     306.6373
   10477     307.0089
   10478     306.8144
   10479     305.4397
   10480     307.8875
   10481     310.7138
   10482     309.7483
   10483     309.8287
   10484     307.0488
   10485     306.1850
   10486     306.6377
   10487     306.1357
   10488     304.7732
   10489     305.8438
   10490     306.6411
   10491     309.6570
   10492     306.3294
   10493     306.2956
   10494     301.2534
   10495     301.3829
   10496     301.0641
   10497     301.5513
   10498     302.0626
   10499     302.9430
   10500     305.9194
   10501     304.3756
   10502     305.0332
   10503     307.3467
   10504     308.5881
   10505     309.3469
   10506     310.6522
   10507     306.5500
   10508     307.7306
   10509     305.4666
   10510     303.6908
   10511     303.8129
   10512     303.6767
   10513     305.0244
   10514     304.8708
   10515     307.5052
   10516     309.6426
   10517     310.9683
   10518     309.9461
   10519     309.6059
   10520     310.8786
   10521     311.4671
   10522     310.4266
   10523     312.3242
   10524     310.9415
   10525     311.0759
   10526     312.1824
   10527     310.3784
   10528     310.0422
   10529     310.9395
   10530     310.6538
   10531     309.9480
   10532     313.0215
   10533     314.7637
   10534     314.6656
   10535     314.8893
   10536     313.2721
   10537     314.7356
   10538     313.1222
   10539     312.8174
   10540     313.8896
   10541     308.8353
   10542     310.0177
   10543     309.5065
   10544     310.0800
   10545     311.7109
   10546     309.9659
   10547     309.6081
   10548     309.7648
   10549     310.8603
   10550     311.6570
   10551     311.9533
   10552     316.1599
   10553     317.7199
   10554     317.9736
   10555     315.9437
   10556     313.4358
   10557     313.3008
   10558     311.1142
   10559     313.1660
   10560     312.7241
   10561     307.7174
   10562     311.0927
   10563     309.0134
   10564     308.3198
   10565     306.5027
   10566     306.7578
   10567     307.2292
   10568     307.6689
   10569     308.1203
   10570     307.5797
   10571     311.3170
   10572     309.5040
   10573     310.1151
   10574     309.9086
   10575     308.8140
   10576     309.3438
   10577     306.4123
   10578     307.3232
   10579     311.9450
   10580     313.1252
   10581     315.4500
   10582     313.4629
   10583     313.4542
   10584     316.5198
   10585     314.9204
   10586     313.6054
   10587     309.3724
   10588     306.6258
   10589     305.7870
   10590     299.9850
   10591     302.9603
   10592     302.6751
   10593     301.2939
   10594     299.9952
   10595     299.8180
   10596     301.3638
   10597     301.9321
   10598     301.0829
   10599     301.7486
   10600     304.3267
   10601     305.7927
   10602     310.1808
   10603     307.9356
   10604     309.5415
   10605     309.9716
   10606     314.5967
   10607     313.1156
   10608     311.8513
   10609     315.1781
   10610     318.2046
   10611     320.0542
   10612     322.1425
   10613     322.1811
   10614     325.0265
   10615     324.2682
   10616     324.0930
   10617     327.6505
   10618     330.5161
   10619     328.8825
   10620     330.1638
   10621     332.3040
   10622     334.7862
   10623     333.8768
   10624     331.5388
   10625     335.2655
   10626     333.8059
   10627     337.4650
   10628     337.0650
   10629     340.5561
   10630     340.5596
   10631     342.4176
   10632     341.3995
   10633     340.2105
   10634     343.5696
   10635     344.1344
   10636     345.5882
   10637     345.3923
   10638     345.5881
   10639     344.3672
   10640     345.9208
   10641     347.2925
   10642     353.8526
   10643     357.0195
   10644     355.3859
   10645     357.2096
   10646     358.2421
   10647     360.2349
   10648     364.7994
   10649     370.7150
   10650     374.6575
   10651     374.9850
   10652     375.2802
   10653     376.8370
   10654     376.0233
   10655     378.9467
   10656     382.1524
   10657     380.1149
   10658     380.7300
   10659     379.5633
   10660     378.5953
   10661     376.5521
   10662     374.9453
   10663     376.6913
   10664     376.3045
   10665     377.3852
   10666     377.7700
   10667     375.3997
   10668     376.0681
   10669     372.4086
   10670     376.3242
   10671     377.5996
   10672     380.9062
   10673     379.3296
   10674     379.5198
   10675     378.5363
   10676     375.1819
   10677     375.1769
   10678     374.9376
   10679     375.5887
   10680     374.5482
   10681     377.2475
   10682     376.7769
   10683     377.0717
   10684     377.8424
   10685     380.6555
   10686     381.2985
   10687     386.3852
   10688     389.5976
   10689     390.7212
   10690     390.8933
   10691     389.5756
   10692     388.1264
   10693     390.9009
   10694     391.5644
   10695     390.1772
   10696     390.3323
   10697     391.5050
   10698     391.2799
   10699     393.5076
   10700     390.5162
   10701     390.2183
   10702     390.7861
   10703     390.5355
   10704     388.6430
   10705     387.9467
   10706     388.3200
   10707     387.8809
   10708     387.9685
   10709     385.2031
   10710     384.0666
   10711     380.9235
   10712     379.7285
   10713     376.7246
   10714     378.1200
   10715     379.5790
   10716     379.7793
   10717     382.9849
   10718     381.2032
   10719     382.5151
   10720     381.2489
   10721     382.0214
   10722     380.6239
   10723     378.0009
   10724     378.6327
   10725     381.9959
   10726     384.0748
   10727     383.1428
   10728     381.4096
   10729     381.0684
   10730     385.0681
   10731     388.6734
   10732     383.4176
   10733     379.7486
   10734     376.9983
   10735     375.5003
   10736     375.4753
   10737     376.5440
   10738     376.9267
   10739     379.1346
   10740     378.4424
   10741     373.6002
   10742     370.0912
   10743     369.5823
   10744     364.8000
   10745     364.0560
   10746     364.9093
   10747     362.4512
   10748     366.4478
   10749     365.2264
   10750     361.6389
   10751     364.8025
   10752     364.1861
   10753     369.2796
   10754     363.7318
   10755     358.9667
   10756     364.3763
   10757     362.6386
   10758     357.8189
   10759     360.0070
   10760     359.1522
   10761     360.1930
   10762     364.6563
   10763     366.7755
   10764     363.4379
   10765     364.1779
   10766     364.5120
   10767     364.0566
   10768     368.4529
   10769     370.2102
   10770     373.4397
   10771     372.1919
   10772     369.9612
   10773     373.1654
   10774     377.0317
   10775     379.4286
   10776     383.1845
   10777     384.7561
   10778     379.1249
   10779     380.6264
   10780     375.4275
   10781     375.0098
   10782     373.4602
   10783     369.9517
   10784     367.2084
   10785     370.5092
   10786     368.5458
   10787     368.4924
   10788     366.7840
   10789     372.2044
   10790     369.5420
   10791     370.7267
   10792     369.1491
   10793     371.8376
   10794     374.8220
   10795     376.7070
   10796     373.7129
   10797     377.4513
   10798     374.6273
   10799     376.9927
   10800     374.2672
   10801     371.8396
   10802     373.2753
   10803     375.0014
   10804     375.4696
   10805     376.4400
   10806     380.3217
   10807     380.0537
   10808     381.5722
   10809     381.7091
   10810     382.0505
   10811     378.9531
   10812     380.0130
   10813     379.1439
   10814     377.9745
   10815     378.1246
   10816     376.2537
   10817     374.6209
   10818     371.9334
   10819     374.2228
   10820     377.9186
   10821     377.1978
   10822     382.0942
   10823     382.4937
   10824     386.5859
   10825     389.6267
   10826     390.1710
   10827     391.2505
   10828     398.2486
   10829     402.1969
   10830     401.4695
   10831     401.1439
   10832     400.8791
   10833     399.9776
   10834     398.3140
   10835     398.2667
   10836     397.9309
   10837     398.7605
   10838     398.3282
   10839     398.5675
   10840     400.4978
   10841     402.7348
   10842     403.9329
   10843     403.5367
   10844     402.2546
   10845     402.3428
   10846     402.3848
   10847     402.0916
   10848     398.8347
   10849     401.8144
   10850     396.3051
   10851     395.9075
   10852     396.4121
   10853     394.0548
   10854     391.6182
   10855     388.2772
   10856     387.5883
   10857     388.0620
   10858     389.5397
   10859     383.4585
   10860     384.0664
   10861     382.9810
   10862     380.0538
   10863     378.2020
   10864     378.4778
   10865     376.2734
   10866     373.6403
   10867     369.8437
   10868     368.5139
   10869     369.3419
   10870     368.8279
   10871     370.5221
   10872     367.8792
   10873     368.7237
   10874     367.6159
   10875     367.5587
   10876     365.7728
   10877     368.4496
   10878     370.6949
   10879     368.6424
   10880     368.4943
   10881     367.5387
   10882     365.7093
   10883     367.6758
   10884     370.7798
   10885     366.2136
   10886     367.1844
   10887     367.6844
   10888     368.2517
   10889     367.9186
   10890     367.6085
   10891     364.1167
   10892     364.8585
   10893     362.5869
   10894     365.0296
   10895     366.5231
   10896     371.2517
   10897     366.9227
   10898     365.2416
   10899     366.5939
   10900     362.8768
   10901     360.3546
   10902     362.5468
   10903     362.4882
   10904     359.8829
   10905     357.2237
   10906     354.5460
   10907     357.6467
   10908     359.3399
   10909     360.2795
   10910     358.0138
   10911     358.5293
   10912     360.5472
   10913     359.7462
   10914     360.8593
   10915     362.8326
   10916     362.4651
   10917     361.3773
   10918     356.7783
   10919     353.5636
   10920     355.3530
   10921     353.8588
   10922     355.3850
   10923     353.8454
   10924     355.9754
   10925     353.3253
   10926     352.7741
   10927     354.2467
   10928     348.6480
   10929     348.6655
   10930     347.9557
   10931     346.5883
   10932     350.0916
   10933     351.2400
   10934     352.6664
   10935     352.7187
   10936     351.4927
   10937     352.3281
   10938     348.0487
   10939     349.8970
   10940     347.1792
   10941     347.6918
   10942     349.4341
   10943     351.9215
   10944     351.7644
   10945     350.1654
   10946     349.0029
   10947     348.0230
   10948     348.2161
   10949     349.6835
   10950     347.7280
   10951     350.2684
   10952     350.6113
   10953     351.7537
   10954     352.4664
   10955     356.5768
   10956     358.0551
   10957     359.8039
   10958     358.9340
   10959     357.3704
   10960     356.5485
   10961     358.0731
   10962     358.6646
   10963     355.9358
   10964     357.1625
   10965     355.1906
   10966     353.6676
   10967     352.2498
   10968     351.7547
   10969     352.4387
   10970     349.4703
   10971     348.5466
   10972     348.8810
   10973     348.7763
   10974     347.8315
   10975     351.0201
   10976     350.5671
   10977     353.2096
   10978     352.9209
   10979     355.6072
   10980     355.7776
   10981     351.3147
   10982     351.4804
   10983     348.4219
   10984     344.4755
   10985     345.2596
   10986     346.0823
   10987     344.4282
   10988     345.9720
   10989     343.4457
   10990     346.5697
   10991     346.0033
   10992     345.0612
   10993     343.6746
   10994     343.1952
   10995     343.1073
   10996     344.9911
   10997     345.7852
   10998     344.3185
   10999     350.4066
   11000     352.6386
   11001     352.6348
   11002     357.2249
   11003     358.2673
   11004     358.6772
   11005     359.7822
   11006     358.0006
   11007     355.4189
   11008     352.6364
   11009     354.1567
   11010     350.7215
   11011     349.3120
   11012     346.2105
   11013     347.5045
   11014     346.9923
   11015     346.1514
   11016     344.4099
   11017     344.8799
   11018     344.9946
   11019     346.6036
   11020     346.1467
   11021     347.2164
   11022     349.5211
   11023     350.3101
   11024     352.4690
   11025     352.2736
   11026     351.2853
   11027     354.6205
   11028     352.6841
   11029     351.3858
   11030     357.9295
   11031     357.5326
   11032     358.8677
   11033     358.0358
   11034     357.4496
   11035     353.4231
   11036     348.3975
   11037     345.3786
   11038     345.8382
   11039     345.3964
   11040     347.0021
   11041     344.7513
   11042     338.4269
   11043     339.0268
   11044     335.0539
   11045     335.8759
   11046     334.8648
   11047     337.7097
   11048     335.5117
   11049     337.5914
   11050     335.2316
   11051     337.1223
   11052     335.3804
   11053     336.1807
   11054     336.9625
   11055     333.5715
   11056     333.6996
   11057     333.4473
   11058     332.3436
   11059     328.4334
   11060     329.7459
   11061     327.7540
   11062     328.4962
   11063     327.7867
   11064     328.2224
   11065     328.2041
   11066     331.8677
   11067     334.2765
   11068     333.7766
   11069     331.5929
   11070     336.7658
   11071     336.0069
   11072     336.0173
   11073     336.8680
   11074     336.6452
   11075     338.8943
   11076     337.0522
   11077     339.6117
   11078     337.8138
   11079     337.2623
   11080     341.7525
   11081     340.9805
   11082     341.1363
   11083     342.7193
   11084     340.8338
   11085     342.1298
   11086     344.2127
   11087     341.3412
   11088     338.9127
   11089     339.3220
   11090     337.5840
   11091     333.9840
   11092     337.0924
   11093     330.9448
   11094     332.1382
   11095     330.4559
   11096     327.8373
   11097     326.9749
   11098     322.8721
   11099     326.2353
   11100     328.1616
   11101     328.8639
   11102     328.7601
   11103     330.4707
   11104     325.7006
   11105     324.8867
   11106     322.3934
   11107     324.2673
   11108     324.0321
   11109     324.2033
   11110     324.0552
   11111     328.0142
   11112     325.9805
   11113     325.3114
   11114     324.3247
   11115     324.9814
   11116     326.7187
   11117     330.1374
   11118     328.6134
   11119     325.2987
   11120     323.3567
   11121     320.2747
   11122     322.6581
   11123     322.7102
   11124     316.6236
   11125     318.4242
   11126     314.7235
   11127     317.1580
   11128     316.6887
   11129     313.4175
   11130     311.2727
   11131     308.9351
   11132     310.6793
   11133     309.7201
   11134     309.9655
   11135     313.5513
   11136     310.6394
   11137     310.4369
   11138     305.2560
   11139     308.7398
   11140     307.7461
   11141     308.2754
   11142     308.9170
   11143     309.9579
   11144     309.9649
   11145     311.7976
   11146     310.4336
   11147     311.8700
   11148     315.3465
   11149     316.6067
   11150     315.0457
   11151     318.2923
   11152     322.9664
   11153     323.3882
   11154     322.8848
   11155     319.9086
   11156     318.8236
   11157     319.7477
   11158     318.5448
   11159     321.3100
   11160     321.6454
   11161     322.3645
   11162     321.2692
   11163     320.7235
   11164     319.7910
   11165     320.4173
   11166     319.5863
   11167     322.0030
   11168     321.3497
   11169     321.4597
   11170     318.1846
   11171     319.5302
   11172     322.5961
   11173     319.9446
   11174     320.8310
   11175     322.2891
   11176     320.6143
   11177     320.1668
   11178     315.5133
   11179     317.5403
   11180     317.7049
   11181     318.3090
   11182     319.7339
   11183     319.9478
   11184     319.2326
   11185     319.3396
   11186     316.5408
   11187     316.5421
   11188     315.2448
   11189     314.5305
   11190     313.6554
   11191     314.6072
   11192     312.8157
   11193     313.7943
   11194     314.4971
   11195     318.5920
   11196     318.2250
   11197     317.1523
   11198     318.1069
   11199     316.3457
   11200     321.7166
   11201     324.3541
   11202     322.1241
   11203     327.8418
   11204     331.4343
   11205     332.1829
   11206     333.8203
   11207     334.3476
   11208     334.2086
   11209     334.3542
   11210     338.6542
   11211     334.8558
   11212     330.6899
   11213     329.4642
   11214     334.6825
   11215     329.6906
   11216     330.0997
   11217     332.0744
   11218     332.4276
   11219     332.1881
   11220     331.6385
   11221     328.6296
   11222     327.0632
   11223     327.0862
   11224     330.6830
   11225     330.7927
   11226     330.0452
   11227     329.4703
   11228     326.8867
   11229     324.8343
   11230     327.4035
   11231     327.5387
   11232     322.0026
   11233     321.0588
   11234     321.4092
   11235     320.7065
   11236     322.9783
   11237     324.6816
   11238     326.7522
   11239     329.0459
   11240     326.3523
   11241     324.5278
   11242     329.2979
   11243     324.8450
   11244     329.8300
   11245     328.4420
   11246     328.5900
   11247     328.0114
   11248     329.7440
   11249     325.1015
   11250     324.6295
   11251     321.3342
   11252     322.7516
   11253     322.0806
   11254     320.2944
   11255     319.7398
   11256     320.4973
   11257     320.0489
   11258     318.2898
   11259     320.8435
   11260     319.0336
   11261     320.6773
   11262     319.6630
   11263     321.4160
   11264     321.2541
   11265     322.9715
   11266     325.2948
   11267     322.4982
   11268     325.4012
   11269     328.8045
   11270     331.2027
   11271     332.6491
   11272     336.1526
   11273     334.0664
   11274     331.3701
   11275     333.5210
   11276     331.8174
   11277     330.2391
   11278     331.3955
   11279     330.7461
   11280     332.3061
   11281     329.0703
   11282     330.4365
   11283     332.0894
   11284     333.2579
   11285     336.0166
   11286     334.5904
   11287     333.9349
   11288     332.5038
   11289     330.6972
   11290     330.6141
   11291     329.3290
   11292     330.2880
   11293     327.2706
   11294     328.6481
   11295     326.5093
   11296     328.7639
   11297     327.6563
   11298     327.8154
   11299     322.3965
   11300     321.1306
   11301     322.1478
   11302     323.1621
   11303     322.1219
   11304     317.1300
   11305     317.7998
   11306     316.3397
   11307     316.9314
   11308     315.9971
   11309     315.8710
   11310     317.3089
   11311     321.2566
   11312     324.1096
   11313     319.1689
   11314     322.0029
   11315     321.3384
   11316     325.4433
   11317     328.3263
   11318     327.9529
   11319     329.3060
   11320     328.2398
   11321     327.2565
   11322     326.2094
   11323     329.9483
   11324     328.5606
   11325     328.6323
   11326     328.3968
   11327     326.4649
   11328     325.8140
   11329     325.3398
   11330     322.6510
   11331     321.8232
   11332     321.6099
   11333     324.4857
   11334     324.8629
   11335     324.2814
   11336     323.4852
   11337     329.2796
   11338     326.8332
   11339     329.2655
   11340     332.0591
   11341     331.7071
   11342     331.7551
   11343     331.7835
   11344     330.2865
   11345     328.4362
   11346     333.0629
   11347     337.0281
   11348     338.8519
   11349     338.8107
   11350     342.1687
   11351     343.6594
   11352     346.2524
   11353     346.4743
   11354     350.1868
   11355     348.5734
   11356     345.6731
   11357     347.3627
   11358     348.4680
   11359     344.2229
   11360     347.3465
   11361     348.9679
   11362     350.3541
   11363     347.5996
   11364     350.5760
   11365     345.5837
   11366     344.8544
   11367     349.2357
   11368     350.5179
   11369     356.2258
   11370     352.7004
   11371     350.8561
   11372     352.6110
   11373     353.3550
   11374     353.5842
   11375     357.1194
   11376     355.8173
   11377     350.5071
   11378     352.0703
   11379     352.7303
   11380     348.9669
   11381     348.7335
   11382     350.8741
   11383     348.5358
   11384     347.5851
   11385     346.0450
   11386     348.4420
   11387     348.7087
   11388     346.5758
   11389     350.1718
   11390     347.9187
   11391     347.3194
   11392     346.6564
   11393     348.9784
   11394     349.4981
   11395     353.4477
   11396     352.3822
   11397     353.8688
   11398     355.5051
   11399     358.2395
   11400     356.9366
   11401     355.7722
   11402     352.0637
   11403     351.1462
   11404     350.4857
   11405     351.2619
   11406     354.3764
   11407     355.5233
   11408     359.7228
   11409     358.9253
   11410     361.3261
   11411     362.5322
   11412     364.3405
   11413     365.6387
   11414     363.7507
   11415     363.5197
   11416     361.4375
   11417     362.0330
   11418     362.8113
   11419     361.2213
   11420     361.6421
   11421     363.7413
   11422     362.9709
   11423     361.1859
   11424     359.7407
   11425     360.9635
   11426     360.1729
   11427     355.2358
   11428     355.7773
   11429     352.0456
   11430     351.0857
   11431     350.5693
   11432     350.1183
   11433     344.8646
   11434     344.8028
   11435     343.2306
   11436     342.2265
   11437     341.6396
   11438     339.4327
   11439     338.3573
   11440     338.9985
   11441     342.6492
   11442     344.4128
   11443     342.5016
   11444     344.7792
   11445     344.6411
   11446     347.2598
   11447     349.0847
   11448     351.6408
   11449     349.4768
   11450     350.9102
   11451     350.8085
   11452     353.1195
   11453     352.9419
   11454     348.0696
   11455     353.0058
   11456     352.8565
   11457     349.8841
   11458     347.2808
   11459     345.2704
   11460     339.5246
   11461     341.4396
   11462     339.4700
   11463     338.6925
   11464     333.6311
   11465     333.8845
   11466     333.1054
   11467     336.1404
   11468     329.1961
   11469     328.5005
   11470     327.1638
   11471     331.3940
   11472     326.1879
   11473     328.2864
   11474     324.1331
   11475     325.0221
   11476     321.7207
   11477     321.7346
   11478     322.8664
   11479     323.6909
   11480     324.3518
   11481     325.1635
   11482     324.7906
   11483     323.0845
   11484     325.5237
   11485     323.5748
   11486     324.8903
   11487     325.2830
   11488     327.8124
   11489     325.2928
   11490     329.7083
   11491     326.8895
   11492     326.9951
   11493     325.6464
   11494     323.5751
   11495     319.6851
   11496     318.3200
   11497     314.1133
   11498     315.0077
   11499     313.4164
   11500     316.8278
   11501     317.7343
   11502     317.9036
   11503     320.9279
   11504     321.8147
   11505     321.3627
   11506     322.2405
   11507     326.0712
   11508     322.1963
   11509     326.7225
   11510     324.9737
   11511     329.9345
   11512     332.2310
   11513     329.9730
   11514     332.6113
   11515     329.7460
   11516     335.3522
   11517     332.8450
   11518     330.5022
   11519     331.1541
   11520     328.8509
   11521     330.0228
   11522     327.4972
   11523     329.3372
   11524     328.2974
   11525     325.3956
   11526     326.1170
   11527     325.9515
   11528     325.4102
   11529     324.8257
   11530     322.1664
   11531     321.4204
   11532     324.0807
   11533     324.0308
   11534     326.2525
   11535     325.5352
   11536     324.7827
   11537     321.6705
   11538     320.4341
   11539     321.4531
   11540     318.8836
   11541     318.6067
   11542     317.1416
   11543     314.6916
   11544     311.1110
   11545     312.6819
   11546     314.3493
   11547     310.9799
   11548     309.0668
   11549     309.0088
   11550     309.6036
   11551     310.0052
   11552     310.2540
   11553     312.1488
   11554     313.3777
   11555     316.6727
   11556     315.3449
   11557     314.2668
   11558     311.0474
   11559     313.6268
   11560     313.6020
   11561     310.8912
   11562     313.6471
   11563     314.5848
   11564     312.3831
   11565     312.5401
   11566     313.8763
   11567     313.9126
   11568     309.4422
   11569     306.3659
   11570     304.8183
   11571     303.8867
   11572     299.1364
   11573     299.6058
   11574     297.3894
   11575     298.9437
   11576     295.3535
   11577     294.1906
   11578     294.8799
   11579     294.0261
   11580     294.6843
   11581     294.9594
   11582     295.2040
   11583     297.0492
   11584     294.7590
   11585     294.0546
   11586     296.2176
   11587     293.4560
   11588     291.6198
   11589     293.4060
   11590     292.8424
   11591     294.2677
   11592     294.1539
   11593     295.6219
   11594     293.1035
   11595     293.8907
   11596     297.3592
   11597     296.4298
   11598     297.6752
   11599     297.4107
   11600     298.8239
   11601     293.6019
   11602     294.4576
   11603     291.2268
   11604     289.2307
   11605     287.9013
   11606     282.1999
   11607     286.9099
   11608     284.2581
   11609     285.8603
   11610     284.6874
   11611     287.1460
   11612     287.2758
   11613     286.8135
   11614     288.7908
   11615     290.2575
   11616     292.4857
   11617     287.9188
   11618     289.2262
   11619     291.0177
   11620     293.0924
   11621     289.5566
   11622     288.5078
   11623     288.5389
   11624     290.0574
   11625     286.9335
   11626     290.5734
   11627     288.7907
   11628     291.2395
   11629     288.0915
   11630     285.5499
   11631     286.0601
   11632     283.8155
   11633     288.3587
   11634     290.7894
   11635     288.9440
   11636     288.6733
   11637     290.4520
   11638     289.4809
   11639     290.2787
   11640     291.0194
   11641     291.3818
   11642     292.1370
   11643     288.9678
   11644     292.3972
   11645     291.9331
   11646     290.5411
   11647     288.7723
   11648     289.4516
   11649     288.1722
   11650     289.3019
   11651     288.5048
   11652     292.0719
   11653     290.5561
   11654     286.0020
   11655     289.5356
   11656     288.7839
   11657     289.7657
   11658     285.5617
   11659     289.2361
   11660     290.1998
   11661     289.0436
   11662     292.2384
   11663     290.4018
   11664     290.6521
   11665     285.5930
   11666     288.9767
   11667     287.8425
   11668     289.2131
   11669     285.1294
   11670     283.2943
   11671     284.4138
   11672     280.9751
   11673     281.7856
   11674     277.3161
   11675     277.1566
   11676     278.1005
   11677     276.6513
   11678     275.6040
   11679     273.6676
   11680     272.3949
   11681     273.3269
   11682     279.6860
   11683     278.9106
   11684     277.7889
   11685     278.1252
   11686     277.8782
   11687     278.6112
   11688     279.1570
   11689     279.3351
   11690     279.1506
   11691     279.8161
   11692     279.0301
   11693     281.0964
   11694     281.8632
   11695     282.8658
   11696     279.9811
   11697     285.0209
   11698     286.2798
   11699     286.8360
   11700     288.8397
   11701     290.1021
   11702     288.6504
   11703     286.5273
   11704     286.3497
   11705     288.8060
   11706     287.7398
   11707     282.5405
   11708     285.7279
   11709     285.8130
   11710     289.8117
   11711     289.4903
   11712     285.3719
   11713     285.9188
   11714     290.1109
   11715     288.2972
   11716     289.0183
   11717     290.7686
   11718     290.2718
   11719     290.4573
   11720     294.3465
   11721     294.9298
   11722     293.1095
   11723     291.2344
   11724     296.0767
   11725     293.5022
   11726     295.9732
   11727     295.4246
   11728     293.9692
   11729     289.8226
   11730     291.2884
   11731     292.7391
   11732     288.1890
   11733     290.6786
   11734     297.4414
   11735     296.4873
   11736     291.5288
   11737     293.0650
   11738     295.9162
   11739     297.5243
   11740     300.4176
   11741     301.0132
   11742     302.0186
   11743     307.4200
   11744     303.2682
   11745     303.9346
   11746     307.6938
   11747     307.6422
   11748     305.4478
   11749     308.3122
   11750     306.0388
   11751     308.7285
   11752     307.4053
   11753     306.8248
   11754     303.0457
   11755     302.5066
   11756     308.9569
   11757     301.4452
   11758     303.6030
   11759     302.0020
   11760     296.6776
   11761     299.0625
   11762     297.2344
   11763     295.2035
   11764     295.5013
   11765     295.1263
   11766     296.7135
   11767     298.2303
   11768     300.6172
   11769     297.8657
   11770     300.7844
   11771     299.3375
   11772     297.4946
   11773     295.7706
   11774     294.5834
   11775     293.9482
   11776     297.3986
   11777     289.0936
   11778     291.9668
   11779     295.1494
   11780     293.7482
   11781     292.5152
   11782     294.0476
   11783     290.7286
   11784     290.5759
   11785     286.4876
   11786     285.5221
   11787     287.4828
   11788     286.5950
   11789     286.7873
   11790     286.6994
   11791     289.0019
   11792     287.3692
   11793     290.2060
   11794     289.5600
   11795     293.0351
   11796     290.9706
   11797     296.0863
   11798     298.8837
   11799     299.1108
   11800     301.9763
   11801     304.7854
   11802     303.8683
   11803     301.7606
   11804     298.3998
   11805     299.4101
   11806     303.6639
   11807     300.8545
   11808     300.4300
   11809     300.8439
   11810     300.4950
   11811     298.6234
   11812     296.9901
   11813     296.6220
   11814     295.0410
   11815     297.1540
   11816     291.6051
   11817     293.7353
   11818     295.7814
   11819     293.7788
   11820     293.4059
   11821     293.4201
   11822     292.7964
   11823     290.8165
   11824     283.6096
   11825     285.0397
   11826     285.9737
   11827     287.0216
   11828     289.5975
   11829     286.4037
   11830     289.3634
   11831     287.8564
   11832     288.4655
   11833     289.2253
   11834     290.8274
   11835     290.7127
   11836     289.0391
   11837     292.0119
   11838     290.4352
   11839     292.5024
   11840     289.9211
   11841     290.1736
   11842     291.3641
   11843     291.8083
   11844     290.3994
   11845     289.8395
   11846     291.6732
   11847     287.9124
   11848     294.2404
   11849     291.3154
   11850     293.5606
   11851     293.5502
   11852     292.1883
   11853     294.2675
   11854     296.6769
   11855     298.0636
   11856     294.5100
   11857     297.7671
   11858     299.2190
   11859     301.0413
   11860     302.2773
   11861     302.7397
   11862     304.4883
   11863     306.8374
   11864     308.4744
   11865     308.2778
   11866     313.4696
   11867     312.1420
   11868     309.0315
   11869     304.6606
   11870     303.8154
   11871     296.9193
   11872     297.6916
   11873     296.2283
   11874     292.7094
   11875     288.6533
   11876     286.1203
   11877     284.6358
   11878     283.4267
   11879     282.9662
   11880     281.9547
   11881     280.4460
   11882     279.8012
   11883     277.7314
   11884     277.5001
   11885     277.4177
   11886     275.4830
   11887     275.3755
   11888     280.6191
   11889     274.4818
   11890     276.9553
   11891     273.9856
   11892     279.1769
   11893     277.4224
   11894     279.7531
   11895     280.2951
   11896     284.8895
   11897     285.7198
   11898     284.4804
   11899     283.0877
   11900     279.7406
   11901     282.3216
   11902     278.2482
   11903     278.1047
   11904     277.2299
   11905     279.0878
   11906     275.4108
   11907     271.6988
   11908     269.8356
   11909     265.6141
   11910     261.5372
   11911     264.1528
   11912     266.1391
   11913     259.8948
   11914     264.0422
   11915     260.2150
   11916     257.7313
   11917     259.0875
   11918     254.7372
   11919     258.1223
   11920     256.4442
   11921     256.3526
   11922     255.7249
   11923     252.8863
   11924     256.8189
   11925     256.8931
   11926     256.9503
   11927     255.6710
   11928     254.0881
   11929     250.6221
   11930     255.6197
   11931     250.4397
   11932     253.1741
   11933     253.6290
   11934     252.6055
   11935     251.2190
   11936     249.8785
   11937     249.9879
   11938     252.3182
   11939     253.5341
   11940     252.9571
   11941     255.5333
   11942     253.8577
   11943     257.1196
   11944     258.7511
   11945     256.5301
   11946     256.1887
   11947     256.5536
   11948     259.3249
   11949     254.8735
   11950     253.7877
   11951     253.3487
   11952     252.0948
   11953     248.5002
   11954     250.3858
   11955     250.8080
   11956     252.0736
   11957     254.0264
   11958     250.9782
   11959     251.9000
   11960     249.3057
   11961     247.9189
   11962     247.9129
   11963     244.9602
   11964     244.2581
   11965     248.3868
   11966     245.2697
   11967     244.0121
   11968     244.3134
   11969     245.5659
   11970     243.2699
   11971     243.3266
   11972     246.3291
   11973     244.2981
   11974     245.5477
   11975     244.7374
   11976     244.3629
   11977     245.8428
   11978     243.1604
   11979     242.8915
   11980     242.0418
   11981     243.6049
   11982     238.8569
   11983     236.0156
   11984     232.8135
   11985     232.7450
   11986     237.2997
   11987     236.9863
   11988     237.0344
   11989     234.3987
   11990     238.0414
   11991     242.6958
   11992     247.3052
   11993     245.7585
   11994     248.9120
   11995     252.7752
   11996     252.0081
   11997     253.8735
   11998     257.1026
   11999     258.9633
   12000     256.5878
   12001     256.7504
   12002     262.7743
   12003     357.6266
   12004     360.5430
   12005     362.7913
   12006     358.2489
   12007     360.7950
   12008     359.0904
   12009     359.4089
   12010     359.2510
   12011     359.2265
   12012     356.7488
   12013     357.1186
   12014     359.6878
   12015     360.7117
   12016     365.8677
   12017     369.5169
   12018     366.9817
   12019     367.5901
   12020     367.2746
   12021     371.0629
   12022     367.5344
   12023     371.9736
   12024     371.8592
   12025     377.1956
   12026     374.8159
   12027     374.5662
   12028     375.0464
   12029     377.4074
   12030     381.0555
   12031     380.8766
   12032     381.7680
   12033     382.6399
   12034     381.3002
   12035     383.1185
   12036     382.6812
   12037     381.2296
   12038     378.4788
   12039     377.3408
   12040     379.2841
   12041     377.5751
   12042     373.2148
   12043     371.1716
   12044     370.5164
   12045     370.7813
   12046     376.5948
   12047     375.1545
   12048     374.9642
   12049     379.5187
   12050     375.7446
   12051     376.4893
   12052     377.5908
   12053     379.3315
   12054     376.4606
   12055     376.7922
   12056     377.4050
   12057     377.8241
   12058     376.7544
   12059     378.1479
   12060     373.1792
   12061     374.2824
   12062     374.5242
   12063     372.8816
   12064     374.0953
   12065     374.5649
   12066     377.4800
   12067     373.8023
   12068     377.4352
   12069     380.2285
   12070     381.1469
   12071     378.8714
   12072     374.6193
   12073     373.5171
   12074     372.9759
   12075     372.9738
   12076     372.7711
   12077     373.7209
   12078     373.5230
   12079     372.7272
   12080     375.3029
   12081     373.1497
   12082     371.3674
   12083     372.3942
   12084     371.6539
   12085     373.7502
   12086     376.2358
   12087     375.2044
   12088     374.1641
   12089     376.7646
   12090     378.9060
   12091     376.6405
   12092     372.8413
   12093     376.0060
   12094     375.6554
   12095     375.1077
   12096     375.9746
   12097     372.2794
   12098     371.6883
   12099     368.7671
   12100     366.2438
   12101     367.8710
   12102     364.5529
   12103     360.4807
   12104     359.6265
   12105     359.7874
   12106     359.3577
   12107     357.0829
   12108     356.3624
   12109     354.3564
   12110     354.3483
   12111     354.4075
   12112     356.2771
   12113     354.0662
   12114     351.4445
   12115     352.2624
   12116     349.6962
   12117     348.4864
   12118     350.6159
   12119     353.6431
   12120     356.9844
   12121     352.3957
   12122     348.9762
   12123     352.1904
   12124     351.4929
   12125     355.6774
   12126     355.4561
   12127     356.5544
   12128     353.9704
   12129     354.4197
   12130     356.5065
   12131     357.9579
   12132     356.0483
   12133     353.2117
   12134     352.2796
   12135     352.1980
   12136     348.4642
   12137     350.5006
   12138     345.4654
   12139     345.9880
   12140     345.5412
   12141     347.4363
   12142     346.4673
   12143     344.1024
   12144     340.0105
   12145     336.9069
   12146     338.2327
   12147     338.7756
   12148     338.1346
   12149     334.7659
   12150     328.4885
   12151     325.9446
   12152     322.3692
   12153     321.2485
   12154     320.5022
   12155     322.3652
   12156     320.8180
   12157     325.3286
   12158     321.8879
   12159     324.6165
   12160     326.3312
   12161     325.0823
   12162     329.2236
   12163     326.6717
   12164     326.2708
   12165     328.6697
   12166     329.4124
   12167     333.0012
   12168     334.7500
   12169     335.0114
   12170     335.6469
   12171     338.0340
   12172     337.9979
   12173     339.6534
   12174     339.9518
   12175     340.1629
   12176     337.9186
   12177     341.4112
   12178     340.6382
   12179     342.5433
   12180     340.5702
   12181     339.6535
   12182     344.2714
   12183     342.3698
   12184     342.1943
   12185     340.5221
   12186     339.9045
   12187     344.1889
   12188     340.5118
   12189     343.5114
   12190     349.1038
   12191     344.9880
   12192     344.1639
   12193     342.4914
   12194     346.1516
   12195     343.9057
   12196     345.8676
   12197     344.8817
   12198     346.2907
   12199     345.2085
   12200     343.9060
   12201     349.2316
   12202     348.3211
   12203     348.8590
   12204     347.8287
   12205     350.8332
   12206     352.9191
   12207     354.3666
   12208     355.9449
   12209     356.6959
   12210     355.6856
   12211     358.1667
   12212     360.6122
   12213     361.8014
   12214     360.9389
   12215     355.1174
   12216     356.9976
   12217     355.8930
   12218     355.6861
   12219     353.1622
   12220     353.4721
   12221     356.4807
   12222     359.2505
   12223     359.7655
   12224     359.7496
   12225     361.8313
   12226     358.3849
   12227     357.9586
   12228     356.6441
   12229     356.2526
   12230     357.1865
   12231     356.6129
   12232     353.6796
   12233     350.3052
   12234     354.5265
   12235     356.9931
   12236     355.6254
   12237     356.8336
   12238     357.5306
   12239     358.9355
   12240     361.3539
   12241     361.7172
   12242     362.1897
   12243     362.6256
   12244     355.7817
   12245     357.6318
   12246     351.4635
   12247     348.7893
   12248     351.5171
   12249     351.1815
   12250     350.9970
   12251     347.8494
   12252     345.8069
   12253     344.2593
   12254     344.0336
   12255     342.1705
   12256     345.9719
   12257     346.6469
   12258     345.2082
   12259     348.3906
   12260     353.0698
   12261     353.6955
   12262     351.4320
   12263     353.9569
   12264     354.0299
   12265     357.3521
   12266     357.5652
   12267     359.2148
   12268     355.8055
   12269     360.6744
   12270     363.4431
   12271     363.8909
   12272     362.8060
   12273     361.5369
   12274     359.9031
   12275     358.0905
   12276     354.7266
   12277     359.4502
   12278     356.7072
   12279     359.8532
   12280     359.2614
   12281     362.4445
   12282     363.0662
   12283     363.5512
   12284     364.6986
   12285     365.4041
   12286     365.4340
   12287     365.7682
   12288     361.7241
   12289     362.2057
   12290     369.0737
   12291     366.3302
   12292     365.9099
   12293     370.1562
   12294     374.7267
   12295     375.1268
   12296     377.4512
   12297     381.1217
   12298     382.2149
   12299     383.6288
   12300     383.1810
   12301     384.9231
   12302     384.0028
   12303     387.5033
   12304     387.0927
   12305     387.3324
   12306     390.6269
   12307     387.5845
   12308     384.5335
   12309     385.4121
   12310     384.5495
   12311     386.7963
   12312     387.9428
   12313     385.8724
   12314     384.0993
   12315     384.6170
   12316     382.0709
   12317     378.6997
   12318     373.8844
   12319     375.0346
   12320     375.6150
   12321     372.4589
   12322     371.3381
   12323     365.0140
   12324     366.4741
   12325     367.8529
   12326     370.3908
   12327     367.7906
   12328     367.4821
   12329     370.1043
   12330     371.7324
   12331     372.2459
   12332     374.1024
   12333     376.0346
   12334     374.5053
   12335     373.2733
   12336     376.6368
   12337     379.5856
   12338     376.0578
   12339     377.2454
   12340     376.2249
   12341     374.3579
   12342     374.4389
   12343     373.3122
   12344     374.5185
   12345     375.2833
   12346     376.4605
   12347     375.5885
   12348     379.4489
   12349     379.6626
   12350     380.4824
   12351     387.0140
   12352     385.4273
   12353     383.3737
   12354     386.4385
   12355     388.9621
   12356     392.2478
   12357     388.2968
   12358     391.0101
   12359     386.8057
   12360     389.9360
   12361     387.9625
   12362     384.7227
   12363     386.0463
   12364     385.1578
   12365     386.9092
   12366     389.9512
   12367     390.6598
   12368     388.4900
   12369     389.5275
   12370     389.8635
   12371     390.3315
   12372     392.2791
   12373     389.4720
   12374     394.6608
   12375     390.5036
   12376     393.1541
   12377     391.6638
   12378     388.9695
   12379     390.2321
   12380     391.8379
   12381     390.9150
   12382     391.4756
   12383     390.0987
   12384     390.5662
   12385     395.1905
   12386     391.0058
   12387     389.3728
   12388     389.8579
   12389     390.3123
   12390     392.6463
   12391     390.7759
   12392     390.2723
   12393     387.8165
   12394     384.8941
   12395     384.2250
   12396     387.3663
   12397     392.4153
   12398     394.2921
   12399     395.1270
   12400     397.9891
   12401     397.2879
   12402     397.6669
   12403     396.1297
   12404     394.5227
   12405     395.4695
   12406     394.1964
   12407     396.2703
   12408     397.7278
   12409     399.7613
   12410     402.5222
   12411     402.5924
   12412     404.5565
   12413     405.3443
   12414     403.4109
   12415     406.4902
   12416     404.0477
   12417     408.4535
   12418     408.3924
   12419     408.1584
   12420     411.3781
   12421     415.4534
   12422     411.7198
   12423     419.5490
   12424     422.0741
   12425     419.5697
   12426     420.7961
   12427     418.5588
   12428     416.0958
   12429     421.1307
   12430     419.6677
   12431     419.1093
   12432     419.6841
   12433     420.8474
   12434     421.9455
   12435     420.3941
   12436     423.5739
   12437     424.4153
   12438     422.9152
   12439     423.5337
   12440     424.1148
   12441     424.2196
   12442     427.6724
   12443     423.1515
   12444     423.1928
   12445     422.1365
   12446     423.7545
   12447     425.0806
   12448     417.4092
   12449     414.5857
   12450     412.5376
   12451     408.0326
   12452     413.3659
   12453     409.0171
   12454     409.4325
   12455     410.7700
   12456     412.6280
   12457     409.4530
   12458     411.6379
   12459     412.9584
   12460     412.0452
   12461     415.6288
   12462     415.9242
   12463     411.1667
   12464     416.1540
   12465     416.0233
   12466     413.0373
   12467     411.4294
   12468     412.0763
   12469     407.4253
   12470     408.0514
   12471     407.4714
   12472     407.9067
   12473     409.2387
   12474     409.7057
   12475     410.4615
   12476     410.7306
   12477     411.6448
   12478     415.2188
   12479     416.1811
   12480     413.6202
   12481     412.4024
   12482     412.0476
   12483     408.8430
   12484     405.8618
   12485     404.9894
   12486     407.2885
   12487     405.2715
   12488     405.1775
   12489     403.2363
   12490     403.4919
   12491     402.5920
   12492     401.3474
   12493     402.8767
   12494     402.2119
   12495     404.5829
   12496     404.3909
   12497     408.8086
   12498     409.4621
   12499     407.1025
   12500     407.5410
   12501     408.3853
   12502     409.4298
   12503     411.2667
   12504     407.9837
   12505     409.7805
   12506     408.7219
   12507     410.1512
   12508     410.0724
   12509     410.8913
   12510     411.0654
   12511     415.3153
   12512     416.4414
   12513     416.9865
   12514     414.2272
   12515     415.7469
   12516     420.6848
   12517     421.0508
   12518     424.5482
   12519     423.2457
   12520     421.9811
   12521     421.5663
   12522     422.6050
   12523     422.7298
   12524     427.9109
   12525     429.1132
   12526     429.1236
   12527     428.9460
   12528     427.5836
   12529     427.4582
   12530     428.8691
   12531     428.6729
   12532     427.5420
   12533     432.8861
   12534     435.0934
   12535     436.8065
   12536     436.3671
   12537     437.0404
   12538     435.9127
   12539     435.2853
   12540     436.3123
   12541     434.4614
   12542     435.9697
   12543     433.7902
   12544     432.8535
   12545     432.6952
   12546     434.3858
   12547     435.5278
   12548     438.3597
   12549     438.6154
   12550     436.5656
   12551     439.8565
   12552     441.7899
   12553     443.6408
   12554     446.1707
   12555     446.7322
   12556     444.9430
   12557     448.0565
   12558     445.8132
   12559     446.5124
   12560     449.6243
   12561     448.2195
   12562     450.0060
   12563     452.1282
   12564     450.9167
   12565     453.0796
   12566     454.2221
   12567     452.1113
   12568     458.0507
   12569     454.8110
   12570     456.9277
   12571     460.5372
   12572     456.7053
   12573     458.1793
   12574     460.8530
   12575     458.6725
   12576     458.5504
   12577     460.6069
   12578     462.0756
   12579     461.8877
   12580     467.6079
   12581     463.9430
   12582     464.4723
   12583     466.2262
   12584     466.9317
   12585     467.5433
   12586     466.2291
   12587     468.5259
   12588     466.9507
   12589     466.1756
   12590     460.1894
   12591     461.8253
   12592     460.0280
   12593     463.2314
   12594     465.0037
   12595     467.4910
   12596     467.7499
   12597     467.3540
   12598     468.6646
   12599     471.6009
   12600     472.3264
   12601     476.3158
   12602     477.5078
   12603     476.2746
   12604     473.4138
   12605     477.6039
   12606     474.0428
   12607     475.3104
   12608     477.9575
   12609     476.4908
   12610     477.0770
   12611     479.1979
   12612     479.7195
   12613     478.6111
   12614     476.2656
   12615     475.5166
   12616     475.9052
   12617     476.0688
   12618     480.4514
   12619     486.8868
   12620     486.7995
   12621     486.7633
   12622     490.4265
   12623     485.7554
   12624     484.8539
   12625     486.4952
   12626     483.4862
   12627     483.1506
   12628     485.5157
   12629     481.6446
   12630     479.8967
   12631     481.5450
   12632     481.7003
   12633     481.1662
   12634     482.5861
   12635     479.7318
   12636     482.2689
   12637     484.0636
   12638     484.3199
   12639     480.7766
   12640     484.6737
   12641     483.0630
   12642     480.0950
   12643     480.8874
   12644     481.3206
   12645     480.2310
   12646     481.0324
   12647     482.0564
   12648     480.7527
   12649     482.2615
   12650     481.4382
   12651     480.5036
   12652     482.1484
   12653     479.3510
   12654     476.7371
   12655     477.4577
   12656     477.1356
   12657     475.4057
   12658     476.4347
   12659     474.8790
   12660     478.8649
   12661     475.8706
   12662     475.3404
   12663     475.5719
   12664     477.6839
   12665     480.5149
   12666     479.1524
   12667     481.5578
   12668     482.9183
   12669     485.2310
   12670     482.8703
   12671     483.0047
   12672     479.9053
   12673     480.8031
   12674     479.3051
   12675     477.9209
   12676     473.7654
   12677     475.5410
   12678     473.7982
   12679     472.4492
   12680     470.8353
   12681     470.0056
   12682     473.7304
   12683     473.2198
   12684     477.3398
   12685     475.1925
   12686     473.5599
   12687     475.7460
   12688     476.3567
   12689     478.9986
   12690     477.8707
   12691     473.9103
   12692     477.1043
   12693     473.0064
   12694     473.9474
   12695     473.6976
   12696     471.8430
   12697     474.6646
   12698     472.9718
   12699     472.3212
   12700     473.0441
   12701     469.2375
   12702     467.7807
   12703     463.3925
   12704     461.5173
   12705     459.5463
   12706     461.6142
   12707     464.2061
   12708     466.7637
   12709     464.4262
   12710     463.8438
   12711     462.4239
   12712     463.6876
   12713     463.8535
   12714     463.7404
   12715     465.1621
   12716     463.1677
   12717     462.7279
   12718     467.6276
   12719     468.1118
   12720     471.6155
   12721     474.0607
   12722     473.2467
   12723     472.1232
   12724     475.2074
   12725     475.4901
   12726     480.6265
   12727     480.9516
   12728     482.4779
   12729     482.6906
   12730     484.3925
   12731     482.4221
   12732     484.0873
   12733     480.9616
   12734     481.9951
   12735     482.4680
   12736     484.3555
   12737     486.4773
   12738     487.4631
   12739     489.8292
   12740     487.4007
   12741     486.4456
   12742     489.2656
   12743     485.2600
   12744     488.8117
   12745     488.8640
   12746     487.0542
   12747     492.4995
   12748     494.0841
   12749     494.9136
   12750     492.3296
   12751     493.1494
   12752     492.9887
   12753     492.2922
   12754     489.6918
   12755     486.6055
   12756     486.2514
   12757     484.2265
   12758     478.8230
   12759     481.9781
   12760     476.5133
   12761     476.3148
   12762     474.9716
   12763     474.1184
   12764     477.1717
   12765     475.4140
   12766     468.9146
   12767     473.8649
   12768     475.4540
   12769     477.8348
   12770     479.0554
   12771     482.2235
   12772     483.4352
   12773     481.0471
   12774     481.8715
   12775     476.7321
   12776     476.9137
   12777     475.5603
   12778     474.5584
   12779     480.9664
   12780     483.4285
   12781     480.9864
   12782     480.4860
   12783     479.8495
   12784     478.0769
   12785     478.1948
   12786     481.3175
   12787     477.0222
   12788     479.3563
   12789     475.3165
   12790     475.8334
   12791     474.8933
   12792     476.0727
   12793     470.5646
   12794     472.9326
   12795     476.3953
   12796     475.7028
   12797     477.0724
   12798     473.2675
   12799     472.6010
   12800     471.3572
   12801     468.8941
   12802     465.4078
   12803     462.2837
   12804     466.9667
   12805     461.7115
   12806     463.0674
   12807     459.0863
   12808     457.9770
   12809     457.6405
   12810     453.9441
   12811     451.1816
   12812     451.4553
   12813     450.9383
   12814     452.9089
   12815     455.5453
   12816     456.7889
   12817     456.2210
   12818     455.5834
   12819     454.0360
   12820     456.2652
   12821     456.3586
   12822     459.1362
   12823     462.3944
   12824     462.5060
   12825     462.6898
   12826     462.2291
   12827     460.5467
   12828     458.9748
   12829     460.0885
   12830     459.4355
   12831     459.2597
   12832     458.7006
   12833     458.5271
   12834     459.4092
   12835     463.1421
   12836     462.1552
   12837     462.4889
   12838     464.5826
   12839     462.0397
   12840     464.4722
   12841     463.4065
   12842     463.1918
   12843     465.1378
   12844     462.1926
   12845     460.6283
   12846     459.8993
   12847     458.1544
   12848     459.9665
   12849     461.2950
   12850     461.3805
   12851     462.3487
   12852     461.6970
   12853     461.9974
   12854     461.5434
   12855     461.9952
   12856     464.1494
   12857     465.9504
   12858     464.4801
   12859     464.5094
   12860     464.8682
   12861     463.1871
   12862     464.9061
   12863     467.0262
   12864     468.3615
   12865     470.6062
   12866     467.2362
   12867     469.0986
   12868     466.9690
   12869     470.8143
   12870     471.4232
   12871     470.7904
   12872     476.6105
   12873     478.7144
   12874     476.6724
   12875     475.5512
   12876     475.8076
   12877     474.3670
   12878     483.3349
   12879     478.7875
   12880     480.4514
   12881     476.0044
   12882     478.0656
   12883     480.5065
   12884     478.5319
   12885     481.3844
   12886     479.9990
   12887     479.0197
   12888     477.4236
   12889     477.8751
   12890     477.1650
   12891     477.6847
   12892     478.2459
   12893     475.3856
   12894     474.9297
   12895     470.6702
   12896     471.1492
   12897     471.4311
   12898     470.9854
   12899     468.7016
   12900     466.4021
   12901     464.8007
   12902     467.1888
   12903     463.4735
   12904     465.7672
   12905     464.0191
   12906     463.5462
   12907     459.3158
   12908     455.1909
   12909     454.5994
   12910     453.5420
   12911     453.9501
   12912     455.9269
   12913     458.3618
   12914     454.7788
   12915     456.7368
   12916     460.0422
   12917     458.7983
   12918     462.6169
   12919     461.9456
   12920     465.0569
   12921     466.3175
   12922     467.5227
   12923     468.5744
   12924     467.7103
   12925     470.9543
   12926     470.2617
   12927     471.7673
   12928     475.1227
   12929     473.0542
   12930     473.4822
   12931     467.6538
   12932     468.2182
   12933     464.7502
   12934     465.6449
   12935     464.1232
   12936     458.7012
   12937     459.5163
   12938     458.0110
   12939     455.4224
   12940     451.9297
   12941     452.2913
   12942     455.3017
   12943     451.1823
   12944     449.7221
   12945     446.9667
   12946     446.5032
   12947     444.7143
   12948     441.6180
   12949     446.1705
   12950     439.1902
   12951     440.8411
   12952     441.2911
   12953     438.8553
   12954     442.3340
   12955     445.2216
   12956     445.9317
   12957     448.2070
   12958     452.0900
   12959     450.2177
   12960     449.2311
   12961     450.8940
   12962     452.0026
   12963     452.2131
   12964     451.0555
   12965     454.8966
   12966     452.4121
   12967     448.9685
   12968     449.7182
   12969     450.9712
   12970     449.6818
   12971     450.8461
   12972     446.3687
   12973     446.7864
   12974     447.4781
   12975     448.7878
   12976     447.8836
   12977     449.0505
   12978     445.5923
   12979     444.0310
   12980     442.1831
   12981     443.3421
   12982     443.2492
   12983     447.1345
   12984     445.4572
   12985     449.4888
   12986     450.0618
   12987     451.1894
   12988     455.8141
   12989     454.6382
   12990     460.3112
   12991     457.3867
   12992     456.2504
   12993     456.1602
   12994     453.0490
   12995     454.8170
   12996     454.8663
   12997     452.7552
   12998     453.3364
   12999     452.5249
   13000     453.0724
   13001     452.6404
   13002     451.3065
   13003     452.3552
   13004     445.9081
   13005     440.9485
   13006     438.6577
   13007     437.2671
   13008     432.9340
   13009     432.6550
   13010     429.1348
   13011     429.3128
   13012     428.9867
   13013     429.5613
   13014     426.0146
   13015     429.0844
   13016     425.4474
   13017     428.3272
   13018     425.2984
   13019     427.4425
   13020     430.7449
   13021     431.0001
   13022     429.2516
   13023     430.1172
   13024     434.0588
   13025     430.9645
   13026     428.5689
   13027     428.4088
   13028     427.5421
   13029     429.8445
   13030     432.1130
   13031     435.2579
   13032     438.3489
   13033     436.0520
   13034     434.7529
   13035     434.2181
   13036     431.9070
   13037     431.8311
   13038     429.7014
   13039     430.9240
   13040     429.9929
   13041     427.6268
   13042     428.4993
   13043     426.5902
   13044     425.2607
   13045     430.8662
   13046     428.5799
   13047     432.7676
   13048     437.2429
   13049     440.1030
   13050     442.5267
   13051     442.9729
   13052     446.8394
   13053     443.7324
   13054     450.9979
   13055     448.8092
   13056     448.7465
   13057     451.1673
   13058     447.5744
   13059     452.6763
   13060     449.6110
   13061     450.4227
   13062     447.5448
   13063     449.9248
   13064     450.7388
   13065     451.8450
   13066     453.7518
   13067     454.5744
   13068     456.1689
   13069     449.9101
   13070     452.3223
   13071     452.1406
   13072     452.2320
   13073     449.7398
   13074     450.3511
   13075     449.6699
   13076     450.5695
   13077     452.1779
   13078     454.1296
   13079     450.9791
   13080     450.6328
   13081     449.2048
   13082     450.8182
   13083     454.7771
   13084     455.3533
   13085     456.4610
   13086     456.0560
   13087     454.0073
   13088     453.1138
   13089     453.9793
   13090     455.6960
   13091     455.8178
   13092     458.5004
   13093     461.3292
   13094     461.5391
   13095     465.5833
   13096     464.6688
   13097     468.2897
   13098     471.4906
   13099     468.0948
   13100     471.1986
   13101     472.3728
   13102     472.6719
   13103     471.4810
   13104     474.0883
   13105     473.4975
   13106     472.2152
   13107     470.1676
   13108     470.1195
   13109     469.1892
   13110     466.4817
   13111     466.9326
   13112     466.5012
   13113     467.1922
   13114     468.4431
   13115     463.0481
   13116     464.4116
   13117     460.8456
   13118     461.1751
   13119     459.0864
   13120     459.4567
   13121     460.5757
   13122     457.9143
   13123     458.6910
   13124     456.6439
   13125     457.1981
   13126     456.5621
   13127     455.5720
   13128     454.2270
   13129     455.8672
   13130     452.5244
   13131     451.9467
   13132     450.8969
   13133     451.2594
   13134     451.2179
   13135     456.7014
   13136     455.2778
   13137     454.0474
   13138     455.2664
   13139     452.6386
   13140     455.5525
   13141     457.9002
   13142     459.0035
   13143     461.5479
   13144     462.8932
   13145     467.9118
   13146     466.3509
   13147     469.3952
   13148     471.2832
   13149     469.4738
   13150     469.2053
   13151     476.2349
   13152     476.1253
   13153     474.8361
   13154     476.0675
   13155     475.3329
   13156     475.5457
   13157     481.3653
   13158     480.4399
   13159     482.5138
   13160     483.8080
   13161     481.6131
   13162     481.8223
   13163     482.4767
   13164     482.6131
   13165     478.2259
   13166     484.8129
   13167     482.9231
   13168     479.7294
   13169     478.6423
   13170     474.7953
   13171     474.4898
   13172     477.3160
   13173     480.0291
   13174     484.0971
   13175     482.5982
   13176     482.7546
   13177     484.7052
   13178     486.5708
   13179     485.7582
   13180     490.1723
   13181     492.1356
   13182     494.8390
   13183     497.1057
   13184     497.9624
   13185     498.9701
   13186     499.4451
   13187     498.9217
   13188     498.7763
   13189     499.6472
   13190     499.2849
   13191     495.3803
   13192     496.7381
   13193     496.2517
   13194     494.5537
   13195     498.9807
   13196     497.3194
   13197     493.8673
   13198     494.6971
   13199     492.9515
   13200     492.7261
   13201     496.0378
   13202     492.6479
   13203     492.2870
   13204     496.1024
   13205     493.0888
   13206     491.4613
   13207     487.3157
   13208     488.0038
   13209     491.3957
   13210     492.3348
   13211     495.6436
   13212     502.5373
   13213     499.6400
   13214     499.7430
   13215     498.2218
   13216     493.8739
   13217     493.7839
   13218     492.8165
   13219     487.8741
   13220     484.3242
   13221     479.9191
   13222     477.5086
   13223     473.0538
   13224     470.9544
   13225     471.1911
   13226     466.2787
   13227     470.5247
   13228     470.7650
   13229     468.3394
   13230     465.6370
   13231     469.7428
   13232     470.2908
   13233     472.7005
   13234     472.5475
   13235     470.4941
   13236     472.0074
   13237     474.9951
   13238     475.2542
   13239     477.5826
   13240     477.8839
   13241     477.8118
   13242     479.8430
   13243     475.9530
   13244     478.1177
   13245     475.0917
   13246     476.3147
   13247     478.4572
   13248     475.7977
   13249     479.3116
   13250     478.0925
   13251     477.4474
   13252     480.1956
   13253     478.8267
   13254     483.1454
   13255     477.6826
   13256     477.9022
   13257     478.5188
   13258     477.0094
   13259     479.4980
   13260     477.3591
   13261     481.8246
   13262     481.3812
   13263     481.3339
   13264     481.4732
   13265     484.5102
   13266     481.6847
   13267     480.9320
   13268     481.4909
   13269     483.1820
   13270     476.6476
   13271     482.1861
   13272     482.7989
   13273     481.1518
   13274     485.0719
   13275     483.1243
   13276     481.0074
   13277     481.8690
   13278     478.1218
   13279     476.5151
   13280     483.3156
   13281     482.7779
   13282     484.1830
   13283     484.4005
   13284     487.2267
   13285     483.7464
   13286     484.7513
   13287     484.5000
   13288     484.0426
   13289     483.2172
   13290     482.2347
   13291     479.4517
   13292     483.6775
   13293     479.2711
   13294     483.5636
   13295     480.0668
   13296     480.9550
   13297     482.6089
   13298     481.3191
   13299     481.9326
   13300     479.8266
   13301     477.8375
   13302     476.9793
   13303     474.5840
   13304     471.9065
   13305     466.8236
   13306     472.6095
   13307     473.7346
   13308     474.8823
   13309     475.7879
   13310     471.3137
   13311     468.8597
   13312     466.1593
   13313     458.7934
   13314     461.3559
   13315     458.6058
   13316     459.2561
   13317     460.1701
   13318     467.2963
   13319     463.1166
   13320     462.3989
   13321     464.0371
   13322     464.5583
   13323     465.4396
   13324     466.7400
   13325     467.1579
   13326     463.3720
   13327     464.3272
   13328     466.0562
   13329     460.2586
   13330     460.7126
   13331     460.6019
   13332     462.0067
   13333     459.9630
   13334     462.6965
   13335     462.4295
   13336     468.8980
   13337     468.8379
   13338     469.8102
   13339     466.7449
   13340     468.8976
   13341     468.6290
   13342     468.3700
   13343     469.9083
   13344     468.9019
   13345     469.3015
   13346     466.7356
   13347     463.8773
   13348     461.0448
   13349     462.4152
   13350     461.0466
   13351     461.2432
   13352     463.7438
   13353     465.5603
   13354     466.4620
   13355     466.0154
   13356     470.7137
   13357     471.3362
   13358     470.5024
   13359     473.3976
   13360     474.3774
   13361     479.8757
   13362     480.4253
   13363     481.2601
   13364     483.9013
   13365     478.4024
   13366     479.7093
   13367     481.9172
   13368     483.0484
   13369     485.7059
   13370     484.3460
   13371     486.0333
   13372     484.2858
   13373     484.3734
   13374     488.3441
   13375     485.5205
   13376     485.4386
   13377     487.5929
   13378     489.4563
   13379     489.9173
   13380     489.8327
   13381     488.7124
   13382     484.9650
   13383     487.5476
   13384     489.6573
   13385     488.0023
   13386     485.7422
   13387     486.7227
   13388     483.8123
   13389     481.6016
   13390     485.9558
   13391     485.9201
   13392     485.6544
   13393     484.1602
   13394     485.0436
   13395     485.0251
   13396     482.4255
   13397     486.5108
   13398     490.5271
   13399     488.5524
   13400     489.7893
   13401     488.4970
   13402     488.4867
   13403     491.3677
   13404     491.3302
   13405     491.2665
   13406     492.6319
   13407     493.8311
   13408     497.9566
   13409     495.6888
   13410     498.1732
   13411     497.8149
   13412     499.7636
   13413     500.4625
   13414     501.0308
   13415     499.8925
   13416     504.4254
   13417     502.2937
   13418     502.9004
   13419     504.4177
   13420     501.1121
   13421     502.3104
   13422     503.0102
   13423     506.6376
   13424     505.0753
   13425     505.9995
   13426     508.3729
   13427     509.4955
   13428     509.8412
   13429     507.1746
   13430     506.9558
   13431     506.8713
   13432     506.5568
   13433     508.8732
   13434     509.1802
   13435     508.7106
   13436     509.6566
   13437     512.2863
   13438     512.0543
   13439     514.8917
   13440     517.2452
   13441     512.2161
   13442     515.4275
   13443     511.6321
   13444     514.6036
   13445     517.3575
   13446     515.4281
   13447     517.0073
   13448     511.6615
   13449     510.7682
   13450     511.0594
   13451     511.2327
   13452     511.1263
   13453     510.1481
   13454     509.8386
   13455     511.3577
   13456     513.3962
   13457     509.4871
   13458     512.1177
   13459     513.5791
   13460     513.4132
   13461     510.9676
   13462     508.6322
   13463     510.2908
   13464     507.3007
   13465     506.8563
   13466     507.5631
   13467     508.8192
   13468     507.4646
   13469     509.4174
   13470     509.3039
   13471     509.3424
   13472     507.9328
   13473     503.2072
   13474     502.8449
   13475     500.6222
   13476     501.8990
   13477     505.6930
   13478     500.9970
   13479     505.6652
   13480     504.6103
   13481     507.5669
   13482     506.0391
   13483     507.3104
   13484     506.7248
   13485     508.6889
   13486     507.2015
   13487     508.5895
   13488     510.0066
   13489     504.0956
   13490     504.7547
   13491     504.1351
   13492     502.4598
   13493     501.5495
   13494     502.2045
   13495     501.9255
   13496     499.6684
   13497     503.3654
   13498     501.6565
   13499     504.8615
   13500     503.5981
   13501     504.1595
   13502     502.5464
   13503     502.6073
   13504     500.0289
   13505     500.9474
   13506     501.5708
   13507     499.9808
   13508     501.7228
   13509     503.5616
   13510     497.6615
   13511     496.9210
   13512     494.9234
   13513     490.7729
   13514     493.8295
   13515     490.1522
   13516     488.8353
   13517     490.1762
   13518     485.6695
   13519     486.0298
   13520     488.0129
   13521     482.9433
   13522     484.7191
   13523     481.4622
   13524     482.9580
   13525     479.7591
   13526     482.3124
   13527     484.3518
   13528     487.8629
   13529     485.8546
   13530     484.1961
   13531     479.8612
   13532     481.0973
   13533     483.2514
   13534     482.6815
   13535     483.9559
   13536     483.3751
   13537     483.4211
   13538     487.7705
   13539     488.6153
   13540     488.2791
   13541     489.3898
   13542     489.0729
   13543     486.1252
   13544     484.9197
   13545     481.9014
   13546     480.6628
   13547     480.0771
   13548     481.5088
   13549     482.7762
   13550     482.2615
   13551     484.6712
   13552     484.3336
   13553     482.6251
   13554     483.4052
   13555     483.5256
   13556     483.6021
   13557     487.7863
   13558     490.7904
   13559     489.0529
   13560     488.3891
   13561     483.4024
   13562     484.4567
   13563     483.8231
   13564     484.4459
   13565     485.5750
   13566     483.7310
   13567     482.7281
   13568     478.7258
   13569     481.4992
   13570     477.8714
   13571     477.0739
   13572     472.3080
   13573     479.7192
   13574     482.0652
   13575     483.9884
   13576     485.1161
   13577     480.9636
   13578     479.3573
   13579     477.5986
   13580     470.0990
   13581     469.3973
   13582     474.8506
   13583     474.3316
   13584     476.1645
   13585     477.9901
   13586     477.4095
   13587     477.1356
   13588     479.6981
   13589     478.9453
   13590     485.0570
   13591     483.4553
   13592     483.5039
   13593     484.2530
   13594     483.8062
   13595     486.5216
   13596     487.8640
   13597     482.9461
   13598     483.1291
   13599     486.1283
   13600     481.2102
   13601     482.1597
   13602     480.8080
   13603     478.7914
   13604     479.4717
   13605     478.6715
   13606     480.4080
   13607     479.5626
   13608     481.9339
   13609     481.2278
   13610     481.9428
   13611     481.8610
   13612     483.3395
   13613     480.6886
   13614     479.8559
   13615     483.0206
   13616     482.1821
   13617     479.7055
   13618     484.7544
   13619     480.7816
   13620     487.3616
   13621     485.6045
   13622     484.7370
   13623     487.4673
   13624     486.9606
   13625     486.8208
   13626     485.3118
   13627     490.5463
   13628     485.0234
   13629     488.9357
   13630     492.0092
   13631     490.6943
   13632     494.4563
   13633     490.4420
   13634     494.7496
   13635     492.2580
   13636     495.9669
   13637     493.0716
   13638     494.0163
   13639     495.8680
   13640     494.8517
   13641     496.7366
   13642     497.7271
   13643     497.5849
   13644     497.2015
   13645     494.5750
   13646     496.7617
   13647     494.9818
   13648     495.0852
   13649     492.6688
   13650     492.2370
   13651     492.0369
   13652     491.6474
   13653     490.8331
   13654     490.6567
   13655     491.3961
   13656     489.4258
   13657     489.8403
   13658     490.2322
   13659     493.7162
   13660     492.7532
   13661     494.1832
   13662     492.7494
   13663     493.7394
   13664     492.2836
   13665     492.0674
   13666     490.9425
   13667     493.8083
   13668     489.0975
   13669     490.9985
   13670     492.1152
   13671     492.8668
   13672     498.2336
   13673     501.2990
   13674     503.6334
   13675     509.3640
   13676     514.3084
   13677     517.8569
   13678     521.0386
   13679     520.6641
   13680     526.0815
   13681     527.9080
   13682     530.6362
   13683     530.3982
   13684     530.0435
   13685     529.7557
   13686     530.8698
   13687     530.0724
   13688     526.7865
   13689     527.6980
   13690     528.5695
   13691     527.3985
   13692     525.1030
   13693     526.0351
   13694     524.7369
   13695     526.9354
   13696     529.8316
   13697     532.4295
   13698     531.4354
   13699     528.0373
   13700     528.5420
   13701     532.7487
   13702     530.8793
   13703     533.7728
   13704     529.8773
   13705     532.0279
   13706     532.9236
   13707     532.8125
   13708     534.1160
   13709     533.8049
   13710     528.3682
   13711     530.5901
   13712     531.7093
   13713     531.2440
   13714     534.0279
   13715     533.8964
   13716     531.6246
   13717     531.8476
   13718     537.1342
   13719     537.7580
   13720     537.6190
   13721     540.3708
   13722     541.8852
   13723     541.7829
   13724     543.8956
   13725     545.0484
   13726     547.0898
   13727     546.6505
   13728     543.3664
   13729     545.0388
   13730     544.7214
   13731     542.7255
   13732     544.6570
   13733     546.7560
   13734     544.8301
   13735     546.0289
   13736     546.5515
   13737     546.5087
   13738     546.8849
   13739     545.9345
   13740     541.3946
   13741     543.3213
   13742     542.9175
   13743     540.5499
   13744     542.2119
   13745     539.3893
   13746     539.4760
   13747     539.4645
   13748     535.2627
   13749     533.2309
   13750     529.2293
   13751     527.5313
   13752     527.7529
   13753     528.2039
   13754     529.9739
   13755     531.3452
   13756     533.5751
   13757     533.2343
   13758     533.4994
   13759     537.3479
   13760     536.9207
   13761     537.3545
   13762     537.7725
   13763     538.3987
   13764     535.0939
   13765     533.2612
   13766     531.6569
   13767     532.8534
   13768     534.5778
   13769     537.1302
   13770     533.9763
   13771     539.2885
   13772     536.8197
   13773     528.3819
   13774     530.0501
   13775     530.3674
   13776     530.9135
   13777     533.2108
   13778     532.6695
   13779     530.0164
   13780     534.0456
   13781     528.6543
   13782     528.0037
   13783     525.7008
   13784     527.3905
   13785     528.3011
   13786     527.2246
   13787     531.5837
   13788     534.0937
   13789     535.0876
   13790     533.2681
   13791     536.4458
   13792     540.6027
   13793     539.9557
   13794     537.9524
   13795     541.9361
   13796     541.4328
   13797     540.6048
   13798     542.6477
   13799     541.3682
   13800     543.5967
   13801     548.4368
   13802     546.1743
   13803     548.4743
   13804     550.1536
   13805     547.6126
   13806     550.1708
   13807     545.1467
   13808     547.0307
   13809     544.1895
   13810     545.1232
   13811     544.0418
   13812     541.2605
   13813     539.7061
   13814     542.2407
   13815     541.6383
   13816     539.8973
   13817     541.2140
   13818     540.7101
   13819     542.3287
   13820     542.0363
   13821     539.5523
   13822     540.0846
   13823     537.1375
   13824     535.6319
   13825     537.3853
   13826     539.0852
   13827     536.1241
   13828     540.5427
   13829     542.4690
   13830     545.9602
   13831     543.0459
   13832     544.4353
   13833     541.5039
   13834     540.8320
   13835     541.7243
   13836     545.4301
   13837     541.1600
   13838     541.0620
   13839     540.1948
   13840     538.8769
   13841     538.9725
   13842     537.8002
   13843     533.8388
   13844     535.6794
   13845     536.8695
   13846     535.0561
   13847     534.2239
   13848     533.2106
   13849     529.3033
   13850     529.4704
   13851     530.5842
   13852     526.6717
   13853     528.5918
   13854     525.8352
   13855     529.0367
   13856     527.4384
   13857     531.1501
   13858     531.3422
   13859     532.0568
   13860     529.1003
   13861     528.5182
   13862     529.5038
   13863     530.0513
   13864     529.5692
   13865     529.4753
   13866     528.2966
   13867     528.1217
   13868     533.1904
   13869     531.4466
   13870     531.9892
   13871     536.7703
   13872     536.3725
   13873     533.7885
   13874     533.0336
   13875     536.0088
   13876     538.4601
   13877     538.4860
   13878     538.9264
   13879     539.3972
   13880     538.7347
   13881     538.6962
   13882     537.6638
   13883     533.6640
   13884     533.9653
   13885     533.3868
   13886     537.3308
   13887     536.0159
   13888     535.8473
   13889     536.8606
   13890     534.9300
   13891     533.5744
   13892     533.9233
   13893     531.4995
   13894     529.2316
   13895     530.3218
   13896     534.0013
   13897     532.8882
   13898     533.3991
   13899     531.6639
   13900     531.7541
   13901     533.8911
   13902     531.7427
   13903     534.1679
   13904     533.7695
   13905     530.5212
   13906     529.8200
   13907     524.7229
   13908     523.8723
   13909     521.1020
   13910     518.0675
   13911     516.2769
   13912     516.4579
   13913     514.0673
   13914     512.8298
   13915     511.2292
   13916     512.7599
   13917     512.1318
   13918     515.4064
   13919     515.3537
   13920     520.0062
   13921     518.2110
   13922     522.2291
   13923     520.0706
   13924     521.2542
   13925     519.3424
   13926     517.4435
   13927     517.3263
   13928     516.8667
   13929     515.6267
   13930     516.3747
   13931     518.0007
   13932     519.7950
   13933     519.8698
   13934     522.3269
   13935     519.8000
   13936     516.0554
   13937     521.0058
   13938     520.6434
   13939     521.7504
   13940     522.0034
   13941     521.5862
   13942     520.3625
   13943     519.3224
   13944     518.4299
   13945     520.6713
   13946     522.9817
   13947     522.3222
   13948     523.2314
   13949     523.2189
   13950     521.5750
   13951     522.5972
   13952     520.4991
   13953     523.3339
   13954     522.5251
   13955     521.7156
   13956     520.1881
   13957     518.3373
   13958     520.1843
   13959     516.5812
   13960     520.0801
   13961     520.4975
   13962     518.4876
   13963     519.6943
   13964     516.1751
   13965     518.8452
   13966     519.3491
   13967     518.5195
   13968     519.3110
   13969     517.2226
   13970     516.0440
   13971     512.8513
   13972     512.6933
   13973     514.2873
   13974     510.3380
   13975     513.8109
   13976     515.1210
   13977     512.2859
   13978     512.2927
   13979     509.4010
   13980     514.8602
   13981     514.8551
   13982     514.0314
   13983     518.3752
   13984     518.4163
   13985     521.5921
   13986     523.0772
   13987     523.4722
   13988     527.6253
   13989     524.1537
   13990     529.1482
   13991     528.0252
   13992     526.4933
   13993     527.6844
   13994     526.5505
   13995     526.8167
   13996     526.7981
   13997     527.8108
   13998     528.4696
   13999     531.0067
   14000     530.2096
   14001     531.2766
   14002     525.6946
   14003     531.8835
   14004     529.3045
   14005     527.9882
   14006     525.2701
   14007     527.0790
   14008     528.7443
   14009     531.0566
   14010     530.0480
   14011     530.9560
   14012     532.4969
   14013     530.6856
   14014     526.7208
   14015     527.2834
   14016     528.9045
   14017     530.5681
   14018     529.7385
   14019     526.8208
   14020     525.7424
   14021     527.0506
   14022     528.0575
   14023     531.7599
   14024     532.2047
   14025     534.1820
   14026     533.2193
   14027     533.3783
   14028     538.3799
   14029     536.7795
   14030     538.9853
   14031     540.6903
   14032     539.3390
   14033     538.2339
   14034     536.9236
   14035     534.7675
   14036     536.8090
   14037     541.0906
   14038     540.4131
   14039     536.5128
   14040     537.6138
   14041     541.5499
   14042     542.5665
   14043     545.9721
   14044     548.2747
   14045     545.8084
   14046     544.1025
   14047     542.3779
   14048     537.9398
   14049     539.6188
   14050     538.5278
   14051     540.3611
   14052     538.7789
   14053     542.9720
   14054     547.5483
   14055     541.7924
   14056     546.9691
   14057     545.1800
   14058     549.9580
   14059     548.2769
   14060     549.3111
   14061     547.1309
   14062     543.6289
   14063     544.4505
   14064     539.4428
   14065     541.5722
   14066     541.7154
   14067     540.4261
   14068     541.9610
   14069     540.0164
   14070     542.2252
   14071     545.4129
   14072     543.7277
   14073     543.9811
   14074     542.8487
   14075     544.6561
   14076     545.1800
   14077     544.5365
   14078     538.5273
   14079     540.6469
   14080     537.9624
   14081     538.5799
   14082     535.6610
   14083     533.1292
   14084     533.5783
   14085     535.0294
   14086     535.9819
   14087     535.5489
   14088     533.2707
   14089     537.2633
   14090     535.7581
   14091     535.3935
   14092     535.9644
   14093     537.7553
   14094     536.7737
   14095     538.9095
   14096     546.9726
   14097     546.1448
   14098     549.5909
   14099     547.8153
   14100     543.4834
   14101     545.7194
   14102     545.5253
   14103     546.8894
   14104     548.9922
   14105     549.2104
   14106     549.5388
   14107     552.4840
   14108     551.0974
   14109     554.6701
   14110     557.2229
   14111     556.0110
   14112     563.6791
   14113     562.5653
   14114     561.9779
   14115     562.7743
   14116     561.3966
   14117     562.9783
   14118     567.0792
   14119     564.5782
   14120     566.9976
   14121     563.2566
   14122     561.4372
   14123     565.8178
   14124     564.0516
   14125     567.7380
   14126     567.2061
   14127     569.2039
   14128     566.8486
   14129     566.6914
   14130     563.0020
   14131     561.0997
   14132     553.8507
   14133     552.8947
   14134     552.9830
   14135     552.0277
   14136     552.4611
   14137     552.1813
   14138     551.4674
   14139     551.8902
   14140     548.2537
   14141     543.5240
   14142     545.9254
   14143     540.6447
   14144     539.1139
   14145     538.5340
   14146     540.8913
   14147     543.0192
   14148     540.2186
   14149     540.1810
   14150     535.7759
   14151     536.5797
   14152     537.3327
   14153     541.2913
   14154     540.9424
   14155     543.6776
   14156     544.7355
   14157     542.7381
   14158     541.2728
   14159     540.0469
   14160     543.5740
   14161     543.7518
   14162     545.0414
   14163     546.3186
   14164     550.6484
   14165     549.6327
   14166     554.7287
   14167     551.7615
   14168     549.4025
   14169     549.1216
   14170     543.5331
   14171     543.0435
   14172     543.5466
   14173     543.4083
   14174     545.7332
   14175     546.0912
   14176     549.1203
   14177     551.7419
   14178     550.0165
   14179     552.0738
   14180     548.7685
   14181     546.6796
   14182     545.8754
   14183     546.2102
   14184     548.4562
   14185     549.0176
   14186     547.8510
   14187     547.0872
   14188     548.5625
   14189     547.5073
   14190     548.0549
   14191     555.1089
   14192     552.1508
   14193     550.7831
   14194     550.5862
   14195     549.1531
   14196     552.6916
   14197     550.2628
   14198     553.4334
   14199     554.0408
   14200     553.0837
   14201     552.3532
   14202     548.1023
   14203     549.2288
   14204     549.9600
   14205     551.9985
   14206     551.1730
   14207     554.1699
   14208     553.8259
   14209     556.7930
   14210     551.7991
   14211     550.8277
   14212     549.1797
   14213     550.1581
   14214     551.4992
   14215     553.1055
   14216     549.4848
   14217     550.2599
   14218     547.8679
   14219     545.7889
   14220     544.9615
   14221     545.7383
   14222     541.2548
   14223     540.7278
   14224     537.9832
   14225     538.5089
   14226     534.0156
   14227     531.2055
   14228     531.3030
   14229     534.1245
   14230     532.5297
   14231     531.9174
   14232     529.4015
   14233     524.4915
   14234     521.3112
   14235     525.2522
   14236     527.9654
   14237     529.0573
   14238     530.3382
   14239     535.1451
   14240     535.5883
   14241     537.8269
   14242     537.3701
   14243     542.6096
   14244     541.5467
   14245     539.7857
   14246     543.8748
   14247     541.5868
   14248     542.1240
   14249     545.1915
   14250     543.6575
   14251     545.8143
   14252     545.2278
   14253     546.2509
   14254     550.9464
   14255     548.9150
   14256     549.4285
   14257     552.8763
   14258     552.7708
   14259     551.3568
   14260     551.5502
   14261     550.4936
   14262     551.8634
   14263     550.1434
   14264     548.7591
   14265     546.9703
   14266     547.7493
   14267     549.9690
   14268     552.2468
   14269     553.4433
   14270     555.6540
   14271     557.7939
   14272     560.4400
   14273     559.2767
   14274     562.0709
   14275     561.9922
   14276     562.8828
   14277     566.4869
   14278     567.5149
   14279     567.4580
   14280     568.7208
   14281     566.1374
   14282     566.7944
   14283     567.0912
   14284     564.0589
   14285     566.2423
   14286     568.7911
   14287     569.0311
   14288     571.3021
   14289     574.0923
   14290     572.3229
   14291     570.6547
   14292     567.4864
   14293     568.5799
   14294     563.5832
   14295     563.4174
   14296     563.3513
   14297     563.0262
   14298     563.9850
   14299     563.3186
   14300     562.2946
   14301     561.6530
   14302     561.3063
   14303     560.1800
   14304     560.5648
   14305     559.5822
   14306     556.8591
   14307     556.3940
   14308     556.4195
   14309     557.5719
   14310     553.2734
   14311     550.7671
   14312     553.2488
   14313     555.1128
   14314     557.5213
   14315     558.6710
   14316     559.3558
   14317     560.4010
   14318     561.2702
   14319     562.8282
   14320     566.9890
   14321     569.0683
   14322     569.2967
   14323     572.1458
   14324     569.7344
   14325     569.9918
   14326     571.0640
   14327     570.2443
   14328     566.8682
   14329     568.9413
   14330     569.3732
   14331     572.0205
   14332     570.2956
   14333     570.4105
   14334     571.6651
   14335     571.0304
   14336     570.4519
   14337     570.0155
   14338     570.8490
   14339     571.5268
   14340     568.4633
   14341     571.3777
   14342     570.7051
   14343     573.1783
   14344     571.7915
   14345     568.9316
   14346     569.7511
   14347     569.4777
   14348     568.3556
   14349     566.8602
   14350     564.4302
   14351     563.8813
   14352     567.0845
   14353     563.2689
   14354     565.9413
   14355     563.0088
   14356     565.4297
   14357     563.9294
   14358     564.5692
   14359     563.4890
   14360     563.8571
   14361     563.8923
   14362     562.8148
   14363     566.5386
   14364     565.8016
   14365     567.6244
   14366     569.7327
   14367     569.2310
   14368     569.6466
   14369     570.0813
   14370     570.3971
   14371     568.5782
   14372     566.4872
   14373     566.5709
   14374     565.6998
   14375     566.8778
   14376     566.5726
   14377     566.7314
   14378     567.2448
   14379     572.1244
   14380     572.3374
   14381     572.5879
   14382     575.2056
   14383     575.6817
   14384     575.5072
   14385     578.8651
   14386     581.4946
   14387     579.2174
   14388     582.3217
   14389     582.3417
   14390     584.2175
   14391     585.3625
   14392     582.8258
   14393     583.6585
   14394     584.9895
   14395     585.3142
   14396     583.5421
   14397     583.7439
   14398     583.9880
   14399     587.4265
   14400     585.0475
   14401     586.3609
   14402     585.8870
   14403     587.9572
   14404     588.9115
   14405     591.7190
   14406     594.1118
   14407     594.8179
   14408     595.7629
   14409     594.7349
   14410     595.1648
   14411     591.3552
   14412     589.7128
   14413     589.3123
   14414     588.5111
   14415     588.4230
   14416     586.6674
   14417     588.7371
   14418     589.4717
   14419     591.0371
   14420     593.7510
   14421     591.5198
   14422     590.2303
   14423     589.2206
   14424     592.2958
   14425     594.6338
   14426     592.4612
   14427     592.2056
   14428     592.7446
   14429     591.6549
   14430     591.6334
   14431     591.8043
   14432     592.7590
   14433     590.9216
   14434     590.4260
   14435     589.7794
   14436     588.1436
   14437     584.3285
   14438     583.7263
   14439     582.9433
   14440     580.1768
   14441     581.8408
   14442     579.1467
   14443     576.6856
   14444     580.8765
   14445     582.0258
   14446     578.9616
   14447     578.8236
   14448     577.6772
   14449     581.5700
   14450     580.5600
   14451     581.9377
   14452     581.6691
   14453     582.5010
   14454     583.8665
   14455     584.3768
   14456     584.8220
   14457     586.9779
   14458     589.8836
   14459     592.7883
   14460     594.0020
   14461     594.3650
   14462     595.8255
   14463     597.7232
   14464     592.1727
   14465     592.5303
   14466     592.4120
   14467     595.6402
   14468     596.5720
   14469     600.5468
   14470     605.2429
   14471     607.9942
   14472     604.0303
   14473     608.6143
   14474     606.6266
   14475     611.5546
   14476     611.3824
   14477     609.3150
   14478     608.4637
   14479     608.0288
   14480     605.0993
   14481     604.0418
   14482     607.8848
   14483     608.4590
   14484     611.2127
   14485     612.3237
   14486     610.2648
   14487     613.8164
   14488     612.9117
   14489     617.5898
   14490     617.1443
   14491     623.1991
   14492     622.5866
   14493     621.2824
   14494     622.0563
   14495     620.6162
   14496     619.7340
   14497     618.6126
   14498     613.2905
   14499     611.2182
   14500     617.6160
   14501     617.5207
   14502     620.4378
   14503     618.9562
   14504     615.5637
   14505     616.8924
   14506     617.7814
   14507     615.4547
   14508     615.6682
   14509     613.4745
   14510     615.0885
   14511     615.5010
   14512     617.5034
   14513     620.1360
   14514     620.4119
   14515     620.5775
   14516     619.9392
   14517     618.7082
   14518     618.8953
   14519     622.1339
   14520     619.6338
   14521     620.5776
   14522     623.0889
   14523     623.3027
   14524     615.2241
   14525     614.0600
   14526     614.1875
   14527     614.6182
   14528     614.9384
   14529     617.6706
   14530     616.3051
   14531     621.1941
   14532     620.2772
   14533     623.5852
   14534     626.7144
   14535     627.8781
   14536     629.2206
   14537     631.3334
   14538     631.6045
   14539     628.8237
   14540     625.1626
   14541     627.0285
   14542     626.0176
   14543     627.0977
   14544     632.1390
   14545     629.2965
   14546     629.5318
   14547     628.3384
   14548     630.6863
   14549     628.6065
   14550     626.1296
   14551     625.6767
   14552     627.0127
   14553     627.7830
   14554     629.1861
   14555     627.4183
   14556     627.0373
   14557     627.9035
   14558     626.2474
   14559     627.3504
   14560     631.0098
   14561     632.5379
   14562     633.8211
   14563     634.5827
   14564     631.8464
   14565     631.4115
   14566     633.3563
   14567     634.9353
   14568     631.9482
   14569     628.8672
   14570     630.1870
   14571     629.4254
   14572     627.3387
   14573     630.0256
   14574     627.2838
   14575     627.2991
   14576     630.8629
   14577     631.4562
   14578     627.4016
   14579     628.7806
   14580     629.3718
   14581     628.7202
   14582     622.0800
   14583     623.7245
   14584     619.4139
   14585     621.2921
   14586     619.2829
   14587     618.5993
   14588     615.7428
   14589     612.1043
   14590     613.0081
   14591     613.1263
   14592     612.3130
   14593     608.1244
   14594     609.2899
   14595     607.3220
   14596     607.5449
   14597     608.1152
   14598     608.1959
   14599     606.8633
   14600     605.4194
   14601     602.4260
   14602     602.5066
   14603     598.1178
   14604     598.5200
   14605     592.9426
   14606     593.5448
   14607     595.2427
   14608     592.7134
   14609     593.4720
   14610     595.3511
   14611     593.4646
   14612     591.7022
   14613     591.2288
   14614     590.1984
   14615     587.1605
   14616     587.1773
   14617     584.1969
   14618     583.1891
   14619     582.5204
   14620     582.7009
   14621     579.9779
   14622     578.0670
   14623     576.7558
   14624     573.8305
   14625     572.5112
   14626     569.4949
   14627     569.1307
   14628     569.6436
   14629     571.1981
   14630     572.2573
   14631     575.0764
   14632     577.4909
   14633     578.5073
   14634     578.6253
   14635     576.5195
   14636     576.2101
   14637     575.9001
   14638     575.6016
   14639     571.8308
   14640     574.7028
   14641     574.3720
   14642     575.5720
   14643     578.1186
   14644     576.4560
   14645     577.7119
   14646     577.9424
   14647     579.0368
   14648     575.3193
   14649     572.5196
   14650     575.2555
   14651     571.3532
   14652     571.8318
   14653     571.0440
   14654     573.2839
   14655     569.2404
   14656     568.5249
   14657     565.1239
   14658     563.0720
   14659     559.4020
   14660     561.8474
   14661     559.6428
   14662     557.6755
   14663     554.6275
   14664     555.7677
   14665     553.6046
   14666     551.5082
   14667     550.1391
   14668     548.9307
   14669     548.7152
   14670     546.3965
   14671     550.4875
   14672     548.9277
   14673     547.3209
   14674     547.4973
   14675     550.9938
   14676     550.3721
   14677     548.1115
   14678     547.0271
   14679     549.3965
   14680     546.9761
   14681     546.7569
   14682     546.1479
   14683     548.4435
   14684     552.1555
   14685     553.4400
   14686     552.3655
   14687     553.4920
   14688     552.5740
   14689     553.6112
   14690     552.7103
   14691     552.3331
   14692     549.3238
   14693     551.4179
   14694     549.6859
   14695     549.1307
   14696     548.8999
   14697     544.5579
   14698     550.3661
   14699     554.9662
   14700     555.1241
   14701     555.0572
   14702     552.7829
   14703     551.3791
   14704     547.8295
   14705     545.1329
   14706     545.1660
   14707     548.6572
   14708     545.1420
   14709     546.3084
   14710     547.3791
   14711     545.2764
   14712     544.7049
   14713     548.1915
   14714     544.6405
   14715     545.3455
   14716     547.2686
   14717     550.2353
   14718     548.2170
   14719     548.6993
   14720     548.5780
   14721     548.8025
   14722     547.1938
   14723     550.6485
   14724     547.3479
   14725     545.9587
   14726     544.9524
   14727     543.9507
   14728     541.2837
   14729     542.1834
   14730     539.9510
   14731     537.8279
   14732     538.0262
   14733     535.4271
   14734     534.0595
   14735     531.2075
   14736     530.0413
   14737     532.1380
   14738     531.4788
   14739     532.6020
   14740     533.2976
   14741     527.9679
   14742     532.0983
   14743     530.5851
   14744     529.2155
   14745     528.7107
   14746     532.1389
   14747     530.6744
   14748     530.8775
   14749     530.9071
   14750     534.3833
   14751     533.1749
   14752     538.5302
   14753     537.0535
   14754     535.3782
   14755     533.6132
   14756     529.8358
   14757     535.4334
   14758     532.3035
   14759     531.4721
   14760     535.9754
   14761     536.2564
   14762     531.6091
   14763     528.5861
   14764     528.5256
   14765     526.8655
   14766     528.6196
   14767     528.6896
   14768     529.1290
   14769     526.5516
   14770     524.6326
   14771     523.9604
   14772     525.5178
   14773     523.7547
   14774     520.3337
   14775     517.1561
   14776     517.8908
   14777     514.7970
   14778     516.1965
   14779     515.5431
   14780     517.9338
   14781     519.7874
   14782     520.2144
   14783     519.5749
   14784     520.0441
   14785     520.8799
   14786     520.6018
   14787     525.8394
   14788     523.9544
   14789     524.8028
   14790     525.5254
   14791     523.9590
   14792     521.7699
   14793     519.5126
   14794     515.9086
   14795     517.3373
   14796     517.8263
   14797     516.0668
   14798     517.4335
   14799     516.5394
   14800     516.2161
   14801     518.7112
   14802     518.4270
   14803     517.0962
   14804     515.6353
   14805     514.5082
   14806     515.8616
   14807     516.2353
   14808     514.3284
   14809     514.7430
   14810     510.7821
   14811     514.5507
   14812     512.8962
   14813     520.7609
   14814     516.5309
   14815     522.1728
   14816     519.1737
   14817     521.1627
   14818     522.1171
   14819     518.3171
   14820     516.2189
   14821     516.3079
   14822     517.9255
   14823     515.2083
   14824     512.7630
   14825     512.0176
   14826     512.0778
   14827     511.8858
   14828     511.0902
   14829     511.4496
   14830     512.5590
   14831     514.2437
   14832     517.7801
   14833     515.2057
   14834     515.3696
   14835     510.2022
   14836     508.2847
   14837     510.9461
   14838     508.8611
   14839     509.3567
   14840     510.0181
   14841     507.9820
   14842     510.9589
   14843     510.3461
   14844     509.3098
   14845     513.8145
   14846     507.5846
   14847     511.3561
   14848     512.7314
   14849     513.0362
   14850     512.4513
   14851     514.6739
   14852     515.2696
   14853     514.9540
   14854     513.8004
   14855     509.0407
   14856     508.8711
   14857     503.4354
   14858     504.6147
   14859     500.1661
   14860     495.4698
   14861     496.6672
   14862     492.6272
   14863     491.8291
   14864     493.9938
   14865     494.5940
   14866     491.6583
   14867     491.6374
   14868     487.7287
   14869     488.1441
   14870     485.4576
   14871     487.1790
   14872     488.4244
   14873     487.5771
   14874     484.6030
   14875     487.3185
   14876     483.8954
   14877     482.1142
   14878     479.3730
   14879     478.0758
   14880     474.7117
   14881     474.7033
   14882     476.7064
   14883     472.6827
   14884     473.9725
   14885     471.0502
   14886     471.9577
   14887     469.0813
   14888     470.2629
   14889     465.0867
   14890     462.1723
   14891     462.8656
   14892     466.9668
   14893     464.9963
   14894     463.1821
   14895     467.9247
   14896     465.8089
   14897     465.0120
   14898     463.6404
   14899     461.7913
   14900     460.8721
   14901     456.8985
   14902     457.9206
   14903     456.8601
   14904     455.7758
   14905     454.7957
   14906     455.3997
   14907     454.9703
   14908     456.6637
   14909     449.8566
   14910     450.5020
   14911     451.7027
   14912     448.4211
   14913     447.7377
   14914     447.5991
   14915     441.2931
   14916     444.0780
   14917     443.9997
   14918     441.4759
   14919     442.0339
   14920     437.8681
   14921     438.8135
   14922     440.5866
   14923     441.0550
   14924     441.1610
   14925     441.0148
   14926     439.1092
   14927     441.5317
   14928     438.6235
   14929     437.2312
   14930     442.9045
   14931     439.0024
   14932     435.0168
   14933     437.1996
   14934     436.8982
   14935     437.9568
   14936     432.5583
   14937     434.4683
   14938     434.0526
   14939     429.7222
   14940     429.7073
   14941     427.7109
   14942     423.6521
   14943     421.9964
   14944     420.2551
   14945     419.5926
   14946     418.9332
   14947     421.6710
   14948     423.3666
   14949     423.1482
   14950     427.8240
   14951     430.1945
   14952     425.8859
   14953     424.6866
   14954     428.6055
   14955     427.1687
   14956     427.7872
   14957     431.4062
   14958     432.4448
   14959     431.7024
   14960     433.1717
   14961     436.7833
   14962     434.6630
   14963     439.0426
   14964     439.6019
   14965     445.3477
   14966     448.4754
   14967     449.2515
   14968     453.5825
   14969     459.1829
   14970     462.3165
   14971     468.8646
   14972     472.5592
   14973     473.8338
   14974     476.8970
   14975     478.2483
   14976     480.3054
   14977     479.0098
   14978     482.0816
   14979     482.8061
   14980     484.1337
   14981     482.0115
   14982     486.8739
   14983     488.0820
   14984     492.2045
   14985     495.3946
   14986     495.8070
   14987     496.1810
   14988     494.3948
   14989     496.8137
   14990     495.7042
   14991     492.3205
   14992     494.2423
   14993     493.6934
   14994     498.2075
   14995     499.9322
   14996     498.9988
   14997     498.6668
   14998     499.0084
   14999     496.3557
   15000     498.0334
   15001     498.4787
   15002     501.6319
   15003     497.9236
   15004     502.8796
   15005     500.3231
   15006     501.3942
   15007     498.3733
   15008     497.2775
   15009     495.1193
   15010     492.5846
   15011     492.6870
   15012     491.0148
   15013     487.8342
   15014     488.3109
   15015     487.3910
   15016     487.5637
   15017     490.3436
   15018     486.0790
   15019     486.8178
   15020     488.1579
   15021     490.5272
   15022     492.8572
   15023     490.2374
   15024     489.9990
   15025     491.8451
   15026     494.6761
   15027     494.2439
   15028     501.3429
   15029     505.0088
   15030     501.8240
   15031     503.2759
   15032     500.8442
   15033     501.1612
   15034     503.2259
   15035     503.6051
   15036     505.7877
   15037     509.3798
   15038     507.7962
   15039     506.4862
   15040     507.2785
   15041     505.7751
   15042     508.2567
   15043     502.8321
   15044     506.4892
   15045     502.9035
   15046     504.9043
   15047     498.7308
   15048     498.1734
   15049     498.4099
   15050     497.7555
   15051     493.1583
   15052     492.0743
   15053     488.9183
   15054     489.2042
   15055     490.5027
   15056     488.9331
   15057     487.9801
   15058     488.8753
   15059     487.2280
   15060     486.6014
   15061     488.3097
   15062     483.1341
   15063     481.4822
   15064     480.2873
   15065     475.8263
   15066     474.4582
   15067     476.9732
   15068     475.1074
   15069     468.9393
   15070     470.7254
   15071     466.4923
   15072     470.9032
   15073     471.6941
   15074     467.7887
   15075     467.2527
   15076     467.3298
   15077     462.1703
   15078     462.3709
   15079     463.0412
   15080     460.5518
   15081     459.0215
   15082     456.0549
   15083     457.9150
   15084     457.4984
   15085     453.0497
   15086     450.3396
   15087     453.5644
   15088     452.1201
   15089     449.8410
   15090     454.9702
   15091     454.6061
   15092     453.9481
   15093     453.4946
   15094     455.0760
   15095     463.3864
   15096     459.8453
   15097     462.0159
   15098     464.5797
   15099     462.7255
   15100     461.2253
   15101     463.0231
   15102     459.8619
   15103     460.4302
   15104     461.5168
   15105     460.1641
   15106     465.4163
   15107     465.1784
   15108     463.4874
   15109     459.1386
   15110     458.9131
   15111     463.1537
   15112     467.9939
   15113     476.2933
   15114     479.5709
   15115     477.5409
   15116     482.7901
   15117     484.2007
   15118     487.3099
   15119     490.1469
   15120     487.5736
   15121     496.8789
   15122     498.8931
   15123     497.6925
   15124     495.6932
   15125     498.5403
   15126     499.3247
   15127     499.6610
   15128     499.2136
   15129     503.8631
   15130     502.0792
   15131     501.8543
   15132     499.8005
   15133     499.8591
   15134     501.3399
   15135     500.0335
   15136     497.6905
   15137     497.7238
   15138     495.3578
   15139     496.5017
   15140     493.6461
   15141     493.0723
   15142     488.8021
   15143     488.7815
   15144     490.6727
   15145     488.6638
   15146     488.6991
   15147     486.0906
   15148     482.8517
   15149     484.6050
   15150     484.4285
   15151     486.7576
   15152     486.1125
   15153     487.1432
   15154     488.4031
   15155     484.7823
   15156     489.7725
   15157     489.5278
   15158     490.3586
   15159     487.1401
   15160     489.2661
   15161     491.6915
   15162     493.5313
   15163     494.3524
   15164     494.6126
   15165     498.0382
   15166     497.7913
   15167     499.0367
   15168     500.4804
   15169     499.3055
   15170     499.2173
   15171     498.5528
   15172     497.4994
   15173     496.4476
   15174     496.6441
   15175     496.9362
   15176     491.5167
   15177     492.6348
   15178     493.7193
   15179     496.9000
   15180     497.4210
   15181     496.4165
   15182     499.6215
   15183     503.9339
   15184     504.6382
   15185     501.9556
   15186     502.3767
   15187     508.6177
   15188     505.5134
   15189     506.3744
   15190     506.8947
   15191     511.8353
   15192     510.3101
   15193     512.0302
   15194     514.4289
   15195     519.1726
   15196     515.9720
   15197     515.7341
   15198     514.6318
   15199     510.4945
   15200     508.8197
   15201     507.7223
   15202     505.6207
   15203     506.8338
   15204     507.1918
   15205     512.4535
   15206     511.1874
   15207     510.7141
   15208     513.6558
   15209     512.8601
   15210     514.9530
   15211     514.3651
   15212     513.8102
   15213     513.5822
   15214     509.9589
   15215     509.5426
   15216     510.6828
   15217     511.4514
   15218     509.6007
   15219     512.4960
   15220     509.9710
   15221     510.6771
   15222     513.0890
   15223     514.4782
   15224     517.6433
   15225     516.6690
   15226     515.4117
   15227     521.6108
   15228     520.2389
   15229     518.3456
   15230     519.8468
   15231     520.5401
   15232     520.2050
   15233     525.0775
   15234     522.8981
   15235     524.1585
   15236     523.1693
   15237     520.4732
   15238     523.8779
   15239     525.9526
   15240     526.3623
   15241     526.5197
   15242     529.8766
   15243     529.7734
   15244     529.0886
   15245     523.9399
   15246     525.4555
   15247     530.7810
   15248     528.3073
   15249     530.3707
   15250     528.1754
   15251     527.1898
   15252     529.6475
   15253     527.1147
   15254     527.8916
   15255     527.5671
   15256     523.9311
   15257     523.2402
   15258     522.2108
   15259     525.3336
   15260     527.4135
   15261     529.0618
   15262     531.2818
   15263     529.7673
   15264     526.9890
   15265     525.0456
   15266     525.4068
   15267     524.7876
   15268     524.8250
   15269     524.7223
   15270     525.3593
   15271     525.2730
   15272     522.6467
   15273     523.8555
   15274     518.0567
   15275     519.1368
   15276     520.4535
   15277     515.0890
   15278     516.2746
   15279     517.3737
   15280     516.8092
   15281     522.0290
   15282     520.6078
   15283     521.2376
   15284     518.1304
   15285     520.7082
   15286     520.7417
   15287     519.8258
   15288     513.9566
   15289     514.4386
   15290     512.0004
   15291     510.3674
   15292     511.4246
   15293     512.5612
   15294     507.9531
   15295     508.8350
   15296     507.6776
   15297     508.6327
   15298     510.4994
   15299     508.6226
   15300     512.2243
   15301     511.6797
   15302     516.4062
   15303     516.6748
   15304     515.0982
   15305     518.6582
   15306     516.7530
   15307     515.4152
   15308     516.9051
   15309     516.4016
   15310     518.5772
   15311     515.1892
   15312     514.9907
   15313     515.1406
   15314     514.2054
   15315     513.1526
   15316     509.7967
   15317     506.5169
   15318     507.7415
   15319     504.8513
   15320     501.5437
   15321     501.7133
   15322     500.9559
   15323     500.5086
   15324     503.3057
   15325     497.3457
   15326     500.0542
   15327     498.0739
   15328     501.6395
   15329     500.2686
   15330     499.9505
   15331     499.9821
   15332     495.4723
   15333     493.6976
   15334     491.1983
   15335     487.7841
   15336     488.7121
   15337     490.1576
   15338     488.4650
   15339     484.2011
   15340     483.7678
   15341     481.7800
   15342     483.3739
   15343     483.7534
   15344     480.3145
   15345     483.2798
   15346     481.4138
   15347     484.5007
   15348     485.6722
   15349     484.5679
   15350     482.9547
   15351     484.0608
   15352     480.5923
   15353     481.8449
   15354     480.1291
   15355     478.9485
   15356     480.0992
   15357     480.4911
   15358     479.1022
   15359     476.7691
   15360     473.6570
   15361     477.7408
   15362     474.6780
   15363     474.3156
   15364     472.7590
   15365     472.1944
   15366     473.5432
   15367     473.4527
   15368     470.4813
   15369     474.3561
   15370     474.6783
   15371     477.1740
   15372     477.9661
   15373     476.5349
   15374     476.7750
   15375     481.3463
   15376     480.5482
   15377     482.7041
   15378     485.1893
   15379     483.9905
   15380     487.6014
   15381     488.0294
   15382     488.2485
   15383     489.0169
   15384     488.1525
   15385     491.6288
   15386     492.3975
   15387     493.3552
   15388     493.5200
   15389     493.5657
   15390     492.1916
   15391     493.6197
   15392     491.9438
   15393     491.5862
   15394     494.5271
   15395     493.5919
   15396     492.3522
   15397     495.2787
   15398     494.3190
   15399     499.0731
   15400     496.5353
   15401     496.6216
   15402     493.5791
   15403     490.8015
   15404     490.4924
   15405     492.9486
   15406     493.6485
   15407     500.7221
   15408     497.6762
   15409     498.7954
   15410     500.3205
   15411     498.9067
   15412     499.5386
   15413     503.3975
   15414     500.6275
   15415     501.2766
   15416     499.8117
   15417     497.1942
   15418     495.9726
   15419     496.5552
   15420     495.2515
   15421     496.2915
   15422     498.0352
   15423     497.3246
   15424     499.3806
   15425     501.6879
   15426     503.7496
   15427     505.0032
   15428     502.8543
   15429     502.8443
   15430     498.4146
   15431     495.6899
   15432     495.0103
   15433     496.3399
   15434     495.4889
   15435     498.3721
   15436     499.9126
   15437     498.8665
   15438     499.0329
   15439     502.6291
   15440     504.1131
   15441     504.7149
   15442     504.1670
   15443     501.8878
   15444     502.0093
   15445     504.8422
   15446     498.6221
   15447     499.5394
   15448     505.3205
   15449     509.9793
   15450     508.6304
   15451     510.5277
   15452     508.8843
   15453     506.3169
   15454     508.3927
   15455     505.1602
   15456     509.2440
   15457     509.0227
   15458     510.2533
   15459     507.8098
   15460     503.0523
   15461     502.6649
   15462     499.3556
   15463     499.3461
   15464     499.7255
   15465     498.4392
   15466     501.2330
   15467     495.8882
   15468     495.5033
   15469     494.6478
   15470     495.5262
   15471     496.5985
   15472     499.2477
   15473     500.3874
   15474     501.6949
   15475     505.6449
   15476     506.2586
   15477     505.5128
   15478     504.1000
   15479     504.4018
   15480     503.6341
   15481     502.8316
   15482     503.7975
   15483     506.1595
   15484     507.3854
   15485     508.3608
   15486     507.3662
   15487     510.1327
   15488     508.6339
   15489     513.6246
   15490     512.1438
   15491     514.9592
   15492     513.9812
   15493     515.0692
   15494     515.6553
   15495     519.8858
   15496     523.3201
   15497     520.6376
   15498     523.0819
   15499     522.0019
   15500     519.4194
   15501     520.6100
   15502     521.8888
   15503     524.1306
   15504     522.5114
   15505     523.5492
   15506     521.3823
   15507     523.6420
   15508     520.8279
   15509     520.2836
   15510     521.3440
   15511     521.7176
   15512     521.3175
   15513     523.7102
   15514     524.8369
   15515     523.5071
   15516     523.4920
   15517     522.7558
   15518     522.1712
   15519     520.3949
   15520     518.6990
   15521     515.2653
   15522     510.6807
   15523     509.6733
   15524     509.3095
   15525     509.8825
   15526     507.2358
   15527     510.9496
   15528     508.8228
   15529     509.5324
   15530     509.6872
   15531     507.6093
   15532     508.6516
   15533     509.7405
   15534     511.1588
   15535     504.7364
   15536     501.4168
   15537     500.7959
   15538     501.4379
   15539     503.2640
   15540     503.7681
   15541     503.9839
   15542     504.8344
   15543     505.9816
   15544     511.0828
   15545     507.6820
   15546     513.3278
   15547     512.0252
   15548     508.8149
   15549     510.4636
   15550     510.3770
   15551     506.6545
   15552     505.2226
   15553     505.9479
   15554     504.3732
   15555     511.0635
   15556     511.1997
   15557     513.8525
   15558     509.5188
   15559     512.4392
   15560     505.5294
   15561     506.5762
   15562     505.0805
   15563     501.1929
   15564     498.3808
   15565     498.8126
   15566     498.1057
   15567     499.5923
   15568     499.4026
   15569     500.0726
   15570     498.7383
   15571     503.0728
   15572     501.5745
   15573     501.9311
   15574     500.2563
   15575     500.6160
   15576     496.3071
   15577     494.3564
   15578     492.7817
   15579     489.4188
   15580     490.5276
   15581     489.9318
   15582     487.3643
   15583     486.6878
   15584     481.7318
   15585     483.4389
   15586     479.0080
   15587     479.1527
   15588     480.6381
   15589     484.9078
   15590     483.6059
   15591     482.0452
   15592     483.3702
   15593     482.0610
   15594     481.8246
   15595     482.6803
   15596     481.0751
   15597     481.6706
   15598     481.3532
   15599     481.6483
   15600     482.9977
   15601     485.5302
   15602     485.3087
   15603     486.5671
   15604     484.2445
   15605     475.9490
   15606     476.7772
   15607     475.5459
   15608     476.7653
   15609     474.1115
   15610     473.3931
   15611     470.6675
   15612     469.9977
   15613     470.2944
   15614     469.2939
   15615     466.6461
   15616     466.0327
   15617     467.5918
   15618     469.3378
   15619     471.4669
   15620     471.3811
   15621     468.7296
   15622     471.9143
   15623     468.6735
   15624     472.2395
   15625     472.4758
   15626     472.8584
   15627     475.4209
   15628     472.3602
   15629     473.7592
   15630     470.8246
   15631     467.9976
   15632     469.2517
   15633     465.9864
   15634     466.1714
   15635     464.6363
   15636     468.2276
   15637     472.7236
   15638     476.0874
   15639     477.3785
   15640     477.2241
   15641     477.4435
   15642     478.5685
   15643     482.7987
   15644     484.1745
   15645     484.2710
   15646     490.7738
   15647     488.6394
   15648     488.1778
   15649     490.0837
   15650     487.3555
   15651     486.5123
   15652     486.5711
   15653     483.1683
   15654     483.6593
   15655     481.9298
   15656     479.4453
   15657     478.6414
   15658     481.8036
   15659     486.6517
   15660     488.9274
   15661     492.8156
   15662     489.9426
   15663     489.6032
   15664     489.9876
   15665     483.7656
   15666     484.3375
   15667     484.0254
   15668     486.5720
   15669     487.3741
   15670     486.5701
   15671     487.7183
   15672     486.9041
   15673     490.3994
   15674     492.1670
   15675     495.1382
   15676     496.6062
   15677     498.5627
   15678     498.9748
   15679     500.7963
   15680     502.5420
   15681     502.9630
   15682     502.0328
   15683     502.9594
   15684     500.0048
   15685     499.3809
   15686     498.4520
   15687     495.9739
   15688     495.7269
   15689     496.0002
   15690     494.7161
   15691     492.0509
   15692     494.1305
   15693     495.0308
   15694     496.9526
   15695     501.2102
   15696     502.1329
   15697     499.4788
   15698     500.7190
   15699     505.4923
   15700     504.8913
   15701     506.2141
   15702     510.7086
   15703     513.7216
   15704     513.3361
   15705     513.5121
   15706     512.1656
   15707     513.0114
   15708     514.0114
   15709     513.6048
   15710     514.0522
   15711     512.3074
   15712     514.7239
   15713     510.3964
   15714     512.5860
   15715     514.5862
   15716     514.2271
   15717     517.1439
   15718     510.0272
   15719     505.6455
   15720     508.9764
   15721     508.2709
   15722     506.1128
   15723     510.2126
   15724     507.6273
   15725     509.1312
   15726     512.2214
   15727     509.0273
   15728     508.5815
   15729     508.2708
   15730     509.6357
   15731     513.8036
   15732     514.7230
   15733     515.2613
   15734     515.3496
   15735     515.6468
   15736     517.9243
   15737     522.1051
   15738     521.8119
   15739     522.6171
   15740     518.2085
   15741     519.7787
   15742     516.9402
   15743     519.1445
   15744     520.7794
   15745     520.6741
   15746     520.5724
   15747     520.8017
   15748     523.7206
   15749     526.2907
   15750     531.6601
   15751     533.7739
   15752     538.4736
   15753     540.2810
   15754     536.0539
   15755     536.0593
   15756     533.8105
   15757     534.1276
   15758     535.1297
   15759     539.0232
   15760     541.6805
   15761     541.1686
   15762     540.4266
   15763     541.4136
   15764     544.9024
   15765     542.6715
   15766     542.9830
   15767     543.3765
   15768     544.2751
   15769     542.4001
   15770     542.1409
   15771     541.0108
   15772     541.3134
   15773     541.7460
   15774     542.9614
   15775     541.4633
   15776     541.4162
   15777     540.0414
   15778     539.5695
   15779     537.1481
   15780     540.2214
   15781     545.0542
   15782     542.1257
   15783     544.9620
   15784     544.5320
   15785     550.7147
   15786     550.1438
   15787     550.1281
   15788     548.4813
   15789     545.3626
   15790     546.7702
   15791     543.6966
   15792     540.6696
   15793     536.4663
   15794     536.5548
   15795     533.1727
   15796     533.9361
   15797     529.8868
   15798     530.8561
   15799     528.4155
   15800     528.7203
   15801     528.1520
   15802     527.9510
   15803     522.9419
   15804     521.1530
   15805     518.5840
   15806     516.5431
   15807     514.6571
   15808     511.4071
   15809     514.4726
   15810     514.4014
   15811     511.5210
   15812     507.1623
   15813     505.5765
   15814     501.5684
   15815     501.0265
   15816     503.3286
   15817     504.1263
   15818     502.8002
   15819     505.1982
   15820     503.1998
   15821     504.8783
   15822     509.6041
   15823     509.6994
   15824     512.6715
   15825     511.2108
   15826     511.6603
   15827     512.6100
   15828     511.9315
   15829     514.1738
   15830     515.5170
   15831     517.3286
   15832     520.5885
   15833     520.8189
   15834     518.0178
   15835     516.7388
   15836     512.2079
   15837     513.8178
   15838     516.7297
   15839     516.3903
   15840     519.5546
   15841     522.5563
   15842     524.5383
   15843     526.0354
   15844     525.2485
   15845     525.9715
   15846     527.6398
   15847     526.6540
   15848     527.7388
   15849     526.1561
   15850     528.5867
   15851     527.2156
   15852     531.7378
   15853     528.4232
   15854     530.5038
   15855     531.5891
   15856     529.4925
   15857     529.8969
   15858     528.2195
   15859     525.8989
   15860     526.7964
   15861     520.7271
   15862     522.9183
   15863     520.7780
   15864     518.7940
   15865     517.4201
   15866     518.9413
   15867     516.6942
   15868     520.0707
   15869     519.5347
   15870     523.8539
   15871     523.6013
   15872     520.3612
   15873     523.7162
   15874     524.4711
   15875     525.4449
   15876     523.2404
   15877     522.1141
   15878     522.8834
   15879     520.5995
   15880     520.9925
   15881     520.3593
   15882     520.4670
   15883     521.2923
   15884     518.6319
   15885     517.2837
   15886     518.2477
   15887     520.0368
   15888     525.4488
   15889     524.3284
   15890     523.2607
   15891     523.8426
   15892     523.5099
   15893     526.7513
   15894     520.8303
   15895     518.9135
   15896     517.4056
   15897     518.5233
   15898     519.7595
   15899     521.1146
   15900     528.9112
   15901     531.4378
   15902     532.0195
   15903     532.6236
   15904     534.6382
   15905     533.6566
   15906     532.1015
   15907     532.8229
   15908     534.5776
   15909     534.3631
   15910     538.0808
   15911     539.4821
   15912     537.0177
   15913     536.3651
   15914     535.0911
   15915     530.3662
   15916     530.7377
   15917     528.3456
   15918     524.4131
   15919     525.2225
   15920     522.8185
   15921     522.5999
   15922     523.5227
   15923     521.2315
   15924     523.3088
   15925     517.0982
   15926     518.0997
   15927     513.8220
   15928     513.2884
   15929     513.0850
   15930     512.8524
   15931     512.1729
   15932     511.3595
   15933     515.3329
   15934     519.4055
   15935     519.3455
   15936     518.5778
   15937     522.1932
   15938     521.1707
   15939     522.3425
   15940     521.0643
   15941     524.0523
   15942     524.4196
   15943     524.0740
   15944     526.7644
   15945     525.5139
   15946     524.7885
   15947     522.5315
   15948     525.2971
   15949     529.1417
   15950     527.4503
   15951     525.1906
   15952     519.7713
   15953     518.4555
   15954     517.3612
   15955     515.3677
   15956     515.6632
   15957     516.7734
   15958     514.4741
   15959     514.5277
   15960     513.3090
   15961     508.4293
   15962     511.7853
   15963     508.3832
   15964     510.4371
   15965     511.2491
   15966     511.5138
   15967     516.6976
   15968     515.7105
   15969     515.9358
   15970     512.3641
   15971     515.1595
   15972     515.7445
   15973     520.5631
   15974     521.9155
   15975     518.3415
   15976     518.9071
   15977     517.1017
   15978     518.5749
   15979     518.6667
   15980     514.4108
   15981     515.1639
   15982     513.2472
   15983     516.7355
   15984     514.2993
   15985     512.6964
   15986     511.2995
   15987     511.8283
   15988     507.0436
   15989     509.8387
   15990     507.8165
   15991     505.2611
   15992     504.5311
   15993     504.0293
   15994     502.2667
   15995     500.9309
   15996     502.3801
   15997     503.3673
   15998     502.9336
   15999     506.4282
   16000     511.7833
   16001     513.1497
   16002     510.4342
   16003     509.8987
   16004     511.5546
   16005     508.8627
   16006     505.0418
   16007     509.1231
   16008     511.8281
   16009     512.8906
   16010     516.9036
   16011     519.2921
   16012     519.7883
   16013     523.2968
   16014     528.1166
   16015     523.3751
   16016     527.1442
   16017     528.6195
   16018     528.2110
   16019     525.8301
   16020     525.7049
   16021     520.8345
   16022     518.2177
   16023     519.4365
   16024     516.6202
   16025     516.7868
   16026     517.1139
   16027     515.3365
   16028     514.3571
   16029     515.7807
   16030     513.5200
   16031     515.8983
   16032     519.9217
   16033     523.4497
   16034     524.6991
   16035     526.6722
   16036     526.4322
   16037     521.8652
   16038     524.7244
   16039     524.6726
   16040     523.7288
   16041     525.5263
   16042     524.2938
   16043     523.7917
   16044     523.3961
   16045     521.1574
   16046     522.5783
   16047     526.9241
   16048     525.3710
   16049     528.6566
   16050     532.0056
   16051     532.9459
   16052     532.8108
   16053     533.0980
   16054     532.5524
   16055     533.4560
   16056     536.9078
   16057     537.5833
   16058     535.5083
   16059     536.4169
   16060     536.2759
   16061     535.2659
   16062     533.5264
   16063     535.0100
   16064     536.0853
   16065     536.4125
   16066     532.1687
   16067     529.9803
   16068     532.0856
   16069     532.4764
   16070     533.8823
   16071     534.9123
   16072     531.6332
   16073     534.6680
   16074     532.9760
   16075     532.8276
   16076     532.6805
   16077     531.7001
   16078     533.5373
   16079     533.8639
   16080     532.8486
   16081     532.7001
   16082     534.5984
   16083     532.5543
   16084     533.9264
   16085     534.0695
   16086     532.3959
   16087     532.8353
   16088     533.6869
   16089     529.0936
   16090     525.1828
   16091     525.5956
   16092     525.6623
   16093     523.6190
   16094     527.6118
   16095     525.5878
   16096     524.3541
   16097     526.6250
   16098     522.7520
   16099     523.8794
   16100     522.9236
   16101     525.6689
   16102     525.9451
   16103     526.1462
   16104     523.1704
   16105     524.7103
   16106     523.9153
   16107     522.0477
   16108     520.2251
   16109     520.7377
   16110     517.1014
   16111     517.4146
   16112     513.9198
   16113     512.6946
   16114     508.2688
   16115     505.2461
   16116     500.0894
   16117     497.9920
   16118     495.2311
   16119     492.5150
   16120     495.2263
   16121     491.6331
   16122     489.6646
   16123     484.3511
   16124     479.9233
   16125     480.7479
   16126     482.6463
   16127     483.2304
   16128     485.3425
   16129     487.9727
   16130     488.9194
   16131     488.7946
   16132     487.1164
   16133     490.2048
   16134     491.4370
   16135     492.7498
   16136     494.6877
   16137     494.3518
   16138     493.6398
   16139     495.0653
   16140     495.7157
   16141     497.8011
   16142     499.6690
   16143     497.8166
   16144     497.6475
   16145     498.8380
   16146     497.0239
   16147     495.1806
   16148     498.2629
   16149     496.1318
   16150     498.9340
   16151     502.1974
   16152     502.7017
   16153     503.8233
   16154     507.9732
   16155     504.5876
   16156     502.9454
   16157     502.3583
   16158     501.5109
   16159     502.3253
   16160     498.9778
   16161     497.9338
   16162     499.0078
   16163     497.7736
   16164     495.2773
   16165     496.2101
   16166     495.2071
   16167     495.2634
   16168     490.0976
   16169     489.4560
   16170     489.3258
   16171     489.9303
   16172     489.4376
   16173     488.3163
   16174     485.2036
   16175     486.5999
   16176     481.9384
   16177     482.4844
   16178     480.1188
   16179     484.0296
   16180     481.1078
   16181     483.1159
   16182     485.1318
   16183     485.7156
   16184     485.3682
   16185     484.3182
   16186     487.0559
   16187     484.9034
   16188     486.6672
   16189     484.7835
   16190     487.8452
   16191     482.8235
   16192     482.4599
   16193     480.5726
   16194     484.4761
   16195     482.8253
   16196     486.6642
   16197     485.0202
   16198     485.1942
   16199     485.2416
   16200     489.5992
   16201     490.7551
   16202     492.0184
   16203     493.2677
   16204     490.4481
   16205     491.9064
   16206     490.0726
   16207     490.0731
   16208     489.3622
   16209     485.7955
   16210     489.2302
   16211     484.7981
   16212     484.6658
   16213     485.6251
   16214     483.8158
   16215     483.0936
   16216     480.2556
   16217     480.6365
   16218     478.0639
   16219     480.1970
   16220     479.9496
   16221     482.6015
   16222     480.4023
   16223     482.6342
   16224     484.2204
   16225     486.4733
   16226     482.0440
   16227     486.1086
   16228     485.5025
   16229     481.6789
   16230     479.7208
   16231     481.4740
   16232     483.4987
   16233     485.4004
   16234     486.4564
   16235     486.2399
   16236     484.3913
   16237     483.6952
   16238     482.0867
   16239     483.0137
   16240     483.6094
   16241     480.2918
   16242     480.4911
   16243     477.3801
   16244     476.9140
   16245     480.7023
   16246     475.4784
   16247     474.0489
   16248     476.4497
   16249     475.9477
   16250     478.7566
   16251     480.3444
   16252     477.5540
   16253     480.7595
   16254     480.5073
   16255     487.6164
   16256     484.1205
   16257     486.2409
   16258     485.5089
   16259     485.5090
   16260     490.2296
   16261     488.8649
   16262     493.4443
   16263     491.0173
   16264     489.5370
   16265     486.0281
   16266     487.3459
   16267     486.9468
   16268     482.5339
   16269     479.7266
   16270     481.1154
   16271     478.7236
   16272     480.3603
   16273     481.2707
   16274     477.4967
   16275     479.8645
   16276     477.7326
   16277     477.6525
   16278     476.6811
   16279     472.5298
   16280     470.3099
   16281     467.9331
   16282     467.5106
   16283     462.8904
   16284     462.1895
   16285     458.0479
   16286     455.9087
   16287     455.0113
   16288     448.7040
   16289     447.1345
   16290     450.9315
   16291     449.3299
   16292     450.3214
   16293     450.7940
   16294     449.9013
   16295     453.0123
   16296     452.0350
   16297     454.2242
   16298     457.3484
   16299     454.7608
   16300     456.4521
   16301     455.5456
   16302     458.9615
   16303     460.0958
   16304     461.1652
   16305     465.0942
   16306     464.3359
   16307     465.5753
   16308     468.7438
   16309     470.4295
   16310     474.7168
   16311     473.1407
   16312     474.8058
   16313     472.2044
   16314     468.4250
   16315     469.4069
   16316     466.0343
   16317     464.8200
   16318     463.4927
   16319     463.5884
   16320     464.0247
   16321     464.0914
   16322     464.0266
   16323     468.2642
   16324     468.2515
   16325     469.8406
   16326     468.5682
   16327     467.6716
   16328     465.3211
   16329     465.7762
   16330     472.0524
   16331     466.3232
   16332     465.4446
   16333     465.9142
   16334     467.4674
   16335     465.4347
   16336     469.8448
   16337     471.0779
   16338     471.5199
   16339     472.9080
   16340     473.6588
   16341     472.8689
   16342     474.3277
   16343     473.6703
   16344     475.2634
   16345     474.5669
   16346     473.0018
   16347     472.8826
   16348     477.1568
   16349     477.3989
   16350     476.0376
   16351     479.6212
   16352     478.5710
   16353     478.1370
   16354     475.7943
   16355     471.7106
   16356     467.8860
   16357     466.3789
   16358     468.1975
   16359     466.3759
   16360     464.4366
   16361     470.2228
   16362     474.0625
   16363     475.4480
   16364     478.0488
   16365     481.5747
   16366     481.4220
   16367     477.5782
   16368     478.4621
   16369     478.9945
   16370     476.3692
   16371     476.5599
   16372     474.6707
   16373     473.3030
   16374     466.9547
   16375     462.9096
   16376     462.7503
   16377     460.8106
   16378     461.7167
   16379     460.2060
   16380     458.9721
   16381     455.8293
   16382     455.1155
   16383     456.4029
   16384     458.2484
   16385     459.9568
   16386     462.8030
   16387     462.1801
   16388     460.5034
   16389     457.0559
   16390     457.1577
   16391     458.8546
   16392     458.2944
   16393     458.8784
   16394     459.5298
   16395     457.3482
   16396     455.6569
   16397     453.7836
   16398     458.0788
   16399     454.1544
   16400     455.4389
   16401     456.0269
   16402     456.7321
   16403     457.0152
   16404     462.4810
   16405     462.1172
   16406     461.1421
   16407     462.2165
   16408     460.0885
   16409     461.4928
   16410     459.8322
   16411     462.1892
   16412     461.3668
   16413     463.0698
   16414     462.1040
   16415     461.6379
   16416     460.0346
   16417     458.7544
   16418     457.6088
   16419     454.9464
   16420     456.0500
   16421     452.8156
   16422     446.4783
   16423     444.7379
   16424     444.4049
   16425     444.9737
   16426     445.7069
   16427     446.3444
   16428     444.0073
   16429     441.7121
   16430     442.3185
   16431     442.8123
   16432     441.4400
   16433     442.1609
   16434     442.2490
   16435     440.4357
   16436     438.0981
   16437     439.0057
   16438     439.0658
   16439     438.4118
   16440     440.1449
   16441     439.0803
   16442     439.7143
   16443     442.2340
   16444     438.1422
   16445     440.6249
   16446     443.6087
   16447     444.1467
   16448     446.9999
   16449     449.9025
   16450     447.8631
   16451     451.1457
   16452     451.3180
   16453     454.7755
   16454     453.8680
   16455     455.9612
   16456     456.8933
   16457     457.9720
   16458     459.0230
   16459     458.7470
   16460     458.2954
   16461     456.1869
   16462     456.4611
   16463     456.6964
   16464     459.7868
   16465     458.6740
   16466     462.3319
   16467     460.7681
   16468     461.8032
   16469     461.4311
   16470     464.6208
   16471     464.3017
   16472     463.2523
   16473     466.3282
   16474     469.8969
   16475     472.1381
   16476     472.0893
   16477     472.9940
   16478     474.3229
   16479     472.5242
   16480     472.9447
   16481     471.4345
   16482     472.1792
   16483     472.3705
   16484     475.0090
   16485     476.8024
   16486     480.4990
   16487     480.3174
   16488     479.3628
   16489     485.8491
   16490     483.9916
   16491     486.1318
   16492     490.1483
   16493     490.7188
   16494     492.1660
   16495     496.8253
   16496     498.0992
   16497     498.3870
   16498     497.0850
   16499     501.4727
   16500     503.0217
   16501     504.6546
   16502     504.1229
   16503     505.0343
   16504     502.9438
   16505     501.5962
   16506     503.7949
   16507     503.9300
   16508     503.1208
   16509     508.0149
   16510     507.6478
   16511     509.8617
   16512     507.3795
   16513     507.2669
   16514     507.4158
   16515     506.0743
   16516     505.7653
   16517     505.5184
   16518     506.3403
   16519     506.2679
   16520     504.3244
   16521     505.0470
   16522     504.7042
   16523     504.8430
   16524     507.8929
   16525     508.2156
   16526     510.3620
   16527     512.1364
   16528     514.7746
   16529     512.5083
   16530     514.1012
   16531     514.4135
   16532     516.1234
   16533     515.9713
   16534     519.1470
   16535     519.3507
   16536     518.7813
   16537     514.9943
   16538     511.6933
   16539     511.1385
   16540     510.2165
   16541     509.7888
   16542     508.9387
   16543     509.1013
   16544     510.2791
   16545     514.4962
   16546     514.6266
   16547     509.8195
   16548     510.7094
   16549     506.1647
   16550     507.3183
   16551     503.2659
   16552     498.7491
   16553     497.5860
   16554     497.6260
   16555     495.3854
   16556     494.3603
   16557     492.3009
   16558     490.4111
   16559     488.0690
   16560     488.2760
   16561     486.8868
   16562     485.2762
   16563     484.6095
   16564     486.3675
   16565     484.8594
   16566     486.3831
   16567     486.7389
   16568     491.2656
   16569     489.0519
   16570     491.9700
   16571     492.0373
   16572     492.8068
   16573     491.2988
   16574     491.6478
   16575     490.6832
   16576     494.1213
   16577     492.9289
   16578     496.6653
   16579     499.3912
   16580     498.1221
   16581     499.6691
   16582     499.9910
   16583     503.0886
   16584     502.4224
   16585     505.2789
   16586     505.5854
   16587     504.1552
   16588     502.0122
   16589     504.9624
   16590     502.1061
   16591     499.2105
   16592     497.6507
   16593     497.8688
   16594     502.5740
   16595     502.3973
   16596     502.4453
   16597     505.5759
   16598     504.9356
   16599     504.3882
   16600     506.3697
   16601     499.8237
   16602     500.2533
   16603     497.7941
   16604     498.5072
   16605     496.1664
   16606     494.8416
   16607     496.3793
   16608     493.8016
   16609     490.2330
   16610     487.5767
   16611     485.3876
   16612     489.4430
   16613     491.9071
   16614     489.8670
   16615     489.8359
   16616     489.8484
   16617     490.1351
   16618     489.4404
   16619     492.7322
   16620     485.7802
   16621     485.2266
   16622     486.2737
   16623     486.9078
   16624     488.0589
   16625     490.5359
   16626     489.6887
   16627     492.2790
   16628     492.2160
   16629     491.2626
   16630     496.7937
   16631     497.9059
   16632     499.2203
   16633     503.0300
   16634     497.1947
   16635     499.8447
   16636     496.0658
   16637     493.0025
   16638     492.3043
   16639     493.8170
   16640     491.5708
   16641     494.1389
   16642     494.0500
   16643     492.8960
   16644     492.3645
   16645     491.6926
   16646     490.4519
   16647     488.9238
   16648     490.8534
   16649     490.4717
   16650     489.8825
   16651     487.8149
   16652     488.2381
   16653     488.6212
   16654     488.6544
   16655     489.7904
   16656     491.0502
   16657     487.8283
   16658     488.4570
   16659     487.6303
   16660     490.8279
   16661     486.1183
   16662     484.5853
   16663     488.9600
   16664     487.8384
   16665     488.3452
   16666     488.7627
   16667     489.3562
   16668     488.9886
   16669     489.5943
   16670     486.2435
   16671     487.9624
   16672     490.5177
   16673     490.4700
   16674     488.1731
   16675     488.8983
   16676     486.8219
   16677     488.6851
   16678     487.3796
   16679     489.0504
   16680     488.3798
   16681     487.2108
   16682     490.6210
   16683     490.2039
   16684     487.7946
   16685     488.7067
   16686     487.4624
   16687     491.3091
   16688     492.7692
   16689     492.6451
   16690     494.2394
   16691     489.9471
   16692     490.2696
   16693     488.7337
   16694     488.5440
   16695     487.4101
   16696     491.2739
   16697     487.5659
   16698     487.7420
   16699     486.0240
   16700     484.0237
   16701     482.1313
   16702     480.4101
   16703     478.4437
   16704     473.9313
   16705     475.7525
   16706     473.0773
   16707     475.7933
   16708     474.9401
   16709     476.3269
   16710     477.8832
   16711     472.6226
   16712     472.2847
   16713     470.1974
   16714     469.0702
   16715     465.9538
   16716     467.4313
   16717     464.4648
   16718     460.9479
   16719     457.1710
   16720     454.1873
   16721     455.0595
   16722     451.7211
   16723     451.1872
   16724     451.9543
   16725     448.7637
   16726     446.6520
   16727     443.5167
   16728     445.2181
   16729     440.1800
   16730     439.3648
   16731     439.6481
   16732     436.5527
   16733     433.1559
   16734     435.6171
   16735     432.0237
   16736     428.4294
   16737     431.4395
   16738     426.3370
   16739     429.0378
   16740     429.3402
   16741     427.3991
   16742     432.7078
   16743     433.3599
   16744     434.9297
   16745     437.7825
   16746     441.7403
   16747     440.0592
   16748     445.2373
   16749     444.5234
   16750     446.9880
   16751     447.5543
   16752     448.4304
   16753     450.5772
   16754     451.8108
   16755     448.6550
   16756     450.7381
   16757     446.5286
   16758     451.9464
   16759     455.2207
   16760     454.8898
   16761     459.1483
   16762     463.0827
   16763     461.3824
   16764     465.1913
   16765     467.5702
   16766     465.9319
   16767     467.4543
   16768     468.9885
   16769     469.0536
   16770     470.6509
   16771     469.3681
   16772     471.7262
   16773     468.1153
   16774     466.6283
   16775     463.0451
   16776     463.5170
   16777     462.9111
   16778     461.9958
   16779     458.3815
   16780     460.9847
   16781     458.9412
   16782     458.7635
   16783     450.6153
   16784     449.2987
   16785     447.2218
   16786     444.0158
   16787     442.3637
   16788     442.8352
   16789     437.3577
   16790     440.8375
   16791     439.1884
   16792     433.3777
   16793     436.4148
   16794     438.3835
   16795     439.5926
   16796     439.1218
   16797     441.1999
   16798     440.9136
   16799     438.6650
   16800     439.1320
   16801     436.1055
   16802     436.6189
   16803     437.8144
   16804     434.8423
   16805     432.8821
   16806     432.9202
   16807     434.1507
   16808     438.7201
   16809     436.3539
   16810     437.5195
   16811     439.6007
   16812     438.8296
   16813     438.3450
   16814     441.4150
   16815     436.5209
   16816     435.8367
   16817     435.0181
   16818     439.5150
   16819     439.0609
   16820     438.4990
   16821     438.1327
   16822     439.6839
   16823     434.8069
   16824     429.4280
   16825     425.3530
   16826     421.3903
   16827     418.6257
   16828     420.0897
   16829     419.5374
   16830     417.4377
   16831     418.1672
   16832     419.0043
   16833     420.6808
   16834     421.3849
   16835     417.1866
   16836     415.7514
   16837     420.2509
   16838     419.4807
   16839     419.3324
   16840     415.7399
   16841     413.1453
   16842     414.0141
   16843     416.1875
   16844     417.8790
   16845     416.9719
   16846     416.6292
   16847     413.1116
   16848     414.6041
   16849     415.5192
   16850     413.0420
   16851     416.6115
   16852     414.3129
   16853     418.0019
   16854     414.4984
   16855     415.9976
   16856     419.0520
   16857     419.4630
   16858     419.6933
   16859     417.0673
   16860     418.8458
   16861     417.4376
   16862     417.5490
   16863     419.3410
   16864     419.0804
   16865     417.1753
   16866     417.2595
   16867     415.5033
   16868     414.5427
   16869     412.7762
   16870     415.3487
   16871     415.5789
   16872     413.2202
   16873     413.0037
   16874     412.5985
   16875     414.1365
   16876     411.9676
   16877     410.4974
   16878     408.4378
   16879     408.2355
   16880     405.6109
   16881     404.6591
   16882     405.5827
   16883     406.2936
   16884     405.4027
   16885     401.9268
   16886     402.7921
   16887     410.2287
   16888     414.1510
   16889     412.9537
   16890     415.0733
   16891     415.0301
   16892     413.7333
   16893     414.4546
   16894     417.6821
   16895     420.6917
   16896     423.6644
   16897     419.3478
   16898     422.1918
   16899     419.2342
   16900     425.1120
   16901     428.3436
   16902     433.0475
   16903     430.4631
   16904     434.4894
   16905     434.2207
   16906     437.1742
   16907     433.1021
   16908     431.7391
   16909     426.9548
   16910     425.6456
   16911     424.5011
   16912     431.7549
   16913     430.0350
   16914     429.5788
   16915     428.7666
   16916     427.4766
   16917     425.2360
   16918     424.0685
   16919     423.5286
   16920     423.0141
   16921     422.0075
   16922     424.3894
   16923     423.6898
   16924     422.7137
   16925     423.0255
   16926     420.9627
   16927     422.8352
   16928     419.3238
   16929     420.6930
   16930     424.2221
   16931     421.2963
   16932     421.6111
   16933     419.7188
   16934     417.9598
   16935     419.9631
   16936     419.9875
   16937     419.9598
   16938     421.4478
   16939     425.4628
   16940     424.6913
   16941     427.9841
   16942     431.1076
   16943     432.2573
   16944     433.8995
   16945     433.0007
   16946     435.1597
   16947     431.7366
   16948     428.8034
   16949     427.3534
   16950     426.8479
   16951     427.7463
   16952     429.4257
   16953     430.6115
   16954     430.9156
   16955     431.3155
   16956     431.1182
   16957     433.6093
   16958     433.5962
   16959     434.3302
   16960     437.5295
   16961     435.5307
   16962     433.2355
   16963     432.3183
   16964     431.0830
   16965     431.2311
   16966     430.8237
   16967     430.4980
   16968     432.4874
   16969     434.3877
   16970     438.0129
   16971     439.9468
   16972     438.9439
   16973     435.5141
   16974     436.1066
   16975     433.5901
   16976     436.8691
   16977     439.4744
   16978     439.0519
   16979     435.3913
   16980     437.7168
   16981     436.1135
   16982     442.3608
   16983     441.7361
   16984     443.7690
   16985     442.8182
   16986     439.6914
   16987     439.6795
   16988     437.6651
   16989     441.3637
   16990     446.1054
   16991     440.8481
   16992     442.3607
   16993     441.1168
   16994     447.1122
   16995     445.2142
   16996     447.9235
   16997     444.9369
   16998     450.5871
   16999     450.9499
   17000     451.4579
   17001     450.1207
   17002     454.3554
   17003     457.3632
   17004     456.1448
   17005     456.3618
   17006     455.8612
   17007     454.4036
   17008     459.8232
   17009     455.7375
   17010     454.1107
   17011     455.2386
   17012     457.1913
   17013     454.2841
   17014     450.2672
   17015     450.4432
   17016     450.6917
   17017     448.7501
   17018     446.8249
   17019     443.7035
   17020     439.2414
   17021     437.9752
   17022     438.6359
   17023     437.7093
   17024     434.9233
   17025     436.0877
   17026     432.6039
   17027     430.2791
   17028     431.7261
   17029     425.3968
   17030     428.3595
   17031     430.7157
   17032     428.4815
   17033     431.8762
   17034     429.2053
   17035     431.7972
   17036     430.2804
   17037     429.0869
   17038     431.1353
   17039     431.5323
   17040     431.0891
   17041     432.3600
   17042     434.4072
   17043     433.4481
   17044     431.6753
   17045     436.6235
   17046     436.6412
   17047     435.9727
   17048     437.2234
   17049     436.2644
   17050     439.1089
   17051     437.1667
   17052     438.2866
   17053     441.1467
   17054     440.5259
   17055     439.5476
   17056     439.0816
   17057     438.7822
   17058     439.8190
   17059     436.9602
   17060     433.5253
   17061     435.1747
   17062     434.5166
   17063     435.9255
   17064     432.4560
   17065     436.9731
   17066     432.2827
   17067     434.0745
   17068     433.3726
   17069     435.2373
   17070     432.4605
   17071     434.5050
   17072     432.9706
   17073     436.3000
   17074     436.9270
   17075     436.6686
   17076     435.3479
   17077     433.8982
   17078     432.3267
   17079     430.0824
   17080     426.4535
   17081     424.3314
   17082     424.3611
   17083     423.3970
   17084     425.7597
   17085     426.6780
   17086     427.6462
   17087     431.7067
   17088     431.7787
   17089     429.1859
   17090     431.1096
   17091     429.8199
   17092     429.6623
   17093     431.5816
   17094     432.8946
   17095     430.8260
   17096     434.5160
   17097     436.3433
   17098     437.2936
   17099     437.9899
   17100     436.1117
   17101     438.9436
   17102     440.1278
   17103     441.0698
   17104     442.0391
   17105     442.2388
   17106     446.0230
   17107     444.9144
   17108     443.6242
   17109     441.7723
   17110     440.8062
   17111     442.3338
   17112     441.5602
   17113     440.0154
   17114     440.4094
   17115     444.6639
   17116     441.8373
   17117     445.7087
   17118     444.0105
   17119     444.5884
   17120     442.1963
   17121     445.1338
   17122     445.2336
   17123     445.7175
   17124     445.7449
   17125     446.8052
   17126     446.7947
   17127     448.8721
   17128     449.2756
   17129     449.5589
   17130     452.1547
   17131     451.5000
   17132     451.9514
   17133     451.7572
   17134     449.9454
   17135     448.0708
   17136     448.0452
   17137     446.9418
   17138     449.7564
   17139     447.4631
   17140     447.7894
   17141     450.2602
   17142     452.7935
   17143     452.9352
   17144     451.7753
   17145     452.3782
   17146     453.0182
   17147     456.5195
   17148     455.7672
   17149     459.9819
   17150     458.4543
   17151     458.4750
   17152     456.8101
   17153     457.6094
   17154     459.3698
   17155     457.4194
   17156     453.3733
   17157     451.4336
   17158     454.6631
   17159     452.7662
   17160     452.9136
   17161     450.6646
   17162     449.0306
   17163     446.9773
   17164     448.4002
   17165     446.8112
   17166     443.8882
   17167     441.8368
   17168     444.5665
   17169     445.5524
   17170     446.7019
   17171     445.6238
   17172     442.1383
   17173     442.1571
   17174     441.6586
   17175     444.6334
   17176     443.9006
   17177     445.3427
   17178     445.4730
   17179     446.1379
   17180     450.7277
   17181     449.6538
   17182     448.7396
   17183     452.4416
   17184     449.2663
   17185     451.9230
   17186     453.6692
   17187     454.8761
   17188     454.8380
   17189     454.0120
   17190     455.5626
   17191     450.4958
   17192     452.1494
   17193     449.0314
   17194     451.1471
   17195     452.7368
   17196     452.4434
   17197     456.0336
   17198     449.8463
   17199     449.6043
   17200     444.7791
   17201     449.7861
   17202     445.5132
   17203     445.0570
   17204     443.8374
   17205     445.2011
   17206     446.7924
   17207     444.3690
   17208     443.9713
   17209     445.3874
   17210     444.5208
   17211     448.6691
   17212     448.2010
   17213     446.6808
   17214     446.4328
   17215     451.2202
   17216     452.0359
   17217     453.3197
   17218     449.0042
   17219     447.7353
   17220     446.6294
   17221     449.3642
   17222     446.2195
   17223     446.3116
   17224     446.4324
   17225     451.5192
   17226     450.0793
   17227     454.3534
   17228     449.2874
   17229     450.1850
   17230     450.0057
   17231     452.6766
   17232     453.9031
   17233     456.0531
   17234     458.0292
   17235     455.2393
   17236     455.0242
   17237     452.1002
   17238     454.3457
   17239     450.2390
   17240     445.9830
   17241     445.9583
   17242     443.9183
   17243     444.1488
   17244     442.8500
   17245     445.1854
   17246     441.0922
   17247     443.0852
   17248     440.9249
   17249     440.2786
   17250     445.2685
   17251     446.0931
   17252     448.1458
   17253     451.5259
   17254     453.9604
   17255     458.5743
   17256     462.9337
   17257     463.4070
   17258     462.2036
   17259     461.5177
   17260     464.0397
   17261     464.1551
   17262     463.7484
   17263     461.8245
   17264     463.4231
   17265     464.8977
   17266     464.0817
   17267     462.0217
   17268     458.8724
   17269     459.0614
   17270     463.5310
   17271     459.4945
   17272     461.3543
   17273     459.4537
   17274     457.7932
   17275     459.3650
   17276     458.9400
   17277     457.7109
   17278     459.4313
   17279     457.9309
   17280     453.1245
   17281     459.9276
   17282     455.4012
   17283     455.7694
   17284     459.6023
   17285     456.6728
   17286     458.0341
   17287     460.6435
   17288     460.7202
   17289     462.5701
   17290     461.3364
   17291     460.9018
   17292     458.6659
   17293     457.3139
   17294     459.0564
   17295     460.3950
   17296     459.3735
   17297     461.4490
   17298     459.7222
   17299     461.9895
   17300     463.5505
   17301     466.9880
   17302     463.5261
   17303     462.0121
   17304     462.8648
   17305     461.5780
   17306     463.2566
   17307     465.3188
   17308     464.2983
   17309     464.7063
   17310     466.0397
   17311     469.5784
   17312     465.9852
   17313     463.3532
   17314     461.3633
   17315     459.6846
   17316     465.7990
   17317     466.9074
   17318     467.4459
   17319     469.6853
   17320     470.4041
   17321     471.0782
   17322     472.8769
   17323     468.6747
   17324     468.5011
   17325     469.5643
   17326     471.8635
   17327     471.0779
   17328     468.3843
   17329     468.8644
   17330     470.9304
   17331     470.7549
   17332     473.1562
   17333     472.9943
   17334     472.5659
   17335     475.2521
   17336     472.8693
   17337     477.5945
   17338     474.7699
   17339     472.3578
   17340     472.7559
   17341     471.4004
   17342     468.8337
   17343     464.5849
   17344     458.6504
   17345     455.2523
   17346     453.7550
   17347     451.4908
   17348     451.0426
   17349     450.2752
   17350     450.6004
   17351     450.9704
   17352     453.9329
   17353     455.0524
   17354     452.9926
   17355     452.4411
   17356     454.2528
   17357     452.7782
   17358     452.9578
   17359     455.4025
   17360     451.3182
   17361     453.3511
   17362     452.5986
   17363     453.3399
   17364     446.9705
   17365     450.1787
   17366     446.8612
   17367     448.4921
   17368     449.1375
   17369     447.8479
   17370     445.4756
   17371     448.3446
   17372     442.8108
   17373     442.5931
   17374     441.7682
   17375     439.3147
   17376     439.7656
   17377     437.5749
   17378     437.1143
   17379     435.6685
   17380     433.4265
   17381     434.2028
   17382     434.1520
   17383     433.4624
   17384     432.0710
   17385     430.7970
   17386     431.8861
   17387     430.4207
   17388     430.6941
   17389     432.8884
   17390     434.5211
   17391     431.3185
   17392     433.8222
   17393     433.6821
   17394     431.0792
   17395     434.5186
   17396     432.1439
   17397     434.2543
   17398     430.4044
   17399     431.0845
   17400     430.4951
   17401     428.8679
   17402     434.4371
   17403     431.0921
   17404     430.8909
   17405     433.5883
   17406     430.3765
   17407     431.1868
   17408     429.8582
   17409     427.5208
   17410     430.4418
   17411     427.8309
   17412     429.1258
   17413     427.4455
   17414     423.3330
   17415     422.4884
   17416     422.6184
   17417     422.8592
   17418     423.5232
   17419     424.3699
   17420     422.9286
   17421     422.0056
   17422     422.6396
   17423     426.0791
   17424     425.8422
   17425     420.0803
   17426     416.2410
   17427     416.1724
   17428     413.4624
   17429     411.4652
   17430     411.1257
   17431     412.1879
   17432     413.2408
   17433     408.5923
   17434     409.4885
   17435     416.6725
   17436     414.3453
   17437     415.8307
   17438     415.4759
   17439     418.6206
   17440     416.9224
   17441     416.0148
   17442     416.5812
   17443     421.2475
   17444     422.0952
   17445     424.6589
   17446     421.3684
   17447     425.6934
   17448     429.5859
   17449     425.0707
   17450     431.2974
   17451     429.6211
   17452     429.8556
   17453     429.1897
   17454     431.7765
   17455     434.8626
   17456     434.5436
   17457     434.1902
   17458     436.7251
   17459     436.6137
   17460     435.5612
   17461     437.8689
   17462     441.4609
   17463     438.8764
   17464     437.3681
   17465     435.4299
   17466     436.6896
   17467     434.5668
   17468     435.1237
   17469     434.7433
   17470     435.2683
   17471     439.2512
   17472     436.7149
   17473     435.8094
   17474     437.8382
   17475     436.0391
   17476     436.9626
   17477     436.8489
   17478     433.1191
   17479     432.7655
   17480     432.8764
   17481     436.8231
   17482     437.9229
   17483     437.2399
   17484     438.5550
   17485     437.8871
   17486     437.0316
   17487     436.3565
   17488     439.4110
   17489     441.5826
   17490     439.6905
   17491     438.6015
   17492     437.9197
   17493     435.7048
   17494     434.6437
   17495     434.1855
   17496     435.7129
   17497     435.8661
   17498     435.1859
   17499     432.4931
   17500     431.4349
   17501     427.4098
   17502     429.9275
   17503     431.0854
   17504     434.3287
   17505     436.2130
   17506     433.7604
   17507     435.2141
   17508     435.1003
   17509     434.9826
   17510     435.4182
   17511     436.1982
   17512     436.1759
   17513     434.8299
   17514     439.6595
   17515     441.4507
   17516     436.2058
   17517     432.2445
   17518     432.6598
   17519     429.0796
   17520     430.2898
   17521     430.7503
   17522     424.9672
   17523     426.5270
   17524     424.6233
   17525     425.9174
   17526     424.1305
   17527     425.3652
   17528     423.2385
   17529     422.6340
   17530     422.6881
   17531     421.3298
   17532     420.7142
   17533     419.0878
   17534     417.0138
   17535     415.8920
   17536     416.9948
   17537     416.0976
   17538     413.9176
   17539     417.4406
   17540     417.0524
   17541     414.8335
   17542     414.4066
   17543     412.7021
   17544     413.4862
   17545     414.1173
   17546     416.0059
   17547     418.4037
   17548     415.5412
   17549     420.9307
   17550     413.7644
   17551     416.5928
   17552     415.3545
   17553     414.5030
   17554     416.0761
   17555     413.0232
   17556     415.3331
   17557     412.1349
   17558     413.8933
   17559     409.9498
   17560     408.9999
   17561     410.7136
   17562     409.8049
   17563     406.4397
   17564     405.8429
   17565     401.3286
   17566     402.9997
   17567     404.1751
   17568     403.6168
   17569     401.9845
   17570     403.7535
   17571     403.4406
   17572     399.7454
   17573     397.3150
   17574     395.3010
   17575     397.6379
   17576     402.4316
   17577     398.3385
   17578     397.4682
   17579     400.8306
   17580     403.6792
   17581     406.4458
   17582     406.7134
   17583     407.3114
   17584     407.0992
   17585     406.2576
   17586     407.3337
   17587     407.8683
   17588     412.9963
   17589     407.7612
   17590     410.1833
   17591     409.3047
   17592     410.9368
   17593     410.6935
   17594     409.9905
   17595     408.5699
   17596     407.8860
   17597     409.1900
   17598     409.8668
   17599     408.1376
   17600     405.8697
   17601     404.9687
   17602     405.3422
   17603     407.6416
   17604     404.5106
   17605     404.0637
   17606     405.7488
   17607     407.5469
   17608     410.7702
   17609     407.4383
   17610     407.2918
   17611     408.1366
   17612     409.0143
   17613     406.9584
   17614     410.9866
   17615     405.9313
   17616     407.7226
   17617     401.8193
   17618     404.0317
   17619     402.0277
   17620     401.6528
   17621     403.0317
   17622     398.7250
   17623     399.5807
   17624     398.2874
   17625     401.9107
   17626     400.6837
   17627     401.8983
   17628     401.3497
   17629     404.0731
   17630     405.2536
   17631     401.8125
   17632     401.6602
   17633     405.1816
   17634     404.0882
   17635     404.1883
   17636     404.7594
   17637     403.3194
   17638     403.8085
   17639     402.2847
   17640     404.5085
   17641     404.0028
   17642     405.6567
   17643     408.6938
   17644     409.7446
   17645     407.3680
   17646     408.2223
   17647     405.9475
   17648     405.5034
   17649     402.7284
   17650     403.3886
   17651     403.4600
   17652     400.9329
   17653     403.8934
   17654     398.3995
   17655     401.1317
   17656     404.3508
   17657     402.2768
   17658     400.0899
   17659     402.7881
   17660     400.7437
   17661     403.1053
   17662     404.6486
   17663     403.6153
   17664     403.5390
   17665     400.1487
   17666     396.7309
   17667     394.6915
   17668     395.0934
   17669     392.1345
   17670     391.4285
   17671     390.8756
   17672     393.0487
   17673     393.9682
   17674     395.5916
   17675     391.6660
   17676     393.0804
   17677     396.0324
   17678     398.6564
   17679     397.1491
   17680     402.4358
   17681     404.8881
   17682     403.2411
   17683     405.0830
   17684     402.4976
   17685     401.7115
   17686     402.2919
   17687     404.8997
   17688     404.8475
   17689     406.4599
   17690     404.2201
   17691     404.1024
   17692     402.7942
   17693     401.5122
   17694     403.6496
   17695     401.9639
   17696     403.7068
   17697     400.6181
   17698     402.8657
   17699     403.2405
   17700     404.5506
   17701     403.9462
   17702     406.1374
   17703     403.4812
   17704     403.0749
   17705     406.2148
   17706     405.4481
   17707     403.5852
   17708     406.6931
   17709     407.9942
   17710     404.4162
   17711     405.2289
   17712     404.0988
   17713     404.0993
   17714     401.2207
   17715     400.6491
   17716     398.3627
   17717     398.0072
   17718     398.9534
   17719     402.7435
   17720     402.8625
   17721     402.8122
   17722     401.4955
   17723     403.1983
   17724     402.2756
   17725     402.6548
   17726     406.2095
   17727     403.3937
   17728     401.4646
   17729     399.2324
   17730     402.0250
   17731     399.6856
   17732     397.9689
   17733     400.6910
   17734     400.4892
   17735     398.1116
   17736     395.3851
   17737     395.3603
   17738     393.3686
   17739     394.4712
   17740     394.0969
   17741     394.3707
   17742     396.2960
   17743     397.6946
   17744     401.8536
   17745     399.7730
   17746     396.4970
   17747     396.3946
   17748     394.0131
   17749     391.5756
   17750     389.2630
   17751     388.4745
   17752     388.1829
   17753     385.9196
   17754     385.5743
   17755     387.6626
   17756     384.3419
   17757     381.0430
   17758     377.3272
   17759     377.1174
   17760     379.2345
   17761     378.3651
   17762     378.1617
   17763     380.6167
   17764     379.1801
   17765     382.8311
   17766     385.4004
   17767     384.7856
   17768     384.8588
   17769     385.2822
   17770     386.1980
   17771     383.1392
   17772     385.9178
   17773     387.8923
   17774     387.6096
   17775     390.0211
   17776     392.4698
   17777     392.1341
   17778     391.9388
   17779     391.8825
   17780     393.8484
   17781     393.5723
   17782     390.2523
   17783     390.6005
   17784     389.4027
   17785     390.2336
   17786     388.4245
   17787     389.3937
   17788     392.3571
   17789     390.6943
   17790     385.4551
   17791     381.5233
   17792     380.1888
   17793     379.0577
   17794     377.8095
   17795     378.8962
   17796     379.2537
   17797     378.9679
   17798     387.2846
   17799     383.6893
   17800     385.1594
   17801     386.5366
   17802     387.4939
   17803     385.6830
   17804     384.3702
   17805     387.1548
   17806     383.2754
   17807     383.8223
   17808     382.8417
   17809     382.8328
   17810     380.6824
   17811     375.4039
   17812     373.5658
   17813     370.6442
   17814     368.8801
   17815     367.4117
   17816     367.3136
   17817     365.5869
   17818     364.2902
   17819     364.0335
   17820     362.4549
   17821     362.4590
   17822     365.8431
   17823     368.0596
   17824     371.9922
   17825     369.5453
   17826     370.9862
   17827     373.0205
   17828     371.7303
   17829     376.8625
   17830     377.4272
   17831     377.2955
   17832     374.7703
   17833     373.6983
   17834     378.9347
   17835     380.4776
   17836     385.0969
   17837     384.0104
   17838     381.0963
   17839     373.4331
   17840     370.3141
   17841     369.8295
   17842     368.4446
   17843     366.8314
   17844     366.9375
   17845     369.9708
   17846     367.3896
   17847     368.6225
   17848     372.1431
   17849     373.4803
   17850     373.1158
   17851     374.8145
   17852     373.2714
   17853     373.4488
   17854     373.8556
   17855     370.4218
   17856     368.7279
   17857     370.0848
   17858     372.8038
   17859     372.7192
   17860     374.4044
   17861     375.3077
   17862     378.6734
   17863     377.1941
   17864     379.5862
   17865     382.8670
   17866     381.0214
   17867     383.2060
   17868     381.7735
   17869     381.4248
   17870     377.8269
   17871     375.6761
   17872     373.0861
   17873     369.6321
   17874     369.7364
   17875     366.6730
   17876     369.4162
   17877     369.1463
   17878     370.3903
   17879     369.0591
   17880     369.6197
   17881     372.3405
   17882     371.8178
   17883     374.5991
   17884     376.4842
   17885     374.6571
   17886     369.4685
   17887     371.7879
   17888     371.7960
   17889     372.1258
   17890     373.8763
   17891     373.3116
   17892     374.6539
   17893     371.8247
   17894     376.3299
   17895     379.7810
   17896     382.5010
   17897     386.2552
   17898     387.7111
   17899     390.4483
   17900     389.3437
   17901     392.1569
   17902     397.3088
   17903     395.5242
   17904     395.3317
   17905     395.9009
   17906     392.3860
   17907     393.6127
   17908     390.3902
   17909     386.6979
   17910     389.5578
   17911     387.6830
   17912     390.7211
   17913     389.1067
   17914     386.6557
   17915     389.2136
   17916     389.8337
   17917     393.7636
   17918     395.9934
   17919     399.7132
   17920     396.6607
   17921     396.1411
   17922     395.0893
   17923     392.7855
   17924     395.3304
   17925     397.2115
   17926     392.1916
   17927     394.6934
   17928     395.9301
   17929     395.7267
   17930     397.7899
   17931     397.6586
   17932     396.0993
   17933     395.5276
   17934     393.8959
   17935     394.4731
   17936     397.0284
   17937     393.4065
   17938     392.4477
   17939     388.4483
   17940     388.0655
   17941     391.6413
   17942     387.4643
   17943     390.8733
   17944     387.9581
   17945     387.7167
   17946     389.1698
   17947     393.0867
   17948     392.1730
   17949     395.2108
   17950     395.2282
   17951     393.2022
   17952     393.5145
   17953     387.7471
   17954     384.1244
   17955     382.1874
   17956     382.4997
   17957     381.4669
   17958     375.5336
   17959     374.1073
   17960     375.4730
   17961     374.6983
   17962     375.2406
   17963     377.3398
   17964     381.3458
   17965     381.8623
   17966     380.0074
   17967     385.9016
   17968     383.7422
   17969     387.9497
   17970     388.0216
   17971     389.2894
   17972     391.2767
   17973     392.7958
   17974     397.1690
   17975     400.4609
   17976     402.6988
   17977     403.0147
   17978     400.1098
   17979     398.9901
   17980     399.3153
   17981     398.2590
   17982     395.6888
   17983     397.5451
   17984     393.2224
   17985     390.8397
   17986     389.3432
   17987     383.6371
   17988     387.6148
   17989     386.8564
   17990     383.5512
   17991     383.1828
   17992     380.7816
   17993     380.4027
   17994     384.9298
   17995     382.1113
   17996     383.1806
   17997     386.7287
   17998     388.2091
   17999     391.4525
   18000     391.3346
   18001     388.7736
   18002     387.8594
   18003     384.8184
   18004     383.2210
   18005     383.7584
   18006     387.8226
   18007     384.2084
   18008     387.9609
   18009     381.4609
   18010     383.4666
   18011     384.6387
   18012     384.4539
   18013     385.2020
   18014     383.2872
   18015     384.7711
   18016     385.6486
   18017     392.9237
   18018     394.3054
   18019     393.0968
   18020     398.5582
   18021     397.6083
   18022     399.1143
   18023     397.6026
   18024     397.5458
   18025     391.4298
   18026     389.8242
   18027     392.2870
   18028     389.2118
   18029     390.3430
   18030     386.2326
   18031     386.4167
   18032     387.1747
   18033     386.9012
   18034     388.0420
   18035     391.5211
   18036     389.1398
   18037     394.2658
   18038     395.3440
   18039     397.2542
   18040     400.4061
   18041     402.8983
   18042     401.9108
   18043     405.9317
   18044     409.1405
   18045     409.4543
   18046     409.4958
   18047     409.6760
   18048     407.7100
   18049     406.5562
   18050     406.7819
   18051     408.9685
   18052     409.2089
   18053     408.0646
   18054     407.2566
   18055     407.8582
   18056     407.4221
   18057     411.6001
   18058     410.1553
   18059     412.7027
   18060     408.9781
   18061     407.9065
   18062     411.3786
   18063     411.8175
   18064     412.4736
   18065     412.7356
   18066     408.8604
   18067     407.7732
   18068     405.4974
   18069     405.3033
   18070     406.9554
   18071     407.9721
   18072     409.7257
   18073     408.9950
   18074     412.5434
   18075     412.5413
   18076     409.5379
   18077     406.8069
   18078     408.8320
   18079     408.5749
   18080     411.7489
   18081     409.6367
   18082     411.5145
   18083     413.2573
   18084     415.6698
   18085     418.3200
   18086     420.4267
   18087     425.8487
   18088     429.5802
   18089     432.9990
   18090     433.1278
   18091     432.8982
   18092     434.0599
   18093     435.7131
   18094     436.9460
   18095     437.4403
   18096     440.3483
   18097     440.1044
   18098     446.9654
   18099     443.2966
   18100     447.2076
   18101     446.2293
   18102     446.4326
   18103     443.5909
   18104     446.3562
   18105     444.4237
   18106     446.0204
   18107     446.1845
   18108     448.0516
   18109     449.0619
   18110     447.6725
   18111     446.7726
   18112     448.1171
   18113     448.4119
   18114     445.3969
   18115     445.2449
   18116     440.0413
   18117     442.2519
   18118     440.0862
   18119     436.8874
   18120     435.7587
   18121     435.6993
   18122     434.0514
   18123     433.2402
   18124     433.0676
   18125     437.2667
   18126     438.2775
   18127     438.6726
   18128     440.6457
   18129     441.1561
   18130     444.5172
   18131     445.3320
   18132     445.5774
   18133     443.7431
   18134     440.2502
   18135     441.2520
   18136     439.8123
   18137     439.6734
   18138     437.4450
   18139     440.0962
   18140     442.6686
   18141     442.8916
   18142     441.0606
   18143     442.9729
   18144     441.0720
   18145     441.5463
   18146     440.5313
   18147     440.6051
   18148     440.0064
   18149     443.8100
   18150     442.5798
   18151     442.3574
   18152     442.3955
   18153     441.8449
   18154     442.0180
   18155     443.6432
   18156     448.4033
   18157     443.7068
   18158     443.8101
   18159     443.7336
   18160     442.6916
   18161     442.1984
   18162     440.4080
   18163     437.4920
   18164     437.1347
   18165     437.5365
   18166     438.8825
   18167     438.9075
   18168     436.3358
   18169     438.7857
   18170     438.3968
   18171     437.7506
   18172     436.8285
   18173     436.6843
   18174     437.4901
   18175     436.6221
   18176     437.3707
   18177     435.5765
   18178     432.0551
   18179     431.1612
   18180     431.7595
   18181     432.5264
[truncated: 2,180,289 more chars]
