# Supplementary material for: Correlating fluorescence microscopy, optical and magnetic tweezers to study single chiral biopolymers such as DNA
Source: Nat Commun. 2024 Mar 29;15:2748. doi: 10.1038/s41467-024-47126-6 (PMC10980717; doi:10.1038/s41467-024-47126-6)
Supplement: Supplementary file 21 — Source Data [file 41467_2024_47126_MOESM21_ESM.zip › source data_final/extd data fig 3/N01_07pN/projected_PlectLocs_N01_07pN.txt]

Frame	Start	End
278	244	286
279	242	288
280	241	288
281	240	289
282	240	288
283	241	288
284	241	289
285	241	287
286	240	285
287	239	284
288	239	284
292	240	282
293	239	281
294	239	282
295	239	286
296	239	287
297	239	289
298	237	291
299	236	289
300	236	287
301	236	287
302	238	287
303	239	287
304	240	289
305	241	288
306	241	286
307	239	288
308	240	288
309	240	289
310	239	288
311	237	287
312	236	287
313	234	287
314	234	287
315	234	287
316	236	289
317	238	291
318	239	289
319	241	289
320	241	289
321	240	290
322	241	291
323	243	291
324	244	290
325	245	291
326	244	292
327	241	292
328	240	292
329	240	292
330	238	291
331	236	289
332	237	288
333	237	289
334	237	289
335	238	289
336	239	290
337	242	291
338	243	293
339	245	294
340	245	293
341	244	293
342	244	292
343	243	290
344	242	292
345	241	293
346	239	294
347	237	296
348	235	297
349	234	296
350	232	296
351	231	294
352	231	294
353	229	294
354	230	295
355	229	294
356	229	293
357	228	290
358	227	290
359	226	291
360	226	291
361	228	290
362	229	291
363	231	290
364	231	290
365	230	292
366	230	292
367	230	293
368	229	293
369	228	293
370	227	293
371	226	292
372	228	292
373	228	291
374	229	292
375	227	290
376	229	289
377	229	287
378	229	287
379	232	287
380	233	289
381	235	291
382	235	294
383	235	296
384	234	297
385	232	297
386	232	297
387	233	295
388	232	296
389	232	297
390	231	297
391	230	296
392	228	296
393	227	293
394	228	294
395	226	295
396	225	296
397	224	296
398	223	294
399	222	293
400	221	293
401	221	294
402	221	295
403	222	297
404	223	296
405	225	294
406	225	294
407	225	293
408	224	294
409	223	292
410	222	293
411	223	296
412	223	296
413	223	296
414	220	300
415	219	300
416	219	300
417	217	299
418	217	299
419	216	299
420	213	298
421	213	297
422	213	297
423	214	297
424	215	296
425	218	294
426	219	295
427	220	294
428	221	293
429	220	296
430	218	299
431	216	298
432	217	299
433	217	298
434	217	299
435	219	299
436	219	299
437	221	300
438	224	299
439	224	299
440	222	299
441	220	300
442	220	301
443	220	302
444	221	302
445	221	300
446	223	300
447	225	299
448	224	299
449	223	299
450	221	298
451	220	298
452	220	298
453	222	299
454	222	298
455	222	298
456	223	298
457	222	298
458	222	299
459	225	300
460	226	300
461	229	301
462	229	299
463	229	299
464	228	298
465	225	298
466	224	297
467	225	295
468	224	295
469	220	294
470	217	294
471	216	293
472	215	293
473	215	293
474	215	293
475	217	295
476	219	295
477	218	296
478	219	298
479	219	297
480	218	297
481	217	298
482	218	298
483	217	299
484	217	302
485	216	305
486	216	305
487	217	305
488	218	305
489	218	306
490	218	306
491	218	307
492	217	309
493	215	308
494	214	305
495	216	301
496	216	298
497	215	296
498	216	295
499	215	295
500	213	299
501	213	300
502	213	299
503	213	299
504	211	300
505	211	301
506	209	301
507	210	301
508	209	302
509	208	301
510	208	301
511	207	300
512	207	299
513	206	299
514	207	300
515	210	301
516	210	300
517	211	300
518	212	301
519	209	302
520	209	303
521	208	304
522	207	303
523	210	304
524	211	305
525	211	305
526	211	306
527	213	305
528	213	306
529	214	306
530	214	307
531	214	306
532	214	308
533	216	309
534	215	309
535	215	308
536	216	308
537	215	308
538	215	307
539	214	307
540	215	309
541	216	307
542	214	308
543	213	307
544	214	307
545	214	307
546	215	308
547	217	308
548	218	309
549	217	310
550	217	311
551	216	310
552	215	311
553	215	309
554	214	309
555	211	309
556	211	310
557	212	310
558	212	310
559	212	312
560	212	312
561	212	311
562	211	311
563	212	311
564	211	311
565	212	310
566	213	309
567	212	310
568	211	309
569	209	309
570	209	310
571	208	311
572	208	311
573	207	311
574	208	312
575	212	313
576	213	311
577	214	309
578	214	307
579	214	306
580	214	307
581	215	306
582	216	307
583	220	302
584	220	302
585	219	302
586	219	303
587	219	303
588	220	302
589	220	304
590	221	304
591	220	305
592	218	306
593	216	307
594	216	307
595	216	305
596	216	305
597	215	305
598	217	305
599	219	305
600	220	305
601	221	305
602	222	306
603	220	308
604	219	308
605	217	307
606	215	306
607	213	305
608	212	303
609	212	302
610	212	301
611	212	302
612	214	301
613	215	301
614	217	301
615	217	302
616	218	301
617	216	301
618	214	303
619	212	304
620	212	304
621	213	304
622	213	305
623	215	305
624	217	302
625	217	299
626	217	298
627	217	298
628	218	297
629	218	296
630	219	297
631	221	297
632	216	300
633	215	302
634	213	304
635	213	305
636	215	305
637	216	303
638	218	301
639	217	302
640	215	303
641	215	305
642	213	305
643	213	307
644	213	306
645	212	307
646	209	307
647	209	308
648	208	306
649	206	309
650	206	309
651	211	310
652	212	310
653	213	311
654	214	311
655	213	309
656	213	308
657	211	309
658	208	312
659	209	312
660	209	313
661	208	313
662	209	312
663	210	311
664	212	308
665	214	306
666	213	303
667	213	302
668	215	302
669	216	303
670	215	305
671	216	308
672	217	309
673	218	308
674	219	306
675	220	303
676	221	304
677	220	305
678	220	304
679	219	305
680	218	305
681	219	306
682	221	305
683	220	305
684	218	306
685	216	308
686	214	307
687	213	308
688	212	307
689	211	308
690	213	307
691	215	305
692	216	308
693	216	309
694	219	308
695	221	308
696	220	309
697	220	309
698	218	308
699	216	308
700	217	308
701	218	307
702	219	308
703	219	308
704	219	309
705	220	311
706	220	311
707	221	311
708	220	311
709	220	311
710	220	313
711	218	314
712	216	314
713	216	314
714	215	314
715	214	313
716	213	312
717	211	311
718	213	311
719	212	311
720	211	312
721	209	313
722	208	312
723	208	312
724	208	313
725	208	314
726	209	313
727	209	313
728	210	312
729	211	311
730	212	308
731	215	306
732	215	304
733	216	304
734	219	302
735	217	304
736	215	307
737	215	309
738	214	308
739	213	310
740	214	312
741	214	313
742	212	315
743	213	317
744	213	318
745	214	318
746	214	319
747	214	319
748	212	320
749	212	320
750	211	318
751	210	318
752	209	318
753	209	318
754	209	319
755	209	317
756	209	316
757	211	316
758	210	314
759	211	313
760	212	313
761	210	314
762	209	314
763	210	314
764	210	315
765	209	317
766	208	319
767	207	319
768	207	319
769	207	320
770	209	322
771	209	321
772	209	321
773	207	321
774	206	321
775	205	320
776	205	319
777	204	320
778	206	320
779	206	319
780	205	319
781	206	320
782	206	319
783	207	319
784	208	322
785	206	321
786	203	320
787	201	320
788	201	321
789	199	319
790	200	322
791	200	322
792	201	321
793	200	320
794	199	320
795	198	320
796	197	321
797	200	320
798	202	320
799	203	320
800	204	320
801	202	320
802	201	321
803	200	322
804	200	321
805	201	321
806	201	321
807	199	321
808	201	321
809	201	320
810	202	317
811	205	314
812	206	314
813	206	316
814	205	319
815	205	321
816	205	320
817	204	321
818	205	321
819	205	322
820	206	324
821	207	326
822	208	326
823	209	326
824	210	325
825	209	326
826	207	325
827	207	326
828	206	326
829	206	327
830	207	326
831	205	325
832	203	324
833	202	322
834	203	319
835	202	317
836	203	317
837	203	315
838	202	314
839	203	315
840	203	314
841	204	316
842	202	318
843	201	318
844	202	319
845	201	320
846	201	321
847	201	321
848	201	320
849	202	320
850	203	321
851	203	321
852	203	320
853	205	320
854	205	318
855	204	318
856	204	317
857	206	316
858	206	316
859	206	316
860	205	316
861	205	316
862	205	315
863	206	317
864	204	318
865	204	319
866	205	319
867	205	317
868	207	317
869	204	316
870	205	316
871	206	315
872	206	314
873	208	314
874	207	314
875	207	316
876	206	318
877	206	318
878	205	318
879	204	320
880	204	321
881	202	321
882	201	321
883	201	323
884	200	324
885	199	324
886	201	325
887	202	323
888	202	321
889	202	320
890	202	320
891	202	320
892	202	319
893	203	319
894	204	320
895	203	320
896	204	321
897	204	320
898	204	320
899	204	320
900	206	318
901	207	317
902	208	317
903	209	317
904	208	317
905	210	317
906	210	316
907	211	315
908	209	317
909	205	318
910	206	320
911	207	322
912	207	322
913	206	323
914	203	321
915	202	321
916	202	320
917	201	319
918	202	320
919	201	322
920	202	323
921	203	323
922	203	323
923	203	325
924	204	326
925	207	327
926	208	327
927	207	326
928	207	325
929	208	324
930	207	324
931	206	325
932	205	324
933	206	324
934	205	325
935	204	325
936	204	326
937	202	324
938	202	324
939	201	326
940	201	328
941	202	328
942	201	326
943	200	325
944	199	325
945	198	324
946	199	324
947	200	324
948	201	322
949	202	319
950	201	319
951	200	319
952	199	320
953	198	322
954	198	322
955	199	323
956	199	324
957	200	325
958	201	324
959	201	327
960	201	327
961	202	328
962	201	328
963	201	327
964	202	327
965	203	326
966	201	326
967	202	327
968	201	326
969	200	326
970	199	327
971	197	329
972	198	329
973	200	328
974	201	329
975	200	330
976	202	329
977	201	330
978	199	330
979	200	330
980	198	330
981	199	331
982	200	331
983	198	330
984	198	328
985	199	329
986	200	329
987	201	328
988	203	328
989	204	326
990	201	325
991	200	324
992	200	323
993	200	322
994	200	321
995	203	319
996	202	319
997	199	321
998	199	322
999	199	322
1000	202	323
1001	202	324
1002	202	325
1003	202	326
1004	203	327
1005	203	325
1006	205	323
1007	208	321
1008	208	320
1009	207	321
1010	205	324
1011	204	325
1012	203	324
1013	203	326
1014	204	327
1015	204	327
1016	204	327
1017	205	327
1018	208	327
1019	212	327
1020	213	326
1021	213	324
1022	210	325
1023	210	325
1024	209	324
1025	209	324
1026	210	323
1027	210	322
1028	209	322
1029	207	324
1030	206	325
1031	207	324
1032	208	322
1033	211	322
1034	209	323
1035	209	324
1036	206	325
1037	207	326
1038	207	325
1039	207	324
1040	205	324
1041	203	324
1042	201	324
1043	202	324
1044	204	323
1045	203	323
1046	202	324
1047	202	323
1048	202	323
1049	201	325
1050	200	325
1051	198	323
1052	197	321
1053	197	322
1054	196	322
1055	195	323
1056	198	325
1057	201	326
1058	200	325
1059	201	324
1060	200	326
1061	201	328
1062	203	328
1063	202	327
1064	204	327
1065	203	328
1066	202	326
1067	199	326
1068	198	326
1069	199	328
1070	198	326
1071	200	326
1072	201	327
1073	199	326
1074	198	327
1075	200	328
1076	201	330
1077	201	330
1078	201	330
1079	201	330
1080	201	328
1081	200	327
1082	200	327
1083	200	326
1084	201	326
1085	201	325
1086	200	327
1087	199	329
1088	199	329
1089	198	329
1090	198	328
1091	198	329
1092	198	328
1093	196	328
1094	198	326
1095	197	325
1096	197	323
1097	197	324
1098	197	324
1099	197	325
1100	196	325
1101	197	325
1102	196	324
1103	193	324
1104	192	325
1105	193	324
1106	193	324
1107	194	323
1108	196	322
1109	195	323
1110	196	322
1111	196	321
1112	196	321
1113	194	322
1114	195	322
1115	196	324
1116	196	324
1117	195	325
1118	194	327
1119	192	329
1120	191	330
1121	192	330
1122	192	328
1123	191	328
1124	191	327
1125	191	328
1126	193	329
1127	193	329
1128	193	330
1129	194	330
1130	195	330
1131	194	328
1132	194	328
1133	196	329
1134	195	329
1135	196	329
1136	196	330
1137	196	329
1138	197	327
1139	198	326
1140	197	325
1141	198	325
1142	196	327
1143	195	326
1144	195	325
1145	192	325
1146	191	326
1147	188	326
1148	188	325
1149	190	325
1150	188	326
1151	185	330
1152	183	331
1153	181	332
1154	182	332
1155	182	330
1156	182	330
1157	179	331
1158	178	332
1159	179	332
1160	179	332
1161	179	332
1162	178	332
1163	178	332
1164	177	332
1165	178	333
1166	177	332
1167	178	331
1168	179	331
1169	180	332
1170	179	332
1171	180	333
1172	182	334
1173	184	335
1174	185	337
1175	186	337
1176	186	337
1177	188	334
1178	188	333
1179	186	332
1180	185	332
1181	184	332
1182	183	331
1183	184	330
1184	186	329
1185	183	330
1186	182	329
1187	182	328
1188	181	327
1189	179	326
1190	181	325
1191	182	325
1192	181	326
1193	183	327
1194	185	328
1195	185	327
1196	184	327
1197	184	329
1198	186	331
1199	188	331
1200	191	332
1201	191	331
1202	189	332
1203	186	332
1204	185	331
1205	183	330
1206	181	331
1207	180	332
1208	179	333
1209	180	333
1210	178	334
1211	179	334
1212	180	336
1213	181	337
1214	182	337
1215	182	336
1216	179	334
1217	181	334
1218	181	335
1219	180	336
1220	180	336
1221	181	336
1222	183	336
1223	185	335
1224	185	336
1225	186	334
1226	189	333
1227	187	334
1228	184	336
1229	183	335
1230	185	333
1231	184	331
1232	183	332
1233	183	330
1234	184	329
1235	186	328
1236	188	330
1237	188	331
1238	188	331
1239	188	329
1240	190	326
1241	190	325
1242	190	323
1243	189	324
1244	189	324
1245	189	325
1246	188	325
1247	188	326
1248	189	327
1249	190	328
1250	190	329
1251	192	330
1252	192	331
1253	191	331
1254	193	330
1255	191	331
1256	192	332
1257	191	331
1258	189	331
1259	187	332
1260	188	331
1261	188	331
1262	188	331
1263	189	329
1264	190	329
1265	191	329
1266	190	330
1267	191	329
1268	191	330
1269	191	330
1270	193	328
1271	192	327
1272	192	325
1273	191	326
1274	188	327
1275	184	328
1276	181	329
1277	179	330
1278	179	331
1279	176	330
1280	175	331
1281	175	332
1282	176	332
1283	177	332
1284	176	333
1285	173	333
1286	174	332
1287	175	332
1288	174	332
1289	173	333
1290	174	333
1291	175	331
1292	175	331
1293	174	333
1294	177	331
1295	176	329
1296	176	329
1297	175	331
1298	175	330
1299	176	328
1300	174	326
1301	173	328
1302	171	328
1303	173	327
1304	175	328
1305	176	328
1306	177	330
1307	178	331
1308	180	329
1309	182	329
1310	184	329
1311	187	328
1312	186	328
1313	185	328
1314	185	329
1315	185	328
1316	184	328
1317	184	329
1318	183	329
1319	182	329
1320	181	327
1321	178	329
1322	177	328
1323	176	329
1324	178	330
1325	177	330
1326	179	330
1327	181	330
1328	182	329
1329	180	330
1330	180	333
1331	180	333
1332	180	334
1333	180	334
1334	180	335
1335	182	335
1336	181	336
1337	182	338
1338	182	340
1339	181	340
1340	180	340
1341	178	342
1342	176	342
1343	175	343
1344	176	343
1345	174	343
1346	173	341
1347	173	340
1348	172	339
1349	173	341
1350	173	342
1351	172	342
1352	175	345
1353	176	344
1354	177	344
1355	178	347
1356	179	346
1357	179	346
1358	179	345
1359	179	345
1360	180	344
1361	181	343
1362	182	342
1363	183	344
1364	184	343
1365	184	341
1366	183	341
1367	181	342
1368	181	342
1369	181	342
1370	179	342
1371	180	342
1372	180	344
1373	179	346
1374	181	346
1375	182	346
1376	183	344
1377	183	344
1378	180	342
1379	178	345
1380	178	345
1381	178	346
1382	177	344
1383	177	345
1384	179	346
1385	179	346
1386	178	343
1387	178	341
1388	177	339
1389	177	340
1390	178	340
1391	179	340
1392	179	339
1393	180	339
1394	182	340
1395	183	340
1396	182	339
1397	183	339
1398	184	339
1399	184	340
1400	186	339
1401	185	337
1402	184	337
1403	184	336
1404	184	336
1405	184	336
1406	183	335
1407	181	335
1408	181	336
1409	181	337
1410	182	341
1411	182	341
1412	183	343
1413	183	343
1414	183	343
1415	185	342
1416	184	345
1417	184	343
1418	183	345
1419	181	345
1420	180	346
1421	180	346
1422	180	346
1423	178	347
1424	178	345
1425	180	346
1426	178	345
1427	177	345
1428	177	342
1429	179	341
1430	180	341
1431	179	344
1432	177	345
1433	178	343
1434	178	342
1435	177	342
1436	178	342
1437	180	341
1438	181	341
1439	181	340
1440	183	338
1441	182	339
1442	182	339
1443	183	338
1444	180	339
1445	182	338
1446	181	338
1447	180	338
1448	181	338
1449	180	339
1450	181	340
1451	182	339
1452	181	340
1453	180	341
1454	180	342
1455	183	341
1456	182	341
1457	183	341
1458	180	343
1459	179	346
1460	177	346
1461	175	348
1462	176	350
1463	176	349
1464	176	351
1465	176	352
1466	177	352
1467	175	352
1468	173	351
1469	173	349
1470	176	348
1471	177	348
1472	177	348
1473	177	348
1474	174	350
1475	172	348
1476	174	348
1477	172	346
1478	171	349
1479	173	351
1480	174	350
1481	172	350
1482	173	351
1483	172	350
1484	171	351
1485	171	350
1486	172	349
1487	172	348
1488	173	348
1489	173	347
1490	175	346
1491	175	347
1492	174	348
1493	177	348
1494	178	348
1495	177	348
1496	177	348
1497	176	347
1498	174	348
1499	174	348
1500	174	349
1501	174	350
1502	173	352
1503	173	352
1504	173	353
1505	173	354
1506	172	354
1507	172	355
1508	171	355
1509	172	356
1510	172	356
1511	173	356
1512	173	356
1513	174	357
1514	173	357
1515	173	357
1516	173	357
1517	173	358
1518	174	357
1519	174	359
1520	174	359
1521	175	357
1522	175	357
1523	174	355
1524	176	354
1525	175	353
1526	175	355
1527	175	354
1528	176	353
1529	176	354
1530	177	356
1531	180	355
1532	177	354
1533	178	354
1534	177	353
1535	179	349
1536	182	344
1537	181	343
1538	177	348
1539	177	349
1540	175	349
1541	176	347
1542	177	347
1543	179	348
1544	178	349
1545	177	350
1546	175	350
1547	176	351
1548	177	354
1549	177	353
1550	174	353
1551	174	354
1552	173	355
1553	172	354
1554	172	355
1555	171	355
1556	171	355
1557	170	355
1558	170	356
1559	169	356
1560	168	356
1561	167	354
1562	167	353
1563	166	353
1564	168	354
1565	169	354
1566	168	353
1567	167	352
1568	168	351
1569	167	349
1570	168	349
1571	167	349
1572	166	350
1573	168	349
1574	167	348
1575	167	349
1576	167	348
1577	165	346
1578	165	346
1579	165	346
1580	165	345
1581	165	345
1582	165	345
1583	165	346
1584	165	347
1585	166	349
1586	165	348
1587	165	349
1588	166	350
1589	167	350
1590	168	351
1591	168	351
1592	168	351
1593	168	352
1594	169	353
1595	168	351
1596	167	352
1597	168	352
1598	168	353
1599	168	353
1600	169	353
1601	170	353
1602	169	354
1603	167	354
1604	165	354
1605	166	355
1606	166	354
1607	165	355
1608	166	356
1609	164	356
1610	163	355
1611	163	356
1612	162	354
1613	160	352
1614	159	352
1615	161	354
1616	161	354
1617	161	354
1618	161	355
1619	162	355
1620	164	356
1621	166	357
1622	165	356
1623	164	354
1624	165	355
1625	165	356
1626	164	356
1627	166	357
1628	164	355
1629	164	355
1630	164	356
1631	164	355
1632	166	355
1633	167	355
1634	168	354
1635	169	356
1636	169	354
1637	169	353
1638	171	353
1639	170	352
1640	170	352
1641	170	349
1642	169	349
1643	167	348
1644	169	349
1645	168	348
1646	169	348
1647	169	347
1648	170	349
1649	170	351
1650	171	349
1651	171	347
1652	172	346
1653	171	345
1654	171	343
1655	172	342
1656	173	339
1657	172	339
1658	172	340
1659	173	339
1660	176	337
1661	175	337
1662	177	338
1663	176	337
1664	176	337
1665	179	336
1666	181	334
1667	179	335
1668	175	338
1669	172	341
1670	175	341
1671	177	341
1672	174	346
1673	173	348
1674	175	349
1675	172	351
1676	171	351
1677	171	350
1678	170	352
1679	169	355
1680	168	356
1681	168	357
1682	167	358
1683	167	359
1684	166	360
1685	166	361
1686	168	359
1687	167	359
1688	166	361
1696	244	285
1697	242	287
1698	241	288
1699	240	288
1700	242	286
1701	241	286
1702	241	284
1703	243	283
1704	242	283
1705	241	284
1706	240	286
1707	241	285
1712	165	361
1713	166	361
1714	165	361
1715	166	361
1716	166	360
1717	166	359
1718	166	360
1719	166	361
1720	236	286
1721	165	361
1722	164	360
1723	163	360
1724	162	359
1725	160	360
1726	158	361
1727	159	361
1728	159	361
1729	161	360
1730	160	361
1731	159	361
1732	159	361
1733	159	361
1734	161	361
1735	161	361
1736	161	361
1737	162	360
1738	160	361
1739	160	361
1740	159	361
1741	218	303
1742	219	302
1743	223	297
1744	225	294
1745	227	291
1746	227	291
1747	160	361
1748	161	361
1749	159	361
1750	159	361
1751	158	361
1752	225	292
1753	223	295
1754	223	295
1755	225	296
1756	225	296
1757	222	297
1758	219	300
1759	160	361
1760	160	360
1761	160	361
1762	161	361
1763	161	361
1764	221	297
1765	223	296
1766	223	298
1767	223	297
1768	164	361
1769	226	293
1770	227	292
1771	228	294
1772	229	291
1773	230	292
1774	164	361
1775	163	361
1776	229	295
1777	228	297
1778	227	297
1779	224	300
1780	224	300
1781	223	302
1782	223	301
1783	165	361
1784	164	361
1785	165	358
1786	166	358
1787	165	359
1788	163	361
1789	162	361
1790	163	361
1791	224	298
1792	227	297
1793	228	298
1794	229	296
1795	231	297
1796	232	295
1797	234	295
1798	232	295
1799	232	295
1800	231	295
1801	231	295
1802	231	292
1803	232	291
1804	159	361
1805	158	361
1806	228	294
1807	229	295
1808	228	295
1809	224	297
1810	226	295
1811	227	292
1812	161	361
1813	162	361
1814	163	359
1815	161	360
1816	161	360
1817	161	360
1818	160	360
1819	160	360
1820	161	359
1821	161	359
1822	162	357
1823	161	356
1824	162	355
1825	161	356
1826	162	356
1827	162	355
1828	160	355
1829	159	355
1830	158	355
1831	157	357
1832	156	357
1833	155	357
1834	155	358
1835	153	359
1836	153	359
1837	153	361
1838	153	361
1839	153	361
1840	154	359
1841	153	361
1842	154	361
1843	223	298
1844	224	298
1845	155	361
1846	155	361
1847	227	294
1848	226	294
1849	227	292
1850	227	293
1851	228	291
1852	226	292
1853	226	291
1854	162	361
1855	162	361
1856	165	358
1857	166	357
1858	167	356
1859	167	357
1860	167	356
1861	168	355
1862	167	356
1863	165	356
1864	165	355
1865	164	354
1866	162	355
1867	162	355
1868	161	353
1869	161	352
1870	160	351
1871	161	353
1872	160	354
1873	159	355
1874	159	355
1875	159	355
1876	158	353
1877	157	351
1878	159	350
1879	161	347
1880	162	347
1881	162	347
1882	161	350
1883	160	353
1884	163	353
1885	161	355
1886	160	356
1887	161	357
1888	162	356
1889	161	355
1890	160	357
1891	159	357
1892	159	357
1893	159	357
1894	160	355
1895	159	355
1896	158	354
1897	156	355
1898	157	354
1899	160	351
1900	159	351
1901	159	351
1902	156	350
1903	155	349
1904	156	351
1905	156	351
1906	157	353
1907	155	356
1908	157	359
1909	157	359
1910	157	358
1911	155	361
1912	219	296
1913	220	295
1914	156	361
1915	221	294
1916	220	293
1917	158	361
1918	158	361
1919	221	294
1920	222	292
1921	223	292
1922	225	293
1923	227	290
1924	227	288
1925	161	361
1926	161	361
1927	161	361
1928	163	358
1929	163	358
1930	162	357
1931	162	358
1932	161	359
1933	162	358
1934	162	358
1935	162	358
1936	162	359
1937	163	359
1938	161	361
1939	226	298
1940	226	300
1941	224	303
1942	220	307
1943	216	310
1944	214	312
1945	215	311
1946	216	310
1947	217	309
1948	217	310
1949	217	309
1950	217	310
1951	217	309
1952	217	307
1953	217	308
1954	218	307
1955	216	306
1956	215	307
1957	216	306
1958	216	309
1959	215	310
1960	164	361
1961	214	309
1962	164	361
1963	164	361
1964	165	361
1965	217	310
1966	165	361
1967	220	309
1968	222	307
1969	222	306
1970	221	305
1971	222	304
1972	220	306
1973	219	308
1974	218	309
1975	218	311
1976	216	312
1977	214	315
1978	213	313
1979	213	313
1980	210	314
1981	210	313
1982	211	311
1983	211	310
1984	213	309
1985	214	308
1986	213	309
1987	212	310
1988	215	307
1989	215	306
1990	216	307
1991	216	307
1992	215	309
1993	213	311
1994	210	312
1995	205	316
1996	204	319
1997	201	320
1998	201	319
1999	200	318
2000	199	319
2001	199	318
2002	198	317
2003	198	317
2004	200	318
2005	203	317
2006	205	315
2007	208	313
2008	211	311
2009	213	309
2010	217	307
2011	158	361
2012	158	361
2013	160	357
2014	160	358
2015	160	359
2016	159	359
2017	157	361
2018	210	308
2019	209	307
2020	209	308
2021	208	309
2022	207	310
2023	206	313
2024	205	312
2025	206	310
2026	207	310
2027	157	361
2028	157	361
2029	215	301
2030	161	358
2031	163	357
2032	163	358
2033	164	356
2034	165	354
2035	167	352
2036	167	349
2037	168	347
2038	169	343
2039	171	342
2040	172	341
2041	173	340
2042	175	341
2043	175	341
2044	175	342
2045	175	344
2046	174	343
2047	175	344
2048	174	344
2049	173	346
2050	173	344
2051	173	344
2052	172	344
2053	172	343
2054	173	341
2055	175	341
2056	175	344
2057	174	347
2058	172	351
2059	170	353
2060	168	355
2061	170	355
2062	172	354
2063	172	352
2064	173	352
2065	172	353
2066	172	354
2067	173	352
2068	174	349
2069	178	346
2070	180	345
2071	181	345
2072	180	344
2073	180	344
2074	181	343
2075	179	344
2076	178	347
2077	177	348
2078	176	351
2079	175	351
2080	174	353
2081	172	354
2082	171	356
2083	171	356
2084	170	356
2085	169	358
2086	166	361
2087	165	361
2088	222	302
2089	226	300
2090	161	361
2091	231	293
2092	235	288
2093	235	288
2094	234	287
2095	232	287
2096	234	285
2097	236	285
2098	233	286
2099	233	286
2100	232	288
2101	230	291
2102	230	291
2103	150	361
2104	150	361
2105	151	360
2106	148	361
2108	235	284
2109	233	286
2110	231	286
2111	227	288
2112	225	289
2113	224	290
2114	222	291
2115	221	292
2116	220	294
2117	219	296
2118	219	297
2119	219	296
2120	220	295
2121	220	294
2122	221	293
2123	224	291
2124	223	293
2125	223	292
2126	223	293
2127	223	295
2128	221	297
2129	220	299
2130	218	300
2131	219	301
2132	222	298
2133	224	296
2134	226	293
2135	230	291
2136	234	288
2137	241	284
2140	242	283
2148	241	283
2149	236	289
2150	237	288
2151	237	288
2152	237	289
2153	235	292
2154	233	294
2155	233	296
2156	233	297
2157	232	300
2158	233	298
2159	148	360
2160	149	358
2161	149	358
2162	150	359
2163	149	361
2164	224	298
2165	225	297
2166	149	361
2167	149	361
2168	149	361
2169	150	361
2170	151	361
2171	151	361
2172	151	361
2173	151	361
2174	151	361
2175	151	361
2176	151	361
2177	152	361
2178	152	361
2179	151	361
2180	151	361
2181	152	361
2182	152	361
2183	224	302
2184	223	302
2185	224	302
2186	226	299
2187	229	295
2188	155	361
2189	155	361
2190	154	361
2191	217	301
2192	213	304
2193	212	305
2194	212	307
2195	211	307
2196	213	306
2197	216	305
2198	217	304
2199	219	302
2200	219	301
2201	219	300
2202	219	297
2203	220	296
2204	220	297
2205	220	297
2206	221	296
2207	223	295
2208	223	296
2209	225	294
2210	225	293
2211	227	292
2212	228	292
2213	228	293
2214	228	293
2215	229	292
2216	230	289
2217	231	289
2218	232	287
2219	231	288
2220	227	290
2221	228	290
2222	228	290
2223	227	289
2224	228	289
2225	227	289
2226	226	291
2227	223	294
2228	221	294
2229	222	292
2230	219	294
2231	220	294
2232	221	293
2233	222	293
2234	222	295
2235	226	291
2236	137	361
2237	136	361
2238	137	360
2239	137	360
2240	138	359
2241	137	361
2242	224	292
2243	222	294
2244	222	297
2245	220	300
2246	219	301
2247	219	300
2248	218	300
2249	215	302
2250	215	302
2251	218	299
2252	222	299
2253	130	361
2254	222	298
2255	223	298
2256	220	299
2257	219	298
2258	220	297
2259	225	292
2260	133	361
2261	134	361
2262	228	293
2263	229	292
2264	229	290
2265	229	289
2266	228	288
2267	227	290
2268	229	290
2269	228	292
2270	229	293
2271	149	361
2272	151	360
2273	150	361
2274	151	360
2275	150	361
2276	151	360
2277	151	359
2278	151	358
2279	149	358
2280	147	360
2281	145	361
2282	142	361
2283	142	361
2284	140	361
2285	140	361
2286	140	361
2287	139	360
2288	140	359
2289	140	359
2290	140	359
2291	139	359
2292	139	359
2293	141	359
2294	142	359
2295	142	361
2296	142	361
2297	217	304
2298	215	305
2299	216	304
2300	218	302
[truncated: 69,225 more rows]
