# Supplementary material for: Correlating fluorescence microscopy, optical and magnetic tweezers to study single chiral biopolymers such as DNA
Source: Nat Commun. 2024 Mar 29;15:2748. doi: 10.1038/s41467-024-47126-6 (PMC10980717; doi:10.1038/s41467-024-47126-6)
Supplement: Supplementary file 21 — Source Data [file 41467_2024_47126_MOESM21_ESM.zip › source data_final/extd data fig 3/N01_07pN/ptraj_BubbleLocs_N01_07pN.txt]

Frame	Start	End
2155	115	117
2160	115	117
2161	115	117
2162	115	117
2169	113	117
2170	114	116
2174	115	117
2391	113	115
2632	153	155
2639	153	155
2644	153	155
2651	282	284
2887	266	268
2900	267	270
2901	220	222
2901	267	269
2903	267	269
2904	267	269
2906	267	269
2907	267	269
2909	267	269
2910	267	270
2912	267	270
2913	267	269
2915	267	269
2916	267	269
2919	267	269
2920	267	269
2923	219	221
2924	267	269
2927	267	269
2938	267	269
2939	267	269
2946	267	269
2948	267	270
2949	267	269
2950	267	269
2959	219	221
2963	219	221
2968	219	221
2972	267	269
2973	267	269
2974	267	269
2976	267	269
2979	267	269
2981	267	269
2982	267	269
2983	267	269
2986	267	269
2987	267	269
2988	267	269
2989	267	269
2990	267	269
2991	267	269
2992	267	269
2993	267	269
2994	267	269
2995	267	269
2996	267	269
2997	267	269
2998	267	269
2999	267	269
3000	267	269
3001	267	269
3004	267	269
3006	267	269
3008	267	269
3009	267	269
3010	267	270
3011	267	269
3012	267	269
3014	267	269
3017	219	221
3018	219	221
3018	267	269
3020	267	269
3021	267	269
3024	267	269
3025	267	269
3026	267	269
3027	267	269
3028	267	269
3029	267	269
3030	267	269
3031	267	269
3033	267	269
3034	267	269
3038	267	269
3039	267	269
3040	246	248
3043	267	269
3044	267	269
3045	267	269
3051	220	222
3058	247	249
3059	247	249
3064	247	249
3065	247	250
3070	219	221
3070	247	250
3071	219	221
3071	247	250
3072	247	250
3075	247	250
3075	267	269
3076	247	250
3077	247	250
3078	247	250
3080	247	250
3081	247	250
3082	247	250
3083	247	250
3084	247	250
3093	267	269
3094	267	269
3095	267	269
3096	267	269
3098	267	269
3104	267	269
3105	267	269
3106	267	269
3107	267	269
3108	267	269
3109	267	270
3110	267	270
3111	267	269
3112	246	248
3113	246	248
3114	246	248
3115	246	248
3116	246	248
3119	267	269
3120	267	269
3121	267	269
3122	267	269
3123	267	270
3124	267	269
3127	267	269
3128	219	221
3128	267	269
3131	267	269
3132	219	221
3132	267	269
3134	267	269
3135	219	221
3136	267	269
3137	267	269
3138	267	269
3139	267	269
3140	267	269
3141	267	269
3146	219	222
3146	267	269
3147	219	221
3148	267	269
3158	247	250
3159	247	250
3160	247	250
3161	247	250
3162	247	250
3163	247	251
3164	247	251
3165	247	251
3166	247	251
3167	247	251
3168	247	250
3169	247	250
3178	247	249
3181	247	250
3182	247	250
3183	247	250
3184	247	249
3185	247	249
3186	246	249
3187	247	249
3188	247	250
3189	247	250
3191	247	249
3192	247	250
3193	247	250
3194	247	251
3194	267	269
3195	247	249
3196	247	249
3197	247	249
3198	247	249
3199	247	249
3200	247	249
3200	267	269
3201	247	250
3202	220	222
3202	247	249
3203	247	249
3204	247	249
3205	247	249
3205	267	269
3206	247	250
3207	247	249
3208	247	249
3209	247	249
3210	247	249
3210	267	269
3213	247	249
3214	247	249
3218	247	249
3249	247	250
3250	247	250
3251	247	250
3252	247	250
3253	247	250
3254	248	250
3255	247	250
3256	247	250
3257	248	250
3258	247	250
3259	247	250
3260	247	250
3261	247	250
3262	248	250
3263	247	250
3264	247	250
3265	247	250
3266	248	251
3267	247	251
3268	247	250
3269	248	250
3270	247	250
3271	247	250
3272	247	250
3273	248	250
3274	247	250
3275	246	250
3276	248	250
3277	248	250
3278	248	250
3279	248	250
3280	248	251
3281	248	250
3282	248	250
3283	248	250
3284	248	250
3285	248	250
3286	248	250
3287	248	250
3288	248	250
3289	248	250
3290	248	250
3291	248	251
3292	248	250
3293	248	250
3294	248	250
3295	248	250
3296	248	250
3297	248	250
3297	267	269
3298	220	222
3298	248	250
3298	267	269
3299	248	250
3300	248	250
3301	248	250
3302	248	250
3303	248	250
3304	248	250
3305	248	250
3306	248	250
3307	248	250
3308	248	251
3309	248	251
3310	248	251
3311	248	251
3312	248	251
3313	248	251
3314	248	251
3315	248	251
3316	248	251
3317	248	251
3318	248	251
3319	248	251
3320	248	251
3321	248	251
3322	248	251
3323	248	251
3324	248	251
3325	248	251
3326	248	251
3327	248	251
3328	248	251
3329	248	251
3330	248	251
3331	248	251
3332	248	251
3333	248	251
3334	248	251
3335	248	251
3336	248	251
3337	248	251
3338	248	251
3339	248	251
3340	248	251
3341	248	251
3342	248	251
3343	248	251
3343	267	269
3344	248	251
3344	267	269
3345	248	251
3345	267	269
3346	248	251
3346	267	269
3347	248	251
3347	267	269
3348	248	251
3348	267	269
3349	248	251
3349	267	269
3350	248	251
3350	267	269
3351	248	251
3351	267	269
3352	248	251
3352	267	269
3353	248	251
3354	248	251
3354	267	269
3355	248	251
3355	267	270
3356	248	251
3356	267	270
3357	248	251
3357	267	270
3358	248	251
3358	267	270
3359	248	251
3359	268	270
3360	248	251
3360	267	270
3361	248	251
3361	267	270
3362	248	251
3362	267	269
3363	248	251
3363	267	269
3364	248	251
3364	267	269
3365	248	251
3365	267	270
3366	248	251
3366	267	270
3367	248	251
3367	267	270
3368	248	251
3368	267	270
3369	248	251
3369	267	270
3370	248	251
3370	267	270
3371	248	251
3371	268	270
3372	248	251
3372	267	270
3373	248	251
3373	268	270
3374	248	251
3374	268	270
3375	248	251
3375	267	270
3376	248	251
3376	267	270
3377	248	251
3377	268	270
3378	248	251
3378	268	270
3379	248	251
3379	268	270
3380	248	251
3380	267	270
3381	248	251
3381	268	270
3382	248	251
3382	267	270
3383	248	251
3383	268	270
3384	248	251
3384	267	269
3385	248	251
3385	267	270
3386	248	251
3386	267	270
3387	248	251
3387	267	269
3388	248	251
3388	267	269
3389	248	251
3389	267	269
3390	248	251
3390	267	269
3391	248	251
3392	248	251
3392	267	269
3393	248	251
3394	248	251
3395	247	251
3396	248	251
3396	267	269
3397	248	251
3397	267	269
3398	248	251
3398	267	269
3399	248	251
3400	248	251
3400	267	269
3401	248	251
3402	248	251
3402	267	269
3403	248	251
3403	267	269
3404	248	251
3404	267	269
3405	248	251
3405	267	269
3406	248	251
3406	267	269
3407	248	251
3408	248	251
3408	267	269
3409	248	251
3410	248	251
3411	248	251
3412	248	251
3413	248	251
3414	248	251
3415	248	251
3416	248	251
3416	267	269
3417	248	251
3417	267	269
3418	248	251
3418	267	269
3419	248	251
3420	248	251
3420	267	269
3421	248	251
3421	267	269
3422	248	251
3422	267	269
3423	248	251
3424	248	251
3425	248	251
3425	267	269
3426	248	251
3427	248	251
3427	267	269
3428	248	251
3429	248	251
3430	248	251
3431	248	251
3432	248	251
3433	248	251
3434	248	251
3435	248	251
3436	248	251
3437	248	251
3438	248	251
3439	248	251
3440	248	251
3441	248	251
3442	248	251
3443	248	251
3444	248	251
3445	248	251
3446	248	251
3447	248	251
3448	248	251
3449	248	251
3450	248	251
3451	248	251
3452	248	251
3453	248	251
3454	248	251
3455	248	251
3456	248	251
3457	248	251
3458	248	251
3459	248	251
3460	248	251
3461	248	251
3462	248	251
3463	248	251
3464	248	251
3465	248	251
3466	248	251
3467	248	251
3468	248	251
3469	248	251
3470	248	251
3471	248	251
3472	248	251
3473	248	251
3474	248	251
3475	248	251
3476	248	251
3477	248	251
3478	248	251
3479	248	251
3480	248	251
3481	248	251
3482	248	251
3483	248	251
3484	248	251
3485	248	251
3486	248	251
3487	248	251
3488	248	251
3489	248	251
3490	248	251
3491	248	251
3492	248	251
3493	248	251
3494	248	251
3495	248	251
3496	248	251
3497	248	251
3498	248	251
3499	248	251
3500	248	251
3501	248	251
3502	248	251
3503	248	251
3504	248	251
3505	248	251
3506	248	251
3507	248	251
3508	248	251
3509	248	251
3510	248	251
3511	248	251
3512	248	251
3513	248	251
3514	248	251
3515	248	251
3516	248	251
3517	248	251
3518	248	251
3519	248	251
3520	248	251
3521	248	251
3522	248	251
3523	248	251
3524	248	251
3525	248	251
3526	248	251
3527	248	251
3528	248	251
3529	248	251
3530	248	251
3531	248	251
3532	248	251
3533	248	251
3534	248	251
3535	248	251
3536	248	251
3537	248	251
3538	248	251
3539	248	251
3540	248	251
3541	248	251
3542	248	251
3543	248	251
3544	248	251
3545	248	251
3546	248	251
3547	248	251
3548	248	251
3549	248	251
3550	248	251
3551	248	251
3552	248	251
3553	248	251
3554	248	251
3555	248	251
3556	248	251
3557	248	251
3558	248	251
3559	248	251
3560	248	251
3561	248	251
3562	248	251
3563	248	251
3564	248	251
3565	248	251
3566	248	251
3567	248	251
3568	248	251
3569	248	251
3570	248	251
3571	248	251
3572	248	251
3573	248	251
3574	248	251
3575	248	251
3576	248	251
3577	248	251
3578	248	251
3579	248	251
3580	248	251
3581	248	251
3582	248	251
3583	248	251
3584	248	251
3585	248	251
3586	248	251
3587	248	251
3588	248	251
3589	248	251
3590	248	251
3591	248	251
3592	248	251
3593	248	251
3594	248	251
3595	248	251
3596	248	251
3597	248	251
3598	219	222
3598	248	251
3599	219	221
3599	248	251
3600	248	251
3601	248	251
3602	248	251
3603	248	251
3604	220	222
3604	248	251
3605	248	251
3606	248	251
3607	248	251
3608	248	251
3609	248	251
3610	248	251
3611	220	222
3611	248	251
3612	248	251
3613	220	222
3613	248	251
3614	248	251
3615	248	251
3616	248	251
3617	248	251
3618	248	251
3619	248	251
3620	248	251
3621	248	251
3622	248	251
3623	248	251
3624	248	251
3625	248	251
3626	248	251
3627	248	251
3628	248	251
3629	248	251
3630	248	251
3631	248	251
3632	248	251
3633	248	251
3634	248	251
3635	248	251
3636	248	251
3637	248	251
3638	248	251
3639	248	251
3640	248	251
3641	248	251
3642	248	251
3643	248	251
3644	248	251
3645	248	251
3646	248	251
3647	248	251
3648	248	251
3649	247	251
3650	248	251
3651	248	251
3652	248	251
3653	248	251
3654	247	251
3655	248	251
3656	248	251
3657	247	251
3658	247	251
3659	248	251
3660	248	251
3661	248	251
3662	248	251
3663	248	251
3664	248	251
3665	248	251
3666	247	251
3667	248	251
3668	247	251
3669	247	251
3670	248	251
3671	247	251
3672	248	251
3673	248	251
3674	247	251
3675	248	250
3676	248	251
3677	248	251
3678	248	251
3679	247	249
3680	248	251
3681	247	251
3682	248	251
3683	248	251
3684	248	250
3685	248	251
3686	248	251
3687	248	251
3688	248	251
3689	248	251
3690	248	251
3691	248	251
3692	248	251
3693	248	251
3694	248	251
3695	248	251
3696	248	251
3697	248	251
3698	248	251
3699	248	251
3700	248	251
3701	248	251
3702	248	251
3703	248	251
3704	248	251
3705	248	251
3706	248	251
3707	248	251
3708	248	251
3709	248	251
3710	248	251
3711	248	251
3712	248	251
3713	248	251
3714	248	251
3715	248	251
3716	248	251
3717	248	251
3718	248	251
3719	248	251
3720	248	251
3721	248	251
3722	247	251
3723	248	251
3724	248	251
3725	248	251
3726	248	251
3727	248	251
3728	248	251
3729	248	251
3730	248	251
3732	248	251
3733	248	251
3734	248	251
3735	248	251
3736	248	251
3737	248	251
3738	248	251
3739	248	251
3740	248	251
3741	248	251
3742	248	251
3743	248	251
3744	248	251
3745	248	251
3746	248	251
3747	248	251
3748	248	251
3749	248	251
3750	248	251
3751	248	251
3752	248	251
3753	248	251
3754	248	251
3755	248	251
3756	248	251
3757	248	251
3758	248	251
3759	248	251
3760	248	251
3761	248	251
3762	248	251
3763	248	251
3764	248	251
3765	248	251
3766	248	251
3767	248	251
3768	248	251
3769	248	251
3770	248	251
3771	248	251
3772	248	251
3773	248	251
3774	248	251
3775	248	251
3776	248	251
3777	248	251
3778	247	251
3779	248	251
3780	248	251
3781	248	251
3782	248	251
3783	248	251
3784	248	251
3785	248	251
3786	248	251
3787	248	251
3788	248	251
3789	248	251
3790	248	251
3791	248	251
3792	248	251
3793	248	251
3794	248	251
3795	247	251
3796	247	251
3797	248	251
3798	247	251
3799	247	251
3800	247	251
3801	247	251
3802	247	251
3803	247	251
3804	248	251
3805	247	251
3806	247	251
3807	247	251
3808	247	251
3809	247	251
3810	247	251
3811	247	251
3812	247	251
3813	247	251
3814	248	251
3815	247	251
3816	247	251
3817	247	251
3818	248	251
3819	248	251
3820	247	251
3821	247	251
3822	247	251
3823	247	251
3824	247	251
3825	247	251
3826	248	251
3827	248	251
3828	248	251
3829	248	251
3830	248	251
3831	248	251
3832	248	251
3833	248	251
3834	248	251
3835	248	251
3836	248	251
3837	248	251
3838	248	251
3840	248	251
3841	248	251
3842	248	251
3844	248	251
3845	248	251
3846	248	251
3847	248	251
3848	248	251
3849	248	251
3851	248	251
3852	248	251
3853	248	251
3854	248	251
3855	248	251
3856	248	251
3857	248	251
3858	248	251
3859	248	251
3860	248	251
3861	248	251
3862	248	251
3863	248	251
3864	248	251
3865	248	251
3866	248	251
3867	248	251
3868	248	251
3869	248	251
3870	248	251
3871	248	251
3872	248	251
3873	248	251
3874	248	251
3875	248	251
3876	248	251
3877	248	251
3878	248	251
3879	248	251
3880	248	251
3881	248	251
3882	248	251
3883	248	251
3884	248	251
3885	248	251
3886	248	250
3887	248	251
3888	248	251
3889	248	251
3890	248	251
3891	248	251
3892	248	251
3893	248	251
3894	248	251
3895	248	251
3896	247	251
3897	247	251
3898	248	251
3899	248	251
3900	248	251
3901	247	251
3902	248	251
3903	248	251
3904	247	251
3905	248	251
3906	248	251
3907	247	251
3908	248	251
3909	248	251
3910	247	251
3911	248	251
3912	248	251
3913	248	251
3914	248	251
3915	247	251
3916	247	251
3917	247	251
3918	247	251
3919	248	251
3920	247	251
3921	247	251
3922	248	251
3923	248	251
3924	248	251
3925	247	251
3926	247	251
3927	248	251
3928	248	251
3930	247	251
3931	247	251
3933	247	251
3934	248	251
3935	248	251
3936	248	251
3937	247	251
3938	248	251
3939	248	251
3940	247	251
3941	248	251
3942	248	251
3943	247	251
3944	247	251
3945	248	251
3946	248	251
3947	248	251
3948	248	251
3949	248	251
3951	247	251
3952	247	251
3953	247	251
3954	248	251
3955	248	251
3956	248	251
3957	248	251
3958	248	251
3959	248	251
3960	248	251
3961	248	251
3962	248	251
3963	248	251
3964	248	251
3965	248	251
3966	248	251
3967	248	251
3968	248	251
3969	247	251
3970	248	251
3971	248	251
3972	248	251
3973	248	251
3974	248	251
3975	248	251
3976	248	251
3977	248	251
3978	248	251
3979	248	251
3980	248	251
3981	248	251
3982	248	251
3983	248	251
3984	248	251
3985	248	251
3986	248	251
3987	248	251
3988	248	251
3989	248	251
3990	248	251
3991	248	251
3992	248	251
3993	248	251
3994	248	251
3995	248	251
3996	248	251
3997	248	251
3998	247	251
3999	248	251
4000	248	251
4001	248	251
4002	248	251
4004	248	251
4005	248	251
4006	248	251
4007	248	251
4008	248	251
4009	248	251
4010	248	251
4011	248	251
4012	248	251
4013	248	251
4014	248	251
4015	248	251
4016	248	251
4017	248	251
4018	248	251
4019	248	251
4020	248	251
4021	248	251
4022	248	251
4023	248	251
4024	248	251
4025	248	251
4026	248	251
4027	248	251
4028	248	251
4029	198	200
4029	248	251
4030	248	251
4031	248	251
4032	248	251
4033	248	251
4034	248	251
4035	248	251
4036	248	251
4037	248	251
4038	248	251
4039	248	251
4040	248	251
4041	248	251
4042	248	251
4043	248	251
4044	248	251
4045	248	251
4046	248	251
4048	248	251
4050	248	251
4051	198	200
4052	248	251
4053	248	251
4056	247	251
4057	248	251
4059	248	251
4061	248	251
4062	248	251
4065	247	251
4066	248	251
4067	248	251
4068	248	251
4069	248	251
4070	248	251
4071	248	251
4072	248	251
4073	247	251
4074	247	251
4076	248	251
4077	247	251
4078	247	251
4079	247	251
4080	248	251
4082	248	251
4083	247	251
4084	247	251
4085	247	251
4086	247	251
4087	247	251
4088	247	251
4089	247	251
4090	248	251
4091	247	251
4092	248	251
4093	247	251
4094	247	251
4095	248	251
4096	248	251
4097	248	251
4098	248	251
4099	248	252
4100	248	251
4101	248	251
4102	248	251
4103	248	251
4104	248	251
4105	248	251
4106	248	251
4107	248	251
4108	248	251
4109	248	251
4110	248	251
4111	248	251
4112	248	251
4113	248	251
4114	248	251
4115	248	251
4116	248	251
4117	248	251
4118	248	251
4119	248	251
4120	247	251
4121	247	251
4122	248	251
4123	248	252
4124	198	200
4125	248	251
4126	198	200
4126	248	251
4127	248	251
4128	248	251
4129	248	251
4130	248	251
4131	248	251
4132	248	251
4133	248	251
4134	248	251
4135	248	251
4136	248	251
4137	248	251
4138	248	251
4139	248	251
4140	248	251
4141	248	251
4142	248	251
4143	248	251
4144	248	251
4145	248	251
4146	248	251
4147	248	251
4148	248	251
4149	248	251
4150	248	251
4151	248	251
4152	248	251
4153	248	251
4154	248	251
4155	248	251
4156	248	251
4157	248	251
4158	248	251
4159	248	251
4160	248	251
4161	248	251
4162	248	251
4163	248	251
4164	248	251
4165	248	251
4167	248	251
4168	248	251
4169	248	251
4170	248	251
4171	248	251
4172	248	251
4173	248	251
4174	248	251
4175	248	251
4176	248	251
4177	248	251
4178	248	251
4179	248	251
4180	248	251
4181	248	251
4182	248	251
4183	248	251
4184	247	251
4185	248	251
4186	248	251
4187	248	251
4188	247	251
4189	247	251
4190	247	252
4191	248	252
4192	248	251
4193	248	251
4194	247	251
4195	248	251
4196	248	251
4197	248	251
4198	247	251
4199	248	251
4200	247	251
4201	248	251
4202	247	251
4203	248	251
4204	248	251
4205	247	251
4206	247	251
4207	248	251
4208	248	251
4210	248	251
4211	248	251
4212	247	251
4213	247	251
4214	248	251
4215	248	251
4216	248	251
4217	248	251
4218	248	251
4219	247	251
4220	248	252
4221	247	251
4222	248	251
4223	248	252
4224	248	252
4225	248	252
4226	248	251
4227	248	252
4228	248	251
4230	248	251
4231	248	251
4232	248	251
4233	248	251
4234	248	251
4235	248	252
4236	248	251
4237	248	251
4238	248	252
4239	248	251
4240	248	251
4241	248	251
4242	248	251
4243	248	252
4244	248	251
4245	248	251
4246	198	200
4246	248	252
4247	250	252
4248	248	252
4249	248	251
4250	248	251
4251	248	251
4252	248	251
4253	248	251
4254	248	251
4255	248	251
4256	248	251
4257	248	251
4258	248	251
4259	248	251
4260	248	251
4261	248	251
4262	248	251
4263	248	251
4264	248	251
4265	248	251
4266	248	251
4267	248	251
4268	247	251
4269	248	251
4270	247	251
4271	248	251
4272	248	251
4273	247	252
4274	248	251
4275	248	251
4276	248	251
4277	248	251
4278	248	251
4279	248	251
4280	248	251
4281	248	251
4282	248	251
4283	248	251
4284	248	251
4285	248	251
4286	248	251
4287	248	251
4288	248	251
4289	248	251
4290	248	251
4291	248	251
4292	248	251
4293	248	252
4294	248	251
4295	248	251
4296	248	251
4297	248	251
4298	248	251
4299	248	251
4300	248	251
4301	248	252
4302	248	251
4303	248	251
4304	247	251
4305	248	251
4306	197	199
4306	248	251
4307	248	251
4308	248	251
4309	248	251
4310	248	251
4311	248	251
4312	248	251
4313	248	251
4314	248	252
4315	248	252
4316	248	251
4317	248	251
4318	248	251
4319	248	251
4320	248	251
4321	248	251
4322	248	251
4324	248	251
4325	248	251
4326	248	251
4327	248	252
4328	248	252
4329	248	251
4330	248	252
4331	248	251
4332	248	251
4333	248	252
4334	248	251
4335	248	251
4336	248	251
4337	248	251
4338	248	251
4339	248	251
4340	248	252
4341	248	251
4342	248	251
4343	248	251
4344	248	252
4345	248	251
4346	248	252
4347	248	252
4348	248	251
4349	248	251
4351	248	251
4352	248	251
4353	248	251
4354	248	252
4355	248	251
4356	248	251
4357	248	251
4358	248	251
4359	248	251
4361	248	251
4362	248	251
4363	248	251
4364	248	251
4365	248	251
4366	248	251
4367	248	251
4368	248	251
4369	248	251
4370	248	251
4371	248	251
4372	248	251
4373	248	251
4374	248	251
4375	248	251
4376	248	251
4378	248	251
4379	248	251
4380	248	251
4381	248	251
4382	248	251
4383	248	251
4384	248	251
4385	248	251
4386	248	251
4388	248	251
4389	248	251
4390	248	252
4391	248	252
4392	248	251
4393	248	251
4394	248	251
4395	248	251
4396	248	251
4397	248	251
4398	248	251
4400	248	251
4401	248	251
4402	248	251
4403	248	251
4404	248	251
4405	248	252
4406	248	252
4407	250	252
4408	248	252
4409	248	252
4410	248	252
4411	248	252
4412	248	252
4413	248	252
4414	248	252
4415	248	252
4416	248	252
4417	248	252
4418	248	252
4419	248	252
4420	248	252
4421	248	252
4422	248	252
4423	248	252
4424	248	252
4425	248	252
4426	248	252
4427	250	252
4428	248	252
4429	250	252
4430	248	252
4431	248	252
4432	248	252
4433	248	252
4434	248	252
4435	248	252
4436	248	252
4437	248	252
4438	248	252
4439	248	252
4440	248	252
4441	248	252
4442	248	252
4443	248	252
4444	248	252
4445	248	252
4446	248	252
4447	250	252
4448	248	252
4449	248	252
4450	248	252
4451	248	252
4452	248	252
4453	250	252
4454	248	252
4455	248	252
4456	248	252
4457	248	252
4458	248	252
4459	248	252
4460	248	252
4461	248	252
4462	248	252
4463	248	252
4464	248	252
4465	248	252
4466	248	252
4467	248	252
4468	248	252
4469	248	252
4470	248	252
4471	248	252
4472	248	252
4473	248	252
4474	250	252
4475	248	252
4476	248	252
4477	248	252
4478	248	252
4479	248	252
4480	248	252
4481	248	252
4482	250	252
4483	248	252
4484	248	252
4485	248	252
4486	248	252
4487	248	252
4488	248	252
4489	248	252
4490	248	252
4491	248	252
4492	248	252
4493	197	199
4493	248	252
4494	248	252
4495	248	252
4496	248	252
4497	248	252
4498	248	252
4499	248	252
4500	248	252
4501	198	200
4501	248	252
4502	248	252
4503	248	252
4504	248	252
4505	248	252
4506	248	252
4507	248	252
4508	248	252
4509	248	252
4510	248	252
4511	248	252
4512	248	253
4513	248	252
4514	248	252
4515	248	252
4516	248	252
4517	248	252
4518	250	252
4519	248	252
4520	248	252
4521	198	200
4521	248	252
4522	198	200
4522	250	252
4523	198	200
4523	248	252
4524	248	252
4525	248	252
4526	248	252
4527	248	252
4528	248	252
4529	248	252
4530	248	252
4531	248	252
4532	248	252
4533	248	252
4534	248	252
4535	248	252
4536	248	252
4537	248	252
4538	198	200
4538	248	252
4539	247	252
4540	248	252
4541	250	252
4542	247	252
4543	248	252
4544	248	252
4545	198	200
4545	248	252
4546	248	252
4547	198	200
4547	248	252
4548	248	252
4549	248	252
4550	248	252
4551	248	252
4552	248	252
4553	247	252
4554	198	200
4554	248	252
4555	247	252
4556	250	252
4557	248	252
4558	248	252
4559	248	252
4560	248	252
4561	198	200
4561	247	252
4562	247	252
4563	250	252
4564	248	252
4565	248	252
4566	198	200
4566	247	252
4567	248	252
4568	248	252
4569	248	252
4570	247	252
4571	247	252
4572	250	252
4573	247	252
4574	248	252
4575	198	200
4575	248	252
4576	248	252
4577	248	252
4578	248	252
4579	248	252
4580	248	252
4581	248	252
4582	248	252
4583	248	252
4584	248	252
4585	248	252
4586	248	252
4587	248	252
4588	248	252
4589	248	252
4590	247	252
4591	248	252
4592	198	200
4592	250	252
4593	250	252
4594	248	252
4595	248	252
4596	247	252
4597	248	252
4598	248	252
4599	248	252
4600	248	252
4601	248	252
4602	250	252
4603	248	252
4604	198	200
4604	247	252
4605	248	252
4606	247	252
4607	248	252
4608	248	252
4609	248	252
4610	247	252
4611	198	200
4611	250	252
4612	250	252
4613	247	252
4614	247	252
4615	250	252
4616	247	252
4617	248	252
4618	250	252
4619	248	252
4620	250	252
4621	248	252
4622	250	252
4623	250	252
4624	248	252
4625	248	252
4626	248	252
4627	248	252
4628	198	200
4628	248	252
4629	248	252
4630	248	252
4631	248	252
4632	248	252
4633	248	252
4634	248	252
4635	248	252
4636	248	252
4637	248	252
4638	248	252
4639	248	252
4640	248	252
4641	248	252
4642	248	252
4643	198	200
4643	248	252
4644	198	200
4644	248	252
4645	248	252
4646	248	252
4647	248	252
4648	247	252
4649	248	252
4650	248	252
4651	248	252
4652	248	252
4653	248	252
4654	248	252
4655	248	252
4656	248	252
4657	248	252
4658	248	252
4659	198	200
4659	248	252
4660	247	252
4661	247	252
4662	198	200
4662	248	252
4663	198	200
4663	248	252
4664	247	252
4665	247	252
4666	247	252
4667	247	252
4668	248	252
4669	198	200
4669	248	252
4670	247	252
4671	247	252
4672	248	252
4673	247	252
4674	248	252
4675	248	252
4676	248	252
4677	248	252
4678	248	252
4679	248	252
4680	248	252
4681	248	252
4682	247	252
4683	248	252
4684	247	252
4685	248	252
4686	248	252
4687	247	252
4688	247	252
4689	248	252
4690	248	252
4691	247	252
4692	248	252
4693	247	252
4694	247	252
4695	247	252
4696	248	252
4697	247	252
4698	248	252
4699	248	252
4700	248	252
4701	248	252
4702	248	252
4703	248	252
4704	248	252
4705	248	252
4706	248	252
4707	248	252
4708	248	252
4709	198	200
4709	248	252
4710	248	252
4711	248	252
4712	248	252
4713	248	252
4714	248	252
4715	248	252
4716	248	252
4717	198	200
4717	248	252
4718	248	252
4719	248	252
4720	248	252
4721	198	200
4721	248	252
4722	248	252
4723	248	252
4724	198	200
4724	248	252
4725	248	252
4726	248	252
4727	248	252
4728	248	252
4729	248	252
4730	248	252
4731	248	252
4732	198	200
4732	248	252
4733	248	252
4734	248	252
4735	198	200
4735	248	252
4736	248	252
4737	198	200
4737	248	252
4738	248	252
4739	198	200
4739	248	252
4740	198	200
4740	248	252
4741	248	252
4742	248	252
4743	248	252
4744	248	252
4745	248	252
4746	248	252
4747	248	252
4748	248	252
4749	248	252
4750	248	252
4751	248	252
4752	248	252
4753	198	200
4753	248	252
4754	248	252
4755	248	252
4756	248	252
4757	248	252
4758	248	252
4759	248	252
4760	198	200
4760	248	252
4761	248	252
4762	248	252
4763	248	252
4764	247	252
4765	247	252
4766	247	252
4767	198	200
4767	247	252
4768	198	200
4768	247	252
4769	248	252
4770	198	200
4770	247	252
4771	248	252
4772	248	252
4773	198	200
4773	247	252
4774	198	200
4774	248	252
4775	248	252
4776	248	252
4777	248	252
4778	198	200
4778	248	252
4779	248	252
4780	247	252
4781	247	252
4782	247	252
4783	248	252
4784	248	252
4785	198	200
4785	248	252
4786	248	252
4787	248	252
4788	247	252
4789	247	252
4790	248	252
4791	248	252
4792	248	252
4793	248	252
4794	247	252
4795	247	252
4796	248	252
4797	198	200
4797	248	252
4798	247	250
4799	247	252
4800	248	252
4801	248	252
4802	248	252
4803	247	252
4804	248	252
4805	248	252
4806	248	252
4807	248	252
4808	248	252
4809	250	252
4810	248	252
4811	248	252
4812	248	252
4813	248	252
4814	248	252
4815	198	200
4815	248	250
4816	248	252
4817	248	252
4818	250	252
4819	248	252
4820	248	252
4821	248	252
4822	248	252
4823	248	252
4824	248	252
4825	248	252
4826	248	252
4827	248	252
4828	248	252
4829	248	252
4830	248	252
4831	248	252
4832	248	252
4833	198	200
4833	248	252
4834	248	252
4835	248	252
4836	248	252
4837	248	252
4838	248	252
4839	248	252
4840	248	252
4841	248	252
4842	248	252
4843	248	252
4844	198	200
4844	248	252
4845	248	252
4846	248	252
4847	250	252
4848	248	252
4849	248	252
4850	248	252
4851	248	252
4852	248	252
4853	198	200
4853	248	252
4854	248	252
4855	198	200
4855	248	252
4856	248	252
4857	248	252
4858	248	252
4859	248	252
4860	248	252
4861	248	250
4862	248	252
4863	248	252
4864	248	252
4865	248	252
4866	248	252
4867	248	252
4868	248	250
4869	248	252
4870	198	200
4870	248	252
4871	248	251
4872	248	252
4873	248	252
4874	248	252
4875	248	252
4876	248	252
4877	248	250
4878	248	252
4879	248	252
4880	248	252
4881	248	252
4882	248	252
4883	248	252
4884	248	252
4885	248	252
4886	248	252
4887	248	252
4888	248	252
4889	248	252
4890	248	252
4891	248	252
4892	248	252
4893	248	252
4894	248	252
4895	248	252
4896	248	250
4897	248	252
4898	198	200
4898	248	252
4899	248	252
4900	248	252
4901	248	252
4902	248	252
4903	248	252
4904	198	200
4904	248	252
4905	248	252
4906	248	252
4907	248	252
4908	248	252
4909	198	200
4909	248	252
4910	248	252
4911	248	252
4912	248	252
4913	248	252
4914	248	252
4915	248	252
4916	248	252
4917	248	250
4918	248	252
4919	248	252
4920	248	252
4921	248	252
4922	248	252
4923	248	252
4924	248	252
4925	248	252
4926	248	252
4927	248	252
4928	248	252
4929	248	252
4930	248	252
4931	248	252
4932	248	252
4933	248	252
4934	248	252
4935	248	252
4936	248	252
4937	248	252
4938	248	252
4939	248	252
4940	248	252
4941	248	252
[truncated: 169,521 more rows]
