# Supplementary material for: Correlating fluorescence microscopy, optical and magnetic tweezers to study single chiral biopolymers such as DNA
Source: Nat Commun. 2024 Mar 29;15:2748. doi: 10.1038/s41467-024-47126-6 (PMC10980717; doi:10.1038/s41467-024-47126-6)
Supplement: Supplementary file 21 — Source Data [file 41467_2024_47126_MOESM21_ESM.zip › source data_final/extd data fig 3/P0_0pN/bends_length_l-15.dat]

    1    34.406    38.037    40.146    28.853    35.887    49.318    31.870    28.972    23.586    41.138    42.215    36.810    21.516    35.332    32.676    47.903    54.899    50.052    45.892    17.412    32.316    49.014    36.203    39.809    32.176    43.407    44.597    38.552    13.461    21.673    32.399    32.995    38.511    27.656    37.769    25.974    22.909    29.935    33.412    39.470    45.706    38.795    53.319    22.362    39.698    27.134    20.219    38.259    20.217    16.869    36.167    33.313    29.983    39.735    28.823    31.946    35.957    26.042    16.614    32.293    55.681    34.920    23.708    33.627    41.839    40.840    40.919    31.424    53.842    47.099    27.872    31.564    39.671    21.743    28.183    34.759    36.807    41.427    31.795    26.522    32.178    33.185    37.446    32.154    46.842    17.243    23.072    37.282    40.252    20.043    24.745    41.913    40.069    12.804    23.856    13.832    27.800    25.341    41.983    33.196    50.798    59.046    39.161    22.116    19.569    25.331    37.723    37.012    39.309    18.606    23.730    36.252    40.802    60.091    39.800    26.615    27.211    39.601    27.761    32.034    51.592    47.904    26.214    38.244    30.868    45.531    34.093    24.808    47.056    26.621    36.406    45.395    25.386    33.422    32.152    35.356    40.480    51.193    30.459    32.128    43.803    31.042    30.413    31.856    41.376    25.898    27.868    33.789    47.392    46.925    25.027    34.215    36.210    31.538    17.917    37.550    35.397    33.456    49.168    38.745    50.034    23.157    28.633    39.873    46.315    22.245    34.410    20.200    35.660    48.670    41.769    37.096    39.129    27.154    31.869    27.722    46.448    27.254    18.585    30.714    39.132    14.982    19.485    32.396    32.063    34.841    14.419    33.251    45.901    25.659    29.582    33.175    30.379    22.999    33.960    21.898    43.799    43.055    47.518    38.445    17.188    39.209    25.852    24.699    44.311    15.202    34.074    23.206    18.855    42.529    36.678    40.959    21.979    41.949    35.509    26.899    39.325    18.026    37.288    44.359    55.900    31.416    34.248    46.342    29.864    40.244    34.505    39.016    19.736    46.418    41.780    28.077    19.164    25.339    51.934    45.561    39.134    26.287    17.066    56.985    33.932    48.944    47.051    41.032    17.485    39.345    42.143    43.658    39.367    41.865    29.374    19.613    39.196    37.314    52.557    29.451    24.248    40.693    14.904    28.831    34.748    33.728    27.632    31.267    39.571    32.983    44.949    17.304    17.882    10.777    26.016    46.541    30.074    36.831    42.078    51.656    31.985    22.959    31.610    25.135    36.450    45.841    20.665    11.584    34.664    32.953    35.832    27.476    46.214    43.051    48.925    27.524    32.072    43.134    42.244    54.999    42.042    43.314    14.992    23.909    30.872    57.350    44.833    28.335    36.970    40.098    55.579    56.535    42.900    38.799    49.677    45.735    32.604    21.998    41.806    25.861    36.813    41.647    34.009    20.014    40.854    39.164    45.686    34.655    28.821    43.331    31.805    27.822    39.746    32.235    36.260    27.219    43.002    43.547    31.631    41.654    30.906    57.716    29.850    19.665    41.855    27.111    31.575    15.529    38.493    31.893    30.201    55.432    43.504    49.369    58.423    32.447    44.847    23.294    32.767    54.397    26.311    36.406    22.401    23.676    38.923    36.738    44.854    49.104    31.657    25.522    20.528    32.258    31.806    56.967    61.692    39.681    13.320    34.338    29.951    28.153    37.730    18.825    52.615    30.704    19.296    43.683    31.043    41.196    44.712    38.260    46.785    26.271    35.824    39.264    26.174    27.546    52.387    13.000    40.351    16.525    47.039    19.149    39.179    36.594    59.870    46.764    50.914    53.527    14.555    36.671    26.548    56.840    16.218    45.261    24.285    49.788    33.823    48.736    52.721    37.903    36.396    22.408    45.474    24.100    39.683    18.655    33.857    24.043    29.739    24.017    32.631    18.494    25.738    28.040    20.067    31.942    24.310    30.766    43.211    24.332    47.648    18.206    47.852    32.033    37.599    37.779    33.160    19.295    28.496    22.619    29.267    35.851    26.401    52.979    12.394    26.793    35.307    21.232    38.452    39.301    36.701    24.447    24.712    22.278    25.684    27.864    45.540    24.671    39.006     8.654    20.700    32.848    19.781    48.505    31.514    44.325    40.092    32.320    22.362    22.316    17.944    35.944    21.293    24.165    30.811    53.399    48.004    38.378    45.920    45.446    22.046    45.709    34.656    49.128    30.407    20.429    43.330    28.257    26.090    34.260    35.637    36.355    27.004    25.732    16.175    28.998    39.875    31.757    41.466    35.486    29.164    48.990    27.434    40.696    54.333    40.518    41.440    24.074    28.440    31.658    33.148    25.113    36.990    45.097    24.288    52.394    27.253    26.266    21.053    41.535    24.527    21.287    36.215    26.213    34.730    36.691    28.008    34.888     6.378    44.297    56.551    42.124    26.859     8.241    29.049    38.026    49.818    31.344    38.487    28.868    37.134    40.662    32.165    36.057    45.487    45.643    40.970    32.005    29.691    27.619    13.710    23.880    29.755    21.992    39.754    28.694    30.356    18.922    46.917    24.929    42.896    36.410    46.735    36.927    48.039    33.866    31.758    48.736    30.011    41.872    21.564    17.580    21.746    28.935    42.883    40.753    16.168    51.980    52.413    44.290    31.640    45.991    29.602    33.388    29.503    39.005    47.375    27.503    42.253    41.219    35.138    28.838    30.257    22.253    38.637    35.019    34.458    20.483    32.231    26.001    22.803    33.034    29.864    35.029    29.749    33.094    26.121    33.562    53.155    38.926    33.946    42.856    29.124    44.180    44.164    27.536    38.787    28.123    22.907    41.050    44.337    51.078    27.024    46.983    31.993    46.715    56.748    28.624    57.648    41.572    51.610    34.366    28.266    27.937    43.696    46.012    52.186    51.588    22.965    25.502    19.525    32.376    32.679    38.974    33.854    33.249    31.046    34.593    41.157    33.446    50.938    19.048    43.618    22.515    40.775    35.396    38.483    25.461     9.766    39.908    35.118    19.244    12.656    38.541    27.124    42.539    27.988    42.491    14.943    35.839    49.796    26.471    37.162    33.151    38.176    21.418    43.762    18.487    38.311    45.381    36.665    48.071    38.149    41.297    47.832    36.334    29.134    28.017    36.865    38.812    45.714    37.212    34.379    39.901    58.819    65.079    35.279    41.820    34.720    17.368    34.823    35.766    24.668    35.270    38.511    49.041    24.567    47.239    25.662    28.164    34.030    24.922    23.486    48.708    45.972    43.168    28.369    35.707    19.318    44.244    33.136    17.220    41.674    26.286    46.471    12.632    26.066    24.412    47.215    29.766    27.855    32.992    11.524    24.054    28.677    24.800    10.445    28.919    45.820    54.421    58.820    57.293    24.852    27.310    24.720    33.504    31.925    30.989    42.048    32.119    15.580    59.193    19.074    40.973    26.630    24.605    33.646    26.159    20.700    34.125    40.351    32.215    42.061    42.166    34.159    48.922    47.832    31.771    41.888    34.214    34.499    38.097    37.661    26.143    35.405    32.400    40.067    29.912    41.072    31.871    42.084    24.763    40.756    44.332    39.076    21.953    41.904    24.294    29.448    38.984    43.157    46.173    26.140    51.864    37.398    35.064    40.764    26.407    48.005    43.393    16.123    38.615    41.757    21.102    29.538    25.969    30.645    28.642    35.411    23.369    40.812    20.371    44.241    58.179    22.684    45.339    21.245    44.655    37.137    17.752    30.542    26.891    13.545    44.185    36.749    36.349    38.114    50.071    16.771    21.949    26.251    12.651    21.614    27.155    26.206    38.579    17.741    38.675    52.677    51.729    22.714    24.589    44.112    46.920    40.608    55.207    32.278    23.226    24.519    34.365    37.672    42.338    20.174    32.529    23.693    25.643    39.578    44.825    32.217    21.980    49.073    22.615    29.630    39.539    43.823    15.668    34.366    41.651    30.970    37.685    39.487    35.452    42.892    26.978    29.941    36.096    23.114    23.738    49.439    26.650    19.849    39.188    43.359    25.843    32.845    25.463    39.156    48.227    31.353    29.182    56.191    29.379    48.750    32.535    34.113    31.695    47.563    37.357    28.420    43.863    20.146    47.687    32.584    23.802    10.659    45.331    28.001    59.822    39.424    54.631    27.851    31.495    49.737    44.642    29.376    63.186    39.806    26.194    24.370    38.828    39.929    32.481    28.820    42.317    26.796    28.898    36.446    40.310    32.048    33.486    35.957    42.328    32.854    41.365    29.515    31.745    39.463    39.263    36.775    25.546    27.357    28.521    37.158    39.066    39.442    33.068    24.588    22.542    57.699    18.976    37.153    37.455    31.791    35.916    35.510    43.478    40.924    25.773    28.988    38.002    33.457    35.205    44.132    24.251    34.670    13.938    37.817    28.333    53.079    41.409    33.193    31.110    16.744    39.950    39.523    29.418    55.705    33.318    27.545    35.282    37.233    42.072    50.602    34.976    17.770    29.124    30.988    27.113    43.314    24.496    37.994    32.989    47.665    34.132    44.554    37.088    34.221    22.554    34.844    25.530    38.864    38.062    41.413    36.413    45.282    41.047    48.274    39.923    46.391    51.460    37.247    47.774    32.365    31.975    44.234    46.245    39.220    31.737    55.540    32.163    40.147    42.941    29.716    25.071    39.710    26.441    26.582    29.006    34.648    38.263    41.450    29.501    42.163    38.097    32.415    24.383    29.583    37.078    34.818    40.012    24.286    24.119    26.519    27.442    34.006    40.827    41.952    51.744    42.315    33.260    34.345    20.145    35.237    38.627    43.451    42.215    18.269     7.614    24.282    44.404    52.746    28.286    53.146    38.274    42.090    46.204    33.684    40.655    43.331    34.947    26.552    26.201    33.786    30.436    18.857    21.640    43.945    55.762    48.619    37.991    43.586    17.150    12.822    12.226    41.574    36.665    21.420    20.612    28.497    25.720    22.278    40.257    42.571    43.359    44.046    15.647    39.945    17.775    24.723    35.253    51.356    22.472    34.199    47.496    49.680    27.107    32.321    31.107    33.508    28.008    28.277     8.622    27.015    32.471    45.972    43.872    23.782    37.385    22.319    43.829    33.464    30.507    18.276    30.642    47.019    46.050    44.735    47.190    41.620    35.889    57.415    42.684    34.798    31.124    43.282    32.518    32.632    20.275    42.053    34.819    44.507    26.398    43.676    38.398    42.146    48.930    14.656    32.981    29.192    27.980    37.090     8.143    25.939    45.195    40.309    51.717    27.391    36.088     7.082    15.671    24.938    34.826    22.676    24.141    44.537    43.289    32.637    23.487    19.479    49.458    28.621    18.135    18.897    24.206    22.029    40.166    37.626    37.469    34.863    32.883    45.294    12.917    19.150    33.157    35.843    19.160    33.405    29.793    40.477    21.795    25.589    12.478    31.764    28.058    41.869    22.583    31.876    27.380    37.862    24.876    45.410    25.633    29.906    37.308    20.357    39.396    27.410    30.798    38.878    47.340    39.358    48.032    19.500    40.625    38.205    36.288    46.966    24.946    27.909    23.937    26.112    47.765    28.538    39.244    35.835    30.517    37.338    45.420    31.545    29.114    41.871    42.657    26.324    21.474    53.305    24.509    45.578    38.706    45.658    35.073    38.341    32.748    28.393    36.598    24.763    35.682    27.802    16.803    31.462    22.419    33.984    34.840    30.584    29.991    35.795    35.993    23.544    30.039    18.783    12.693    52.835    38.349    39.649    34.653    20.162    29.559    28.381    36.268    19.430    19.232    28.834    39.148    26.355    35.252    31.532    36.857    37.587    27.538    35.824    10.699    36.454    10.411    38.830    34.312    35.721    44.856    38.069    31.971    37.824    27.290    48.337    13.149    49.819    39.686    36.601    25.765    51.188    54.149    37.765    36.954     7.042    37.933    19.846    39.546    25.071    28.973    46.397    23.908    36.726    38.170    30.277    38.368    16.487    35.048    43.700    51.254    33.279    52.851    22.120    35.353    38.625    48.053    40.962    31.293    42.485    28.532    33.412    33.274    25.606    39.118    29.440    34.223     8.610    27.352    39.278    44.994    42.849    41.623    33.932    45.074    26.182    24.873    40.257    30.422    27.775    50.852    21.472    38.019    47.798    46.411    36.087    49.843    27.386    46.932    21.463    54.462    30.232    19.232    36.216    38.018    30.274    34.661    37.908    34.797    25.166    43.323    48.093    36.487    38.938    47.609    13.717    38.880    37.763    23.426    46.535    25.741    23.499    38.996    40.588    27.757    39.635    43.686    32.576    36.365    35.535    21.754    26.912    15.140    21.727     4.918    27.250    33.421    20.727    34.962    42.673    20.116    34.191     4.221    34.889    20.409    22.932    35.564    35.685    18.223    37.367    30.980    31.398    46.015    39.791    17.013    32.262    41.315    28.720    21.646    30.881    30.681    36.719    41.542    32.769    49.384    14.326    47.537    34.018    26.627    28.647    39.427    28.873    22.275    39.723    14.916    36.238    27.580    44.940    36.621    25.194    49.153    30.585    23.635    35.978    30.960    31.539    24.951    36.445    39.644    32.192    28.079    44.219    30.111    46.429    34.698    44.888    13.545    41.436    37.021    30.458    36.635    33.853    40.093    22.723    43.294    39.761    56.087    27.945    39.243    28.932    17.220    35.010    34.562    43.794    36.462    61.885    43.839    46.511    17.311    28.812    26.934    49.814    18.280    36.583    20.612    35.778    26.620    44.202    30.413    28.490    44.190    45.564    44.211    55.613    44.855    43.666    26.633    39.949    45.343    53.091    27.796    40.764    35.897    43.675    42.042    28.219    41.988    29.986    48.050    35.625    55.814    32.470    19.343    61.775    46.232    43.169    30.546    56.031    41.674    41.158    20.223    20.595    19.584    31.758    57.084    41.360    18.884    24.995    33.878    52.591    31.728    37.474    21.534    11.173    41.646    33.864    43.320    30.251    37.379    29.709    13.264    36.428    24.552    51.710    48.449    38.126    54.780    43.046    20.039    34.288    19.676    10.351    40.425    37.023    42.008    41.676    25.509    55.865    21.053    42.803    39.257    60.604    33.362    49.929    32.276    47.569    37.687    38.951    14.789    29.535    37.632    29.061    10.544    24.008    35.046    57.260    28.276    27.900    40.692    37.738    20.479    39.400    45.337    17.704    52.404    33.365    42.211    49.526    32.780    26.639    14.150    50.225    40.839    42.190    43.739    25.611    19.381    35.346    29.032    32.880    39.602    57.342    16.369    64.960    36.001    31.436    29.946    37.471    27.348    50.363    13.967    19.316    14.662    52.325    34.042    53.797    18.563    32.669    27.570    32.584    40.328    45.389    45.579    43.857    42.184    38.947    44.353    51.346    40.203    35.000    15.216    37.425    44.695    33.352    20.762    24.380    24.885    41.954    41.352    29.484    57.309    48.955    22.712    41.387    16.192    26.116    27.073    40.131    37.103    40.079    38.525    23.988    40.215    35.728    28.205    47.106    33.833    24.318    34.782    47.279    51.450    26.881    34.528    43.668    37.475    45.920    41.219    55.486    30.181    40.493    58.870    44.784    36.352    48.569    17.993    37.475    38.160    38.381    40.325    42.187    33.442    18.953    39.200    43.177    48.816    32.487    41.295    36.735    49.116    44.741    37.609    43.148    17.425    41.353    30.712    34.057    54.227    28.619    22.886    20.932    27.465    36.615    37.246    37.640    38.928    44.094    41.394    40.012    42.018    40.000    58.257    55.648    49.311    20.442    32.874    42.700    19.663    54.084    32.040    36.450    50.893    43.314    37.980    45.717    40.622    37.459    32.340    27.295    33.047    37.223    29.219    36.822    14.971    59.873    26.619    29.340    35.815    32.408    33.746    32.483    32.829    28.345    38.032    26.973    41.168    36.520    52.251     2.468    47.072    41.433    50.256    36.835    17.229    22.238    30.359    44.443     2.102    39.603    35.662    40.263    41.772    45.670    30.167    36.281    44.563    25.415    40.538    45.363    42.457    30.552    24.773    29.028    30.084    32.774    37.919    21.474    44.053    35.990    34.659    30.214    30.821    32.021    29.608    13.495    31.782    28.997    14.913    13.282    32.907    14.853    62.300    25.732    31.932    33.508    37.035    50.533    25.877    30.623    42.170    50.202    51.193    28.821    38.750    31.469    14.259    53.630    35.101    25.100    31.768    18.118    40.395    28.858    47.122    48.820    36.507    25.950    36.661    22.524    23.846    35.185    30.110    48.721    28.824     8.323    38.435    20.873    31.544    35.630    34.371    28.819    35.461    29.371    51.961    21.035    40.464    37.830    18.493    33.545    39.164    26.071    36.051    39.316    13.063    51.170    41.592    21.174     9.972    22.634    34.766    37.184    50.323    27.933    41.127    33.047    40.488    29.448    37.946    42.383    40.516    31.731    29.566    33.872    30.791    46.966    31.558    60.456    17.699    44.480    44.608    40.414    50.562    59.380    30.615    20.636    23.759    44.392    39.617    29.816    39.140    58.083    33.216    33.057    29.335    40.776    37.492    46.051    44.014    43.133    36.522    38.593    20.669    35.034    28.191    49.831    31.300    51.494    36.300    48.580    29.591    43.110    15.573    31.100    46.705    55.978    42.276    32.785    47.174    38.383    45.372    37.376    16.575    32.654    22.347    42.907    30.826    42.164    24.506    48.319    38.093    41.959    46.065    68.301    31.073    15.025    39.943    46.538    18.349    62.503    14.654    57.814    24.262    44.058    31.514    47.125    44.034    33.767    29.872    35.249    57.988    37.065    36.782    29.661    46.969    46.324    26.645    28.126    40.164    28.853    28.239    43.814    35.762    49.712    38.469    49.067    31.244    37.102    24.856    31.750    49.116    32.619    41.962    22.304    41.530    19.163    12.018    50.933    26.789    41.569    43.226    36.847    54.570    39.986    20.747    46.161    24.867    45.855    44.462    37.543    39.626    21.712    33.930    13.914    43.725    15.236    44.484    21.670    20.998    41.581    32.693    25.881    32.711    45.073    44.068    36.543    42.632    38.993    35.166    41.565    27.957    32.441    39.901    39.575    33.939    29.282    50.409    39.213    24.328    30.855    29.014    31.090    38.243    30.789    34.955    36.306    27.675    20.062    34.367    40.485    29.018    33.288    48.167    28.223    60.987    47.267    45.158    19.895    37.480    27.201    35.737    42.729    41.263    46.120    24.836    35.249    39.309    50.944    25.098    18.971    28.438    33.002    47.399    30.524    28.919    47.120    13.489    27.816    40.232    38.776    24.515    33.598    30.536    28.372    52.739     4.332    47.609    45.335    33.450    46.163    45.678    34.916    28.607    37.742    30.597    19.539    47.244    33.394    45.344    52.083    28.688    45.691    28.832    27.742    41.123    22.478    32.714    39.103    22.861    51.361    18.900    53.034    44.260    45.532    40.391    42.781    32.555    44.800    31.822    20.014    31.228    23.493    42.543    29.741    38.985    27.925    39.095    26.045    33.269    28.440    50.514    34.358    36.510    46.558    34.053    39.606    39.793    19.161    35.934    26.604    51.125    34.217    34.421    36.732    38.728    40.071    44.755    33.497    20.837    40.034    28.658    40.048    40.947    33.850    54.317    36.284    18.320    25.322    14.771    24.878    43.615    33.072    49.734    35.067    33.011    45.074    33.611    39.643    34.245    35.447    30.167    36.421    29.482    58.016    32.208    50.564    40.258    37.681    45.387    27.034    32.255    30.852    30.761    17.491    43.956    37.196    43.668    37.624    41.750    25.781    37.902    12.812    25.931    54.778    16.734    59.115    35.402    56.561    30.591    37.079    29.996    37.748    21.326    30.610    69.397    54.475    41.539    26.052    20.427    42.379    47.467    57.731    31.836    32.419    34.292    49.871    21.239    48.107    39.044    40.241    33.419    20.759    30.851    34.480    32.835    35.703    37.105    36.421    41.532    24.904    37.782    37.685    36.654    34.524    31.393    26.830    18.590    13.001    39.694    35.448    38.617    38.644    58.185    39.022    24.502    32.102    30.537    24.216    41.209    39.323    24.032    24.365    22.378    50.968    47.002    45.603    29.211    39.248    39.929    34.681    51.022    30.276    44.620    44.125    35.421    49.025    37.489    33.019    49.205    38.575    24.701    46.227    20.433    31.386    26.099    42.151    23.564    52.664    10.675    48.061    22.125    27.518    44.843    36.408    38.808    36.051    40.717    33.951    21.702    45.305    27.617    21.522    31.848    36.728    37.020    50.296    26.422    31.724    33.874    36.619    38.242    33.358    47.624    40.460    47.356    28.632    45.965    37.116    42.721    49.078    29.955    35.860    48.238    18.195    56.838    45.511    32.720    44.318    35.483    28.539    45.566    46.751    41.883    33.583    50.843    28.694    70.424    39.548    26.185    33.156    34.692    37.860    42.806    35.396    39.174    45.723    20.826    28.654    35.314    29.696    13.755    44.982    22.883    27.465    11.190    44.492    14.600    29.581    31.949    33.388    17.531    31.484    17.233    33.383    30.233    43.727    30.184    32.590    28.972    31.076    22.659    29.348    36.547    36.006    59.189    30.610    48.572    51.657    38.629    35.097    30.230    40.763    45.896    26.760    39.354    28.492    30.252    27.865    52.063    25.985    32.535    26.092    42.694    42.809    36.784    17.795    31.995    23.857    25.951    36.993    52.657    25.758    37.971    29.791    47.243    24.980    33.676    31.877    24.781    44.409    22.709    42.508    39.037    25.047    40.883    25.464    51.651    17.346    56.926    30.585    28.128    31.450    35.643    37.322    30.497    29.660    23.282    39.071    33.023    56.076    22.103    44.787    25.374    37.600    36.341    47.246    30.712    38.950    27.752    34.291    53.992    24.471    43.005    21.340    57.901    29.523    53.569    29.168    14.906    49.042    29.271    36.582    24.825    45.958    50.811    40.822    30.103    25.243    25.918    36.694    39.887    57.167    20.970    43.878    26.037    33.943    18.123    33.973    24.249    36.630    30.661    31.829    26.431    34.112    31.338    21.209    35.864    34.078    26.773    50.582    52.823    51.246    40.532    40.863    51.647    37.353    38.558    31.933    18.256    51.152    29.274    47.363    32.830    39.559    38.318    39.873    35.342    43.925    23.335    42.420    54.788    21.794    13.522    48.674    51.518    34.932    23.184    29.004    30.456    40.877    45.721    37.252    34.457    44.562    38.388    41.203    20.556    45.218    28.504    45.162    51.134    34.412    18.049    50.568    19.665    36.934    27.395    18.991    35.763    32.544    40.152    40.823    19.878    34.822    30.561    45.242    36.871    51.885    25.696    40.804    27.898    30.746    24.175    36.784    34.499    35.164    21.421    46.306    53.756    25.380    23.303    28.130    43.657    31.642    41.052    49.561    28.604    33.982    29.688    28.371    30.188    27.579    39.996    39.423    29.115    29.019    59.517    41.708    47.671    51.618    33.187    31.278    24.454    28.528    28.663    40.079    44.450    35.428    33.259    18.533    19.212    21.774    30.546    32.119    34.517    40.255    37.552    50.143    37.714    39.619    19.031    29.547    28.635    43.831    44.542    29.039    56.158    19.121    38.616    32.383    43.584    49.104    32.116    19.230    66.375    46.864    43.508    54.132    18.531    39.288    21.157    29.364    30.870    54.236    46.183    40.240    33.684    26.642    24.407    35.057    35.929    36.232    42.014    30.488    45.028    35.474    11.120    39.821    30.248    43.278    45.150    42.530    31.318    31.513    30.777    38.053    48.672    28.537    38.108    27.056    34.638    38.929    35.282    16.910    27.540    30.817    21.020    26.692    41.452    32.334    54.497    53.515    47.122    23.961    47.817    22.036    22.356    32.570    43.515    35.389    38.364    42.113    39.981    33.496    17.682    39.511    43.379    22.409    51.565    42.654    43.547    28.988    39.804    11.689    34.459    29.105    33.897    35.110    42.137    49.996    24.940    35.004    52.597    26.373    44.834    19.035    38.771    40.952    41.263    39.684    40.571    37.516    43.668    30.413    42.462    34.276    51.234    29.799    45.269    26.484    29.394    33.666    32.738    35.583    39.839    31.332    31.814    34.061    63.758    28.140    57.097    32.812    38.106    42.448    36.966    31.323    31.043    53.679    45.032    39.826    28.650    33.660    21.868    20.134    41.957    41.946    32.446    40.473    43.974    20.465    42.817    45.726    56.298    37.188    23.548    25.946    30.374    23.807    37.858    30.352    50.711    35.820    36.867    37.509    29.801    21.753    40.488    20.162    45.557    28.626    18.078    49.625    37.146    26.493    39.269    42.729    44.697    49.266    37.360    48.814    27.718    42.106    31.617    45.376    41.791    25.494    33.073    52.660    29.410    40.128    30.376    35.265    36.883    33.350    42.516    27.322    55.031    22.316    46.595    29.442    36.482    18.528    31.666    31.550    36.358    35.448    43.904    37.858    55.059    48.153    38.193    33.815    40.088    36.016    39.060    19.636    20.086    36.634    15.012    39.598    54.145    24.934    28.040    13.068    46.315    30.272    22.225    42.367    38.739    25.126    43.140    43.996    54.169    34.786    29.691    32.087    36.503    43.676    43.532    42.187    31.848    35.309    32.055    34.563    41.575    25.825    65.889    21.098    42.730    43.585    27.268    35.004    40.961    30.831    27.733    26.021    36.346    34.468    32.680    28.123    39.780    30.318    40.008    43.955    23.655    43.609    45.389    25.858    32.651    32.431    33.888    39.734    45.636    44.182    30.708    25.979    35.693    22.547    35.381    33.474    23.276    34.307    29.751    31.855    54.044    41.098    27.710    53.404    12.288    32.843    24.509    38.625    41.386    37.512    29.182    33.084     4.933    36.817    24.915    28.941     8.674    24.955    23.557    10.363    42.583    27.931    22.213    34.256    47.874    10.185    50.101    48.496    29.733    30.908    37.492    19.351    43.873    34.940    11.552    37.646    26.437    21.836    24.623    45.192    41.071    36.023    46.549    19.117    31.411    34.034    31.411    41.176    44.376    39.010    40.863    48.666    44.987    10.139    30.190    33.253    34.460    43.331    49.813    56.248    47.102    25.755    22.905    25.661    43.526    46.871    31.339    38.962    28.540    30.348    32.493    21.888    25.166    39.831    45.357    63.629    29.910    33.477    28.387    30.765     7.260    20.162    34.026    36.443    35.203    22.628    54.900    38.105    36.242    17.589    49.318    59.707    51.839    47.761    45.028    22.842    34.184    18.380    40.918    18.734    35.652    43.168    40.696    33.548    41.202    39.821    36.933    28.449    21.937    37.288    38.152    52.581    33.174    48.306    26.527    44.658    30.432    17.291    24.903    34.838    34.715    47.082    38.086    17.918    24.508    36.771    10.094    32.165    38.310    17.034    37.701    50.342    18.278    33.381    32.142    47.310    47.654    30.897    47.922    26.746    26.970    44.023    59.257    35.958    58.411    24.831    21.298    41.320    27.423    36.615    51.856    20.790    26.745    36.825    36.748    35.273    56.917    40.249    57.812    30.371    58.213    20.854    23.609    29.230    22.841    38.052    47.581    48.270    31.197    80.536    39.164    42.363    26.754    34.226    32.248    43.161    35.265    51.684    39.001    49.351    27.716    39.861    34.418    37.457    31.296    57.030    36.632    46.873    42.754    44.729    30.341    40.287    38.350    37.461    42.162    23.929    39.418    65.085    27.056    37.341    37.378    27.404    34.382    34.203    36.387    60.066    38.965    36.868    31.065    48.169    30.975    27.899    40.098    41.219    40.320    42.134    43.152    35.366    19.470    28.144    39.822    44.598    60.263    39.305    39.926    31.427    28.920    43.694    33.614    25.231    50.263    24.880    36.501    36.084    32.377    40.045    44.006    37.181    47.171    24.991    37.417    29.250    41.349    52.385    35.148    45.916    29.600    45.439    44.135    30.950    15.765    33.155    32.245    31.688    44.561    42.996    39.806     7.872    45.346    21.542    31.694    54.055    42.605    33.003    43.270    66.730    31.362    18.601    27.383    21.694    23.180    42.627    20.911    28.021    49.928    31.140    44.797    30.556    49.189    46.762    39.922    36.128    35.826    20.513    35.002    31.242    29.989    30.724    25.672    47.977    63.840    54.661    41.373    28.148    25.157    25.742    41.772    26.937    20.206    31.912    51.049    24.207    37.528    25.965    33.684    36.015    45.467    34.893    28.269    41.545    15.605    37.065    39.035    45.281    18.072    61.268    44.320    45.848    37.589    26.368    21.217    45.073    25.657    44.689    17.244    21.181    30.864    46.976    33.107    47.740    46.436    30.256    20.487    42.345    17.440    33.099    56.787    45.724    36.934    34.572    64.585    51.430    32.697    37.368    59.695    31.681    34.821    37.850    47.001    31.844    32.828    50.289    39.343    51.570    22.611    43.578    33.986    47.730    40.385    50.818    45.183    19.704    26.672    30.915    41.485    30.872    29.996    18.838    34.885    24.554    53.242    24.022    46.158    15.829    43.070    28.734    52.110    44.585    41.428    14.808    21.194    25.159    30.390     8.761    53.168    16.885    26.171    33.718    19.263    30.145    35.302    31.465    31.810    50.818     9.036    54.855    28.430    21.788    67.040    15.532    27.849    31.499    33.727    28.536    40.096    24.001    35.426    27.294    35.824    28.366    31.273    36.246    14.202    28.047    30.020    29.747    48.567    51.064    47.152    38.242    39.152    41.606    34.447    35.372    19.486    45.335    30.339    34.679    42.535    31.258    25.802    28.316    31.834    35.775    48.450    30.087    35.283    45.501    45.454    19.615    39.617    34.327    54.135    25.285    37.426    37.758    29.272    28.041    46.039    34.486    28.245    38.780    28.503    34.983    19.401    38.466    57.794    32.894    20.374    51.828    43.224    58.131    47.104    48.178    31.477    28.014    22.079    32.843    27.040    34.033    42.930    39.731    36.986    29.614    37.082    28.011    11.925    36.211    28.501    28.444    21.330    28.616    43.668    46.686    21.136    41.016    39.585    38.937    40.760    44.229    29.782    33.245    38.041    21.197    46.289    40.248    15.360    24.935    42.245    31.161    42.195    28.207    31.168    38.305    35.998    18.074    40.639    23.732    26.247    31.455    25.629    44.731    21.622    31.247     8.675    50.684    20.372    36.593    37.893    46.912    40.923    22.650    41.147    22.613    24.568    27.177    37.460    15.176    25.788     1.779    24.607    25.655    31.859    16.355    37.354    55.055    34.508    44.617    29.929    10.991    32.412    31.517    17.743    26.970    40.920    18.208    34.796    46.233    43.301    34.839    27.287    18.694    24.060    41.587    32.667    31.550    42.637    43.713    34.461    31.946    37.788    23.829    45.787    40.842    35.639    32.126    34.824    20.388    38.917    36.914    20.116    11.310    40.025    27.458    50.559    50.011    46.425    29.700    37.103    40.200    42.713    27.568    36.931    34.995    18.763    21.505    45.220    35.791    37.588    32.437    38.466    36.051    33.364    52.346    35.282    38.766    54.573    44.978    28.754    24.616    52.467    24.434    42.724    36.578    25.576    57.124    47.716    23.855    49.290    27.297    31.974    40.883    58.013    15.230    34.418    23.534    26.318    13.903    24.482    31.117    42.660    21.695    34.467    33.607    30.150    45.995    48.622    40.463    32.728    52.633    32.695    19.478    33.959    49.349    35.836    34.704    47.682    36.573    46.882    30.764    41.564    39.471    34.634    47.215    45.806    52.040    38.266    32.528    23.585    30.377    46.635    20.751    14.299    29.824    44.538    49.709    40.355    60.235    46.581    25.872    56.123    16.152    47.666    13.717    27.070    34.458    29.068    25.459    43.396    50.989    36.403    45.363    50.388    44.906    40.154    24.995    31.118    33.235    42.035    40.317    34.358    37.646    36.010    25.110    43.160    19.824    39.846    39.576    36.239    37.735    32.333    50.070    43.591    23.524    47.213    33.022    27.574    51.942    34.037    54.840    18.406    32.645    38.246    29.935    42.564    14.554    30.886    31.562    48.210    48.400    40.576    57.108    42.934    36.336    32.270    32.953    24.892    39.195    43.922    35.378    35.554    44.007    49.030    37.284    38.663    32.709    26.290    43.333    55.603    45.780    38.481    49.575    35.810    26.789    51.385    27.958    43.468    32.448    54.870    23.316    51.551    31.059    46.295    41.676    15.925    43.660    25.403    31.182    17.844    38.200    41.708    57.177    42.159    32.978    36.031    19.742    42.569    38.131    56.225    48.111    34.647    34.382    37.084    34.708    39.863    25.468    37.110    25.226    54.101    30.076    43.022    30.040    44.182    28.298    35.564    40.250    24.991    52.220    19.543    38.167    31.953    34.395    37.939    44.449    30.573    43.406    59.798    45.942    37.029    47.533    36.006    32.265    50.375    36.460    25.330    34.603    31.747    51.737    28.246    34.954    33.859    33.011     6.498    39.770    30.601    42.652    32.034    25.953    34.674    41.757    48.117    37.724    48.090    43.777    31.357    42.191    20.971    48.879    33.689    41.583    38.907    29.304    24.828    59.459    39.493    35.425    24.648    29.594    38.854    46.973    39.257    33.672    51.813    34.650    43.011    36.614    37.704    30.901    36.904    26.753    17.733    20.408    27.854    32.602    29.186    28.151    26.380    26.804    44.034    40.340    30.227    27.571    38.294    38.318    15.151    38.958    20.499    26.561    48.121    35.220    54.879    17.102    51.294    37.099    42.705    39.057    24.110    41.229    23.098    35.022    40.752    29.098    34.289    39.053    30.461    39.347    17.322    30.002    21.121    20.805    28.633    40.896    29.360    28.471    52.367    42.829    23.669    38.285    25.718    34.253    35.934    56.534    33.310    40.319    32.165    45.769    34.787    29.865    28.834    34.619    44.534    45.335    37.349    33.325    41.737    39.191    37.925    30.297    16.599    24.035    35.316    26.394    29.313    46.259    27.467    13.339    32.951    44.055    29.588    33.136    24.502    29.139    20.521    43.933    28.739    23.041     9.147    19.224    46.472    24.842    31.050    27.597    29.084    12.913    20.675    32.399    20.006    34.289    23.148    27.079    26.279    39.180    26.928    47.046    53.925    48.491    39.037    35.414    22.442    21.645    36.182    42.032    48.021    35.586    31.396    26.098     6.596    52.287    25.686    28.874    31.050    48.315    36.561    46.120    39.799    39.828    42.227    43.572    25.847    46.845    21.811    43.852    21.187    59.776    42.714    34.220    31.919    39.836    31.316    35.978    52.406    33.313    37.005    30.993    43.075    26.489    32.415    38.470    39.891    29.685    27.447    37.411    50.778    51.561    38.976    54.593    32.168    38.829    41.732    32.227    41.027    36.544    34.835    53.785    34.239    34.588    29.836    44.278    37.292    36.375    32.069    35.898    51.258    32.476    33.735    47.493    45.341    54.551    30.181    59.570    48.615    41.998    39.497    36.880    38.767    37.434    26.425    28.736    51.959    39.282    57.284    40.683    31.331    51.183    27.350    33.062    29.042    39.912    36.260    28.636    28.388    19.849    44.371    22.704    45.803    42.665    24.676    50.144    43.277    53.279    44.776    44.396    42.033    48.901    43.139    34.269    51.280    25.234    28.809    48.827    22.363    35.846    33.271    35.879    39.581    41.955    31.978    52.017    29.718    43.304    27.163    40.462    38.806    32.135    15.421    19.172    52.702    30.864    42.452    56.252    35.237    23.772    26.521    44.496    39.674    31.041    44.372    51.087    34.113    16.236    54.556    37.456    47.782    44.678    37.727    19.803    39.416    30.233    44.132    41.549    45.318    39.103    32.228    47.778    32.725    54.889    36.904    42.018    16.650    32.919    27.603    42.430    35.999    31.021    36.432    21.017    44.649    23.410    50.755    23.742    31.943    23.895    26.808    21.941    49.105    44.446    44.795    47.965    39.574    31.988    30.923    43.658    45.289    19.922    17.511    64.203    41.779    26.554    20.343    16.470    34.620     5.927    15.304    42.955    61.148    41.253    28.760    26.858    45.936    34.995    28.749    43.612    32.290    34.120    48.351    37.014    49.113    28.743    42.270    25.415    35.584    41.435    39.716    54.467    52.976    38.700    33.697    30.086    28.713    43.403    24.288    36.899    47.138    28.903    32.898    40.269    29.210    57.922    46.852    45.872    44.538    50.326    59.997    46.402    43.649    25.616    21.835    28.457    46.641    17.380    26.713    50.381    39.614    52.895    48.311    31.698    33.585    44.731    37.944    36.245    21.579    50.890    42.081    21.502    37.258    25.476    44.554    19.905    45.674    30.211    21.925    40.165    53.786    51.791    45.377    55.357    50.189    44.976    33.006    32.253    34.139    25.790    31.692    41.947    35.261    50.464    45.251    29.369    32.159    57.628    23.817    36.301    26.168    23.244    22.846    25.982    30.409    30.018    36.556    31.818    28.380    57.231    46.052    22.770    41.422    25.076    41.122    26.611    19.592    22.247    23.090    38.769    26.490    44.654    31.368    30.239    31.222    26.581    39.274    48.294    20.635    33.390    23.198    24.174    27.382    37.011    29.583    28.947    38.818    35.786    38.738    38.068    60.623    31.565    34.920    18.726    38.865    14.948    30.713    28.628    22.598    29.649    39.725    54.218    28.481    29.129    48.033    27.485    40.055    31.538    40.123    52.666    37.325    37.344    39.357    35.666    42.568    29.096    38.730    29.514    19.890    54.710    29.024     7.099    38.577    22.138    23.683    22.414    55.142    23.804    37.181    45.598    21.538    33.901    42.219    12.132    29.570     1.740    35.081    11.620    51.978    38.464    37.906    25.315    38.521    27.897    27.288    48.690    19.318    20.618     9.913    58.835    26.463    48.185    40.902    36.671    40.637    33.505    17.405    33.817    26.985    42.334    54.479    36.839    35.026    33.329    16.622    11.053    22.885    23.791    46.467    41.444    17.904    40.353    31.544    51.003    47.156    28.480    65.599    32.859    51.655    17.418    39.401    33.253    21.968    48.214    29.504    39.763    45.175    30.241    18.363    33.135    34.500    21.432    45.866    22.827    39.748    42.336    25.558    49.932    47.939    22.020    37.768    47.654     8.173    46.414    31.727    35.821    52.577    20.240    46.636    39.475    38.772    34.842    35.615    22.689    51.747    18.718    14.365    42.567    33.506    55.296    23.888    46.227    34.332    34.885    32.370    46.178    20.695    32.925    23.682    49.842    34.629    53.806    32.667    34.549    34.737    53.485    31.671    39.004    24.954    40.986    20.997    26.356    23.111    39.347    45.181    27.190    42.780    30.401    57.869    22.441    19.517    51.027    41.373    31.541    34.981    44.767    27.309    32.736    50.844    48.005    49.405    28.318    23.999    32.744    35.956    31.944    39.698    37.579    45.501    23.579    13.036    30.265    60.718    41.260    40.681    46.505    20.929    22.401    21.238    24.054    40.822    32.616    39.257    33.714    54.921    36.415    47.209    50.338    30.377    74.728    31.679    48.650    47.266    32.470    49.570    48.098    41.482    46.379    40.042    30.794    36.317    37.225    25.250    48.316    48.554    39.213    35.316    34.043    33.818    42.702    60.052    41.133    25.139    32.793    31.727    25.389    23.800    53.743    41.458    51.890    50.965    46.611    43.551    45.674    40.359    22.540    46.213    27.780    20.865    33.043    50.308    38.765    46.707    28.543    14.672    16.475    35.935    39.334    37.836    37.307    34.548    29.039    40.492    40.090    44.249    49.752    44.213    57.756    47.360    24.895    44.368    36.402    42.659    34.747    28.322    38.947    63.733    39.264    34.374    43.903    43.656    40.299    42.108    36.517    53.828    53.769    46.914    43.381    48.261    35.506    60.143    32.278    42.451    52.360    44.830    24.052    23.291    35.789    26.917    24.746    30.597    45.371    39.136    47.743    25.691    24.134    45.861    28.433    46.427    49.862    40.290    37.388    44.475    22.132    41.847    35.507    26.782    47.680    55.993    24.938    33.657    35.368    34.166    42.671    41.253    58.316    20.805    51.791    28.980    57.115    25.460    55.417    11.586    28.623    33.711    22.648    42.122    54.945    62.395    26.444    39.047    19.126    37.099    27.668    40.481    23.417    70.171    10.768    41.221    55.691    39.438    33.723    31.497    45.287    47.676    34.850    39.323    19.669    46.037    25.969    36.705    40.405    53.518    47.990    34.523    12.135    29.653    41.973    30.229    25.322    29.606    47.820    54.175    35.715    33.578    32.730    37.832    38.043    42.636    47.539    36.635    46.491    31.174    41.997    31.858    42.229    47.316    38.175    33.148    25.268    45.976    65.204    21.270    44.147    34.421    45.308    45.903    28.585    67.724    36.141    56.506    26.570    29.908    37.279    21.563    14.909    20.514    30.748    29.611    52.243    49.293    50.908    23.351    26.954    24.845    37.160    29.075    35.667    16.370    62.299    13.023    43.345    30.263    31.938    32.499    31.955    31.431    20.251    37.795    33.053    43.357    47.166    76.316    27.648    48.388    25.791    31.497    38.809    21.693    29.242    38.018    44.303    14.306    32.657    34.888    31.895    42.117    24.685    28.926    37.166    24.609    20.677    34.764    29.444    49.635    23.626    34.534    36.289    22.349    39.782    15.913    30.787    30.796    21.767    34.195    40.624    39.587    29.257    49.719    24.998    24.696    64.892    23.408    24.315    56.516    16.148    27.855    50.349    35.272    31.816    38.617    48.724    31.301    41.719    33.613    52.484    26.940    35.428    24.736    52.726    17.881    44.589    34.712    46.028    39.777    22.483    35.734    24.440    40.842    25.688    21.907    32.122    28.942    43.278    48.976    43.433    19.143    32.496    34.230    35.412    19.395    39.358    38.464    34.483    40.849    35.622    32.664    31.273    53.884    31.689    33.495    51.039    48.058    31.827    43.733    38.843    33.351    43.042    29.141    17.727    24.943    34.741    20.847    38.346    34.337    26.900    20.737    24.796    37.209    32.424    35.798    45.002    25.206    33.745    41.445    26.166    32.811    37.283    42.946    36.860    24.319    59.965    36.590    43.512    40.374    39.906    38.565    18.160    28.206    30.480    28.024    42.944    22.250    31.891    36.477    29.720    23.259    36.278    22.262     7.702    16.268    39.802    16.184    42.799    30.067    43.601    21.645    41.758    26.104    27.020    29.743    31.801     9.554    16.566    41.534    28.942    56.924    30.139    18.156    32.785    44.113    20.615    38.859    31.794    31.282    22.331    34.477    16.832    39.659    15.121    55.548    40.143    51.601    21.818    28.042    43.590    41.174    27.656    32.929    17.737    21.043    46.685    24.323    41.255    31.939    42.170    35.914    20.769    37.680    35.400    30.331    43.089    32.250    18.849    38.562    45.617    20.478    27.394    44.736    31.638    27.952    42.644    40.094    34.923    34.771    59.078    25.159    48.608    34.449    38.241    40.008    62.527    34.671    43.245    51.713    37.237    55.466    35.690    53.389    28.735    35.145    43.778    37.607    38.399    35.608    51.323    46.974    21.976    47.369    37.442    33.996    44.257    32.300    46.967    28.728    11.597    55.111    23.995    35.493    48.658    35.434    45.155    44.426    49.813    46.828    30.550    48.925    48.762    18.814    39.090    50.980    34.463    24.628    22.340    34.601    45.951    24.669    42.377    23.641    20.284    33.860    24.350    42.747    40.105    17.819    45.228    59.505    32.539    48.167    45.124    41.873    39.211    36.438    26.570    37.949    32.149    44.239    26.032    50.143    15.134    36.343    36.020    42.557    44.408    49.774    43.117    37.047    26.893    30.528    43.231    39.153    34.929    29.175    50.726    28.559    33.639    38.527    36.129    26.359    21.275    26.126    28.036    64.214    36.909    41.677    35.343    49.051    42.297    41.180    49.427    30.470    29.754    13.516    46.127    32.324    23.074    37.883    31.748    37.231    27.709    30.341    50.158    45.680    39.024    43.647    29.700    30.052    61.393    22.033    47.571    22.735    41.231    43.685    22.715    18.185    38.285    23.836    44.821    25.379    50.203    28.963    47.075    34.355    16.785    43.227    29.475    27.045    27.542    24.747    51.552    49.293    41.410    44.517    36.827    35.758    41.000    19.424    21.147    57.037    43.438    32.982    40.888    31.987    32.027    57.871    32.841    28.422    42.482    36.344    41.048    31.997    40.943    48.555    46.056    19.669    38.929    48.966    40.439    51.947    42.437    40.514    35.274    42.011    42.534    34.834    34.219    40.260    35.668    25.965    48.129    42.247    39.478    27.863    41.446    37.673    38.376    19.303    40.457    25.605    33.114    41.967    28.431    25.247    25.923    37.151    50.749    42.812    41.144    38.417    27.227    31.390    37.162    12.212    29.429    26.681    43.113    18.496    48.344    13.960    37.553    34.634    36.753    50.505    35.876    32.247    42.324    26.788    33.739    27.681    60.343    36.247    36.288    40.109    39.107    43.945    36.774    33.494    50.370    31.286    48.685    23.732    34.937    35.145    29.034    28.540    31.816    37.701    39.001    32.039    26.423    24.684    39.062    38.686    17.064    39.089    43.997    23.279    30.924    38.107    35.372    54.440    26.384    56.450    32.270    35.817    51.764    42.191    41.545    30.528    41.382    37.583    24.719    25.849    37.614    24.448    26.927    51.568    28.084    22.613    49.603    31.799    69.347    37.242    34.517    46.917    37.334    31.085    30.855    33.873    27.911    36.856    48.077    37.103    37.496    41.851    37.416    51.693    30.773    30.228    33.587    46.614    39.784    37.174    38.564    42.335    33.512    27.827    50.250    45.563    53.197    33.702    27.962    28.918    37.243    42.913    23.166    29.305    32.641    26.210    31.851    44.160    34.446    29.813    53.708    57.837    27.769    39.149    29.394    17.692    27.565    40.569    26.424    32.988    37.360    35.085    44.291    30.999    42.805    28.899    22.749    32.370    43.053    36.741    65.146    45.899    30.533    49.569    33.616    45.137    37.568    28.318    50.741    23.921    22.956    40.208    49.879    32.114    46.596    38.524    26.944    49.385    31.498    53.569    48.978    57.682    49.259    21.155    42.824    43.053    40.079    34.509    25.770    34.193    35.484    37.621    46.459    41.160    34.853    32.231    46.946    43.569    38.283    24.821    29.262    26.191    32.655    28.560    33.718    53.954    43.655    39.806    35.641    25.692    34.856    30.673    28.103    50.518    26.333    42.364    49.198    46.702    34.662    24.278    48.995    35.592    49.298    30.265    45.874    25.727    37.110    25.924    19.587    34.045    44.916    41.652    22.247    32.765    49.260    41.661    39.645    34.794    47.996    29.638    57.048    41.910    36.916    38.627    47.792    45.228    30.769    45.974    50.779    33.029    14.290    45.666    28.561    44.710    27.226    41.714    40.473    38.609    31.347    35.048    42.715    37.597    32.970    30.027    45.450    29.716    35.924    32.227    59.590    31.728    31.693    43.785    30.243    37.030    44.512    50.259    35.192    35.589    49.319    38.018    41.237    35.066    48.841    40.335    34.292    44.332    43.150    43.380    32.851    29.323    16.393    57.057    33.742    18.628    56.404    45.174    33.179    32.984    33.576    40.508    42.163    32.837    40.123    40.774    44.934    28.240    46.648    25.455    14.657    47.027    21.894    38.183    41.816    38.227    38.051    42.628    36.609    38.820    40.729    45.995    40.068    31.070    32.635    23.984    47.442    46.604    32.560    33.758    21.099    33.253    36.963    41.031    24.530    28.527    39.777    55.317    28.679    56.030    29.773    24.563    54.506    39.760    46.913    51.349    42.528    56.936    36.222    18.965    35.381    22.317    35.070    47.212    53.067    38.761    42.528    44.630    43.536    33.624    46.293    15.867    37.425    25.442    43.856    41.896    55.572    40.007    33.978    53.660    41.637    37.301    40.846    42.927    43.774    38.839    41.882    38.199    36.103    39.325    50.456    33.048    30.706    43.239    42.275    35.688    21.590    27.681    43.354    56.999    45.967    39.939    36.094    33.008    33.965    25.642    40.847    25.738    43.131    43.744    54.616    36.514    46.953    46.610    20.778    36.348    17.334    40.097    34.318    26.079    41.794    38.747    55.797    38.993    35.558    40.509    17.230    49.062    15.188    32.797    42.177    17.648    37.304    39.076    43.888    35.167    48.010    44.532    34.043    40.763    39.914    30.609    31.631    28.173    31.270    50.888    22.872    44.809    29.331    33.757    42.287    26.211    44.781    23.639    42.611    34.958    17.123    57.349    61.191    35.183    33.046    30.666    28.934    26.948    47.526    42.353    39.156    34.693    34.143    42.132    37.101    22.193    23.929    34.164    22.850    29.315    40.109    31.704    21.730    19.185    45.067    34.280    30.049    38.249     9.386    50.277    34.638    24.513    35.141    41.486    24.490    21.384    50.344    26.664    34.139    33.012    17.541    38.543    44.491    24.973    32.146     9.869    35.057    57.627    45.117    39.328    37.125    20.592    13.186    32.073    40.690    30.316    45.910    28.172    44.930    37.105    35.565    35.525    39.340    16.955    37.851    17.605    37.298    18.154    30.642    40.082    30.988    32.569    31.172    35.092    33.027    40.639    13.512    43.843    37.231    33.210    40.238    59.452    21.333    50.643    34.548    31.395    39.390    19.955    52.094    24.272    35.720    23.229    37.038    43.795    27.863    54.175    52.799    15.349    54.379    44.549    45.846    34.959    42.989    32.891    25.833    41.840    37.893    47.957    39.884    30.498    23.754    37.977    28.603    56.836    59.406    38.198    32.119    38.935    28.110    47.342    35.744    36.729    35.866    34.375    34.913    42.696    34.495    45.716    26.957    43.026    38.003    30.996    51.860    32.391    50.667    33.358    21.694    48.303    15.708    31.458    40.538    13.580    45.654    37.511    21.509    50.894    42.484    29.115    56.854    37.454    48.816    37.612    33.654    40.453    49.156    59.035    40.702    50.466    25.786    43.582    40.259    42.603    29.126    29.264    27.029    38.132    36.011    38.018    40.850    24.774    38.799    43.635    38.452    37.754    44.845    49.993    28.280    41.148    20.753    29.961    25.856    43.475    33.311    39.133    34.313    22.880    35.717    38.527    17.182    55.822    19.433    58.816    43.253    53.251    28.365    33.118    16.407    31.677    40.358    48.641    54.400    38.805    24.793    24.076    51.429    44.267    35.476    35.217    26.087    37.593    55.461    27.322    29.009    50.064    26.384    48.578    43.542    31.813    52.843    32.520    43.051    40.385    43.337    21.453    23.910    36.435    29.137    39.758    38.925    37.480    31.430    24.255    51.529    20.804    46.181    27.174    50.693    30.822    44.173    34.567    55.300    22.984    22.327    37.402    30.993    21.668    17.314    29.447    45.183    61.021    28.090    25.136    44.749    40.958    27.710    44.648    42.410    41.118    51.354    31.307    41.085    43.610    35.014    15.053    43.483    27.346    24.965    32.737    31.103    35.400    28.752    41.029    54.413    26.171    56.232    24.355    30.781    51.690    32.663    32.861    23.908    46.296    28.993    39.083    21.571    39.926    15.888    52.740    23.687    36.718    49.378    57.475    27.582    26.024    30.172    18.120    24.118    26.687    32.598    28.237    55.742    36.771    46.204    30.245    22.003    47.290    42.219    48.637    31.934    43.884    38.526    19.790    28.750    39.170    27.915    45.292    44.831    31.748    47.184    41.140    36.465    23.015    41.100    29.177    34.565    15.785    45.775    32.827    51.010    42.533    35.057    40.353    38.241    24.989    29.585    29.022    52.367    43.224    38.295    41.309    37.899    49.763    27.583    28.407    18.380    42.605    24.795    52.331    35.297    43.551    32.669    37.087    36.622    22.013    29.106    23.907    47.079    35.011    22.213    35.616    44.484    44.041    47.275    22.974    31.604    35.007    26.101    43.799    37.018    53.912    41.213    32.962    34.172    30.533    35.695    37.952    60.271    19.706    33.678    51.354    55.291    50.619    37.723    46.394    38.844    18.370    29.920    13.525    53.048    32.713    39.036    27.647    50.634    26.636    34.024    47.931    31.020    48.622    18.490    32.797    30.273    48.874    40.934    43.867    50.298    48.259    39.894    20.104    22.364    32.322    50.141    28.925    31.741    19.364    21.962    39.628    41.499    35.425    26.623    44.648    42.054    28.785    35.717    38.589    18.910    44.419    33.679    14.297    17.410    34.278    34.816    32.296    45.847    50.377    32.119    32.633    41.125    26.186    44.742    41.945    33.898    46.921    17.789    40.760    45.139    43.775    33.366    32.826    43.094    36.423    37.310    37.989    28.243    49.712    22.985    26.531    41.309    42.435    26.601    45.985    31.273    38.106    16.583    24.334    27.064    21.172    10.794    25.967    49.494    25.009    38.401    37.187    29.661    27.307    24.680    34.898    24.668    39.679    26.889    35.406    25.038    27.795    25.870    34.650    39.250    47.401    26.905    32.750    21.930    59.545    30.673    38.760    45.520    38.351    31.785    43.446    28.184    22.603    21.863    25.360    38.555    27.061    40.974    29.784    35.398    35.340    35.328    36.071    38.279    49.261    19.115    25.656    42.264    27.089    19.291    41.926    57.080    19.249    63.908    48.284    41.049    20.351    27.216    26.597    35.288    32.390    20.315    35.850     6.911    29.581    31.702    45.137    15.752    39.875    46.806    26.682    57.904    45.956    24.342    48.410    29.439    10.269    33.687    27.239    36.012    43.590    32.481    46.370    36.519    39.507    38.815    54.723    37.879    41.479    33.176    16.244    25.298    27.690    22.382    16.325    23.884    25.036    36.725    26.789    27.970    28.349    19.198    49.790    34.590    19.296    29.717    31.582    40.426    12.622    30.749    15.414    42.644    36.105    34.700    29.595    37.799    35.386    36.792    44.784    29.633    49.581    22.997    45.252    37.639    31.465    46.833    47.624    45.496    56.397    27.896    28.303    44.158    49.255    19.272    51.531    37.183    48.843     8.741    19.533    43.073    32.206    36.788    27.720    31.701    30.925    26.183    25.857    28.378    37.281    34.943    38.922    20.185    19.369    23.617    29.244    51.070    44.821    41.268    41.468    28.233    31.648    26.443    34.557    22.153    44.308    20.125    36.730    25.017    33.107    20.622    22.913    47.058    42.988    41.205    53.209    45.039    43.089    26.730    19.687    49.949    36.297    25.283    43.354    28.278    42.780    28.503    27.919    45.411    35.360    37.682    21.618    38.620    25.930    31.672    44.823    41.309    44.064    34.563    28.318    24.086    42.399    53.618    22.427    39.816    35.490    40.378    29.191    35.979    33.013    27.501    20.502    38.208    11.296    30.835    29.424    22.504    37.804    16.076    33.810    22.756    72.203    31.559    33.713    47.981    42.311    42.387    31.298    29.579    46.316    26.514    38.212     9.390    24.483    31.110    28.855    29.179    23.627    24.280    39.405    35.564    51.788    37.784    27.803    38.483    31.339    35.873    53.253    27.702    34.883    42.077    23.778    41.125    23.893    28.865    25.248    34.110    53.199    22.457    29.396    36.179    34.344    27.698    35.843    39.003    45.500    17.476    32.618    48.243    31.718    30.056    17.449    52.831    26.742    50.341    40.418    13.942    34.851    25.043    10.245    45.081    32.401    28.448    30.462    29.385    35.794     9.189    33.345    37.716    19.676    22.732    28.483    22.741    21.919    21.231    26.807    44.725    36.393    22.379    53.770    27.559    36.674    30.275    39.779    37.021    38.584    43.785    37.264    22.502    41.929    32.883    27.966    31.147    38.630    26.182    32.217    57.032    20.777    25.171    53.070    17.964    35.006    10.849    32.871    17.955    18.044    26.771    29.809    51.045    18.293    42.402    22.368    30.847    44.030    38.767    36.090    34.657    44.257    31.176     9.830    48.053    42.108    49.510    34.170    41.415    29.351    28.728    16.732    36.870    13.529    25.405    40.291    28.230    27.063    34.628    44.652    33.049    24.269    59.941    47.668    53.030    41.033    29.444    30.128    25.431    28.314    36.452    16.892    30.316    32.419    36.658    51.420    30.177    40.894    24.710    37.102    24.165    41.242    18.199    22.258    29.051    38.191    39.261    22.331    10.304    25.193    37.490    46.966    19.011    17.105    50.041    15.052    24.065    34.436    32.667    41.602    24.109    42.977    35.236    30.020    49.272    30.705    48.715    26.748    27.995    27.151    18.022    49.935    32.796    24.629    38.875     7.837    28.240    48.392    15.301    36.489    45.251    33.075    33.735    33.642    19.345    32.159    37.241    31.525    26.825    45.197    47.842    32.631    52.033    37.877    29.598    35.617    45.951    22.902    19.793    16.313    36.480    33.705    43.545    34.655    52.922    33.303    12.701    24.226    49.448    14.499    40.380    44.386    21.819    51.444    25.602    50.294    30.668    25.249    20.968    43.625    34.720    38.984    56.719    49.216    40.088    29.706    43.484    31.741    46.464    34.007    25.432    45.185    58.460    48.022    43.619    54.258    52.844    18.250    47.561    38.579    41.940    49.450    42.447    42.214    64.424    43.502    25.202    35.354    31.003    30.421    43.017    47.658    38.058    37.512    25.723    44.330    47.675    31.308    41.009    28.462    26.457    26.313    35.041    23.317    62.616    40.863    21.216    26.848    38.885    47.464    29.221    35.202    42.710    45.352    32.933    22.451    56.949    43.410    39.134    53.862    52.175    31.869    28.439    23.459    27.818    31.348    18.887    39.872    32.978    40.473    32.134    48.423    45.187    32.773    39.405    29.799    26.303    36.370    42.941    37.926    39.230    21.037    20.424    30.989    43.517    37.004    36.219    11.013    44.015    39.521    45.816    49.785    37.210    20.611    59.325    38.374    51.146    38.113    23.159    23.390    17.579    46.094    35.824    36.396    37.900    26.182    15.312    59.024    31.019    25.901    38.072    35.124    44.041    35.200    37.963    38.174    52.952    43.415    31.711    50.122    32.847    41.602    28.798    45.824    42.334    25.567    46.695    32.933    43.964    46.340    39.363    26.209    45.401    67.111    25.768    35.437    36.644    42.310    38.274    33.873    41.093    53.733    26.330    65.267    35.956    32.822    40.440    27.829    37.028    33.533    47.666    46.179    55.026    28.681    42.442    37.093    45.880    32.031    36.699    44.295    33.371    38.550    21.597    26.811    30.730    38.509    22.638    38.702    17.403    38.580    36.367    28.117    41.273    28.598    48.869    36.302    40.120    52.492    36.529    37.117    25.422    48.926    37.321    39.363    29.336    40.068    46.504    41.796    44.876    27.461    25.917    30.629    34.411    38.546    17.591    40.143    32.704    44.975    19.730    21.956    21.251    39.993    44.184    56.047    35.818    32.065    48.360    33.555    39.890    39.948    26.118    44.394    21.453    28.616    38.355    25.238    39.808    45.624    17.719    45.912    26.957    44.822    42.275    24.908    43.529    39.991    51.722    34.179    37.824    42.184    25.746    58.598    38.029    40.821    29.172    31.186    38.280    44.399    50.280    39.098    30.025    26.151    42.913    46.844    26.733    40.373    15.974    33.977    24.303    18.526    62.072    29.892    24.916    41.227    33.554    36.282    37.755    34.854    54.512    31.371    29.778    33.388    28.028    40.432    21.316    31.155    38.750    29.928    35.599    39.014    29.813    52.091    37.247    31.244    38.249    27.462    28.066    31.235    35.430    38.119    42.799    47.405    41.405    14.424    42.840    30.893    24.612    39.081    28.297    23.112    36.242    14.102    30.688    56.056    32.663    52.262    31.864    37.901    36.287    30.845    33.291    51.677    19.283    34.946    41.460    29.658    40.114    14.621    47.988    30.142    31.860    36.616    30.691    20.095    50.172    36.345    48.818    36.536    42.567    33.230    30.599    24.938    38.643    31.722    18.825    33.577    43.313    45.838    41.268    33.121    34.391    47.556     6.400    36.792    44.302    28.791    36.492    44.788    49.928    24.784    49.664    31.558    47.143    28.983    38.550    53.301    33.063    42.731    34.528    54.754    31.499    31.487    43.792    22.716    34.976    42.013    43.960    60.835    49.015    64.697    34.230    39.344    37.626    37.314    34.342    47.258    26.269    47.178    18.491    23.938    44.766    45.306    31.899    49.641    43.684    59.008    37.509    44.270    36.398    56.518    27.949    37.258    25.825    38.038    24.134    40.590    44.754    30.402    41.836    43.411    48.077    27.994    44.616    31.802    58.038    19.640    46.200    61.180    33.996    35.027    38.651    25.065    41.393    12.948    39.697    34.822    48.645    34.249    41.366    43.635    31.670    28.162    48.756    51.147    34.044    38.333    31.442    46.365    34.724    21.454    28.309    35.366    40.642    59.918    44.762    43.848    24.993    48.228    30.338    20.153    58.891    32.356    53.515    33.888    45.334    31.919    29.621    30.582    14.988    26.043    21.288    31.532    42.977    34.606    56.319    52.767    45.435    54.731    52.975    25.846    39.647    34.157    29.224    32.459    48.221    39.019    39.777    36.254    38.522    41.678    46.025    33.528    25.375    54.140    32.001    40.465    47.595    32.051    26.726    47.388    52.443    43.423    62.406    33.455    24.625    44.388    31.502    44.393    42.305    38.702    54.679    41.844    35.678    37.646    43.730     5.534    26.364    41.155    43.448    41.408    38.119    31.812    37.976    35.784    38.051    55.699    29.313    60.702    32.392    26.999    30.410    22.201    36.090    49.191    45.637    39.434    34.686    50.380    36.249    42.411    18.820    28.614    33.314    42.838    39.506    37.641    47.534    33.551    39.101    25.481    41.745    64.040    21.308    60.191    29.499    41.411    65.935    49.794    53.878    34.783    46.312    25.976    38.992    29.754    28.744    43.309    35.200    60.293    34.046    35.737    45.928    50.214    32.852    47.424    25.210    41.351    40.100    42.604    28.272    31.899    26.671    38.965    46.011     4.170    42.759    34.950    48.265    33.517    34.139    19.278    43.352    33.163    43.565    49.982    28.420    33.480    27.781    35.428    19.045    53.983    22.435    44.883    29.448    27.445    39.671    34.057    10.112    47.249    30.217    28.201    30.880    27.020    42.056    40.337    40.889    35.962    15.796    28.363    57.760    36.459    54.149    23.776    36.807    31.807    31.585    32.767    22.821    26.258    42.150    25.690    23.445    49.796     8.112    23.620    30.557    12.483    35.657    33.261    43.893    31.298    25.430    47.096    10.582    20.119    30.704    30.989    28.128    43.249    22.426    31.531    41.702    39.899    27.955    34.664    39.674    30.879    47.630    48.034    15.024    19.608    29.191    26.874    25.792    34.995    19.954    56.761    25.838    45.436    25.286    23.259    32.652    29.529    22.138    23.009    46.088    27.074    38.369    39.525    28.668    30.619    26.121    24.314    33.835    33.427    27.764    25.936    19.907    29.894    48.685    35.302    32.622    40.234    34.658    24.097    53.420    42.749    53.452    41.794    29.043    56.868    30.059    50.251    29.339    22.565    51.392    45.143    25.718    46.397    43.061    41.693    49.614    37.173    57.098    34.532    28.241    34.653    29.728    48.037    35.411    27.311    32.133    48.790    32.569    42.485    33.749    49.485    24.715    28.352    40.229    35.769    42.920    44.924    22.954    61.027    30.202    30.196    33.061    26.900    43.955    40.090    22.523    33.673    28.270    53.773    39.862    29.897    37.138    44.202    43.412    39.207    28.274    46.413    43.712    36.018    33.583    50.393    34.539    43.071    32.291    30.727    36.355    26.957    35.667    36.555    37.880    47.246    38.467    42.694    32.697    36.069    48.230    54.658    21.231    57.496    24.367    27.689    45.019    49.680    25.906    48.378    26.241    22.006    42.036    29.016    34.369    34.290    44.721    46.341    21.690    49.346    30.699    43.816    39.313    34.387    31.603    16.632    46.869    26.768    46.221    42.107    42.751    48.145    41.859    28.237    48.746    39.816    26.964    54.906    34.637    36.766    38.138    40.776    40.491    41.264    30.918    37.001    41.090    39.606    56.879    46.318    37.517    52.807    43.083    40.520    29.062    38.286    20.284    45.495    30.988    34.826    53.918    24.251    31.370    54.931    30.353    31.195    38.264    32.230    33.551    41.073    48.875    43.764    31.079    31.733    45.014    40.325    39.254    27.907    44.065    16.065    25.931    17.926    24.175     6.524    54.652    19.864    45.583    33.159    43.386    51.160    32.511    36.222    28.041    21.296    43.087    30.899    57.181    30.403    40.242    33.561    38.608    35.200    22.091    21.249    31.505    28.413    32.041    30.427    57.918    25.412    47.966    10.035    25.859    32.602    48.978    32.578    49.635    31.087    29.415    28.096    41.057    16.970    26.851    39.947    42.360    32.272    37.239    57.289    13.195    36.202    27.831    31.083    23.512    32.627    13.963    35.945    26.920    18.714    16.303     5.043    14.651    16.020    25.930    17.344    34.996    50.954    38.975    45.449    29.587    38.879    29.879    33.244    39.184    31.691    38.311    28.708    33.309    26.094    36.306    27.999    19.819    51.231    25.454    34.870    30.898    18.359    29.225    42.135    28.595    41.625    40.777    30.372    52.104    41.769    39.861    34.665    31.364    38.294    34.528    37.881    40.540    30.947    52.513    31.987    23.617    41.485    40.256    37.688    33.850    59.344    28.531    27.858    39.958    26.805    40.458    11.493    77.378    31.712    30.942    33.390    44.312    51.629    40.876    39.896    23.121    26.666    29.372    43.871    45.396    13.459    42.276    26.447    32.704    46.367    28.464    47.664    45.639    26.391    32.283    40.181    44.945    31.464    40.978    40.715    24.567    20.397    66.505    29.060    44.127    40.353    47.312    41.683    26.185    50.288    17.190    37.296    33.855    28.229    44.319    32.903    30.750    35.596    22.368    33.318    38.264    46.019    35.205    33.137    45.074    19.780    38.283    35.789    30.956    41.821    62.103    42.375    52.733    56.284    49.772    50.136    28.726    45.564    36.889    25.592    55.889    23.601    37.920    47.988    24.571    43.329    50.622    31.039    42.763    43.598    35.936    48.930    61.353    48.735    53.016    39.497    31.776    47.862    18.215    25.376    35.200    34.133    42.858    43.898    40.038    38.152    33.628    41.900    39.004    32.916    33.966    25.668    32.604    34.566    51.128    27.951    25.394    24.921    33.492    34.493    41.500    24.581    37.065    35.722    45.506    38.214    25.500    38.424    33.688     6.687    40.332    40.439    49.427    38.218    26.915    68.554    45.336    19.459    43.284    21.387    39.772    35.449    13.663    26.591    19.888    12.356    43.335    38.806    47.793    37.403    33.551    47.434    38.180    39.446    21.280    22.904    46.355    12.307    43.192    26.912    55.895    29.900    36.684    30.035    36.247    12.597    23.698    43.296    28.850    26.873    26.231    39.653    23.930    33.728    30.783    34.935    46.288    33.521    37.179    47.924    28.514    24.185    37.776    56.086    26.248    42.963    60.291    38.493    43.899    34.777    40.837    27.432    47.631    37.889    29.543    46.844    38.222    25.602    47.675    24.224    41.177    34.773    37.044    22.759    45.207    29.504    34.135    34.583    38.392    25.759    30.676    35.964    36.455    45.147    41.744    34.854    40.293    44.450    29.138    22.963    47.821    19.858    54.926    24.165    25.207    28.429    29.925    24.584    37.048    41.743    23.755    50.518    26.155    43.648    37.079     4.496    49.410    47.768    15.402    47.914    34.110    39.888    28.096    27.381    41.091    37.839    44.914    27.440    39.732    41.936    29.992    31.725    38.923    10.603    23.848    43.717    36.431    48.653    39.315    42.007    23.751    39.110    25.911    37.644    36.002    28.331    38.685    15.645    55.297    15.624    39.914    20.705    37.265    19.555    46.828    45.533    11.019    49.439    25.930    43.785    12.534    34.296    35.608    15.054    25.459    41.951    28.876    19.641    37.448    25.853    13.883    14.377    33.341    28.311    32.252    44.148    40.482    31.131    19.958    27.856    43.905    23.651    32.517    39.585    31.492    17.126    28.505    34.050    38.073    24.251    55.778    27.424    47.376    47.138    37.281    18.746    25.639    24.398    33.398    40.400    32.826    52.280    33.199    25.227    41.842    30.213    46.381    41.796    47.881    47.687    24.049    32.548    19.494    43.613    27.149    26.659    51.789    36.767    30.235    27.191    27.001    44.641    47.633    18.148    38.771    32.288    31.033    37.520    31.688    36.035    42.722    25.276    50.669    26.267    15.373    33.061    45.929    28.277    51.245    41.159    38.533    48.594    36.780    21.585    35.464    33.092    43.308    43.525    24.390    42.330    65.350    45.444    24.456    36.883    32.634    20.895    42.813    14.863    27.540    33.505    40.552    45.207    39.572    45.284    27.695    31.464     6.511    43.441    22.936    37.196    44.439    37.264    30.318    25.227    53.748    41.480    25.289    49.524    34.439    16.665    25.181    20.430    48.929    37.897    48.192    36.570    35.156    43.564    20.638    44.931    30.899    30.705    64.038    39.428    39.036    22.692    36.267    21.513    58.407    46.436    50.395    34.622    38.476    30.167    42.935    25.291    40.863    33.423    27.044    38.490    21.540    31.490    37.451    36.390    31.220    33.322    15.425    29.970    26.454    30.143    33.713    33.138    28.005    49.202    40.149    36.793    24.451    32.362    40.119    40.749    24.114    40.303    54.478    41.658    28.854    20.325    45.319    21.977    19.870    47.673    17.125    55.503    49.947    33.159    33.413    25.900    27.927    43.369    34.039    45.199    39.816    23.612    32.990    44.702    40.400    27.550    26.320    16.132    24.813    23.865    34.764    32.214    33.016    46.916    16.632    41.545    20.604     4.810    29.291    43.663    36.061    37.117    33.358    52.957    11.527    28.092    31.208    45.648    27.977    29.991    42.342    20.806    21.395    26.948    45.483    28.205    45.869    32.511    35.646    36.507    26.626    39.660    22.258    30.052    52.854    40.524    26.725    32.440    26.004    17.713    40.361    30.380    42.571    47.423    22.887    47.734    22.831    18.345    33.040    42.877    41.257    25.423    44.690    43.576    56.147    38.290    39.906    35.476    26.560    63.306    59.396    37.016    24.149    19.100    41.789    44.894    31.478    43.655    50.309    55.355    46.385    34.201    65.657    36.540    48.783    26.455    48.084    39.099    32.319    31.558    53.287    24.043    48.769    29.504    30.834    47.914    26.986    50.077    36.748    40.238    38.902    29.998    29.747    45.597    44.931    40.122    18.254    21.244    36.934    31.435    30.939    45.698    37.506    35.615    45.606    37.355    37.994    49.095    45.528    21.098    31.628    56.462    18.165    25.657    20.963    40.192    15.864     9.509    40.782    39.158    26.202    38.675    33.454    44.241    41.711    22.063    45.505    27.527    48.064    30.228    30.425    36.281    31.842    49.146    26.185    37.067    35.029    38.252    17.557    23.778    35.548    30.195    35.020    31.609    43.320    38.737    16.805    43.842    34.134    21.132    20.362    23.474    32.514    33.171    31.795    31.538    22.029    53.486    25.064    56.164    44.596    23.570    44.188    24.149    41.693     8.963    51.218    26.833    30.099    39.174    52.177    35.998    28.464    48.110    15.796    43.544    10.979    37.909    21.035    47.772    22.481    44.955    50.202    36.944    11.726    21.885    38.948    35.409    42.858    41.949    25.143    44.720    45.271    48.543    34.434    27.927    26.983    27.956    37.212    19.963    37.474    20.744    32.244    33.496    24.245    38.283    31.058    47.916    34.870    48.079    44.757    15.414    32.271    33.131    25.882    51.474    35.324    36.645    54.242    17.511    17.794    26.865    29.467    43.826    31.114    33.676    41.837    17.732    36.876    22.604    30.090     7.325    37.483    49.391    40.216    25.452    40.380    48.710    45.520    45.322    34.693    47.594    46.372    28.695    32.287    63.699    31.894    38.328    25.403    25.490    25.283    44.135    20.473    39.548    33.798    35.707    33.546    54.572    47.515    23.111    38.340    28.747    34.090    34.385    34.129    25.318    39.730    16.747    38.027    41.870    15.888    43.859    43.121    17.784    34.169    27.525    40.846    17.286    42.941    53.856    42.379    29.603    26.507    22.232    28.764    37.104    39.798    31.292    26.133    22.048    20.442    29.784    17.130    48.807    31.306    30.021    31.814    35.238    44.519    10.372    25.103    34.565    38.602    28.087    38.160    35.228    39.873    40.175     7.812    34.650    30.974    41.099    25.472    15.042    32.548    37.277    45.568    48.966    48.056    35.645    39.510    37.267    31.745    39.137    24.042    28.630    17.713    32.072    19.424    40.022    30.797    47.313    35.993    35.806    26.503    40.054     6.398    14.393    42.215    11.841    44.170    46.964    19.962    20.871    34.485    20.131    45.262    25.159    53.523    25.917    17.023    34.604     9.327    45.100    33.846    39.455    44.835    28.539    37.670    44.644    40.598    38.070    42.804    45.879    38.334    36.705    23.267    23.863    42.382    21.286    25.998    33.939    42.159    43.501    39.700    26.603    32.644     8.668    49.743    34.161    32.197    41.180    38.347    34.602    42.295    50.356    26.202    33.423    17.966    53.197    32.166    30.169    14.009    27.859    27.827    26.693    32.414    47.094    37.861    21.878    36.843    32.153    30.562    31.521    33.929    44.168    27.523    34.278    44.007    28.730    30.898    37.319    18.286    45.357    33.968    36.837    44.513    54.668    21.347    38.874    40.510    46.766    22.907    44.923    30.650    40.633    37.497    44.583    41.346    31.472    39.703    30.465    38.556    35.846    40.729    27.298    40.359    10.982    49.644    32.786    19.578    44.745    25.485    18.045    50.767    43.466    17.667    51.943    39.063    24.812    35.805    51.860    26.661    20.631    34.278    32.068    15.185    33.537    39.542    36.464    29.770    37.970    38.463    40.397    43.118    22.702    35.850    20.626    46.333    35.771    35.963    28.829    41.172    19.912    32.974    28.187    44.613    25.709    26.987    33.325    22.787    34.977    33.582    43.529    40.212    32.377    40.996    28.443    26.545    40.311    24.935    59.282    42.365    24.265    41.562    31.486    34.041    45.851    25.976    65.111    41.254    39.869    45.671    45.773    53.643    33.472    31.552    27.109    31.860    37.180    38.745    37.864    43.603    22.409    50.933    44.741    50.619    32.183    32.639    48.945    27.288    46.584    34.064    35.149    40.476    40.623    37.121    25.888    39.742    32.607    41.738    46.979    16.013    43.587    53.518    39.965    48.765    35.657    36.727    22.568    40.902    23.223    45.707    34.142    34.919    44.191    47.816    34.552    26.273    48.841    28.255    42.326    56.411    37.000    37.491    66.167    22.469    48.129    31.925    28.932    25.003    60.237    28.668    31.184    29.062    34.408    38.015    27.263    43.147    49.144    35.347    41.816    50.018    32.200    22.126    34.748    35.545    18.832    43.798    28.457    45.174    43.739    25.315    45.182    45.402    42.257    42.332    31.902    37.853    32.879    19.659    37.098    26.949    43.700    22.357    16.106    29.107    26.728    43.420    35.291    47.048    31.226    38.795    31.636    38.570    14.064    41.913    42.596    19.426    33.556    41.436    33.056    43.891    52.304    31.278    40.321    30.941    30.771    42.217    50.261    27.406    41.592    14.685    52.977    35.360    31.114    62.193    33.098    48.509    50.491    27.939    34.428    44.990    30.465    29.776    37.376    20.298    28.385    42.630    48.818    17.533    24.613    31.270     7.909    40.544    40.801    40.198    49.462    33.823    26.531    23.665    31.460    24.841    25.605    53.473    38.909    52.934    21.799    27.913    37.994    46.677    36.864    34.853    47.489    40.750    58.245    41.509    33.430    32.101    36.468    52.808    51.165    24.865    32.860    51.669    39.412    37.702    56.984    39.998    31.526    24.935    34.799    59.041    32.898    35.744    35.816    30.315    18.057    38.733    49.911    27.255    23.744    55.692    21.209    47.881    24.321    44.313    26.322    28.444    39.443    56.342    45.605    35.280    41.920    36.444    26.931    42.894    34.576    34.077    33.854    48.475    38.453     9.931    56.902    24.974    40.033    48.929    41.750    31.510    32.770    31.845    27.112    37.934    32.169    35.375    32.619    24.134    22.638    19.251    37.249    42.127    27.374    50.989    33.112    39.548    44.094    43.619    23.988    28.648    33.661    38.281    30.545    32.480    53.062    20.328    27.786    26.296    28.029    28.488    27.696    48.835    61.511    13.119    34.392    29.247    30.266    35.415    40.249    50.333    34.699    41.573    42.279    32.957    40.760    35.615    39.074    56.788    41.898    36.780    39.835    29.222    42.761    27.952    53.130    43.574    40.385    43.163    23.904    38.548    21.511    27.309    56.328    41.871    31.665    45.945    41.018    45.999    34.328    49.843    49.797    34.166    52.546    33.838    24.061    53.616    37.760    43.554    33.030    48.913    46.910    40.613    15.369    32.942    43.243    37.665    26.032    39.728    33.453    26.203    49.021    38.492    43.315    22.614    32.292    24.910    40.284    47.377    36.499    42.689    44.883    35.408    44.803    23.164    36.610    59.507    44.760    31.046    43.263    27.273    54.136    37.618    35.218    30.329    22.256    44.808    34.618    44.223    23.385    19.580    28.760    56.514    41.983    64.246    41.445    48.514    38.608    56.577    34.452    35.684    35.419    36.672    38.772    54.375    44.174    32.465    37.899    20.578    43.162    36.529    37.173    46.347    41.701    26.152    37.654    55.539    54.610    41.914    46.172    29.195    61.038    31.669    45.237    24.893    44.148    22.566    41.773    58.203    37.258    45.442    24.105    36.726    38.706    29.937    46.318    38.796    19.792    51.884    38.810    48.509    31.674    35.012    20.556    48.192    43.229    16.951    41.975    20.306    37.689    37.605    47.555    30.228    60.676    21.726    47.784    47.909    23.114    24.857    33.949    15.323    29.539    26.774    38.844    30.357    25.520    35.672    50.031    42.408    49.800    43.877    38.484    27.064    49.545    34.518    47.447    47.228    45.308    41.977    24.877    34.730    23.647    37.794    49.570    38.220    45.634    33.773    27.969    34.264    38.724    15.371    50.807    33.592    45.457    39.940    30.935    38.783    56.551    50.850    32.342    28.987    33.041    40.567    33.306    54.133    30.415    44.158    43.461    38.720    38.829    51.568    24.610    57.887    43.218    42.408    19.197    52.072    29.235    25.306    18.749    45.789    48.530    72.086    14.944    45.196    39.698    34.949    30.683    45.183    34.141    44.835    51.671    54.602    37.567    34.479    16.700    24.975    33.004    35.784    31.375    21.259    40.543    42.719    39.640    41.278    40.726    50.398    40.351    23.336    36.728    33.709    33.228    30.128    22.867    37.306    56.347    21.342    38.590    52.897    51.007    26.865    47.801    32.627    25.201    31.099    13.864    52.009    27.871    43.070    22.976    28.275    23.311    56.384    23.681    47.281    49.625    36.881    34.948    42.778    39.569    30.168    52.641    37.467    31.156    47.288    62.428    42.089    52.364    38.277    50.361    24.959    38.358    41.849    56.725    28.399    58.455    42.937    50.694    59.598    53.832    51.441    42.387    34.161    24.278    44.684    32.440    41.060    19.564    54.641    47.680    33.250    41.848    49.330    25.006    41.879    50.571    37.476    36.047    35.320    58.663    41.415    56.102    54.287    52.607    50.168    47.056    42.134    32.938    40.574    31.322    33.701    30.720    43.397    39.927    29.915    25.740    46.438    43.785    42.295    63.521    34.634    39.035    42.823    20.622    47.076    24.389    33.494    42.105    12.583    28.607    34.886    24.733    29.957    57.074    44.776    36.737    43.296    31.721    24.485    15.834    27.792    26.020    44.165    32.086    40.640    45.371    31.874    45.849    29.010    36.977    32.457    49.145    15.674    48.090    22.711    37.408    69.362    18.339    34.330    24.000    32.276    33.086    17.264    36.973    57.809    17.871    23.203    35.151    28.826    42.626    20.842    30.126     9.280    36.139    33.659    43.126    31.136    38.882    22.103    30.490    31.084    35.706    41.958    34.686    40.953     8.187    21.489    34.819    35.378    51.643    16.332    35.383    44.282    49.647    45.220    43.116    34.479    18.802    42.547    27.775    29.600    46.492    36.694    29.071    35.937    49.835    31.831    42.298    42.479    62.264    23.995    43.294    27.330    40.010    45.004    15.250    48.565    38.700    36.237    50.537    21.632    37.897    38.754    25.088    43.516    32.612    14.452    34.145    30.448    31.845    19.449    12.903    30.684    20.869    46.150    22.768    28.626    46.231    42.548    28.002    20.853    31.881    43.185    21.735    29.070    37.531    23.021    30.891    30.974    39.625    30.816    32.257    41.709    46.771    24.229    43.806    36.295    34.476    62.311    10.560    25.054    36.361    40.400    35.450    49.940    47.080    46.663    42.772    37.873    44.233    44.307    12.783    43.163    28.204    52.768    41.791    23.525    41.062    44.943    46.894    61.632    48.598    35.284    29.038    35.297    40.757    28.063    21.245    45.433    18.764    36.340    31.479    21.436    46.378    38.076    39.219    37.294    24.290     8.792    54.810    12.944    59.373    32.544    62.817    33.202    38.172    59.950    29.704    35.397    43.748    38.576    44.577    44.271    29.601    34.594    40.267    21.706    23.747    31.230    30.088    32.451    36.371    22.257    39.920    19.942    15.640    22.382    39.711    33.259    43.887    40.186    40.543    17.335    46.016    24.805    42.100    33.081    28.040    43.568    38.133    54.879    15.193    50.300    37.190    17.192    23.360    45.657    44.696    44.395    31.899    36.172    40.237    39.811    33.486    51.138    32.620    14.196    51.982    30.516    36.468    33.171    45.392    42.171    26.504    42.768    35.020    32.147    30.648    35.896    37.221    17.725    27.814    14.422    39.730    32.802    19.900    29.044    50.037    22.475    45.845    50.262     8.286    50.814    18.029    44.214    31.094    34.477    16.619    43.328    29.502    20.298    21.746    31.249    22.844    28.328    20.552    43.911    34.284    43.042    32.857    32.531    48.186    39.316    35.969    54.483    36.166    17.740    47.930    41.163    27.841    63.559    35.115    30.122    60.752    22.710    42.112    27.650    37.303    38.907    36.018    38.646    45.137    35.171    27.984    35.845    20.752    47.227    27.343    42.926    43.193    35.559    32.191    43.037    45.239    32.581    36.881    36.564    22.453    22.528    28.633    26.973    36.219    44.154    38.104    40.221    48.919    54.176    34.464    51.572    18.867    35.513    31.636    41.235    26.259    25.841    45.950    47.110    22.973    30.854    35.770    41.124    28.545    35.863    51.263    27.214    43.795    28.035    34.243    51.838    28.794    51.983    43.518    28.068    32.348    28.411    29.542    43.194    42.264     6.263    37.313    23.013    31.403    29.868    32.855    38.933    27.659    40.711    56.527    47.045    44.013    35.769    48.409    27.299    28.926     6.444    30.393    45.895    27.584    37.098    35.897    19.921    33.346     7.703    43.738    47.295    29.946    31.552    29.360    47.143    31.251    47.021    15.717    43.367    19.998    34.482    30.918    29.460    26.613    40.177    42.611    20.741    47.054    14.110    30.439    43.472    41.805    40.176    22.103    34.440    49.179    28.297    36.293    33.781    47.506    35.031    42.156    32.935    36.935    43.385    42.735    40.839    39.445    19.607    50.455    23.416    20.185    47.133    17.097    36.314    30.545    20.933    34.397    52.388    39.763    32.560    40.500    33.051    58.345    12.761    45.500    34.108    35.084    38.214    57.784    32.761    43.537    33.752    51.754    24.099    29.413    31.899    28.658    33.806    20.100    23.919    50.146    39.346    41.385    47.010    25.646    24.860    47.495    38.076    24.804    43.042    41.622    31.339    22.831    33.948    35.264    39.880    45.290    14.873    31.860    31.400    27.113    51.316    27.925    41.559    37.834    27.127    48.167    34.847    24.335    42.573    21.983    41.031    16.694    19.606    32.368    32.784    25.570    43.878    14.802    53.037    21.215    30.827    34.422    24.851    31.036    29.303    47.739    38.830    56.879    39.099    40.208    49.507    20.443    43.728    46.100    21.548    41.836    38.012    42.140    37.698    14.741    43.021    38.424    39.509    18.338    51.176    34.314    52.212    19.831    43.196    21.274    54.684    32.914    20.363    48.645    16.420    25.512    36.876    36.540    14.762    49.519    42.436    28.332    18.786    40.625    24.262    33.601    40.296    25.161    33.209    33.303    45.513    24.261    63.338    30.326    37.529    21.211    37.454    44.835    34.133    58.284    28.627    42.223    12.210    34.089    13.388    35.932    38.851    55.070    33.568    36.616    34.729    34.813    25.827    27.021    45.699    26.406    54.256    33.337    50.497    48.760    32.783    33.112    35.551    46.739    60.505    42.784    50.969    53.047    16.685    56.776    31.372    30.984    26.842    34.209    39.563    41.736    28.760    21.431    22.989    29.889    59.321    39.703    59.031    34.999    41.922    31.117    32.818    47.572    41.802    46.196    42.359    30.303    49.169    24.430    42.265    24.565    30.324    31.096    47.745    44.767    47.426    44.071    45.646    62.649    39.443    23.207    38.942    22.074    21.679    58.290    26.202    43.917    27.655    38.238    25.276    52.785    57.970    32.842    32.807    46.465    28.308    59.372    15.662    27.854    36.256    49.775    12.562    30.359    29.520    48.511    41.522    61.485    31.902    29.637    54.660    41.128    23.516    40.475    13.862    52.134    33.379    48.307    31.964    33.653    37.168    33.945    41.813    46.984    43.040    26.208    46.212    49.725    36.628    40.031    24.565    40.113    26.042    57.872    35.815    36.200    33.546    27.806    33.607    11.833    29.310    24.413    39.667    47.277    43.890    77.588    31.909    48.345    43.105    30.533    38.850    40.876    26.500    27.355    35.544    29.870    41.444    28.715    24.689    38.200    47.228    39.725    47.505    44.921    53.840    56.879    37.909    43.660    36.296    33.539    48.256    40.885    43.921    48.900    55.323    18.988    41.143    17.862    46.100    43.857    35.495    28.782    28.963    30.642    43.899    43.328    38.464    38.864    35.688    45.745    30.639    19.948    17.213    25.463    36.306    35.065    24.875    25.634    21.416    31.475    38.690    23.791    14.589    20.637    44.780    45.606    34.128    37.458    27.932    29.456    33.432    34.780    48.291    36.338    34.690    44.020    36.279    19.636    36.389    32.290    36.988    36.369    18.452    42.893    41.493    58.215    21.881    34.933    44.920    40.796    42.773    35.336    57.378    47.962    38.906    36.071    40.030    50.520    37.405    41.618    39.053    32.376    23.346    35.694    42.306    31.918    55.996    42.181    36.171    31.666    49.533    24.672    43.707    32.718    40.796    43.912    33.358    37.871    40.803    48.757    20.674    26.426    42.098    29.997    37.587    38.951    30.557    41.906    45.010    44.114    42.111    29.243    42.111    26.235    40.946    28.242    39.186    11.359    32.210    27.945    54.119    40.702    49.819    30.750    37.410    35.466    64.932    60.194    16.061    45.668    18.026    21.541    28.539    25.341    24.901    35.662    32.724    42.551    35.805    47.756    32.044    45.931    43.653    26.779    43.978    37.997    35.564    39.538    26.538    46.479    30.953    46.460    47.617    47.518    39.562    43.387    41.692    44.803    24.038    66.064    34.703    29.327    26.311    40.164    36.770    30.330    30.486    46.628    40.110    43.544    57.626    36.631    32.017    30.134    36.641    29.291    18.557    41.268    37.500    34.700    31.509    50.336    39.249    23.029    33.569    38.077    32.101    44.975    37.656    56.061    32.336    33.794    27.449    21.948    43.439    36.094    36.166    28.783    32.779    54.191    30.379    41.918    34.908    44.329    34.710    44.369    27.663    24.156    13.137    50.219    29.101    44.252    20.532    29.185    34.264    59.339    32.351    26.468    56.969    43.787    21.280    26.674    16.802    38.131    32.600    19.033    18.116    17.842    44.369    48.381    33.208    35.245    42.895    26.844    41.099    50.394    33.005    20.384    28.054    26.158    37.520    32.793    32.966    22.986    28.126    25.094    28.542    32.333    36.252    45.276    47.166    33.342    53.596    40.369    39.674    37.470    21.762    10.403    37.035    26.837    30.140    40.827    22.203    46.795    13.267    37.363    34.451    52.716    56.906    44.760    51.539    28.319    38.777    22.941    50.982    29.075    51.300    34.169    31.807    43.247    38.953    36.086    39.670    34.969    41.300    22.631    10.427    18.255    31.293    34.687    52.669    52.073    27.472    43.983    54.391    30.057    41.227    23.227    76.760    35.523    45.397    53.161    34.672    18.970    32.174    47.856    39.227    30.994    43.171    38.527     9.798    42.363    30.658    36.213    25.713    36.159    28.843    35.896    39.855    44.138    39.345    35.904    26.757    15.919    42.391    41.294    16.990    30.071    50.266    45.064    52.636    42.748    46.504    25.700     8.990    19.854    48.209    22.679    42.739    40.953    24.920    36.830    27.851    30.853    28.922    32.466    15.406    23.188    37.080    42.252    36.511    38.644    29.369    40.116    39.865    50.851    50.290    41.846    28.080    60.761    25.569    58.758    39.078    32.868    30.768    18.130    19.116    37.701    53.419    18.990    42.458    30.378    40.680    43.578    38.579    25.223    47.348    26.554    31.862    36.461    44.232    22.100    23.898    20.669    35.702    45.385    34.537    39.907    33.612    58.056    19.380    25.399    30.392    17.036    28.440    29.124    47.569    23.509    56.672    28.059    33.802    22.901    31.520    23.327    36.898    47.934    35.778    29.478    26.960    30.280    35.145    30.336    53.364    41.792    38.605    51.443    31.516    29.696    35.702    41.163    41.940    36.145    35.149    18.161    40.768    62.780    24.752    33.457    27.408    54.063    30.252    50.488    45.501    57.399    33.572    55.484    47.496    28.398    25.043    51.058    39.215    35.683    22.610    36.507    29.828    26.235    26.872    34.041    54.297    29.365    42.171    44.703    26.327    25.371    36.157    56.969    32.983    36.133    46.232    32.479    30.929    38.827    30.916    26.142    36.164    39.910    32.173    29.927    36.227    41.250    39.935    45.995    24.095    46.612    49.767    39.719    30.060    42.351    45.452    57.246    35.625    31.688    48.342    20.418    25.146    32.743    33.593    28.858    23.280    29.964    19.926    40.719    29.480    26.884    33.251    24.842    44.380    37.969    16.435    31.430    33.579    27.885    45.441    43.437    39.645    36.711    35.673    34.380    29.979    13.080    43.242    27.998    18.690    20.465    22.465    19.722    13.984    33.596    45.194    35.699    28.897    43.063     8.036    30.133    23.798    48.602    16.233    39.846    22.053    38.093    13.640    54.315    46.728    37.452    37.931    49.943    43.070    36.195    21.402    20.836    27.272    27.291    35.677    35.100    22.685    46.339    21.305    39.133    46.458    21.204    45.453    52.363    32.949    34.588    31.112    40.816    34.299    23.052    32.184    32.686    37.183    31.655    40.067    15.916    34.695    26.468    22.638    32.845    38.201    42.918    38.811    43.720    19.804    17.271    37.174    34.407    20.011    32.223    39.126    39.820    59.926    41.830    40.952    32.617    29.817    32.402    44.523    46.939    30.464    44.389    17.679    45.540    46.497    13.012    19.415    48.917    40.884    31.410    37.077    43.230    50.870    44.258    23.478    49.764    16.752    41.692    23.603    41.166    37.128    33.242    29.494    34.261    12.885    30.402    12.418    45.120    44.937    26.801    45.357    42.513    51.629    33.692    41.019    30.909    41.285    44.857    38.213    30.181    37.872    30.247    41.032    33.692    14.967    44.505    25.151    29.935    26.906    51.086    43.818    46.760    42.734    37.342    34.013    30.667    31.394    55.463    23.704    37.992    40.146    40.864    60.031    22.824    43.083    31.675    25.427    34.470    13.926    41.805    57.795    37.244    42.153    37.036    41.248    38.562    44.325    35.376    43.250    30.489    14.815    24.235    44.254    25.309    40.523    56.514     9.563    45.201    27.725    21.398    29.073    25.699    43.244    25.993    44.763    32.501    38.395    20.061    41.942    30.215    24.388    32.450    52.890    39.730    51.811    26.314    27.818    34.186    42.780    43.344    36.800    23.088    30.029    46.028    37.516    23.599    42.615    53.083    37.092    39.867    37.993    35.848    27.151    23.617    25.373    22.884    48.755    14.027    55.466    36.531    56.814    33.772    34.573    43.442    41.988    20.681    67.718    27.476    34.621    33.211    33.228    34.651    29.489    51.556    43.414    44.287    45.835    48.040    39.400    48.310    34.041    45.999    46.218    20.647    30.404    30.796    36.208    40.543    28.793    42.785    53.702    12.726    40.072    18.344    23.995    33.187    34.022    42.583    43.815    15.897    25.641    51.548    20.239    50.881    40.027    32.568    26.464    22.282    26.117    39.672    27.158    22.809    20.297    54.668    35.857    22.234    31.221    12.217    49.568    43.572    52.047    39.217    37.199    31.376    20.636    27.961    55.799    43.240    50.671    38.966    37.685    28.955    25.046    36.169    40.059    39.457    47.670    51.202    22.714    45.782    20.117    35.357    29.478    35.498    44.076    33.166    36.489    52.477    29.933    44.565    30.847    31.314    43.574    30.640    28.607    34.274    39.697    17.817    29.902    17.155    29.623    23.891    24.383    35.644    32.671    31.915    39.314    41.179    22.200    46.995    34.786    56.747    19.518    43.711    42.752    33.553    47.369    35.803    42.894    40.044    24.866    44.963    38.416    14.984    49.755    28.344    25.970    31.763    32.768    27.188    39.697    47.278    41.520    21.076    37.002    39.539    37.022    33.507    49.211    42.848    36.289    23.788    39.053    45.953    37.215    32.503    29.828    31.468    59.481    56.488    54.877    40.873    32.638    36.706    56.320    42.519    34.197    26.507    53.765    41.268    36.794    36.113    45.332    33.150    26.531    32.825    32.793    66.675    38.912    38.253    29.594    30.546    41.826    36.418    31.851    34.628    34.846    44.247    35.880    40.186    27.479    25.740    37.547    27.415    35.602    43.119    34.167    50.296    15.215    47.549    27.999    51.865    30.080    50.061    30.017    38.319    34.624    40.960    43.367    18.699    51.821    46.793    43.130    32.718    49.274    16.498    48.223    29.743    25.747    34.492    43.847    39.180    50.186    24.352    45.852    39.068    36.042    46.383    34.141    48.963    39.512    26.569    26.983    28.389    38.425    37.648    31.578    33.450    42.607    21.254    39.614    34.298    38.210    46.866    43.901    44.875    32.830    29.798    34.978    37.643    36.796    44.428    20.668    35.598    48.038    36.084    40.802    38.531    37.014     7.999    38.904    20.319    34.663    37.853    35.727    29.590    36.856    30.246    44.201    34.973    33.162    37.575    36.175    25.852    32.862    35.791    22.930    31.199    48.648    26.202    54.110    25.864    42.255    54.099    45.924    37.228    52.367    45.273    34.177    45.940    27.442    45.390    24.442    12.177    12.916    34.140    35.559    40.541    60.976    43.633    45.501    28.417    47.136    17.834    51.690    33.872    32.526    24.492    55.851    45.123    58.080    50.505    60.779    55.735    34.818    32.178    47.399    27.721    38.577    28.751    40.726    34.142    41.042    37.073    43.778    39.718    47.322    46.850    28.873    37.509    26.178    41.060    20.909    33.753    35.060    46.628    31.092    18.885    32.244    45.550    47.945    41.235    55.162    38.079    32.844    30.586    49.717    40.123    31.719    34.328    39.653    25.504    32.048    27.513    36.253    46.137    23.139    46.842    27.449    36.476    40.864    46.930    35.039    19.243    32.556    37.880    21.975    46.975    56.102    43.452    53.522    30.019    57.907    29.730    37.417    33.645    40.737    39.502    41.927    31.625    19.858    19.513    40.485    26.811    41.665    16.331    34.662    26.498    10.022    39.148    36.034    35.253    37.717    21.307    32.312    22.708    21.647    28.598    40.196    22.570    49.973    49.455    32.137    37.560    32.374    25.739    45.315    27.671    24.575    46.064    27.960    47.836    23.254    31.697    34.301    36.343    30.867    30.754    38.990    29.146    72.608    24.928    51.747    35.332    25.951    26.826    53.869    23.391    59.844    42.285    26.385    40.488    32.389    32.327    30.714    47.589    16.717    39.320    46.321    24.682    29.346    44.540    32.614    28.784    41.551    28.048    31.498    42.942    32.581    37.133    36.654    24.342    28.820    41.089    39.963    25.339    18.529    23.659    34.583    26.654    43.317    33.084    16.368    40.302    25.671    37.856    51.480    41.538    38.628    46.805    26.881    32.678    37.601    31.069    45.335    32.402    37.496    46.751    39.693    40.580    36.744    35.354    35.831    46.698    40.193    48.871    37.616    32.374    41.298    45.278    48.028    30.730    28.360    20.557    23.930     3.132    21.787    40.229    29.963    25.178    43.016    31.750    11.390    24.742    43.550    40.790    28.218    43.217    32.111    18.585    23.997    34.375    32.310    35.433    37.527    16.915    27.202    37.369    28.023    21.555    42.635    28.733    33.267    37.679    27.145    18.258    27.383    42.946    15.470    41.945    31.370    35.472    26.717    40.380    38.330    23.523    57.929    13.587    31.837    30.680    46.504    12.827    33.724    40.350    20.543    53.481    15.234    34.814    22.866    26.672    29.480    37.049    26.624    31.924    16.049    46.610    15.185    35.078    17.640    38.823    18.307    44.754    29.268    31.323    26.447    30.590    21.576    44.266    32.730    49.756    25.868    54.817    37.837    29.401    23.495    25.750    45.294    40.009    34.626    48.613    30.366    36.810    21.163    22.635    24.816    40.975    31.157    25.529    51.332    36.670    29.392    43.312    25.259    18.126    26.210    41.590    50.357    31.813    56.150    23.893    45.225    37.077    33.457    35.176    32.088    55.182    30.381     9.208    34.499    19.004    21.172    28.721    27.967    34.111    41.604    35.080    44.389    51.523    46.545    52.800    39.345    23.178    36.324    38.299    23.054    45.081    36.190    48.950    38.318    40.399    25.707    40.812    45.003    30.835    24.528    53.228    26.861    53.219    44.493    37.384    43.885    37.714    17.849    47.741    40.026    39.749    30.380    25.388    30.401    56.932    29.821    39.606    19.302    48.035    54.824    38.342    50.531    51.802    53.272    35.342    46.809    40.690    40.545    41.018    56.052    46.048    30.822    42.716    50.926    54.023    34.771    26.441    47.418    43.316    48.035    36.448    10.755    33.884    32.735    43.656    59.119    50.978    30.074    11.440    25.784    42.514    38.678    44.765    64.259    44.085    34.177    34.127    28.833    47.581    47.520    47.725    32.263    50.370    42.743    22.921    36.791    25.242    46.800    49.349    37.495    33.214    41.316    40.240    47.728    48.731    26.546    26.118     8.492    41.357    47.039    40.779    49.931    28.380    46.657    54.031    36.564    38.777    54.323    47.540    35.648    39.917    36.595    58.724    31.269    28.365    51.164    42.437    39.743    38.744    39.989    41.578    48.217    19.255    42.653    23.481    23.682    40.212    33.195    41.675    35.323    26.539    56.860    37.720    17.710    43.918    13.689    30.585    41.419    41.136    45.637    27.397    28.819    42.778    21.569    19.025    21.304    35.911    38.839    34.228    35.254    59.070    26.306    29.186    30.409    25.811    35.413    42.196    31.610    32.254    39.021    33.442    34.697    30.588    60.406    31.684    40.704    17.469    28.457    62.326    42.656    25.240    49.288    31.347    51.855    42.493    28.192    43.946    36.313    31.645    26.228    39.366    42.482    29.095    36.528    29.099    26.878    45.207    48.646    32.324    40.631    34.362    44.576    47.869    47.265    60.645    44.469    42.347    52.458    29.717    40.280    30.892    22.347    15.380    40.962    22.068    23.871    31.655    34.282    26.846    42.230    63.422    17.123    35.772    43.851    47.663    28.248    45.669    43.788    14.775    35.523    17.697    27.352    31.606    31.050    45.921    42.658    42.053    62.498    28.544    24.318    42.046    28.731    42.621    32.348    43.649    44.898    29.282    20.359    13.972    63.279    38.433    33.901    36.981    30.288    29.885    39.187    37.207    51.624    32.695    31.674    29.305    40.342    45.434    38.095    46.497    39.398    45.263    26.384    49.625    29.265    45.701    20.022    44.285    39.203    45.933    40.413    39.040    45.901    39.441    32.394    37.257    34.931    35.353    59.764    25.881    42.819    32.775    40.274    39.999    48.459    41.413    25.116    42.712    35.800    43.940    43.871    52.009    30.929    34.773    35.611    32.581    27.483    37.516    24.408    36.751    41.563    35.298    53.703    46.174    29.126    47.966    22.602    26.024    43.389    44.373    38.241    38.766    35.253    31.321    47.308    26.249    39.644    27.127    34.518    54.514    40.223    19.089    30.790    39.681    19.624    40.420    28.684    36.810    33.927    39.316    48.702    49.605    31.921    36.809    27.226    31.695    23.287    27.477    20.122    44.945    30.960    46.072    45.907    25.287    32.807    47.078    23.497    29.601    24.157    51.882    39.837    39.652    30.725    38.195    37.190    35.279    32.339    42.917    33.976    20.357    50.049    47.720    57.233    36.274    41.019    29.898    29.150    40.468    35.944    33.686    40.053    43.999    50.821    54.566    25.416    29.147    10.519    14.780    51.054    31.010    31.787    24.132    35.223    46.860    37.085    26.857    46.459    38.479    45.641    34.845    26.138    21.296    13.994    39.292    28.666    50.714    48.366    35.813    33.216    23.232    33.022    41.420    23.247    37.014    48.414    23.390    54.398    22.304    30.133    39.981    13.141    27.775    12.962    20.925    28.713    41.184    34.822    40.571    39.946    23.524    19.517    30.585    30.819    49.661    26.665    40.917    41.997    32.170    16.372    41.424    26.625    39.689    26.956    45.248     7.248    18.984    39.104    27.029    19.999    49.260    50.328    32.450    53.541    56.664    30.820    20.743    27.769    30.440    45.488    28.035    29.206    39.330    41.610    30.915    52.407    49.695    28.642    40.858    33.843    15.482    24.930    33.955    36.231    26.897    38.009    29.376    17.485    36.160    29.300    33.567    45.297    17.856    32.831    12.643    25.257    27.744    21.951    51.547    44.147    35.304    38.832    24.537    41.156    58.093    38.616    23.989    35.338    34.158    15.924    26.977    14.654    26.505    33.495    21.184    39.225    24.162    51.064    43.929    40.111    32.075    29.769    24.033    18.205    32.245    22.635    39.048    28.130    42.626    41.513    35.810    29.842    17.774    47.037    42.209    34.752    37.076    44.196    20.461    58.862    25.896     9.638    45.583    40.214    32.521     5.313    15.727    33.419    47.848    15.902    36.000    26.114    20.073    24.270    32.042    28.234    36.158    21.220    46.637    25.054    33.192    18.434    30.736    37.287    38.624    30.821    15.099    32.929    37.338    19.595    55.728    23.124    19.172    35.114    49.249    34.687    32.437    35.664    34.734    21.190    23.949    34.101    26.852    34.707    18.157    38.264    34.739    38.527    33.758    42.768    40.378    35.337    36.532    47.220    32.212    37.420    58.015    50.665    23.714    30.381    20.141    36.179    43.121    30.134    34.091    30.460    49.873    17.828    34.806    29.186    33.096    43.917    33.396    15.733    42.047    36.497    43.611    29.681    23.193    26.944    17.061    19.772    56.152    45.697    37.885    29.261    33.040    55.912    30.737    43.499    24.781    34.478    15.324    33.020    43.013    35.140    22.226    22.533    15.408    22.938    19.540    34.814    25.732    39.875    37.266    32.013    37.847    14.040    22.059    36.795    27.420    29.537    27.800    28.241    37.377    36.800    38.059    31.834    40.896    49.444    42.745    34.978    34.602    31.452    33.949    51.219    29.959    33.885    21.775    46.338    30.629    45.811    45.117    27.681    46.822    38.714    31.820    32.046    26.065    49.057    28.862    11.790    29.663    33.733    39.418    36.260    34.796    24.703    27.891    27.899    36.949    22.011    32.953    50.204    28.250    37.217    26.008    14.895    35.845    14.527    30.958    40.025    39.009    31.563    28.148    23.536    29.958    35.284    28.740    27.520    40.466    31.165    45.438    51.774    17.368    25.344    38.346    24.797    30.281    37.094    29.345    43.477    12.485    28.501    22.232     7.671    22.940    10.898    47.306    15.185    13.438    22.133    21.235    21.544    20.029    29.733    13.754    16.178    32.092    32.123    40.729    27.347    39.994    30.790    16.491    36.827    32.772    20.446    27.874    34.178    30.542    41.971    37.575    30.313    44.027    21.959    32.185    28.269    36.926    38.825    33.344    32.730    36.260    33.891    53.124    36.401    37.209    40.732    56.107    29.819    38.308    38.497    13.393    33.527    23.867    47.038    38.440    28.996    25.818    20.957    24.008    21.008    18.079    36.258    18.317    42.455    33.062    32.964    37.877    25.255    35.346    34.589    39.125    18.295    18.485    30.280    31.414    36.666    25.120    20.685    37.856    17.088    40.984    34.413    52.067    30.482    25.021    34.061    25.601    36.472    31.462    40.612    25.680    45.741    44.741    32.552    11.871    22.882    34.897    33.795    36.942    21.884    30.513    20.725    20.457    37.396    26.741    33.465    23.787    58.140    63.111    47.161    40.683    53.515    33.971    43.780    19.351    31.993    36.578    41.431    43.757    49.182    25.715    27.638    38.775    34.927    45.826    29.086    33.559    20.658    41.759    34.480    60.346    39.078    38.439    20.911    50.539    26.950    42.332    47.614    33.415    31.666    30.376    19.079    28.752    51.105    22.112    33.405    35.998    22.599    37.019    44.131    48.892    50.400    30.588    47.948    46.967    31.530    31.866    29.939    40.102    43.870    36.411    25.773    20.299    30.027    29.015    34.402    39.147    40.931    36.243    17.570    34.228    45.822    44.190    29.015    32.938    17.684    41.156    19.495    44.524    27.955    32.479    48.701    34.622    51.845    43.303    20.067    36.246    34.696    38.670    37.527    53.142    36.288    32.138    44.903    27.189    33.314    36.491    40.373    36.701    40.092    18.249    25.015    37.038    42.266    35.946    58.844    16.696    35.558    31.150    30.767    31.843    31.710    47.712    34.988    44.560    23.221    35.823    46.980    40.936    22.113    47.676    31.319    46.554    29.727    25.868    40.732    48.124    26.468    44.028    45.472    15.572    49.942    31.677    27.598    35.462    35.542    30.136    45.543    51.622    37.356    27.509    32.466    31.124    33.203    37.056    22.051    40.240    30.594    38.839    26.875    39.723    31.401    38.721    30.154    27.224    29.897    18.389    49.888    36.798    17.951    33.144    29.324    28.741    33.081    30.352    15.293    40.888    34.064    36.884    23.693    58.291    29.833    51.148    38.833    29.727    15.857    24.940    31.897    60.543    19.822    43.993    29.503    38.800    16.453    22.508    34.175    34.773    21.818    42.739    39.188    36.183    48.872    37.821    24.736    37.896    35.313    25.494    40.838    24.830    26.222    28.553    40.652    23.130    28.377    45.727    35.541    15.097    33.113    40.739    52.538    48.056    41.098    37.921    33.970    23.412    24.057    39.397    20.937    43.359    31.188    26.343    51.824    39.292    12.796    24.986    39.588    24.263    43.269    34.341    30.551    34.866    44.220    24.137    31.159    24.807    48.320    45.003    40.805    18.403    42.189    19.613    33.964    16.447    20.941    19.600    25.608    40.912    24.200    24.752    20.771    37.423    25.335    27.065    22.775    48.666    39.460    31.798    18.577    41.945    23.317    35.062    36.568    46.371    29.674    38.764    34.259    48.599    27.725    34.890    40.255    24.003    39.141    30.319    45.699    44.636    31.769    52.260    43.258    28.315    26.040    38.283    19.537    39.779    45.345    23.900    50.956    29.984    49.112    39.756    56.150    18.638    42.657    20.965    38.789    33.799    51.911    24.348    60.457    18.006    39.408    31.041     5.987    29.599    59.139    27.825    49.286    46.419    28.799    22.146    27.624    20.672    20.248    24.112    43.364    15.788    32.923    23.661    37.850    23.056    38.791    51.801    43.238    14.128    37.807    49.433    25.790    35.264    29.740    37.810    35.247    29.046    30.868    25.207    29.278    39.730    38.683    25.708    45.337    30.904    50.911    23.558    37.017    28.029    35.051    25.731    44.166    27.373    36.649    50.665    35.290    25.763    34.517    52.215    48.975    29.275    52.553    28.788    36.711    22.825    23.952    29.867    37.955    17.470    39.496    41.496    40.268    19.918    54.323    26.314    53.894    25.675    27.871    26.758    34.972    31.398    37.157    26.197    39.616    38.943    37.862    46.255    31.587    39.458    23.228    42.429    28.949    22.267    12.004    36.076    20.462    44.823     9.939    42.953    41.416    44.090    26.985    47.163    46.754    30.566    41.892    41.729    45.438    34.917    37.913    27.166    31.046    45.087    19.766    35.726    34.802    31.272    35.244    41.558    43.608    50.559    29.484    31.272    34.518    40.468    52.086    26.216    36.762    21.463    49.883    44.875    26.597    30.444    31.160    48.468    21.102    43.499    53.049    45.286    33.952    33.512    33.332    38.562    22.001    27.425    23.773    30.876    53.975    50.610    45.676    41.738    38.247    36.872    47.722    53.912    17.195    12.728    34.630    37.770    43.278    34.029    49.831    41.545    37.582    43.708    37.795    28.630    43.309    14.287    45.579    38.869    57.835    18.684    41.998    24.046    47.197    35.377    43.368    43.276    47.751    50.162    24.812    34.492    25.125    44.221    25.742    42.266    48.770    63.227    32.507    29.811    40.590    31.312    45.809    51.364    35.599    39.979    47.050    35.653    41.680    29.710    31.950    37.838    36.662    59.630    45.424    27.116    59.038    32.994    30.804    38.925    31.479    37.345    35.609    45.870    40.395    40.481    45.294    41.333    49.692    26.593    29.436    40.342    28.461    43.120    53.998    55.832    34.199    45.295    44.261    29.778    51.407    59.163    25.013    50.892    31.596    34.353    36.735    18.941    24.664    36.510    34.763    20.681    61.376    37.562    14.609    39.428    29.398    42.923    45.547    41.418    35.641    49.568    21.781    28.042    43.812    23.908    49.044    38.503    32.665    41.226    25.207    41.090    50.447    47.948    33.026    36.874    44.676    39.865    32.266    44.454    48.167    39.952    20.028    35.163    30.308    33.066    38.765    38.193    45.441    20.240    47.531    58.018    31.957    22.805    32.161     9.881    46.974    22.014    47.332    13.398    53.586     8.184    27.709    23.614    27.226    37.562    38.397    49.440    22.462    30.926    57.154    26.175    39.123    42.319    34.051    34.812    21.420    51.457    29.492    37.903    21.861    39.067    21.991    44.821    21.026    25.827    27.571    38.828    26.354    37.537    16.680    23.015    26.161    34.096    52.210    30.653    43.650    24.100    50.704    30.496    63.372    43.742    47.530    30.559    43.994    11.280    42.401    25.873    31.081    42.129    16.795    68.919    24.011    39.852    40.464    39.483    30.441    28.968    33.968    33.860    23.685    52.901    37.320    27.853    25.520    18.722     7.393    38.445    29.213    13.549    22.257    14.505    40.312    27.116    46.138    29.966    20.076    13.897    22.678    27.143    25.898    47.163    25.679    32.654    17.073    31.718    40.669    24.009    34.902    28.539     9.169    46.956    30.581    34.166    36.450    23.487    21.064    23.790    44.387    35.547    30.255    29.211    31.751    28.905    46.557    23.489    36.243    24.580    35.451    13.177    31.482    27.755    27.401    52.515    31.067    39.090    39.702    45.653    29.790    38.408    28.750    32.619    31.189    24.036    40.488    24.501    20.797    21.906    39.940    43.476    13.064    39.961    49.554    26.880    19.655    39.334    35.569    19.926    28.480    21.940    30.180    18.509    25.068    30.656    46.380    35.714    33.056    31.181    39.958    25.201     9.242    18.658    34.213    28.061    33.433    22.430    42.164    41.149    40.393    26.260    42.905    26.652    19.005    18.314    53.094    30.760    32.399    17.180    24.524    27.460    29.170    20.176    35.536    37.671    34.522    38.857    37.183    58.346    31.471    18.173     7.064    26.100    35.079    28.476    20.395    34.697    26.536    17.105    14.193    51.273    36.795    63.628    44.786    60.051    28.127    59.712    35.523    43.786    41.722    14.971    47.869    37.344    36.482    50.302    44.970    33.486    48.986    38.440    42.869    17.855    36.824    57.733    33.123    25.368    26.909    18.801    37.802    33.880    36.226    22.414    34.496    47.393    38.545    43.267    38.726    38.205    41.367    43.864    47.342    33.470    16.212    22.944    27.315    57.293    33.759    40.191    42.370    31.301    30.261    19.819    24.585    15.444    31.973    31.853    40.079    30.879    46.047    46.881    39.881    19.185    36.366    35.935    39.321    33.670    42.397    53.100    16.352    36.815    37.669    28.807    34.056    48.136    27.457    38.350    27.005    21.864    28.780    24.962    41.586    18.246    35.888    43.461    38.350    45.119    32.103    34.253    52.682    28.893    32.708    31.248    28.111    35.725    31.472    25.372    36.575    35.103    46.765    27.378    26.772    35.535    35.641    38.105    64.616    27.777    23.406    37.301    35.247    53.186    44.290    44.303    22.324    24.579    22.739    37.910    31.332    33.578    38.707    59.386    47.164    46.286    18.542    45.670    35.625    44.758    38.822    40.508    23.956    33.514    34.236    25.118    39.083    27.579    24.672    38.207    53.266    53.730    42.099    34.517    33.730    39.441    36.057    36.443    23.168    47.653    34.962    52.141    18.038    45.626    38.268    53.839    27.112    33.190    26.577    21.976    21.407    21.244    38.244    40.371    59.200    31.859    35.017    24.587    43.776    43.468    40.526    29.342    51.147    39.603    38.338    37.639    47.629    47.214    46.361    58.697    31.486    42.598    44.195    32.603    32.464    37.517    47.301    30.484    28.622    22.395    25.117    35.879    17.299    45.277    40.455    43.520    54.360    45.254    40.808    32.698    39.402    33.183    22.549    43.812    29.836    39.186    24.103    33.517    12.734    48.219    52.357    24.920    27.748    47.954    52.614    30.961    41.284    42.186    43.451    36.360    33.790    44.266    46.056    23.300    47.970    40.460    35.190     6.405    15.490    33.608    45.380    46.262    21.807    38.908    20.421    46.515    41.838    44.176    39.803    45.475    31.665    29.076    46.524    52.600    41.013    46.577    25.703    32.351    28.991    24.376    39.999    39.192    29.601    36.757    40.389    44.508    33.695    51.393    34.308    32.350    31.374    48.628    39.510    26.169    25.354    52.082    10.193    28.505    47.867    11.446    39.590    37.340    24.764    38.363    49.470    32.361     3.768    24.681    26.056    39.960    36.340    43.257    35.941    29.571    34.960    26.406    43.390    18.060    42.309    29.280    36.839    40.201    28.746    62.418    28.151    29.515    24.357    35.281    41.361    35.413    58.849    36.201    32.506    14.411    59.446    34.767    37.914    39.751    30.471    35.054    45.634    42.024    40.652    34.237    31.322    38.060    34.634    19.468    49.476    43.481    18.934    30.743    24.441    30.101    43.022    31.417    46.420    26.938    44.679    27.400    33.159    39.111    47.126    38.535    34.192    27.215    47.554    49.731    17.967    18.015    30.643    42.014    15.093    40.375    33.695    22.188    25.758    46.399    29.326    23.388    18.088    39.527    27.902    45.803    33.486    34.316    54.267    26.809    31.883    27.266    42.760    31.117    37.623    49.256    26.967    20.937    33.969    31.135    29.872    24.374    20.769    24.218    13.433    37.583    33.381    24.407    32.284    23.069    29.068    37.598    28.187    36.928    26.751    24.380    28.174    44.827    35.093    34.385    39.684    41.907    46.122    37.109    19.078    13.983    38.676    36.690    35.044    30.502    43.423    40.019    27.706    22.834    40.646    18.557    26.034    34.699    12.772    31.795    27.342     3.904    44.779    29.879    40.622    21.501    31.500    27.498    27.567    22.571    24.534    26.070    29.826    44.196    32.268    31.854    46.800    47.903    38.783    25.258    43.604    20.434    34.775    42.613    35.165    33.916    48.571    34.640    37.602    42.021    25.428    31.510    21.546    36.262    33.064    41.609    17.125    39.799    27.555    26.656    40.708    39.723    19.894    36.143    41.143    26.099    34.881    32.445    47.107    50.265    32.149    48.124    29.700    29.469    26.427    22.438    50.177    33.954    33.804    29.712    36.906    36.133    29.128    58.888    32.326    38.419    20.835    34.871    19.887    37.986    56.099    36.005    33.756    34.454    53.177     8.046    32.722    30.353    10.405    40.808    42.695    28.333    49.216    24.048    15.727    28.392    23.798    51.023    16.981    34.564    49.520    34.264    38.792    22.525    25.262    21.903    42.309    53.220    51.432    44.365    35.180    38.738    28.782    24.014    33.008    27.396    37.060    25.573    58.477    38.392    34.306    38.694    32.519    35.022    48.098    29.471    51.127    38.728    16.278    48.020    35.759    35.707    61.335    37.365    40.998    36.094    21.250    32.993    48.007    27.705    47.905    34.823    35.841    50.080    31.773    57.253     7.982    35.648    33.908    48.740    29.321    49.326    39.854    27.907    13.659    46.088    26.898    40.857    18.796    54.115    20.840    52.585    40.167    29.317    28.344    46.151    30.608    33.324    49.960    24.728    41.686    22.530    30.668    22.692    35.019    34.579    18.288    35.079    37.204    21.830    17.695    40.569    30.829    51.787    33.087    39.843    31.930    31.478    28.314    38.344    19.980    27.805    42.667    37.284    41.625    35.688    32.058    39.063    41.796    36.008    35.775    32.923    46.856    41.980    24.893    25.440    37.174    40.680    17.467    29.885    31.679    48.181    38.108    61.786    40.118    31.413    38.888    37.774    36.463    38.295    43.858    34.677    47.144    24.256    27.033    36.056    34.516    28.719    30.073    36.360    34.674    33.704    27.305    27.947    43.522    36.539    37.854    40.825    46.455    32.397    49.652    39.296    38.056    19.651    34.959    44.540    42.105    36.446    22.774    35.021    37.225    36.629    46.073    54.586    42.988    42.401    31.324    26.934    16.493     9.075    19.504    17.992    41.340    28.431    50.373    25.215    27.092    41.647    26.438    39.870    41.825    34.998    43.029    50.377    38.440    46.165    37.927    34.862    30.051    58.118    28.802    42.597    13.134    23.790    25.983    50.380    36.801    17.851    43.819    28.259    42.911    40.589    52.606    21.461    28.026    30.925    30.387    23.099    35.827    13.897    23.303    39.778    18.051    24.071    28.080    29.002    24.229    29.689    47.475    45.400    33.260    22.567    29.680    25.991    22.775    22.326    14.047    22.008    39.885    47.620    39.030    39.132    51.604    12.379    39.686    27.764    39.530    51.269    34.841    33.394    33.032    21.738    28.905    47.492    35.569    17.417    18.312    25.355    29.585    34.715    28.934    30.158    33.147    27.438    34.318    21.137    43.465    25.515    28.513    44.790    28.609    33.622    29.030    27.991    34.074    36.092    31.761    18.365    32.727    25.868    21.430    55.639    48.974    29.919    30.089    20.560    34.095    43.525    36.925    30.648    43.879    39.690    26.363    36.568    27.462    47.957    33.936    40.599    33.005    51.746    55.010    22.148    37.500    35.012    47.402    35.807    15.663    18.438    32.421    13.556    41.295    22.479    36.891    35.038    47.985    29.566    29.419    17.127    52.102    28.321    35.958    36.122    23.178    21.372    19.865    21.330    34.356    22.200    45.416    34.729    20.721    32.577    37.366    31.032    32.275    38.327    29.355    27.429    44.319    31.335    43.235    42.389    23.543    20.913    17.118    30.357    24.204    15.004    33.616    36.320    38.490    24.362    28.853    24.945    39.556    14.122    35.809     3.949    33.114    32.372    42.942    33.231    32.253    36.415    31.318    28.526    17.747    29.587    21.961    30.073    40.052    40.609    33.252    24.617    42.958    34.165    43.245    32.892    43.171    22.593    14.903     9.407    27.919    22.955     4.292    34.847    39.770    21.830    41.012    53.669    44.943    35.476    35.289    28.410    15.075    23.977    38.257    34.117    47.921    23.666    16.495    24.166    27.915    24.307    30.873    14.130    39.672    45.768    54.784    24.038    23.828    22.313    25.981    37.995    32.447    37.254    33.477    26.871    24.673    48.717    25.381    23.082    36.171    18.208    40.356    25.418    41.767    32.827    17.793    23.037    14.698    27.301    26.408    47.684    33.313    20.731    20.010    32.672    24.528    39.054    50.492    25.412    31.315    27.285    31.761    21.592    37.629    17.166    21.404    45.888    36.173    31.244    26.306    44.258    32.068    46.599    39.745    39.867    35.246    20.670    18.955    51.097    38.881    31.088    40.838    44.096    24.954    26.149    45.405    23.831    24.465    40.226    44.834    35.903    23.013    30.780    39.128    39.027    29.537    28.992    34.214    38.676    35.244    23.071    11.375    36.944    21.403    42.730    24.320    30.081    19.729    15.474    35.429    31.727    43.186    21.122    28.335    38.605    43.104    14.287    38.543    32.922    40.977    29.761    26.198    42.550    24.544    27.888    24.029    45.068    27.715    37.343    24.080    17.190    16.532    32.597    28.369    24.042     7.324    41.050    25.172    34.338    27.202    17.902    43.467    34.390    43.155    18.000    21.967    37.689    31.125    23.451    30.242    34.517    30.542    42.150    34.588    23.622    23.370    23.111    29.924    23.680    32.866    16.633    28.904    22.340    18.845    29.730    39.024    22.888    35.257    35.775    27.607    32.381    27.192    36.887    43.275    45.933    31.425    52.220    36.817    46.820    17.061    37.947    43.361    40.672    41.870    28.207    41.796    33.117    28.524    31.607    26.828    38.225    35.422     3.977    30.079    25.216    14.257    21.773    28.624    21.502    22.279     1.140    25.531    30.388    55.189    25.363    37.773    16.020    37.396    10.187    25.807    26.450    25.744    44.529    24.263    38.876    36.002    30.480    22.483    33.969    35.708    26.613    49.172    35.726    18.328    42.806    23.209    43.324    37.637    20.324    28.822    31.794    45.431    31.921    30.517    28.776    23.346    37.483    45.438    45.041    37.604    15.105    21.144    25.059    11.107    24.925    36.452    18.597    30.621    43.178    28.924    25.403    36.508    13.298    29.684    43.363    22.060    14.870    22.883    24.997    41.108    30.788    29.288    45.546    13.534    14.761    22.922    42.923    25.854    41.315    23.392    45.122    23.177    44.452    39.365    41.184    47.283    53.770    16.132    44.546    37.566    43.771    20.040    41.828    27.617    33.730    52.121    26.154    41.741    32.363    16.284    40.773    36.535    31.186    28.581    35.765    48.262    41.142    50.651    36.696    52.655    39.313    35.718    34.753    14.461    41.017    35.126    15.507    35.163    24.557    38.728    16.413    38.569    37.060    19.649    39.050     4.854    52.435    25.197    43.702    24.665    24.594    32.082    26.750    33.983    27.611    30.713    27.442    43.035    34.511    24.979    30.542    24.725    34.939     7.516    41.805    20.154    10.250    55.431    31.071    30.808    36.995    26.993    40.874    38.093    31.307    31.974    24.125    30.036    26.873    54.907    43.709    35.709    57.379    36.784    41.751    44.279    27.388    11.874    42.704    25.712    29.248    47.193    34.246    49.647    45.358    34.384    41.825    43.728    40.135    33.951    44.785    55.538    25.436    30.476    38.673     5.040    32.784    25.202    29.163    42.682    24.037    39.080     7.359    21.659    10.801    30.879    28.550    44.516    28.142    20.748    37.721    29.242    43.080    51.681    32.842    36.082    25.811    26.984    22.212    32.904    39.051    40.844    41.358    38.394    55.852    53.532    25.715    33.748    49.241    40.426    24.695    27.826    39.464    45.003    43.167    29.477    39.000    31.829    17.458    53.493    36.087    45.576    22.419    40.508    16.499    42.873    32.615    28.981    24.983    34.240    25.405    41.357    33.439    38.397    30.252    38.146    27.046    43.924    26.102    43.610    42.838    50.820    22.532    49.271    42.944    56.519    65.081    34.281    33.335    39.365    23.574    36.514    33.721    47.719    36.941    34.644    51.998    28.215    36.238    35.446    36.518    33.101    32.107    33.227    42.856    42.411    48.640    46.981    28.786    33.025    29.433    31.620    30.239    32.666    10.393    26.216    28.671    34.142    48.169    41.766    36.270    34.742    17.711    32.494    33.723    24.048    39.303    28.936    47.346    50.079    26.741    37.983    14.569    20.392    22.445    19.995    30.761    29.588    43.899    52.316    31.723    43.588    12.718    17.236    39.490    25.226    69.761    40.060     8.826    42.939    22.211    31.003    29.319    38.659    21.749    30.200    42.087    27.070    29.272    34.682    27.684    31.006    25.689    33.728    42.169    24.020    49.196    21.719    28.001    20.783    32.219    31.814    24.701    34.836    44.339    39.369    14.973    38.356    25.623    18.877    36.022    38.512    30.790    35.079    24.728    19.792    34.866    11.470    32.876    54.034    14.207    22.846    25.767    65.728    20.660    38.268    39.860    36.132    23.334    52.670    32.612    17.324    23.146    24.819    36.072    27.990    35.192    22.557    35.409    41.277    32.155    38.928    49.125    47.626    31.149    24.800    31.000    33.445    38.453    35.575    35.870    28.060    53.587    28.212    16.186    29.682    30.241    23.604    34.924    37.132    33.116    42.276    32.946    22.258    40.688    55.837    52.387    30.925    37.250    34.424    39.394    25.525    26.748    37.073    40.572    35.592    40.087    29.222    28.328    27.827    47.867    49.087    26.417    49.539    27.162    50.594    16.072    18.101    21.356    26.143    31.407    34.073    41.870    54.545    29.070    31.369    26.705    37.399    39.345    37.932    47.246    34.961    45.029    28.541    40.653    36.281    52.122    27.711    32.175    41.250    49.624    25.994    46.049    38.197    43.382    39.757    28.525    33.173    29.849    55.390    35.084    42.825    26.604    56.592    50.051    26.551     5.800    42.993    50.086    36.576    39.273    33.425    27.930    45.259    15.367    47.134    29.462    38.017    41.907    34.814    34.919    31.718    22.078    13.750    40.440    21.983    50.059    28.757    40.174    43.289    38.997    43.014    42.543    28.318    38.390    45.988    28.530    39.188    37.428    20.503    39.889    31.988    49.603    53.273    35.435    35.346    39.050    39.692    45.615    55.707    20.219    28.145    23.049    23.092    37.926    29.372    31.286    29.267    23.151    33.183    35.312    59.977    39.855    39.822    24.901    20.083    46.530    25.440    31.641    18.115    39.905    34.706    36.223    54.333    33.818    19.238    39.233    24.350    28.703    24.444    31.924    20.509    31.882    40.128    40.345    45.463    29.680    43.360    32.969    36.378    18.795    46.746     8.508    38.289    46.106    54.470    30.313    31.330    38.281    22.553    53.602    50.298    33.621    25.920    46.787    37.726    16.090    41.738    16.058    42.178    40.180    45.268    42.886    20.688    38.472    43.823    30.253    40.460    23.877    56.754    34.075    52.296    28.411    38.909    36.196    35.655    35.535    37.171    21.203    30.726    49.894    39.145    30.950    39.436    47.373    24.211    17.296    16.663    36.507    61.266    27.168    29.750    36.908    42.468    25.234    30.247    44.137    25.300    35.842    38.486    49.764    40.325    55.667    30.231    41.014    37.531    44.993    47.708    32.313    44.116    36.678    32.633    37.684    24.075    33.691    40.777    49.487    16.274    41.317    35.052    43.289    40.795    45.047    38.266    53.612    52.501    32.826    26.965    37.471    32.197    36.926    31.668    26.530    39.214    34.255    31.084    23.933    38.879    55.460    28.119    29.117    50.748    32.563    32.785    41.836    39.940    52.403    24.731    31.443    35.429    49.614    30.905    28.691    52.488    23.775    54.351    25.796    27.387    29.594    35.447    15.064    37.105    57.011    46.686    34.066    10.015    26.300    51.066    39.594    36.780    18.173    42.117    53.182    31.915    35.610    28.471    34.074    42.922    56.011    29.468    37.922    41.559    32.287    52.257    31.417    42.782    53.715    10.721    46.824    30.196    14.405    35.642    27.870    28.806    32.033    38.958    25.366    33.166    47.609    33.096    37.284    57.174    21.747    21.612    35.078    40.182    37.675    41.346    36.077    23.277    39.335    31.209    23.865    38.271    38.944    43.720     8.401    39.080    16.622    52.336    22.874    55.566    31.834    44.126    33.473    56.842    42.340    32.072    41.413    40.742    46.704    42.292    35.400    33.837    36.678    27.143    36.994    53.360    37.170    38.216    59.393    17.647    33.780    45.459    32.610    48.383    24.228    37.426    34.301    33.383    41.509    56.571    38.257    36.633    37.205    32.020    14.834    45.721    38.710    50.519    36.163    39.967    40.004    52.957    29.389    28.854    45.080    34.867    55.350    33.698    33.842    16.578    43.361    46.200    38.577    58.643    22.182    46.002    29.277    37.311    57.047    55.970    39.414    40.488    35.546    49.506    38.472    29.534    33.416    38.508    30.944    29.910    39.184    32.577    42.531    43.081    28.232    48.408    44.370    55.303    21.343    27.862    33.334    50.448    24.247    50.780    45.727    26.441    31.879    32.602    25.298    45.986    24.889    41.452    43.904    42.371    53.440    20.106    30.560    22.314    54.960    29.701    57.054    44.108    46.439    17.941    35.359    41.951    24.665    38.826    43.866    57.362    38.776    51.107    41.932    34.756    51.161    27.673    26.907    25.734    26.276    25.552    37.396    26.519    47.712    46.630    45.985    33.216    37.880    51.417    33.714    30.180    50.792    29.737    32.078    49.763    43.258    24.815    63.619    42.598    36.125    37.744    39.346    28.305    32.802    54.207    27.910    45.958    37.527    34.692    36.568    46.674    40.551    41.558    41.717    20.999    35.763    38.595    58.548    20.271    36.151    27.511    21.522    34.997    45.307    26.896    33.968    46.870    48.217    52.823    39.176    38.312    26.807    34.390    33.933    25.340    28.068    44.131    12.300    49.937    40.136    44.529    42.686    35.880    15.875    43.626    29.094    34.464    45.288    51.844    41.413    45.435    21.896    38.873    40.306    34.092    61.192    15.869    42.383    38.764    41.257    48.715    35.968    64.321    48.134    42.482    40.265    39.409    37.586    36.911    44.338    33.182    26.231    37.206    37.698    43.123    52.470    49.732    38.807    37.171    48.505    29.031    28.582    58.153    30.829    31.849    32.686    29.239    60.817    44.232    34.843    37.703    33.996    35.598    44.237    33.173    34.683    41.667    35.942    57.109    26.156    45.053    18.750    39.242    23.442    37.703    24.641    26.836    43.178    43.471    40.824    62.775    18.255    34.036    40.825    27.305    31.387    29.221    31.366    49.354    41.552    34.222    44.225    23.885    42.896    27.600    33.294    27.431    44.235    34.016    41.275    39.156    56.683    27.458    25.897    40.331    19.010    38.513    29.674    45.315    35.222    54.642    25.648    38.313    28.166    37.993    35.919    58.917    33.301    30.366    23.815    39.841    40.400    53.829    30.795    67.746    19.639    29.730    31.323    48.705    46.532    43.438    39.670    33.133    36.913    24.525    15.091    49.915    54.053    31.248    62.629    30.069    45.472    32.613    24.919    43.392    38.860    33.884    40.391    42.154    39.130    15.124    44.694    46.261    25.454    35.302    29.278    36.943    37.759    36.843    17.191    29.006    29.632    32.438    36.158    28.844    49.726    52.105    34.678    62.567    49.887    36.320    28.119    62.040    45.008    34.502    30.281    29.023    45.617    28.564    34.312    36.952    32.389    32.314    13.785    38.866    32.537    38.749    27.368    33.364    38.807    23.699    42.334    25.874    41.530    26.996    46.304    32.882    26.368    23.376    34.727    49.532    22.377    44.013    49.366    25.660    26.066    54.332    15.859    43.030    11.123    43.669    39.255    31.409    25.408    23.330    30.772    27.474    38.462    24.250    33.707    18.475    42.251    50.036    46.354    40.644    35.784    33.797    26.351     6.114    25.744    20.461    39.757    25.538    29.494    47.886    18.709    25.396    30.606    20.721    30.997    36.826    30.044    42.743    41.070    30.096    26.110    33.067    28.703    33.834    49.649    19.648    32.041    18.297    33.603    16.075    27.628    34.094    18.385    20.883    43.498    18.127    31.559    37.957    24.840    27.007     9.358    36.005    23.599    32.760    24.178    25.012    29.297    38.680    27.215    64.490    41.637    55.599    33.593    37.205    27.870    15.544    26.979    25.169    47.618    28.091    39.491    43.245    46.919    35.819    37.167    48.670    44.571    28.880    20.775    21.911    39.336    30.254    49.453    28.707    46.244    27.079    14.409    35.694    46.999    35.877    35.570    45.482    22.875    38.818    26.752    51.259    42.873    32.825    38.620    48.571    61.847    34.543    27.194    35.970    18.437    14.896    42.821    29.547    40.525     8.069    28.194    28.907    32.936    28.869    30.208    18.542    41.199    16.932    24.848    40.476    24.032    36.530    32.425    29.093    25.513    35.156    36.815    27.231    37.490    34.756    20.123    41.135    43.729    51.519    42.565    26.200    34.530    48.281    44.263    42.474    48.980    30.002    26.100    31.701    38.019    27.655    35.291    49.693    45.140    32.975    38.869    32.908    24.057    48.873    27.197    44.779    29.011    32.898    31.362    39.855    48.047    22.069    18.297    23.879    23.440    28.431    40.541    29.552    37.338    37.335    40.506    37.909    30.185    21.813    42.227    11.331    31.836    29.034    49.052    45.238    40.543    47.365    36.761    35.499    25.458    24.561    43.746    32.570    26.186    19.060    29.207    30.234    33.238     6.937    29.919    20.866    33.507    29.389    49.787    12.997    15.953    27.703    30.262    31.716    26.466    27.497    41.655    38.615    19.218    23.783    41.794    36.622    21.708    24.427    31.806    34.097    25.255    50.598    35.248    36.866    21.236    32.937    26.252    36.323    37.181    47.935    18.970    19.375    47.364    39.613    45.287    53.129    40.687    27.314    45.168    36.574    42.134    10.800    37.782    32.985    31.594    17.344    28.052    43.009    22.429    21.863    44.897    34.822    18.174    32.634    33.000    30.327    37.201    36.886    27.773    31.289    43.931    12.997    40.361    18.130    54.787    35.887    28.292    30.089    27.352    18.716    47.114    48.023    44.703    27.324    17.500    30.277    23.327    36.222    36.472    30.116    37.671    20.990    41.482    29.109    24.776    42.994    14.335    23.617    45.990    36.095    38.415    24.957    33.792    29.470    17.572    13.552    22.023    53.309    24.065    19.552    37.116    38.482    40.921    19.895    42.105    27.889    42.880    50.722    34.124    59.844    43.573    35.933    47.711    37.701    25.033    46.795    20.733    39.319    36.384    27.870    43.664    35.328    36.725    29.022    46.191    30.433    27.147    38.934    49.332    23.584    49.083    29.568     9.053    25.393    40.249    23.772    36.910    51.787    53.662    41.934    34.370    25.551    21.586    36.914    22.985    36.603    19.437    46.900    24.106    30.467    47.648    39.630    49.489    22.347    30.139    23.795    40.350    19.606    44.551    57.262    41.509    47.023    36.420    47.374    26.425    42.319    26.589    36.916    20.139    28.225    30.192    29.877    21.708    22.126    54.026    36.579    17.328    41.927    16.503    30.290    34.323    32.037    40.496    35.523    29.876    23.989    30.283    26.560    36.629    17.774    37.933    37.267    12.918    54.110    16.554    32.213    50.452    33.954    36.038    31.078    46.785    24.384    28.879    38.607    45.978    23.065    45.881    50.298    36.677    43.274    15.460    29.612    37.878    36.784    38.019    45.520    45.933    31.239    23.633    46.445    25.827    45.576     5.944    27.480    23.370    12.691    42.502    15.986    31.190    47.496    38.827    32.604    32.265    49.109    30.269    34.382    42.250    41.129    42.963    43.747    42.807    33.985    55.752    27.286    40.477    53.381    24.005    37.618    28.462    29.358    38.247    20.243    51.592    39.883    22.404    53.248    26.381    46.816    22.011    37.665    43.385    30.809    22.666    31.015    31.981    44.669    47.594    24.571    36.590    28.227    35.067    27.884     8.437    33.136    28.152    30.024    20.204    43.536    29.037    21.785    54.097    22.096    21.592    28.030    19.235    36.717    36.892    24.240    28.443    26.871    30.506    47.401    35.575    34.115    15.572    35.920    54.395    35.779    35.351    46.661    42.047    48.189    32.494    30.332    37.511    30.926    19.101    45.389    50.046    39.567    27.488    28.416    32.613    25.379    15.686    19.222    28.844    42.512    31.022    39.462    38.221    24.361    10.126    24.101     9.327    28.912    31.847    23.498    32.190    12.554    42.355    23.374    31.883    32.935    33.321    33.837    29.826     5.712    25.244    26.326    26.007    41.535    13.733    38.763    21.711    14.267    32.457    28.008    32.056    41.435    36.765    22.976    52.767    37.331    42.230    24.519    31.909    39.849    19.996    18.339    23.335    43.852    43.601    32.485    32.459    39.808    44.707    31.147    27.891    36.814    33.504    44.323     4.571    44.441    30.281    14.432    25.470    15.454    48.946    47.704    38.620    37.151    33.480    47.006    39.862    32.391    24.076    18.544    14.765    33.148    61.935    41.459    44.786    39.352    49.895    23.688    31.750    42.140    38.431    50.233    55.922    19.353    28.013    33.721    41.724    46.283    50.236    39.562    42.438    40.323    24.763    25.488    47.744    37.078    52.545    48.551    20.281    40.016    30.398    33.214    22.629    40.426    58.454    46.292    46.188    36.130    42.889    51.532    28.397    30.201    38.556    36.542    42.374    25.682    40.731    36.108    35.272    42.219    39.386    46.399    33.348    33.952    28.938    42.857    23.218    29.535    30.548    45.933    42.185    37.572    51.431    29.302    42.205    40.403    30.141    23.627    18.007    39.358    38.706    24.075    53.970    30.403    48.099    18.036    35.724    47.091    41.899    32.677    41.297    23.789    29.463    33.556    31.196    39.192    35.712    20.569    60.867    36.250    49.758    46.790    40.968    36.097    35.583    43.262    43.282    44.280    45.360    37.558    30.551    54.549    27.061    17.469    39.422    35.249    44.887    40.555    22.825    36.912    41.304    35.448    41.859    29.772    30.272    36.726    27.651    39.599    47.214    47.074    41.575    28.821    28.029    32.650    23.072    48.745    33.113    46.494    25.515    45.807    17.881    29.845    14.740    49.732    23.596    57.389    36.104    34.184    46.935    21.461    43.535    38.908    33.135    30.841    37.875    24.696    25.127    36.376    26.368    31.471    37.136    35.980    38.421    39.019    36.955    45.836    49.802    33.003    15.523    21.939    23.660    32.881    38.230    51.240    48.686    44.522    64.630    28.980    31.581    39.403    23.001    26.394    21.859    29.122    49.444    24.652    11.351    34.276    41.874    42.321    31.072    43.782    13.991    36.496    42.624    23.831    50.979    45.245    35.325    37.885    39.100    31.469    25.741    24.646    35.891    46.536    48.121    26.446    35.410    50.306    40.614    41.915    23.113    39.393    27.200    41.865    35.386    36.292    38.957    30.106    30.748    40.768    56.723    34.027    43.224    43.823    21.070    36.129    22.508    35.392    23.012    26.256    40.851    39.889    50.844    37.909    49.104    66.643     4.503    27.042    50.226    57.192    34.363    50.978    46.036    32.143    30.787    29.337    41.170    45.021    27.954    52.863    49.639    45.264    44.135    16.074    14.717    36.746    28.395    51.408    41.271    38.167    36.606    29.717    31.202    28.334    35.904    36.274    41.558    35.025    26.082    42.177    38.073    30.568    51.236    47.344    46.567    29.572    44.254    46.030    11.959    43.169    33.924    31.665    37.607    31.448    34.629    33.452    33.481    33.828    34.274    38.099    22.196    15.686    21.699    45.542    37.980    34.372    25.549    35.669    21.359    57.173    45.379    35.134    70.221    42.754    31.176    27.381    24.140    30.320    40.929    39.081    57.402    38.250    49.902    32.322    29.175    47.624    51.923    41.314    26.075    31.925    53.822    41.179    29.898    23.933    43.650    43.710    57.536    30.596    50.287    14.811    42.398    36.916    32.475    61.066    44.790    38.971    37.103    33.152    45.804    31.353    52.720    26.749    41.514    43.656    37.424    39.989    43.008    44.493    46.260    25.316    33.788    42.192    31.845    39.841    29.626    38.813    31.299    53.422    42.337    41.416    31.213    21.034    39.999    31.799    27.814    29.528    31.771    33.978    25.709    38.697    35.834    17.589    30.756    39.155    46.960    40.284    37.732    32.811    13.650    17.116    29.363    29.396    37.100    21.651    39.487    53.630    26.419    36.847    41.033    39.613    32.614    25.650    40.097    41.639    61.511    45.327    39.208    14.603    26.589    27.208    42.729    35.351    48.728    28.096    42.532    23.878    20.307    38.144    56.037    37.562    23.870    35.746    28.155    17.948    39.616    28.294    61.170    40.591    37.501    30.513    24.057    39.378    42.655    48.012    33.686    38.877    40.189    44.727    23.820    26.860    19.186    23.691    31.658    25.444    43.416    28.936    16.717    30.278    18.089    25.952    51.845    26.399    38.576    13.236    31.145    19.944    42.757    25.534    49.594    30.328    51.645    49.136    45.481    36.727    30.608    36.507    44.021    29.919    45.643    49.776    50.109    24.216    39.734     8.083    34.808    33.158    26.120    24.534    37.564    25.736    42.535    38.439    26.953    42.846    35.671    28.703    32.201    36.874    42.379    61.070    35.307    27.533    25.755    51.845    43.888    48.489    23.539    40.347    29.583    49.665    45.239    43.062    34.875    33.645    44.637    27.617    29.846    45.040    35.628    41.319    19.984    46.270    26.178    34.444    29.419    32.318    32.528    43.282    18.113    17.633    26.821    40.047    41.115    44.868    27.016     9.271    28.781    27.263    34.805    55.340    31.352    37.481    39.882    33.677    28.804    29.118    35.459    51.062    39.435    50.981    40.751    50.086    50.613    40.466    25.163    38.819    25.628    28.077    35.829    24.340    26.823    42.949    57.127    26.955    45.096    19.927    22.805    24.801    36.833    28.567    38.310    34.530    25.192    29.364    19.756    28.313    10.007    24.904    33.204    23.305    29.213    55.159    43.842    36.313     8.010    14.460    30.959    39.548    19.626    31.982    50.149    45.149    50.571    42.036    31.911    32.490    33.162    22.151    49.343    45.166    44.663    45.960    16.012    43.470    42.578    60.255    35.740    31.594    13.404    40.919    35.913    32.188    19.873    46.094    39.744    29.832    38.249    16.250    30.356    29.552    53.764    31.539    35.550    35.429    22.886    30.925    50.852    34.090    47.541    35.770    15.120    20.903    47.676    35.752    22.915    39.952    22.363    36.307    40.999    45.537    39.635    39.680    25.997    26.161    19.639    39.777    30.180    31.780    21.492    43.654    46.373    38.665    44.967    19.439    23.899    42.236    26.867    29.424    22.825    42.160    30.303    17.228    21.532    38.009    34.914    46.822    48.663    38.880     6.266    32.966    34.358    42.671    32.732    24.711    31.353    19.218    33.935    40.800    23.419    25.146    39.467    39.849    21.725    28.454    37.710    24.592    35.958    33.804    23.824    39.847    41.121    29.874    44.498    32.573    30.075    35.008    24.646    27.112    46.052    24.881    37.592    30.422    28.837    36.457    37.362    28.409    28.354    33.240    28.625    17.668    41.948    40.079    22.614    40.594    20.208    32.017    45.552    23.264    37.975    31.312    36.571    33.423    15.320    16.166    31.097    39.161    33.322    17.870    27.424    27.755    40.547     3.186    35.131    25.676    25.953    25.035    20.556    36.927    33.914    41.926    40.591    33.226    38.852    35.006    35.794    23.227    46.751    30.480    36.483    31.109    27.185    27.398    20.216    32.553    31.740    24.242    37.856    30.234    14.797    31.915    45.682    15.455    28.288    23.494    25.801    39.288    26.186    41.678    30.599    41.777    37.099    45.151    36.951    30.427    33.637    47.858    36.321    39.671    35.280    19.732    40.000    38.798    50.378    33.383    38.589    38.181    32.042    35.768    18.682    12.491    47.410    38.100    38.398    12.986    14.767    28.577    35.385    35.667    18.004    25.665    33.800    29.149    36.065    36.193    46.349    38.128    37.232    23.311    26.694    65.491    47.767    41.963    50.085    32.100    31.051    31.499    33.940    23.175    30.330    37.939    44.698    33.974    32.138    26.430    40.754    60.373    39.347    32.311    38.161    30.451    39.557    26.537    32.748    36.592    34.549    44.183    48.822    25.240    19.114    44.533    16.056    39.207    14.705    29.926    39.729    21.993    34.279    25.664    39.689    40.128    39.808    31.575    42.052    44.271    38.098    36.102    41.440    34.659    34.533    53.308    33.929    32.707    27.124    31.380    50.240    48.871    37.687    28.453    32.507    41.760    32.152    27.376    39.819    44.488    29.110    41.971    57.554    11.283    41.434    30.029    16.956    22.893    35.926    10.461    23.020    25.934    51.272    55.868    60.762    33.614    17.505    14.320    26.119    47.211    37.322    28.351    36.546    21.308    34.224    20.936    20.793    36.043    32.148    33.918    29.898    50.279    54.291    39.978    42.906    53.990    18.094    30.464    40.402    22.622    29.512    29.760    61.188    32.775    44.432    19.771    42.365    20.752    31.553    16.217    35.602    41.316    16.981    25.576    27.702    38.675    31.099    19.525    50.831    34.636    34.252    42.465    42.558    29.834    34.103    38.833    35.902    44.630    26.635    40.703    35.257    27.239    40.536    41.963    43.216    42.579    41.986    36.384    36.129    31.320    21.580    45.014    19.115    52.683    34.309    48.936    25.323    40.886    37.014    40.606    25.895    33.981    40.745    43.215    41.779    48.443    51.023    42.595    47.080    48.352    37.689    35.355    38.495    37.184    41.643    33.121    29.871    43.379    32.028    29.031    36.968    30.969    43.916    25.076    39.574    43.307    36.398    56.052    40.043    37.957    28.836    41.041    25.218    46.514    28.057    38.626    36.360    11.121    18.016    33.533    40.052    44.001    24.499    31.869    35.027    46.887    30.265    21.666    37.755    32.192    37.312    44.045    44.111    44.750    43.746    34.822    33.727    28.672    33.741    30.027    49.106    33.642    41.538    39.438    44.937    48.801    21.279    29.766    39.185    23.779    33.571    22.187    21.501    42.973    41.298    49.206    33.608    45.245    21.612    40.324     8.103    33.812    43.089    38.736    62.816    63.131    40.659    32.246    20.502    32.945    25.708    49.307    40.420    19.868    42.655    26.959    28.708    36.457    29.650    40.003    34.280    49.435    33.200    34.518    42.599    29.624    33.483    61.067    55.259    60.196    36.116    46.896    51.604    39.116    30.067    35.375    42.828    20.808    46.674    22.050    48.188    28.931    26.560    24.181    36.919    35.765    14.237    67.850    42.135    41.116    35.658    28.210    26.509    27.682    35.612    37.088    52.687    36.793    35.203    35.165    27.809    46.736    18.508    27.934    45.961    12.741    39.839    37.044    30.793    45.750    40.099    25.659    11.602    20.279    20.223    21.598    34.260    43.023    45.764    36.102    47.618    52.970    28.099    42.036    49.853    23.800    30.228    12.405    28.175    47.391    37.304    39.026    53.426    26.515    27.756    34.594    34.242    25.829    61.913    39.784    41.257    24.518    32.726    42.650    27.006    30.080    42.688    21.777    39.216    21.792    46.787    49.263    38.246    43.300    37.551    31.952    24.560    18.474    54.949    55.883    31.853    68.829    42.433    24.612    18.137    30.134    20.874    19.748    38.385    44.731    54.789    41.937    30.441    27.859    41.569    44.056    34.585    36.468    34.225    38.799    28.707    21.127    33.616    20.172    41.693    17.563    27.436    48.263    28.680    48.824    22.973    38.007    33.079    39.638    39.088    51.919    29.175    26.016    51.107    24.724    55.559    29.794    25.933    44.092    35.056    31.993    33.440    51.289    28.102    43.512    54.422    54.693    35.675    19.769    22.006    28.990    20.134    31.749    12.502    23.975    25.967    47.634    39.821    27.946    44.577    28.653    35.295    36.249    35.430    45.959    48.843    49.134    33.667    32.222    42.606    43.221    57.702    37.802    34.291    33.839    23.940    28.247    33.108    49.385    40.192    34.354    37.197    51.248    38.961    43.114    18.006    34.928    35.030    31.943    36.125    43.915    49.546    37.491    53.334    21.634    23.870    32.872    26.379    28.060    47.406    24.505    32.609    49.016    27.239    39.636    45.345    28.715    50.531    33.642    44.258    45.886    39.211    36.639    31.133    41.354    36.103    48.128    47.796    52.720    34.053    39.376    40.275    31.322    22.813    33.231    35.487    39.361    44.708    56.674    13.059    66.703    38.568    23.105    20.436    31.995    35.236    37.364    32.673    49.008    27.378    45.284    56.022    34.651    43.126    33.329    33.022    37.458    33.894    24.409    41.365    46.976    31.108    36.933    52.658    42.653    28.053    35.020    44.256    25.469    34.274    31.394    28.465    36.642    31.002    42.641    35.828    15.073    14.622    47.434    31.332    22.132    38.113    61.786    21.690    41.694    34.390    14.942    53.720    21.530    40.401    60.091    40.525    40.213    42.614    46.784    29.193    31.353    25.618    41.204    29.292    46.101    33.502    28.724    32.359    10.259    23.752    30.143    28.055    67.268    25.198    55.679    32.607    55.482    16.225    42.947    19.162    28.670    23.174    17.976    47.942    44.353    44.985    33.978    32.963    20.315    35.807    21.768    30.604    40.719    34.006    32.176    34.667    32.072    22.507    27.719    31.588    22.000    23.307    34.178    30.400    45.980    31.139    45.514    25.577    38.647    38.597    23.003    28.234    40.320    51.543    43.528    41.167     4.136    48.715    35.473    14.493    51.940    36.923    47.689    41.510    19.036    36.392    27.193    50.242    49.550    22.157    34.019    33.662    30.691    29.021    23.630    43.409    17.174    33.979    43.426    45.618    40.983    48.137    55.244    39.636    30.881    35.561    38.050    39.392    43.296    59.117    56.462    30.045    34.554    44.323    29.451    40.467    35.465    36.523    37.057    37.723    43.990    32.221    19.809    30.374    37.992    46.515    42.598    31.304    27.031    15.380    24.088    37.364    31.754    48.262    43.741    41.811    32.195    36.124    29.745    38.643    61.739    46.289    37.320    48.424    41.594    44.354    44.479    33.926    30.648    67.511     9.067    54.929    22.500    28.261    26.962    43.458    32.893    45.344    32.109    46.756    25.964    45.673    11.277    27.862    36.006    35.797    47.554    39.299    41.675    45.680    32.913    32.356    23.981    21.167    25.618    42.722    29.046    32.389    38.235    12.098    54.351    43.091    37.313    39.761    13.291    15.313    31.654    31.896    41.677    17.702    22.379    34.087    23.093    30.690    35.059    33.866    22.797    34.547    18.382    18.943    51.818    45.184    35.913    41.838    29.204    40.204    30.203    37.642    38.095    46.631    42.962    44.473    42.127    26.515    24.818    30.564    35.190    31.678    23.739    40.792    47.163    19.449    22.614    46.119    33.823    38.170    19.056    36.596    18.551    28.833    18.414    49.517    44.972    10.752    26.026    40.904    29.473    52.876    45.876    35.995    34.302    36.972    29.148    38.817    41.485    33.556    44.897    63.298    36.327    25.967    24.452    49.206    34.289    34.604    32.807    32.262    38.428    17.430    50.887    15.753    35.943    43.195    21.856    44.802    37.997    41.049    33.643    31.411    35.213    45.292    43.599    36.842    51.542    16.569    18.554    35.770    46.013    30.861    53.125    34.811    52.755    33.885    53.650    44.959    40.882    21.868    30.200    16.880    30.831    24.495    36.512    49.208    30.913    15.939    42.764    36.276    39.411    37.941    53.291    36.545    45.152    42.053    48.727    23.100    51.337    43.370    37.271    29.124    30.007    42.164    21.797    27.663    42.796    30.882    30.143    35.782    27.826    48.338    22.657    22.630    41.222    54.313    24.273    58.619    37.805    37.608    27.835    18.993    19.154    26.222    16.978    36.697    34.784    32.496    36.723    41.575    40.422    32.612    26.982    29.635    32.500    28.313    29.575    33.690    38.269    37.689    29.591    36.273    35.732    44.088    16.347    49.438    29.722    26.058    35.370    24.050    35.849    29.618    27.919    13.603    10.089     9.347    46.981    28.398    32.394    22.308    26.572    21.177    27.100    40.480    48.635    45.217    31.299    45.792    34.835    39.809    48.411    13.025    49.485    27.597    42.873    51.429    30.318    15.890    29.800    44.286    21.167    35.580    16.811    41.246    33.022    56.486    33.973    35.847    21.951    31.776    34.789    26.334    14.689    41.091    14.185    43.873    27.118    21.658    27.479    36.380    17.630    56.098    25.146    22.321    24.209    51.034    36.485    35.054    71.218    28.873    37.630    28.546    24.153    23.896    47.917    21.012    25.003    32.728    21.676    46.381    30.901    59.148    40.918    28.784    32.580    32.291    30.274    25.849    32.475    20.392    31.872    33.197    17.672    37.143    30.253    41.590    30.973    44.616    45.888    36.822    38.222    47.742    20.394    24.488    35.371    37.409    43.677    33.571    32.769    33.037    47.002    30.537    35.383    36.362    40.727    34.090    36.076    27.825    34.557    28.472    43.716    52.294    28.371    43.390    26.830    35.431    44.225    40.476    38.416    33.425    49.844    26.112    32.530    34.724    39.887    30.544    31.954    29.877    30.035    36.486    35.431    18.528    46.908    51.662    31.286    46.952    33.880    40.339    47.506    30.307    41.490    35.389    58.037    34.975    38.468    34.286    36.931    28.719    40.805    31.700    34.660    28.381    45.414    30.771    31.397    40.188    48.679    34.038    24.366    46.176    30.444    33.952    29.651    39.548    38.678    43.337    18.225    20.249    50.847    35.680    26.308    25.584    18.047    47.532    50.081    31.495    54.619    22.036    37.288    29.222    30.401    24.409    20.551    11.687    39.353    13.607    32.910    18.509    26.467    32.087    30.509    26.907    42.139    33.738    21.943    33.740    16.363    28.552    37.850    40.852    25.523    21.879    19.865    38.167    18.718    23.531    35.781    41.034    26.983    41.647    23.237    44.823    34.148    12.205    56.622    26.017    31.721    24.865    29.530    39.030    10.850    29.352    28.868    16.287    44.234    33.358    39.151    39.364    36.859    18.197    19.175    38.853    37.200    23.260    46.365    37.309    36.337    43.162    10.999    51.828    39.822    29.826    26.895    32.104    40.682    14.376    36.607    26.294    41.889    25.834    45.512    27.850    42.927    30.295    22.725    26.492    55.071    47.910    27.144    48.606    35.500    30.075    30.862    52.993    25.880    48.428    51.111    48.760    37.699    33.175    26.923    25.064    30.173    23.905    30.415    44.385    32.796    40.458    38.547    37.081    22.520    27.958    16.205    58.714    28.434    21.402    32.787    36.029    30.910    27.912    29.625    25.144    26.923    35.361    22.636    34.848    19.209    23.127    47.044    45.455    30.245    35.686    50.294    28.686    47.928    33.731    33.804    39.367    44.180    29.167    45.580    37.356    34.498    38.765    29.047    32.869    48.976    51.096    47.062    54.964    25.004    30.873    55.820    55.821    35.883    39.454    44.840    31.336    26.998    21.531    36.144    21.162    34.708    40.442    50.358    33.818    54.012    43.498    35.127    66.737    48.866    48.229    48.992    34.729    34.548    30.996    21.408    55.123    45.150    25.767    34.800    46.974    55.977    18.870    45.732    29.696    56.415    44.076    32.982    34.497    24.715    34.164    47.919    39.354    30.592    34.431    47.065    42.915    27.165    64.827    28.482    38.326    28.379    32.836    20.216    41.170    43.244    44.189    32.341    40.519    32.782    44.293    33.705    43.920    56.841    43.675    29.313    51.525    35.424    34.048    25.785    36.148    46.352    48.514    23.041    41.538    36.093    32.020    36.740    51.813    13.848    48.457    18.879    40.890    43.129    13.895    46.679    42.849    32.843    28.735    19.076    36.231    52.700    36.066    37.544    23.288    40.061    33.098    40.163    31.358    30.383    30.619    28.428    44.207    33.609    53.634    19.187    34.990    24.550    30.892    16.631    23.093    39.092    36.434    13.633    31.159    42.460    50.646    47.809    49.490    53.218    40.130    21.090     7.665    10.652    37.713    36.709    43.371    38.439    53.509    31.686    38.813    41.145    35.441    40.439    23.765    18.507    37.794    47.630    43.181    41.522    47.526    35.756    50.445    37.825    39.016    18.508    26.456    34.628    37.177    41.938    44.093    33.861    35.102    32.117    32.453    43.611    28.473    18.647    48.845    35.805    34.074    53.170    32.420    25.682    50.867    46.132    22.566    40.069    37.915    14.429    39.230    38.567    33.076    26.462    37.928    38.738    39.599    28.989    22.043    47.280    62.174    23.945    65.085    31.992    43.872    24.993    21.986    25.992    43.402    21.319    23.723    50.636    32.239    23.421    48.220    30.803    49.059    44.365    23.724    29.007    37.644    55.433    52.131    41.281    39.415    41.773    16.673    34.567    31.235    47.745    42.547    42.056    29.944    17.095    29.629    25.475    46.367    33.254    17.444    28.612    22.623    13.493    43.953    52.288    31.946    41.666    34.886    33.589    25.350    23.583    38.391    50.359    44.176    38.076    34.829    41.535    30.355    37.913    48.439    53.168    49.636    26.861    35.690    40.135    29.454    34.410    38.409    32.395    30.178    49.110    39.050    55.521    41.631    43.879    30.240    40.367    44.899    27.538    37.863     5.063    17.568    32.070    36.095    53.353    36.324    31.823    29.879    39.299    41.033    55.579    18.194    47.584    43.590    30.558    29.610    29.429    17.861    40.419    52.582    43.854    21.883    22.135    31.475    60.611    43.600    58.945    34.466    45.772    32.005    35.259    10.721    52.411    35.460    28.592    24.370    26.633    33.486    44.975    34.258    46.788    29.483    19.860    27.514    46.550    52.653    37.804    35.656    25.339    18.645    21.600    32.040    17.948    37.419    60.991    42.509    36.268    38.834    40.307    24.075    37.756    50.770    42.552    33.155    31.798    23.943    33.173    25.807    18.956    31.549    38.215    32.890    39.079    42.647    40.521    28.409    30.455    30.481    45.484    53.219    26.103    24.115    37.272    27.343    22.497    25.362    19.674    57.304    45.933    64.455    29.567    51.220    27.120    42.620    30.805    61.500    52.129    44.797    17.082    38.694    32.901    33.706    46.028    18.496    51.024    35.014    27.673    43.055    29.786    39.563    64.914    27.813    16.416    46.582    39.865    44.197    35.243    21.662    22.985    45.243    32.967    16.605    31.537    22.896    53.752    22.560    61.399    31.591    49.102    14.409    39.473    25.529    39.276    23.778    39.428    34.391    32.728    44.984    11.465    33.927    27.250    45.481    36.204    41.051    21.970    17.756    42.191    14.969    34.177    34.639    27.032    19.045    44.884    35.206    31.961    22.931    16.976    53.234    32.139    47.819    33.109    40.865    42.784    33.024    22.410    38.990    33.562    29.450    34.575    38.106    38.075    50.113    47.763    30.658    52.043    32.107    35.930    29.776    37.648    30.273    42.139    27.711    26.489    25.942    31.807    26.759    39.963    26.146    37.979    33.282    33.768    35.556    29.475    34.968    33.490    40.698    53.180    40.179    24.426    29.810    32.436    30.536    49.380    34.300    39.854    39.543    41.391    18.845    40.138    32.216    27.985    52.199    48.461    39.393    58.860    59.299    34.139    32.478    46.379    35.275    16.003    55.994    37.972    21.837    56.782    29.722    32.459    30.386    37.490    23.787    47.261    48.664    42.556    31.455    33.985    14.833    36.144    32.971    46.659    31.998    21.010    27.702    29.308    27.824    33.050    43.048    44.946    21.016    48.542    47.746    48.943    40.340    19.420    36.938    31.614    39.495    34.746    34.254    41.244    27.377    34.896    51.924    39.637    36.096    32.124    38.095    36.049    41.733    43.103    39.351    29.955    38.497    33.234    32.297    19.543    31.871    32.669    31.870    51.983    42.167    45.729    48.863    30.509    44.665    39.071    44.411    34.555    24.021    24.256    44.949    22.677    27.900    27.632    22.029    32.018    34.843    53.113    28.036    23.828    52.703    40.450    25.955    35.432    39.966    44.129    36.974    24.158    10.668    28.362    35.787    46.498    47.014    36.020    28.910    33.559    28.679    30.419    18.680    24.007    32.924    40.146    21.948    16.510     9.486    45.573    43.686    31.577    31.895    48.649    36.438    37.725    42.246    38.211    38.003    36.029    33.896    46.049    32.370    65.371    38.239    42.687    20.665    27.014    32.423    26.418    38.209    44.650    55.360    30.539    37.834    27.041    13.201    41.365    27.700    13.249    35.510    24.732    53.938    23.901    24.468    38.847    34.563    31.024    38.746     8.167    29.570    52.016    22.513    45.294    35.749    24.732    50.442    24.006    25.436    35.762    32.948    35.195    50.291    36.682    33.835    28.297    27.700    34.147    42.525    31.518    31.976    36.671    45.738    39.955    50.824    29.842    54.843    42.054    40.890    34.888    54.854    25.289    24.444    22.682    46.287    39.708    52.291    52.843    33.107    30.998    54.010    18.807    27.189    55.645    32.688    40.056    34.708    28.266    31.401    15.797    12.701    31.549    39.713    19.248    31.846    10.764    41.471    39.407    29.879    41.876    41.856    24.113    41.433    25.859    40.652    31.277    27.668    31.803    32.567    40.458    61.228    19.204    41.107    36.823    30.894    47.626    35.857    46.934     9.405    48.908    42.588    35.973    32.596    35.479    30.319    58.751    32.804    37.065    53.786    44.660    34.281    43.916    44.819    30.502    16.238    27.843    33.691    20.996    34.457    46.773    19.885    51.466    27.539    41.434    19.733    21.603    26.086    39.436    38.279    44.589    31.160    48.680    32.572    34.710    33.718    35.480    28.754    39.471    34.871    42.867    51.242    37.129    33.936    25.212    21.115    30.641    19.980    41.078    51.425    31.216    37.954    41.411    26.813    30.955    34.615    45.310    33.201    32.540    31.288    30.038    35.007    21.080    33.806    30.882    43.699    27.565    26.642    21.389    31.178    44.959    27.776    17.267     5.899    29.551    26.015    33.405    36.180    19.325    43.841    24.801    29.637    63.906    40.572    27.494    49.963    23.306    22.276    38.406    28.830    52.269    19.356    31.949    31.175    40.955    34.856    48.488    16.662    55.468    14.111    35.473    32.606    40.583    20.948    16.788    27.562    35.037    33.458    33.971    25.721    33.297    40.853    29.421    52.299    28.809    46.411    42.516    46.933    47.702    39.057    46.219    21.656    42.317    49.307    31.120    47.069    39.865    57.587    26.268    33.729    27.392    28.999    45.290    44.264    20.967    14.278    29.594    33.256    32.189    60.760    38.466    42.161    36.508    51.156    37.927    53.649    19.632    31.238    14.204    44.567    27.338    39.347    40.411    44.926    54.735    47.586    36.336    34.377    34.668    28.758    33.560    15.607    35.656    43.200    33.835    28.322    28.173    32.156    35.254    32.166    28.772    41.656    22.670    34.626    44.793    54.988    44.638    21.467    37.447    38.900    30.840    30.885    32.156    22.877    29.681    28.866    47.822    12.952    74.707    35.101    40.674    40.638    33.509    27.952    53.267    15.954    25.092    48.302    22.798    55.695    27.132    23.842    53.449    41.399    31.028    33.878    23.965    17.538    41.787    42.161    40.245    39.831    31.630    38.636    44.909    29.455    34.533    36.380    41.492    40.013    23.088    23.239    40.999    32.715    22.828    35.944    33.703    39.246    42.727    36.847    11.887    37.409    44.873    36.259    38.958    46.062    35.895    23.852    18.426    34.799    28.765    35.393    42.401    34.820    26.889    46.613    11.736    28.510    52.839    48.033    49.147    39.269    27.450    30.931    22.564    48.378    21.380    45.990    39.344    29.805    29.373    54.922    46.079    35.944    47.710    25.062    12.178    46.089    40.170    55.229    40.378    17.888    35.814    45.658    43.109    48.781    34.799    32.801    15.547    51.569    51.332    48.180    42.574    55.825    28.734    28.279    48.169    45.245    43.150    28.156    45.480    42.371    34.476    43.364    41.260    29.477    22.959    47.943    31.363    31.541    30.128    26.661    19.157    17.545    55.927    58.095    43.981    37.973    31.370    23.705    49.571    49.330    38.709    24.979    26.795    26.929    31.480    51.896    30.746    38.908    40.937    25.799    30.892    42.899    15.200    39.777    31.631    51.912    15.089    26.831    54.338    21.765    45.027    29.651    56.550    41.283    37.184    27.178    31.539    32.398    45.780    43.875    43.657    55.025    46.637    56.218    30.040    37.956    29.936    48.270    29.198    27.495    34.939    44.040    37.794    24.802    33.645    26.514    23.513    26.888    25.534    36.100    45.827    43.432    42.450    43.987    43.003    29.230    41.244    28.119    37.283    37.939    25.658    32.308    37.416    12.984    23.187    46.217    50.708    30.608    28.581    20.164    35.951    46.485    36.650    40.958    27.417    26.318    58.398    34.520    36.296    65.899    25.611    24.142    22.079    49.592    27.600    33.288    29.658    40.230    22.322    44.000    35.148    39.764    31.407    46.475    32.584    25.274    66.410    20.254    58.316    19.736    30.636    32.445    35.025    50.441    40.760    37.818    22.360    28.291    42.311    39.293    57.239    25.701    44.169    32.991    24.229    57.361    32.541    29.667    39.425    48.847    32.349    52.553    50.305    61.104    49.992    61.860    34.344    19.929    30.559    38.825    34.848    42.675    46.645    49.037    31.915    47.806    40.974    51.912    49.144    40.112    42.432    39.776    34.410    34.628    29.766    18.222    48.322    44.939    36.773    41.119    32.330    42.566    27.870    49.063    29.796    37.409    31.649    45.923    51.150    56.174    45.452    37.272    40.720    37.208    39.650    53.467    34.806    48.718    41.311    39.270    40.483    18.697    41.721    51.954    51.242    37.019    36.565    35.452    55.160    41.932    46.602    32.267    24.227    21.708    35.778    34.515    29.551    47.336    45.676    34.909    40.800    35.126    34.605    31.183    45.794    29.674    13.054    31.452    64.598    37.472    46.878    30.381    35.646    42.733    50.283    34.579    41.188     9.018    34.702    19.704    31.968    32.469    44.457    53.261    29.835    71.674    29.218    45.635    56.645    24.202    41.133    21.175    22.480    26.321    50.394    44.138    32.402    27.032    29.480    39.389    44.718    55.442    39.473    27.124    44.035    40.587    35.398    56.611    39.637    31.624    25.256    27.066    25.381    41.060    33.813    44.012    36.148    54.429    35.970    48.272    27.701    46.861    31.615    35.952    37.530    58.903    42.950    37.381    34.231    44.251    39.154    30.875    35.625    36.802    38.160    30.298    38.052    44.637    41.807    37.305    34.736    39.944    45.570    14.678    50.309    31.117    39.565    27.849    54.843    37.608    31.450    23.355    18.534    24.683    30.874    47.309    28.331    36.686    38.668    28.532    30.612    39.494    38.312    51.618    42.276    37.127    28.774    25.410    18.931    21.295    30.231    45.729    54.860    52.196    53.578    27.293    21.984    19.582    41.174    37.376    14.786    57.526    24.814    34.616    45.276    53.358    54.064    33.929    48.417    37.366    37.911    35.924    31.470    29.465    32.971    56.508    40.438    31.643    34.978    47.620    42.249    36.360    21.956    13.505    29.907    33.467    37.985    35.316    37.365    48.634    56.582    33.069    30.415    44.640    22.507    29.588    32.541    17.434    33.564    40.430    41.930    46.443    27.473    41.297    39.001    43.853    40.102    40.435    43.399    26.588    25.961    31.531    28.239    23.775    44.010    26.396    68.828    20.480    42.627    27.896    45.492    22.615    23.677    43.943    31.486    37.077    44.470    33.588    10.884    34.311    25.037    35.623    50.824    28.814    30.144    12.957    35.733    26.423    43.794    50.451    32.519    49.411    34.539    29.138    34.124    40.152    39.130    36.173    31.852    41.217    39.195    37.457    31.799     7.742    36.847    12.961    43.624    25.199    29.070    35.207    29.916    39.851    47.888    28.972    48.973    38.927    23.233    24.511    24.016    30.233    23.590    42.324    40.087    52.288    38.796    27.930    41.248    29.020    47.949    53.175    30.110    28.810    23.105    31.955    42.561    27.443    21.878    28.079    27.404    48.844    38.992    43.482    36.881    36.971    22.061    55.015    29.896    41.397    19.665    58.517    32.450    58.368    28.084    25.041    41.107    35.281    41.181    59.053    42.412    29.597    25.828    32.504    14.240    37.625    28.282    21.165    28.776    32.032    35.517    44.121    51.486    43.336    21.163    50.324    40.062    43.574    30.553    52.587    29.707    27.057    42.519    18.268    40.976    33.700    56.791    35.560    32.593    32.677    18.543    27.774    55.625    30.431    47.464    42.377    45.107    45.454    36.932     7.190    24.457    30.498    40.086    54.890    29.099    18.787    13.701    24.959    24.078    42.026    44.045    29.863    40.506    51.770    23.767    19.042    35.783    44.967    33.541    61.539    23.205    46.660    26.466    21.966    36.012    39.331    32.024    51.723    30.811    46.739    39.478    41.270    39.980    36.895    37.724    44.919    23.699    32.389    56.796    23.634    46.763    18.012    31.720    39.739    29.318    48.276    30.157    30.091     4.959    29.511    51.821    28.968    31.034    40.812    27.725    53.021    14.784    19.464    44.356    20.216    35.473    38.889    32.686    41.795    37.024    35.943    26.286    26.646    16.314    24.879    37.441    45.808    24.617    17.593    30.773    21.072    39.243    16.125    25.306    31.637    29.599    30.474    29.797    31.907    48.434    18.641    13.612    30.327    41.442    54.055    43.626    36.685    35.538    15.760    28.808    28.678    26.611    26.454    42.396    24.092    56.203    32.026    46.991    35.804    31.171    27.077    34.421    42.887    16.809    56.148    35.489    40.862    28.191    28.961    42.360    50.496    30.619    49.016    44.898    55.363    36.014    27.042    17.210    35.920    35.311    39.757    26.908    38.368    24.837    47.872    24.900    34.895    40.273    43.430    44.877    26.395    42.198    33.461    38.903    40.634    28.240    36.491    29.351    17.107     7.625    23.200    44.093    30.452    41.982    35.638    36.385    23.668    54.456    44.157    33.597    31.728    22.662    29.828    24.608    19.486    35.213    25.085    39.424    43.338    51.218    37.393    32.847    34.276    38.066    28.510    26.275    37.061    41.465    29.085    26.185    31.552    44.999    34.458    42.184    15.781    22.439    23.991    36.781    28.602    28.292    36.788    42.701     8.004    35.498    13.635    31.130    38.063    23.734    40.997    26.746    43.050    26.140    28.794    37.510    21.394    35.575    21.623    38.679    43.548    22.434    30.953    49.686    31.301    40.934    34.883    40.415    37.533    31.341    32.174    41.891    47.969    34.294    34.994    25.246    25.879    31.677    56.333    27.056    41.655    29.593    21.726    29.003    51.296    37.964    17.136    19.910    29.157    36.611    36.445    25.488    51.636     4.397    40.673    26.465    31.625    35.932    34.353    13.602    41.813    10.176    30.703    48.473    54.135    24.364    45.327    18.131    27.887    35.636    25.012    36.306    28.000    37.391    50.252    19.498    33.219    15.323    24.976    30.700    38.110    36.436    21.032    38.685    29.804    23.010    27.333    33.349    23.969    18.598    26.301    30.032    23.417    12.383    44.348    38.297    34.886    36.789    29.965    31.200    50.354    40.796    22.904    25.128    37.811    12.711    24.714    42.447    32.646    34.499    36.110    52.565    40.854    32.600    38.713    42.765    46.483    39.799    40.113    27.662    29.597    20.628    44.882    36.032    31.999    16.575    20.781    38.050    62.989    58.988    30.869    39.236    27.788    37.523    28.720    24.870    46.094    28.298    17.827    32.453    57.699    45.819    37.531    27.175    11.810    21.409    27.392    26.688    31.620    24.932    21.119    23.883    32.493    12.050    54.658    15.632    17.810    33.074    48.771    38.377    63.321    40.205    25.081    36.922    26.922    39.587    43.262    25.775    38.131    15.845    20.271    43.820    34.959    24.764    24.972    29.326    28.745    42.369    33.270    53.240    39.396    29.980    46.766    40.296    27.185    22.120    34.602    28.269    10.308    15.873    39.070    39.676    52.829    41.341    12.596    10.845    24.999    17.112    32.269    35.618    46.820    43.187    30.361    34.693    37.349    16.016    42.941    12.783    40.505    19.470    26.137    18.872    28.607    40.619    38.144    21.806    33.794    38.931    34.939    43.259    50.343    38.918    26.253    15.846    39.978    32.175    27.492    35.495    40.062    27.344    21.896    34.518    36.375    25.881    45.253    37.676    28.226    32.850    33.593    41.734    49.374    17.817    41.202    50.436    28.827    37.840    27.420    42.641    33.166    19.948    39.973    25.538    29.015    28.541    45.381    29.262    41.735    23.388    41.790    47.790    26.059    17.813    26.546    31.436    26.428    39.712    16.500    43.417    32.580    21.033    35.314    31.924    43.501    37.350    51.176    35.390    22.975    21.823    32.233    37.838    43.255    23.462    26.313    43.125    41.388    38.631    39.002    40.634    41.710    23.594    42.195    23.925    38.485    56.366    37.453    41.493    40.460    37.911    39.335    56.416    36.030    48.045    35.848    42.458    45.321    42.877    17.213    26.394    25.509    31.108    25.590    39.657    41.966    44.120    24.367    55.692    38.533    37.048    42.640    36.685    52.297    19.740    52.013    33.605    23.151    47.700    36.417    26.798    49.063    31.526    37.054    34.297    27.601    44.362    27.416    52.485    35.941    48.715    36.478    48.560    19.340    54.020    27.398    22.298    48.478    36.502    32.433    45.234    49.069    53.789    34.116    31.267    31.731    18.192    46.310    38.756    22.262    14.916    31.395    16.624    22.131    55.496    18.617    56.332    19.761    30.898    20.224    51.096    29.161    35.473    34.188    46.170    34.954    30.450    36.736    21.364    39.857    42.108    48.526    21.760    23.810    35.899    34.188    56.781    30.573    35.680    26.664    39.054    34.207    46.147    44.112    19.036    13.954    51.814    32.098    36.039    31.670    26.367    46.763    51.025    40.325    36.745    31.643    23.956    30.228    39.311    36.878    25.653    39.043    27.925    56.456    50.387    35.838    15.010    29.946    33.743    22.253    47.082    32.829    16.220    49.945    37.595    19.700    40.375    21.412    25.167    35.540    45.326    33.628    50.054    26.797    54.054    35.423    28.970    53.086    43.820    38.083    36.886    37.697    32.356    38.761    35.260    20.921    30.854    31.644    54.328    22.549    31.076    39.011    23.036    43.416    47.271     7.337    36.195    34.265    41.518    42.677    41.059    30.932    29.244    31.837    15.126    34.853    19.333    28.333    41.122    47.593    25.428    37.925    31.082    45.066    44.550    27.238    32.411    40.104    49.050    36.752    35.286    35.354    23.761    47.586    31.007    41.239    46.715    31.588    33.698    41.381    46.508    44.263    45.154    35.552    30.253    41.705    35.732    38.558    35.673    35.802    37.039    25.857    34.086    25.496    21.390    34.666    18.739    43.321    46.803    37.815    30.510    24.444    60.689    49.594    40.605    30.378    30.529    40.405    32.628    40.414    31.795    42.664    30.610    32.678    41.797    33.765    37.231    47.611    20.731    34.241    44.378    43.260    35.537    30.525    40.458    36.378    29.816    37.636    51.482    58.933    30.450    33.634    29.650    25.571    27.217    29.463    17.323    48.928     4.441    35.985    38.874    23.695    34.972    44.079    27.162    28.771    47.475    25.378    47.626    35.338    37.944    22.214    39.976    27.009    24.829    49.062    16.585    41.342    26.248    41.010    34.045    44.224    32.586    28.124    32.396    52.561    29.238    22.263    32.653    38.183    39.108    35.450    16.896    44.584    37.577    58.556    37.715    46.830    37.715    45.137    37.460    37.055    42.780    49.479    45.831    40.067    47.342    32.931     7.066    23.167    43.484    31.809    50.752    48.648    18.726    47.753    31.721    22.897    25.902    39.061    43.523    22.324    42.915    39.398    23.377    40.545    31.241    35.931    47.119    62.817    40.272    41.481    49.626     9.108    17.267    38.312    22.239    41.102    38.026    38.161    20.170    30.338    22.659    29.798    27.450    30.657    27.029    31.285    62.859    28.577    63.125    22.155    52.948    34.318    37.296    51.306    53.208    41.922    35.916    29.423    36.326    37.385    31.321    36.991    24.643    31.020    29.039    24.891    29.625    36.508    33.405    50.777    34.561    48.514    34.551    48.168    28.738    30.817    14.452    36.953    39.526    45.313    50.256    46.245    37.531    29.379    41.144    30.592    42.522    37.013    24.783    41.673    30.627    47.137    40.574    37.292    24.938    35.926    25.134    46.426    18.883    48.093    36.870    38.068    27.317     7.427    36.928    37.341    44.864    57.214    13.217    38.648    28.087    41.149    24.489    39.745    56.389    37.609    33.206    36.490    29.780    41.029    36.776    17.481    49.514     4.038    31.489    41.763    13.424    43.184    30.895    33.506    50.705    25.668    32.856    40.736    43.447    44.857    29.465    22.610    29.217    14.608    30.381    37.917    26.701    47.858    33.033    52.347    34.466    27.131    40.417    25.464    36.270    19.347    23.211    50.342    30.822    43.389    22.537    18.444    21.154    43.587    39.076    41.453    31.488    32.933    20.289    34.176    37.558    35.372    49.377    16.910    32.522    24.789    25.106    38.959    38.624    44.927    38.885    38.081    33.817    44.206    48.160    44.464    19.385    29.027    26.820    32.142    32.613    39.364    44.090    38.939    37.590    42.607    20.341    33.721    28.829    27.635    52.596    53.084    48.516    29.169    32.256    38.589    41.979    33.264    37.407    28.616    21.804    28.484    43.259    46.275    49.448    55.698    36.202    42.829    32.568    44.315    40.942    58.541    43.836    29.667    35.629    52.205    38.582    55.454    28.170    19.148    37.900    38.969    36.400    34.998    30.793    38.822    44.270    11.655    43.693    36.972    36.044    40.157    51.732    21.417    16.707    39.945    34.445    32.402    33.816    36.862    22.660    33.812    17.705    24.452    22.643    47.742    30.466    32.440    32.608    41.653     8.047    25.775    26.108    29.198    27.855    51.250    31.783    19.554    30.860    24.465    31.290    42.512    32.121     4.568    27.638    20.930    45.453    30.766    31.214    44.922    61.553    55.588    36.212    40.568    35.626    22.957    29.621    48.202    34.050    27.688    26.820    20.144    41.215    29.903    46.065    23.814    51.749    35.448    36.556    30.405    31.600    45.396    33.344    21.865    49.989    43.234    34.476    34.057    42.144    25.576    30.882    31.905    50.016    33.400    30.481    45.851    24.159    34.393    26.167    37.278    36.645    43.752    20.656    31.922    41.351    32.344    47.250    39.164    26.060    29.478    21.395    29.706    30.694    48.124    30.948    12.334    30.796     6.526    36.151    32.963    36.947    25.180    30.201    31.345    36.243    15.318    38.716    48.677    38.272    59.405    41.181    32.166    33.905    37.729    47.313    34.895     6.169    38.109    30.322    38.272    30.574    35.747    39.810    40.211    39.473    28.992    25.252    23.908    18.648    50.988    19.443    22.698    38.351    14.641    33.314    37.523    29.863    32.140    14.768    32.613    26.211    42.492    34.191    35.512    22.306    37.328    26.910    17.954    24.452    45.097    61.946    29.417    43.390    32.731    41.090    31.011    40.994    34.149    34.089    59.737    20.653    31.755    48.628    26.429    42.505    25.192    29.852    37.115    45.602    62.502    22.930    40.639    42.856    28.752    50.299    36.840    54.314    19.623    30.328    31.834    59.847    34.211    49.660    51.490    31.434    34.930    28.731    39.295     6.887    31.862    57.202    18.105    20.246    56.402    12.574    34.922    21.952    52.432    12.063    25.186    43.393    26.545    46.628    40.626    34.322    24.534    33.517    29.010    37.447    32.180    23.595    31.679    43.484    48.044    42.049    42.521    22.805    27.232    38.025    28.902    56.814    31.386    40.968    40.701    25.938    21.499    39.063    35.508    40.289    36.995    29.721    38.735    20.457    29.018    32.495    34.803    28.128    30.545    21.229    47.730    36.700    42.143    42.826    37.825    13.322    40.941    31.189    40.886    32.414    51.193    31.143    16.808    33.706    26.107    37.625    56.116    23.725    29.211    40.800    24.075    29.384    40.785    33.550    32.018    23.520    23.943    15.717    47.647    38.250    54.351    28.568    34.734    47.235    52.120    17.087    30.925    38.578    36.587    35.629    66.651    20.573    43.247    20.467    42.343    32.598    50.743    42.422    37.484    35.046    36.103    59.217    37.421    50.495    20.031    24.620    37.487    28.924    64.313    27.348    50.052    36.250    25.604    32.487    29.625    42.817    35.388    21.012    35.667    37.691    21.174    45.890    41.370    19.923    39.905    29.747    58.777    39.485    49.851    26.490    37.488    38.833    57.150    16.360    47.867    25.946    40.391    19.774    27.868    39.848    51.135    38.699    46.680    46.688    26.990    15.895    29.379    34.440    51.077    47.155    29.730    38.794    18.223    41.234    25.639    33.058    33.693    43.829    34.894    53.797    33.074    34.622    17.869    44.267    26.923    61.102    34.301    32.046    36.923    34.402    45.860    41.308    23.403    18.352    24.391    33.451    40.962    35.003    49.885    32.152    28.769    55.371    40.284    29.810    39.465    42.962    34.106    46.779    18.081    38.235    35.486    67.579    34.025    55.845    41.841    34.703    49.140    53.085    45.828    43.270    23.827    31.832    44.122    33.798    55.888    29.777    51.317    18.931    31.156    51.651    31.373    36.581    49.148    51.892    27.204    50.900    48.276    35.044    48.994    33.569    48.751    36.796    63.737    46.289    36.257    33.639    19.478    33.586    40.741    38.297    57.619    44.215    56.546    52.709    36.382    48.813    31.783    25.628    33.819    37.406    33.669    51.291    36.713    19.511    27.155    39.702    35.339    21.121    25.924    43.906    26.365    30.652    38.605    25.707    37.482    40.490    51.178    18.856    25.313    13.929    35.672    27.293    42.170    29.382    44.955    21.930    35.321    27.052    46.874    40.526    44.574    32.934    17.508    35.166    29.858    35.689    30.539    29.498    36.416    46.013    26.608    40.718    42.706    47.357    50.731    34.246    33.452    41.657    22.146    33.372    25.370    36.425    13.852    33.466    29.169    38.199    27.806    41.782    36.130    46.363    53.876    41.182    32.557    46.828    45.610    20.278    14.156    42.460    31.691    53.901    34.811    29.111    26.745    46.879    46.329    38.163    31.108    34.199    28.348    24.805    39.434    40.113    25.935    29.778    51.751    36.361    31.542    39.251    34.261    36.081    25.218    52.663    40.308    37.740    26.106    23.154    25.021    38.562    32.500    48.350    30.113    33.348    41.887    28.516    32.678    48.254    35.317    36.998    27.637    34.718    26.188    29.878    20.348     7.682    17.006    43.374    20.723    31.834    35.211    24.335    48.932    43.631    25.170    30.179    29.591    40.892    16.463    22.745    37.555    43.361    34.715    34.123    22.933    22.964    26.477    38.227    18.661    25.688    30.577    27.940    42.510    34.363    21.487    42.685    26.242    20.088    32.270    44.634    32.252    35.435    54.856    33.699    32.119    22.003    37.825    13.412    35.707    34.838    28.199    19.175    37.854    23.750    27.128    25.078    45.295    29.304    41.524    39.166    28.257    25.572    22.717    37.609    21.790    39.328    31.467    42.993    32.055    32.067    47.760    30.544    34.014    22.891    40.535    14.617    29.922    24.018    23.032    34.919    26.076    51.510    38.105    47.875    26.978    29.135    31.719    51.806    31.625    32.985    21.228    23.488    35.412    18.600     3.877    28.900    15.116    33.310    38.414    46.087    39.632    38.880    45.630    38.046    35.691    30.502    23.671    32.566    31.139    38.174    38.881    34.194    32.383    43.262    35.390    36.658    24.695    27.350    26.717    35.554    19.549    37.669    34.200    40.823    22.198    18.305    31.580    42.134    23.466    20.174    57.542    45.579    33.046    31.210    42.715    44.663    58.597    42.249    49.073    27.434    34.455    25.222    18.782    17.618    57.756    53.574    47.152    48.201    35.501    39.346    56.820    50.701    45.400    24.610    25.019    28.759    21.495    36.567    44.429    29.693    47.531    41.266    25.577    33.655    42.395    28.567    30.763    33.123    21.591    23.441    32.374    46.618    22.191    36.189    62.558    32.405    21.579    50.211    56.476    46.268    39.898    30.386    31.088    29.122    28.435    38.567    41.494    36.171    28.850    50.900    17.961    47.188    19.299    39.682    54.444    27.838    50.679    44.093    36.666    50.158    36.760    38.576    34.779    15.994    37.046    28.107    41.972    48.943    40.056    30.178    52.889    31.411    42.461    23.287    38.971    41.480    62.892    31.448    35.801    49.213    24.932    50.227    52.673    50.328    41.618    48.667    27.466    22.497    34.087    31.478    34.536    76.018    36.079    58.406    31.391    46.695    51.395    25.789    15.041    37.337    32.148    43.528    48.472    47.330    30.115    28.477    24.423    42.412    47.500    26.432    34.186    31.663    32.778    19.546    36.368    37.924    41.507    40.925    13.380    35.364    59.230    28.367    39.099    32.325    19.911    15.427    35.705    24.370    35.311    33.361    38.577    30.771    57.609    50.261    42.728    32.616    16.844    39.282    27.495    26.119    28.268    30.009    26.688    21.998    39.369    30.353    34.027    28.438    32.822    30.256    36.888    35.372    29.741    37.168    41.599    32.031    52.931    28.803    40.444    32.137    48.436    37.715    56.116    27.953    36.931    46.504    31.748    46.465    46.428    37.196    35.615    47.266    40.837    28.579    39.438    24.957    44.145    34.365    55.506    20.827    35.447    20.015    63.118    31.802    43.376    31.161    19.823    30.795    27.468    14.481    46.246    53.177    37.100    50.769    18.003    22.642    34.478    15.649    29.217    51.314    20.708    33.843    24.579    47.893    45.776    21.589    22.392    40.547    28.967    31.389    46.093    13.561    38.295    35.721    30.777    40.866    25.525    49.147    41.682    35.500    49.984    34.872    13.176    29.396    25.553    21.892    50.101    36.562    22.371    33.934    51.480    33.309    45.842    29.578    52.660    27.200    38.069    27.022    41.741    55.871    50.193    48.872    34.518    43.626    22.450    44.740    58.857    30.297    53.534    48.437    41.649    19.198    40.074    27.108    16.361    29.037    18.752    40.377    34.896    26.698    28.505    46.387    35.909    37.754    27.030    32.712    41.879    41.798    43.479    23.546    39.990     5.721    46.313    34.125    38.121    22.855    37.172    29.022    50.802    38.100    40.425    38.726    39.185    20.019    48.717    40.125    39.286    22.480    47.824    47.856    38.100    29.285    36.330    32.571    27.093    13.184    36.774    41.623    38.234    17.976    41.031    38.158    24.767    24.958    30.059    31.427    46.165    54.982    42.418    48.566    37.243    57.113    22.863    37.626    28.636    32.839    27.137    40.483    21.412    54.565    28.328    35.024    32.026    30.142    30.854    34.378    34.306    28.852    29.637    31.191    50.797    26.109    40.751    21.099    56.973    27.206    43.010    25.550    32.873    19.948    36.212    33.095    52.097    21.514    29.215    24.830    31.039    43.360    18.767    28.267    29.424    32.374    27.885    44.027    47.484    34.397    40.306    39.287    35.928    40.785    26.688    31.793     8.788     9.078    38.831    44.141    54.588    30.820    28.394    47.430    41.349    35.188    18.885    43.134    47.686    41.265    27.999    39.099    19.586    28.797    38.663    35.783    30.034    54.310    34.219    47.280    15.327    39.380    47.508    55.021    42.560    29.231    50.910    46.856    48.061    40.900    19.388    34.249    37.166    23.070    32.430    43.728    42.382    27.262    48.119    35.672    61.265    46.348    49.784    28.294    37.041    22.940    20.688    39.428    35.034    43.229    42.218    51.844    24.903    56.182    20.186    31.288    42.304    33.884    30.540    29.169    34.035    34.825    44.577    20.426    29.705    34.854    29.792    27.715    46.158    32.191    30.478    39.027    48.124    58.113    51.321    44.355    34.437    39.386    42.522    36.543    26.208    38.929    32.920    55.750    27.656    34.347    16.510    40.417    43.177    25.405    34.280    36.645    37.379    45.802    29.809    47.943    41.567    43.213    34.504    27.641    45.441    59.355    48.889    40.683    34.798    28.083    32.336    30.512    28.437    31.303    50.288    40.746    49.642    29.602    35.393    54.736    45.135    32.675    28.789    40.169    36.893    46.818    55.422    55.075    40.798    37.007    48.649    40.716    53.597    35.739    38.640    39.902    32.197    37.703    26.304    38.502    25.886    34.113    22.397    34.441    24.547    36.814    37.411    42.703    33.676    43.980    39.190    42.617    51.629    36.898    39.338    46.642    28.122    35.629    19.084    31.650    35.885    26.561    47.781    47.565    15.214    46.296    35.668    38.861    45.165    18.560    29.443    42.727    32.648    37.988    22.220    42.231    42.900    40.196    54.516    26.756    46.393    64.577    34.779    38.905    24.107    22.243    36.252    39.787    46.682    37.901    44.545    63.002    35.410    49.495    33.976    49.198    31.705    48.501    29.256    20.036    34.011    44.542    24.696    43.369    22.574    36.598    21.483    44.645    53.856    40.523    49.798    47.942    33.955    42.320    23.215    45.908    37.297    27.714    17.441    17.601    26.309    32.066    30.228    27.124    31.055    42.715    46.511    19.334    49.186    29.187    54.593    50.750    33.541    43.029    48.092    45.517    38.793    26.802    52.917    50.061    30.136    47.110    39.028    31.014    50.622    51.644    29.848    40.003    39.765    26.114    34.048    26.658    52.921    38.359    37.190    36.862    34.112    29.123    41.136    14.736    54.751    32.837    35.039    35.063    48.816    42.122    23.273    48.410    50.496    27.865    24.272    31.855    41.566    33.811    33.653    48.011    57.569    55.577    37.183    38.680    56.504    20.171    39.207    26.012    26.078    20.855    19.831    40.882    41.768    48.631    32.559    32.463    16.944    32.522    16.983    36.203    26.401    17.910    29.883    24.469    45.715    31.674    59.943    43.046    35.338    28.023    27.200    12.672    32.839    41.724    46.313    31.645    33.640    28.923    52.824    30.479    30.922     2.810    38.690    44.651    22.034    35.277    33.007    39.173    35.884    47.360    25.763    35.841    30.140    22.994    36.802    22.617    36.638    36.653    43.871    47.077    47.523    45.549    38.578    48.306    48.385    42.480    41.056    47.489    40.454    26.835    34.567    34.547    36.746    41.042    31.281    43.195    19.355    32.429    28.752    38.967    16.250    49.672    43.302    22.465    55.452    27.250    38.940    23.088    53.399    23.816    40.621    31.571    43.898    44.425    60.789    41.080    37.267    38.521    25.394    41.595    38.519    30.739    41.541    40.197    34.119    41.103    18.174    52.735    43.958    38.857    37.094    47.627    42.858    66.931    25.388    52.240    10.398    46.961    62.559    25.628    47.526    17.630    39.318    48.153    52.267    22.029    52.484    54.317    40.641    30.365    41.649    25.752    64.282    39.670    35.907    50.061    16.987    34.277    49.113    22.896    36.093    38.028    41.558    34.399    46.114    39.167    35.353    30.216    38.540    43.912    23.053    41.327    52.009    45.820    37.267    47.711    28.051    66.414    21.446    42.120    39.985    18.710    39.350    37.354    56.100    20.284    30.144    33.117    36.513    57.621    20.211    38.206    44.711    42.019    40.200    35.973    36.399    43.857    50.094    44.638    27.809    18.956    44.357    40.331    48.570    26.400    17.121    24.456    29.619    41.229    40.995    36.296    28.933    40.641    24.852    35.784    32.197    31.973    60.481    46.139    24.338    48.443    46.147    28.156    27.319    46.719    35.572    37.496    47.246    34.321    42.481    37.517    52.387    55.769    37.167    62.776    32.279    30.338    56.620    29.614    30.552    30.317    54.252    29.099    49.400    15.017    49.365    33.308    28.450    43.318    34.238    38.710    30.040    37.800    39.969    52.293    39.154    24.892    40.860    43.049    37.181    35.359    47.148    57.011    38.245    38.774    37.391    34.562    17.348    37.801    33.461    33.581    20.195    47.627    19.952    45.040    29.190    49.537    26.308    47.394    30.762    32.408    24.284    64.864    32.502    52.091    42.622    31.255    16.747    42.439    44.174    59.322    37.329    45.686    41.643    21.641    49.881    27.656    41.467    39.133    51.071    36.866    40.227    37.128    25.363    24.953    29.021    23.796    44.292    49.153    29.294    37.777    53.660    30.297    42.123    19.540    56.961    50.667    41.501    36.868    61.193    30.422    36.209    33.171    47.354    24.779    48.623    39.995    42.092    42.487    29.026    31.360    32.731    43.853    54.210    35.697    61.074    29.886    37.710    45.729    42.397    44.841    53.248    46.241    48.219    53.322    33.674    42.535    44.196    43.207    29.239    32.038    33.188    31.808    43.720    38.345    37.988    47.747    43.119    25.843    40.285    46.920    32.422    21.302    38.229    58.977    46.894    35.926    19.023    43.996    25.543    30.828    48.373    30.731    44.294    29.844    51.526    41.958    34.916    43.498    30.559    29.868    38.715    62.514    34.996    60.179    32.748    29.812    27.515    37.254    35.808    20.138    28.644    32.603    35.387    37.538    43.699    37.142    44.371    29.816    15.786    27.424    41.441    42.790    28.923    24.498    32.531    42.525    38.241    40.470    13.252    38.269    34.923    44.226    20.909    44.990    25.463    28.850    35.356    50.394    34.272    23.999    17.260    34.601    43.197    54.712    31.768    54.617    35.599    39.419    39.847    52.922    34.615    56.261    39.443    15.858    24.711    18.755    29.271    32.837    42.637    54.624    42.849    43.558    21.422    48.695    25.024    38.743    42.594    56.859    45.401    33.118    50.023    33.419    33.727    35.317    54.654    29.016    57.100    19.449    42.527    55.112    54.205    33.031    56.115    46.034    43.191    32.985    36.003    33.351    41.888    33.363    42.031    34.900    56.707    24.311    29.716    26.159    20.103    39.420    44.048    48.976    57.204    29.640    42.362    44.824    32.817    24.126    37.089    44.105    28.878    40.387    49.855    37.272    30.776    29.031    26.022    42.631    52.311    34.145    56.893    53.228    43.190    29.985    49.612    38.355     7.592    41.557    26.859    33.842    49.835    23.898    46.156    48.918    32.285    12.744    27.159    41.542    41.117    41.928    21.694    31.081    32.527    35.172    26.372    37.416    32.322    30.544    29.892    33.274    33.498    23.114    23.931    27.552    40.458     6.359    64.178    34.829    13.695    33.785    37.694    30.762    30.248    48.582    39.372    60.944    36.619    32.107    48.322    41.007    28.046    54.329    57.268    33.111    35.691     8.550    21.554    49.882    31.867    57.215    35.300    44.036    28.453    41.282    47.706    35.485    37.811    26.830    23.521    44.060    38.755    42.794    43.579    58.926    41.819    44.014    24.111    29.947    40.396    38.576    36.816    46.035    28.079    38.438    38.161    43.955    32.722    40.790    34.611    49.003    30.520    32.037    43.959    34.703    30.946    30.214    25.567    25.284    32.838    37.641    29.345    41.183    35.786    32.756    29.603    35.791    44.894    55.190    33.342    27.973    29.594    33.252    41.857    55.038    33.771    35.220    13.846    28.222    17.439    43.125    30.444    46.151    21.241    25.259    40.585    50.697    21.950    29.291    10.633    47.176    46.687    30.059    50.811    22.434    35.283    37.442    11.240    35.357    18.656    22.565    35.246    30.352    21.866    42.822    32.695    37.308    31.845    21.012    46.865    37.612    44.073    31.388    48.529    17.918    21.046    16.089    69.026    27.057    54.800    36.814    35.274    44.127    44.069    55.406    20.221    41.955    38.402    41.983    22.278    49.115    44.653    48.576    36.821    33.045    38.355    38.587    42.369    41.805    32.408    43.912    34.883    30.958    52.675    28.940    33.746    32.660    33.828    49.089    56.965    49.029    56.516    36.986    39.015    40.547    48.361    12.472    44.615    38.843    51.441    41.786    49.663    48.035    30.646    47.631    40.489    27.551    40.041    39.627    28.933    29.822    36.932    14.184    36.778    28.322    36.502    60.696    30.897    65.223    48.539    19.417    41.007    43.330    34.690    31.463    54.008    33.361    27.285    33.213    60.982    42.084    42.977    45.085    42.054    36.887    46.011    36.839    15.235    37.721    27.128    21.631    36.870    32.270    59.274    27.778    26.223    39.499    39.265    40.544    37.133    49.735    41.936    46.560    41.206    15.757    26.494    42.921    29.016    49.633    41.881    29.339    41.771    36.492    36.650    42.954    65.821    39.810    33.608    33.073    42.138    25.502    36.317    51.506    27.665    42.525    36.127    48.206    22.189    51.806    17.160    50.688    24.133    40.716    53.873    37.837    35.963    51.046    40.055    41.431    29.178    45.786    34.677    39.286    32.238    29.745    45.275    27.405    17.189    44.971    37.100    38.540    37.143    43.950    28.291    47.795    29.000    46.557    40.385    18.565    17.507    54.974    37.584    33.054    35.952    32.361    21.009    68.943    24.410    35.227    31.273    34.015    54.596    31.889    46.178    33.396    32.350    57.569    30.412    42.837    33.694    27.954    46.683    44.977    41.421    38.691    37.437    34.573    44.071    33.698    39.617    35.132    35.804    40.859    49.821    25.903    39.646    17.762    32.294    26.380    39.416    40.777    61.675    38.266    27.754    47.010    20.946    26.615    45.911    36.837    25.588    23.473    23.702    33.151    41.223    40.280    25.185    28.297    37.606    63.586    42.138    26.738     4.734    16.006    17.625    41.730    20.817    40.970    28.258    35.662    43.334    23.343    22.709    41.890    45.309    26.665    37.865    66.802    48.441    25.956    38.111    24.794    34.765    48.317     8.043    23.781    28.221    29.882    31.418    34.857    46.226    46.604    43.061    34.498    32.403    36.156    29.876    39.806    26.568    31.650    36.804    22.059    37.669    22.632    35.224    31.218    36.846    33.675    23.207    43.501    14.965    38.930    35.323    30.098    34.451    19.107    35.874    42.598    38.398    38.054    16.658    27.134    28.612    27.429    37.847    35.803    37.523    26.672    51.847    28.024    40.851    20.804    44.515    27.525    31.220    25.948    38.751    30.659    26.611    56.778    24.569    28.526    37.171    24.067    19.447    47.242     7.989    31.712    27.234    32.180    27.750    31.251    40.176     6.472    34.546    30.910    43.096    33.429    31.185    35.228    43.793    44.444    20.420    41.427    27.625    34.809    36.515    29.534    31.281    49.650    55.157    35.668    36.294    35.822    31.375    33.946    28.385    35.692    26.421    16.904    53.736    48.382    41.202    31.107    39.856    63.439    24.164    31.750    25.833    24.460    28.221    30.988    35.194    42.299    44.936    40.475    32.862    35.321    42.705    28.845    49.859    28.219    24.748    45.608    13.401    36.100    22.921    20.609    41.142    31.148    22.444    35.544    19.659    44.240    42.246    51.426    56.377    30.446    28.754    33.654    26.768    57.276    29.619    46.062    24.522    54.945    52.546    42.709    40.248    46.875    20.120    31.143    11.949    48.827    28.131    46.019    49.662    38.247    41.997    32.227    40.361    34.033    18.609    51.387    43.447    34.822    45.871    25.866    37.126    34.966    43.581    23.147    33.511    36.941    30.779    35.328    32.400    41.319    46.591    27.400    38.942    36.829    34.320    37.684    23.031    35.960    34.549    38.523    32.413    44.712    27.449    43.323    35.200    49.738    32.268    12.547    34.395    33.123    34.422    49.386    42.318    40.594    36.458    41.330    42.247    31.265    30.847    53.587    14.727    40.657    46.191    35.830    41.694    27.478    37.728    30.642    18.397    35.656    24.029    43.836    27.406    33.790    26.963    36.493    22.328    44.273    26.490    22.568    42.129    39.827    42.256    32.696    39.309    37.141    47.623    41.091    46.367    16.172    28.311    13.934    44.831    33.724    32.174    31.350    27.773    36.194    33.141    45.170    28.108    13.453    35.454    24.425    44.427    37.777    21.806    26.058    18.884    19.209    31.088    30.883    60.681    29.177    24.354    39.914    27.712    41.666    38.091    48.904    28.658    46.063    60.317    35.248    32.927    49.335    34.780    50.799    36.735    41.451    65.678    26.005    55.919    26.273    32.260    43.476    41.105    22.202    53.332    20.634    48.234    23.043    30.395    34.344    36.816    61.346    25.737    20.778    29.023    27.209    40.163    22.096    50.645    34.371    32.257    39.704    33.408    48.765    31.269    57.929    11.094    23.824    20.316    54.465    22.727    24.068    44.821    35.660    39.346    36.922    40.307    23.383    41.289    23.464    27.988    44.991    53.600    41.257    28.987    36.683     1.105    45.364    32.384    54.836    41.615    41.163    30.312     9.640    31.413    47.858    32.337    32.226    38.431    31.022    25.800    25.897    28.816    23.298    33.713    38.277    53.172    65.274    43.045    40.533    32.642    39.539    35.066    36.680    48.337    45.297    58.537    55.862    34.984    40.915    38.417    25.035    58.471    26.385    49.965    34.722    33.663    32.759    18.892    44.092    38.550    37.611    22.881    27.778    38.081    42.066    42.511    43.863    33.752    38.668    41.961    35.246    33.470    38.442    33.331    39.731    36.817    35.912    45.517    45.303    25.751    55.393    39.404    43.072    43.582    29.877    41.633    35.032    25.458    54.317    29.904    42.966    40.190    43.838    39.549    33.000    46.663    46.024    43.273    30.832    40.005    20.892    38.014    33.522    36.567    46.739    31.788    25.851    30.853    40.238    20.083    47.019    31.096    15.348    51.444    25.153    21.946    37.602    23.831    28.547    33.563    48.175    38.077    32.266    31.610    33.613    16.020    33.157    16.226    14.166    35.385    34.214    75.711    34.321    48.935    16.932    27.032    34.976    29.090    26.426    31.221    47.176    18.543    57.726    39.891    36.635    36.231    36.407    39.336    24.356    40.620    45.574    50.582    45.084    35.091    35.151    26.370    53.809    11.416    38.374    51.419    30.552    33.299    14.212    44.316    43.157    44.025    33.450    24.574    20.482    30.997    47.258    49.997    39.962    29.205    31.257    28.450    28.131    49.749    27.243    29.757    66.194    28.144    46.844    43.655    28.082    48.889    33.176    62.243    31.510    34.809    35.733    45.032    25.056    63.738    30.172    46.471    30.053    33.945    45.689    34.346    41.094    38.567    43.589    51.268    34.790    31.346    41.441    21.213    40.454    37.518    52.263    37.305    39.795    38.412    33.577    31.370    30.624    23.853    43.502    32.935    36.270    45.444    33.029    32.473    41.294    45.737    38.882    26.062    26.932    33.337    24.092    29.242    35.504    35.000    38.182    31.287    31.538    48.446    24.934    30.185    25.988    35.921    30.382    32.476    25.526    32.660    17.441    54.217    28.663    33.227    45.137    30.197    26.914    37.391    25.322    32.111    38.822    30.716    32.677    43.206    29.921    50.586    33.308    16.910    37.620    43.037    21.389    38.039    23.856    27.928    29.179    43.432    23.647    24.145    32.009    35.199    27.102    53.846    20.100    21.979    43.187    14.690    50.833    52.016    33.448    23.728    19.005    37.485    20.436    34.536    17.675    47.097    32.744    29.265    35.606    36.450    41.208    29.383    30.708    37.461    38.361    38.922    11.623    29.622    22.251    43.742    20.223    30.982    32.480    35.621    39.071    26.749    39.562    41.309    24.713    37.012    42.117    32.597    43.189    26.298    25.430    47.004    32.899    44.518    42.205    11.510    26.942    40.787    39.618    35.527    41.709    23.145    45.749    39.927    42.474    25.220    42.494    50.783    48.962    21.088    42.539    34.410    30.045    29.153    59.720    35.453    54.799    43.512    47.033    35.882    27.390    25.087    32.075    34.179    36.453    19.443    33.981    20.603    39.177    37.354    34.159    49.834    19.103    36.302    30.124    37.066    28.706    43.398    33.043    42.048    14.867    32.306    48.291    33.856    28.556    35.777    23.459    31.218    16.839    32.148    26.516    16.245    44.680    32.432    46.520    42.194    20.237    35.670    41.681    30.105    28.609    50.605    18.141    18.415    35.406     7.136    28.993    36.447    28.210    53.264    24.598    38.006    33.787    40.279    31.656    36.142    26.125    34.005    21.468    44.614    36.134    28.411    29.423    33.675    36.629    27.098    36.422    45.906    17.335    17.559    29.214    40.219    26.790    26.148    36.129    49.835    24.328    38.858    21.501    33.336    53.501    16.612    18.777    41.123    29.005    29.601    19.285    33.186    36.730    22.793    17.271    31.469    31.632    31.731    19.369    39.148    28.046    41.322    27.351    38.795    42.325    38.650    49.919     3.817    26.048    36.183    47.724    28.304    36.535    18.029    27.421    30.929    25.392    30.143    34.618    34.101    38.745    46.074    42.627    34.853    42.403    31.735    18.842    29.178    23.616    20.942    18.930    44.159    39.888    28.971    31.032    42.699    34.816    35.855    11.692    44.879    38.280    41.326    32.376    25.235    26.372    30.886    38.695    27.174    33.827    43.695    30.579    36.239    30.406    28.418    16.728    17.570    19.200    39.961    24.677    40.167    44.010    35.909    38.123    44.177    20.832    50.262    22.837    34.370    31.192    27.309    34.500    43.367    22.987    46.589    29.468    24.520    31.834    36.678    36.193    25.967    29.651    37.494    27.225    18.733    47.355    25.739    21.809    38.327    17.635    44.315    33.064    24.891    31.996    24.412    40.483    41.327    51.802    48.179    11.193    29.924    24.775    36.927    35.307    21.113    20.241    44.881    38.691    42.883    27.851    55.521    10.261    15.562    53.532    22.821    19.631    49.983    45.154    24.828    36.671    33.544    18.204    46.451    20.472    25.343    34.700    32.773    31.264    49.518    34.772    30.433    26.809    31.073    31.155    34.865    46.183    38.984    41.350    30.094    23.804    41.783    28.074    16.343    39.714    27.539    37.411    53.111    25.624    53.874    53.044    48.389    45.651    30.628    27.408    31.293    53.051    19.401    36.500    36.197    38.064    46.004    24.379    49.307    44.737    25.293    49.944    35.150    36.254    50.152    33.824    38.572    30.084    32.093    17.701    45.837    37.858    48.214    57.912    56.607    42.729    41.475    47.980    30.420    51.446    15.969    32.574    24.174    35.005    36.938    21.492    42.721    39.887    43.523    13.845    29.273    43.356    28.215    49.281    41.971    19.271    31.890    34.347    28.233    25.345    22.080    38.577    17.725    39.611    44.312    37.667     8.219    43.435    30.445    37.369    19.986    36.713    42.784    23.559    37.416    45.261    30.002    32.814    31.233    41.913    32.313    56.647    35.028    46.293    33.334    58.210    29.240    21.945    31.366    26.665    33.028    39.175    21.455    28.817    27.951    47.958    29.414    32.557    44.615    20.846    36.279    44.343    23.713    44.099    52.421    34.969    29.289    52.693    33.401    26.132    33.544    13.560    31.537    11.116    35.315    26.580    30.240    35.322    35.655    22.912    19.013    29.957    38.686     5.681    23.374    26.652    29.673    26.074    41.938    37.544    34.220    20.690    36.324    24.000    42.515    12.699    52.847    38.151    34.649    51.494    53.066    35.298    35.040    28.788    32.169    49.079    26.039    38.696    34.296    43.520    25.695    42.293    47.055    35.210    43.004    38.738    33.522    31.318    45.580    32.671    44.974    42.065    42.841    22.891    38.895    36.911    37.720    45.191    37.963    40.939    51.750    43.257    43.649    28.733    40.932    29.038    39.016    33.416    29.704    54.252    30.904    32.899    26.052    32.169    18.674    41.704    41.670    42.774    28.140    41.063    44.171    51.032    50.856    37.501    14.955    42.482    31.272    13.806    27.562    38.364    23.566    28.368    49.494    30.267    39.340    16.252    28.799    24.652    41.305    25.369    27.056    16.671    28.186    31.995    38.466    31.600    26.888    58.461    24.991    22.238    21.315    27.729    37.221    32.497    44.972    55.358    40.061    18.610    40.786    29.908    45.349    36.093    19.214    39.459    38.534    34.171    30.610    28.962    10.357    27.136    38.117    54.310    43.325    34.897    35.632    31.899    16.122    21.733    22.144    22.787    27.438    49.129    23.075    37.976    24.165    12.514    30.978    31.125    19.771    42.258    35.710    23.535    33.992    36.939    37.448    30.790    50.056    30.275    28.953    32.055    63.736    39.444    26.995    44.749    40.549    46.645    32.431    33.982    22.345    30.117     4.068    33.171    22.727    41.821    51.405    45.727    42.384    19.866    31.092    57.160    39.094    26.761    37.094    61.253    35.623    32.306    23.094    30.595    24.131    20.340    40.584    44.572    54.302    35.062    41.888    17.259    59.730    40.239    51.322    34.592    41.328    36.394    36.911    34.309    43.715    28.172    23.846    36.918    48.499    25.208    43.617    31.197    24.953    36.843    31.233    39.670    36.845    31.566    43.950    30.790    28.986    36.900    33.869    43.042    32.142     8.476    30.073    33.824    43.719    39.672    34.773    48.951    34.500    26.433    49.850    14.503    24.308    64.110    37.882    33.944    29.400    34.820    33.301    39.221    25.474    42.617    26.671    36.542    24.901    33.861    15.182    25.496    23.587    48.511    30.788    39.468    37.430    25.059    35.579    44.120    16.309    48.852    24.279    43.015    12.690    18.422    31.345    27.353    43.991    18.213    38.284    31.272    20.838    36.727    22.555    39.650    40.975    38.750    25.022    33.848    50.834    46.102    32.476    15.148    29.016    35.340    46.752    20.197    57.336    42.033    30.168    34.247    48.557    13.868    50.520    27.456    44.046    31.868    35.687    21.442    28.396    41.830    38.907    39.109    34.472    40.462    39.946    36.897    38.295    34.353    43.437    43.764    28.140    41.502    31.692    47.657    39.048    41.657    29.241    32.012    34.555    36.095    43.093    17.071    24.143    36.123    46.088    28.545    47.733    30.457    31.721    16.545    45.486    20.427    28.472    24.938    42.647    33.660    28.043    14.963    30.805    29.124    39.188    60.215    13.252    37.809    25.538    19.642    40.139    37.095    39.947    61.786    55.554    34.732    54.269    12.364    36.591    41.160    21.998    44.348    23.791    10.869    33.967    44.513    37.769    46.738    38.973    24.359    46.832    38.829    30.764    19.232    32.249    43.196    44.005    52.329    24.956    28.821    14.266    40.098    48.750    30.651    33.681    43.632    35.596    42.282    43.766    50.220    47.925    39.626    24.581    42.876    30.880    30.146    38.908    33.491    46.718    48.149    36.779    28.560    55.059    22.623    28.616    24.728    41.225    29.722    19.937    40.170    41.599    38.846    32.641    36.813    35.604    23.313    27.874    35.772    38.619    30.466    45.179    31.427    37.621    35.803    43.694    25.814    19.682    28.409    19.472    48.729    31.290    50.720    45.719    35.388    38.986    53.678    28.020    39.546    21.076    28.701    40.843    45.187    39.019    50.712    31.270    41.853    43.898    32.743    46.174    19.325    29.390    32.512    38.299    34.940    44.755    40.708    38.079    20.644    30.072    30.241    25.888    24.601    25.074    23.639    41.796    46.965    37.734    37.403    46.013    14.819    25.305    37.711    18.403    38.206    33.424    28.696    42.728    35.050    18.914    55.404    48.094    20.127    45.797    42.342    33.700    29.651    40.487    28.704    20.141    29.221    40.381    23.742    39.585    33.369    29.739    40.241    12.135    41.862    31.155    24.011    21.614    43.904    37.783    38.399    38.692    35.851    30.438    31.281    46.244    18.168    39.308    47.486    45.187    40.611    51.027    32.233    40.269    22.150    29.267    22.255    25.422    39.760    20.193    27.637    48.564    45.697    34.749    37.703    28.210    43.981    47.761    28.162    43.893    40.395    35.388    48.183    30.477    29.598    23.183    37.882    42.718    36.373    29.047    36.423    36.593    34.451    38.682    35.977    36.949    41.540    22.687    27.890    54.940    47.926    45.833    43.565    32.230    39.959    14.196    31.900    40.484    32.429    32.712    26.459    37.662    51.072    12.073    54.164    36.644    35.516    30.094    26.212    16.418    22.488    32.375    40.651    40.712    37.344    38.146    30.571    26.810    52.917    28.871    24.370    39.861    24.777    32.893    31.204    48.573    46.023    60.212    19.675    51.124    45.598    37.053    44.710    48.529    32.509    53.744    54.284    30.671    27.908    29.926    30.725    30.596    47.436    27.685    45.579    34.185    26.714    33.702    34.079    54.264    32.203    46.513    12.972    32.716    38.316    33.681    31.540    57.091    51.380    47.387    36.510    40.632    20.401    41.777    27.392    31.053    24.807    37.535    39.997    47.267    22.618    27.392    36.989    25.532    29.774    22.525    30.947    11.352    29.749    35.586    47.701    49.050    24.168    30.219    32.937    29.333    41.137    43.875    31.336    60.047    28.863    55.534    30.703    47.435    33.271    38.775    22.356    23.559    18.993    45.554    39.731    51.486    25.564    49.464    39.888    30.893    34.414    44.037    31.892    39.393    37.180    32.382    47.344    36.668    46.632    32.298    45.755    26.921    43.229    20.965    31.076    23.191    34.017    32.836    46.802    39.745    41.775    29.798    36.314    15.929    46.366    23.766    50.980    44.090    28.637    45.598    28.753    35.948    13.823    41.009    11.215    42.268    39.629    49.710    35.581    25.243    45.601    34.779    26.086    44.190    31.821    18.817    36.189    16.500    28.114    38.850    28.275    20.251    32.999    18.363    23.924    21.000    21.323    23.573    21.458    33.767    53.225    25.792    36.830    37.772    33.785    42.607    49.252    31.226    44.702    33.264    22.585    25.987    24.364    35.568    34.586    20.613    34.848    23.705    24.116    42.541    32.183    32.678    24.058    47.714    26.189    39.402    37.100    22.432    38.430    39.760    43.396    45.310    39.327    42.974    32.227    13.193    27.923    29.413    22.548    43.726    18.562    29.623    44.705    33.574    33.888    41.221    25.584    29.590    33.225    34.257    41.431    34.632    38.786    24.477    40.837    53.707    29.686    44.140    39.560    20.823    49.350    23.808    59.457    21.795    52.796    25.491    37.123    37.746    38.889    23.167    11.689    49.007    35.832    23.519    51.802    54.276    26.626    33.288    37.181    40.614    42.618    26.457    28.290    33.898    40.821    39.984    59.177    46.330    41.003    24.197    24.560    25.573    34.922    25.112    36.590    36.145    34.989    45.281    29.167    37.040    34.964    39.098    31.163    36.877    27.962    37.951    27.093    54.456    36.569    37.416    28.911    35.793    19.585    35.909    32.193    34.563    30.115    24.280    27.240    34.830    47.485    53.383    39.088    42.133    45.559    27.224    44.560    46.722    19.887    26.992    48.420    46.937    25.264    27.507    41.504    26.751    28.690    13.580    44.861    41.474    32.272    59.134    23.797    40.307    52.941    25.331    49.903    31.479    56.446    20.457    44.478    10.805    33.974    25.173    42.828    57.363    46.676    39.028    41.736    46.679    39.315    22.423    35.964    22.985    29.480    56.094    40.683    37.506    51.048    40.236    37.903    47.698    44.158    38.264    46.397    29.490    35.444    43.529    42.829    32.453    28.403    30.245    52.440    33.907    30.997    34.756    42.948    31.884    60.742    32.383    37.531    26.908    62.228    43.425    39.043    41.781    32.098    31.064    30.111    21.727    41.674    55.685    27.518    50.604    36.485    45.124    15.853    26.455    41.965    21.500    43.506    40.641    27.953    28.516    47.022    28.376    40.481    33.978    46.252    35.919    49.589    33.020    30.653    43.435    30.379    57.452    23.434    45.395    32.686    48.113    32.620    47.681    36.840    27.149    44.313    42.175    41.966    44.379    34.436    25.911    51.463    31.023    55.927    39.144    42.382    28.812    28.621    33.027    46.690    33.831    32.257    32.118    25.042    41.154    35.660    31.702    43.366    42.572    36.886    25.159    55.670    35.001    32.838    20.844    50.013    55.124    43.448    32.533     7.571     8.717    26.317    34.512    34.557    37.597    38.700    43.162    20.014    27.543    35.433    15.856    38.842    58.941    43.992    44.532    31.604    37.222    57.429    39.894    34.519    40.462    26.764    25.370    37.445    36.293    29.026    32.248    40.680    22.896    30.323    21.491    24.960    49.402    22.539    33.335    26.416    44.255    18.952    48.059    34.607    33.211    23.442    42.238    30.376    30.540    40.914    34.870    37.031    31.317    33.809    45.079    26.177    27.850    36.683    12.629    34.656    19.399    33.972    43.354    28.570    34.453    39.677    32.275    40.818    30.505    24.193    40.293    48.084    30.598    42.914    45.501    42.151    29.939    37.738    25.813    38.527    32.172    43.794    45.610    43.046    50.061    16.464    28.486    22.100    34.990    19.829    23.033    39.176    22.093    33.266    34.780    38.473    51.289    25.135    50.629    39.022    38.260    33.434    19.225    54.111    32.640    34.758    37.274    38.503    40.899    49.362    28.480    37.756    59.446    40.306    52.143    37.860    39.901    33.177     7.309    16.847    46.763    38.086    36.125    28.289    45.579    44.305    22.112    21.754    41.094    21.786    39.144    52.510    33.818    32.191    17.080    12.903    26.629    25.127    64.989    26.777    21.822    52.222    37.998    48.576    43.343    47.736    49.678    17.976    35.594    35.084    32.783    38.975    45.258    43.325    50.179    29.665    46.183    50.046    29.075    39.766    45.305    31.180    30.231    42.990    38.389    37.878    33.635    31.344    37.837    45.223    39.359    56.149    33.078    42.858    40.300    35.093    24.440    45.321    37.306    23.739    22.542    29.747    38.293    43.716    48.867    54.815    35.029    50.321    32.924    28.041    33.213    10.097    43.069    42.329    44.393    34.442    51.211    37.365    46.186    49.477    42.056    35.467    26.020    34.173    35.775    27.815    37.351    35.099    25.832    44.915    45.315    62.876    39.905    37.756    36.737    31.441    33.716    31.825    54.863    14.556    44.522    27.014    41.505    37.825    49.541    42.837    41.522    39.387    34.819    33.791    20.252    37.989    45.154    52.125    44.368    35.439    42.471    29.709    38.197    24.198    42.190    41.834    47.609    41.489    49.616    53.615    44.218    39.774    18.856    41.019    41.731    36.560    28.433    48.716    34.297    34.596    28.937    32.422    22.651    26.009    33.814    40.537    30.795    46.762    44.231    17.430    39.837    15.100    37.782    41.056    54.324    40.745    49.599    27.287    23.729    20.267    39.496    23.988    73.610    27.411    16.694    43.005    43.187    45.428    51.928    48.970    30.968    45.380    18.985    29.772    32.980    23.243    18.409    25.980    22.056    51.742    37.291    38.085    38.638    48.150    51.245    32.267    44.226    35.682    33.137    22.324    31.626    45.459    31.396    29.629    35.733    15.073    40.465    19.405    18.626    52.278    33.373    37.584    38.695    42.367    34.743    31.407    18.839    53.848    54.361    36.701    44.732    24.684    55.609    37.638    19.829    40.079    32.576    25.114    44.773    28.752    30.445    30.385    27.306    38.325    36.536    53.649    22.480    46.575    36.558    30.151    30.845    29.054    50.779    23.048    37.649    41.812    22.605    47.729    34.246    41.625    34.679    37.268    43.873    29.501    55.488    57.044    35.972    33.750    24.385    38.695    24.213    31.725    49.233    38.367    59.447    23.829    40.803    27.451    25.276    18.527    22.233    38.290    24.019    34.412    23.426    45.531    38.446    55.043    34.678    28.253     8.597    33.529    45.376    23.648    56.719    45.728    47.856    38.118    34.592    25.916    23.901    28.310    45.275    49.096    45.170    30.318    43.176    45.670    49.489    53.287    22.413    38.005    15.810    55.250    33.865    32.304    34.126    24.197    44.912    35.273    56.731    31.652    50.824    32.451    33.725    54.033    35.099    26.278    26.773    13.110    26.591    21.214    31.326    36.198    41.880    25.575    35.602    54.087    37.416    39.301    37.756    18.434    16.061    24.760    49.761    46.013    39.894    23.555    12.191    39.886    49.625    37.202    38.315    32.488    28.117    41.364    43.359    30.558    26.335    37.737    29.130    34.075    31.230    33.520    31.986    41.042    41.747    33.016    35.149    40.146    28.561    25.275    22.432    29.065    24.433    40.037    40.580    25.031    43.475    31.804    21.898    24.247    27.809    44.063    39.589    37.769    41.260    62.120    75.110    41.027    29.548    30.708    50.638    36.429    44.252    41.147    55.655    65.457    33.547    23.381    30.289    40.035    36.772    40.395    26.870    41.870    22.988    41.603    29.899    49.676    42.124    25.769    11.635    40.625    29.945    66.198    34.720    45.886    46.565    25.080    35.480    40.959    38.398    31.675    22.063    22.992    37.690    29.881    58.020    12.121    50.806    29.983    36.110    35.781    55.446    49.119    46.071    35.468    32.695    30.210    32.873    48.112    53.085    33.571    35.981    43.116    37.251    38.489    38.773    18.877    36.512    32.251    31.151    35.792    31.761    43.489    26.850    15.629    41.429    27.650    37.553    21.457    32.070    58.666    27.969    33.865    23.932    43.880    44.792    49.005    46.519    38.313    30.099    35.667    50.426    60.465    55.272    31.007    42.283    27.724    46.162    23.142    32.395    25.922    46.438    39.723    36.952    52.614    42.963    36.782    21.679    41.708    18.658    44.810    43.357    22.136    49.826    36.830    43.737    29.141    35.467    20.314    39.702    44.381    38.702    29.123    25.002    48.130    48.590    40.256    45.950     5.312    26.068    27.460    27.255    41.223    38.314    17.217    46.156    41.930    23.236    41.124    23.318    48.828    49.537    37.039    53.303    30.452    19.271    58.638    31.731    19.072    28.223    23.924    36.539    13.107    35.402    38.456    28.998    32.844    41.876    34.528    29.610    51.673    17.570    28.461    31.340    33.941    56.915    38.232    53.046    24.580    43.530    11.302    25.572    30.164    57.478    26.650    30.779    38.764    30.098    43.161    40.973    48.178    37.799    32.274    20.957    14.568    35.108    39.086    43.092    36.036    39.920    34.288    36.022    35.283    18.824    42.415    43.688    28.516    38.243    42.642    58.341    23.830    38.186    15.442    17.408    23.935    29.633    43.109    25.788    44.784    40.702    42.942    39.546    28.900    48.276    18.301    42.857    25.101    48.659    29.476    52.342    39.404    19.917    37.647    18.104    40.039    42.240    24.931    36.768    35.874    43.413    59.141    20.580    18.633    48.103    39.205    33.800    42.702    36.073     6.490    29.906    31.978    58.578    31.792    35.037    20.295    33.116    39.972    49.592    41.274    39.437    34.742    35.314    28.146    50.795    43.199    31.626    49.229    29.616    29.149    31.467    42.646    31.409    30.636    43.567    35.119    41.879     4.359    60.845    49.866    42.016    42.177    41.532    35.301    31.717    39.427    44.579    30.230    48.819    53.480    51.947    23.413    39.663    41.594    46.957    56.276    28.558    40.109    42.322    38.349    22.233    43.470    10.826    29.462    31.825    42.193    34.267    51.330    56.931    39.211    44.997    39.215    50.673    38.913    41.211    38.070    31.171    43.567    41.219    25.498    33.074    41.369    30.636    27.012    34.310    26.126    37.259    21.260    29.529    25.289    42.129     9.897    41.623    40.788    34.168    25.349    32.096    34.876    46.395    52.849    42.626    33.267    42.713    27.932    42.196    46.963    45.416    19.067    45.723    38.927    18.946    37.355    44.944    37.921    45.428    44.367    46.253    16.264    26.740    45.893    44.288    52.850    56.170    46.932    39.673    32.614    42.704    24.287    46.879    34.097    45.701    39.389    64.237    46.929    42.628    35.135    37.569    54.452    47.106    48.603    33.317    29.507    39.069    39.930    45.671    47.498    48.653    20.929    19.343    49.144    32.169    31.112    40.560    33.103    43.205    51.248    32.548    29.234    15.496    46.923    31.975    25.387    28.286    37.922    42.890    27.748    38.973    46.482    25.796    66.100    44.554    26.846    45.011    30.279    42.977    44.919    46.546    58.749    28.237    47.192    30.023    45.068     9.887    33.926    32.032    48.415    33.395    44.412    48.721    32.847    49.943    30.881    45.282    30.298    13.683    52.832    29.399    43.958    31.516    50.435    27.763    26.967    15.740    38.484    42.548    34.882    28.742    50.689    28.924    27.228    61.475    13.604    27.536    34.660    17.277    44.655    39.356    21.159    36.893    52.779    15.578    45.651    37.097    37.256    22.420    22.406    41.707    35.059    47.999    29.810    41.259    29.179    52.149    13.245    26.454    26.009    26.297    41.679    35.136    25.157    15.485    47.085    30.602    41.307    40.462    15.650    48.883    37.306    41.462    34.614    19.641    46.835    28.460    22.566    31.074    37.655    19.893    37.704    21.997    32.956    27.722    35.797    33.872    22.694    34.733    19.195    18.244    16.353    27.852    26.609    20.931    31.861    25.736    37.725    36.561    23.604    32.643    13.506    52.571    34.529    16.855    41.870    40.368    42.208    24.828    32.113    21.654    26.517    35.811    29.852    34.149    52.420    51.213    32.412    32.624    41.029    20.952    22.971    30.476    37.574    44.131    33.246    35.709    38.261    33.012    43.395    39.328    31.524    31.853    48.413    50.406    26.769    37.721    27.622    35.952    31.903    47.523    24.644    51.455    21.533    19.923    31.911    19.980    41.181    28.425    52.585    37.707    42.808    44.874    37.020    33.417    27.246    36.753    45.235    44.189    50.917    44.203    26.339    28.951    36.770    47.629    31.211    45.837    41.389    35.459    42.783    41.353    45.256    17.404    55.468    34.754    34.195    36.521    53.708    50.317    36.188    51.337    34.849    31.869    47.951    29.395    51.986    36.261    24.341    28.587    47.117    30.345    33.342    21.397    27.377    31.368    50.727    16.733    23.806    36.619    40.004    29.540    45.699    51.965    20.518    32.337    31.539    31.235    35.349    46.018    38.980    45.438    32.428    25.895    45.606    28.718    51.711    33.370    22.689    30.902    36.371    32.814    39.256    38.099    44.184    39.208    38.876    36.528    31.812    41.823    22.192    50.221    32.689    40.915    16.706    34.637    36.621    25.243    25.940    56.923    31.255    35.149    44.993    27.976    23.359    31.532    45.777    29.861    39.557    44.147    27.596    29.282    41.102    14.563    44.979    15.403    38.282    31.070    59.823    36.557    46.074    43.759     6.887    42.553    28.081    37.048    34.773    23.607    29.601    42.580    52.689    40.407    52.634    25.565    36.611    41.137    43.132    45.877    34.613    25.090    41.927     9.048    43.225     6.754    33.231    40.837    47.746    14.440    32.979    28.963    28.202    22.953    34.314    33.836    22.617    48.177    39.683    47.748    36.511    34.841    38.149    31.532    19.678    41.672    52.928    40.035    39.061    40.237    33.566    12.005    26.367    35.001    29.029    26.831    26.434    34.067    17.962    35.813    38.034    18.208    29.642    20.337    28.323    32.015    36.465    62.304    41.388    39.469    33.881    14.690    16.535    26.829    25.222    45.017    40.599    42.076    26.321    28.451    31.838    30.249    45.553    29.645    34.985    34.768    53.731    49.975    39.124    43.789    28.690    27.330    42.331    36.910    20.713    53.139    33.143    53.767    32.080    34.807    44.386    48.303    41.968    40.973    22.667    15.904    35.016    33.252    34.733    51.821    40.130    54.658    36.681    34.148    39.155    31.916    26.714    37.808    24.957    51.659    34.217    37.917    38.927    47.878    35.558    42.336    40.779    19.135    29.114    37.742    35.716    35.465    43.666    48.669    24.589    40.817    23.202    27.725    17.997    38.288    56.367    40.435    27.833    23.289    38.487    44.643    15.864    45.050    28.414    26.376    19.866    27.447    37.790    49.791    39.326    28.411    28.340    32.944    37.929    32.254    47.180    37.333    36.065    24.427    28.189    37.014    31.758    11.648    34.374     8.509    32.493    31.015    48.828    24.313    36.882    25.202    38.510    37.863    45.987    27.349    40.604    30.222    31.519    36.776    23.321    49.658    35.829    56.787    20.007    27.882    42.744    52.358    37.790    53.891    33.053    21.534    38.034    38.604    11.976    44.543    40.668    28.701    37.855    50.938    27.265    27.691    31.678    45.862    37.337    17.430    59.960    37.527    43.339    51.128    20.981    12.900    35.911    12.910    43.362    29.748    46.340    26.366    22.289    54.144    15.714    47.723    35.099    34.284    39.554    30.373    36.339    48.323    13.794    38.538    26.220    35.897    18.442    31.873    27.103    32.935    32.832    32.646    19.853    43.108    32.749    34.843    40.741    38.559    46.925    40.039    43.820    26.894    11.015    32.396    39.601    42.536    18.045    47.326    37.847    35.091     5.792    33.449    33.177    31.860    37.712    22.249    25.048    34.455    39.038    35.730    57.810    47.984    24.494    40.889    36.692    15.425    55.016    48.296    49.661    55.611    34.791    28.283    32.019    34.106    29.755    34.123    45.868    43.062    36.299    37.135    56.283    43.410    51.107    39.523    43.193    43.727    20.365    36.673    44.990    27.330    40.553    37.794    39.189    42.807    36.206    25.353    37.328    24.693    29.447    38.022    35.602    24.136    42.435    36.071    18.316    20.117    20.111    38.494    29.982    18.551    23.113    45.586    37.793    18.438    31.669    40.212    39.620    33.866    60.870    14.554    22.151    50.302    23.029    21.351    29.613    43.693    48.596    15.066    45.419    25.165    25.915    14.961    36.839    36.148    34.872    45.401    56.121    14.172    49.947    33.706    35.455    38.396    24.293    31.521    25.230    19.604    34.065    29.497    53.867    32.740    31.471    34.759    34.731    28.946    56.410    36.760    24.907    13.732    35.146    24.587    36.936    18.240    18.001    11.740    35.880    37.201    27.420    39.268    26.924    38.807    36.462    33.661    35.801    31.940    50.436    44.659    39.005    29.266    54.555    54.565    26.085    62.687    36.246    27.555    32.905    53.861    46.357    54.003    30.437    22.970    39.271    38.245    65.230    27.052    43.150    24.429    30.971    25.835    38.631    40.005    39.289    47.312    42.169    40.302    26.087    47.272    44.614    42.045    43.675    28.157    37.163    39.411    38.252    37.708    33.252    42.474    43.375    31.503    48.845    33.552    47.702    35.338    45.735    54.287    29.629    37.650    31.436    56.593    26.884    23.532    46.822    31.764    31.810    51.165    32.272    53.652    32.049    45.796    37.745    39.033    37.106    43.080    17.524    42.370    50.053    31.062    25.633    61.914    40.150    38.084    47.433    20.136    29.319    35.159    12.774    34.353    29.430    60.751    28.915    32.793    22.051    55.377    35.558    43.634    39.435    36.476    56.440    24.760    51.242    24.815    27.959    19.919    32.356    42.751    48.992    34.610    39.767    32.427    35.022    54.146    35.402    26.763    41.713    38.143    16.978    39.196    30.928    47.660    42.064    31.154    49.130    20.829    34.296    51.993    36.347    30.983    31.550    33.538    44.563    25.827    31.036    11.148    33.871    61.187    29.523    54.028    46.398    60.457    31.779    42.928    30.951    32.460    36.417    35.433    35.486    19.268    51.131    42.118    43.764    32.318    28.436    35.889    43.979    41.882    32.539    43.257    38.067    48.419    30.992    41.263    31.243    46.472    41.249    57.848    48.610    47.059    43.758    31.517    33.416    43.925    22.953    46.848    52.135    35.703    33.207    29.484    36.135    25.602    43.139    31.681    44.069    41.633    38.407    33.525    41.053    40.572    35.035    35.271    52.724    22.722    36.699    30.183    39.061    45.468    48.342    32.392    51.766    36.129    24.581    34.286    33.825    33.507    65.325    31.121    29.954    52.718    14.376    37.936    19.283    25.961    31.548    35.512    54.841    31.033    42.699    40.649    40.839    38.961    14.719    37.743    32.780    35.255    47.667    21.092    47.695    30.926    40.114    40.921    36.908    44.018    34.628    53.962    49.519    25.598    65.353    43.280    36.507    53.285    46.543    27.451    54.842    42.212    51.248    46.311    34.908    30.420    40.712    35.087    32.579    39.950    47.078    26.145    38.062    28.151    37.424    11.406    32.626    11.019    48.472    44.644    38.927    31.724    33.438    30.174    38.140    25.453    35.121    25.070    44.719    27.054    31.943    21.476    42.987    36.585    61.047    40.836    26.424    31.082    20.781    34.128    47.679    27.493    42.252    31.909    40.583    27.826    56.206    28.054    15.099    46.927    39.310    18.828    25.301    25.049    25.402    37.742    37.614    44.010    28.135    39.996    53.910    42.007    63.039    44.734    54.445    33.115    41.272    21.181    35.518    38.179    33.594    37.400    27.055    59.115    42.180    62.938    50.709    50.106    22.514    17.387    47.282    19.192    52.842    35.473    51.170    43.768    37.185    46.632    47.906    30.173    36.802    40.323    33.289    54.370    16.983    59.736    34.124    38.389    19.790    37.003    49.849    21.946    34.577    36.196    23.007    37.042    58.474    27.755    57.023    39.882    36.894    39.432    42.423    47.180    23.622    27.722    46.750    42.527    39.810    52.945    11.355    41.977    32.553    44.308    43.949    36.961    37.083    57.748    40.695    36.166    35.341    47.535    29.900    36.093    33.540    26.903    39.284    48.591    35.668    28.663    42.342    15.318    35.476    22.129    39.152    30.290    50.815    45.496    27.358    36.728    27.461    39.258    25.057    25.949    28.736    20.762    32.259    23.479    40.061    46.632    32.171    39.699    54.136    48.184    34.951    44.886    46.299    32.635    36.999    53.017    34.415    27.093    28.810    29.198    46.266    28.473    50.334    45.502    33.500    28.025    22.276    28.810    38.585    22.972    39.973    44.819    32.892    50.249    29.408    21.871    51.592    37.381    42.800    29.701    47.508    52.367    22.664    24.386    30.448    30.706    40.611    42.720    40.849    35.560    40.120    33.885    54.177    30.073    19.609    37.227    41.978    21.082    36.282    28.403    39.130    44.490    39.405    39.428    47.848    38.192    36.852    28.442    24.717    22.925    41.723    33.991    38.526    21.750    38.090    39.049    29.094    30.566    54.676    30.219    19.200    42.106    33.873    56.675    62.936    59.984    32.164    41.101    43.563    44.483    44.977    51.031    54.202    28.972    37.151    16.587    30.208    29.145    18.254    22.080    25.487    54.477    32.264    59.007    34.287    28.838    27.765    23.973    26.266    31.267    39.638    30.997    47.031    23.879     9.442    38.974    59.932    31.790    28.539    29.534    29.198    21.868    57.198    38.115    49.226    28.083    45.349    24.374    35.235    41.317    32.922    39.431    26.107    26.683    22.362    28.315    20.214    38.766    24.285    45.112    49.224    29.187    52.296    20.225    26.327    28.519    24.750    47.550    35.908    34.161    46.343    39.828    23.418    42.901    29.857    33.146    44.842    47.946    16.385    45.047    36.032    37.398    38.107    23.081    38.961    40.155    42.800    24.766    36.882    33.594    35.803    55.481    48.323    23.498    26.069    26.371    40.930    42.070    33.882    54.911    38.627    49.138    50.884    33.595    24.721    35.468    19.129    43.666    41.381    26.623    29.627    42.196    31.441    31.546    44.739    45.195    35.443    57.507    38.981    42.312    46.529    44.310    34.852    17.022    37.476    40.336    44.936    30.971    36.213    30.213    40.150    47.729    45.282    40.021    33.048    47.517    30.261    33.109    46.879    31.519    46.282    33.325    41.080    40.697    36.186    44.654    33.767    42.300    40.598    27.641    29.347    35.190    25.147    31.626    54.037    31.542    29.353    29.336    42.061    33.659     9.685    57.183    10.096    42.425    33.081    26.502    22.787    37.937    20.422    22.283    37.927    42.469    14.544    44.485    46.912    41.264    41.204    49.028    50.739    46.007    40.547    19.324    51.159    44.051    28.186    22.988    62.968    45.474    39.069    56.738    21.940    38.159    24.510    15.225    61.316    14.964    23.934    39.975    27.082    21.838    34.766    36.714    42.636    37.110    44.943    20.638    48.542    33.657    38.844    20.190    24.886    26.033    24.290    26.230    23.199    37.680    44.031    48.923    30.851    40.947    18.754    34.704    42.211    48.389    11.526    49.702    48.994    46.055    23.507    31.448    41.459    43.849    41.033    33.758    49.129    27.704    31.844    20.560    28.444    20.812    41.318    36.495    24.270    44.968    42.810    36.343    35.321    44.742     6.908    36.870    36.544    37.704    36.101    47.910    41.844    27.701    49.913    34.418    32.971    36.177    22.071    39.235    45.385    55.502    38.761    33.774    45.670    54.572    50.232    37.870    25.031    18.054    22.746    26.751    32.902    30.106    39.643    29.791    13.010    25.796    37.347    24.902    40.914    22.362    53.980    36.023    59.399    28.272    18.739    21.195    63.139    18.894    40.770    33.415    27.595    35.579    23.700    55.752    26.552    18.063    44.425    32.313    38.815     5.813    52.473    25.114    36.011    33.518    33.303    37.805     5.808    35.253    18.012    57.758    33.395    47.419    16.322    44.568    40.804    20.030    51.591    45.160    32.008    29.127    42.023    37.375    37.608    29.535    47.216    37.922    39.212    50.160    21.676    30.518    38.839    28.830    39.108    36.419    33.447    42.486    24.228    18.231    36.318    38.680    47.937    44.544    33.883     8.766    16.478    25.489    26.828    27.894    47.857    31.739    27.375    13.802    35.402    27.328    48.513    26.337    38.004    60.270    23.179    29.215    18.862    51.583    37.122    21.696    24.846    44.980    33.949    41.677    27.639    48.410    23.860    40.134    16.636    34.922    41.086    48.252    35.770    29.646    28.293    26.371    39.306    27.318    56.516    36.394    32.579    53.391    24.866    36.673    34.886    35.991    22.757    33.372    28.389    47.808    28.793    41.334    33.773    38.254    29.894    18.028    55.642    20.127    48.310    24.340    17.938    31.221    48.064    42.608    32.478    26.790    19.176    54.612    30.914    40.549    39.239    17.878    12.132    28.285    40.446    39.569    46.681    30.970    28.324     9.327    22.085    30.844    47.612    22.251    54.923    17.277    27.275    27.985    51.083    61.896    40.886    15.715    25.232    23.325    41.436    35.458    55.675    47.147    39.823    34.740    35.223    20.070    31.061    24.528    39.462    38.563    31.807    43.811    28.900    27.122    35.103    26.948    50.635    53.110    43.152    36.070    31.791    21.903    45.580    34.030    45.380    53.459    15.891    48.172    21.575    24.961    35.158    37.802    21.887    36.978    25.845    35.421    33.743    20.630    47.930    41.790    31.274    41.869    46.218    30.439    31.728    23.349    31.618    38.913    22.289    18.752    42.624    28.878    26.482    24.972    19.006    19.711    37.926    36.020    34.767    39.409    43.044    49.011    29.366    29.320    38.674    32.213    41.724    29.197    43.934    25.069    42.024    55.181    51.024    38.793    52.891    26.405    34.933    22.325    39.153    28.150    32.036    20.867    42.257    43.080    43.394    47.745    46.214    41.009    15.951    42.874    25.176    32.414    23.125    42.225    36.212    53.480    37.322    56.396    41.419    48.718    45.937    51.207    30.477    37.358    49.040    37.187    25.553    34.086    41.624    33.860    18.221    43.211    34.814    14.172    41.678    25.427    30.541    29.171    49.607    49.563    27.654    28.121    41.883    27.771    48.450    29.613    42.796    33.865    39.994    45.000    37.838    30.023    45.954    29.780    28.801    34.957    45.676    38.353    44.315    38.747    36.534    41.674    31.171    19.633    45.959    27.632    52.863    14.945    30.035    39.579    38.128    36.284    37.731    27.209    32.549    56.011    36.055    44.031    33.014    47.496    47.796    38.710    29.251    31.652    45.689    31.845    17.705    27.581    30.929    25.994    49.812    45.246    34.292    26.104    46.051    28.750    32.000    31.041    16.856    53.484    57.165    40.797    42.233    43.211    33.054    24.424    20.501    31.562    25.411    46.132    45.122    39.530    43.927    42.288    45.184    42.911    35.366    33.513    27.211    35.394    24.092    43.998    41.438    37.746    33.247    49.302    44.858     9.862    59.647    46.953    40.333    57.987    42.885    18.673    48.057    17.597    43.989    18.774    36.142    30.421    40.186    29.922    32.821    11.719    33.672    39.232    25.342    33.110    30.840    43.950    42.839    23.053    31.648    35.491    28.593    14.024    31.864    50.940    26.061    35.343    20.006    37.485    32.074    41.649    48.048    48.217    26.866    24.071    28.975    27.190    30.050    19.068    28.483    28.431    54.998    35.597    41.189    30.794    29.983    49.476    33.456    38.560    30.132    40.167    24.601    14.348    48.403    44.169    38.237    33.403    22.757    12.840    41.322    41.743    15.622    38.481    45.185    18.654    24.975    23.585    26.505    22.193    30.172    20.969    49.617    30.468    44.264    37.981    44.060    31.355    15.496    32.022    39.809    10.304    27.666    29.907    30.226    35.800    29.903    38.449    27.327    37.047    36.173    22.060    38.025    26.633    40.463    13.924    26.888    28.337    34.366    29.414    29.909    42.270     4.314    34.624    45.773    28.456    34.062    44.847    38.808    29.366    19.700    40.104    11.450    41.906    44.884    33.878    36.934    37.198    23.819    27.690    41.046    29.411    34.209    24.805    46.647    39.605    35.334    43.438    24.756    13.688    42.608    25.496    19.323    34.265    29.634    36.802    19.898    43.213    33.383    24.652    41.144    26.214    31.253    34.602    21.963    42.167    40.444    31.887    41.284    18.437    28.644    23.671    19.647    23.800    17.114    38.242    52.406    27.031    54.220    35.058    50.837    48.109    37.457    49.222    25.994    33.906    42.543    39.567    33.150    45.299    34.974    54.602    29.777    19.300    26.864    15.468    36.031    44.899    35.914    33.536    36.517    30.588    23.585    25.144    48.686    27.845    49.979    30.236    34.216    50.227    37.408    33.560    42.998    46.030    16.410    42.057    31.159    20.480    35.740    41.829    54.766    44.653    22.741    38.451    10.378    35.843    34.941    25.263    41.551    34.809    42.974    34.809    44.241    21.877    23.448    38.055    23.834    28.661    32.483    23.645    29.010    28.294    40.670    48.469    35.670    36.559    46.393    43.591    29.200    25.399    29.747    44.373    23.784    49.411    10.739    30.254    40.313    34.622    34.309    21.591    32.827    41.595    41.323    54.226    37.697    25.965    43.298    50.873    24.567    41.597    30.463    14.898    33.478    17.544    32.162    26.594    29.462    41.110    33.896    23.398    31.968    26.704    35.556    34.861    48.553    29.001    35.182    37.207    41.538    25.408    23.483    30.741    25.965    34.412    33.603    42.162    26.593    26.691    32.363    28.547    25.105    37.093    49.215    29.048    43.813    40.602    39.724    37.429    32.440    44.870    46.358    30.580    41.043    44.280    37.048    20.033    18.589    19.159    23.662    50.068    51.731    31.203    36.476    36.460    45.324    17.831    27.369    16.008    18.468    46.054    47.837    28.387    36.309    44.403    46.532    30.994    30.615    37.832    35.077    45.448    32.990    25.442    32.139    47.956    28.089    40.149    33.625    25.990    13.885    23.252    16.640    41.181    31.663    22.633    20.432    19.565    26.729    48.062    34.663    31.974    35.327    23.544    57.152    28.921    38.638    36.085    33.480    51.395    31.847    29.331    26.178    37.169    35.938    32.047    42.290    18.393    30.382    24.859    29.961    30.911    27.855    22.240    50.354    32.295    41.372    32.486    47.506    37.902    34.470    55.485    20.851    20.752    32.119    17.637    34.913    39.977    36.571    60.452    33.306    27.754    45.455    28.276    40.020    25.372    30.054    37.815    46.319    29.868    48.727    31.776    27.561    27.226    45.944    22.635    24.084    38.912    39.041    22.973    35.800    19.008    22.331    28.928    22.708    36.536    31.791    34.627    38.137    53.173    27.249    20.423     6.100    46.868    34.253    20.793    56.010    40.405    33.757    27.191    28.577    32.222    25.082    36.547    31.445    31.058    19.602    40.373    28.226    29.564    42.781    24.801    36.796    31.230    42.628    35.377    42.704    40.517    11.675    54.013     7.090    40.296    31.673    44.002    28.292    36.543    37.111    26.028    16.247    36.781    36.496    55.408    48.677    38.300    31.893    35.496    27.003    21.668    41.601    32.964    23.420    37.085    41.544    20.585    25.530    31.387    28.538    29.829    45.146    51.418    27.933    23.989    43.177    30.751    34.850    48.339    52.252    48.149    20.312    32.220    32.083    10.799    49.274    33.818    36.923    24.717    28.845    25.645    26.796     9.262    40.967    23.664    40.894    38.236     7.538    26.308    19.724    15.673    32.455    32.909    40.195    24.365    47.307    23.305    32.197    50.911    42.790    11.057    31.478    26.068    36.240    20.963    26.912    23.976    25.540    39.513    23.833    35.366    24.771    41.552    34.487    43.549    30.768    21.635    52.948    28.018    59.503    31.259    39.790    35.748    31.540    29.696    36.294    15.119    40.718    15.970    52.793    34.091    41.436    26.534    30.076    31.148    33.479    33.776    34.138    22.596    18.719    30.235    30.752    34.709    44.560    24.820    34.415    46.285    29.000    40.629    24.562    32.720    44.066    20.395    21.969    31.836    15.834    29.190    24.719    39.105    38.437
[truncated: 93,155,521 more chars]
