# Supplementary material for: Correlating fluorescence microscopy, optical and magnetic tweezers to study single chiral biopolymers such as DNA
Source: Nat Commun. 2024 Mar 29;15:2748. doi: 10.1038/s41467-024-47126-6 (PMC10980717; doi:10.1038/s41467-024-47126-6)
Supplement: Supplementary file 21 — Source Data [file 41467_2024_47126_MOESM21_ESM.zip › source data_final/extd data fig 3/P0_0pN/end-end_P0_0.dat]

       1     972.2478
       2     967.6821
       3     966.2397
       4     963.4130
       5     960.3123
       6     958.2395
       7     954.5216
       8     949.3078
       9     948.0939
      10     948.7777
      11     945.4748
      12     944.2964
      13     945.2493
      14     942.0543
      15     939.2974
      16     943.5422
      17     941.1431
      18     937.8861
      19     934.5569
      20     934.1314
      21     934.7737
      22     932.2133
      23     936.0205
      24     935.6472
      25     933.4882
      26     933.9102
      27     933.4005
      28     932.3745
      29     931.0545
      30     927.8861
      31     926.6118
      32     926.6006
      33     924.8233
      34     924.7587
      35     919.2019
      36     920.2244
      37     920.2978
      38     919.8613
      39     921.8412
      40     922.8223
      41     918.7630
      42     920.0222
      43     919.8549
      44     923.3877
      45     923.6486
      46     924.6068
      47     927.1815
      48     925.1988
      49     928.9276
      50     924.0562
      51     923.4416
      52     924.1517
      53     922.9412
      54     923.8538
      55     924.5204
      56     923.5006
      57     922.6888
      58     921.8582
      59     922.2651
      60     924.3469
      61     924.0292
      62     926.9009
      63     925.6902
      64     926.9369
      65     924.9208
      66     925.0697
      67     926.9803
      68     925.2249
      69     922.9305
      70     925.0079
      71     923.3365
      72     918.5936
      73     917.7835
      74     920.1045
      75     919.9114
      76     919.7023
      77     922.0421
      78     919.9746
      79     920.3518
      80     920.3550
      81     921.2571
      82     922.1627
      83     919.6308
      84     922.3080
      85     926.9272
      86     925.1516
      87     925.2451
      88     926.1748
      89     927.1300
      90     926.5834
      91     929.5176
      92     929.3867
      93     924.7111
      94     927.5956
      95     927.7426
      96     927.1781
      97     926.2878
      98     921.8688
      99     923.7493
     100     927.8554
     101     929.8217
     102     929.3476
     103     923.9746
     104     926.6604
     105     925.8571
     106     927.9225
     107     929.4543
     108     929.1169
     109     930.3648
     110     931.1018
     111     928.7932
     112     923.8526
     113     924.7689
     114     923.2085
     115     925.5795
     116     924.6172
     117     923.5037
     118     924.1088
     119     925.1209
     120     925.2292
     121     922.9059
     122     925.0040
     123     925.5182
     124     923.9648
     125     926.9726
     126     926.3393
     127     923.9114
     128     924.8182
     129     924.3394
     130     923.5478
     131     924.5450
     132     924.5958
     133     924.3195
     134     922.7955
     135     920.5753
     136     921.3694
     137     920.9871
     138     925.4916
     139     926.1259
     140     926.6649
     141     926.6970
     142     926.7607
     143     929.0658
     144     926.9313
     145     926.0556
     146     930.1213
     147     931.6361
     148     930.3791
     149     928.9191
     150     933.2155
     151     931.4016
     152     931.3699
     153     930.0294
     154     930.7472
     155     934.4207
     156     931.8585
     157     931.4531
     158     931.5830
     159     934.8978
     160     936.2653
     161     932.4136
     162     933.7669
     163     932.6633
     164     925.3677
     165     927.5073
     166     922.3899
     167     922.2911
     168     916.6838
     169     919.7128
     170     919.1370
     171     918.2646
     172     914.7594
     173     909.2183
     174     906.1158
     175     906.2286
     176     904.4176
     177     905.4200
     178     908.3358
     179     907.6740
     180     907.7200
     181     909.5590
     182     909.0247
     183     909.0883
     184     908.5375
     185     910.2019
     186     907.8343
     187     908.8424
     188     908.4406
     189     905.7798
     190     908.5077
     191     907.2286
     192     907.5032
     193     908.5335
     194     902.8422
     195     901.2884
     196     900.2934
     197     899.6894
     198     899.4863
     199     903.5592
     200     900.2265
     201     901.0527
     202     898.3013
     203     898.3208
     204     898.4084
     205     897.2952
     206     898.9046
     207     898.0510
     208     900.4055
     209     899.9182
     210     901.5502
     211     897.7502
     212     899.0957
     213     899.4486
     214     901.1590
     215     901.7512
     216     903.9156
     217     907.9481
     218     911.9513
     219     911.3121
     220     914.1252
     221     917.8508
     222     916.0546
     223     914.9302
     224     910.8420
     225     914.3850
     226     912.6861
     227     914.0926
     228     915.9620
     229     920.1679
     230     918.4302
     231     917.8620
     232     922.0693
     233     922.8875
     234     927.4011
     235     929.8196
     236     929.4308
     237     932.6058
     238     933.1143
     239     932.7744
     240     932.7556
     241     930.5633
     242     934.5384
     243     931.1196
     244     930.4615
     245     928.9870
     246     927.8355
     247     926.9459
     248     927.8361
     249     930.0357
     250     932.6974
     251     933.3547
     252     934.5542
     253     933.9648
     254     933.5025
     255     934.9065
     256     934.5554
     257     936.4762
     258     936.2832
     259     935.8013
     260     935.1429
     261     936.7737
     262     936.7335
     263     937.3545
     264     939.0734
     265     941.1879
     266     941.3396
     267     940.5127
     268     939.5042
     269     940.6731
     270     936.5923
     271     935.7238
     272     934.8934
     273     933.5427
     274     932.4875
     275     933.7766
     276     930.9705
     277     930.6183
     278     929.4075
     279     928.0498
     280     931.6414
     281     934.4732
     282     935.2160
     283     933.6516
     284     934.2514
     285     931.6989
     286     935.6444
     287     937.5000
     288     936.4925
     289     936.3758
     290     940.5335
     291     939.6121
     292     940.9991
     293     937.9000
     294     937.0576
     295     940.5843
     296     937.4413
     297     937.2828
     298     937.3538
     299     938.2818
     300     939.5989
     301     939.4575
     302     938.9553
     303     936.9820
     304     940.9291
     305     937.7795
     306     936.1378
     307     936.0574
     308     936.7502
     309     938.3003
     310     936.4181
     311     934.8819
     312     935.4596
     313     932.5631
     314     930.0832
     315     929.8769
     316     928.7318
     317     930.7192
     318     930.7332
     319     929.6571
     320     932.6797
     321     930.0505
     322     933.1492
     323     928.9156
     324     928.9185
     325     927.7116
     326     929.5392
     327     930.7284
     328     934.7238
     329     934.3124
     330     930.3488
     331     933.3196
     332     934.9262
     333     930.7798
     334     932.8085
     335     933.9801
     336     933.0171
     337     934.3045
     338     932.6326
     339     933.7827
     340     937.3561
     341     936.1013
     342     937.8335
     343     933.7797
     344     932.3286
     345     931.4262
     346     929.2705
     347     932.2885
     348     930.6285
     349     932.0284
     350     935.8646
     351     934.5494
     352     934.0216
     353     936.3386
     354     933.2827
     355     936.2590
     356     937.2461
     357     936.6750
     358     936.2477
     359     933.4491
     360     931.4472
     361     930.1634
     362     932.7449
     363     933.8249
     364     930.9650
     365     927.6576
     366     929.0041
     367     926.8869
     368     926.0882
     369     924.7756
     370     925.3167
     371     922.4372
     372     923.0234
     373     920.1206
     374     918.6612
     375     921.8481
     376     921.8698
     377     918.2949
     378     918.7654
     379     922.9352
     380     921.1855
     381     923.9400
     382     923.4538
     383     922.8484
     384     920.1547
     385     919.6170
     386     918.5722
     387     915.1425
     388     911.5390
     389     908.6355
     390     904.9657
     391     905.8491
     392     906.4864
     393     904.4073
     394     903.7145
     395     899.7241
     396     900.7336
     397     899.9031
     398     900.2121
     399     899.8659
     400     900.0056
     401     898.9544
     402     898.6741
     403     899.8337
     404     901.6334
     405     902.2554
     406     903.4257
     407     902.4727
     408     902.2373
     409     897.4497
     410     900.5061
     411     900.0873
     412     902.5965
     413     905.0295
     414     909.2062
     415     909.2950
     416     910.8267
     417     910.9173
     418     912.1573
     419     909.7768
     420     909.2387
     421     908.1298
     422     907.1844
     423     909.0691
     424     910.5566
     425     910.9397
     426     908.9139
     427     910.1576
     428     905.3515
     429     903.5062
     430     903.2757
     431     905.3946
     432     904.7903
     433     903.2329
     434     906.1131
     435     904.3974
     436     904.4445
     437     902.9764
     438     902.6479
     439     903.4648
     440     903.0680
     441     899.9016
     442     901.1036
     443     902.7041
     444     902.2030
     445     903.2662
     446     905.3219
     447     904.8820
     448     906.3657
     449     905.9138
     450     904.8675
     451     906.4917
     452     909.6684
     453     912.8448
     454     916.0875
     455     917.3438
     456     921.2503
     457     919.8330
     458     919.3500
     459     923.0024
     460     920.7283
     461     920.3071
     462     920.8407
     463     917.7240
     464     918.2798
     465     917.2682
     466     917.0610
     467     918.2036
     468     916.1177
     469     918.0754
     470     918.8282
     471     920.3639
     472     918.8566
     473     921.3371
     474     921.6252
     475     925.3893
     476     926.9194
     477     925.9416
     478     925.2838
     479     924.1640
     480     927.3609
     481     923.6136
     482     920.9699
     483     920.3590
     484     913.8172
     485     914.5630
     486     915.6094
     487     919.5739
     488     921.3216
     489     920.5411
     490     919.3791
     491     921.8874
     492     921.2616
     493     919.8517
     494     919.0580
     495     918.7261
     496     922.9830
     497     922.4031
     498     920.2558
     499     921.2123
     500     920.1047
     501     920.2607
     502     917.7156
     503     916.9518
     504     915.5523
     505     915.5612
     506     921.0113
     507     920.8601
     508     919.8116
     509     918.0432
     510     920.1089
     511     918.7579
     512     917.9687
     513     919.8167
     514     918.1539
     515     917.3574
     516     917.6463
     517     919.3586
     518     919.4827
     519     919.9130
     520     920.1972
     521     921.3755
     522     923.8488
     523     920.6668
     524     921.8864
     525     918.4830
     526     917.6821
     527     923.4155
     528     924.9342
     529     923.6113
     530     924.1249
     531     921.7107
     532     920.2338
     533     919.2138
     534     919.3748
     535     918.7012
     536     925.1551
     537     926.2544
     538     924.3864
     539     921.0188
     540     919.5583
     541     921.7384
     542     921.5734
     543     922.2132
     544     915.5146
     545     916.0719
     546     916.9870
     547     916.6623
     548     913.7544
     549     918.4264
     550     921.7419
     551     924.0329
     552     928.0645
     553     927.1735
     554     931.9048
     555     933.0867
     556     933.9150
     557     933.0949
     558     933.9562
     559     931.4188
     560     932.5049
     561     932.2111
     562     933.5937
     563     934.1058
     564     934.2168
     565     933.1852
     566     930.7271
     567     930.5045
     568     934.2363
     569     935.7501
     570     935.3342
     571     934.5677
     572     934.5390
     573     933.5096
     574     931.8903
     575     930.2570
     576     929.3672
     577     929.9571
     578     930.9403
     579     931.7260
     580     931.2994
     581     928.2283
     582     929.7864
     583     928.2353
     584     927.8467
     585     926.8962
     586     923.6806
     587     923.2921
     588     922.0807
     589     919.4560
     590     918.5881
     591     916.9848
     592     916.3287
     593     914.4948
     594     912.2844
     595     911.8698
     596     910.1839
     597     907.3367
     598     903.6951
     599     904.8303
     600     902.9853
     601     899.4925
     602     900.1602
     603     901.1065
     604     900.4426
     605     899.5509
     606     901.7385
     607     901.2904
     608     900.4086
     609     896.8168
     610     896.5776
     611     896.7505
     612     896.4966
     613     898.4955
     614     899.5803
     615     904.0063
     616     902.4151
     617     900.4790
     618     900.2541
     619     902.0150
     620     905.7759
     621     904.7624
     622     900.2804
     623     901.3101
     624     898.7718
     625     899.7498
     626     898.5800
     627     899.3327
     628     902.8098
     629     902.6938
     630     903.5516
     631     902.6279
     632     900.5707
     633     901.0001
     634     901.5323
     635     897.7370
     636     898.9406
     637     898.1618
     638     892.3238
     639     893.8146
     640     890.1444
     641     892.7528
     642     896.8999
     643     897.7733
     644     899.3854
     645     901.9308
     646     901.0348
     647     896.9175
     648     898.7945
     649     896.4573
     650     898.9952
     651     899.6259
     652     897.9050
     653     898.9882
     654     897.6155
     655     900.3377
     656     901.9380
     657     903.0250
     658     901.4089
     659     900.9272
     660     900.7809
     661     900.0733
     662     902.1433
     663     899.4689
     664     900.4124
     665     901.6482
     666     902.2521
     667     904.8990
     668     902.7425
     669     904.5491
     670     901.3182
     671     899.6038
     672     897.9066
     673     897.4398
     674     891.8178
     675     893.7405
     676     891.9749
     677     890.4573
     678     890.8636
     679     893.1978
     680     892.7833
     681     891.5748
     682     886.5285
     683     886.4529
     684     886.0444
     685     888.4900
     686     889.7777
     687     892.3629
     688     894.4664
     689     899.0451
     690     898.7116
     691     899.1423
     692     896.8937
     693     899.2444
     694     903.2735
     695     901.8615
     696     902.0036
     697     907.9369
     698     903.3521
     699     906.2694
     700     905.6490
     701     903.7344
     702     903.2820
     703     905.4403
     704     902.2308
     705     903.7009
     706     902.9123
     707     903.0946
     708     901.9159
     709     905.2076
     710     907.2928
     711     906.3252
     712     905.5280
     713     908.4932
     714     904.7552
     715     903.4541
     716     901.3767
     717     901.7326
     718     902.6307
     719     904.5809
     720     903.9545
     721     901.2949
     722     903.5110
     723     901.4017
     724     901.3410
     725     906.1908
     726     907.5581
     727     910.5296
     728     911.0481
     729     906.5659
     730     903.0174
     731     906.1852
     732     902.6909
     733     903.5253
     734     908.3959
     735     909.7299
     736     911.6456
     737     909.9307
     738     907.8418
     739     908.3335
     740     911.5846
     741     907.4838
     742     912.2182
     743     914.2331
     744     916.5438
     745     916.6255
     746     921.1254
     747     921.4751
     748     923.8103
     749     918.1578
     750     920.3757
     751     918.7796
     752     914.2515
     753     913.5424
     754     912.2537
     755     909.8900
     756     909.9400
     757     911.7711
     758     911.8414
     759     909.0066
     760     910.2989
     761     914.7454
     762     913.6137
     763     910.7874
     764     911.0774
     765     911.8454
     766     909.8431
     767     913.1315
     768     912.5390
     769     913.9161
     770     916.9099
     771     919.0807
     772     916.9054
     773     911.8829
     774     915.8722
     775     913.4120
     776     914.7026
     777     914.0880
     778     910.6351
     779     910.1877
     780     905.5561
     781     905.9082
     782     901.6415
     783     900.8132
     784     901.0282
     785     897.7702
     786     897.5309
     787     899.4053
     788     898.6902
     789     899.5142
     790     899.4859
     791     905.0345
     792     902.1619
     793     897.9225
     794     895.6477
     795     893.0954
     796     893.1179
     797     892.1226
     798     895.0327
     799     895.4527
     800     899.7500
     801     892.8968
     802     893.4997
     803     893.9953
     804     894.7552
     805     894.7901
     806     894.5807
     807     894.3676
     808     895.4667
     809     893.3067
     810     895.6120
     811     893.6032
     812     893.4518
     813     896.0658
     814     893.6133
     815     895.1926
     816     894.4922
     817     893.3014
     818     893.8428
     819     890.2928
     820     887.7505
     821     880.7654
     822     876.8683
     823     874.7575
     824     873.3967
     825     874.1575
     826     873.0012
     827     870.9565
     828     870.9111
     829     868.1323
     830     871.4124
     831     866.9713
     832     870.3460
     833     872.8369
     834     873.9751
     835     873.3679
     836     870.0240
     837     872.5131
     838     868.3690
     839     870.3052
     840     870.6692
     841     872.2438
     842     873.0062
     843     872.5343
     844     871.2182
     845     870.5736
     846     869.9173
     847     871.1689
     848     863.8965
     849     864.0639
     850     861.4725
     851     864.8093
     852     866.7878
     853     872.9561
     854     872.6508
     855     869.5305
     856     870.1388
     857     866.9765
     858     868.1478
     859     869.0325
     860     866.4859
     861     863.2649
     862     861.4768
     863     859.7154
     864     857.9272
     865     857.2275
     866     860.8542
     867     863.4194
     868     866.5579
     869     867.1308
     870     865.0559
     871     866.6877
     872     871.4476
     873     870.8779
     874     871.2485
     875     872.8848
     876     874.9416
     877     876.5995
     878     875.4524
     879     875.1527
     880     877.8407
     881     879.8928
     882     881.6560
     883     882.6719
     884     881.0793
     885     881.4314
     886     881.9039
     887     880.2165
     888     881.6424
     889     879.9427
     890     881.4578
     891     889.4637
     892     885.7235
     893     888.7698
     894     887.3191
     895     887.2276
     896     887.3582
     897     886.2468
     898     885.5847
     899     889.5738
     900     891.0114
     901     893.7070
     902     894.8529
     903     896.1538
     904     898.3323
     905     899.1894
     906     900.9098
     907     898.7266
     908     902.9971
     909     902.3103
     910     902.5460
     911     905.6529
     912     909.1139
     913     909.6002
     914     909.9715
     915     907.7826
     916     906.7276
     917     908.6475
     918     911.0317
     919     908.3216
     920     909.6652
     921     909.6675
     922     909.3119
     923     907.4253
     924     910.2879
     925     910.3087
     926     912.0026
     927     913.1606
     928     912.0380
     929     912.5371
     930     910.5029
     931     911.5196
     932     912.4357
     933     913.7592
     934     913.9338
     935     915.5738
     936     916.7080
     937     914.8539
     938     918.1219
     939     917.0909
     940     919.9905
     941     916.8043
     942     914.9901
     943     914.6068
     944     914.6553
     945     914.1735
     946     913.4096
     947     911.6754
     948     910.5961
     949     908.7522
     950     906.6037
     951     903.2121
     952     905.4841
     953     904.5337
     954     903.2588
     955     902.7222
     956     902.9364
     957     904.8054
     958     901.6413
     959     901.7440
     960     901.4133
     961     899.1858
     962     895.5432
     963     895.4080
     964     892.8015
     965     892.2279
     966     890.4044
     967     887.6005
     968     887.3491
     969     888.2109
     970     887.7049
     971     889.1784
     972     885.5038
     973     883.6850
     974     880.7216
     975     878.8872
     976     876.3558
     977     876.8505
     978     872.5948
     979     872.1032
     980     870.5399
     981     870.3338
     982     870.4664
     983     869.3033
     984     868.6920
     985     869.1365
     986     870.2391
     987     866.1435
     988     870.0991
     989     870.5146
     990     872.2247
     991     873.8275
     992     874.2366
     993     874.2223
     994     871.3256
     995     872.9778
     996     872.2113
     997     874.4761
     998     873.4314
     999     874.5935
    1000     874.7661
    1001     875.8681
    1002     875.7670
    1003     873.2076
    1004     874.7001
    1005     873.4476
    1006     871.9366
    1007     871.6797
    1008     867.7616
    1009     871.1093
    1010     869.6508
    1011     867.9281
    1012     867.5887
    1013     868.4166
    1014     867.1495
    1015     865.3746
    1016     865.7996
    1017     865.0237
    1018     863.0330
    1019     863.8295
    1020     862.7034
    1021     865.6458
    1022     866.0318
    1023     865.9079
    1024     865.2193
    1025     864.8040
    1026     861.8555
    1027     866.5938
    1028     867.4624
    1029     870.1966
    1030     873.5474
    1031     871.9598
    1032     872.4025
    1033     874.2102
    1034     875.2278
    1035     873.8506
    1036     874.1419
    1037     875.1966
    1038     879.6554
    1039     880.5082
    1040     882.3508
    1041     879.4855
    1042     879.4773
    1043     882.7399
    1044     880.1708
    1045     883.4537
    1046     883.2613
    1047     882.3135
    1048     884.0601
    1049     882.8602
    1050     888.2561
    1051     884.9845
    1052     885.4828
    1053     889.2492
    1054     889.8960
    1055     890.3018
    1056     892.2963
    1057     894.4525
    1058     898.1656
    1059     899.8873
    1060     904.2803
    1061     903.6357
    1062     903.1564
    1063     901.7629
    1064     902.9350
    1065     902.7012
    1066     903.8675
    1067     904.3742
    1068     904.6844
    1069     906.9489
    1070     907.2567
    1071     907.8902
    1072     908.7859
    1073     909.5883
    1074     908.5531
    1075     908.1519
    1076     912.9917
    1077     914.9816
    1078     915.5372
    1079     914.7965
    1080     913.6402
    1081     912.5652
    1082     915.6233
    1083     917.2104
    1084     915.2372
    1085     918.5266
    1086     916.2636
    1087     917.7363
    1088     918.0371
    1089     920.6238
    1090     921.1522
    1091     921.6478
    1092     917.1086
    1093     911.9492
    1094     908.7122
    1095     907.1667
    1096     907.6085
    1097     906.9418
    1098     905.6338
    1099     906.0126
    1100     904.0068
    1101     904.0908
    1102     906.0992
    1103     904.0607
    1104     899.9623
    1105     901.7442
    1106     901.4172
    1107     903.0045
    1108     900.9429
    1109     899.6063
    1110     900.9995
    1111     900.3974
    1112     896.7887
    1113     899.5295
    1114     899.0412
    1115     896.9400
    1116     894.1853
    1117     895.7674
    1118     895.5402
    1119     898.7908
    1120     899.8840
    1121     899.3236
    1122     896.5507
    1123     895.9662
    1124     895.8542
    1125     896.1286
    1126     894.2993
    1127     899.3922
    1128     899.3952
    1129     901.2313
    1130     901.6447
    1131     900.1707
    1132     899.7021
    1133     897.1012
    1134     898.2409
    1135     893.3373
    1136     895.2552
    1137     893.3749
    1138     894.3947
    1139     895.8522
    1140     892.4548
    1141     895.4508
    1142     895.0353
    1143     893.5117
    1144     895.3806
    1145     897.2086
    1146     897.7242
    1147     897.6545
    1148     897.7430
    1149     895.7921
    1150     896.1611
    1151     896.5462
    1152     896.6632
    1153     896.4080
    1154     893.9810
    1155     894.4633
    1156     893.2520
    1157     892.4957
    1158     894.3535
    1159     893.6451
    1160     891.9672
    1161     896.5841
    1162     898.2194
    1163     898.4077
    1164     899.8921
    1165     900.8970
    1166     902.9239
    1167     907.0826
    1168     906.9810
    1169     909.4962
    1170     913.1252
    1171     912.3921
    1172     909.6531
    1173     910.4280
    1174     914.3149
    1175     912.6702
    1176     913.8606
    1177     913.7393
    1178     910.0885
    1179     914.6874
    1180     909.0796
    1181     911.0161
    1182     906.0752
    1183     906.3203
    1184     906.3007
    1185     906.5077
    1186     905.9928
    1187     901.0412
    1188     902.4921
    1189     901.7163
    1190     899.2873
    1191     899.7723
    1192     898.5642
    1193     898.0713
    1194     898.7731
    1195     901.4573
    1196     900.4862
    1197     904.3497
    1198     905.6863
    1199     905.8560
    1200     906.5737
    1201     905.1286
    1202     904.7899
    1203     906.4986
    1204     905.6830
    1205     907.1503
    1206     905.9376
    1207     906.5136
    1208     902.8878
    1209     901.0441
    1210     899.2902
    1211     895.5387
    1212     898.8602
    1213     892.7434
    1214     891.0400
    1215     888.8281
    1216     894.2693
    1217     895.0410
    1218     893.1012
    1219     894.7756
    1220     891.4907
    1221     892.5533
    1222     890.3093
    1223     889.1441
    1224     888.9035
    1225     888.6948
    1226     888.3235
    1227     889.1763
    1228     886.5990
    1229     888.7251
    1230     892.2588
    1231     889.3369
    1232     887.3904
    1233     882.1748
    1234     883.3467
    1235     885.5975
    1236     887.9562
    1237     889.9517
    1238     890.0393
    1239     891.0128
    1240     891.8749
    1241     894.1790
    1242     895.7855
    1243     898.6946
    1244     890.6069
    1245     892.2612
    1246     891.0453
    1247     887.9229
    1248     889.4611
    1249     887.1517
    1250     885.2215
    1251     886.3942
    1252     890.8023
    1253     887.4174
    1254     889.7356
    1255     886.5328
    1256     888.6201
    1257     888.3205
    1258     886.2338
    1259     889.3936
    1260     887.6558
    1261     887.9688
    1262     887.4745
    1263     885.8807
    1264     885.4663
    1265     883.7808
    1266     885.1895
    1267     885.9430
    1268     886.3526
    1269     886.6722
    1270     886.7022
    1271     884.4768
    1272     882.6450
    1273     884.7006
    1274     885.5806
    1275     884.1519
    1276     885.1112
    1277     885.1766
    1278     889.1824
    1279     891.0693
    1280     887.4569
    1281     888.1101
    1282     882.7143
    1283     880.9013
    1284     880.6630
    1285     878.6707
    1286     877.8155
    1287     878.3255
    1288     874.9960
    1289     873.6140
    1290     875.5006
    1291     875.5905
    1292     873.8567
    1293     872.2039
    1294     872.7038
    1295     869.0795
    1296     865.0724
    1297     867.0239
    1298     864.2184
    1299     863.5010
    1300     861.8440
    1301     866.8893
    1302     864.6305
    1303     865.7426
    1304     863.8814
    1305     867.2190
    1306     867.3933
    1307     865.0836
    1308     861.5250
    1309     858.4654
    1310     859.9356
    1311     864.1127
    1312     866.3916
    1313     863.2274
    1314     865.4749
    1315     867.8045
    1316     865.0213
    1317     867.2182
    1318     869.7650
    1319     868.8140
    1320     870.6417
    1321     872.2346
    1322     878.3662
    1323     879.2713
    1324     879.9876
    1325     879.9925
    1326     881.8556
    1327     886.5077
    1328     888.5371
    1329     894.1297
    1330     892.3048
    1331     890.4494
    1332     888.1931
    1333     890.1945
    1334     889.2612
    1335     885.6042
    1336     886.9091
    1337     883.9755
    1338     884.5533
    1339     887.4817
    1340     885.4374
    1341     887.0649
    1342     889.7135
    1343     888.1804
    1344     888.8321
    1345     886.6984
    1346     886.7841
    1347     885.7744
    1348     883.5304
    1349     886.2986
    1350     884.7772
    1351     885.9963
    1352     882.6667
    1353     885.5384
    1354     886.0589
    1355     888.3827
    1356     888.3374
    1357     888.4685
    1358     888.1782
    1359     885.9438
    1360     888.5194
    1361     887.9140
    1362     886.8601
    1363     888.3558
    1364     885.0653
    1365     884.2937
    1366     884.9261
    1367     886.9269
    1368     886.5990
    1369     888.9139
    1370     891.9616
    1371     891.7728
    1372     894.0242
    1373     890.9677
    1374     892.9543
    1375     889.4140
    1376     891.5888
    1377     893.0775
    1378     891.4425
    1379     892.3372
    1380     895.8371
    1381     893.6812
    1382     894.8593
    1383     898.1768
    1384     896.6172
    1385     898.3672
    1386     899.2541
    1387     901.7756
    1388     899.9395
    1389     896.0164
    1390     895.8598
    1391     897.3494
    1392     897.0084
    1393     893.4709
    1394     892.6443
    1395     891.6003
    1396     896.5767
    1397     894.1996
    1398     895.5293
    1399     894.4321
    1400     894.0328
    1401     891.2071
    1402     892.9762
    1403     891.7546
    1404     888.1030
    1405     890.1138
    1406     888.1779
    1407     888.4662
    1408     884.7325
    1409     885.8816
    1410     883.4946
    1411     882.2083
    1412     880.8566
    1413     885.1714
    1414     883.0987
    1415     885.4635
    1416     884.0788
    1417     886.8604
    1418     884.9844
    1419     882.7963
    1420     883.7686
    1421     883.0484
    1422     883.0381
    1423     880.7558
    1424     880.2237
    1425     879.0744
    1426     878.2641
    1427     877.8349
    1428     879.4000
    1429     878.2454
    1430     878.2207
    1431     883.4905
    1432     880.2893
    1433     880.8019
    1434     878.4186
    1435     879.3817
    1436     880.4891
    1437     883.9339
    1438     882.9993
    1439     880.4825
    1440     881.4686
    1441     884.2981
    1442     885.2959
    1443     890.8425
    1444     894.5196
    1445     893.1248
    1446     892.9173
    1447     893.6746
    1448     892.4970
    1449     896.0040
    1450     894.7719
    1451     897.0921
    1452     896.0612
    1453     896.9377
    1454     898.6438
    1455     903.4687
    1456     905.9256
    1457     903.9156
    1458     909.0643
    1459     907.6485
    1460     909.8728
    1461     908.1356
    1462     907.6658
    1463     906.4943
    1464     904.8836
    1465     901.6166
    1466     902.0253
    1467     900.8846
    1468     896.7798
    1469     897.8727
    1470     901.3733
    1471     904.1067
    1472     901.3063
    1473     898.9140
    1474     900.7130
    1475     901.9745
    1476     903.5008
    1477     904.6601
    1478     908.2585
    1479     909.4570
    1480     908.5432
    1481     908.9501
    1482     912.3129
    1483     914.6507
    1484     912.1233
    1485     910.0454
    1486     908.5033
    1487     905.7141
    1488     905.7278
    1489     903.9620
    1490     905.2481
    1491     906.5593
    1492     908.9242
    1493     909.2391
    1494     907.9185
    1495     905.9901
    1496     905.5321
    1497     906.5291
    1498     902.6662
    1499     906.9781
    1500     905.6643
    1501     912.6156
    1502     911.7669
    1503     910.2559
    1504     906.5877
    1505     906.3826
    1506     905.2705
    1507     904.6347
    1508     905.7311
    1509     907.4190
    1510     907.5309
    1511     909.0051
    1512     910.9204
    1513     908.4419
    1514     908.6766
    1515     909.3386
    1516     908.8865
    1517     909.8018
    1518     906.5977
    1519     904.3202
    1520     901.5635
    1521     901.8254
    1522     897.1260
    1523     900.0027
    1524     897.3673
    1525     902.7777
    1526     905.1262
    1527     910.5557
    1528     908.5550
    1529     905.0001
    1530     904.5958
    1531     907.1566
    1532     905.7683
    1533     907.3595
    1534     904.8110
    1535     903.7701
    1536     908.4045
    1537     913.3545
    1538     915.6563
    1539     916.1308
    1540     912.2613
    1541     913.4039
    1542     909.9370
    1543     912.1480
    1544     908.3744
    1545     904.1448
    1546     901.7151
    1547     901.3095
    1548     896.9250
    1549     896.4591
    1550     894.2792
    1551     893.0559
    1552     892.3121
    1553     894.3649
    1554     897.8068
    1555     899.5193
    1556     899.0856
    1557     895.6335
    1558     897.0027
    1559     899.8101
    1560     899.2465
    1561     900.1372
    1562     900.3207
    1563     900.0227
    1564     902.4592
    1565     900.7914
    1566     901.3874
    1567     906.2698
    1568     906.7024
    1569     911.6145
    1570     913.0914
    1571     910.2836
    1572     909.5364
    1573     910.7662
    1574     910.4397
    1575     908.9676
    1576     907.9709
    1577     907.3631
    1578     905.8191
    1579     905.9414
    1580     905.6057
    1581     901.8096
    1582     901.4808
    1583     900.2036
    1584     901.1072
    1585     902.2745
    1586     900.7327
    1587     904.3394
    1588     907.6337
    1589     906.7566
    1590     907.7771
    1591     907.9609
    1592     907.4758
    1593     910.2390
    1594     912.5075
    1595     912.2439
    1596     911.2201
    1597     912.5332
    1598     909.1830
    1599     914.2645
    1600     912.9552
    1601     910.4802
    1602     911.1679
    1603     908.7979
    1604     910.1566
    1605     909.3133
    1606     906.2443
    1607     909.7855
    1608     907.5590
    1609     911.2832
    1610     909.2233
    1611     909.0812
    1612     912.3092
    1613     911.2110
    1614     909.0176
    1615     910.3276
    1616     908.8389
    1617     908.8994
    1618     905.1262
    1619     901.5486
    1620     903.6734
    1621     903.1710
    1622     902.6632
    1623     904.5018
    1624     905.1949
    1625     908.1453
    1626     912.3778
    1627     911.9483
    1628     911.1365
    1629     910.1715
    1630     911.7911
    1631     914.4219
    1632     917.9988
    1633     922.2464
    1634     925.2397
    1635     925.2592
    1636     922.4430
    1637     919.8217
    1638     920.5848
    1639     918.5806
    1640     919.2458
    1641     918.8957
    1642     919.3528
    1643     921.0373
    1644     922.7041
    1645     924.6060
    1646     926.4098
    1647     922.6890
    1648     926.6139
    1649     927.4350
    1650     932.0101
    1651     933.4472
    1652     931.8137
    1653     935.7003
    1654     934.5012
    1655     935.0561
    1656     936.3086
    1657     933.6431
    1658     933.0586
    1659     931.4580
    1660     932.0068
    1661     933.0728
    1662     935.7079
    1663     936.8378
    1664     933.7491
    1665     930.8214
    1666     931.2403
    1667     927.4855
    1668     928.8956
    1669     928.0918
    1670     928.2409
    1671     927.3537
    1672     927.3127
    1673     930.7641
    1674     928.8458
    1675     925.7914
    1676     925.9474
    1677     923.8282
    1678     925.0159
    1679     922.3121
    1680     920.3622
    1681     917.0184
    1682     916.0788
    1683     914.8845
    1684     913.3225
    1685     907.9754
    1686     909.1894
    1687     907.8287
    1688     909.7331
    1689     909.8960
    1690     910.3095
    1691     911.1206
    1692     912.0345
    1693     911.9276
    1694     907.7439
    1695     905.2820
    1696     904.5428
    1697     908.1428
    1698     904.8826
    1699     906.3540
    1700     906.2829
    1701     905.0309
    1702     901.2776
    1703     898.8525
    1704     900.2530
    1705     897.6077
    1706     897.6285
    1707     893.3974
    1708     892.5505
    1709     892.4525
    1710     891.6271
    1711     890.9131
    1712     889.9789
    1713     888.6350
    1714     893.9590
    1715     890.4216
    1716     888.6922
    1717     890.2486
    1718     890.5569
    1719     892.9795
    1720     892.7602
    1721     893.6787
    1722     894.7527
    1723     894.3851
    1724     894.5912
    1725     892.6977
    1726     892.5966
    1727     894.7296
    1728     894.5051
    1729     894.0270
    1730     893.5156
    1731     894.5479
    1732     897.6120
    1733     897.9223
    1734     894.5582
    1735     894.7293
    1736     895.6111
    1737     892.3030
    1738     892.2195
    1739     891.4056
    1740     889.2054
    1741     891.3757
    1742     892.1756
    1743     888.9342
    1744     888.7032
    1745     890.1679
    1746     891.7942
    1747     889.8382
    1748     887.1469
    1749     885.5610
    1750     886.6050
    1751     888.5441
    1752     887.0214
    1753     886.0895
    1754     882.1915
    1755     884.1120
    1756     881.7509
    1757     879.3204
    1758     877.1050
    1759     880.4502
    1760     882.9624
    1761     882.0175
    1762     879.5670
    1763     883.0714
    1764     882.2644
    1765     880.1031
    1766     879.9900
    1767     879.1737
    1768     878.2562
    1769     876.6959
    1770     874.3790
    1771     872.5956
    1772     871.4270
    1773     875.0094
    1774     873.9369
    1775     872.2502
    1776     873.0676
    1777     871.1353
    1778     872.7415
    1779     873.7767
    1780     873.6840
    1781     873.5824
    1782     871.0482
    1783     871.3381
    1784     869.7228
    1785     868.5794
    1786     871.3368
    1787     871.5663
    1788     868.5912
    1789     870.9803
    1790     871.7538
    1791     871.1992
    1792     874.0374
    1793     873.8801
    1794     874.2869
    1795     877.5596
    1796     879.9394
    1797     879.6052
    1798     879.0772
    1799     879.9684
    1800     877.8274
    1801     877.6989
    1802     877.4000
    1803     879.7260
    1804     880.3684
    1805     880.0996
    1806     879.6201
    1807     883.2485
    1808     878.0014
    1809     881.6735
    1810     878.1176
    1811     873.2965
    1812     872.5749
    1813     871.0077
    1814     869.9255
    1815     870.4531
    1816     873.4642
    1817     873.0743
    1818     871.1729
    1819     869.1181
    1820     867.2931
    1821     865.0074
    1822     862.7931
    1823     862.7086
    1824     862.3140
    1825     865.8259
    1826     862.0756
    1827     861.9023
    1828     860.3113
    1829     858.9916
    1830     857.2876
    1831     858.4111
    1832     858.1379
    1833     857.3705
    1834     856.0442
    1835     854.1632
    1836     853.3851
    1837     853.1416
    1838     851.2191
    1839     850.5168
    1840     848.6631
    1841     849.1510
    1842     848.6621
    1843     848.9485
    1844     849.3537
    1845     848.8184
    1846     847.7512
    1847     849.3947
    1848     845.5715
    1849     844.9445
    1850     847.5693
    1851     845.4945
    1852     848.9259
    1853     846.6556
    1854     845.4385
    1855     842.4050
    1856     839.1892
    1857     837.6440
    1858     837.0781
    1859     836.6025
    1860     838.6291
    1861     838.0434
    1862     838.1504
    1863     839.3843
    1864     840.4415
    1865     844.9359
    1866     846.1574
    1867     844.4454
    1868     845.2061
    1869     847.5833
    1870     847.2266
    1871     847.4409
    1872     844.7390
    1873     846.1817
    1874     846.8175
    1875     850.7438
    1876     849.3441
    1877     849.2293
    1878     847.5813
    1879     844.6802
    1880     845.7677
    1881     847.0814
    1882     845.2105
    1883     844.3517
    1884     847.7376
    1885     846.8248
    1886     842.6662
    1887     842.1118
    1888     842.3777
    1889     841.7777
    1890     843.3623
    1891     842.4219
    1892     844.8488
    1893     844.3118
    1894     841.8726
    1895     842.8329
    1896     840.7300
    1897     839.6144
    1898     842.1325
    1899     844.1999
    1900     843.2125
    1901     839.7566
    1902     841.0242
    1903     838.7749
    1904     838.8337
    1905     838.5384
    1906     839.3885
    1907     835.6123
    1908     835.1708
    1909     832.3071
    1910     832.4935
    1911     833.3377
    1912     830.6816
    1913     832.1101
    1914     831.3528
    1915     833.6555
    1916     831.3049
    1917     831.7043
    1918     832.4483
    1919     837.5065
    1920     836.2440
    1921     840.3557
    1922     839.7668
    1923     833.9806
    1924     830.0929
    1925     831.7873
    1926     829.8109
    1927     836.5486
    1928     838.5715
    1929     841.8630
    1930     842.6911
    1931     844.9279
    1932     847.9079
    1933     852.8175
    1934     851.0408
    1935     851.9518
    1936     856.2289
    1937     855.9250
    1938     855.2550
    1939     858.4391
    1940     855.7354
    1941     855.8172
    1942     857.4495
    1943     860.7928
    1944     857.8986
    1945     857.3684
    1946     860.4392
    1947     857.1472
    1948     862.0854
    1949     862.8539
    1950     866.4927
    1951     867.0016
    1952     863.4090
    1953     871.3579
    1954     866.3201
    1955     870.2321
    1956     865.4677
    1957     867.5838
    1958     865.8230
    1959     862.9167
    1960     861.1503
    1961     860.4598
    1962     859.4294
    1963     858.6650
    1964     858.5287
    1965     855.2687
    1966     857.5980
    1967     857.5663
    1968     861.5189
    1969     863.9166
    1970     863.0480
    1971     865.8804
    1972     868.7686
    1973     868.1355
    1974     867.0832
    1975     870.9925
    1976     869.0375
    1977     868.9565
    1978     867.3720
    1979     866.1453
    1980     864.6208
    1981     863.9122
    1982     866.3482
    1983     866.5208
    1984     870.4549
    1985     870.8585
    1986     872.8856
    1987     873.8155
    1988     875.6514
    1989     878.2580
    1990     877.7078
    1991     879.0010
    1992     876.5981
    1993     876.3858
    1994     879.8438
    1995     878.6589
    1996     877.2821
    1997     879.8057
    1998     878.4374
    1999     881.7309
    2000     881.6930
    2001     881.8919
    2002     885.0038
    2003     887.0721
    2004     892.1586
    2005     894.2240
    2006     896.7819
    2007     897.9657
    2008     899.2298
    2009     897.2198
    2010     896.8072
    2011     894.9779
    2012     889.3048
    2013     885.8396
    2014     884.1317
    2015     881.2402
    2016     873.8058
    2017     871.8001
    2018     870.0006
    2019     868.7923
    2020     862.3646
    2021     863.7170
    2022     862.5726
    2023     865.0386
    2024     869.2435
    2025     865.0999
    2026     863.3152
    2027     858.6735
    2028     857.7411
    2029     858.9231
    2030     858.2108
    2031     861.2085
    2032     857.2558
    2033     858.9736
    2034     853.9112
    2035     854.2711
    2036     861.2262
    2037     857.1874
    2038     857.1319
    2039     854.0053
    2040     854.1502
    2041     851.8731
    2042     852.5675
    2043     855.4443
    2044     852.3756
    2045     851.4667
    2046     849.1588
    2047     847.1126
    2048     848.1376
    2049     850.8817
    2050     850.8321
    2051     852.9500
    2052     854.1654
    2053     853.8214
    2054     856.6806
    2055     859.2817
    2056     861.1914
    2057     857.0713
    2058     857.0064
    2059     853.4249
    2060     854.5931
    2061     852.4264
    2062     852.1887
    2063     850.3219
    2064     852.1971
    2065     852.7778
    2066     854.9844
    2067     850.4036
    2068     851.8773
    2069     847.9385
    2070     850.4574
    2071     850.9438
    2072     848.9633
    2073     846.8894
    2074     847.9588
    2075     847.8247
    2076     846.4648
    2077     848.2426
    2078     854.8491
    2079     852.4283
    2080     857.6672
    2081     863.3663
    2082     865.5987
    2083     867.0656
    2084     864.8264
    2085     867.1788
    2086     867.2885
    2087     866.0126
    2088     863.8969
    2089     867.9191
    2090     872.8449
    2091     875.9875
    2092     875.8071
    2093     877.3350
    2094     879.8207
    2095     880.0199
    2096     876.0183
    2097     874.0914
    2098     880.3043
    2099     881.5152
    2100     879.7782
    2101     880.3095
    2102     881.2992
    2103     878.6884
    2104     874.9252
    2105     879.1180
    2106     877.0840
    2107     876.3781
    2108     879.8167
    2109     879.4826
    2110     880.6909
    2111     882.1822
    2112     885.3307
    2113     885.6186
    2114     885.0775
    2115     885.8866
    2116     886.1078
    2117     890.5531
    2118     891.0448
    2119     889.0885
    2120     891.6319
    2121     893.3270
    2122     892.8420
    2123     891.3107
    2124     891.6619
    2125     891.2782
    2126     889.0309
    2127     888.9574
    2128     888.9532
    2129     887.1045
    2130     883.0695
    2131     885.7596
    2132     889.6993
    2133     888.1422
    2134     885.9699
    2135     885.3790
    2136     883.6571
    2137     880.7599
    2138     881.1317
    2139     876.6007
    2140     876.3715
    2141     870.8188
    2142     872.2215
    2143     871.5611
    2144     872.5572
    2145     869.3201
    2146     870.6851
    2147     867.6801
    2148     861.6172
    2149     862.8554
    2150     863.9000
    2151     861.2407
    2152     859.9588
    2153     858.9663
    2154     855.0598
    2155     855.4587
    2156     853.7904
    2157     858.1354
    2158     858.5779
    2159     856.5898
    2160     853.0809
    2161     851.0329
    2162     851.1055
    2163     849.9893
    2164     848.1446
    2165     847.5298
    2166     847.1516
    2167     842.4386
    2168     844.6411
    2169     844.2286
    2170     844.0736
    2171     847.0025
    2172     848.7055
    2173     850.1559
    2174     848.2078
    2175     848.8028
    2176     849.8341
    2177     843.9969
    2178     845.6494
    2179     846.8686
    2180     844.5906
    2181     845.7961
    2182     843.1384
    2183     843.2679
    2184     841.4366
    2185     839.2872
    2186     842.9183
    2187     842.6843
    2188     841.1581
    2189     840.6670
    2190     838.5953
    2191     840.4734
    2192     840.8840
    2193     842.5454
    2194     845.5986
    2195     848.4541
    2196     852.8744
    2197     851.0124
    2198     855.2116
    2199     857.5083
    2200     856.5992
    2201     859.5968
    2202     860.5940
    2203     857.3437
    2204     858.4032
    2205     855.8614
    2206     855.2253
    2207     854.9363
    2208     857.0988
    2209     862.1422
    2210     865.7432
    2211     869.3352
    2212     869.7254
    2213     871.6130
    2214     872.4849
    2215     867.9660
    2216     870.4825
    2217     868.6805
    2218     868.3266
    2219     865.2443
    2220     859.9467
    2221     862.3395
    2222     862.6498
    2223     866.9515
    2224     865.9947
    2225     871.2099
    2226     873.2515
    2227     873.0171
    2228     868.5952
    2229     870.8080
    2230     870.9816
    2231     871.5444
    2232     870.1652
    2233     871.1592
    2234     870.3935
    2235     870.2728
    2236     871.7544
    2237     869.1836
    2238     873.0038
    2239     874.7250
    2240     872.4933
    2241     877.7064
    2242     882.8270
    2243     882.2740
    2244     878.7403
    2245     880.2213
    2246     881.9212
    2247     880.2623
    2248     878.7700
    2249     880.0159
    2250     880.1852
    2251     875.3992
    2252     876.8137
    2253     876.7663
    2254     876.4295
    2255     877.4606
    2256     875.8540
    2257     879.1907
    2258     877.8862
    2259     878.6072
    2260     878.1735
    2261     881.4614
    2262     881.0805
    2263     884.3473
    2264     885.7455
    2265     884.9181
    2266     884.7814
    2267     885.5102
    2268     889.4305
    2269     891.7549
    2270     887.6710
    2271     886.5701
    2272     885.7335
    2273     888.4055
    2274     886.6246
    2275     887.5344
    2276     881.5119
    2277     884.1965
    2278     879.4851
    2279     881.4691
    2280     881.9568
    2281     880.8168
    2282     879.3822
    2283     876.5788
    2284     873.6819
    2285     872.2053
    2286     876.0334
    2287     874.2722
    2288     872.5785
    2289     875.0214
    2290     878.6602
    2291     880.9311
    2292     879.7512
    2293     881.5590
    2294     881.5490
    2295     881.3947
    2296     882.5940
    2297     882.9750
    2298     881.1605
    2299     883.2607
    2300     880.0524
    2301     883.0776
    2302     881.8982
    2303     881.2558
    2304     880.1985
    2305     883.4768
    2306     882.6776
    2307     883.5922
    2308     883.9598
    2309     887.1925
    2310     883.7370
    2311     886.0971
    2312     885.0256
    2313     885.5705
    2314     882.7763
    2315     885.6252
    2316     887.3920
    2317     887.4768
    2318     888.8720
    2319     891.9157
    2320     889.8072
    2321     888.9607
    2322     886.1429
    2323     882.0185
    2324     876.9564
    2325     873.7296
    2326     874.8302
    2327     874.3461
    2328     875.3371
    2329     875.6933
    2330     879.4725
    2331     879.6169
    2332     883.4150
    2333     883.2660
    2334     880.7364
    2335     881.5207
    2336     884.4629
    2337     882.0251
    2338     881.4541
    2339     880.2719
    2340     878.6519
    2341     879.0264
    2342     878.0167
    2343     876.7371
    2344     876.6043
    2345     877.4976
    2346     877.0444
    2347     873.9598
    2348     875.6363
    2349     875.3086
    2350     876.3075
    2351     877.8523
    2352     877.6242
    2353     873.6382
    2354     874.9708
    2355     878.2522
    2356     877.7139
    2357     878.3173
    2358     880.1920
    2359     880.1429
    2360     881.1516
    2361     881.2783
    2362     880.2859
    2363     877.2674
    2364     877.4231
    2365     875.1846
    2366     876.3638
    2367     874.2042
    2368     870.0326
    2369     871.1627
    2370     869.0964
    2371     871.5198
    2372     869.3565
    2373     873.2506
    2374     874.1160
    2375     873.9552
    2376     875.2495
    2377     875.9764
    2378     873.0470
    2379     875.7952
    2380     876.4298
    2381     877.2530
    2382     875.7448
    2383     875.4888
    2384     872.5986
    2385     873.8972
    2386     875.3790
    2387     871.4588
    2388     873.5796
    2389     873.0589
    2390     871.5684
    2391     873.2592
    2392     874.4137
    2393     871.9907
    2394     869.6714
    2395     867.2272
    2396     863.8640
    2397     860.7970
    2398     861.4302
    2399     855.2969
    2400     855.8412
    2401     853.3430
    2402     855.6143
    2403     855.3830
    2404     854.4609
    2405     855.4643
    2406     859.1705
    2407     856.6589
    2408     857.6505
    2409     858.7038
    2410     855.9096
    2411     857.2620
    2412     857.3594
    2413     860.4312
    2414     857.0034
    2415     855.0880
    2416     853.1374
    2417     852.7836
    2418     853.1989
    2419     854.4802
    2420     856.0034
    2421     856.4035
    2422     856.2356
    2423     856.6071
    2424     858.3329
    2425     857.8689
    2426     857.3438
    2427     857.1293
    2428     855.1679
    2429     856.0058
    2430     853.4100
    2431     849.1143
    2432     849.2724
    2433     851.0329
    2434     849.9410
    2435     850.2764
    2436     849.6473
    2437     849.5283
    2438     846.9716
    2439     843.5539
    2440     847.3154
    2441     844.5525
    2442     844.7105
    2443     843.0565
    2444     845.9216
    2445     840.4522
    2446     846.0156
    2447     845.7307
    2448     848.6922
    2449     846.9189
    2450     850.1051
    2451     851.2841
    2452     851.4698
    2453     851.1472
    2454     850.8783
    2455     847.3168
    2456     848.0561
    2457     843.8954
    2458     845.6952
    2459     850.0612
    2460     846.4865
    2461     847.9727
    2462     846.6979
    2463     850.0295
    2464     850.6878
    2465     849.4560
    2466     849.9346
    2467     847.2698
    2468     842.8299
    2469     843.5755
    2470     846.7491
    2471     842.1753
    2472     843.7734
    2473     844.2095
    2474     840.3128
    2475     838.2466
    2476     833.9179
    2477     834.8145
    2478     833.0617
    2479     832.2565
    2480     831.9193
    2481     833.0320
    2482     835.0158
    2483     836.2814
    2484     837.5415
    2485     838.8386
    2486     836.7404
    2487     838.6502
    2488     835.3153
    2489     832.4393
    2490     830.8931
    2491     832.6147
    2492     832.4283
    2493     833.0022
    2494     833.9384
    2495     834.3457
    2496     832.7118
    2497     834.2510
    2498     834.4068
    2499     838.6959
    2500     835.5575
    2501     838.1013
    2502     836.6830
    2503     839.8706
    2504     841.5603
    2505     840.9766
    2506     842.0425
    2507     841.2576
    2508     840.0462
    2509     842.1146
    2510     839.7795
    2511     841.3117
    2512     841.1288
    2513     842.1787
    2514     840.5271
    2515     841.7399
    2516     843.2761
    2517     840.5311
    2518     840.4372
    2519     839.8770
    2520     839.7687
    2521     836.1437
    2522     839.6947
    2523     838.6618
    2524     842.1515
    2525     842.8610
    2526     841.8756
    2527     839.1733
    2528     838.2050
    2529     838.4288
    2530     841.8045
    2531     840.6169
    2532     837.4235
    2533     836.5268
    2534     836.5065
    2535     834.3187
    2536     838.5383
    2537     835.4226
    2538     836.1423
    2539     835.9169
    2540     833.7047
    2541     832.8251
    2542     830.8788
    2543     833.4579
    2544     834.8705
    2545     833.5324
    2546     829.3118
    2547     831.0670
    2548     828.9058
    2549     825.2394
    2550     824.2223
    2551     827.3932
    2552     827.2775
    2553     824.7469
    2554     825.8544
    2555     832.4648
    2556     830.4599
    2557     833.1664
    2558     832.5059
    2559     835.7298
    2560     835.7235
    2561     838.5675
    2562     841.0913
    2563     841.1525
    2564     843.9397
    2565     842.9614
    2566     843.7725
    2567     842.6145
    2568     840.6049
    2569     838.7776
    2570     839.2954
    2571     840.4920
    2572     838.9391
    2573     839.4703
    2574     842.4856
    2575     839.2040
    2576     835.5147
    2577     833.7424
    2578     830.0602
    2579     828.7802
    2580     830.3894
    2581     828.5725
    2582     829.0461
    2583     831.6473
    2584     830.0312
    2585     830.2078
    2586     829.4780
    2587     831.2390
    2588     831.1852
    2589     833.2888
    2590     834.2765
    2591     838.0990
    2592     838.2312
    2593     836.9141
    2594     837.1675
    2595     841.0958
    2596     837.1086
    2597     837.9549
    2598     839.5100
    2599     839.5502
    2600     835.3734
    2601     832.8646
    2602     830.3588
    2603     828.5445
    2604     832.0498
    2605     834.8001
    2606     838.3778
    2607     842.8997
    2608     841.9625
    2609     844.1327
    2610     845.5770
    2611     844.9594
    2612     845.4475
    2613     843.4788
    2614     838.6118
    2615     840.8055
    2616     839.9369
    2617     840.1087
    2618     837.8074
    2619     837.6498
    2620     838.1721
    2621     838.0964
    2622     841.0720
    2623     839.5511
    2624     841.1165
    2625     841.1381
    2626     838.5840
    2627     837.9908
    2628     835.0826
    2629     828.5825
    2630     829.1342
    2631     829.4671
    2632     826.5171
    2633     825.5508
    2634     826.3516
    2635     825.0453
    2636     824.2534
    2637     828.8415
    2638     829.3549
    2639     828.9662
    2640     829.8970
    2641     830.8590
    2642     828.1980
    2643     829.3447
    2644     827.6552
    2645     828.5432
    2646     829.9959
    2647     830.0426
    2648     831.3323
    2649     831.1144
    2650     831.0329
    2651     830.9373
    2652     830.7017
    2653     832.4553
    2654     836.5523
    2655     833.8613
    2656     835.4054
    2657     836.5030
    2658     841.2166
    2659     840.1090
    2660     842.3481
    2661     841.1115
    2662     843.2569
    2663     840.9873
    2664     844.9066
    2665     843.5207
    2666     839.4903
    2667     840.4096
    2668     843.7757
    2669     845.9669
    2670     850.6615
    2671     850.7677
    2672     851.4706
    2673     851.7059
    2674     853.1571
    2675     851.8064
    2676     850.2663
    2677     850.2103
    2678     845.7812
    2679     848.1007
    2680     843.3875
    2681     842.2504
    2682     840.0064
    2683     838.4670
    2684     838.7429
    2685     836.7881
    2686     837.3156
    2687     835.8939
    2688     836.5581
    2689     837.6465
    2690     832.4424
    2691     831.4337
    2692     829.4920
    2693     828.2427
    2694     828.0176
    2695     827.8173
    2696     827.3322
    2697     827.6836
    2698     830.1156
    2699     831.6263
    2700     831.1291
    2701     834.1292
    2702     837.6445
    2703     836.9530
    2704     840.2543
    2705     839.5246
    2706     843.6716
    2707     839.8471
    2708     839.0097
    2709     838.9118
    2710     837.0205
    2711     840.7086
    2712     838.2477
    2713     837.4117
    2714     835.6595
    2715     836.1549
    2716     833.4509
    2717     833.9925
    2718     830.5434
    2719     829.2755
    2720     825.4567
    2721     827.5936
    2722     828.5610
    2723     828.8290
    2724     827.0814
    2725     827.8487
    2726     828.6417
    2727     830.5573
    2728     834.6625
    2729     837.7962
    2730     838.7580
    2731     838.9660
    2732     841.0215
    2733     842.9010
    2734     843.5512
    2735     844.7443
    2736     843.4624
    2737     843.6280
    2738     841.9594
    2739     839.0046
    2740     842.7185
    2741     845.2702
    2742     845.4957
    2743     844.6044
    2744     851.5072
    2745     853.6676
    2746     857.1856
    2747     859.6002
    2748     860.4545
    2749     859.4086
    2750     863.3441
    2751     860.3771
    2752     861.8709
    2753     863.9491
    2754     864.7948
    2755     866.3963
    2756     866.3126
    2757     866.5679
    2758     868.3934
    2759     870.7755
    2760     868.0990
    2761     869.6358
    2762     871.7665
    2763     872.9066
    2764     874.1713
    2765     879.7916
    2766     881.8117
    2767     880.0817
    2768     881.4258
    2769     879.2677
    2770     877.5373
    2771     877.6311
    2772     873.4596
    2773     875.5702
    2774     875.9808
    2775     873.0617
    2776     873.5697
    2777     876.6502
    2778     876.6026
    2779     873.9930
    2780     874.3191
    2781     869.1447
    2782     874.4818
    2783     871.3838
    2784     873.2009
    2785     875.6412
    2786     878.1962
    2787     880.5466
    2788     876.8044
    2789     876.0102
    2790     874.8728
    2791     873.0991
    2792     873.1126
    2793     877.0119
    2794     877.0144
    2795     878.4137
    2796     878.4707
    2797     875.8710
    2798     874.1105
    2799     872.5489
    2800     875.8134
    2801     873.6263
    2802     877.5334
    2803     875.0399
    2804     877.0839
    2805     881.0301
    2806     879.9873
    2807     882.3242
    2808     878.6395
    2809     878.2364
    2810     878.2158
    2811     879.0213
    2812     881.3665
    2813     880.5412
    2814     880.2702
    2815     878.7404
    2816     882.1798
    2817     883.0152
    2818     882.5845
    2819     883.5506
    2820     882.6567
    2821     881.3230
    2822     878.4156
    2823     879.1585
    2824     877.4320
    2825     876.0953
    2826     876.6833
    2827     879.4284
    2828     878.6738
    2829     880.2496
    2830     880.2938
    2831     886.6138
    2832     881.0189
    2833     877.1294
    2834     879.2593
    2835     880.3878
    2836     883.9218
    2837     884.4627
    2838     883.4671
    2839     882.7617
    2840     880.9944
    2841     878.7463
    2842     878.9584
    2843     878.0907
    2844     876.7532
    2845     877.0124
    2846     875.7023
    2847     877.1150
    2848     877.4388
    2849     877.3701
    2850     877.1617
    2851     875.6500
    2852     876.6280
    2853     881.8356
    2854     882.1516
    2855     884.3000
    2856     880.7955
    2857     881.8704
    2858     882.7090
    2859     881.9768
    2860     884.8250
    2861     882.5630
    2862     880.9652
    2863     881.0720
    2864     879.2488
    2865     875.3233
    2866     872.1400
    2867     871.0979
    2868     871.6379
    2869     868.6877
    2870     872.6577
    2871     869.9169
    2872     870.6717
    2873     870.1102
    2874     871.4087
    2875     870.8049
    2876     869.4803
    2877     866.9603
    2878     867.2121
    2879     864.3686
    2880     865.3781
    2881     870.3571
    2882     870.6070
    2883     869.3989
    2884     870.7572
    2885     873.4955
    2886     874.9627
    2887     870.5688
    2888     871.0417
    2889     872.9514
    2890     877.6420
    2891     874.4224
    2892     876.5768
    2893     874.7791
    2894     873.4315
    2895     873.7062
    2896     873.9554
    2897     874.5684
    2898     878.1250
    2899     877.4765
    2900     878.9841
    2901     877.4374
    2902     876.4363
    2903     876.1321
    2904     877.3700
    2905     877.4746
    2906     877.0518
    2907     874.7034
    2908     877.4881
    2909     875.2696
    2910     874.0798
    2911     875.3608
    2912     870.6764
    2913     871.7163
    2914     869.3323
    2915     867.4626
    2916     867.0925
    2917     866.0689
    2918     862.1987
    2919     862.6856
    2920     858.8346
    2921     857.7746
    2922     855.8986
    2923     859.2186
    2924     857.3262
    2925     856.8971
    2926     857.4182
    2927     859.1339
    2928     856.4114
    2929     858.3334
    2930     861.2068
    2931     860.6407
    2932     862.8553
    2933     866.6943
    2934     869.4923
    2935     872.3893
    2936     873.3815
    2937     875.7770
    2938     875.3856
    2939     877.9925
    2940     876.4037
    2941     876.5748
    2942     876.6386
    2943     878.7469
    2944     879.7912
    2945     880.9791
    2946     881.6975
    2947     881.1910
    2948     881.7043
    2949     881.7227
    2950     880.9300
    2951     880.7508
    2952     877.5784
    2953     882.3893
    2954     877.0258
    2955     873.8175
    2956     876.3275
    2957     872.1273
    2958     871.3091
    2959     871.7116
    2960     871.5541
    2961     871.3870
    2962     868.7861
    2963     867.1938
    2964     867.8647
    2965     865.3877
    2966     863.8990
    2967     867.6295
    2968     864.5885
    2969     865.8953
    2970     866.4712
    2971     863.3620
    2972     866.0710
    2973     862.4325
    2974     866.1282
    2975     860.4471
    2976     861.4902
    2977     857.0214
    2978     855.2238
    2979     854.6138
    2980     853.8181
    2981     851.6128
    2982     852.6225
    2983     848.4960
    2984     845.1863
    2985     845.2491
    2986     844.0271
    2987     842.0012
    2988     843.0745
    2989     843.4550
    2990     844.9197
    2991     850.4942
    2992     854.6759
    2993     854.5650
    2994     855.4708
    2995     852.8316
    2996     854.5481
    2997     857.3427
    2998     856.9484
    2999     860.2112
    3000     859.3871
    3001     860.4720
    3002     861.4296
    3003     861.2736
    3004     856.8927
    3005     854.9967
    3006     852.9335
    3007     856.0710
    3008     856.7793
    3009     854.1601
    3010     853.5345
    3011     855.5328
    3012     854.7411
    3013     856.8582
    3014     858.7980
    3015     860.1696
    3016     861.3093
    3017     866.5405
    3018     864.7796
    3019     862.5914
    3020     862.4141
    3021     863.2989
    3022     861.4097
    3023     858.7939
    3024     854.1384
    3025     852.6714
    3026     857.1478
    3027     853.4382
    3028     857.7725
    3029     858.5742
    3030     859.1811
    3031     857.6453
    3032     856.6413
    3033     854.8193
    3034     857.9233
    3035     861.7546
    3036     857.5023
    3037     858.3400
    3038     858.3399
    3039     854.2767
    3040     856.5369
    3041     857.7825
    3042     858.0308
    3043     860.0473
    3044     862.6843
    3045     860.7616
    3046     859.1924
    3047     857.6635
    3048     855.5135
    3049     855.4224
    3050     851.9359
    3051     853.1031
    3052     851.2711
    3053     849.9588
    3054     845.8987
    3055     844.2101
    3056     845.5893
    3057     843.6464
    3058     843.3908
    3059     844.3733
    3060     843.3377
    3061     841.4815
    3062     843.8268
    3063     844.8303
    3064     844.9924
    3065     847.5813
    3066     843.8234
    3067     844.7783
    3068     843.8492
    3069     842.6302
    3070     840.1254
    3071     845.7011
    3072     843.2382
    3073     842.2270
    3074     843.5745
    3075     843.2735
    3076     840.9887
    3077     839.4599
    3078     839.0003
    3079     838.3611
    3080     835.6525
    3081     838.3714
    3082     841.9793
    3083     846.0912
    3084     847.3909
    3085     852.2676
    3086     855.1713
    3087     857.5797
    3088     855.6395
    3089     858.4917
    3090     856.6385
    3091     856.8170
    3092     855.6745
    3093     854.5598
    3094     858.3024
    3095     857.5781
    3096     856.7436
    3097     854.4708
    3098     855.6589
    3099     854.6292
    3100     853.0483
    3101     849.9463
    3102     848.9056
    3103     853.3161
    3104     855.2446
    3105     856.0944
    3106     858.9988
    3107     859.8236
    3108     862.6613
    3109     861.2178
    3110     862.2301
    3111     863.8816
    3112     865.4219
    3113     864.0248
    3114     866.4794
    3115     867.5700
    3116     870.3925
    3117     870.9368
    3118     874.3903
    3119     875.2710
    3120     878.4675
    3121     876.9040
    3122     877.5549
    3123     876.7012
    3124     878.3302
    3125     878.2313
    3126     879.6183
    3127     877.1822
    3128     876.8885
    3129     875.9398
    3130     872.2871
    3131     872.5111
    3132     869.5853
    3133     869.9935
    3134     866.9514
    3135     869.5082
    3136     866.5736
    3137     865.4794
    3138     868.1911
    3139     864.9809
    3140     860.8599
    3141     864.6925
    3142     861.7569
    3143     863.8412
    3144     865.0154
    3145     862.6468
    3146     864.8939
    3147     864.7807
    3148     861.3058
    3149     857.8170
    3150     855.3133
    3151     853.6559
    3152     853.9371
    3153     852.5593
    3154     853.1036
    3155     852.4604
    3156     853.8459
    3157     857.1532
    3158     858.1234
    3159     859.2351
    3160     859.0467
    3161     858.3591
    3162     858.1743
    3163     859.7558
    3164     858.7995
    3165     862.8548
    3166     864.8387
    3167     861.5445
    3168     858.0065
    3169     860.0863
    3170     860.2216
    3171     860.1226
    3172     856.3756
    3173     859.1202
    3174     857.2059
    3175     860.8391
    3176     856.2651
    3177     856.7745
    3178     853.5539
    3179     851.5673
    3180     852.6114
    3181     851.9765
    3182     853.3829
    3183     851.7301
    3184     855.1363
    3185     853.2542
    3186     853.0334
    3187     851.3959
    3188     852.1281
    3189     851.5092
    3190     850.3573
    3191     850.2014
    3192     853.2552
    3193     849.8432
    3194     848.6023
    3195     846.1329
    3196     844.6338
    3197     841.0708
    3198     839.0271
    3199     840.6774
    3200     837.6948
    3201     835.6330
    3202     836.0332
    3203     838.2953
    3204     837.1747
    3205     835.0148
    3206     833.1031
    3207     832.8661
    3208     835.9275
    3209     832.2468
    3210     834.5427
    3211     835.7010
    3212     835.5070
    3213     838.3860
    3214     839.1235
    3215     843.2161
    3216     839.3689
    3217     841.4929
    3218     843.4621
    3219     846.4815
    3220     849.2392
    3221     847.6991
    3222     844.9679
    3223     842.9363
    3224     845.1824
    3225     844.9887
    3226     844.0582
    3227     845.6194
    3228     845.5946
    3229     849.8647
    3230     845.5170
    3231     845.3678
    3232     846.1705
    3233     845.8395
    3234     846.8293
    3235     847.0903
    3236     848.4009
    3237     851.0896
    3238     849.0768
    3239     851.6095
    3240     852.6658
    3241     854.1992
    3242     856.8223
    3243     855.6749
    3244     854.4009
    3245     856.1941
    3246     856.6966
    3247     859.2501
    3248     854.6571
    3249     855.2574
    3250     853.7420
    3251     852.9181
    3252     852.6909
    3253     851.2675
    3254     845.3713
    3255     847.5750
    3256     844.6572
    3257     840.4394
    3258     839.1681
    3259     847.0343
    3260     848.6894
    3261     843.9193
    3262     841.3173
    3263     838.4024
    3264     844.7206
    3265     842.2052
    3266     843.4634
    3267     839.7133
    3268     839.7563
    3269     839.8190
    3270     838.4664
    3271     836.8310
    3272     836.2807
    3273     834.5334
    3274     837.6201
    3275     833.3870
    3276     833.9662
    3277     832.8548
    3278     831.2921
    3279     829.4045
    3280     832.4207
    3281     832.5752
    3282     828.2450
    3283     830.4793
    3284     823.7805
    3285     826.8437
    3286     825.3629
    3287     821.9025
    3288     821.2707
    3289     818.9372
    3290     818.4907
    3291     817.1659
    3292     819.1171
    3293     819.3573
    3294     821.5894
    3295     825.1782
    3296     822.7850
    3297     830.2984
    3298     837.5910
    3299     839.2940
    3300     842.8999
    3301     844.0915
    3302     844.4183
    3303     845.4670
    3304     844.8326
    3305     843.7933
    3306     845.2998
    3307     845.0996
    3308     845.5217
    3309     847.3474
    3310     844.1077
    3311     849.8357
    3312     850.6342
    3313     848.1915
    3314     848.8394
    3315     847.1480
    3316     844.4175
    3317     845.2930
    3318     840.5858
    3319     844.0574
    3320     845.4464
    3321     845.3448
    3322     845.1091
    3323     844.9975
    3324     846.5034
    3325     847.2993
    3326     845.8408
    3327     844.2786
    3328     846.9857
    3329     844.9908
    3330     843.6303
    3331     845.5990
    3332     842.4026
    3333     846.4169
    3334     845.3579
    3335     847.3447
    3336     850.0758
    3337     845.4098
    3338     850.0746
    3339     849.5212
    3340     851.2140
    3341     856.7595
    3342     858.6775
    3343     861.9488
    3344     863.5798
    3345     865.0022
    3346     865.4368
    3347     867.0759
    3348     868.4679
    3349     870.3610
    3350     873.2356
    3351     873.1081
    3352     874.4503
    3353     871.7318
    3354     875.8400
    3355     869.7034
    3356     870.6022
    3357     873.2481
    3358     872.5163
    3359     874.8953
    3360     871.2767
    3361     871.3076
    3362     867.7775
    3363     865.4903
    3364     862.6205
    3365     862.0912
    3366     866.2797
    3367     866.1871
    3368     868.2257
    3369     867.4142
    3370     868.3383
    3371     870.9067
    3372     874.8947
    3373     873.0633
    3374     874.6103
    3375     874.1773
    3376     873.8107
    3377     872.7785
    3378     875.0896
    3379     871.9582
    3380     871.7793
    3381     870.7318
    3382     871.7524
    3383     871.2744
    3384     873.1428
    3385     869.7809
    3386     871.1628
    3387     874.4974
    3388     871.1129
    3389     871.4397
    3390     872.1580
    3391     865.7389
    3392     867.0542
    3393     864.8310
    3394     866.2296
    3395     862.0023
    3396     860.3245
    3397     862.5099
    3398     861.4482
    3399     860.7627
    3400     862.9167
    3401     857.4975
    3402     861.6148
    3403     861.6860
    3404     860.7511
    3405     864.8471
    3406     866.4317
    3407     864.0854
    3408     862.1630
    3409     865.0053
    3410     866.0785
    3411     864.6558
    3412     866.5101
    3413     866.6198
    3414     866.1758
    3415     865.8875
    3416     864.3134
    3417     865.6721
    3418     865.3792
    3419     864.2404
    3420     860.6458
    3421     859.8147
    3422     859.8182
    3423     861.4506
    3424     858.8319
    3425     859.8481
    3426     859.9947
    3427     859.2783
    3428     860.2456
    3429     858.6273
    3430     861.2894
    3431     857.9275
    3432     859.0994
    3433     858.5029
    3434     859.9627
    3435     861.0867
    3436     862.3140
    3437     862.0142
    3438     862.9060
    3439     862.2161
    3440     861.3282
    3441     859.6802
    3442     859.5809
    3443     860.7274
    3444     862.6073
    3445     860.7691
    3446     864.5499
    3447     862.5500
    3448     866.0243
    3449     867.3162
    3450     865.4322
    3451     868.9235
    3452     867.9288
    3453     868.7526
    3454     868.3777
    3455     868.1794
    3456     868.2085
    3457     868.8218
    3458     871.9026
    3459     873.4386
    3460     873.2658
    3461     871.8024
    3462     870.3726
    3463     868.9621
    3464     871.8303
    3465     873.0469
    3466     872.4513
    3467     877.3558
    3468     874.1125
    3469     877.4267
    3470     878.4578
    3471     877.0227
    3472     877.7376
    3473     880.2178
    3474     881.5070
    3475     881.9721
    3476     883.2468
    3477     882.3572
    3478     886.1072
    3479     886.8951
    3480     886.6000
    3481     888.7806
    3482     887.5242
    3483     889.2346
    3484     886.6235
    3485     888.5151
    3486     890.0701
    3487     890.8007
    3488     891.3601
    3489     889.8290
    3490     891.0585
    3491     890.2976
    3492     893.0224
    3493     893.2480
    3494     892.4081
    3495     890.7112
    3496     887.3619
    3497     883.7813
    3498     880.9724
    3499     881.2769
    3500     883.3616
    3501     878.6909
    3502     877.9308
    3503     878.0974
    3504     877.5752
    3505     875.2480
    3506     872.4047
    3507     875.1914
    3508     875.4890
    3509     874.3911
    3510     872.5611
    3511     872.2526
    3512     872.3293
    3513     875.4475
    3514     876.2969
    3515     876.4285
    3516     878.7397
    3517     878.7489
    3518     881.5412
    3519     877.6328
    3520     877.2101
    3521     877.7912
    3522     876.3011
    3523     879.2927
    3524     879.1738
    3525     880.1555
    3526     877.7142
    3527     879.1003
    3528     879.8472
    3529     882.0544
    3530     882.6353
    3531     883.7420
    3532     883.5642
    3533     884.7764
    3534     883.9140
    3535     887.8529
    3536     887.2845
    3537     887.3328
    3538     886.8176
    3539     889.1391
    3540     889.5702
    3541     892.1474
    3542     894.5027
    3543     896.4133
    3544     896.0690
    3545     898.5643
    3546     900.0442
    3547     899.8181
    3548     899.0722
    3549     898.1935
    3550     894.8549
    3551     895.4401
    3552     898.2231
    3553     894.2158
    3554     894.4562
    3555     894.0164
    3556     893.8293
    3557     895.2519
    3558     896.1690
    3559     891.4271
    3560     889.9931
    3561     893.0258
    3562     895.6910
    3563     897.0217
    3564     899.1449
    3565     898.0454
    3566     899.0806
    3567     896.8471
    3568     897.3109
    3569     896.1800
    3570     896.0511
    3571     899.8839
    3572     899.4886
    3573     899.3506
    3574     901.5878
    3575     900.7741
    3576     900.8748
    3577     901.4567
    3578     902.1296
    3579     899.1721
    3580     899.0088
    3581     898.4886
    3582     897.6142
    3583     893.7263
    3584     890.9180
    3585     888.6884
    3586     887.3729
    3587     883.6821
    3588     884.1926
    3589     881.7740
    3590     885.7129
    3591     880.4106
    3592     882.3038
    3593     879.9045
    3594     877.4835
    3595     875.5591
    3596     872.4581
    3597     870.6774
    3598     867.3771
    3599     868.3394
    3600     866.5728
    3601     868.1779
    3602     868.1432
    3603     869.9757
    3604     868.7296
    3605     866.2007
    3606     863.0547
    3607     864.2594
    3608     867.1534
    3609     867.7212
    3610     869.8089
    3611     872.4758
    3612     871.0515
    3613     869.9029
    3614     870.7106
    3615     870.4737
    3616     867.8119
    3617     868.1323
    3618     867.3829
    3619     864.9720
    3620     863.2368
    3621     862.9893
    3622     858.6875
    3623     858.2745
    3624     860.1944
    3625     859.1529
    3626     855.8424
    3627     857.3124
    3628     854.6626
    3629     855.6208
    3630     854.5068
    3631     859.8227
    3632     854.0141
    3633     853.8203
    3634     853.0064
    3635     853.6634
    3636     854.6359
    3637     849.9016
    3638     851.9854
    3639     850.2937
    3640     847.0635
    3641     844.8486
    3642     844.3130
    3643     841.9882
    3644     840.0573
    3645     838.7336
    3646     840.3953
    3647     840.4660
    3648     838.1881
    3649     841.4979
    3650     839.4180
    3651     835.8159
    3652     835.9823
    3653     836.8640
    3654     840.6407
    3655     839.5547
    3656     843.6759
    3657     844.0789
    3658     844.5435
    3659     845.9884
    3660     846.0203
    3661     846.8419
    3662     847.3810
    3663     846.5368
    3664     850.2345
    3665     850.2936
    3666     850.0357
    3667     850.2617
    3668     847.0949
    3669     851.3438
    3670     850.4603
    3671     849.9494
    3672     846.6537
    3673     847.5120
    3674     847.7582
    3675     848.3414
    3676     848.1499
    3677     846.5622
    3678     849.8797
    3679     847.7545
    3680     844.6494
    3681     845.7136
    3682     847.2546
    3683     843.0326
    3684     843.1176
    3685     843.0657
    3686     843.1101
    3687     844.1134
    3688     844.0951
    3689     841.6425
    3690     839.7932
    3691     839.4292
    3692     835.5775
    3693     836.1278
    3694     834.0156
    3695     835.8647
    3696     836.5421
    3697     837.8515
    3698     839.6042
    3699     837.0669
    3700     839.1944
    3701     839.7075
    3702     839.6916
    3703     843.0153
    3704     844.8925
    3705     842.6109
    3706     844.5313
    3707     843.4448
    3708     843.5347
    3709     845.3566
    3710     847.7128
    3711     848.0209
    3712     847.2221
    3713     848.1211
    3714     845.3357
    3715     846.2829
    3716     847.6416
    3717     851.2726
    3718     851.0340
    3719     853.0635
    3720     853.0244
    3721     855.3746
    3722     857.0240
    3723     854.1994
    3724     855.9469
    3725     856.8783
    3726     854.3550
    3727     855.8187
    3728     857.4545
    3729     857.5230
    3730     858.6946
    3731     861.0359
    3732     858.3173
    3733     858.3922
    3734     856.8717
    3735     860.0496
    3736     859.4383
    3737     857.8801
    3738     855.3338
    3739     857.6274
    3740     853.1085
    3741     854.9216
    3742     854.9831
    3743     854.3695
    3744     854.6283
    3745     854.1177
    3746     852.1575
    3747     850.1123
    3748     849.6813
    3749     846.3943
    3750     847.6270
    3751     845.9497
    3752     844.6346
    3753     848.5915
    3754     848.1992
    3755     843.4907
    3756     845.4838
    3757     843.1337
    3758     843.3026
    3759     842.3627
    3760     841.8550
    3761     843.5451
    3762     840.8636
    3763     840.4558
    3764     843.4571
    3765     845.9287
    3766     851.1548
    3767     851.8684
    3768     855.3386
    3769     855.9007
    3770     856.3379
    3771     858.3171
    3772     864.5813
    3773     863.1611
    3774     861.9811
    3775     865.8253
    3776     869.2212
    3777     868.9526
    3778     871.1212
    3779     870.6456
    3780     868.4188
    3781     866.7140
    3782     863.2482
    3783     867.5141
    3784     860.0738
    3785     860.8392
    3786     860.0305
    3787     858.5873
    3788     858.4674
    3789     858.9178
    3790     859.7867
    3791     862.2363
    3792     862.2842
    3793     865.7817
    3794     866.0512
    3795     868.0400
    3796     870.8370
    3797     867.4266
    3798     871.1377
    3799     872.8706
    3800     873.5312
    3801     875.1333
    3802     874.0188
    3803     869.5881
    3804     867.8973
    3805     867.6272
    3806     869.2805
    3807     870.9541
    3808     870.2196
    3809     873.6961
    3810     873.0650
    3811     873.0780
    3812     871.1030
    3813     870.6613
    3814     870.7105
    3815     868.2947
    3816     865.8969
    3817     868.7042
    3818     866.2365
    3819     865.5760
    3820     865.2387
    3821     866.6257
    3822     865.0063
    3823     863.3398
    3824     861.4155
    3825     864.2649
    3826     864.4739
    3827     864.0643
    3828     865.8481
    3829     862.0198
    3830     862.1684
    3831     863.3911
    3832     863.3023
    3833     863.7370
    3834     865.3205
    3835     868.3547
    3836     868.9659
    3837     868.1637
    3838     866.1045
    3839     871.8577
    3840     870.7272
    3841     873.2113
    3842     871.0414
    3843     871.7213
    3844     869.4039
    3845     871.1238
    3846     874.4397
    3847     873.6088
    3848     873.2235
    3849     873.4538
    3850     873.7566
    3851     876.1629
    3852     873.4203
    3853     879.9446
    3854     880.3078
    3855     882.2643
    3856     879.1963
    3857     880.8351
    3858     880.3929
    3859     879.7968
    3860     879.6380
    3861     883.2516
    3862     879.1528
    3863     874.8694
    3864     874.3287
    3865     872.0986
    3866     869.7696
    3867     872.3750
    3868     873.2065
    3869     874.4220
    3870     878.0172
    3871     874.7124
    3872     877.1639
    3873     876.7595
    3874     878.9626
    3875     879.0273
    3876     881.0490
    3877     882.3473
    3878     886.1603
    3879     884.7418
    3880     883.5002
    3881     882.1221
    3882     884.9240
    3883     886.2834
    3884     885.4073
    3885     886.1519
    3886     886.6445
    3887     888.3896
    3888     886.4000
    3889     889.8053
    3890     888.5167
    3891     887.4958
    3892     887.9376
    3893     888.3555
    3894     887.8464
    3895     888.6816
    3896     885.8250
    3897     884.7043
    3898     881.9107
    3899     879.7054
    3900     882.2675
    3901     883.2097
    3902     883.8228
    3903     885.6397
    3904     884.3048
    3905     883.6847
    3906     882.4652
    3907     883.1875
    3908     879.4596
    3909     884.8641
    3910     881.2270
    3911     877.4194
    3912     876.2211
    3913     878.0832
    3914     876.5871
    3915     876.4813
    3916     872.7316
    3917     870.5592
    3918     869.2479
    3919     870.3136
    3920     871.9223
    3921     867.3858
    3922     868.3520
    3923     867.6577
    3924     863.6984
    3925     859.4146
    3926     856.5441
    3927     855.2325
    3928     851.3345
    3929     848.9846
    3930     845.2333
    3931     843.2706
    3932     843.4411
    3933     839.6037
    3934     836.7074
    3935     837.2818
    3936     834.3486
    3937     833.9487
    3938     838.3945
    3939     836.2716
    3940     839.5223
    3941     835.9456
    3942     835.0341
    3943     832.1399
    3944     830.1754
    3945     829.3371
    3946     828.4667
    3947     824.2327
    3948     822.1021
    3949     819.0243
    3950     816.7348
    3951     814.3015
    3952     815.8594
    3953     814.6161
    3954     816.7875
    3955     818.1905
    3956     814.9268
    3957     818.0681
    3958     817.0640
    3959     815.9019
    3960     817.2361
    3961     817.8917
    3962     817.2859
    3963     816.4011
    3964     816.3938
    3965     814.3617
    3966     811.8453
    3967     810.4835
    3968     812.9837
    3969     808.6086
    3970     810.9371
    3971     810.0601
    3972     805.8831
    3973     806.8133
    3974     810.7964
    3975     809.4277
    3976     810.4852
    3977     812.9336
    3978     814.8942
    3979     815.0383
    3980     815.0700
    3981     811.4308
    3982     813.8385
    3983     812.7959
    3984     813.2140
    3985     816.9262
    3986     815.0774
    3987     819.5800
    3988     816.8547
    3989     815.4497
    3990     815.9262
    3991     816.4433
    3992     818.6503
    3993     820.4959
    3994     821.9415
    3995     823.5836
    3996     822.0780
    3997     825.3374
    3998     821.5233
    3999     822.5711
    4000     823.6881
    4001     825.5313
    4002     827.7890
    4003     826.8408
    4004     830.2831
    4005     829.7089
    4006     834.0987
    4007     836.4493
    4008     832.2996
    4009     837.0057
    4010     836.2137
    4011     838.3860
    4012     839.0060
    4013     844.7022
    4014     845.6765
    4015     846.6994
    4016     847.8219
    4017     846.0430
    4018     847.2722
    4019     844.9864
    4020     846.9300
    4021     845.6054
    4022     848.5334
    4023     851.4307
    4024     851.9394
    4025     852.9148
    4026     850.2239
    4027     850.4265
    4028     853.2340
    4029     854.0732
    4030     855.9841
    4031     856.0881
    4032     858.1235
    4033     855.6399
    4034     855.2334
    4035     856.3110
    4036     856.3512
    4037     854.3156
    4038     860.1106
    4039     859.5693
    4040     858.0089
    4041     858.9468
    4042     854.5709
    4043     854.1932
    4044     853.5392
    4045     858.0200
    4046     858.5122
    4047     861.2112
    4048     862.1731
    4049     858.8667
    4050     856.6714
    4051     852.5610
    4052     849.7931
    4053     849.8502
    4054     848.5609
    4055     847.4413
    4056     847.4642
    4057     850.8192
    4058     855.7116
    4059     856.5710
    4060     855.6897
    4061     855.1140
    4062     857.6762
    4063     857.4516
    4064     859.7325
    4065     856.5324
    4066     860.2144
    4067     860.8825
    4068     860.1856
    4069     860.0419
    4070     860.7182
    4071     862.2872
    4072     861.8143
    4073     856.4581
    4074     855.8267
    4075     853.5812
    4076     855.7599
    4077     854.5814
    4078     851.7400
    4079     854.6758
    4080     852.2097
    4081     856.1304
    4082     851.1348
    4083     851.1046
    4084     849.2085
    4085     846.0006
    4086     848.6029
    4087     848.8137
    4088     844.7430
    4089     844.4277
    4090     847.1998
    4091     847.7875
    4092     845.9889
    4093     843.7438
    4094     840.9806
    4095     840.1778
    4096     836.8420
    4097     837.5528
    4098     834.7772
    4099     832.5750
    4100     829.6538
    4101     828.2884
    4102     827.4376
    4103     824.4496
    4104     826.7214
    4105     823.2476
    4106     824.2823
    4107     826.4820
    4108     822.2447
    4109     821.6077
    4110     821.6879
    4111     823.6337
    4112     823.2872
    4113     821.3059
    4114     821.2120
    4115     819.9214
    4116     820.9043
    4117     819.2300
    4118     816.5818
    4119     817.1056
    4120     819.8636
    4121     818.2208
    4122     818.1307
    4123     819.4431
    4124     817.3577
    4125     817.8954
    4126     816.8384
    4127     813.7311
    4128     812.1831
    4129     806.1278
    4130     804.3190
    4131     805.1440
    4132     805.2647
    4133     805.7731
    4134     803.5639
    4135     803.5763
    4136     806.0959
    4137     804.3566
    4138     800.4667
    4139     801.8225
    4140     799.7969
    4141     799.9107
    4142     801.9635
    4143     804.6704
    4144     805.4269
    4145     805.9491
    4146     810.0290
    4147     813.2200
    4148     812.9698
    4149     813.8418
    4150     814.3750
    4151     815.3179
    4152     814.2808
    4153     817.5284
    4154     813.2850
    4155     812.4219
    4156     812.1308
    4157     810.6342
    4158     809.1299
    4159     809.4291
    4160     807.5568
    4161     808.7991
    4162     805.1164
    4163     807.5829
    4164     806.5786
    4165     806.0742
    4166     806.1830
    4167     810.0748
    4168     811.2536
    4169     812.4481
    4170     810.7311
    4171     807.8983
    4172     805.1463
    4173     805.9997
    4174     803.4246
    4175     800.5882
    4176     796.0011
    4177     794.7881
    4178     791.5418
    4179     793.3475
    4180     794.5934
    4181     794.5191
    4182     793.0920
    4183     794.5986
    4184     794.8755
    4185     794.1804
    4186     792.2859
    4187     793.5450
    4188     792.4876
    4189     794.4466
    4190     794.1663
    4191     795.4517
    4192     793.3894
    4193     790.8600
    4194     789.7690
    4195     791.1289
    4196     791.8760
    4197     791.1191
    4198     792.5029
    4199     792.6127
    4200     792.6157
    4201     795.5537
    4202     792.3302
    4203     796.0363
    4204     794.0997
    4205     794.8137
    4206     794.1433
    4207     795.2657
    4208     793.0183
    4209     793.0273
    4210     793.2689
    4211     793.6985
    4212     795.1048
    4213     795.4949
    4214     794.0846
    4215     795.7626
    4216     800.2064
    4217     798.3720
    4218     798.7023
    4219     793.8120
    4220     788.8433
    4221     788.8568
    4222     789.8617
    4223     787.2721
    4224     789.0743
    4225     785.3387
    4226     784.9977
    4227     783.7637
    4228     780.4167
    4229     776.5918
    4230     779.3633
    4231     778.7131
    4232     778.8197
    4233     781.8125
    4234     782.6768
    4235     782.4491
    4236     777.8266
    4237     777.0905
    4238     777.3699
    4239     773.7028
    4240     770.2819
    4241     773.4518
    4242     773.8259
    4243     777.1518
    4244     775.0576
    4245     775.7954
    4246     776.7538
    4247     776.7132
    4248     777.6034
    4249     780.2963
    4250     778.4412
    4251     778.3888
    4252     775.5602
    4253     777.5953
    4254     778.2426
    4255     779.9284
    4256     782.5893
    4257     782.6391
    4258     785.5904
    4259     786.3474
    4260     788.4546
    4261     793.8075
    4262     789.4682
    4263     791.8931
    4264     791.3888
    4265     792.4432
    4266     795.7426
    4267     796.8084
    4268     799.7046
    4269     802.5013
    4270     800.5360
    4271     801.6406
    4272     800.9475
    4273     799.4763
    4274     797.5886
    4275     802.4423
    4276     806.5106
    4277     808.0410
    4278     809.5818
    4279     812.5550
    4280     810.6115
    4281     811.7531
    4282     813.4686
    4283     812.0953
    4284     812.0827
    4285     814.6673
    4286     816.2048
    4287     819.5752
    4288     816.3956
    4289     819.4148
    4290     816.5523
    4291     816.7976
    4292     818.1889
    4293     818.6433
    4294     818.5700
    4295     821.2648
    4296     818.1620
    4297     819.5089
    4298     821.3071
    4299     820.9501
    4300     817.6133
    4301     813.7229
    4302     816.4956
    4303     815.0207
    4304     816.5211
    4305     815.2804
    4306     818.7180
    4307     820.5758
    4308     823.6339
    4309     821.6067
    4310     822.7252
    4311     820.0011
    4312     821.6904
    4313     823.2102
    4314     820.6872
    4315     817.4270
    4316     820.8487
    4317     819.0324
    4318     818.9856
    4319     816.4597
    4320     816.0085
    4321     816.8776
    4322     813.4611
    4323     812.6758
    4324     813.5210
    4325     811.3720
    4326     813.7642
    4327     813.6410
    4328     813.0018
    4329     813.6108
    4330     809.8796
    4331     808.8317
    4332     806.4187
    4333     807.5733
    4334     806.5319
    4335     804.4956
    4336     803.5617
    4337     803.2350
    4338     798.5010
    4339     799.9779
    4340     799.0035
    4341     799.2239
    4342     798.3185
    4343     801.2292
    4344     799.9425
    4345     795.9712
    4346     798.7447
    4347     799.9804
    4348     797.3368
    4349     797.3337
    4350     797.5795
    4351     799.0958
    4352     797.1012
    4353     799.8577
    4354     799.2766
    4355     797.2527
    4356     799.3599
    4357     797.0661
    4358     801.7606
    4359     801.0280
    4360     805.4007
    4361     803.4566
    4362     807.1220
    4363     808.4771
    4364     805.7032
    4365     806.3159
    4366     808.5404
    4367     806.1184
    4368     805.3118
    4369     809.4525
    4370     807.2282
    4371     806.8991
    4372     808.7657
    4373     811.6351
    4374     812.9102
    4375     813.5257
    4376     816.3571
    4377     815.6366
    4378     815.9049
    4379     815.8983
    4380     820.6040
    4381     817.3142
    4382     821.1645
    4383     819.0023
    4384     820.2622
    4385     818.8329
    4386     819.5024
    4387     818.9740
    4388     817.3294
    4389     816.8036
    4390     818.8497
    4391     820.0273
    4392     816.9984
    4393     820.9781
    4394     819.4358
    4395     822.4246
    4396     823.4001
    4397     823.5191
    4398     824.0216
    4399     823.7612
    4400     827.5515
    4401     826.2137
    4402     824.7661
    4403     827.5784
    4404     826.8321
    4405     826.5401
    4406     830.1131
    4407     824.9552
    4408     827.5919
    4409     825.7174
    4410     824.3806
    4411     825.7980
    4412     826.3326
    4413     822.4223
    4414     818.7828
    4415     818.8758
    4416     815.4158
    4417     813.7875
    4418     811.2429
    4419     811.0774
    4420     809.4189
    4421     812.2353
    4422     810.9941
    4423     812.0358
    4424     814.1859
    4425     812.1883
    4426     810.8875
    4427     812.0033
    4428     811.3308
    4429     812.3431
    4430     810.0572
    4431     812.7952
    4432     814.9644
    4433     817.2157
    4434     817.8656
    4435     820.8313
    4436     818.3551
    4437     820.7424
    4438     819.0264
    4439     815.5820
    4440     816.2475
    4441     814.1225
    4442     812.3783
    4443     811.3354
    4444     809.1719
    4445     810.1798
    4446     812.0698
    4447     815.9877
    4448     816.1894
    4449     816.5467
    4450     818.4206
    4451     817.8636
    4452     815.7865
    4453     815.0287
    4454     815.9042
    4455     814.1679
    4456     817.9639
    4457     818.7332
    4458     817.7520
    4459     817.2861
    4460     818.8882
    4461     818.1660
    4462     817.9600
    4463     821.1151
    4464     817.2141
    4465     816.4448
    4466     819.2244
    4467     819.6951
    4468     820.0679
    4469     822.3321
    4470     819.4746
    4471     821.6117
    4472     817.9641
    4473     818.0910
    4474     819.4070
    4475     817.4612
    4476     814.7451
    4477     816.8799
    4478     819.3993
    4479     819.6346
    4480     819.0757
    4481     818.8200
    4482     818.5132
    4483     820.6357
    4484     826.6699
    4485     827.5595
    4486     826.2025
    4487     827.5179
    4488     828.7703
    4489     827.6713
    4490     826.7297
    4491     823.3592
    4492     820.8463
    4493     820.7836
    4494     817.4332
    4495     818.9188
    4496     821.5823
    4497     820.9210
    4498     820.1347
    4499     823.2892
    4500     824.0597
    4501     823.4462
    4502     823.9967
    4503     823.0912
    4504     820.6054
    4505     816.7229
    4506     812.4952
    4507     811.9340
    4508     812.0573
    4509     810.6910
    4510     810.5133
    4511     806.8737
    4512     806.1301
    4513     806.0270
    4514     802.3652
    4515     801.3919
    4516     802.5984
    4517     798.4369
    4518     801.2425
    4519     801.6131
    4520     799.3301
    4521     798.6261
    4522     799.9966
    4523     801.4688
    4524     803.3695
    4525     806.8448
    4526     805.3879
    4527     805.7102
    4528     806.3623
    4529     802.5976
    4530     800.5284
    4531     797.0558
    4532     796.0487
    4533     798.6449
    4534     800.8282
    4535     798.6128
    4536     794.1422
    4537     790.1610
    4538     790.5802
    4539     792.1318
    4540     793.7272
    4541     793.8217
    4542     791.3758
    4543     793.9156
    4544     792.6628
    4545     793.2920
    4546     791.3384
    4547     793.3608
    4548     790.2622
    4549     792.9992
    4550     794.1478
    4551     795.1428
    4552     796.5811
    4553     796.1105
    4554     795.1195
    4555     794.1553
    4556     794.6765
    4557     793.0876
    4558     798.5105
    4559     797.2764
    4560     796.0097
    4561     797.4528
    4562     795.4050
    4563     798.2293
    4564     796.9242
    4565     795.6099
    4566     797.0495
    4567     792.6776
    4568     789.6714
    4569     785.6441
    4570     783.5470
    4571     782.8685
    4572     781.3589
    4573     781.6181
    4574     778.0157
    4575     776.4349
    4576     776.2598
    4577     775.7571
    4578     774.3440
    4579     776.3729
    4580     777.4825
    4581     777.2232
    4582     772.0149
    4583     771.1290
    4584     774.1781
    4585     773.8843
    4586     771.5861
    4587     770.9218
    4588     771.3071
    4589     773.1283
    4590     771.1637
    4591     767.2809
    4592     766.4760
    4593     766.4270
    4594     761.1057
    4595     761.2453
    4596     760.5290
    4597     761.4812
    4598     761.8198
    4599     761.6634
    4600     761.4735
    4601     757.0940
    4602     757.1034
    4603     754.2668
    4604     753.1636
    4605     754.2251
    4606     755.0332
    4607     756.2769
    4608     757.5252
    4609     760.5841
    4610     762.5833
    4611     761.0872
    4612     760.4544
    4613     763.9754
    4614     761.0285
    4615     762.8333
    4616     764.5345
    4617     761.8056
    4618     766.0798
    4619     762.3182
    4620     766.3482
    4621     762.5806
    4622     763.8483
    4623     764.7175
    4624     763.8376
    4625     764.9270
    4626     765.9705
    4627     763.2726
    4628     763.7134
    4629     762.9603
    4630     763.7976
    4631     763.5230
    4632     764.4066
    4633     764.7841
    4634     765.9853
    4635     767.3636
    4636     772.6948
    4637     769.8217
    4638     771.3068
    4639     775.2826
    4640     777.6218
    4641     780.2172
    4642     780.3106
    4643     778.6709
    4644     781.1943
    4645     784.0460
    4646     782.4194
    4647     783.1911
    4648     782.7509
    4649     786.7946
    4650     787.9657
    4651     789.1182
    4652     786.8437
    4653     787.2364
    4654     789.3984
    4655     790.6554
    4656     793.6948
    4657     792.4925
    4658     796.9243
    4659     796.6598
    4660     794.9185
    4661     798.0047
    4662     795.9713
    4663     798.7478
    4664     800.4135
    4665     803.6888
    4666     803.3993
    4667     803.1587
    4668     809.1037
    4669     809.4880
    4670     811.0417
    4671     813.0088
    4672     810.8955
    4673     815.6155
    4674     817.5448
    4675     820.2564
    4676     821.9085
    4677     821.3992
    4678     822.9250
    4679     823.7828
    4680     821.9076
    4681     822.3938
    4682     820.4232
    4683     824.7222
    4684     825.1633
    4685     825.9197
    4686     825.2069
    4687     823.6777
    4688     823.4815
    4689     821.9199
    4690     824.6082
    4691     823.6768
    4692     828.8767
    4693     828.4022
    4694     831.2103
    4695     830.9434
    4696     831.6673
    4697     825.7891
    4698     829.1669
    4699     831.7845
    4700     830.3751
    4701     831.4369
    4702     828.6449
    4703     827.8346
    4704     826.7803
    4705     826.2765
    4706     826.7202
    4707     826.9854
    4708     825.9894
    4709     827.4331
    4710     824.2813
    4711     824.5876
    4712     826.0986
    4713     825.1179
    4714     824.2995
    4715     824.6886
    4716     828.2682
    4717     825.2467
    4718     823.1447
    4719     826.3661
    4720     822.4414
    4721     823.2578
    4722     822.1083
    4723     822.9916
    4724     821.1256
    4725     823.6042
    4726     818.0831
    4727     817.8853
    4728     818.3203
    4729     821.6494
    4730     823.6945
    4731     821.8656
    4732     823.4272
    4733     822.0243
    4734     820.8849
    4735     817.5271
    4736     820.8832
    4737     818.2368
    4738     817.7373
    4739     820.4691
    4740     820.8585
    4741     821.4886
    4742     819.4839
    4743     818.8720
    4744     817.1985
    4745     819.6185
    4746     816.3764
    4747     816.5980
    4748     820.6561
    4749     819.6863
    4750     821.9371
    4751     818.3420
    4752     823.0830
    4753     822.1320
    4754     824.1806
    4755     823.4272
    4756     821.3067
    4757     823.4333
    4758     824.9669
    4759     827.3240
    4760     827.1551
    4761     826.5461
    4762     827.5929
    4763     825.9860
    4764     829.2319
    4765     829.9320
    4766     832.3329
    4767     829.0955
    4768     828.0717
    4769     825.7883
    4770     824.0522
    4771     824.8142
    4772     824.6483
    4773     822.1795
    4774     826.7551
    4775     826.7206
    4776     824.5802
    4777     828.4000
    4778     826.3603
    4779     822.8379
    4780     827.4363
    4781     824.9352
    4782     827.3064
    4783     828.3833
    4784     829.4431
    4785     834.6830
    4786     830.1679
    4787     830.3369
    4788     830.2419
    4789     827.6686
    4790     831.6911
    4791     829.8095
    4792     831.4317
    4793     831.3457
    4794     833.7658
    4795     834.4465
    4796     832.1003
    4797     834.2472
    4798     833.6505
    4799     835.6794
    4800     837.0612
    4801     839.9165
    4802     839.2531
    4803     840.8734
    4804     841.4233
    4805     846.0946
    4806     845.2191
    4807     844.3527
    4808     844.2072
    4809     844.9762
    4810     843.2666
    4811     842.3907
    4812     843.1593
    4813     840.0507
    4814     839.2395
    4815     838.0794
    4816     838.9237
    4817     836.5873
    4818     838.7580
    4819     836.6762
    4820     838.6713
    4821     838.9871
    4822     838.2436
    4823     836.8500
    4824     838.2759
    4825     836.5615
    4826     835.8647
    4827     836.5189
    4828     837.4188
    4829     841.2310
    4830     841.0246
    4831     844.8984
    4832     842.1280
    4833     844.7438
    4834     844.0695
    4835     844.0934
    4836     846.8720
    4837     843.4161
    4838     841.1527
    4839     842.1760
    4840     844.0496
    4841     842.9562
    4842     839.8162
    4843     838.9282
    4844     837.6469
    4845     838.5068
    4846     835.3664
    4847     837.0917
    4848     834.5816
    4849     834.4701
    4850     832.9786
    4851     831.9507
    4852     830.7717
    4853     832.4181
    4854     833.3361
    4855     832.7774
    4856     834.0672
    4857     832.9497
    4858     831.7327
    4859     832.3738
    4860     832.6615
    4861     835.8466
    4862     835.4183
    4863     834.3358
    4864     832.7248
    4865     831.0615
    4866     833.4782
    4867     831.3400
    4868     827.7799
    4869     825.4158
    4870     825.2770
    4871     824.9593
    4872     823.5062
    4873     826.4537
    4874     825.2400
    4875     825.4197
    4876     825.5008
    4877     822.3270
    4878     821.1707
    4879     818.4484
    4880     817.8084
    4881     815.9989
    4882     816.3014
    4883     814.1143
    4884     814.3987
    4885     815.6426
    4886     812.1660
    4887     812.0803
    4888     810.5670
    4889     810.5053
    4890     811.0957
    4891     812.4245
    4892     813.7806
    4893     813.0398
    4894     815.0888
    4895     816.0021
    4896     817.8972
    4897     817.3386
    4898     817.6517
    4899     818.2121
    4900     817.8428
    4901     820.5588
    4902     822.9894
    4903     825.4576
    4904     824.2269
    4905     828.6075
    4906     827.9465
    4907     828.8149
    4908     826.8463
    4909     828.4929
    4910     829.1327
    4911     828.3326
    4912     830.6193
    4913     832.2638
    4914     832.1829
    4915     837.4394
    4916     838.7510
    4917     841.6625
    4918     839.5634
    4919     839.2785
    4920     836.7047
    4921     838.2606
    4922     839.9017
    4923     837.6514
    4924     832.6874
    4925     835.0318
    4926     834.2526
    4927     831.4437
    4928     833.2138
    4929     832.7768
    4930     833.5544
    4931     833.1668
    4932     829.6410
    4933     829.7308
    4934     829.7984
    4935     826.2215
    4936     826.4392
    4937     826.6926
    4938     822.4412
    4939     822.2469
    4940     823.1914
    4941     825.2427
    4942     822.6025
    4943     825.0787
    4944     824.7475
    4945     825.7554
    4946     825.5392
    4947     824.7901
    4948     821.5665
    4949     821.5814
    4950     821.9501
    4951     822.0397
    4952     819.4445
    4953     817.5549
    4954     814.0824
    4955     814.6465
    4956     816.2797
    4957     813.1489
    4958     814.8554
    4959     813.6303
    4960     814.1230
    4961     811.4745
    4962     813.8006
    4963     812.9810
    4964     810.3078
    4965     816.1532
    4966     813.1172
    4967     809.7522
    4968     808.1607
    4969     809.4216
    4970     806.1166
    4971     800.9770
    4972     801.3450
    4973     801.1415
    4974     802.9058
    4975     800.1271
    4976     799.8053
    4977     803.3197
    4978     803.9950
    4979     801.5419
    4980     800.5933
    4981     796.2514
    4982     795.6025
    4983     793.1314
    4984     794.8069
    4985     794.3997
    4986     794.7520
    4987     796.6466
    4988     797.4351
    4989     800.0768
    4990     799.5746
    4991     798.5955
    4992     799.5824
    4993     799.9855
    4994     796.0324
    4995     797.5479
    4996     795.2140
    4997     797.4946
    4998     796.5012
    4999     799.3087
    5000     797.7871
    5001     799.9671
    5002     802.6061
    5003     800.9123
    5004     802.7688
    5005     803.1572
    5006     799.9152
    5007     802.4627
    5008     800.5210
    5009     801.6557
    5010     799.6347
    5011     802.8512
    5012     801.9012
    5013     804.1481
    5014     800.0068
    5015     802.6124
    5016     802.8805
    5017     806.2066
    5018     805.1224
    5019     804.7299
    5020     806.2080
    5021     808.5549
    5022     805.8525
    5023     808.3667
    5024     808.0669
    5025     808.8579
    5026     808.0875
    5027     807.9516
    5028     804.4272
    5029     805.6956
    5030     803.9654
    5031     804.4295
    5032     804.0589
    5033     798.7026
    5034     802.9537
    5035     796.6431
    5036     797.0413
    5037     797.2083
    5038     794.0420
    5039     791.5861
    5040     789.5676
    5041     784.2609
    5042     781.0810
    5043     781.6411
    5044     784.2445
    5045     779.4310
    5046     779.1533
    5047     782.1404
    5048     780.6887
    5049     779.2612
    5050     778.4337
    5051     778.8166
    5052     775.2650
    5053     773.9629
    5054     772.4651
    5055     771.0070
    5056     767.2640
    5057     768.7981
    5058     769.6338
    5059     773.7260
    5060     776.4826
    5061     776.3276
    5062     779.0703
    5063     780.5473
    5064     781.4652
    5065     781.6841
    5066     780.8272
    5067     780.8545
    5068     782.1966
    5069     782.9594
    5070     781.5252
    5071     784.7642
    5072     787.8708
    5073     784.6148
    5074     786.2338
    5075     787.4329
    5076     787.0194
    5077     786.4836
    5078     784.0151
    5079     786.9011
    5080     790.3463
    5081     789.4534
    5082     793.3441
    5083     791.9979
    5084     795.7656
    5085     793.3055
    5086     797.2848
    5087     798.6154
    5088     797.8535
    5089     799.4550
    5090     798.4778
    5091     801.5241
    5092     799.7783
    5093     801.1915
    5094     800.5693
    5095     802.8901
    5096     802.2796
    5097     800.9725
    5098     798.8638
    5099     801.8740
    5100     801.8605
    5101     800.9054
    5102     806.1419
    5103     803.7303
    5104     805.1733
    5105     807.0658
    5106     805.9145
    5107     806.4130
    5108     806.6304
    5109     804.3683
    5110     801.3944
    5111     799.1248
    5112     798.5419
    5113     797.4459
    5114     798.9057
    5115     798.4823
    5116     800.5383
    5117     802.3208
    5118     804.1776
    5119     803.2630
    5120     800.8459
    5121     803.6777
    5122     800.8125
    5123     797.3107
    5124     797.4959
    5125     795.0701
    5126     793.3820
    5127     795.6862
    5128     794.8637
    5129     795.4721
    5130     794.9846
    5131     796.0977
    5132     797.8380
    5133     798.9066
    5134     799.7238
    5135     799.7643
    5136     799.0921
    5137     802.1063
    5138     800.6974
    5139     800.0597
    5140     799.0982
    5141     801.0439
    5142     797.1827
    5143     798.9045
    5144     795.8539
    5145     792.8949
    5146     793.5081
    5147     793.0755
    5148     793.2670
    5149     787.4928
    5150     792.2684
    5151     791.2709
    5152     793.8985
    5153     795.1109
    5154     795.6197
    5155     798.4540
    5156     799.4438
    5157     799.1049
    5158     794.2629
    5159     796.3560
    5160     790.3333
    5161     793.1049
    5162     791.3549
    5163     791.9519
    5164     787.8406
    5165     789.0904
    5166     787.7644
    5167     787.9477
    5168     784.8388
    5169     788.9977
    5170     788.7865
    5171     793.9243
    5172     795.6499
    5173     797.5862
    5174     799.2523
    5175     798.0969
    5176     796.4546
    5177     796.0635
    5178     797.5764
    5179     796.8938
    5180     794.7009
    5181     791.4272
    5182     790.6424
    5183     792.3838
    5184     788.2913
    5185     787.2199
    5186     786.9757
    5187     787.6392
    5188     786.2707
    5189     787.4543
    5190     785.2479
    5191     784.2596
    5192     784.9291
    5193     779.7463
    5194     782.4654
    5195     781.0545
    5196     779.9045
    5197     779.0203
    5198     777.5665
    5199     773.4520
    5200     768.9202
    5201     768.4216
    5202     767.4980
    5203     765.7200
    5204     763.7145
    5205     763.0460
    5206     765.3399
    5207     764.3871
    5208     766.1807
    5209     767.4988
    5210     773.9035
    5211     774.8516
    5212     777.8839
    5213     777.2153
    5214     778.2916
    5215     782.3074
    5216     784.3558
    5217     783.7611
    5218     784.8253
    5219     788.2151
    5220     784.2216
    5221     784.8830
    5222     788.8397
    5223     786.2964
    5224     788.8499
    5225     790.5748
    5226     789.7850
    5227     792.7346
    5228     792.7383
    5229     794.8482
    5230     791.7374
    5231     787.9700
    5232     785.2320
    5233     781.5513
    5234     778.7032
    5235     775.1244
    5236     771.2020
    5237     771.7097
    5238     770.7844
    5239     773.4044
    5240     773.0880
    5241     774.7154
    5242     778.0024
    5243     778.4042
    5244     780.3357
    5245     780.9446
    5246     778.3576
    5247     777.9811
    5248     780.6806
    5249     779.4131
    5250     782.2398
    5251     782.4608
    5252     784.3357
    5253     783.7035
    5254     781.8889
    5255     780.5990
    5256     779.5354
    5257     784.4118
    5258     787.6183
    5259     787.9886
    5260     787.8780
    5261     788.2419
    5262     789.7576
    5263     794.7823
    5264     792.8034
    5265     793.0951
    5266     793.5931
    5267     790.2629
    5268     789.4079
    5269     793.4764
    5270     791.8421
    5271     796.1748
    5272     793.9269
    5273     792.7522
    5274     792.1298
    5275     792.3791
    5276     792.3479
    5277     794.3137
    5278     796.5815
    5279     796.5558
    5280     795.3685
    5281     795.9463
    5282     796.0200
    5283     791.0800
    5284     791.8911
    5285     789.5219
    5286     796.8272
    5287     794.7324
    5288     798.7470
    5289     798.1697
    5290     798.5972
    5291     800.1413
    5292     800.3219
    5293     800.7405
    5294     800.1625
    5295     797.4799
    5296     801.5208
    5297     800.1435
    5298     797.7340
    5299     795.7590
    5300     795.6031
    5301     795.5885
    5302     796.3687
    5303     792.5804
    5304     794.1852
    5305     790.4089
    5306     787.7475
    5307     790.1862
    5308     786.4920
    5309     785.1176
    5310     786.7116
    5311     787.9216
    5312     788.0855
    5313     787.1098
    5314     782.2439
    5315     784.3335
    5316     784.9274
    5317     783.0475
    5318     782.5808
    5319     780.5000
    5320     782.0022
    5321     782.1520
    5322     779.2549
    5323     781.5726
    5324     780.8617
    5325     781.5557
    5326     781.0580
    5327     777.7465
    5328     776.6303
    5329     776.9165
    5330     774.4528
    5331     776.8987
    5332     774.2778
    5333     773.5937
    5334     772.3720
    5335     769.4690
    5336     765.6506
    5337     763.5271
    5338     764.3231
    5339     762.8143
    5340     760.2362
    5341     753.2322
    5342     751.0199
    5343     748.5038
    5344     745.7741
    5345     747.3232
    5346     743.7671
    5347     742.8808
    5348     742.6946
    5349     741.4261
    5350     739.9735
    5351     740.5282
    5352     742.5237
    5353     739.7808
    5354     739.4136
    5355     740.1978
    5356     737.2017
    5357     735.3276
    5358     734.8133
    5359     734.4438
    5360     735.3358
    5361     738.2458
    5362     735.5773
    5363     735.6182
    5364     739.0440
    5365     735.8098
    5366     735.6625
    5367     734.1648
    5368     734.2318
    5369     734.1712
    5370     732.8700
    5371     734.6695
    5372     730.4669
    5373     731.5318
    5374     734.6320
    5375     731.9892
    5376     735.1820
    5377     733.6051
    5378     735.4224
    5379     731.1654
    5380     733.3847
    5381     732.1008
    5382     732.5115
    5383     735.1843
    5384     731.8666
    5385     736.7802
    5386     735.9004
    5387     735.3181
    5388     736.1287
    5389     736.0645
    5390     735.0629
    5391     733.4801
    5392     730.3931
    5393     729.5605
    5394     727.2156
    5395     724.8040
    5396     724.8510
    5397     722.2682
    5398     722.6605
    5399     720.4445
    5400     721.9251
    5401     721.0927
    5402     718.4200
    5403     718.9434
    5404     718.8910
    5405     720.4801
    5406     718.5647
    5407     721.4967
    5408     722.6066
    5409     720.9105
    5410     724.2375
    5411     722.6857
    5412     722.6351
    5413     722.3163
    5414     720.8949
    5415     722.8942
    5416     726.5413
    5417     725.9806
    5418     727.1781
    5419     722.2776
    5420     719.2376
    5421     721.4263
    5422     719.1273
    5423     715.6805
    5424     715.2968
    5425     714.1677
    5426     713.2671
    5427     711.7355
    5428     709.8721
    5429     712.7601
    5430     709.7223
    5431     712.7698
    5432     716.2015
    5433     712.5212
    5434     716.8143
    5435     712.5044
    5436     714.1794
    5437     712.7475
    5438     715.7718
    5439     710.8198
    5440     712.5283
    5441     712.0691
    5442     712.2791
    5443     717.0433
    5444     717.4743
    5445     719.2726
    5446     717.6103
    5447     720.1339
    5448     719.5781
    5449     719.5823
    5450     718.4479
    5451     719.4169
    5452     721.2831
    5453     723.7401
    5454     720.3567
    5455     719.2799
    5456     718.6857
    5457     717.0372
    5458     716.0841
    5459     716.8395
    5460     717.8739
    5461     718.2997
    5462     717.5876
    5463     720.1511
    5464     721.4659
    5465     719.8936
    5466     723.5941
    5467     725.4326
    5468     726.3838
    5469     728.0965
    5470     730.9249
    5471     733.3551
    5472     732.3825
    5473     733.7417
    5474     732.9233
    5475     732.8569
    5476     732.7254
    5477     731.5817
    5478     732.0239
    5479     730.7384
    5480     729.3729
    5481     727.4309
    5482     725.5426
    5483     720.6259
    5484     720.9264
    5485     721.8561
    5486     720.4277
    5487     720.4976
    5488     721.6346
    5489     719.3865
    5490     720.5861
    5491     718.6751
    5492     717.6078
    5493     717.8583
    5494     722.2249
    5495     723.4519
    5496     717.4166
    5497     720.2886
    5498     719.6752
    5499     717.3277
    5500     721.8923
    5501     718.0702
    5502     723.4560
    5503     722.8963
    5504     723.9511
    5505     726.9099
    5506     723.0794
    5507     724.2284
    5508     723.7861
    5509     723.9826
    5510     720.2785
    5511     721.8681
    5512     721.1079
    5513     721.7136
    5514     719.7468
    5515     719.7345
    5516     722.1037
    5517     724.5991
    5518     723.2181
    5519     722.7701
    5520     719.2563
    5521     722.5649
    5522     721.2541
    5523     719.8907
    5524     721.6209
    5525     720.5282
    5526     718.6997
    5527     719.1983
    5528     722.7302
    5529     720.5346
    5530     724.9684
    5531     728.1413
    5532     727.8868
    5533     726.9920
    5534     728.0798
    5535     730.1875
    5536     727.9094
    5537     724.1497
    5538     720.9644
    5539     723.6461
    5540     723.0374
    5541     723.5025
    5542     721.6340
    5543     724.9542
    5544     725.5656
    5545     722.7303
    5546     720.8248
    5547     718.6074
    5548     719.9241
    5549     718.3179
    5550     720.0810
    5551     721.1385
    5552     721.5329
    5553     722.8174
    5554     720.3267
    5555     720.4114
    5556     719.1349
    5557     721.7784
    5558     722.5458
    5559     724.0535
    5560     726.2846
    5561     729.0579
    5562     726.5112
    5563     725.5156
    5564     721.5348
    5565     724.8925
    5566     721.3164
    5567     722.0271
    5568     722.0393
    5569     725.3085
    5570     727.1083
    5571     731.1990
    5572     729.9720
    5573     728.9083
    5574     727.3186
    5575     724.6739
    5576     725.3697
    5577     726.4502
    5578     724.7750
    5579     725.1215
    5580     722.1824
    5581     726.0026
    5582     720.8044
    5583     718.2870
    5584     720.7568
    5585     720.5268
    5586     724.3147
    5587     725.3802
    5588     721.5242
    5589     720.0303
    5590     719.3655
    5591     719.0536
    5592     721.2420
    5593     719.4113
    5594     722.6006
    5595     722.7947
    5596     721.5475
    5597     721.1583
    5598     722.0890
    5599     725.0493
    5600     727.2314
    5601     725.9845
    5602     729.6205
    5603     734.3085
    5604     735.6519
    5605     735.8296
    5606     733.9570
    5607     735.3164
    5608     734.2028
    5609     734.3885
    5610     733.3818
    5611     729.8930
    5612     728.8911
    5613     726.9703
    5614     725.9391
    5615     725.3852
    5616     721.5609
    5617     722.6285
    5618     717.8394
    5619     719.7594
    5620     713.9388
    5621     713.6844
    5622     715.3489
    5623     716.3197
    5624     718.4371
    5625     719.0444
    5626     722.4711
    5627     725.5021
    5628     724.1926
    5629     723.1828
    5630     721.2021
    5631     717.4319
    5632     719.3185
    5633     720.3872
    5634     720.7370
    5635     723.3841
    5636     722.0770
    5637     723.8639
    5638     720.0467
    5639     719.1413
    5640     720.0476
    5641     719.2439
    5642     718.7145
    5643     720.6493
    5644     719.1646
    5645     717.3589
    5646     718.0842
    5647     718.7104
    5648     716.5677
    5649     717.5058
    5650     716.6287
    5651     719.5594
    5652     714.6374
    5653     715.3673
    5654     716.1965
    5655     719.0567
    5656     722.1454
    5657     719.6420
    5658     722.6721
    5659     718.0492
    5660     715.0111
    5661     715.2320
    5662     710.9720
    5663     712.8667
    5664     713.4872
    5665     713.5535
    5666     717.7116
    5667     717.2544
    5668     720.3861
    5669     719.4338
    5670     716.2490
    5671     717.9037
    5672     716.5220
    5673     715.0045
    5674     715.0127
    5675     716.5103
    5676     715.5006
    5677     716.9041
    5678     714.5281
    5679     715.7000
    5680     714.8354
    5681     715.5300
    5682     716.4638
    5683     717.8117
    5684     719.4197
    5685     719.6859
    5686     721.5388
    5687     723.8880
    5688     725.1354
    5689     721.7566
    5690     721.0240
    5691     716.3987
    5692     717.4864
    5693     716.8568
    5694     717.2005
    5695     717.5724
    5696     717.6791
    5697     715.6085
    5698     715.0817
    5699     715.5101
    5700     716.9293
    5701     721.1207
    5702     719.3826
    5703     720.2679
    5704     721.6714
    5705     721.4562
    5706     722.9341
    5707     723.3227
    5708     721.3656
    5709     719.1487
    5710     720.0257
    5711     722.7567
    5712     726.3894
    5713     725.3950
    5714     722.7996
    5715     727.9350
    5716     729.1476
    5717     729.0219
    5718     729.4348
    5719     729.1475
    5720     729.6217
    5721     733.7138
    5722     732.8317
    5723     731.7068
    5724     731.7928
    5725     731.3352
    5726     730.6856
    5727     730.7104
    5728     727.0709
    5729     725.6525
    5730     720.6332
    5731     719.4236
    5732     718.3766
    5733     718.3620
    5734     719.3569
    5735     718.3703
    5736     721.0812
    5737     720.8292
    5738     724.3353
    5739     726.8512
    5740     728.8563
    5741     729.4817
    5742     730.2900
    5743     729.1272
    5744     728.8045
    5745     729.5464
    5746     731.5167
    5747     729.7899
    5748     731.2820
    5749     733.6192
    5750     736.8402
    5751     738.9276
    5752     741.6344
    5753     740.8547
    5754     741.4970
    5755     740.9735
    5756     743.1713
    5757     741.6980
    5758     741.9187
    5759     740.8124
    5760     737.5967
    5761     737.2968
    5762     735.7899
    5763     736.0152
    5764     738.9321
    5765     739.0987
    5766     739.9086
    5767     741.4350
    5768     740.7029
    5769     738.6423
    5770     741.2891
    5771     737.8874
    5772     737.8944
    5773     737.5005
    5774     734.8886
    5775     737.4658
    5776     731.5717
    5777     733.2795
    5778     733.2396
    5779     735.0836
    5780     733.0384
    5781     730.9860
    5782     732.1050
    5783     731.5906
    5784     730.5939
    5785     733.2881
    5786     733.6064
    5787     736.3590
    5788     734.3482
    5789     737.6732
    5790     733.7645
    5791     736.8182
    5792     737.8575
    5793     738.7014
    5794     735.3280
    5795     735.4574
    5796     730.9336
    5797     730.6617
    5798     726.0121
    5799     726.6948
    5800     724.6605
    5801     724.8615
    5802     726.0782
    5803     720.4373
    5804     718.9687
    5805     720.7653
    5806     723.4042
    5807     724.5749
    5808     726.9684
    5809     725.9399
    5810     727.8585
    5811     727.7346
    5812     732.1145
    5813     731.0132
    5814     733.4687
    5815     730.0684
    5816     730.3824
    5817     728.8923
    5818     731.1013
    5819     728.3259
    5820     724.7952
    5821     720.9290
    5822     722.1931
    5823     720.7378
    5824     720.1758
    5825     722.7673
    5826     725.9020
    5827     729.1450
    5828     731.5946
    5829     732.8322
    5830     731.1523
    5831     735.2017
    5832     733.9567
    5833     734.5007
    5834     734.7850
    5835     731.0365
    5836     733.2386
    5837     737.5385
    5838     737.6125
    5839     738.9127
    5840     738.9437
    5841     741.8116
    5842     742.6798
    5843     743.9423
    5844     744.5976
    5845     743.7262
    5846     743.3089
    5847     742.5383
    5848     746.2212
    5849     747.3549
    5850     748.2832
    5851     749.8115
    5852     751.1852
    5853     749.6506
    5854     746.9391
    5855     753.1951
    5856     756.0226
    5857     755.8846
    5858     756.5477
    5859     759.1245
    5860     761.4373
    5861     762.3004
    5862     761.8373
    5863     762.8397
    5864     765.4591
    5865     768.5215
    5866     771.8331
    5867     775.9987
    5868     775.4515
    5869     776.7145
    5870     777.2727
    5871     773.3682
    5872     771.0181
    5873     765.8312
    5874     766.2263
    5875     761.4745
    5876     756.4888
    5877     758.6660
    5878     761.4154
    5879     764.2947
    5880     765.4168
    5881     765.6142
    5882     770.0769
    5883     773.7255
    5884     775.9105
    5885     778.2856
    5886     773.8533
    5887     776.0246
    5888     775.5618
    5889     777.2759
    5890     776.1252
    5891     770.0918
    5892     771.6527
    5893     772.6775
    5894     777.2131
    5895     772.9784
    5896     774.9058
    5897     779.4700
    5898     783.0058
    5899     783.7907
    5900     781.6682
    5901     784.4964
    5902     783.9566
    5903     781.9467
    5904     787.7639
    5905     788.7677
    5906     792.6564
    5907     793.2303
    5908     798.0916
    5909     798.6660
    5910     799.4727
    5911     803.9639
    5912     806.9244
    5913     807.6319
    5914     811.1360
    5915     811.0129
    5916     810.3554
    5917     811.1730
    5918     810.8530
    5919     811.2408
    5920     810.2635
    5921     807.9063
    5922     808.8015
    5923     810.6579
    5924     811.9205
    5925     811.2328
    5926     813.4025
    5927     815.3167
    5928     818.2930
    5929     821.6481
    5930     820.5366
    5931     817.8689
    5932     818.9396
    5933     820.4778
    5934     823.8796
    5935     823.8272
    5936     825.5091
    5937     827.4112
    5938     827.5844
    5939     828.2315
    5940     829.8931
    5941     829.6938
    5942     832.2371
    5943     831.1469
    5944     831.5283
    5945     832.2803
    5946     833.5666
    5947     836.3592
    5948     835.0259
    5949     838.6994
    5950     844.4632
    5951     843.4951
    5952     841.6520
    5953     839.0835
    5954     837.8100
    5955     840.4493
    5956     839.2385
    5957     835.1000
    5958     839.1897
    5959     837.2704
    5960     834.1154
    5961     831.0680
    5962     830.7736
    5963     830.1173
    5964     829.9925
    5965     827.5451
    5966     827.1228
    5967     827.5992
    5968     826.7011
    5969     826.6799
    5970     827.3045
    5971     827.8589
    5972     828.1654
    5973     828.1392
    5974     828.3279
    5975     829.2947
    5976     827.9281
    5977     824.4027
    5978     822.8283
    5979     821.8711
    5980     820.7553
    5981     822.6430
    5982     820.0938
    5983     824.2171
    5984     818.1068
    5985     815.6730
    5986     816.1872
    5987     812.3905
    5988     815.5152
    5989     816.9677
    5990     814.6114
    5991     814.3592
    5992     812.7899
    5993     808.4576
    5994     811.4264
    5995     812.1674
    5996     811.5402
    5997     812.7399
    5998     815.0543
    5999     814.3505
    6000     813.1601
    6001     815.5776
    6002     820.6556
    6003     819.6278
    6004     818.0718
    6005     820.2034
    6006     819.3319
    6007     819.3782
    6008     818.8100
    6009     819.3033
    6010     818.2158
    6011     816.4500
    6012     812.4561
    6013     810.3421
    6014     809.3505
    6015     809.3685
    6016     804.8632
    6017     806.0688
    6018     805.6814
    6019     805.5696
    6020     806.5154
    6021     806.6889
    6022     809.0650
    6023     810.8918
    6024     808.6309
    6025     808.5477
    6026     808.5056
    6027     811.7202
    6028     812.6554
    6029     811.0641
    6030     807.7077
    6031     809.1102
    6032     805.2730
    6033     803.6186
    6034     801.7378
    6035     805.7457
    6036     806.7828
    6037     807.4252
    6038     808.2198
    6039     806.5301
    6040     805.1563
    6041     803.6285
    6042     803.7674
    6043     802.0264
    6044     799.9560
    6045     799.6488
    6046     802.1477
    6047     802.7109
    6048     804.3895
    6049     803.8911
    6050     801.7251
    6051     803.9973
    6052     802.6810
    6053     806.7126
    6054     806.6787
    6055     808.2404
    6056     808.8537
    6057     809.0024
    6058     808.4810
    6059     810.1045
    6060     805.6081
    6061     804.5943
    6062     804.3949
    6063     805.4833
    6064     803.7934
    6065     801.2413
    6066     804.0491
    6067     800.5502
    6068     801.2929
    6069     801.2416
    6070     802.3561
    6071     806.7509
    6072     809.7195
    6073     806.5148
    6074     805.2372
    6075     801.3618
    6076     805.7944
    6077     802.2446
    6078     800.9212
    6079     800.4766
    6080     799.0058
    6081     801.7575
    6082     801.2845
    6083     803.4842
    6084     801.8220
    6085     800.4921
    6086     803.4989
    6087     802.0609
    6088     804.6042
    6089     801.5716
    6090     801.4477
    6091     802.0109
    6092     799.9649
    6093     798.3601
    6094     798.0686
    6095     795.2539
    6096     798.7177
    6097     796.8469
    6098     798.2315
    6099     795.2158
    6100     793.0154
    6101     790.0472
    6102     790.6782
    6103     793.5420
    6104     794.1837
    6105     791.1580
    6106     789.3799
    6107     784.5561
    6108     785.8607
    6109     785.9200
    6110     790.3860
    6111     792.2595
    6112     790.3856
    6113     790.3434
    6114     787.9551
    6115     784.9169
    6116     786.4454
    6117     782.0990
    6118     783.5270
    6119     781.9973
    6120     782.3177
    6121     780.1125
    6122     777.9243
    6123     778.8713
    6124     779.0652
    6125     777.1689
    6126     778.3100
    6127     775.6523
    6128     775.4975
    6129     769.3753
    6130     769.9316
    6131     768.3227
    6132     765.8259
    6133     766.0441
    6134     766.7796
    6135     765.6738
    6136     768.6700
    6137     768.5296
    6138     767.7566
    6139     770.6774
    6140     772.4268
    6141     774.1745
    6142     778.6015
    6143     774.8588
    6144     773.6394
    6145     770.6884
    6146     773.0868
    6147     769.4193
    6148     772.4155
    6149     773.5838
    6150     774.4112
    6151     775.3136
    6152     776.3272
    6153     777.6324
    6154     779.2050
    6155     781.2722
    6156     780.4180
    6157     780.7194
    6158     780.6504
    6159     776.8297
    6160     777.9693
    6161     776.9497
    6162     772.8454
    6163     772.7273
    6164     772.4937
    6165     773.7909
    6166     776.4998
    6167     773.2056
    6168     775.3905
    6169     774.4754
    6170     776.3309
    6171     771.7687
    6172     772.1649
    6173     771.5018
    6174     771.0184
    6175     774.8081
    6176     774.9600
    6177     777.3948
    6178     777.8318
    6179     778.9690
    6180     778.0596
    6181     779.1343
    6182     779.5199
    6183     777.9339
    6184     776.1788
    6185     777.4170
    6186     777.9210
    6187     778.2127
    6188     779.1914
    6189     777.8261
    6190     779.7849
    6191     780.0261
    6192     782.7483
    6193     781.6260
    6194     784.7069
    6195     786.3230
    6196     783.7708
    6197     785.2348
    6198     786.2871
    6199     790.6203
    6200     788.7982
    6201     790.4041
    6202     785.8052
    6203     781.2744
    6204     781.7237
    6205     782.8986
    6206     783.1750
    6207     781.7888
    6208     780.6639
    6209     779.2322
    6210     776.7587
    6211     778.5880
    6212     775.1358
    6213     772.6020
    6214     773.0481
    6215     772.4255
    6216     771.7033
    6217     768.7388
    6218     773.6192
    6219     774.0733
    6220     774.5453
    6221     775.0279
    6222     777.6116
    6223     776.8855
    6224     780.4311
    6225     777.6007
    6226     778.0843
    6227     773.5198
    6228     771.4937
    6229     773.1329
    6230     773.5646
    6231     772.1757
    6232     770.5465
    6233     771.2128
    6234     770.1591
    6235     770.3821
    6236     767.1111
    6237     767.8007
    6238     767.0956
    6239     766.1232
    6240     767.7671
    6241     765.4400
    6242     764.1183
    6243     767.8496
    6244     764.9171
    6245     765.8221
    6246     765.8066
    6247     765.7495
    6248     762.5025
    6249     766.2112
    6250     765.2839
    6251     768.1774
    6252     770.0106
    6253     770.1385
    6254     769.4681
    6255     769.7435
    6256     773.9195
    6257     773.0966
    6258     776.1577
    6259     775.3314
    6260     776.8359
    6261     777.2022
    6262     776.1577
    6263     776.1513
    6264     777.5072
    6265     777.8170
    6266     775.9690
    6267     775.3285
    6268     771.9748
    6269     770.1583
    6270     765.7250
    6271     764.5708
    6272     761.5551
    6273     762.0465
    6274     762.4054
    6275     756.8717
    6276     759.4289
    6277     755.8366
    6278     755.9386
    6279     752.0213
    6280     751.4890
    6281     752.3145
    6282     752.0331
    6283     753.1978
    6284     747.3375
    6285     748.4514
    6286     748.0819
    6287     745.4806
    6288     743.9451
    6289     740.9739
    6290     741.8788
    6291     737.6375
    6292     738.0679
    6293     736.5655
    6294     736.3620
    6295     736.1364
    6296     733.5628
    6297     735.2601
    6298     732.1230
    6299     728.9059
    6300     730.7893
    6301     731.8995
    6302     732.6817
    6303     733.0918
    6304     732.5908
    6305     729.2441
    6306     730.4130
    6307     731.7834
    6308     731.4458
    6309     727.1753
    6310     730.8346
    6311     725.9171
    6312     723.8548
    6313     720.7321
    6314     719.0671
    6315     722.1768
    6316     722.5105
    6317     723.0517
    6318     723.5953
    6319     718.9019
    6320     717.8441
    6321     718.5547
    6322     721.8006
    6323     724.3441
    6324     724.4919
    6325     722.5604
    6326     722.8190
    6327     724.5659
    6328     725.0201
    6329     721.5570
    6330     716.4743
    6331     717.1492
    6332     718.5839
    6333     718.7769
    6334     722.4085
    6335     720.2735
    6336     721.2847
    6337     720.1948
    6338     718.6154
    6339     718.7446
    6340     719.0647
    6341     716.2535
    6342     716.7742
    6343     714.8343
    6344     711.4395
    6345     709.0533
    6346     708.1272
    6347     706.3116
    6348     706.5519
    6349     707.4611
    6350     709.3228
    6351     709.0887
    6352     710.0710
    6353     712.4272
    6354     713.0552
    6355     713.5636
    6356     712.0751
    6357     713.4072
    6358     714.1384
    6359     714.0779
    6360     713.0260
    6361     713.2042
    6362     712.5492
    6363     713.6631
    6364     708.4410
    6365     712.1702
    6366     709.0591
    6367     711.1307
    6368     711.6456
    6369     711.9870
    6370     713.0786
    6371     711.9602
    6372     715.1852
    6373     710.4609
    6374     714.3729
    6375     716.8098
    6376     716.0487
    6377     718.9585
    6378     720.7056
    6379     722.2989
    6380     722.8478
    6381     724.2456
    6382     728.6317
    6383     728.8380
    6384     728.5376
    6385     727.9089
    6386     726.0660
    6387     726.8909
    6388     727.3467
    6389     721.5382
    6390     723.4806
    6391     724.0766
    6392     723.8565
    6393     724.6478
    6394     725.4034
    6395     725.1505
    6396     728.7685
    6397     726.5800
    6398     725.9673
    6399     726.8401
    6400     727.8125
    6401     728.0813
    6402     726.9374
    6403     728.5185
    6404     723.3100
    6405     723.8586
    6406     721.1644
    6407     720.7351
    6408     722.1367
    6409     720.5883
    6410     723.1180
    6411     726.1879
    6412     721.2304
    6413     722.4845
    6414     724.3841
    6415     727.0238
    6416     724.7898
    6417     726.0599
    6418     724.9340
    6419     725.8957
    6420     726.7470
    6421     726.4639
    6422     728.6739
    6423     729.1465
    6424     729.5516
    6425     727.9831
    6426     727.7244
    6427     730.0847
    6428     732.5572
    6429     729.8587
    6430     730.7693
    6431     732.7809
    6432     735.0310
    6433     735.0724
    6434     738.4283
    6435     737.5956
    6436     738.2189
    6437     740.0643
    6438     741.0880
    6439     747.6897
    6440     743.7217
    6441     744.0312
    6442     741.6939
    6443     741.5075
    6444     741.6421
    6445     744.1127
    6446     743.7648
    6447     745.7799
    6448     747.4563
    6449     747.2960
    6450     744.6007
    6451     742.9919
    6452     743.9450
    6453     743.0045
    6454     743.8471
    6455     749.5647
    6456     750.9780
    6457     750.7782
    6458     753.9981
    6459     750.8645
    6460     749.6057
    6461     749.6793
    6462     745.9204
    6463     745.8264
    6464     741.8005
    6465     738.8864
    6466     738.3977
    6467     736.9089
    6468     735.5741
    6469     732.5522
    6470     734.7553
    6471     732.8433
    6472     731.3996
    6473     733.3339
    6474     734.1061
    6475     736.3830
    6476     738.7986
    6477     740.4068
    6478     742.1030
    6479     742.2728
    6480     746.6106
    6481     746.9368
    6482     747.6325
    6483     750.3388
    6484     751.7075
    6485     751.3122
    6486     752.6959
    6487     751.0180
    6488     751.8280
    6489     750.2946
    6490     748.3838
    6491     746.6127
    6492     740.8382
    6493     739.3714
    6494     738.1455
    6495     736.9381
    6496     737.9931
    6497     740.8129
    6498     741.2938
    6499     739.7340
    6500     741.2795
    6501     746.8753
    6502     747.6487
    6503     752.8599
    6504     755.4192
    6505     756.9560
    6506     754.2601
    6507     755.4399
    6508     752.5466
    6509     754.9567
    6510     757.9413
    6511     756.3964
    6512     757.6356
    6513     756.5379
    6514     757.1004
    6515     756.0609
    6516     756.3212
    6517     757.3777
    6518     760.4293
    6519     764.1514
    6520     760.5462
    6521     765.6348
    6522     762.5795
    6523     764.3706
    6524     759.5027
    6525     759.3560
    6526     760.1294
    6527     760.7283
    6528     762.0272
    6529     758.5057
    6530     757.0762
    6531     756.8172
    6532     755.8589
    6533     756.5940
    6534     756.2108
    6535     755.5265
    6536     754.2725
    6537     756.1580
    6538     754.3514
    6539     756.3523
    6540     754.3899
    6541     752.5725
    6542     751.5862
    6543     750.7496
    6544     751.2369
    6545     749.3217
    6546     749.1142
    6547     748.4532
    6548     749.8699
    6549     748.9850
    6550     752.0189
    6551     751.7598
    6552     752.4174
    6553     748.2321
    6554     748.1753
    6555     744.4240
    6556     743.5818
    6557     742.5253
    6558     744.5196
    6559     745.6479
    6560     743.9818
    6561     743.4921
    6562     742.8552
    6563     743.1307
    6564     744.0807
    6565     744.8861
    6566     744.8496
    6567     745.4873
    6568     745.3942
    6569     748.5900
    6570     746.4304
    6571     749.3896
    6572     748.9449
    6573     747.4921
    6574     751.0784
    6575     752.1604
    6576     752.2248
    6577     755.0946
    6578     754.2883
    6579     753.6228
    6580     754.5738
    6581     755.7152
    6582     757.2320
    6583     760.2063
    6584     758.5192
    6585     756.7389
    6586     759.6791
    6587     757.4143
    6588     756.5620
    6589     760.9103
    6590     762.2671
    6591     764.3425
    6592     766.9097
    6593     768.2385
    6594     767.5706
    6595     770.4423
    6596     770.8095
    6597     771.5671
    6598     775.5923
    6599     771.1401
    6600     774.7469
    6601     778.7066
    6602     776.7253
    6603     774.3274
    6604     770.1301
    6605     770.4249
    6606     770.6633
    6607     769.7950
    6608     770.1868
    6609     769.7648
    6610     767.9154
    6611     769.5770
    6612     767.1132
    6613     769.1416
    6614     766.0893
    6615     767.7774
    6616     767.7915
    6617     766.6935
    6618     767.8978
    6619     770.1954
    6620     769.2261
    6621     771.8511
    6622     768.7356
    6623     767.5156
    6624     767.3817
    6625     769.8704
    6626     768.6075
    6627     772.7521
    6628     772.0428
    6629     769.2598
    6630     772.4575
    6631     769.5164
    6632     767.5223
    6633     766.3254
    6634     762.6060
    6635     762.1686
    6636     761.2031
    6637     760.8450
    6638     761.5958
    6639     759.0230
    6640     755.8781
    6641     751.9147
    6642     752.2591
    6643     752.1534
    6644     754.3950
    6645     754.9572
    6646     749.7842
    6647     749.2343
    6648     750.8028
    6649     752.2010
    6650     752.7889
    6651     753.0942
    6652     751.3655
    6653     749.7880
    6654     751.6107
    6655     748.8100
    6656     750.1057
    6657     750.7168
    6658     750.7031
    6659     758.1535
    6660     763.3309
    6661     766.0112
    6662     763.7611
    6663     759.8749
    6664     760.5334
    6665     765.2190
    6666     765.4190
    6667     764.7829
    6668     765.5366
    6669     769.6026
    6670     766.4403
    6671     764.3026
    6672     763.8689
    6673     760.6038
    6674     759.7169
    6675     761.5450
    6676     763.9088
    6677     761.8217
    6678     761.3183
    6679     759.8471
    6680     758.1324
    6681     757.8414
    6682     756.8575
    6683     758.4858
    6684     754.7721
    6685     752.9101
    6686     752.0172
    6687     744.9819
    6688     746.2545
    6689     739.3830
    6690     736.2439
    6691     739.8984
    6692     734.6289
    6693     735.0763
    6694     732.0039
    6695     732.2254
    6696     731.9247
    6697     731.3726
    6698     727.4157
    6699     725.7719
    6700     730.1168
    6701     729.8270
    6702     726.0405
    6703     731.0115
    6704     729.3835
    6705     734.0943
    6706     734.1937
    6707     736.4682
    6708     736.6974
    6709     736.8166
    6710     737.9406
    6711     738.5181
    6712     735.8144
    6713     736.7374
    6714     738.9538
    6715     738.9792
    6716     739.9873
    6717     740.7823
    6718     741.3582
    6719     745.8330
    6720     746.6723
    6721     748.3816
    6722     748.5036
    6723     747.7335
    6724     750.6014
    6725     749.3966
    6726     750.4518
    6727     748.3327
    6728     750.9975
    6729     748.9637
    6730     750.3265
    6731     752.0144
    6732     751.2132
    6733     755.7812
    6734     755.1656
    6735     755.3414
    6736     752.1770
    6737     749.1088
    6738     750.7719
    6739     753.0128
    6740     753.7897
    6741     753.6828
    6742     760.6733
    6743     757.7094
    6744     760.0930
    6745     760.9828
    6746     760.3145
    6747     762.3315
    6748     763.2458
    6749     760.3235
    6750     759.8571
    6751     759.3423
    6752     758.5090
    6753     758.1225
    6754     762.5663
    6755     762.7060
    6756     763.6581
    6757     764.6116
    6758     765.1060
    6759     767.2261
    6760     765.0348
    6761     765.0779
    6762     767.7608
    6763     767.6413
    6764     769.7716
    6765     768.0109
    6766     766.5776
    6767     763.5824
    6768     765.3162
    6769     763.1406
    6770     766.7483
    6771     766.0633
    6772     765.3199
    6773     767.3382
    6774     766.6752
    6775     764.9753
    6776     764.9345
    6777     763.4069
    6778     763.6009
    6779     762.5932
    6780     761.8196
    6781     762.9987
    6782     763.6705
    6783     762.8860
    6784     762.0422
    6785     761.8507
    6786     757.5490
    6787     754.5333
    6788     756.4223
    6789     756.4580
    6790     757.7698
    6791     760.1583
    6792     755.9449
    6793     754.6510
    6794     751.8006
    6795     749.1627
    6796     746.2666
    6797     745.7530
    6798     744.0600
    6799     745.0862
    6800     743.4360
    6801     746.4988
    6802     745.7458
    6803     745.4876
    6804     747.9457
    6805     748.2636
    6806     746.1241
    6807     747.5184
    6808     748.8144
    6809     754.3029
    6810     756.2007
    6811     753.0371
    6812     753.9122
    6813     753.3703
    6814     756.8427
    6815     754.4242
    6816     752.3441
    6817     749.7038
    6818     749.6241
    6819     750.1796
    6820     748.2405
    6821     748.1147
    6822     749.8757
    6823     751.6046
    6824     751.0740
    6825     755.2700
    6826     755.5458
    6827     756.9964
    6828     755.4749
    6829     755.6455
    6830     758.7169
    6831     756.7412
    6832     756.0717
    6833     756.8131
    6834     758.3684
    6835     760.1400
    6836     761.3776
    6837     756.6335
    6838     759.2038
    6839     754.4139
    6840     756.2414
    6841     756.1664
    6842     756.6569
    6843     756.0665
    6844     757.8978
    6845     759.5933
    6846     761.3382
    6847     761.9347
    6848     760.1186
    6849     762.3191
    6850     763.0077
    6851     764.3776
    6852     766.0484
    6853     764.1054
    6854     760.8100
    6855     760.0612
    6856     759.5162
    6857     759.1002
    6858     763.0257
    6859     758.8509
    6860     761.7651
    6861     755.8148
    6862     756.9709
    6863     759.7921
    6864     758.9279
    6865     758.9829
    6866     757.8790
    6867     753.4494
    6868     751.6836
    6869     752.9971
    6870     752.1782
    6871     749.5265
    6872     749.9449
    6873     747.4636
    6874     749.7139
    6875     748.0853
    6876     750.5736
    6877     751.9558
    6878     752.3288
    6879     751.3117
    6880     751.0703
    6881     750.4063
    6882     750.2109
    6883     749.1074
    6884     754.7090
    6885     756.3864
    6886     761.8862
    6887     762.6610
    6888     764.9352
    6889     769.5141
    6890     770.2120
    6891     772.6921
    6892     774.3726
    6893     774.1988
    6894     772.2904
    6895     775.1540
    6896     775.2327
    6897     774.8802
    6898     773.3770
    6899     774.4213
    6900     774.2791
    6901     771.2555
    6902     775.3780
    6903     775.5678
    6904     775.4866
    6905     779.1170
    6906     781.0708
    6907     778.0685
    6908     779.1955
    6909     780.8065
    6910     777.8621
    6911     778.5430
    6912     777.9854
    6913     780.0426
    6914     781.6531
    6915     782.2815
    6916     780.7354
    6917     783.4109
    6918     786.1807
    6919     786.8716
    6920     785.9469
    6921     782.9998
    6922     783.9880
    6923     786.6571
    6924     785.3936
    6925     783.0686
    6926     785.0171
    6927     781.2589
    6928     785.1734
    6929     780.1867
    6930     781.2024
    6931     780.6879
    6932     780.3438
    6933     780.8044
    6934     780.3938
    6935     779.2485
    6936     775.9490
    6937     773.5809
    6938     776.1800
    6939     777.0473
    6940     777.4623
    6941     780.1291
    6942     779.6099
    6943     779.1309
    6944     777.7671
    6945     780.7872
    6946     781.2468
    6947     781.0717
    6948     780.1314
    6949     777.2467
    6950     773.6602
    6951     772.8232
    6952     773.2580
    6953     771.9903
    6954     772.3555
    6955     769.7924
    6956     773.6788
    6957     767.4811
    6958     766.9313
    6959     762.5524
    6960     761.8244
    6961     757.7795
    6962     757.0670
    6963     756.8762
    6964     757.3166
    6965     757.5560
    6966     757.4780
    6967     757.3057
    6968     754.8347
    6969     754.9690
    6970     752.4871
    6971     753.4320
    6972     752.9384
    6973     752.1890
    6974     747.3087
    6975     745.2801
    6976     746.0030
    6977     747.1923
    6978     748.5701
    6979     750.4559
    6980     751.8375
    6981     751.0819
    6982     751.9898
    6983     754.4021
    6984     752.6184
    6985     752.8527
    6986     753.1799
    6987     756.6138
    6988     752.8992
    6989     755.5121
    6990     756.1639
    6991     756.2383
    6992     760.6626
    6993     761.2729
    6994     762.8242
    6995     762.2394
    6996     760.0781
    6997     756.0702
    6998     756.5161
    6999     755.0148
    7000     753.4433
    7001     754.8777
    7002     754.4538
    7003     750.2797
    7004     752.4939
    7005     749.4704
    7006     746.2550
    7007     745.8058
    7008     745.0693
    7009     744.8854
    7010     743.8964
    7011     745.9624
    7012     744.6212
    7013     744.3137
    7014     742.2996
    7015     740.1217
    7016     740.5245
    7017     739.6970
    7018     742.4307
    7019     744.3114
    7020     742.9509
    7021     744.5239
    7022     745.6158
    7023     744.4564
    7024     748.6235
    7025     748.1256
    7026     752.7457
    7027     750.2142
    7028     752.1775
    7029     754.7332
    7030     755.0749
    7031     754.4319
    7032     753.3156
    7033     753.2835
    7034     752.8962
    7035     750.9222
    7036     752.6144
    7037     747.4679
    7038     747.4534
    7039     746.5244
    7040     747.5087
    7041     748.2631
    7042     739.9509
    7043     741.9157
    7044     737.8089
    7045     736.8698
    7046     737.7915
    7047     735.9198
    7048     736.6338
    7049     736.4627
    7050     736.2701
    7051     738.7266
    7052     736.4331
    7053     739.3677
    7054     736.0197
    7055     735.4739
    7056     737.4234
    7057     735.1891
    7058     734.7797
    7059     732.2273
    7060     732.2000
    7061     731.2836
    7062     733.2727
    7063     733.4568
    7064     733.2730
    7065     735.5050
    7066     736.4315
    7067     742.3088
    7068     744.9285
    7069     747.5525
    7070     750.2047
    7071     750.1827
    7072     747.8928
    7073     754.9911
    7074     756.0168
    7075     753.8889
    7076     749.8941
    7077     748.6655
    7078     747.6589
    7079     747.1265
    7080     747.2562
    7081     748.6019
    7082     747.9316
    7083     748.8314
    7084     748.9909
    7085     750.4710
    7086     749.4462
    7087     747.7568
    7088     746.9103
    7089     746.9458
    7090     746.7718
    7091     745.8248
    7092     744.0106
    7093     745.7464
    7094     742.9547
    7095     744.6236
    7096     749.6362
    7097     751.1460
    7098     753.8370
    7099     756.3004
    7100     759.8547
    7101     759.4272
    7102     761.6072
    7103     758.7302
    7104     761.7703
    7105     760.4569
    7106     761.2786
    7107     761.7220
    7108     760.8648
    7109     765.5853
    7110     762.0893
    7111     761.8112
    7112     758.9503
    7113     761.1316
    7114     759.9464
    7115     761.4817
    7116     761.0763
    7117     758.1497
    7118     756.6047
    7119     756.5179
    7120     757.5203
    7121     757.0238
    7122     760.2652
    7123     761.9249
    7124     763.5049
    7125     763.6252
    7126     765.0719
    7127     765.5458
    7128     768.4145
    7129     768.9373
    7130     763.9896
    7131     763.8403
    7132     760.7426
    7133     761.2965
    7134     763.5035
    7135     763.0890
    7136     758.0369
    7137     760.4178
    7138     760.0030
    7139     759.0129
    7140     757.9742
    7141     755.2507
    7142     754.1902
    7143     750.9973
    7144     752.1839
    7145     753.2625
    7146     752.7274
    7147     751.7229
    7148     754.9211
    7149     755.5218
    7150     754.5802
    7151     755.8221
    7152     753.2896
    7153     754.9398
    7154     751.3413
    7155     754.9292
    7156     751.9272
    7157     753.0534
    7158     753.9546
    7159     752.4476
    7160     751.9026
    7161     750.6071
    7162     753.6672
    7163     751.5605
    7164     750.6343
    7165     751.2288
    7166     754.5531
    7167     755.6291
    7168     761.5632
    7169     763.2622
    7170     762.6925
    7171     768.3440
    7172     765.9446
    7173     771.6413
    7174     772.2628
    7175     774.2627
    7176     775.9560
    7177     775.5645
    7178     779.9938
    7179     779.1014
    7180     780.9038
    7181     779.7816
    7182     782.1347
    7183     780.9860
    7184     781.6679
    7185     782.5893
    7186     783.5602
    7187     784.6559
    7188     786.2262
    7189     788.6979
    7190     791.3088
    7191     789.8002
    7192     791.1072
    7193     793.0552
    7194     792.6880
    7195     793.1300
    7196     795.2418
    7197     798.0043
    7198     796.2453
    7199     798.7980
    7200     801.8834
    7201     802.1885
    7202     804.4216
    7203     802.5113
    7204     806.7960
    7205     809.4269
    7206     814.3075
    7207     811.8322
    7208     815.3525
    7209     815.4547
    7210     813.7476
    7211     816.9426
    7212     814.0738
    7213     813.9527
    7214     815.2294
    7215     812.8857
    7216     808.3748
    7217     807.9303
    7218     808.4177
    7219     806.6375
    7220     807.8804
    7221     805.6882
    7222     802.2436
    7223     797.1035
    7224     797.7194
    7225     798.1195
    7226     796.3195
    7227     793.8232
    7228     793.2297
    7229     793.7239
    7230     795.8568
    7231     799.3787
    7232     799.9539
    7233     800.6173
    7234     801.7096
    7235     802.9566
    7236     804.1921
    7237     802.4778
    7238     802.7962
    7239     800.8159
    7240     804.2620
    7241     807.1718
    7242     807.5985
    7243     809.1138
    7244     812.8688
    7245     817.1384
    7246     817.4132
    7247     818.1110
    7248     820.5149
    7249     823.3375
    7250     824.8276
    7251     821.2646
    7252     819.8915
    7253     820.0196
    7254     819.7800
    7255     819.0334
    7256     822.8511
    7257     825.2457
    7258     823.6845
    7259     817.8416
    7260     824.0338
    7261     823.4383
    7262     823.9165
    7263     823.4496
    7264     825.2870
    7265     830.8009
    7266     829.4210
    7267     831.4701
    7268     831.3786
    7269     833.5040
    7270     833.0153
    7271     836.0787
    7272     838.4267
    7273     839.8625
    7274     839.0556
    7275     841.8761
    7276     842.5329
    7277     838.4615
    7278     838.1040
    7279     835.1327
    7280     836.1602
    7281     837.4608
    7282     837.0987
    7283     835.3232
    7284     836.1285
    7285     835.0092
    7286     832.4191
    7287     829.2984
    7288     824.7647
    7289     823.0720
    7290     823.2756
    7291     824.2784
    7292     821.0441
    7293     820.2287
    7294     818.1710
    7295     818.1821
    7296     816.9144
    7297     817.8498
    7298     815.7960
    7299     816.5295
    7300     818.1742
    7301     817.7032
    7302     817.7207
    7303     818.0261
    7304     820.3251
    7305     818.7469
    7306     817.5574
    7307     816.5098
    7308     820.0031
    7309     821.4735
    7310     826.3582
    7311     823.8422
    7312     826.8644
    7313     825.4296
    7314     828.8906
    7315     827.6243
    7316     827.8102
    7317     827.5593
    7318     827.8683
    7319     826.5137
    7320     825.5434
    7321     821.2232
    7322     817.6771
    7323     818.7398
    7324     813.3990
    7325     814.8441
    7326     812.9290
    7327     812.7957
    7328     810.9294
    7329     810.3618
    7330     807.6604
    7331     806.6289
    7332     807.0421
    7333     806.9156
    7334     809.7407
    7335     809.0186
    7336     810.9122
    7337     810.0986
    7338     809.8591
    7339     806.0552
    7340     805.2073
    7341     805.0699
    7342     803.6805
    7343     805.3792
    7344     802.6269
    7345     805.1731
    7346     802.8643
    7347     802.3654
    7348     803.7904
    7349     803.7739
    7350     803.8228
    7351     802.5294
    7352     805.2701
    7353     805.8051
    7354     803.9411
    7355     805.7566
    7356     804.3424
    7357     806.8944
    7358     806.1072
    7359     809.2326
    7360     808.5430
    7361     811.2987
    7362     808.8511
    7363     808.1264
    7364     811.4056
    7365     813.9110
    7366     812.2686
    7367     811.8094
    7368     815.1907
    7369     812.5257
    7370     814.0968
    7371     813.1820
    7372     813.9258
    7373     815.0870
    7374     815.1916
    7375     816.4965
    7376     817.1076
    7377     816.2843
    7378     815.9231
    7379     814.0178
    7380     812.6746
    7381     813.9700
    7382     815.1507
    7383     813.4082
    7384     812.4571
    7385     811.7925
    7386     810.6523
    7387     809.0128
    7388     809.1667
    7389     807.6967
    7390     808.5138
    7391     811.1261
    7392     808.0272
    7393     812.0959
    7394     813.0037
    7395     813.4111
    7396     812.8058
    7397     810.4862
    7398     809.5086
    7399     809.0669
    7400     808.7802
    7401     811.7237
    7402     809.9497
    7403     807.7845
    7404     808.7685
    7405     808.8144
    7406     804.6668
    7407     807.0831
    7408     809.4185
    7409     809.5442
    7410     810.2086
    7411     812.5660
    7412     813.0703
    7413     812.4787
    7414     813.7784
    7415     813.0672
    7416     813.7309
    7417     817.6513
    7418     815.4884
    7419     815.8904
    7420     815.9439
    7421     812.0744
    7422     812.9394
    7423     808.0920
    7424     807.4371
    7425     809.0430
    7426     806.9239
    7427     807.9611
    7428     810.4696
    7429     807.7492
    7430     810.8469
    7431     810.0903
    7432     808.6721
    7433     810.6067
    7434     810.8447
    7435     810.8968
    7436     812.2673
    7437     811.5372
    7438     816.4060
    7439     815.6865
    7440     816.5478
    7441     817.2091
    7442     820.6125
    7443     824.2735
    7444     819.7211
    7445     821.7473
    7446     820.2445
    7447     818.6733
    7448     817.9269
    7449     821.9249
    7450     817.6232
    7451     819.0379
    7452     814.7664
    7453     818.3269
    7454     818.6697
    7455     816.0729
    7456     819.2735
    7457     820.0575
    7458     814.6938
    7459     813.5558
    7460     814.5623
    7461     811.5169
    7462     814.6031
    7463     814.0979
    7464     811.8870
    7465     814.6023
    7466     812.9234
    7467     809.7885
    7468     816.8944
    7469     814.8488
    7470     818.3173
    7471     820.5670
    7472     821.0062
    7473     824.1526
    7474     822.6088
    7475     823.4312
    7476     826.2592
    7477     827.5551
    7478     830.4737
    7479     838.6722
    7480     837.1092
    7481     836.2859
    7482     837.0126
    7483     836.1384
    7484     838.0815
    7485     837.1603
    7486     837.1369
    7487     837.3670
    7488     842.1268
    7489     841.5642
    7490     841.4455
    7491     843.2776
    7492     841.1767
    7493     842.1094
    7494     838.5264
    7495     837.5889
    7496     837.3594
    7497     838.0239
    7498     836.0876
    7499     833.8177
    7500     829.0107
    7501     829.4597
    7502     826.1987
    7503     824.6578
    7504     822.8622
    7505     823.8807
    7506     828.5888
    7507     828.2636
    7508     829.3969
    7509     829.4768
    7510     828.0240
    7511     833.0482
    7512     831.9245
    7513     833.5732
    7514     831.9372
    7515     834.0017
    7516     837.2275
    7517     838.7200
    7518     840.0481
    7519     845.2619
    7520     844.9196
    7521     847.2633
    7522     845.9587
    7523     843.9146
    7524     846.8688
    7525     845.5590
    7526     844.5521
    7527     847.7571
    7528     847.9619
    7529     847.4914
    7530     849.1512
    7531     848.6641
    7532     850.4639
    7533     851.6016
    7534     847.2583
    7535     847.1805
    7536     848.4272
    7537     847.9099
    7538     851.9799
    7539     852.0577
    7540     854.6863
    7541     856.0706
    7542     854.8744
    7543     857.8962
    7544     862.2920
    7545     860.2515
    7546     863.7843
    7547     865.2225
    7548     866.8881
    7549     868.7613
    7550     870.0927
    7551     870.5877
    7552     870.8246
    7553     869.5233
    7554     872.0693
    7555     876.1273
    7556     871.6131
    7557     871.7296
    7558     868.9169
    7559     866.1863
    7560     868.4533
    7561     867.0493
    7562     866.6546
    7563     868.3187
    7564     865.1838
    7565     867.9811
    7566     867.0038
    7567     864.1971
    7568     864.9727
    7569     863.6660
    7570     863.7069
    7571     860.9586
    7572     860.5412
    7573     858.3573
    7574     863.6602
    7575     862.0204
    7576     858.3240
    7577     855.3990
    7578     853.5992
    7579     856.6984
    7580     855.8408
    7581     860.2998
    7582     859.6836
    7583     860.0216
    7584     863.3360
    7585     859.7675
    7586     865.9746
    7587     863.3577
    7588     865.9368
    7589     867.1283
    7590     867.7006
    7591     869.0799
    7592     869.6348
    7593     870.3841
    7594     867.8109
    7595     871.9296
    7596     872.5913
    7597     875.2740
    7598     882.6081
    7599     882.8978
    7600     881.5819
    7601     878.3274
    7602     879.5257
    7603     881.6397
    7604     880.3460
    7605     882.3950
    7606     879.1979
    7607     878.8907
    7608     880.4440
    7609     883.2230
    7610     880.6293
    7611     881.2013
    7612     882.3809
    7613     883.0831
    7614     885.7008
    7615     883.7744
    7616     883.9910
    7617     883.3446
    7618     883.0439
    7619     885.1182
    7620     883.4783
    7621     885.8554
    7622     885.5850
    7623     889.1851
    7624     885.6232
    7625     883.5031
    7626     885.2373
    7627     883.7766
    7628     881.0283
    7629     880.6277
    7630     878.5386
    7631     879.4767
    7632     879.9271
    7633     881.5863
    7634     877.6873
    7635     875.8621
    7636     875.4055
    7637     871.8771
    7638     872.5395
    7639     874.7492
    7640     874.4547
    7641     874.5154
    7642     877.7080
    7643     879.8053
    7644     882.5291
    7645     882.1124
    7646     884.6798
    7647     883.9021
    7648     887.6455
    7649     882.2770
    7650     885.3540
    7651     882.5168
    7652     882.3452
    7653     881.2155
    7654     882.9513
    7655     880.5521
    7656     879.2653
    7657     880.1483
    7658     880.0006
    7659     878.8867
    7660     879.8243
    7661     877.0076
    7662     876.9802
    7663     874.7162
    7664     873.2512
    7665     875.8254
    7666     870.4553
    7667     872.5038
    7668     868.3010
    7669     868.8804
    7670     863.6557
    7671     860.6775
    7672     856.3558
    7673     856.4252
    7674     857.0946
    7675     853.6340
    7676     853.6316
    7677     856.1540
    7678     854.9623
    7679     856.9860
    7680     856.0361
    7681     859.6914
    7682     857.8767
    7683     860.4852
    7684     861.9342
    7685     863.5810
    7686     863.8134
    7687     861.6820
    7688     859.9213
    7689     859.7662
    7690     859.6168
    7691     858.0386
    7692     855.4109
    7693     856.3454
    7694     855.9776
    7695     855.2685
    7696     853.2254
    7697     855.1409
    7698     857.0081
    7699     858.0711
    7700     856.8344
    7701     858.8679
    7702     857.7023
    7703     857.0427
    7704     855.1365
    7705     854.3708
    7706     849.6954
    7707     850.9383
    7708     854.9431
    7709     851.9431
    7710     856.5661
    7711     857.7877
    7712     858.0312
    7713     856.4190
    7714     852.2012
    7715     851.1080
    7716     855.6399
    7717     854.3721
    7718     855.2091
    7719     857.6463
    7720     857.7409
    7721     858.5664
    7722     858.5240
    7723     860.8059
    7724     862.2037
    7725     863.1532
    7726     865.7472
    7727     866.1388
    7728     865.6887
    7729     860.8272
    7730     862.2762
    7731     865.5975
    7732     868.3506
    7733     864.0103
    7734     863.3512
    7735     864.4391
    7736     867.9819
    7737     872.1528
    7738     870.0438
    7739     870.8452
    7740     871.7555
    7741     875.1052
    7742     872.1769
    7743     874.6967
    7744     875.4119
    7745     874.0155
    7746     877.3437
    7747     877.5807
    7748     873.2390
    7749     873.7578
    7750     874.5810
    7751     876.0151
    7752     878.1137
    7753     876.2774
    7754     876.2254
    7755     873.5890
    7756     873.0911
    7757     868.9735
    7758     866.3066
    7759     859.0291
    7760     859.8819
    7761     859.0602
    7762     857.5065
    7763     857.6767
    7764     854.8011
    7765     856.5718
    7766     854.2155
    7767     856.2362
    7768     855.6145
    7769     852.8655
    7770     851.4394
    7771     849.4215
    7772     851.0066
    7773     855.4063
    7774     854.8843
    7775     853.3551
    7776     853.8006
    7777     854.1522
    7778     852.0434
    7779     852.3601
    7780     856.0576
    7781     853.0352
    7782     853.0853
    7783     853.1330
    7784     847.7851
    7785     847.8118
    7786     845.9750
    7787     845.0791
    7788     844.0047
    7789     848.3714
    7790     845.6508
    7791     845.0756
    7792     847.6840
    7793     844.5522
    7794     847.6354
    7795     849.2984
    7796     853.1158
    7797     855.3528
    7798     859.2190
    7799     859.0181
    7800     858.4682
    7801     865.3153
    7802     870.4344
    7803     870.1347
    7804     876.4050
    7805     872.3291
    7806     872.6773
    7807     869.1372
    7808     871.9559
    7809     870.7466
    7810     872.8744
    7811     875.6551
    7812     876.9947
    7813     876.7155
    7814     874.4585
    7815     874.2883
    7816     871.8138
    7817     872.9550
    7818     874.2647
    7819     876.0993
    7820     875.1780
    7821     876.1441
    7822     874.6834
    7823     875.3926
    7824     874.1298
    7825     873.7671
    7826     874.2580
    7827     873.9881
    7828     877.6529
    7829     876.2731
    7830     875.1601
    7831     876.8559
    7832     876.2456
    7833     874.6998
    7834     872.4311
    7835     876.0502
    7836     874.9464
    7837     870.9418
    7838     871.4161
    7839     872.3048
    7840     868.6640
    7841     868.6498
    7842     867.5305
    7843     868.7815
    7844     871.7880
    7845     872.0411
    7846     874.4941
    7847     871.7455
    7848     873.3943
    7849     876.4875
    7850     876.9698
    7851     883.4065
    7852     883.6742
    7853     883.8994
    7854     882.7184
    7855     882.9010
    7856     880.0790
    7857     880.1966
    7858     881.3570
    7859     880.6035
    7860     877.0131
    7861     877.7341
    7862     877.8149
    7863     879.7486
    7864     881.5142
    7865     878.7579
    7866     881.2656
    7867     880.9943
    7868     879.4900
    7869     880.3009
    7870     881.8257
    7871     884.7523
    7872     885.3093
    7873     889.6394
    7874     888.4704
    7875     890.6027
    7876     891.3101
    7877     891.6602
    7878     895.9826
    7879     891.0490
    7880     890.0753
    7881     892.2118
    7882     892.6431
    7883     893.7668
    7884     892.9394
    7885     887.2624
    7886     888.1268
    7887     888.0857
    7888     892.8215
    7889     894.1672
    7890     893.5890
    7891     895.7251
    7892     895.1862
    7893     892.7215
    7894     892.3678
    7895     893.3554
    7896     894.3498
    7897     894.0904
    7898     893.2049
    7899     894.7539
    7900     897.6414
    7901     894.1122
    7902     897.4843
    7903     895.6710
    7904     899.2263
    7905     898.0658
    7906     896.8695
    7907     895.9022
    7908     900.0187
    7909     896.2838
    7910     893.8527
    7911     889.9292
    7912     894.2030
    7913     895.0527
    7914     897.2923
    7915     899.2342
    7916     898.6960
    7917     893.8902
    7918     890.3935
    7919     888.5164
    7920     888.7443
    7921     887.3873
    7922     890.6106
    7923     887.3212
    7924     888.1579
    7925     886.8460
    7926     888.1936
    7927     888.9314
    7928     887.2168
    7929     886.1924
    7930     888.9350
    7931     887.8120
    7932     887.9587
    7933     888.8139
    7934     886.5186
    7935     882.1451
    7936     879.9200
    7937     879.2827
    7938     877.7277
    7939     872.7610
    7940     874.7054
    7941     870.5831
    7942     864.3799
    7943     862.3337
    7944     862.6888
    7945     860.7417
    7946     862.7719
    7947     861.0049
    7948     857.8610
    7949     857.2620
    7950     857.9818
    7951     859.1821
    7952     854.7887
    7953     855.8465
    7954     857.4843
    7955     856.0873
    7956     860.7338
    7957     860.0817
    7958     863.4827
    7959     863.6847
    7960     862.8947
    7961     868.2598
    7962     871.5912
    7963     870.7005
    7964     874.7154
    7965     873.3608
    7966     876.5628
    7967     874.1412
    7968     873.9816
    7969     878.1724
    7970     882.3469
    7971     882.5406
    7972     881.9925
    7973     883.7386
    7974     886.5635
    7975     887.4858
    7976     884.1756
    7977     885.0415
    7978     886.0502
    7979     884.1183
    7980     886.3016
    7981     883.4693
    7982     881.3864
    7983     883.7291
    7984     885.1886
    7985     883.9477
    7986     884.4622
    7987     884.2901
    7988     886.5820
    7989     886.0881
    7990     886.1711
    7991     884.1103
    7992     882.2497
    7993     882.1791
    7994     882.7583
    7995     883.2490
    7996     884.0104
    7997     884.1033
    7998     884.4769
    7999     886.1546
    8000     890.1486
    8001     894.0943
    8002     892.2126
    8003     893.1865
    8004     893.2829
    8005     892.9603
    8006     897.3629
    8007     895.5791
    8008     897.1159
    8009     901.3070
    8010     903.5717
    8011     902.7284
    8012     903.7420
    8013     906.2077
    8014     902.6921
    8015     904.5248
    8016     901.4879
    8017     899.4188
    8018     897.9937
    8019     895.6836
    8020     896.7103
    8021     896.4016
    8022     899.9918
    8023     896.8352
    8024     893.7965
    8025     895.0568
    8026     894.7929
    8027     895.5256
    8028     897.8438
    8029     895.5071
    8030     894.9301
    8031     893.8595
    8032     892.8117
    8033     892.5270
    8034     888.1753
    8035     889.4460
    8036     886.9108
    8037     889.4368
    8038     889.7869
    8039     888.9792
    8040     891.1187
    8041     893.1280
    8042     890.6320
    8043     890.8887
    8044     890.1771
    8045     890.7642
    8046     892.4217
    8047     895.4715
    8048     896.0982
    8049     894.9845
    8050     896.5248
    8051     895.4407
    8052     896.8398
    8053     895.8749
    8054     898.0426
    8055     901.3597
    8056     899.0760
    8057     902.5290
    8058     901.1993
    8059     905.2996
    8060     903.0873
    8061     897.2313
    8062     894.8478
    8063     894.9281
    8064     895.0290
    8065     894.4554
    8066     895.1059
    8067     897.0579
    8068     898.3295
    8069     895.7889
    8070     898.7004
    8071     898.9320
    8072     896.1837
    8073     896.7951
    8074     895.8564
    8075     896.9009
    8076     898.8343
    8077     900.7250
    8078     905.7225
    8079     906.3964
    8080     907.5028
    8081     907.8843
    8082     909.6533
    8083     910.6224
    8084     909.2406
    8085     912.8142
    8086     912.7283
    8087     911.3211
    8088     909.7488
    8089     907.5820
    8090     906.6339
    8091     905.7193
    8092     904.7751
    8093     903.6653
    8094     904.8488
    8095     906.7986
    8096     902.7143
    8097     907.0652
    8098     908.6527
    8099     909.7671
    8100     910.9420
    8101     910.6805
    8102     911.5693
    8103     912.2461
    8104     909.9046
    8105     912.5992
    8106     910.5469
    8107     912.3147
    8108     911.2690
    8109     909.5211
    8110     911.7961
    8111     914.5516
    8112     916.1989
    8113     914.4179
    8114     917.2086
    8115     919.2364
    8116     918.0712
    8117     915.6889
    8118     917.5161
    8119     919.6414
    8120     920.1811
    8121     916.7329
    8122     918.7283
    8123     917.2156
    8124     917.7156
    8125     914.9395
    8126     916.5268
    8127     913.5988
    8128     912.9675
    8129     911.2212
    8130     908.9150
    8131     907.7493
    8132     901.7609
    8133     902.6351
    8134     899.9916
    8135     902.8191
    8136     899.6267
    8137     900.4380
    8138     901.8429
    8139     901.1859
    8140     897.1904
    8141     897.0408
    8142     894.8611
    8143     895.5716
    8144     895.9876
    8145     895.2483
    8146     897.9724
    8147     895.7343
    8148     897.0307
    8149     898.9275
    8150     898.6912
    8151     896.4828
    8152     896.9372
    8153     894.9244
    8154     897.0731
    8155     894.1179
    8156     895.2932
    8157     893.4436
    8158     890.9182
    8159     892.2761
    8160     892.6153
    8161     894.9459
    8162     896.1070
    8163     893.7142
    8164     894.0255
    8165     893.6248
    8166     893.8494
    8167     893.7943
    8168     895.0256
    8169     893.9871
    8170     894.8494
    8171     895.4311
    8172     897.9555
    8173     897.6836
    8174     895.7623
    8175     899.6325
    8176     899.6561
    8177     898.7174
    8178     900.5183
    8179     904.4697
    8180     902.8976
    8181     903.6505
    8182     902.7540
    8183     904.1378
    8184     906.9298
    8185     906.0628
    8186     906.0391
    8187     905.2668
    8188     902.4956
    8189     902.8962
    8190     905.9376
    8191     906.9538
    8192     907.9071
    8193     907.2903
    8194     905.2296
    8195     904.5792
    8196     906.3934
    8197     900.9833
    8198     903.8553
    8199     905.4750
    8200     906.5178
    8201     907.0056
    8202     908.3328
    8203     909.2779
    8204     908.6342
    8205     906.8466
    8206     906.0462
    8207     901.1827
    8208     901.0417
    8209     904.0405
    8210     903.3075
    8211     906.0472
    8212     907.7518
    8213     904.0477
    8214     901.7736
    8215     902.3280
    8216     903.0313
    8217     895.4390
    8218     893.1455
    8219     893.4647
    8220     894.0118
    8221     895.8711
    8222     893.7265
    8223     893.4573
    8224     897.2525
    8225     894.9196
    8226     889.8754
    8227     889.0757
    8228     889.9577
    8229     894.5818
    8230     893.7619
    8231     890.1637
    8232     891.8911
    8233     887.3966
    8234     889.1948
    8235     888.8391
    8236     888.4033
    8237     888.8318
    8238     894.9285
    8239     891.9106
    8240     886.5115
    8241     880.5506
    8242     876.5767
    8243     873.5405
    8244     871.4410
    8245     868.2314
    8246     869.1599
    8247     866.0404
    8248     864.9791
    8249     863.9039
    8250     861.9094
    8251     861.2410
    8252     860.1053
    8253     865.1634
    8254     862.6903
    8255     864.8216
    8256     870.4908
    8257     867.2513
    8258     869.2811
    8259     870.8443
    8260     871.5854
    8261     871.6398
    8262     876.6832
    8263     875.8492
    8264     873.8773
    8265     876.3134
    8266     878.4185
    8267     879.9722
    8268     876.7299
    8269     875.3900
    8270     871.2220
    8271     870.4127
    8272     866.9313
    8273     864.6428
    8274     863.2424
    8275     860.6698
    8276     864.6570
    8277     864.0027
    8278     863.3448
    8279     862.9842
    8280     866.8552
    8281     865.2579
    8282     862.2443
    8283     858.2229
    8284     857.0292
    8285     857.7230
    8286     858.3371
    8287     860.3172
    8288     862.0613
    8289     859.6204
    8290     857.4137
    8291     862.8267
    8292     863.5495
    8293     863.6251
    8294     868.5477
    8295     867.3533
    8296     869.6115
    8297     869.4111
    8298     868.8621
    8299     867.6526
    8300     868.9353
    8301     867.8962
    8302     871.2400
    8303     873.7226
    8304     876.3719
    8305     877.5443
    8306     877.6744
    8307     873.7060
    8308     874.6636
    8309     869.6985
    8310     867.8375
    8311     864.8078
    8312     864.2425
    8313     864.7899
    8314     865.0992
    8315     864.6840
    8316     863.0331
    8317     867.3308
    8318     870.1529
    8319     871.8698
    8320     870.8044
    8321     870.8404
    8322     868.3617
    8323     871.1317
    8324     874.0286
    8325     874.9968
    8326     875.6214
    8327     876.8109
    8328     877.0727
    8329     877.1988
    8330     875.6256
    8331     876.8276
    8332     877.6565
    8333     879.4782
    8334     881.4295
    8335     887.2671
    8336     888.6802
    8337     889.5534
    8338     891.6778
    8339     892.2899
    8340     894.0958
    8341     892.9662
    8342     894.5590
    8343     896.2670
    8344     897.2573
    8345     901.6287
    8346     901.9316
    8347     900.8619
    8348     903.2528
    8349     900.9919
    8350     903.5431
    8351     896.9477
    8352     893.3318
    8353     889.8121
    8354     885.5133
    8355     887.0999
    8356     887.5813
    8357     888.8762
    8358     886.3655
    8359     886.4081
    8360     884.3660
    8361     886.9044
    8362     887.4686
    8363     888.8674
    8364     887.2341
    8365     887.1715
    8366     892.1688
    8367     889.0406
    8368     888.5691
    8369     888.1740
    8370     890.0470
    8371     888.0533
    8372     884.3627
    8373     883.0008
    8374     881.5326
    8375     882.5063
    8376     881.0410
    8377     882.6612
    8378     882.4430
    8379     881.2005
    8380     878.0593
    8381     880.9705
    8382     881.4707
    8383     881.4357
    8384     881.2246
    8385     882.2400
    8386     882.1188
    8387     882.1759
    8388     884.8105
    8389     887.7069
    8390     887.5603
    8391     891.4614
    8392     886.8940
    8393     887.0693
    8394     889.4984
    8395     887.4770
    8396     888.9684
    8397     887.3968
    8398     888.6850
    8399     889.1881
    8400     887.9799
    8401     887.4745
    8402     885.6902
    8403     888.3296
    8404     887.6017
    8405     886.3094
    8406     881.9544
    8407     883.6880
    8408     881.0479
    8409     880.2677
    8410     877.4920
    8411     876.6169
    8412     878.9202
    8413     879.5449
    8414     879.0946
    8415     884.8541
    8416     886.2021
    8417     889.6270
    8418     889.0547
    8419     890.6554
    8420     892.2689
    8421     891.6525
    8422     890.3823
    8423     892.3306
    8424     893.8605
    8425     895.8640
    8426     894.0076
    8427     893.1904
    8428     892.0518
    8429     891.7993
    8430     894.3566
    8431     895.8678
    8432     896.9351
    8433     897.0390
    8434     897.2400
    8435     897.3081
    8436     893.8839
    8437     897.0088
    8438     895.0440
    8439     902.0913
    8440     902.4349
    8441     907.3592
    8442     906.1955
    8443     905.7188
    8444     906.3048
    8445     905.1052
    8446     910.0645
    8447     907.3209
    8448     907.2342
    8449     904.8121
    8450     905.6565
    8451     905.5842
    8452     908.1025
    8453     907.6985
    8454     908.5734
    8455     910.1606
    8456     910.7545
    8457     908.2228
    8458     907.1085
    8459     907.8756
    8460     905.7569
    8461     907.8590
    8462     904.9328
    8463     904.2596
    8464     900.3934
    8465     904.2408
    8466     903.4990
    8467     901.5086
    8468     902.0654
    8469     898.6670
    8470     896.1805
    8471     897.0701
    8472     894.1564
    8473     895.5894
    8474     893.2480
    8475     890.4413
    8476     891.4042
    8477     894.2452
    8478     893.6156
    8479     895.9228
    8480     896.5168
    8481     899.4678
    8482     895.9768
    8483     895.8452
    8484     900.3781
    8485     898.7836
    8486     899.4888
    8487     899.9263
    8488     895.4945
    8489     895.3391
    8490     898.0041
    8491     898.1973
    8492     900.1019
    8493     902.7240
    8494     898.4694
    8495     897.4656
    8496     896.2296
    8497     893.0489
    8498     894.5556
    8499     889.9610
    8500     887.7061
    8501     884.9912
    8502     880.5958
    8503     885.3015
    8504     887.5086
    8505     886.5768
    8506     886.3084
    8507     887.4913
    8508     888.0097
    8509     886.5243
    8510     888.7337
    8511     890.4235
    8512     886.3800
    8513     888.9707
    8514     885.0715
    8515     888.3574
    8516     889.8234
    8517     895.0865
    8518     902.4321
    8519     902.7508
    8520     903.1236
    8521     904.2242
    8522     904.8341
    8523     905.2614
    8524     904.9577
    8525     904.9783
    8526     906.0896
    8527     908.8180
    8528     909.8625
    8529     910.9699
    8530     913.2063
    8531     909.8945
    8532     909.6878
    8533     907.5517
    8534     910.3255
    8535     906.4173
    8536     904.6481
    8537     900.9654
    8538     899.0155
    8539     899.1302
    8540     899.3690
    8541     898.7579
    8542     900.6684
    8543     897.5904
    8544     901.2576
    8545     898.9912
    8546     903.4492
    8547     902.6685
    8548     903.1665
    8549     906.5664
    8550     905.1713
    8551     908.8174
    8552     909.9927
    8553     912.5305
    8554     911.5233
    8555     908.0610
    8556     907.5596
    8557     906.7822
    8558     906.3476
    8559     906.2226
    8560     907.3906
    8561     904.5852
    8562     905.2241
    8563     905.2299
    8564     903.6368
    8565     901.6532
    8566     901.2481
    8567     899.4765
    8568     901.8451
    8569     902.1578
    8570     900.2068
    8571     898.4902
    8572     900.9233
    8573     900.2529
    8574     904.2063
    8575     901.7883
    8576     908.7279
    8577     905.7204
    8578     908.2190
    8579     906.6981
    8580     906.1365
    8581     904.4669
    8582     902.2479
    8583     904.8395
    8584     908.2854
    8585     910.4904
    8586     911.3760
    8587     910.7533
    8588     913.2353
    8589     908.2064
    8590     909.0172
    8591     906.0591
    8592     902.9098
    8593     901.8855
    8594     903.8919
    8595     903.2231
    8596     902.3808
    8597     904.1081
    8598     901.3969
    8599     902.6886
    8600     904.2255
    8601     905.4247
    8602     907.8617
    8603     907.4221
    8604     909.5138
    8605     910.6180
    8606     910.3334
    8607     912.4440
    8608     908.5980
    8609     911.8391
    8610     912.6335
    8611     908.5655
    8612     903.5662
    8613     905.4207
    8614     902.8531
    8615     909.6956
    8616     908.4859
    8617     909.8750
    8618     911.8744
    8619     909.1929
    8620     905.6569
    8621     904.8762
    8622     903.0415
    8623     904.1220
    8624     904.1001
    8625     905.9649
    8626     906.4860
    8627     906.8982
    8628     906.5387
    8629     907.2093
    8630     907.0481
    8631     903.9238
    8632     905.8261
    8633     900.2808
    8634     902.9937
    8635     905.2418
    8636     906.0298
    8637     905.5094
    8638     906.9422
    8639     908.7296
    8640     906.9740
    8641     907.1010
    8642     905.0757
    8643     906.9834
    8644     904.9290
    8645     903.9490
    8646     905.3473
    8647     903.1554
    8648     902.0421
    8649     901.9381
    8650     899.1739
    8651     898.2937
    8652     898.0994
    8653     900.4891
    8654     901.1782
    8655     903.8779
    8656     904.7284
    8657     905.8563
    8658     905.4996
    8659     903.5246
    8660     904.0839
    8661     902.3084
    8662     901.5314
    8663     900.1391
    8664     896.0379
    8665     892.8997
    8666     892.9928
    8667     888.2188
    8668     888.3230
    8669     886.5825
    8670     885.2468
    8671     884.5906
    8672     880.8809
    8673     879.5809
    8674     879.9607
    8675     880.6930
    8676     880.8066
    8677     877.8733
    8678     880.5591
    8679     880.7622
    8680     875.6455
    8681     877.5608
    8682     874.5253
    8683     871.0828
    8684     869.4696
    8685     868.8579
    8686     874.2010
    8687     874.3246
    8688     877.8477
    8689     879.1317
    8690     879.3482
    8691     881.5384
    8692     880.3671
    8693     881.4530
    8694     879.4035
    8695     880.6054
    8696     883.2940
    8697     884.2036
    8698     883.6025
    8699     884.0557
    8700     889.7235
    8701     890.0121
    8702     894.9001
    8703     895.8855
    8704     892.6598
    8705     887.9152
    8706     888.1267
    8707     886.5289
    8708     884.7028
    8709     881.3080
    8710     878.9153
    8711     878.2344
    8712     871.4523
    8713     874.1901
    8714     872.8977
    8715     869.4367
    8716     869.1148
    8717     867.3534
    8718     864.8082
    8719     863.1623
    8720     862.4027
    8721     862.5978
    8722     858.5372
    8723     859.3419
    8724     859.0529
    8725     856.2902
    8726     858.2158
    8727     858.5693
    8728     858.1354
    8729     858.7599
    8730     864.1176
    8731     859.5102
    8732     860.8369
    8733     866.0860
    8734     866.9982
    8735     867.5024
    8736     868.5414
    8737     867.6109
    8738     861.1745
    8739     860.3277
    8740     856.9608
    8741     855.5385
    8742     850.7342
    8743     846.4509
    8744     847.8634
    8745     844.7235
    8746     844.8970
    8747     843.5170
    8748     843.6990
    8749     837.5508
    8750     835.5759
    8751     834.7448
    8752     833.1747
    8753     831.1235
    8754     828.9908
    8755     825.8265
    8756     822.6490
    8757     821.8123
    8758     820.5839
    8759     820.8658
    8760     814.9966
    8761     817.3568
    8762     813.6716
    8763     814.3332
    8764     812.2371
    8765     810.2893
    8766     811.0931
    8767     809.2077
    8768     811.9927
    8769     816.1185
    8770     818.7271
    8771     820.8075
    8772     820.7354
    8773     825.5021
    8774     830.1715
    8775     831.4657
    8776     833.1585
    8777     835.8011
    8778     835.1520
    8779     836.9020
    8780     841.2193
    8781     836.6007
    8782     844.0758
    8783     843.4967
    8784     843.5965
    8785     844.2150
    8786     843.2073
    8787     841.7221
    8788     841.2777
    8789     841.8572
    8790     841.2116
    8791     842.7783
    8792     842.3395
    8793     834.5379
    8794     839.4518
    8795     838.6403
    8796     836.7788
    8797     834.3354
    8798     837.7254
    8799     834.0099
    8800     838.3543
    8801     833.8624
    8802     833.0352
    8803     828.8092
    8804     828.0128
    8805     829.7373
    8806     826.1909
    8807     823.2442
    8808     821.1636
    8809     819.9853
    8810     823.3012
    8811     821.7575
    8812     818.4059
    8813     817.0342
    8814     815.5650
    8815     814.1421
    8816     813.4942
    8817     809.4766
    8818     807.8020
    8819     806.3312
    8820     805.2164
    8821     804.3035
    8822     803.9358
    8823     804.8814
    8824     805.0567
    8825     802.3552
    8826     801.6955
    8827     804.0247
    8828     805.0085
    8829     804.9998
    8830     803.8271
    8831     802.5876
    8832     801.3189
    8833     804.1689
    8834     802.0631
    8835     800.7905
    8836     798.2327
    8837     797.0784
    8838     796.0027
    8839     797.9979
    8840     795.0873
    8841     798.2502
    8842     800.9995
    8843     800.1232
    8844     798.4544
    8845     798.4923
    8846     797.2153
    8847     796.2397
    8848     796.7346
    8849     796.1735
    8850     793.6021
    8851     795.4711
    8852     798.2819
    8853     796.8373
    8854     796.7656
    8855     795.0310
    8856     793.8733
    8857     792.2676
    8858     790.9518
    8859     791.7303
    8860     793.4202
    8861     792.8249
    8862     794.4213
    8863     795.0676
    8864     798.9302
    8865     801.0002
    8866     799.9597
    8867     797.0109
    8868     801.8731
    8869     800.0000
    8870     798.7413
    8871     801.2619
    8872     802.1565
    8873     802.0739
    8874     802.5558
    8875     804.3762
    8876     800.9967
    8877     800.6591
    8878     798.4640
    8879     796.5270
    8880     795.4394
    8881     796.8692
    8882     796.3675
    8883     796.3215
    8884     796.1142
    8885     795.2576
    8886     799.1663
    8887     804.4130
    8888     804.5987
    8889     805.1111
    8890     808.2000
    8891     808.4564
    8892     808.1662
    8893     809.3964
    8894     808.5170
    8895     812.8435
    8896     814.2945
    8897     816.4391
    8898     822.7722
    8899     823.3826
    8900     828.0677
    8901     830.7113
    8902     828.7716
    8903     830.1658
    8904     831.7561
    8905     831.3018
    8906     832.2255
    8907     828.1735
    8908     830.4732
    8909     831.8278
    8910     830.1725
    8911     829.5146
    8912     829.6147
    8913     827.8268
    8914     833.0227
    8915     832.5859
    8916     840.9694
    8917     844.1977
    8918     840.5188
    8919     835.1302
    8920     836.6117
    8921     838.2698
    8922     841.0403
    8923     839.6887
    8924     842.6631
    8925     843.5984
    8926     845.3478
    8927     848.2522
    8928     844.8986
    8929     847.2182
    8930     848.3499
    8931     848.4189
    8932     847.7157
    8933     844.8541
    8934     844.3889
    8935     843.1719
    8936     847.3459
    8937     845.7566
    8938     847.2174
    8939     848.9523
    8940     849.1200
    8941     850.1589
    8942     848.3326
    8943     847.4777
    8944     845.8358
    8945     847.2280
    8946     847.6602
    8947     843.3890
    8948     846.2353
    8949     847.4865
    8950     842.2277
    8951     840.1192
    8952     832.8930
    8953     833.0914
    8954     832.3614
    8955     829.6028
    8956     824.1941
    8957     824.6533
    8958     822.6394
    8959     821.7752
    8960     824.5391
    8961     821.5169
    8962     823.0509
    8963     823.2043
    8964     822.2555
    8965     822.5320
    8966     825.3025
    8967     821.7113
    8968     818.4109
    8969     816.9019
    8970     818.7205
    8971     818.6133
    8972     820.3492
    8973     820.8238
    8974     818.7862
    8975     818.3559
    8976     818.0197
    8977     819.0462
    8978     819.0860
    8979     818.2042
    8980     816.9605
    8981     816.1464
    8982     811.7600
    8983     813.8522
    8984     814.6207
    8985     815.4578
    8986     816.0097
    8987     815.9144
    8988     818.4821
    8989     813.2147
    8990     812.8468
    8991     811.9276
    8992     812.0951
    8993     811.5483
    8994     815.2192
    8995     808.9583
    8996     808.7593
    8997     808.8006
    8998     809.3252
    8999     812.4266
    9000     810.2830
    9001     811.1024
    9002     814.7444
    9003     816.5135
    9004     815.7854
    9005     817.7873
    9006     815.8197
    9007     817.0840
    9008     818.0744
    9009     816.5531
    9010     817.2382
    9011     818.4652
    9012     819.0166
    9013     818.4924
    9014     818.7101
    9015     821.0299
    9016     822.5345
    9017     821.4798
    9018     819.0858
    9019     816.2573
    9020     815.8310
    9021     813.0746
    9022     813.7532
    9023     814.3298
    9024     811.3352
    9025     809.0360
    9026     804.6553
    9027     803.7847
    9028     805.8893
    9029     803.4540
    9030     802.6644
    9031     800.2594
    9032     796.8896
    9033     793.6914
    9034     790.0512
    9035     784.8275
    9036     780.9744
    9037     778.4622
    9038     776.6067
    9039     773.2213
    9040     771.4893
    9041     771.6279
    9042     766.2510
    9043     767.5406
    9044     765.6588
    9045     767.4792
    9046     769.0283
    9047     767.5210
    9048     768.0409
    9049     769.2794
    9050     767.0002
    9051     770.3245
    9052     769.5987
    9053     770.1646
    9054     773.2055
    9055     775.1863
    9056     772.7848
    9057     775.6761
    9058     776.4119
    9059     780.4387
    9060     780.7458
    9061     782.9305
    9062     784.6955
    9063     782.1298
    9064     781.5838
    9065     782.6661
    9066     781.3164
    9067     784.1912
    9068     786.3741
    9069     782.8872
    9070     782.7460
    9071     784.3829
    9072     785.3047
    9073     786.1987
    9074     784.3421
    9075     783.8824
    9076     782.7610
    9077     787.5727
    9078     787.5267
    9079     787.5969
    9080     789.5241
    9081     788.1417
    9082     783.9280
    9083     783.5280
    9084     786.3183
    9085     788.7501
    9086     791.3858
    9087     792.4276
    9088     796.3603
    9089     796.5969
    9090     798.3466
    9091     801.3047
    9092     803.0419
    9093     802.5929
    9094     800.7570
    9095     798.5401
    9096     798.6890
    9097     795.8037
    9098     792.5541
    9099     793.1825
    9100     788.3710
    9101     788.2348
    9102     785.0829
    9103     788.1350
    9104     788.6373
    9105     788.6892
    9106     789.3272
    9107     786.0858
    9108     785.5073
    9109     786.6065
    9110     784.9357
    9111     789.8433
    9112     786.4915
    9113     783.8195
    9114     781.2100
    9115     780.3975
    9116     777.2213
    9117     777.3701
    9118     775.5008
    9119     774.8223
    9120     775.6613
    9121     772.6880
    9122     772.1387
    9123     768.9068
    9124     765.5677
    9125     764.5749
    9126     760.8045
    9127     762.8934
    9128     762.5011
    9129     764.9863
    9130     766.0877
    9131     766.8893
    9132     764.3867
    9133     768.0697
    9134     768.3247
    9135     769.5100
    9136     769.3611
    9137     770.9405
    9138     771.6135
    9139     773.9364
    9140     774.1787
    9141     776.6094
    9142     773.9853
    9143     778.3103
    9144     778.1661
    9145     778.6126
    9146     775.2979
    9147     774.8984
    9148     775.9136
    9149     773.9699
    9150     775.4565
    9151     773.4495
    9152     771.5663
    9153     771.8460
    9154     772.0271
    9155     774.3979
    9156     773.5041
    9157     770.4567
    9158     774.3717
    9159     772.7327
    9160     771.5269
    9161     771.3780
    9162     772.4479
    9163     771.4715
    9164     771.2937
    9165     771.6581
    9166     770.3263
    9167     769.0573
    9168     766.2374
    9169     769.1398
    9170     769.4637
    9171     768.7174
    9172     768.9617
    9173     767.6797
    9174     770.5208
    9175     768.3413
    9176     767.1595
    9177     766.4333
    9178     766.5913
    9179     767.2721
    9180     766.7619
    9181     764.0420
    9182     766.6200
    9183     766.2959
    9184     766.4777
    9185     768.6213
    9186     769.1951
    9187     770.8663
    9188     771.8483
    9189     773.3878
    9190     774.6316
    9191     774.1977
    9192     776.6059
    9193     774.1983
    9194     776.0603
    9195     776.6724
    9196     777.0211
    9197     773.0996
    9198     772.6013
    9199     771.9002
    9200     769.7370
    9201     773.1110
    9202     772.3914
    9203     770.1785
    9204     769.2048
    9205     764.9835
    9206     767.3999
    9207     766.4317
    9208     768.8487
    9209     766.9990
    9210     766.0837
    9211     766.0189
    9212     764.1033
    9213     762.0514
    9214     756.8099
    9215     760.3428
    9216     756.5863
    9217     758.1890
    9218     755.0745
    9219     758.3678
    9220     758.2000
    9221     756.9016
    9222     759.4023
    9223     759.6276
    9224     761.1326
    9225     762.0510
    9226     762.2188
    9227     762.5188
    9228     761.4774
    9229     766.7218
    9230     765.5775
    9231     766.5099
    9232     764.7722
    9233     767.0412
    9234     766.1212
    9235     772.1569
    9236     770.4027
    9237     772.1667
    9238     771.6289
    9239     768.6978
    9240     772.0825
    9241     771.9085
    9242     775.4177
    9243     777.3809
    9244     778.2218
    9245     784.6777
    9246     781.2212
    9247     787.0338
    9248     787.8017
    9249     783.9585
    9250     785.3748
    9251     784.2770
    9252     787.1842
    9253     784.8469
    9254     780.8941
    9255     781.1747
    9256     782.7308
    9257     785.2575
    9258     786.5540
    9259     790.1685
    9260     791.5848
    9261     786.4428
    9262     790.9534
    9263     793.1491
    9264     795.4215
    9265     797.5977
    9266     800.6881
    9267     800.8441
    9268     802.7858
    9269     807.2175
    9270     808.8168
    9271     809.3271
    9272     812.3128
    9273     810.4812
    9274     811.2373
    9275     809.6571
    9276     807.4562
    9277     811.9204
    9278     813.1505
    9279     816.6034
    9280     817.2422
    9281     819.6072
    9282     820.1793
    9283     819.5568
    9284     820.2249
    9285     823.3313
    9286     824.1121
    9287     825.4913
    9288     825.7041
    9289     827.0433
    9290     824.9550
    9291     825.6451
    9292     825.1190
    9293     824.0232
    9294     820.5465
    9295     824.0968
    9296     823.1141
    9297     822.4411
    9298     825.3654
    9299     827.1886
    9300     826.2812
    9301     831.3452
    9302     828.7054
    9303     832.7042
    9304     828.1783
    9305     831.0949
    9306     831.3767
    9307     831.7335
    9308     830.9651
    9309     832.6463
    9310     833.7943
    9311     829.5927
    9312     833.1126
    9313     827.9428
    9314     832.8802
    9315     831.9568
    9316     831.4917
    9317     832.1936
    9318     833.4774
    9319     833.1626
    9320     832.9072
    9321     835.2395
    9322     834.6818
    9323     837.1284
    9324     835.0416
    9325     836.1236
    9326     834.0986
    9327     833.5511
    9328     835.8282
    9329     831.3310
    9330     831.0284
    9331     834.3661
    9332     835.8520
    9333     835.3582
    9334     834.9477
    9335     834.4587
    9336     834.9996
    9337     834.0824
    9338     833.3621
    9339     835.4485
    9340     835.4321
    9341     836.4059
    9342     836.0266
    9343     836.4641
    9344     839.5967
    9345     837.7051
    9346     836.2487
    9347     839.9562
    9348     836.4944
    9349     838.0719
    9350     833.1339
    9351     834.3087
    9352     832.9679
    9353     834.8557
    9354     833.0717
    9355     829.7869
    9356     828.2949
    9357     829.6563
    9358     831.3576
    9359     836.6650
    9360     839.1457
    9361     841.0177
    9362     841.8572
    9363     840.6249
    9364     840.7237
    9365     836.1021
    9366     832.6152
    9367     832.3648
    9368     827.3496
    9369     827.3952
    9370     828.2279
    9371     827.1862
    9372     824.0283
    9373     817.2293
    9374     818.5853
    9375     820.5665
    9376     816.9038
    9377     816.4865
    9378     817.6842
    9379     819.9241
    9380     817.6492
    9381     820.0713
    9382     820.2929
    9383     816.6699
    9384     816.8927
    9385     814.6635
    9386     814.2261
    9387     814.1935
    9388     813.9576
    9389     816.1271
    9390     818.1414
    9391     817.4221
    9392     816.3439
    9393     818.1009
    9394     820.1507
    9395     815.8133
    9396     820.2284
    9397     822.6986
    9398     822.8842
    9399     827.2936
    9400     823.5095
    9401     826.6799
    9402     826.7346
    9403     828.4945
    9404     823.4881
    9405     821.9986
    9406     817.3974
    9407     815.8539
    9408     818.8113
    9409     815.2316
    9410     813.9125
    9411     815.4910
    9412     814.2694
    9413     811.1939
    9414     812.8795
    9415     812.5976
    9416     812.5925
    9417     812.4966
    9418     812.7589
    9419     812.8962
    9420     813.2511
    9421     815.6341
    9422     812.9006
    9423     816.0711
    9424     817.2726
    9425     813.7360
    9426     810.0436
    9427     810.2454
    9428     808.1418
    9429     806.2504
    9430     807.5442
    9431     806.6664
    9432     803.2265
    9433     804.0355
    9434     805.8303
    9435     809.1456
    9436     804.9867
    9437     805.7421
    9438     809.3470
    9439     813.8789
    9440     811.8062
    9441     812.4878
    9442     814.8501
    9443     811.8147
    9444     810.5695
    9445     807.6231
    9446     807.3644
    9447     805.1331
    9448     804.7228
    9449     803.2428
    9450     801.0884
    9451     801.2071
    9452     802.6679
    9453     803.0975
    9454     802.4276
    9455     805.6669
    9456     804.1963
    9457     804.1783
    9458     806.2299
    9459     802.9066
    9460     802.8997
    9461     803.0779
    9462     803.3529
    9463     802.3506
    9464     803.8531
    9465     804.8297
    9466     803.8136
    9467     803.7865
    9468     804.2413
    9469     806.1596
    9470     803.7545
    9471     805.2642
    9472     806.1173
    9473     804.5817
    9474     802.8065
    9475     803.7244
    9476     801.7590
    9477     802.4738
    9478     800.2999
    9479     803.4361
    9480     803.0067
    9481     802.7856
    9482     804.5035
    9483     804.9188
    9484     805.7866
    9485     808.5727
    9486     810.6160
    9487     810.3681
    9488     808.8766
    9489     806.8145
    9490     810.4932
    9491     808.5556
    9492     812.3937
    9493     811.4018
    9494     812.0952
    9495     815.0698
    9496     817.6672
    9497     815.7766
    9498     815.4876
    9499     816.2758
    9500     816.1911
    9501     819.2519
    9502     822.3833
    9503     825.9896
    9504     825.3099
    9505     822.8679
    9506     821.5026
    9507     823.0388
    9508     822.6485
    9509     820.1237
    9510     823.1054
    9511     824.5847
    9512     825.9634
    9513     822.0519
    9514     821.0548
    9515     819.1287
    9516     819.6152
    9517     821.0974
    9518     819.8950
    9519     819.1868
    9520     817.2500
    9521     815.5292
    9522     817.6442
    9523     816.6118
    9524     816.1943
    9525     812.5447
    9526     813.1090
    9527     811.0097
    9528     807.6445
    9529     805.4257
    9530     803.2596
    9531     801.3280
    9532     800.0475
    9533     799.4362
    9534     799.7699
    9535     798.5048
    9536     799.3105
    9537     802.1567
    9538     797.6942
    9539     798.6424
    9540     795.1687
    9541     797.5743
    9542     797.1353
    9543     801.1772
    9544     798.5036
    9545     799.7237
    9546     800.0269
    9547     800.3482
    9548     799.7861
    9549     799.0420
    9550     797.9843
    9551     798.9770
    9552     798.2933
    9553     796.6992
    9554     795.4451
    9555     794.6536
    9556     794.2186
    9557     793.2286
    9558     789.3280
    9559     789.3799
    9560     788.4512
    9561     787.9810
    9562     788.0292
    9563     785.8881
    9564     782.4350
    9565     779.6982
    9566     780.5283
    9567     780.4402
    9568     777.0764
    9569     778.6285
    9570     781.4058
    9571     784.8310
    9572     787.0708
    9573     787.9984
    9574     794.1388
    9575     794.3857
    9576     800.3235
    9577     801.7464
    9578     804.9925
    9579     806.9732
    9580     809.9051
    9581     809.4359
    9582     807.4808
    9583     810.5612
    9584     808.1343
    9585     809.4475
    9586     810.8046
    9587     812.6023
    9588     807.8772
    9589     812.1833
    9590     814.5809
    9591     813.3482
    9592     814.2492
    9593     813.7404
    9594     813.1481
    9595     813.7733
    9596     812.9558
    9597     811.4312
    9598     808.6449
    9599     809.3612
    9600     808.5206
    9601     805.7260
    9602     808.7476
    9603     806.4118
    9604     808.3589
    9605     808.0713
    9606     807.8242
    9607     802.8671
    9608     802.6940
    9609     799.4127
    9610     800.8984
    9611     801.3134
    9612     801.1300
    9613     804.5418
    9614     802.3945
    9615     802.3065
    9616     805.2936
    9617     806.1904
    9618     807.8639
    9619     808.5103
    9620     810.2212
    9621     811.3264
    9622     810.2631
    9623     807.1179
    9624     808.1903
    9625     806.3682
    9626     809.1311
    9627     810.5225
    9628     807.7925
    9629     808.2510
    9630     811.9818
    9631     810.6283
    9632     808.7452
    9633     809.7908
    9634     810.7968
    9635     811.6493
    9636     816.3287
    9637     814.3706
    9638     816.2092
    9639     812.6855
    9640     816.1635
    9641     813.7715
    9642     809.1266
    9643     806.2486
    9644     805.6830
    9645     803.7958
    9646     800.3346
    9647     794.4425
    9648     792.2881
    9649     790.1900
    9650     789.0798
    9651     787.9849
    9652     786.4187
    9653     786.4573
    9654     785.5921
    9655     789.7699
    9656     790.8675
    9657     788.0228
    9658     788.0281
    9659     788.5387
    9660     789.7719
    9661     787.8563
    9662     790.3844
    9663     792.5618
    9664     792.1011
    9665     792.1146
    9666     795.0567
    9667     796.9440
    9668     802.0116
    9669     801.4741
    9670     806.3916
    9671     804.5024
    9672     805.0901
    9673     809.3261
    9674     809.6102
    9675     810.8221
    9676     808.7729
    9677     805.7870
    9678     804.5413
    9679     804.9343
    9680     799.9950
    9681     796.0176
    9682     797.7427
    9683     799.3945
    9684     800.0108
    9685     799.9807
    9686     794.5598
    9687     795.3607
    9688     789.3273
    9689     786.4755
    9690     782.1242
    9691     779.6255
    9692     775.7076
    9693     774.7530
    9694     774.8214
    9695     772.9121
    9696     776.2578
    9697     778.1098
    9698     780.2826
    9699     781.4648
    9700     784.2331
    9701     782.4126
    9702     784.1144
    9703     788.9200
    9704     789.0238
    9705     791.8918
    9706     789.6042
    9707     793.0599
    9708     790.2616
    9709     788.2496
    9710     786.3518
    9711     786.3988
    9712     787.0965
    9713     786.3966
    9714     788.3990
    9715     787.1935
    9716     788.9042
    9717     790.5014
    9718     788.5678
    9719     788.6314
    9720     790.1301
    9721     786.8163
    9722     786.6441
    9723     787.5232
    9724     788.4818
    9725     789.9910
    9726     790.4372
    9727     790.3143
    9728     791.0547
    9729     791.5849
    9730     788.3329
    9731     787.3223
    9732     785.2417
    9733     784.2629
    9734     783.6597
    9735     782.5494
    9736     781.6169
    9737     782.0626
    9738     780.3948
    9739     780.7841
    9740     783.3578
    9741     783.9554
    9742     785.1523
    9743     783.9287
    9744     784.9023
    9745     787.0985
    9746     789.6761
    9747     794.4531
    9748     792.2404
    9749     792.6060
    9750     793.3439
    9751     792.4353
    9752     795.7552
    9753     797.7959
    9754     800.3440
    9755     801.3178
    9756     804.3191
    9757     802.8166
    9758     802.4683
    9759     803.7327
    9760     801.7630
    9761     802.9642
    9762     802.4060
    9763     805.3467
    9764     806.8977
    9765     801.4181
    9766     800.1731
    9767     802.5311
    9768     803.3252
    9769     799.9337
    9770     796.2188
    9771     797.9494
    9772     795.2411
    9773     796.9714
    9774     792.5087
    9775     790.3485
    9776     790.4945
    9777     786.7905
    9778     789.4623
    9779     784.6055
    9780     786.5120
    9781     785.6614
    9782     785.7561
    9783     782.7254
    9784     786.3759
    9785     784.2018
    9786     786.7267
    9787     789.7055
    9788     788.4775
    9789     787.8037
    9790     785.9583
    9791     784.0220
    9792     785.2850
    9793     782.2875
    9794     780.7135
    9795     779.6927
    9796     778.2215
    9797     777.3964
    9798     781.9977
    9799     783.2355
    9800     781.6265
    9801     782.4714
    9802     783.0362
    9803     785.9003
    9804     784.0969
    9805     785.5277
    9806     787.3708
    9807     790.5770
    9808     792.6145
    9809     789.4651
    9810     791.7334
    9811     792.1471
    9812     791.7429
    9813     789.4348
    9814     789.9694
    9815     787.9359
    9816     788.2477
    9817     785.3570
    9818     788.8891
    9819     786.4081
    9820     785.9444
    9821     785.9020
    9822     781.1174
    9823     780.3300
    9824     781.0136
    9825     780.4428
    9826     778.5861
    9827     779.1786
    9828     779.9833
    9829     784.7887
    9830     781.8311
    9831     780.3388
    9832     780.1447
    9833     778.2670
    9834     776.2145
    9835     777.5646
    9836     778.0827
    9837     777.7112
    9838     778.4654
    9839     777.1480
    9840     776.3576
    9841     773.0505
    9842     775.6987
    9843     775.1899
    9844     774.1669
    9845     773.1509
    9846     770.8038
    9847     770.7604
    9848     769.1447
    9849     768.1861
    9850     767.7799
    9851     765.8258
    9852     764.4717
    9853     763.0406
    9854     760.8380
    9855     757.5469
    9856     753.1575
    9857     752.1661
    9858     750.6063
    9859     751.2470
    9860     748.0946
    9861     750.7751
    9862     747.8737
    9863     746.1266
    9864     746.0085
    9865     743.6853
    9866     743.3322
    9867     746.3158
    9868     743.6305
    9869     744.2620
    9870     742.4701
    9871     742.3879
    9872     741.9852
    9873     741.8007
    9874     743.6284
    9875     745.3024
    9876     746.4961
    9877     747.1449
    9878     741.8254
    9879     744.0725
    9880     744.0932
    9881     743.7894
    9882     746.6175
    9883     749.2344
    9884     749.6316
    9885     751.5966
    9886     753.9350
    9887     756.6801
    9888     757.1141
    9889     758.0680
    9890     759.0635
    9891     762.6662
    9892     765.9178
    9893     767.1820
    9894     767.3677
    9895     769.4365
    9896     770.1809
    9897     769.8830
    9898     770.7841
    9899     771.3551
    9900     772.8452
    9901     770.2318
    9902     768.8332
    9903     769.1810
    9904     768.1386
    9905     766.2781
    9906     764.0859
    9907     765.7213
    9908     766.1270
    9909     763.5731
    9910     763.3359
    9911     763.6203
    9912     759.8900
    9913     757.0724
    9914     757.0862
    9915     757.8461
    9916     757.5939
    9917     758.5835
    9918     757.9783
    9919     756.7196
    9920     755.7730
    9921     756.8357
    9922     752.8515
    9923     750.6803
    9924     750.5259
    9925     746.5570
    9926     746.9675
    9927     747.2776
    9928     745.7042
    9929     743.8402
    9930     743.8237
    9931     746.7032
    9932     750.9052
    9933     753.9456
    9934     757.3231
    9935     758.4736
    9936     754.5069
    9937     757.7196
    9938     760.0715
    9939     761.0200
    9940     757.6353
    9941     759.0632
    9942     758.0149
    9943     756.2036
    9944     759.5686
    9945     757.1425
    9946     756.9034
    9947     761.3395
    9948     761.3890
    9949     757.3322
    9950     757.6936
    9951     758.2642
    9952     759.6831
    9953     761.0151
    9954     759.8126
    9955     762.0408
    9956     763.6151
    9957     761.9414
    9958     764.3029
    9959     763.6917
    9960     765.1107
    9961     768.3570
    9962     769.6748
    9963     771.6622
    9964     771.1110
    9965     771.9992
    9966     772.5344
    9967     770.6016
    9968     772.7868
    9969     771.8815
    9970     770.3276
    9971     771.3413
    9972     771.9355
    9973     773.4968
    9974     777.3611
    9975     774.0303
    9976     773.0756
    9977     777.6142
    9978     779.0828
    9979     781.5260
    9980     781.1111
    9981     778.8559
    9982     780.5959
    9983     780.9088
    9984     779.9309
    9985     780.6697
    9986     783.1645
    9987     783.1722
    9988     783.9862
    9989     785.4045
    9990     785.7424
    9991     785.6733
    9992     784.8795
    9993     778.3640
    9994     782.1894
    9995     781.5906
    9996     781.0395
    9997     779.0586
    9998     778.7026
    9999     775.1542
   10000     775.4656
   10001     775.2775
   10002     774.3580
   10003     772.7956
   10004     777.0340
   10005     779.2131
   10006     782.0604
   10007     780.0329
   10008     777.2442
   10009     779.5219
   10010     778.3668
   10011     779.7845
   10012     778.7150
   10013     779.0372
   10014     780.1473
   10015     781.5317
   10016     778.9903
   10017     780.1510
   10018     778.2755
   10019     780.4723
   10020     781.4511
   10021     778.8458
   10022     778.1722
   10023     779.5789
   10024     781.1531
   10025     784.0508
   10026     780.2192
   10027     779.6990
   10028     780.5362
   10029     781.1218
   10030     783.6439
   10031     782.5179
   10032     782.2292
   10033     781.9972
   10034     779.3487
   10035     777.5543
   10036     777.8486
   10037     775.1354
   10038     777.2635
   10039     778.1867
   10040     781.2249
   10041     782.9678
   10042     784.0756
   10043     785.7419
   10044     783.9682
   10045     785.0379
   10046     785.6328
   10047     783.7732
   10048     780.8373
   10049     778.8631
   10050     776.4102
   10051     775.4551
   10052     774.3425
   10053     775.3687
   10054     776.5574
   10055     776.4331
   10056     775.3300
   10057     778.3558
   10058     777.2891
   10059     777.9770
   10060     779.2690
   10061     781.2027
   10062     780.3017
   10063     778.3179
   10064     783.3034
   10065     785.2723
   10066     787.1408
   10067     785.1071
   10068     783.6460
   10069     784.3419
   10070     783.5384
   10071     779.1247
   10072     781.9614
   10073     783.9584
   10074     785.6059
   10075     786.9443
   10076     784.1881
   10077     785.2991
   10078     786.6011
   10079     786.6970
   10080     789.0443
   10081     788.0507
   10082     788.9804
   10083     789.4017
   10084     789.4168
   10085     789.9241
   10086     787.9218
   10087     790.6678
   10088     786.5646
   10089     788.5561
   10090     787.3965
   10091     788.9182
   10092     789.8841
   10093     789.1996
   10094     794.6310
   10095     795.5118
   10096     796.1818
   10097     798.7180
   10098     798.1449
   10099     799.3445
   10100     800.8582
   10101     805.3991
   10102     805.1221
   10103     800.8740
   10104     805.4067
   10105     807.6307
   10106     811.2048
   10107     810.4219
   10108     809.1761
   10109     811.3970
   10110     810.8090
   10111     812.3698
   10112     812.2790
   10113     814.0801
   10114     811.4624
   10115     809.7726
   10116     812.0878
   10117     813.2551
   10118     812.6003
   10119     819.5005
   10120     816.1719
   10121     818.6699
   10122     816.9477
   10123     820.9483
   10124     820.7183
   10125     821.9255
   10126     824.0966
   10127     825.1487
   10128     825.0565
   10129     827.0207
   10130     827.8368
   10131     830.1498
   10132     825.9768
   10133     824.0742
   10134     822.5394
   10135     826.5046
   10136     828.4493
   10137     831.0896
   10138     829.5839
   10139     829.9153
   10140     828.5315
   10141     827.6028
   10142     826.2811
   10143     828.6380
   10144     828.0132
   10145     833.6040
   10146     836.2237
   10147     838.9806
   10148     839.0297
   10149     838.5695
   10150     834.7018
   10151     835.7754
   10152     835.0069
   10153     834.5359
   10154     833.6373
   10155     831.5402
   10156     837.4299
   10157     836.3047
   10158     839.5014
   10159     838.7539
   10160     838.4136
   10161     838.3720
   10162     836.6845
   10163     835.1446
   10164     831.8676
   10165     828.0152
   10166     828.5546
   10167     829.8897
   10168     830.6443
   10169     826.2036
   10170     826.3720
   10171     827.4101
   10172     829.5213
   10173     828.4907
   10174     822.2876
   10175     823.1772
   10176     823.0289
   10177     822.1223
   10178     819.6127
   10179     821.1016
   10180     822.1215
   10181     819.3928
   10182     819.3825
   10183     818.2340
   10184     818.0024
   10185     817.3834
   10186     820.9758
   10187     820.6386
   10188     817.1917
   10189     817.2990
   10190     820.1279
   10191     819.5616
   10192     819.0862
   10193     818.2198
   10194     815.4795
   10195     818.6310
   10196     818.9679
   10197     818.0542
   10198     819.3525
   10199     819.6409
   10200     820.6154
   10201     822.4427
   10202     821.7655
   10203     826.0813
   10204     823.3348
   10205     824.9346
   10206     824.1651
   10207     823.3364
   10208     821.1926
   10209     822.1718
   10210     823.8463
   10211     822.6912
   10212     822.0194
   10213     823.9821
   10214     823.1528
   10215     825.8969
   10216     826.4625
   10217     822.8742
   10218     824.0741
   10219     825.9669
   10220     825.2093
   10221     827.2984
   10222     827.0412
   10223     824.3803
   10224     823.9354
   10225     825.0363
   10226     826.8644
   10227     830.9814
   10228     828.9872
   10229     829.5549
   10230     829.8107
   10231     831.2335
   10232     828.1618
   10233     828.4541
   10234     829.6021
   10235     831.4181
   10236     832.0910
   10237     831.1363
   10238     824.2401
   10239     820.1322
   10240     821.8523
   10241     822.8651
   10242     818.1241
   10243     818.9214
   10244     818.6402
   10245     819.2000
   10246     812.2332
   10247     814.1846
   10248     815.9119
   10249     813.7838
   10250     811.5362
   10251     816.1256
   10252     813.8098
   10253     814.8498
   10254     818.6450
   10255     820.3874
   10256     823.3109
   10257     823.7742
   10258     825.8485
   10259     826.3949
   10260     826.8275
   10261     827.2187
   10262     822.1956
   10263     824.3479
   10264     818.2804
   10265     818.2271
   10266     818.6673
   10267     818.0964
   10268     817.9583
   10269     815.0074
   10270     814.6863
   10271     815.0478
   10272     815.4029
   10273     818.7868
   10274     822.2032
   10275     824.8102
   10276     821.8338
   10277     823.9740
   10278     825.5242
   10279     825.9823
   10280     825.9995
   10281     825.8436
   10282     828.6243
   10283     830.6113
   10284     829.4261
   10285     830.6628
   10286     829.3769
   10287     829.6702
   10288     833.9798
   10289     835.8327
   10290     840.0010
   10291     839.7495
   10292     838.9834
   10293     840.3410
   10294     844.2333
   10295     847.1082
   10296     846.1034
   10297     844.4036
   10298     843.8342
   10299     839.9294
   10300     840.9185
   10301     840.5248
   10302     842.8404
   10303     842.9887
   10304     844.4460
   10305     842.0077
   10306     845.1053
   10307     846.5464
   10308     844.3362
   10309     844.4859
   10310     843.4120
   10311     845.3018
   10312     847.7436
   10313     844.4839
   10314     842.1267
   10315     841.7127
   10316     841.1671
   10317     843.9998
   10318     844.3562
   10319     849.0271
   10320     848.5969
   10321     850.8919
   10322     851.5848
   10323     854.9599
   10324     852.4452
   10325     853.5390
   10326     856.0727
   10327     854.4352
   10328     855.8389
   10329     854.8747
   10330     853.0418
   10331     849.4782
   10332     845.7888
   10333     841.9677
   10334     842.0229
   10335     841.5322
   10336     842.2647
   10337     838.9386
   10338     839.6554
   10339     839.4257
   10340     838.6932
   10341     838.0512
   10342     836.7912
   10343     835.7792
   10344     832.7164
   10345     835.7199
   10346     837.0359
   10347     838.6660
   10348     834.9643
   10349     836.8782
   10350     837.0966
   10351     833.0535
   10352     836.8110
   10353     833.0431
   10354     834.6468
   10355     835.3453
   10356     837.8627
   10357     838.2042
   10358     838.4912
   10359     842.3426
   10360     840.9119
   10361     841.7381
   10362     838.5677
   10363     837.0928
   10364     835.3232
   10365     837.4714
   10366     833.6985
   10367     828.7336
   10368     830.1308
   10369     829.3687
   10370     832.3034
   10371     833.8902
   10372     839.0029
   10373     840.3701
   10374     841.3982
   10375     842.5735
   10376     843.0012
   10377     842.2816
   10378     842.6970
   10379     839.3355
   10380     839.4978
   10381     837.4289
   10382     835.7046
   10383     837.6864
   10384     839.0841
   10385     839.7152
   10386     839.1142
   10387     839.5269
   10388     837.8664
   10389     840.8372
   10390     835.6138
   10391     833.3589
   10392     833.4307
   10393     832.7805
   10394     830.3009
   10395     831.0421
   10396     835.8968
   10397     835.3280
   10398     839.1499
   10399     838.9058
   10400     837.7206
   10401     836.1674
   10402     835.9943
   10403     836.4213
   10404     834.0777
   10405     839.6174
   10406     837.9394
   10407     834.5968
   10408     832.3600
   10409     827.1051
   10410     826.3295
   10411     822.6631
   10412     818.9812
   10413     817.8336
   10414     815.8395
   10415     817.0019
   10416     814.2390
   10417     817.6014
   10418     814.1218
   10419     813.6835
   10420     811.9630
   10421     814.0523
   10422     823.6361
   10423     829.1200
   10424     830.6568
   10425     828.9812
   10426     832.4797
   10427     834.7915
   10428     833.1956
   10429     831.7824
   10430     832.6030
   10431     831.1768
   10432     830.3005
   10433     832.9691
   10434     835.6637
   10435     832.0781
   10436     833.8433
   10437     834.1666
   10438     834.4430
   10439     832.6302
   10440     833.4465
   10441     837.5867
   10442     840.5220
   10443     845.5864
   10444     848.0391
   10445     845.8263
   10446     844.3478
   10447     843.2133
   10448     841.5065
   10449     835.7769
   10450     838.5973
   10451     838.2810
   10452     839.2675
   10453     840.1167
   10454     838.8435
   10455     841.3664
   10456     839.5433
   10457     839.1482
   10458     839.2544
   10459     839.5963
   10460     839.2945
   10461     838.6499
   10462     836.5481
   10463     832.0829
   10464     831.6183
   10465     829.1360
   10466     828.6350
   10467     826.4200
   10468     829.5864
   10469     831.5515
   10470     830.6318
   10471     829.5567
   10472     836.2002
   10473     837.3483
   10474     837.0192
   10475     837.9781
   10476     836.2748
   10477     833.3218
   10478     830.3104
   10479     832.9190
   10480     831.0731
   10481     827.5299
   10482     826.5084
   10483     823.5641
   10484     825.6873
   10485     828.8783
   10486     826.8908
   10487     826.0325
   10488     822.8667
   10489     821.8481
   10490     824.8497
   10491     824.7020
   10492     823.3423
   10493     820.8471
   10494     819.5817
   10495     823.4122
   10496     819.9884
   10497     821.7058
   10498     822.8297
   10499     825.5361
   10500     827.6086
   10501     829.6818
   10502     833.7628
   10503     837.4635
   10504     836.8076
   10505     838.9694
   10506     837.0601
   10507     837.0558
   10508     836.9055
   10509     838.7816
   10510     836.3492
   10511     837.9098
   10512     837.5120
   10513     836.2870
   10514     840.5808
   10515     840.0487
   10516     844.7862
   10517     846.6746
   10518     842.5658
   10519     842.3438
   10520     837.9878
   10521     837.5539
   10522     836.7083
   10523     834.2087
   10524     830.0419
   10525     831.2995
   10526     831.8599
   10527     829.7088
   10528     828.8603
   10529     827.9094
   10530     828.2329
   10531     824.1830
   10532     825.9621
   10533     823.3777
   10534     821.0808
   10535     820.4295
   10536     818.9678
   10537     820.6946
   10538     818.9637
   10539     819.5783
   10540     824.5009
   10541     820.8608
   10542     825.0768
   10543     829.5316
   10544     827.1727
   10545     827.3513
   10546     828.4430
   10547     827.1894
   10548     822.8983
   10549     824.7667
   10550     823.9782
   10551     822.5169
   10552     819.6783
   10553     817.1403
   10554     813.9291
   10555     810.8354
   10556     804.7497
   10557     804.6443
   10558     802.6337
   10559     795.7123
   10560     794.8345
   10561     790.9742
   10562     789.0939
   10563     789.2144
   10564     790.2233
   10565     792.9921
   10566     793.4635
   10567     793.6789
   10568     795.9125
   10569     796.2436
   10570     796.5119
   10571     800.3337
   10572     795.6269
   10573     793.2929
   10574     800.4894
   10575     798.3654
   10576     796.2624
   10577     798.9392
   10578     799.7400
   10579     798.5928
   10580     802.3613
   10581     803.0106
   10582     803.8276
   10583     808.5060
   10584     808.5832
   10585     815.8389
   10586     816.4438
   10587     820.3866
   10588     824.8382
   10589     825.1220
   10590     827.8167
   10591     830.5756
   10592     834.2350
   10593     837.6895
   10594     838.1546
   10595     841.9116
   10596     842.3142
   10597     842.2793
   10598     839.4965
   10599     842.1252
   10600     840.0044
   10601     841.2974
   10602     846.4546
   10603     848.0333
   10604     850.9356
   10605     851.9890
   10606     850.6736
   10607     852.3873
   10608     851.1632
   10609     855.6736
   10610     857.7688
   10611     856.0533
   10612     854.4955
   10613     851.5349
   10614     851.7306
   10615     849.8087
   10616     848.3142
   10617     850.5174
   10618     850.6124
   10619     846.9139
   10620     846.3041
   10621     847.7229
   10622     849.7297
   10623     849.8782
   10624     851.4929
   10625     855.9978
   10626     853.7286
   10627     851.4289
   10628     850.0096
   10629     852.7442
   10630     853.1666
   10631     854.4807
   10632     857.0799
   10633     855.5070
   10634     855.4410
   10635     856.9673
   10636     858.5963
   10637     856.4197
   10638     856.9793
   10639     858.8204
   10640     858.6835
   10641     854.0919
   10642     853.3253
   10643     854.6271
   10644     857.0536
   10645     859.7170
   10646     858.7218
   10647     860.2467
   10648     856.9816
   10649     860.4468
   10650     867.0594
   10651     867.9021
   10652     868.6607
   10653     869.4569
   10654     869.0908
   10655     871.8577
   10656     873.5735
   10657     878.8971
   10658     876.3079
   10659     877.4952
   10660     875.9452
   10661     874.1750
   10662     875.9140
   10663     878.0776
   10664     874.6641
   10665     872.3050
   10666     873.6173
   10667     870.7196
   10668     868.9913
   10669     867.8953
   10670     865.1579
   10671     861.4987
   10672     859.2053
   10673     852.0874
   10674     848.4503
   10675     846.5915
   10676     845.5600
   10677     845.2491
   10678     843.6318
   10679     844.3379
   10680     843.3317
   10681     841.1998
   10682     840.9086
   10683     841.5424
   10684     842.3234
   10685     843.5263
   10686     845.2632
   10687     842.6557
   10688     841.6258
   10689     842.3911
   10690     842.4379
   10691     845.0575
   10692     845.5428
   10693     846.6912
   10694     850.1774
   10695     852.2196
   10696     851.3240
   10697     852.5404
   10698     851.3112
   10699     850.1864
   10700     848.5008
   10701     846.5025
   10702     842.4331
   10703     847.2979
   10704     851.7819
   10705     848.7050
   10706     852.6040
   10707     850.6675
   10708     855.0444
   10709     854.1799
   10710     856.1806
   10711     853.2651
   10712     852.1622
   10713     851.3314
   10714     854.6100
   10715     851.6570
   10716     856.7798
   10717     852.6464
   10718     857.3152
   10719     855.7531
   10720     856.1223
   10721     855.7677
   10722     858.9773
   10723     859.9646
   10724     857.5168
   10725     858.4504
   10726     857.9957
   10727     858.7773
   10728     858.9014
   10729     861.6991
   10730     862.5767
   10731     863.8148
   10732     865.1526
   10733     863.9763
   10734     865.1915
   10735     863.2874
   10736     864.4615
   10737     862.9811
   10738     865.1976
   10739     867.9257
   10740     870.4185
   10741     869.4046
   10742     870.9378
   10743     873.7172
   10744     875.9534
   10745     877.5030
   10746     878.0668
   10747     878.0019
   10748     881.5095
   10749     884.6392
   10750     885.2982
   10751     888.0390
   10752     889.6959
   10753     886.7693
   10754     890.9805
   10755     891.3352
   10756     892.0020
   10757     890.9310
   10758     889.6178
   10759     892.7798
   10760     893.8415
   10761     894.8177
   10762     892.9315
   10763     894.1551
   10764     894.3674
   10765     895.2891
   10766     897.2283
   10767     897.3884
   10768     899.2175
   10769     898.8303
   10770     898.1370
   10771     895.0926
   10772     895.6762
   10773     895.3601
   10774     896.6086
   10775     898.1531
   10776     895.6887
   10777     898.2777
   10778     899.4825
   10779     899.0361
   10780     897.5170
   10781     895.7533
   10782     889.9702
   10783     889.8656
   10784     884.9423
   10785     882.3047
   10786     880.5024
   10787     878.7126
   10788     875.9742
   10789     874.8078
   10790     878.5779
   10791     873.3318
   10792     871.0052
   10793     872.1664
   10794     869.9687
   10795     868.5090
   10796     872.7811
   10797     870.7943
   10798     871.3939
   10799     870.4494
   10800     873.8981
   10801     873.9464
   10802     874.7110
   10803     874.4678
   10804     874.2824
   10805     874.2154
   10806     870.4982
   10807     871.3706
   10808     869.3141
   10809     867.0926
   10810     870.2909
   10811     869.8597
   10812     869.7880
   10813     872.0530
   10814     877.6529
   10815     878.8311
   10816     877.7539
   10817     873.3974
   10818     878.2196
   10819     877.3858
   10820     878.2891
   10821     877.7954
   10822     876.5303
   10823     877.4448
   10824     876.5970
   10825     877.9648
   10826     877.5979
   10827     876.3293
   10828     878.1864
   10829     876.4730
   10830     875.2598
   10831     871.0728
   10832     869.0984
   10833     872.0604
   10834     869.7055
   10835     873.4737
   10836     868.5473
   10837     866.5564
   10838     866.7041
   10839     866.5317
   10840     863.8079
   10841     862.7331
   10842     863.8384
   10843     863.6510
   10844     862.3371
   10845     863.6847
   10846     861.8790
   10847     865.4103
   10848     863.4153
   10849     865.5311
   10850     862.9134
   10851     864.5749
   10852     863.9502
   10853     862.6856
   10854     859.4947
   10855     857.9786
   10856     856.7842
   10857     859.1387
   10858     857.7542
   10859     858.4236
   10860     855.1586
   10861     857.5823
   10862     857.5538
   10863     856.1302
   10864     855.4347
   10865     860.1591
   10866     857.4989
   10867     859.8545
   10868     854.9628
   10869     858.7881
   10870     860.6139
   10871     862.0447
   10872     863.6458
   10873     865.8150
   10874     869.4256
   10875     867.4362
   10876     868.9810
   10877     866.3597
   10878     865.3844
   10879     866.2032
   10880     869.1113
   10881     868.3967
   10882     869.3482
   10883     869.8734
   10884     870.8165
   10885     874.2678
   10886     873.7227
   10887     875.4262
   10888     875.3586
   10889     884.1429
   10890     880.5620
   10891     884.3654
   10892     888.0167
   10893     886.4494
   10894     888.3744
   10895     887.5326
   10896     888.2580
   10897     888.2785
   10898     888.5179
   10899     888.5401
   10900     886.1807
   10901     886.5360
   10902     887.0739
   10903     888.8415
   10904     886.7752
   10905     889.3931
   10906     889.6828
   10907     890.3313
   10908     890.3357
   10909     890.5315
   10910     892.0373
   10911     888.0987
   10912     892.2028
   10913     888.5763
   10914     888.2274
   10915     883.7942
   10916     887.0663
   10917     887.1897
   10918     888.1208
   10919     883.4962
   10920     883.4899
   10921     882.2246
   10922     881.1623
   10923     881.1141
   10924     882.9437
   10925     884.5590
   10926     885.8935
   10927     888.4915
   10928     884.4175
   10929     884.8326
   10930     885.7198
   10931     883.5039
   10932     883.7237
   10933     883.0123
   10934     882.9344
   10935     885.1670
   10936     883.1980
   10937     882.9895
   10938     883.7480
   10939     884.9865
   10940     883.8305
   10941     882.7814
   10942     886.3744
   10943     885.1797
   10944     885.7321
   10945     885.9627
   10946     887.7082
   10947     891.5954
   10948     891.3239
   10949     894.7126
   10950     893.8448
   10951     892.8463
   10952     895.9896
   10953     892.3348
   10954     890.8817
   10955     885.8114
   10956     884.0686
   10957     880.2214
   10958     883.8146
   10959     884.0410
   10960     881.1492
   10961     879.0043
   10962     880.5649
   10963     883.3077
   10964     884.7426
   10965     889.0318
   10966     891.3595
   10967     885.6353
   10968     881.4413
   10969     881.3095
   10970     880.5404
   10971     880.1855
   10972     885.0561
   10973     884.9442
   10974     886.1463
   10975     887.2241
   10976     888.8642
   10977     893.3855
   10978     894.8656
   10979     896.8428
   10980     895.7469
   10981     896.3820
   10982     896.7035
   10983     899.2471
   10984     898.3311
   10985     898.0085
   10986     898.5769
   10987     899.0159
   10988     893.2120
   10989     892.8621
   10990     892.4958
   10991     888.4981
   10992     894.4044
   10993     893.6292
   10994     891.9678
   10995     893.5468
   10996     897.5836
   10997     897.0207
   10998     896.2188
   10999     895.8836
   11000     891.5134
   11001     895.4000
   11002     897.2556
   11003     899.2475
   11004     896.9950
   11005     896.4927
   11006     894.4958
   11007     895.7538
   11008     891.1716
   11009     890.9476
   11010     892.7811
   11011     888.9893
   11012     891.1121
   11013     890.6532
   11014     892.9557
   11015     891.3292
   11016     890.2203
   11017     891.5959
   11018     891.5119
   11019     893.4680
   11020     890.2279
   11021     887.3432
   11022     885.2981
   11023     886.9385
   11024     886.6238
   11025     889.3924
   11026     890.1610
   11027     890.6941
   11028     889.3775
   11029     887.7293
   11030     890.9064
   11031     889.1974
   11032     887.1243
   11033     889.1071
   11034     887.6642
   11035     887.9118
   11036     885.4885
   11037     886.4662
   11038     888.9490
   11039     894.7109
   11040     894.0893
   11041     895.9967
   11042     894.1665
   11043     896.6855
   11044     898.5142
   11045     899.8817
   11046     902.5520
   11047     902.4869
   11048     902.8902
   11049     898.9776
   11050     897.1069
   11051     901.9787
   11052     900.6256
   11053     902.5867
   11054     899.7287
   11055     899.9228
   11056     900.7848
   11057     896.8670
   11058     897.4765
   11059     897.6803
   11060     895.6432
   11061     899.4536
   11062     900.6565
   11063     900.0602
   11064     900.8039
   11065     899.9469
   11066     899.4466
   11067     901.8401
   11068     900.2708
   11069     898.5506
   11070     898.7185
   11071     896.5126
   11072     892.6140
   11073     893.3904
   11074     894.2240
   11075     892.7369
   11076     894.4808
   11077     892.6420
   11078     893.4229
   11079     898.3424
   11080     900.4570
   11081     903.3309
   11082     903.0033
   11083     904.3084
   11084     904.8712
   11085     910.8542
   11086     909.7680
   11087     905.5106
   11088     903.4973
   11089     899.3233
   11090     904.4806
   11091     904.4111
   11092     909.1085
   11093     908.2693
   11094     905.2150
   11095     901.2418
   11096     897.1225
   11097     900.3793
   11098     896.9812
   11099     895.8911
   11100     897.8111
   11101     896.2321
   11102     898.3499
   11103     900.7802
   11104     900.4336
   11105     903.7443
   11106     905.3179
   11107     907.3781
   11108     906.7900
   11109     908.1960
   11110     908.3393
   11111     910.8055
   11112     910.3720
   11113     909.7828
   11114     915.0874
   11115     911.7722
   11116     911.7551
   11117     908.4083
   11118     908.7045
   11119     908.6412
   11120     907.9954
   11121     905.4080
   11122     905.4752
   11123     901.1138
   11124     903.1766
   11125     901.6535
   11126     904.2350
   11127     910.1308
   11128     908.6587
   11129     907.8674
   11130     911.3559
   11131     911.0333
   11132     910.3677
   11133     914.6394
   11134     915.4248
   11135     917.2302
   11136     919.4674
   11137     918.8989
   11138     917.3749
   11139     919.6601
   11140     919.9663
   11141     918.4698
   11142     918.2329
   11143     921.5293
   11144     915.2887
   11145     917.1594
   11146     912.2740
   11147     913.1063
   11148     909.9237
   11149     910.5729
   11150     910.6071
   11151     908.9778
   11152     908.1551
   11153     908.0578
   11154     902.5860
   11155     901.9729
   11156     897.6600
   11157     898.9802
   11158     894.6371
   11159     896.3676
   11160     897.4403
   11161     894.2781
   11162     895.1249
   11163     890.9982
   11164     895.6511
   11165     891.8074
   11166     890.2698
   11167     887.3887
   11168     886.5591
   11169     884.7340
   11170     883.5643
   11171     875.6524
   11172     877.4837
   11173     876.3381
   11174     875.3085
   11175     880.7998
   11176     881.2405
   11177     882.0328
   11178     885.9612
   11179     887.0471
   11180     892.7234
   11181     895.0682
   11182     897.8858
   11183     900.2767
   11184     900.5683
   11185     905.4143
   11186     908.5797
   11187     905.2805
   11188     905.5543
   11189     907.4126
   11190     905.6330
   11191     907.5467
   11192     903.9616
   11193     906.1093
   11194     904.3521
   11195     905.4484
   11196     906.4735
   11197     909.1122
   11198     908.6620
   11199     907.7699
   11200     908.2402
   11201     906.7263
   11202     904.6056
   11203     906.3488
   11204     910.3164
   11205     910.8530
   11206     912.9632
   11207     918.1757
   11208     916.1488
   11209     917.9049
   11210     922.9994
   11211     918.7709
   11212     919.6897
   11213     918.3405
   11214     921.8176
   11215     921.8216
   11216     920.8978
   11217     917.5690
   11218     923.4693
   11219     918.1020
   11220     914.3411
   11221     910.8106
   11222     911.4094
   11223     912.0985
   11224     909.5052
   11225     907.5482
   11226     902.9647
   11227     903.5931
   11228     906.1744
   11229     908.7529
   11230     907.5560
   11231     903.8082
   11232     901.3398
   11233     897.0354
   11234     894.8565
   11235     898.8900
   11236     897.6308
   11237     896.8258
   11238     894.1795
   11239     895.6460
   11240     895.6640
   11241     893.4962
   11242     892.6468
   11243     890.6508
   11244     891.6701
   11245     889.9909
   11246     891.4439
   11247     892.6405
   11248     890.6592
   11249     895.8213
   11250     896.5560
   11251     898.7859
   11252     898.8508
   11253     897.4347
   11254     894.8410
   11255     899.2874
   11256     899.2163
   11257     897.6801
   11258     898.3796
   11259     895.4347
   11260     896.0876
   11261     896.2588
   11262     897.0840
   11263     898.8873
   11264     896.7185
   11265     898.1503
   11266     896.0836
   11267     895.3643
   11268     894.5648
   11269     897.2985
   11270     896.8817
   11271     894.4728
   11272     889.7676
   11273     889.6495
   11274     893.9989
   11275     894.7286
   11276     896.3937
   11277     897.5531
   11278     900.2058
   11279     898.0284
   11280     895.4323
   11281     893.9061
   11282     895.7696
   11283     901.4221
   11284     900.0603
   11285     898.9385
   11286     902.1351
   11287     902.7134
   11288     905.2590
   11289     905.7755
   11290     909.2555
   11291     914.9471
   11292     914.6823
   11293     913.1541
   11294     908.5345
   11295     910.1858
   11296     908.1271
   11297     910.4421
   11298     911.9048
   11299     910.2302
   11300     911.9367
   11301     912.7591
   11302     912.8340
   11303     911.9417
   11304     911.3562
   11305     908.4553
   11306     911.1801
   11307     908.8784
   11308     911.7101
   11309     908.4605
   11310     909.4323
   11311     908.9915
   11312     906.5044
   11313     908.1267
   11314     910.0040
   11315     909.7292
   11316     910.8025
   11317     908.4226
   11318     906.4938
   11319     903.0017
   11320     902.6972
   11321     904.7342
   11322     900.0558
   11323     905.7242
   11324     904.9863
   11325     906.1159
   11326     903.5612
   11327     907.0451
   11328     908.6192
   11329     910.8586
   11330     910.3950
   11331     909.4284
   11332     912.5166
   11333     914.5171
   11334     911.7580
   11335     916.0598
   11336     912.6519
   11337     914.2398
   11338     914.1955
   11339     911.0507
   11340     911.1641
   11341     908.9809
   11342     907.0196
   11343     910.3386
   11344     907.1071
   11345     907.6397
   11346     906.7823
   11347     904.3967
   11348     902.2829
   11349     899.9293
   11350     901.4273
   11351     898.3089
   11352     901.0418
   11353     901.7778
   11354     900.1163
   11355     899.0721
   11356     897.1282
   11357     900.2377
   11358     898.5942
   11359     896.0287
   11360     899.3737
   11361     895.0263
   11362     895.0537
   11363     890.0801
   11364     890.5615
   11365     885.0346
   11366     885.8294
   11367     885.6667
   11368     883.6397
   11369     882.5292
   11370     885.9857
   11371     888.7579
   11372     887.6033
   11373     886.1727
   11374     885.0050
   11375     889.4069
   11376     889.2678
   11377     889.0040
   11378     891.0881
   11379     893.0786
   11380     894.0034
   11381     895.9175
   11382     892.9106
   11383     889.7547
   11384     893.0048
   11385     894.4213
   11386     897.4320
   11387     897.0243
   11388     898.2128
   11389     899.1896
   11390     899.4503
   11391     897.2664
   11392     896.4310
   11393     895.2907
   11394     899.2261
   11395     903.7363
   11396     906.3867
   11397     909.1791
   11398     910.0521
   11399     913.7196
   11400     915.3047
   11401     912.5153
   11402     914.6588
   11403     916.4569
   11404     915.7447
   11405     917.7106
   11406     918.5481
   11407     919.5796
   11408     917.0886
   11409     921.1798
   11410     920.5112
   11411     922.5937
   11412     922.5049
   11413     923.8397
   11414     929.3745
   11415     923.1640
   11416     928.6452
   11417     925.5543
   11418     926.4403
   11419     928.2994
   11420     925.6229
   11421     926.6177
   11422     926.2159
   11423     924.4958
   11424     926.0066
   11425     925.6958
   11426     926.7609
   11427     927.1712
   11428     925.7406
   11429     931.5490
   11430     932.8745
   11431     932.7863
   11432     929.8501
   11433     926.6162
   11434     926.5551
   11435     922.8911
   11436     925.0629
   11437     923.5633
   11438     918.6122
   11439     916.8262
   11440     920.2045
   11441     920.0136
   11442     922.9701
   11443     921.0680
   11444     922.8715
   11445     920.9114
   11446     920.7552
   11447     920.5996
   11448     916.6260
   11449     914.8691
   11450     912.2305
   11451     913.6879
   11452     911.7457
   11453     908.5198
   11454     902.6870
   11455     899.4127
   11456     899.7589
   11457     897.3711
   11458     896.9389
   11459     895.4638
   11460     893.1049
   11461     890.0004
   11462     888.7938
   11463     893.9864
   11464     890.6854
   11465     894.3447
   11466     893.6737
   11467     896.0134
   11468     894.8120
   11469     896.2689
   11470     897.3948
   11471     896.0262
   11472     898.8246
   11473     902.9037
   11474     905.5281
   11475     909.4709
   11476     909.4369
   11477     912.6267
   11478     914.5719
   11479     913.1807
   11480     917.2444
   11481     915.8677
   11482     917.3864
   11483     920.5620
   11484     917.7526
   11485     918.2901
   11486     917.7701
   11487     915.6118
   11488     916.5783
   11489     914.3656
   11490     913.2816
   11491     913.5464
   11492     915.7858
   11493     914.6577
   11494     914.0180
   11495     914.0357
   11496     913.4710
   11497     914.7161
   11498     916.4432
   11499     916.1678
   11500     912.4605
   11501     909.5032
   11502     910.2398
   11503     907.0546
   11504     910.6615
   11505     908.8112
   11506     907.5211
   11507     908.3887
   11508     907.5741
   11509     908.7875
   11510     907.8157
   11511     907.2874
   11512     906.0898
   11513     906.2102
   11514     905.8184
   11515     904.1805
   11516     906.5781
   11517     907.6426
   11518     904.6839
   11519     904.3534
   11520     902.8983
   11521     901.9577
   11522     902.1213
   11523     901.0463
   11524     900.8252
   11525     899.4335
   11526     901.8076
   11527     900.8871
   11528     901.2253
   11529     899.1837
   11530     897.7426
   11531     898.8534
   11532     903.5305
   11533     903.2813
   11534     902.0361
   11535     899.3016
   11536     900.4369
   11537     897.5494
   11538     894.8200
   11539     896.9325
   11540     900.7691
   11541     904.7166
   11542     906.3902
   11543     911.9009
   11544     912.4436
   11545     912.1866
   11546     913.7743
   11547     913.5766
   11548     912.9216
   11549     913.8828
   11550     911.1041
   11551     909.4827
   11552     908.7255
   11553     909.3908
   11554     908.6008
   11555     911.9224
   11556     910.4592
   11557     913.1847
   11558     909.5527
   11559     908.4246
   11560     907.6260
   11561     907.7952
   11562     904.5494
   11563     907.2996
   11564     908.9284
   11565     908.9581
   11566     908.4042
   11567     911.3061
   11568     917.1851
   11569     916.4440
   11570     914.0647
   11571     913.1427
   11572     915.5013
   11573     911.3055
   11574     913.4051
   11575     912.1732
   11576     911.5657
   11577     912.4449
   11578     910.9382
   11579     912.4787
   11580     913.2777
   11581     912.1159
   11582     912.6364
   11583     912.5612
   11584     910.2668
   11585     909.7163
   11586     907.4453
   11587     908.9521
   11588     903.1673
   11589     903.1695
   11590     903.0490
   11591     903.1794
   11592     899.8433
   11593     904.4678
   11594     896.3962
   11595     898.3648
   11596     898.5192
   11597     896.9625
   11598     898.1168
   11599     898.0397
   11600     899.2148
   11601     893.6102
   11602     890.8508
   11603     887.6351
   11604     887.2688
   11605     884.6707
   11606     885.7801
   11607     878.9668
   11608     880.0100
   11609     881.6300
   11610     880.9998
   11611     881.7791
   11612     884.3170
   11613     884.9654
   11614     883.7962
   11615     884.5478
   11616     879.7722
   11617     882.8050
   11618     882.0778
   11619     879.0128
   11620     878.1825
   11621     880.3346
   11622     881.5095
   11623     885.2447
   11624     882.3972
   11625     884.9196
   11626     885.9942
   11627     884.1246
   11628     885.5989
   11629     884.1341
   11630     883.9832
   11631     880.9007
   11632     879.0421
   11633     879.1969
   11634     880.2898
   11635     882.8269
   11636     877.9770
   11637     877.4369
   11638     874.5961
   11639     873.4001
   11640     870.4328
   11641     870.1094
   11642     866.4411
   11643     864.7530
   11644     867.7209
   11645     867.9088
   11646     866.8765
   11647     867.9555
   11648     866.0994
   11649     867.8473
   11650     865.1027
   11651     860.9144
   11652     858.8680
   11653     855.5365
   11654     856.7590
   11655     857.5229
   11656     856.1337
   11657     855.2925
   11658     850.8920
   11659     851.1091
   11660     852.3726
   11661     852.0993
   11662     851.3280
   11663     853.2768
   11664     854.8445
   11665     856.5275
   11666     853.9638
   11667     857.4464
   11668     856.7067
   11669     863.8452
   11670     861.5973
   11671     858.2220
   11672     860.0315
   11673     857.8617
   11674     852.1129
   11675     854.3064
   11676     848.1135
   11677     852.6284
   11678     850.6245
   11679     849.6627
   11680     847.7961
   11681     849.8180
   11682     846.3958
   11683     848.3075
   11684     848.5961
   11685     851.8474
   11686     854.2653
   11687     853.1315
   11688     854.6468
   11689     855.1416
   11690     856.5914
   11691     858.7782
   11692     860.2698
   11693     863.3948
   11694     865.5141
   11695     863.7533
   11696     864.4798
   11697     861.0073
   11698     858.2224
   11699     863.2973
   11700     858.2791
   11701     859.7105
   11702     859.1131
   11703     860.3696
   11704     857.0365
   11705     855.4964
   11706     853.1382
   11707     854.9285
   11708     849.5880
   11709     848.3659
   11710     849.7133
   11711     849.9847
   11712     851.1185
   11713     856.1492
   11714     853.8511
   11715     853.4461
   11716     851.2108
   11717     849.7238
   11718     851.8239
   11719     849.2779
   11720     849.8877
   11721     846.4718
   11722     846.1908
   11723     841.2815
   11724     840.0785
   11725     839.2774
   11726     837.4852
   11727     831.5867
   11728     833.4477
   11729     831.3403
   11730     829.0302
   11731     827.5218
   11732     830.4829
   11733     830.2039
   11734     826.7575
   11735     826.0279
   11736     822.2302
   11737     821.6858
   11738     817.4643
   11739     815.5924
   11740     816.7847
   11741     812.8371
   11742     812.1673
   11743     807.9103
   11744     809.6441
   11745     809.4319
   11746     811.6416
   11747     807.1766
   11748     807.3475
   11749     805.4194
   11750     803.1384
   11751     804.1809
   11752     805.2624
   11753     809.1333
   11754     806.1236
   11755     803.1472
   11756     803.2816
   11757     804.8381
   11758     807.8387
   11759     805.9997
   11760     809.0929
   11761     811.7186
   11762     814.0927
   11763     820.1689
   11764     821.3873
   11765     820.2017
   11766     819.5034
   11767     817.0747
   11768     818.6283
   11769     826.4918
   11770     830.7790
   11771     833.1737
   11772     833.1095
   11773     831.3391
   11774     832.4260
   11775     836.6109
   11776     836.0364
   11777     832.9491
   11778     833.7072
   11779     833.0337
   11780     834.0980
   11781     831.9127
   11782     833.4042
   11783     837.9620
   11784     834.9224
   11785     835.6342
   11786     834.2425
   11787     835.8683
   11788     837.7020
   11789     838.4105
   11790     844.8167
   11791     842.5512
   11792     839.6657
   11793     840.6584
   11794     839.5298
   11795     837.2741
   11796     834.9581
   11797     838.1233
   11798     832.0386
   11799     832.5122
   11800     833.1254
   11801     832.5812
   11802     830.2433
   11803     829.8806
   11804     830.6138
   11805     831.7216
   11806     833.2973
   11807     837.5889
   11808     841.4839
   11809     840.1686
   11810     838.6129
   11811     840.2351
   11812     835.5440
   11813     836.8860
   11814     838.5806
   11815     837.2355
   11816     839.5728
   11817     839.4170
   11818     840.6771
   11819     842.5646
   11820     840.9685
   11821     840.8695
   11822     837.5548
   11823     832.9348
   11824     835.9237
   11825     833.9877
   11826     834.6990
   11827     830.4007
   11828     832.6511
   11829     829.6670
   11830     831.6310
   11831     830.1270
   11832     824.9805
   11833     823.0474
   11834     819.9328
   11835     822.0802
   11836     824.2966
   11837     819.5029
   11838     817.4107
   11839     811.7571
   11840     812.4077
   11841     806.2575
   11842     807.1470
   11843     804.3786
   11844     804.7499
   11845     802.6068
   11846     803.8708
   11847     797.6463
   11848     801.9763
   11849     799.8414
   11850     801.5730
   11851     801.7238
   11852     797.2630
   11853     793.9540
   11854     795.3212
   11855     797.7309
   11856     793.7594
   11857     796.1948
   11858     796.8184
   11859     797.8771
   11860     800.0693
   11861     798.1892
   11862     796.8035
   11863     796.9045
   11864     798.5723
   11865     802.3023
   11866     798.9430
   11867     796.2679
   11868     797.8837
   11869     795.6549
   11870     795.2070
   11871     799.7223
   11872     799.7932
   11873     799.1138
   11874     798.5506
   11875     801.0765
   11876     797.0008
   11877     795.8475
   11878     796.5947
   11879     791.8137
   11880     793.0856
   11881     789.4846
   11882     788.0148
   11883     784.0506
   11884     783.0935
   11885     782.9527
   11886     780.3290
   11887     779.2388
   11888     777.0873
   11889     776.2765
   11890     770.5050
   11891     768.1612
   11892     764.4772
   11893     764.7541
   11894     761.7306
   11895     759.1570
   11896     760.8901
   11897     756.7058
   11898     761.2032
   11899     760.3767
   11900     762.9379
   11901     765.4251
   11902     768.2776
   11903     766.8426
   11904     765.8591
   11905     764.5596
   11906     763.0358
   11907     767.2083
   11908     768.5208
   11909     768.0833
   11910     769.0152
   11911     769.2745
   11912     769.4271
   11913     768.0364
   11914     767.5835
   11915     769.4106
   11916     768.2734
   11917     768.2377
   11918     767.2502
   11919     767.0535
   11920     767.7848
   11921     768.6334
   11922     767.8968
   11923     763.5762
   11924     758.1644
   11925     760.9759
   11926     758.1680
   11927     760.5268
   11928     758.8093
   11929     761.7810
   11930     763.9456
   11931     767.2238
   11932     769.3187
   11933     770.9944
   11934     773.5261
   11935     775.2393
   11936     775.6839
   11937     777.2780
   11938     774.4305
   11939     774.6237
   11940     775.8216
   11941     779.3855
   11942     779.7276
   11943     784.0346
   11944     783.0015
   11945     786.9006
   11946     785.3077
   11947     787.7832
   11948     786.3476
   11949     783.1591
   11950     784.3516
   11951     782.9664
   11952     780.3482
   11953     779.0339
   11954     775.6583
   11955     773.4731
   11956     772.6370
   11957     774.3261
   11958     775.1064
   11959     777.8881
   11960     780.0727
   11961     783.0042
   11962     783.0741
   11963     782.6912
   11964     786.8240
   11965     788.5461
   11966     792.1744
   11967     791.9992
   11968     794.7627
   11969     796.8714
   11970     795.7297
   11971     797.9291
   11972     797.0667
   11973     798.8269
   11974     802.5219
   11975     803.1681
   11976     806.5969
   11977     806.1842
   11978     807.3441
   11979     804.0432
   11980     802.7719
   11981     803.4607
   11982     805.7620
   11983     802.4893
   11984     809.4654
   11985     810.6166
   11986     815.0465
   11987     815.0519
   11988     816.1422
   11989     817.3250
   11990     818.0878
   11991     816.0666
   11992     816.0496
   11993     816.0092
   11994     813.4570
   11995     815.7179
   11996     814.6087
   11997     814.5150
   11998     814.6789
   11999     814.4141
   12000     815.4164
   12001     816.1651
   12002     814.9948
   12003     817.0000
   12004     817.7093
   12005     817.1139
   12006     819.3458
   12007     816.0789
   12008     820.2230
   12009     818.6735
   12010     815.1892
   12011     813.0589
   12012     809.9919
   12013     813.4085
   12014     815.7884
   12015     814.6522
   12016     819.0859
   12017     817.4501
   12018     815.2706
   12019     815.4209
   12020     815.7143
   12021     816.5574
   12022     818.3939
   12023     820.2345
   12024     824.0358
   12025     822.7504
   12026     821.1349
   12027     816.3861
   12028     812.9670
   12029     816.4305
   12030     813.5628
   12031     816.3188
   12032     816.4079
   12033     817.4698
   12034     816.8840
   12035     818.4444
   12036     819.5594
   12037     821.1743
   12038     819.3735
   12039     821.7017
   12040     818.0447
   12041     819.5610
   12042     817.3847
   12043     819.7039
   12044     819.3514
   12045     816.5714
   12046     814.8842
   12047     816.0120
   12048     815.8817
   12049     813.9764
   12050     812.9845
   12051     815.3416
   12052     814.1628
   12053     811.7830
   12054     813.3410
   12055     809.6364
   12056     808.3947
   12057     802.7110
   12058     803.0606
   12059     802.8448
   12060     805.3944
   12061     806.0525
   12062     808.7479
   12063     808.9251
   12064     808.8383
   12065     810.7145
   12066     806.7608
   12067     804.1072
   12068     802.0032
   12069     800.5393
   12070     799.5817
   12071     797.9670
   12072     800.8590
   12073     803.4087
   12074     801.4726
   12075     798.9492
   12076     795.0985
   12077     794.4735
   12078     790.5554
   12079     792.0936
   12080     790.4171
   12081     787.1143
   12082     787.3498
   12083     787.3945
   12084     785.0182
   12085     785.2070
   12086     783.3578
   12087     781.0874
   12088     781.5085
   12089     780.5124
   12090     780.2826
   12091     781.9886
   12092     779.9381
   12093     784.4078
   12094     782.0979
   12095     783.8914
   12096     782.6370
   12097     781.1437
   12098     778.9429
   12099     778.5635
   12100     779.4508
   12101     778.1719
   12102     778.9305
   12103     776.4936
   12104     777.4216
   12105     774.0686
   12106     776.8854
   12107     778.2194
   12108     773.9061
   12109     777.7456
   12110     777.1266
   12111     770.2331
   12112     773.8809
   12113     775.0386
   12114     776.2205
   12115     780.4430
   12116     785.9632
   12117     783.3423
   12118     787.9961
   12119     787.6685
   12120     790.6251
   12121     791.8815
   12122     790.1431
   12123     792.3879
   12124     792.5503
   12125     791.2101
   12126     792.2726
   12127     796.4257
   12128     795.2155
   12129     796.2129
   12130     796.1665
   12131     794.2451
   12132     793.5724
   12133     794.5219
   12134     790.7494
   12135     788.5211
   12136     790.7136
   12137     790.9093
   12138     794.7732
   12139     793.7991
   12140     794.1766
   12141     795.2189
   12142     793.5867
   12143     795.3173
   12144     791.1102
   12145     795.1348
   12146     791.9540
   12147     791.6701
   12148     793.7337
   12149     792.6252
   12150     793.7209
   12151     797.0721
   12152     795.1607
   12153     794.7671
   12154     797.3197
   12155     799.8127
   12156     803.3771
   12157     805.1425
   12158     809.6199
   12159     810.7943
   12160     812.8307
   12161     812.0489
   12162     812.0076
   12163     814.5613
   12164     814.6248
   12165     813.6043
   12166     814.5098
   12167     813.8131
   12168     810.1600
   12169     813.4163
   12170     809.5145
   12171     812.0402
   12172     809.4093
   12173     807.6824
   12174     807.3959
   12175     806.6817
   12176     809.3533
   12177     811.5336
   12178     808.2826
   12179     808.3500
   12180     807.8246
   12181     810.3777
   12182     812.3892
   12183     807.5704
   12184     814.2354
   12185     811.5634
   12186     811.9935
   12187     812.7055
   12188     808.7311
   12189     810.4840
   12190     810.8005
   12191     812.6470
   12192     811.9104
   12193     814.0273
   12194     811.4852
   12195     812.6761
   12196     811.9940
   12197     811.9686
   12198     812.0697
   12199     810.7463
   12200     809.2504
   12201     806.1077
   12202     800.7036
   12203     798.0876
   12204     797.6309
   12205     796.7372
   12206     797.0926
   12207     798.1127
   12208     796.1536
   12209     792.4619
   12210     789.2392
   12211     791.1177
   12212     790.1669
   12213     788.9964
   12214     788.0311
   12215     784.8871
   12216     788.4694
   12217     787.1077
   12218     787.6110
   12219     788.0477
   12220     789.7927
   12221     789.7230
   12222     788.2682
   12223     788.6382
   12224     784.5195
   12225     786.0872
   12226     786.3205
   12227     784.8329
   12228     783.6074
   12229     781.0483
   12230     782.3842
   12231     781.9591
   12232     782.0071
   12233     784.9152
   12234     786.2493
   12235     787.3762
   12236     789.3150
   12237     789.9030
   12238     790.3898
   12239     784.8760
   12240     786.1093
   12241     786.1341
   12242     785.6827
   12243     787.1796
   12244     787.6896
   12245     789.1431
   12246     792.9308
   12247     790.9756
   12248     792.4047
   12249     790.0750
   12250     793.2957
   12251     797.2179
   12252     795.7065
   12253     797.0408
   12254     797.5771
   12255     798.1929
   12256     797.5555
   12257     794.5084
   12258     794.3783
   12259     792.8109
   12260     795.1573
   12261     797.7103
   12262     794.5361
   12263     797.8221
   12264     799.7507
   12265     802.0018
   12266     799.0606
   12267     803.2913
   12268     803.0964
   12269     801.8064
   12270     803.3397
   12271     802.9339
   12272     805.6678
   12273     806.6222
   12274     808.7825
   12275     805.0777
   12276     806.7960
   12277     809.9747
   12278     810.2540
   12279     813.8273
   12280     815.2091
   12281     820.3242
   12282     822.3900
   12283     823.2725
   12284     821.7615
   12285     823.6688
   12286     828.7144
   12287     829.3582
   12288     827.0561
   12289     826.9117
   12290     828.0210
   12291     827.4121
   12292     827.6285
   12293     829.2256
   12294     828.6060
   12295     831.9534
   12296     831.9556
   12297     832.1601
   12298     833.6056
   12299     831.6315
   12300     831.2807
   12301     833.1829
   12302     837.2515
   12303     843.1017
   12304     844.7362
   12305     846.3488
   12306     845.5505
   12307     850.8576
   12308     845.1146
   12309     846.5551
   12310     846.9249
   12311     843.2426
   12312     845.4501
   12313     848.2048
   12314     845.7869
   12315     850.4563
   12316     851.3635
   12317     851.9704
   12318     852.9963
   12319     849.9154
   12320     852.7908
   12321     853.5376
   12322     853.2059
   12323     852.9790
   12324     853.0590
   12325     853.7291
   12326     853.5166
   12327     853.3652
   12328     851.7726
   12329     851.6662
   12330     855.5296
   12331     857.7724
   12332     856.1166
   12333     856.5713
   12334     860.8368
   12335     859.7340
   12336     858.9069
   12337     861.9075
   12338     863.7081
   12339     868.1659
   12340     871.5926
   12341     870.2428
   12342     869.2035
   12343     865.7818
   12344     866.5642
   12345     865.3554
   12346     864.8356
   12347     861.1427
   12348     865.4813
   12349     862.0580
   12350     864.8187
   12351     866.7554
   12352     868.3504
   12353     869.8166
   12354     869.5103
   12355     871.2479
   12356     870.6642
   12357     872.6910
   12358     870.1373
   12359     873.8443
   12360     874.2171
   12361     876.5132
   12362     875.9860
   12363     871.4188
   12364     874.5235
   12365     873.7894
   12366     874.3081
   12367     872.8226
   12368     874.9967
   12369     875.3090
   12370     874.9941
   12371     879.9988
   12372     874.4724
   12373     874.4343
   12374     870.8630
   12375     870.8410
   12376     870.9432
   12377     871.1264
   12378     869.1765
   12379     871.5582
   12380     871.3009
   12381     871.4151
   12382     872.6107
   12383     870.8094
   12384     875.7804
   12385     874.4926
   12386     877.0908
   12387     876.0981
   12388     871.1280
   12389     869.8380
   12390     867.7879
   12391     866.1974
   12392     866.7490
   12393     866.7646
   12394     868.5749
   12395     868.6147
   12396     866.9461
   12397     869.7301
   12398     868.7365
   12399     871.8570
   12400     872.7850
   12401     877.4191
   12402     878.3165
   12403     884.5926
   12404     885.2469
   12405     887.4474
   12406     884.7876
   12407     883.2639
   12408     885.4540
   12409     884.5545
   12410     884.9710
   12411     884.3987
   12412     885.9954
   12413     886.9299
   12414     888.6913
   12415     889.4576
   12416     887.6507
   12417     887.5508
   12418     890.5904
   12419     890.5441
   12420     893.3928
   12421     893.4397
   12422     895.4338
   12423     894.5899
   12424     892.9373
   12425     889.7264
   12426     885.8681
   12427     886.3560
   12428     883.4748
   12429     884.4372
   12430     885.9016
   12431     885.3827
   12432     886.1707
   12433     887.4549
   12434     890.5968
   12435     889.3453
   12436     891.8106
   12437     890.1554
   12438     891.0429
   12439     890.6393
   12440     888.6732
   12441     888.8861
   12442     891.1860
   12443     888.0323
   12444     892.1082
   12445     893.8530
   12446     889.7567
   12447     888.5196
   12448     889.5086
   12449     892.1778
   12450     894.8375
   12451     890.6838
   12452     891.2904
   12453     891.1901
   12454     892.7177
   12455     896.5855
   12456     893.7548
   12457     896.1848
   12458     899.5351
   12459     897.0549
   12460     895.7554
   12461     894.9524
   12462     898.1603
   12463     894.7473
   12464     896.5355
   12465     898.5268
   12466     901.8545
   12467     897.6298
   12468     896.1469
   12469     895.4291
   12470     895.4785
   12471     898.5141
   12472     900.6998
   12473     900.9368
   12474     901.5535
   12475     905.8291
   12476     905.8491
   12477     908.8263
   12478     911.2290
   12479     910.6376
   12480     913.1557
   12481     914.6398
   12482     915.3679
   12483     917.0824
   12484     912.9373
   12485     912.4468
   12486     913.4216
   12487     909.0872
   12488     908.9591
   12489     907.2781
   12490     907.8587
   12491     909.6286
   12492     912.3425
   12493     910.3268
   12494     912.6536
   12495     910.1624
   12496     912.2499
   12497     911.4086
   12498     912.9907
   12499     916.4745
   12500     915.6055
   12501     917.0371
   12502     915.0143
   12503     912.9175
   12504     914.0608
   12505     914.5485
   12506     912.5087
   12507     910.1021
   12508     910.8492
   12509     908.0169
   12510     909.2500
   12511     909.4223
   12512     908.8033
   12513     910.8741
   12514     908.6040
   12515     905.7723
   12516     903.6484
   12517     904.3189
   12518     905.9766
   12519     907.3679
   12520     912.3635
   12521     911.5819
   12522     911.6826
   12523     915.9452
   12524     911.0523
   12525     910.0609
   12526     907.9379
   12527     905.0066
   12528     901.6873
   12529     900.2789
   12530     900.1482
   12531     900.4286
   12532     904.2171
   12533     900.1721
   12534     897.5892
   12535     895.6387
   12536     895.0533
   12537     893.4242
   12538     891.3386
   12539     890.5039
   12540     891.4418
   12541     894.1351
   12542     893.6639
   12543     895.9694
   12544     893.9796
   12545     894.1089
   12546     894.6978
   12547     891.8896
   12548     891.4100
   12549     891.3393
   12550     891.3834
   12551     889.7363
   12552     890.7988
   12553     890.8109
   12554     891.3099
   12555     892.9137
   12556     891.8170
   12557     892.2753
   12558     888.9532
   12559     884.9722
   12560     883.9838
   12561     882.9743
   12562     877.1402
   12563     878.6747
   12564     875.4895
   12565     876.9952
   12566     874.2286
   12567     881.2212
   12568     880.0061
   12569     879.9488
   12570     880.9411
   12571     878.9722
   12572     878.4587
   12573     877.7156
   12574     874.3141
   12575     873.8329
   12576     870.5693
   12577     871.9230
   12578     871.3278
   12579     872.9858
   12580     870.2247
   12581     871.1422
   12582     872.6136
   12583     867.8883
   12584     868.9164
   12585     866.7975
   12586     865.9283
   12587     864.1864
   12588     864.2629
   12589     863.5877
   12590     866.3989
   12591     866.6200
   12592     866.0667
   12593     867.5573
   12594     867.5932
   12595     865.5342
   12596     863.8521
   12597     859.2742
   12598     861.8956
   12599     862.2724
   12600     866.8824
   12601     863.3555
   12602     859.9169
   12603     860.2006
   12604     863.5893
   12605     863.1662
   12606     866.9992
   12607     868.0941
   12608     863.6218
   12609     864.5666
   12610     865.8143
   12611     864.0452
   12612     864.0161
   12613     865.0423
   12614     862.6201
   12615     861.2116
   12616     864.0744
   12617     857.1814
   12618     855.9763
   12619     852.8601
   12620     850.3225
   12621     850.9607
   12622     851.8379
   12623     853.0186
   12624     853.8334
   12625     852.5910
   12626     853.4739
   12627     852.4673
   12628     852.8016
   12629     854.4549
   12630     857.4932
   12631     858.5625
   12632     859.6395
   12633     861.1744
   12634     862.7231
   12635     864.4957
   12636     860.7584
   12637     861.8271
   12638     862.0366
   12639     860.4115
   12640     862.6732
   12641     864.1227
   12642     861.5214
   12643     861.9372
   12644     867.7727
   12645     866.9440
   12646     868.1215
   12647     868.8940
   12648     872.3341
   12649     875.1484
   12650     874.8502
   12651     874.5589
   12652     876.6142
   12653     874.8240
   12654     874.2981
   12655     875.1290
   12656     874.2001
   12657     872.5898
   12658     869.6827
   12659     866.7799
   12660     867.0004
   12661     867.6442
   12662     864.2315
   12663     865.8497
   12664     865.9716
   12665     867.5066
   12666     868.2752
   12667     871.2783
   12668     873.0239
   12669     873.6528
   12670     871.7715
   12671     873.5215
   12672     873.5192
   12673     874.0380
   12674     877.3948
   12675     872.4198
   12676     873.4434
   12677     877.6883
   12678     876.9535
   12679     875.6185
   12680     871.3575
   12681     875.8913
   12682     873.6372
   12683     876.4668
   12684     872.6029
   12685     877.7260
   12686     876.2848
   12687     880.6163
   12688     880.0843
   12689     879.4039
   12690     880.1212
   12691     878.1752
   12692     880.0166
   12693     878.2781
   12694     879.6391
   12695     880.0026
   12696     880.3002
   12697     881.5343
   12698     879.7159
   12699     882.3275
   12700     881.5403
   12701     880.0346
   12702     881.7108
   12703     881.6814
   12704     883.4655
   12705     885.8893
   12706     887.6124
   12707     886.1677
   12708     886.3425
   12709     888.4476
   12710     889.1535
   12711     885.4121
   12712     884.6580
   12713     885.8779
   12714     881.2502
   12715     883.9266
   12716     882.2191
   12717     880.0342
   12718     877.3757
   12719     874.7685
   12720     876.3115
   12721     878.1988
   12722     879.9717
   12723     879.3476
   12724     882.5286
   12725     883.9229
   12726     881.2832
   12727     879.5485
   12728     877.2393
   12729     881.1680
   12730     880.9340
   12731     883.2854
   12732     883.5684
   12733     879.6808
   12734     877.0207
   12735     879.2015
   12736     875.5771
   12737     874.8153
   12738     872.2004
   12739     876.4051
   12740     874.1972
   12741     879.0371
   12742     877.3297
   12743     880.1697
   12744     880.8880
   12745     881.1893
   12746     880.3991
   12747     884.8557
   12748     883.6250
   12749     882.3090
   12750     882.8295
   12751     880.5282
   12752     879.1425
   12753     879.7078
   12754     880.4906
   12755     881.5009
   12756     880.6936
   12757     879.8565
   12758     880.1611
   12759     880.0659
   12760     881.2107
   12761     882.1416
   12762     882.3807
   12763     883.1141
   12764     883.3423
   12765     884.5274
   12766     883.3804
   12767     888.7958
   12768     887.7934
   12769     890.9416
   12770     887.6506
   12771     886.4102
   12772     888.9449
   12773     885.9294
   12774     887.3231
   12775     889.4130
   12776     890.5554
   12777     888.3444
   12778     888.1475
   12779     886.9250
   12780     884.1753
   12781     886.2885
   12782     885.5968
   12783     885.8876
   12784     887.2719
   12785     884.3615
   12786     883.1902
   12787     884.3589
   12788     887.1446
   12789     883.6182
   12790     885.2515
   12791     885.0237
   12792     884.0669
   12793     884.3186
   12794     883.6519
   12795     879.5374
   12796     879.4950
   12797     876.3398
   12798     877.6450
   12799     876.5443
   12800     877.8680
   12801     875.7208
   12802     876.1883
   12803     871.1918
   12804     871.2206
   12805     867.0691
   12806     868.9739
   12807     866.5018
   12808     869.7636
   12809     870.8510
   12810     868.4863
   12811     865.6166
   12812     868.6644
   12813     866.3690
   12814     865.3006
   12815     867.6462
   12816     864.4237
   12817     867.1124
   12818     861.8928
   12819     856.8500
   12820     856.1422
   12821     855.0691
   12822     858.0926
   12823     860.9725
   12824     860.4641
   12825     858.6754
   12826     857.6215
   12827     855.6673
   12828     858.5072
   12829     861.3406
   12830     861.5001
   12831     863.4818
   12832     865.8756
   12833     862.7819
   12834     864.4279
   12835     866.8319
   12836     867.4930
   12837     870.6525
   12838     871.8441
   12839     875.8608
   12840     873.9032
   12841     874.4969
   12842     873.3843
   12843     873.1254
   12844     874.3138
   12845     874.3547
   12846     875.5808
   12847     875.5205
   12848     877.7552
   12849     877.0035
   12850     875.4120
   12851     874.1848
   12852     870.7249
   12853     869.7876
   12854     869.5368
   12855     867.5771
   12856     869.4498
   12857     873.7575
   12858     873.9186
   12859     869.4860
   12860     871.8900
   12861     873.0801
   12862     874.8504
   12863     876.1146
   12864     872.6174
   12865     873.1923
   12866     873.2824
   12867     874.9624
   12868     875.9763
   12869     876.6968
   12870     875.3896
   12871     881.2159
   12872     880.2224
   12873     882.5638
   12874     881.2401
   12875     880.2359
   12876     879.8060
   12877     883.6722
   12878     885.2047
   12879     886.6937
   12880     889.8037
   12881     890.2469
   12882     893.3266
   12883     891.1420
   12884     887.2374
   12885     884.3519
   12886     884.2343
   12887     882.1465
   12888     881.0975
   12889     880.9645
   12890     880.0458
   12891     883.6100
   12892     882.3989
   12893     882.8751
   12894     880.6709
   12895     880.3834
   12896     881.1335
   12897     885.6729
   12898     883.5466
   12899     880.7857
   12900     879.9084
   12901     879.0792
   12902     877.2831
   12903     879.1534
   12904     875.1866
   12905     872.4205
   12906     870.3774
   12907     870.4286
   12908     868.4799
   12909     869.2198
   12910     867.4583
   12911     866.2839
   12912     865.9571
   12913     870.6029
   12914     872.1081
   12915     872.8808
   12916     870.9389
   12917     872.1106
   12918     871.2931
   12919     865.3098
   12920     867.1395
   12921     865.2948
   12922     865.2863
   12923     864.3341
   12924     862.4027
   12925     868.9486
   12926     870.8479
   12927     866.7903
   12928     865.6385
   12929     866.5517
   12930     869.9942
   12931     870.4113
   12932     869.1376
   12933     867.5598
   12934     873.2411
   12935     869.5708
   12936     869.3989
   12937     867.4846
   12938     869.6598
   12939     865.7970
   12940     863.3826
   12941     860.8325
   12942     861.0116
   12943     857.5223
   12944     857.1269
   12945     855.5226
   12946     855.6997
   12947     852.7369
   12948     853.4645
   12949     857.5884
   12950     858.6163
   12951     860.9464
   12952     860.7316
   12953     861.3764
   12954     857.8474
   12955     854.9140
   12956     852.7432
   12957     855.4900
   12958     854.9484
   12959     857.8977
   12960     861.6061
   12961     861.3542
   12962     862.2233
   12963     863.5295
   12964     865.0459
   12965     867.2639
   12966     866.9226
   12967     870.3938
   12968     870.4966
   12969     870.1708
   12970     868.1759
   12971     866.2878
   12972     862.9776
   12973     863.3902
   12974     865.0759
   12975     859.1537
   12976     863.4405
   12977     861.4679
   12978     858.8204
   12979     862.7345
   12980     862.7258
   12981     863.0757
   12982     864.0759
   12983     867.1337
   12984     864.3265
   12985     867.6853
   12986     870.2947
   12987     871.5103
   12988     872.6387
   12989     870.6088
   12990     865.8336
   12991     865.0016
   12992     864.8397
   12993     862.5693
   12994     865.8920
   12995     868.4065
   12996     864.3167
   12997     867.0432
   12998     864.4462
   12999     869.5058
   13000     871.7805
   13001     871.7139
   13002     872.4557
   13003     872.1810
   13004     875.1019
   13005     870.3630
   13006     868.4616
   13007     865.1751
   13008     866.4056
   13009     866.2128
   13010     867.2347
   13011     867.7470
   13012     869.8524
   13013     869.1131
   13014     870.2216
   13015     868.5549
   13016     869.6166
   13017     870.0554
   13018     872.2312
   13019     870.4835
   13020     874.4745
   13021     873.1544
   13022     875.6116
   13023     876.1205
   13024     880.8829
   13025     884.6976
   13026     881.9413
   13027     879.4286
   13028     882.3290
   13029     881.3600
   13030     886.4413
   13031     887.5480
   13032     888.0719
   13033     891.2822
   13034     888.4501
   13035     892.6088
   13036     889.9071
   13037     892.3306
   13038     890.3558
   13039     888.2221
   13040     890.6136
   13041     888.3957
   13042     887.5933
   13043     887.1529
   13044     881.4731
   13045     883.0807
   13046     879.0512
   13047     881.0343
   13048     880.6347
   13049     877.1751
   13050     878.0386
   13051     880.1680
   13052     877.3640
   13053     876.7888
   13054     875.2820
   13055     875.7162
   13056     872.4774
   13057     872.1565
   13058     871.9231
   13059     870.2073
   13060     873.0411
   13061     874.1202
   13062     870.4808
   13063     868.6063
   13064     866.4822
   13065     868.9293
   13066     868.5578
   13067     867.0577
   13068     870.7631
   13069     870.1287
   13070     866.6501
   13071     862.5417
   13072     865.3315
   13073     865.6456
   13074     867.4220
   13075     869.8230
   13076     870.9939
   13077     873.9676
   13078     872.0455
   13079     874.7002
   13080     874.8227
   13081     871.4553
   13082     870.6548
   13083     869.2607
   13084     866.9150
   13085     865.0488
   13086     864.3453
   13087     862.3797
   13088     861.9088
   13089     860.2484
   13090     859.6134
   13091     861.0231
   13092     860.2929
   13093     861.7200
   13094     863.7310
   13095     867.0815
   13096     868.4757
   13097     865.1462
   13098     864.6774
   13099     865.3800
   13100     861.3905
   13101     861.0190
   13102     861.0465
   13103     853.7867
   13104     855.1423
   13105     852.4679
   13106     850.7897
   13107     849.4183
   13108     849.0712
   13109     844.7729
   13110     847.7513
   13111     842.4124
   13112     839.8636
   13113     839.3094
   13114     836.4870
   13115     835.8917
   13116     835.3005
   13117     830.6872
   13118     830.5377
   13119     828.6821
   13120     827.7823
   13121     828.5819
   13122     828.6368
   13123     825.0403
   13124     824.4990
   13125     824.0513
   13126     824.0793
   13127     823.9753
   13128     823.2664
   13129     824.8427
   13130     820.5131
   13131     816.1167
   13132     820.8034
   13133     819.7827
   13134     818.1950
   13135     820.2302
   13136     819.1022
   13137     820.7289
   13138     818.7574
   13139     818.7768
   13140     815.8669
   13141     819.0255
   13142     818.3094
   13143     820.2168
   13144     818.8739
   13145     817.7713
   13146     820.7146
   13147     821.8778
   13148     829.4431
   13149     827.9439
   13150     825.4183
   13151     830.5093
   13152     831.5777
   13153     830.4478
   13154     835.8557
   13155     836.2048
   13156     833.8654
   13157     833.4449
   13158     836.0916
   13159     841.4495
   13160     845.1373
   13161     847.8033
   13162     846.1012
   13163     850.5952
   13164     846.9259
   13165     847.4997
   13166     848.0586
   13167     845.6630
   13168     845.7731
   13169     844.9963
   13170     847.9127
   13171     850.1941
   13172     848.2557
   13173     852.8489
   13174     849.3467
   13175     850.7145
   13176     847.7432
   13177     842.9073
   13178     841.2050
   13179     840.4750
   13180     837.6512
   13181     840.5861
   13182     838.7234
   13183     838.9737
   13184     837.2439
   13185     836.0691
   13186     835.8297
   13187     838.1129
   13188     838.0280
   13189     841.6212
   13190     837.9945
   13191     837.2469
   13192     833.6051
   13193     839.2643
   13194     834.2617
   13195     839.4620
   13196     840.2838
   13197     842.1636
   13198     839.3746
   13199     841.5099
   13200     839.3834
   13201     842.5730
   13202     843.3590
   13203     846.5234
   13204     847.0720
   13205     846.2361
   13206     845.7931
   13207     846.0769
   13208     845.6082
   13209     848.8652
   13210     847.7270
   13211     849.6688
   13212     848.7132
   13213     849.9305
   13214     850.6562
   13215     853.3306
   13216     854.7476
   13217     856.3867
   13218     856.9953
   13219     859.8453
   13220     854.5981
   13221     857.6305
   13222     856.5597
   13223     854.0724
   13224     852.9948
   13225     855.1054
   13226     857.5925
   13227     859.7057
   13228     858.3110
   13229     854.0278
   13230     852.6800
   13231     854.8210
   13232     853.9892
   13233     855.5517
   13234     857.8357
   13235     858.4328
   13236     859.6262
   13237     862.0511
   13238     858.7821
   13239     855.5632
   13240     855.2207
   13241     852.9301
   13242     853.6021
   13243     852.3952
   13244     852.8114
   13245     853.0699
   13246     853.3534
   13247     856.5049
   13248     855.2847
   13249     854.0791
   13250     854.2462
   13251     851.0958
   13252     849.9489
   13253     849.3043
   13254     844.5396
   13255     842.7867
   13256     842.7565
   13257     843.1326
   13258     837.5738
   13259     838.3927
   13260     837.4240
   13261     841.8997
   13262     843.1146
   13263     842.1494
   13264     841.5329
   13265     843.5451
   13266     843.0412
   13267     842.3371
   13268     843.7353
   13269     842.3449
   13270     843.0716
   13271     843.9276
   13272     845.3577
   13273     846.9783
   13274     846.9036
   13275     847.4132
   13276     849.9683
   13277     846.7095
   13278     844.3934
   13279     842.5999
   13280     843.9485
   13281     845.1017
   13282     845.2140
   13283     845.5910
   13284     850.1374
   13285     852.4916
   13286     849.8330
   13287     849.5312
   13288     848.8510
   13289     846.1204
   13290     848.9190
   13291     849.5434
   13292     851.2871
   13293     851.0500
   13294     851.4906
   13295     852.1058
   13296     852.0376
   13297     852.0975
   13298     852.6924
   13299     850.8561
   13300     853.5660
   13301     854.5577
   13302     854.9446
   13303     856.3491
   13304     857.6437
   13305     856.2960
   13306     852.6354
   13307     857.7449
   13308     852.0423
   13309     851.6209
   13310     848.4088
   13311     848.5196
   13312     851.7304
   13313     851.9204
   13314     852.1752
   13315     850.4479
   13316     849.5500
   13317     849.0682
   13318     847.6753
   13319     848.5180
   13320     851.3071
   13321     851.4202
   13322     852.7364
   13323     854.8972
   13324     854.9344
   13325     859.0162
   13326     859.2553
   13327     858.4017
   13328     861.9410
   13329     860.0468
   13330     859.4787
   13331     860.8631
   13332     862.8035
   13333     862.1849
   13334     862.5245
   13335     862.0165
   13336     862.8207
   13337     857.7718
   13338     858.5698
   13339     859.3186
   13340     856.8794
   13341     857.1187
   13342     856.5246
   13343     862.1433
   13344     861.7819
   13345     862.4667
   13346     862.9578
   13347     863.0536
   13348     862.9811
   13349     862.5765
   13350     862.5309
   13351     865.2047
   13352     863.5256
   13353     864.6694
   13354     863.5429
   13355     861.2782
   13356     862.5942
   13357     860.4287
   13358     865.8609
   13359     863.6738
   13360     864.9204
   13361     866.1691
   13362     866.0155
   13363     864.7814
   13364     865.6497
   13365     867.2354
   13366     860.0990
   13367     857.7402
   13368     854.9450
   13369     855.8136
   13370     853.6072
   13371     855.8300
   13372     854.6452
   13373     855.9638
   13374     854.7642
   13375     854.0292
   13376     855.4079
   13377     855.3744
   13378     857.1259
   13379     854.1186
   13380     854.5087
   13381     852.1526
   13382     853.4109
   13383     852.3858
   13384     851.3046
   13385     852.8062
   13386     848.9018
   13387     847.0753
   13388     842.8687
   13389     844.6256
   13390     843.5868
   13391     845.1282
   13392     845.2287
   13393     846.7401
   13394     845.9610
   13395     846.2710
   13396     845.3072
   13397     847.8777
   13398     848.4623
   13399     850.4707
   13400     849.4440
   13401     848.8769
   13402     849.8698
   13403     845.0710
   13404     845.7648
   13405     847.5508
   13406     848.0450
   13407     855.2127
   13408     853.4534
   13409     849.7399
   13410     851.7580
   13411     847.8201
   13412     848.9188
   13413     846.6870
   13414     847.1867
   13415     850.6727
   13416     847.6704
   13417     854.2121
   13418     854.9825
   13419     857.7264
   13420     860.2452
   13421     862.3205
   13422     862.0738
   13423     862.3559
   13424     862.4985
   13425     861.3351
   13426     860.6885
   13427     860.1811
   13428     858.7910
   13429     861.0120
   13430     859.8904
   13431     859.6133
   13432     858.9186
   13433     857.9254
   13434     857.4301
   13435     853.3443
   13436     851.2546
   13437     851.0092
   13438     850.0153
   13439     848.9425
   13440     849.9154
   13441     849.8870
   13442     852.9387
   13443     852.4954
   13444     851.3943
   13445     848.5312
   13446     847.2480
   13447     846.2737
   13448     848.4913
   13449     847.1801
   13450     848.8499
   13451     853.4247
   13452     849.7308
   13453     851.3797
   13454     855.0609
   13455     852.0851
   13456     852.0147
   13457     850.9664
   13458     850.5811
   13459     849.8806
   13460     846.8850
   13461     847.7017
   13462     847.5697
   13463     848.5755
   13464     850.7569
   13465     850.2965
   13466     848.6768
   13467     846.3292
   13468     849.4207
   13469     850.3098
   13470     853.1430
   13471     853.9059
   13472     847.8845
   13473     849.6855
   13474     849.0863
   13475     848.6107
   13476     850.9888
   13477     848.7761
   13478     853.2936
   13479     853.3067
   13480     852.7537
   13481     854.6439
   13482     854.7767
   13483     853.5939
   13484     857.3391
   13485     851.4529
   13486     854.3559
   13487     853.2686
   13488     856.8597
   13489     854.6154
   13490     856.9073
   13491     856.5708
   13492     858.5799
   13493     859.4977
   13494     857.8420
   13495     856.5265
   13496     853.6023
   13497     857.9643
   13498     856.2636
   13499     856.0496
   13500     858.7938
   13501     859.1507
   13502     861.2747
   13503     864.6415
   13504     864.9196
   13505     864.7166
   13506     868.3982
   13507     866.3886
   13508     870.1424
   13509     872.2911
   13510     872.6227
   13511     875.6003
   13512     874.5269
   13513     876.9657
   13514     872.4979
   13515     878.4900
   13516     876.4967
   13517     877.3352
   13518     878.9069
   13519     881.9969
   13520     882.2739
   13521     885.6648
   13522     888.2729
   13523     886.6581
   13524     886.5455
   13525     885.4502
   13526     885.1365
   13527     891.5229
   13528     894.1945
   13529     895.4753
   13530     893.2935
   13531     895.3277
   13532     898.0136
   13533     893.1495
   13534     897.6298
   13535     895.8488
   13536     898.2493
   13537     897.4479
   13538     896.7510
   13539     895.2354
   13540     891.0607
   13541     889.2235
   13542     886.7022
   13543     885.2244
   13544     885.8361
   13545     885.2468
   13546     884.0522
   13547     882.6602
   13548     881.1339
   13549     881.3831
   13550     880.2714
   13551     878.0277
   13552     880.6596
   13553     880.5729
   13554     879.5394
   13555     879.6870
   13556     879.2597
   13557     884.4816
   13558     884.8411
   13559     884.9250
   13560     885.6578
   13561     885.1846
   13562     883.1672
   13563     883.3043
   13564     884.0795
   13565     879.6046
   13566     883.5233
   13567     884.2690
   13568     883.2509
   13569     880.6147
   13570     879.2925
   13571     879.0697
   13572     876.9416
   13573     876.0527
   13574     876.7201
   13575     871.4611
   13576     867.9284
   13577     864.8168
   13578     866.7548
   13579     864.5908
   13580     865.7318
   13581     867.4747
   13582     868.0738
   13583     869.4942
   13584     873.7571
   13585     873.1965
   13586     874.0064
   13587     871.9337
   13588     872.4371
   13589     868.7807
   13590     870.8226
   13591     870.9790
   13592     868.8373
   13593     872.8329
   13594     870.4486
   13595     872.8184
   13596     873.6720
   13597     876.0852
   13598     877.3725
   13599     878.6461
   13600     875.2027
   13601     875.1128
   13602     874.5974
   13603     873.4102
   13604     873.3614
   13605     870.6630
   13606     872.6544
   13607     872.6976
   13608     867.0460
   13609     869.4160
   13610     867.3839
   13611     866.3222
   13612     866.2618
   13613     866.5796
   13614     865.3890
   13615     865.0338
   13616     861.8344
   13617     859.0808
   13618     858.3089
   13619     856.6734
   13620     857.5855
   13621     856.6758
   13622     856.1006
   13623     857.7114
   13624     855.7672
   13625     855.4891
   13626     856.1018
   13627     858.2972
   13628     856.9304
   13629     858.9393
   13630     857.0776
   13631     859.1611
   13632     860.7422
   13633     857.3322
   13634     861.1441
   13635     861.1356
   13636     860.8437
   13637     858.1854
   13638     857.2314
   13639     856.6757
   13640     855.2896
   13641     855.6032
   13642     854.9656
   13643     854.6964
   13644     854.8336
   13645     854.8152
   13646     848.2526
   13647     847.1801
   13648     843.1738
   13649     845.0192
   13650     847.0957
   13651     846.4517
   13652     843.9456
   13653     843.1284
   13654     839.0681
   13655     839.9360
   13656     835.3966
   13657     840.6655
   13658     836.1104
   13659     838.0567
   13660     835.4518
   13661     835.0674
   13662     833.6248
   13663     830.7782
   13664     829.5303
   13665     830.8188
   13666     830.6028
   13667     831.7481
   13668     830.2141
   13669     829.3839
   13670     832.3335
   13671     829.5093
   13672     829.5364
   13673     832.1079
   13674     834.9219
   13675     837.9432
   13676     839.7666
   13677     842.0411
   13678     840.2379
   13679     842.4860
   13680     842.9177
   13681     845.5142
   13682     840.4010
   13683     837.9094
   13684     836.5202
   13685     835.8954
   13686     837.4972
   13687     834.5724
   13688     827.3918
   13689     826.2145
   13690     824.0697
   13691     818.2451
   13692     817.8141
   13693     819.2563
   13694     817.3088
   13695     812.1330
   13696     812.4778
   13697     812.1420
   13698     813.9744
   13699     813.8357
   13700     813.9392
   13701     812.6141
   13702     815.4973
   13703     816.9890
   13704     816.6773
   13705     814.0093
   13706     815.2285
   13707     813.7701
   13708     814.3830
   13709     819.3094
   13710     818.3529
   13711     820.0863
   13712     824.1893
   13713     824.2153
   13714     825.9074
   13715     825.1675
   13716     829.7861
   13717     831.1614
   13718     829.6537
   13719     827.3690
   13720     825.6371
   13721     830.2690
   13722     828.2139
   13723     830.5302
   13724     828.0748
   13725     826.4566
   13726     821.8548
   13727     823.5328
   13728     824.6943
   13729     818.7841
   13730     819.0433
   13731     821.2784
   13732     819.2158
   13733     819.4082
   13734     822.5151
   13735     820.9599
   13736     826.6761
   13737     827.8170
   13738     828.3669
   13739     830.8166
   13740     829.6958
   13741     827.1440
   13742     827.6908
   13743     825.3060
   13744     825.6710
   13745     829.8718
   13746     830.3973
   13747     831.1842
   13748     828.3395
   13749     824.6926
   13750     823.0947
   13751     824.0040
   13752     824.5074
   13753     819.9160
   13754     818.2695
   13755     816.0421
   13756     813.8433
   13757     813.0762
   13758     813.2195
   13759     813.8969
   13760     814.8101
   13761     817.0917
   13762     819.9833
   13763     819.8678
   13764     826.5628
   13765     819.7371
   13766     820.1316
   13767     826.5854
   13768     819.3786
   13769     821.6404
   13770     821.4832
   13771     819.4328
   13772     824.5215
   13773     823.1076
   13774     823.1127
   13775     824.9667
   13776     822.6652
   13777     820.1106
   13778     823.0252
   13779     820.4077
   13780     824.5299
   13781     825.8071
   13782     823.6965
   13783     827.5441
   13784     823.9483
   13785     824.4806
   13786     822.1385
   13787     820.7806
   13788     825.9020
   13789     823.5619
   13790     825.3901
   13791     824.0120
   13792     822.3223
   13793     820.8837
   13794     824.5722
   13795     820.0872
   13796     823.2704
   13797     820.2568
   13798     818.9024
   13799     819.9232
   13800     816.0532
   13801     817.8929
   13802     820.0833
   13803     818.5701
   13804     816.1818
   13805     817.2122
   13806     819.6862
   13807     818.3334
   13808     818.9107
   13809     822.0985
   13810     820.5243
   13811     822.7398
   13812     821.5415
   13813     822.2779
   13814     817.6948
   13815     813.7606
   13816     814.0357
   13817     811.5660
   13818     811.5838
   13819     810.3192
   13820     806.3419
   13821     808.1818
   13822     811.5007
   13823     814.1719
   13824     813.9607
   13825     815.8626
   13826     813.2055
   13827     810.5551
   13828     807.9346
   13829     805.8632
   13830     809.8493
   13831     805.4967
   13832     808.6363
   13833     808.2023
   13834     810.3142
   13835     807.7230
   13836     807.9848
   13837     808.8846
   13838     806.4190
   13839     807.8647
   13840     808.5501
   13841     808.5487
   13842     808.6271
   13843     810.3790
   13844     811.1160
   13845     813.6484
   13846     813.4614
   13847     818.6060
   13848     818.6387
   13849     819.1873
   13850     819.4783
   13851     817.3773
   13852     814.7035
   13853     812.7623
   13854     812.1890
   13855     815.2229
   13856     814.1158
   13857     809.1399
   13858     805.5513
   13859     805.7404
   13860     803.2081
   13861     802.4815
   13862     803.0688
   13863     804.1079
   13864     803.5440
   13865     803.7470
   13866     801.7605
   13867     799.4280
   13868     796.1288
   13869     797.3720
   13870     796.6311
   13871     793.7964
   13872     793.5859
   13873     795.8619
   13874     790.2059
   13875     785.5662
   13876     787.5423
   13877     784.1449
   13878     782.1592
   13879     782.1839
   13880     782.1197
   13881     786.1002
   13882     788.8846
   13883     790.6983
   13884     785.5070
   13885     784.1777
   13886     787.5391
   13887     787.3921
   13888     790.7260
   13889     791.6097
   13890     792.1807
   13891     790.2351
   13892     795.0969
   13893     795.0471
   13894     795.2240
   13895     802.2966
   13896     802.5927
   13897     803.6367
   13898     804.5943
   13899     806.3059
   13900     807.3409
   13901     809.3766
   13902     808.9892
   13903     809.1239
   13904     807.0544
   13905     806.3407
   13906     805.0324
   13907     805.9928
   13908     806.5436
   13909     806.0349
   13910     804.7205
   13911     806.0103
   13912     802.3142
   13913     800.7363
   13914     801.4795
   13915     802.0074
   13916     800.6304
   13917     799.7998
   13918     797.0140
   13919     795.2708
   13920     793.9574
   13921     793.0632
   13922     792.0556
   13923     791.3453
   13924     787.1698
   13925     784.1471
   13926     785.2636
   13927     783.3679
   13928     785.3952
   13929     787.6271
   13930     787.5018
   13931     793.1719
   13932     794.3516
   13933     797.8370
   13934     800.4259
   13935     799.1788
   13936     799.6263
   13937     798.2469
   13938     799.2478
   13939     800.9941
   13940     796.4579
   13941     802.7505
   13942     802.0171
   13943     801.0525
   13944     796.0112
   13945     797.0680
   13946     791.9887
   13947     793.3175
   13948     790.7318
   13949     785.7346
   13950     785.2547
   13951     782.5811
   13952     780.8812
   13953     782.1842
   13954     780.0749
   13955     781.5600
   13956     778.8892
   13957     773.9187
   13958     772.7102
   13959     769.5045
   13960     764.6153
   13961     763.2214
   13962     762.6259
   13963     765.1559
   13964     763.8015
   13965     763.4419
   13966     764.2567
   13967     762.6724
   13968     761.6999
   13969     758.2213
   13970     758.0137
   13971     758.7206
   13972     759.7694
   13973     757.8795
   13974     759.1332
   13975     755.2914
   13976     756.4456
   13977     753.9549
   13978     754.0733
   13979     752.9440
   13980     753.1209
   13981     747.8572
   13982     748.4638
   13983     747.1017
   13984     746.1974
   13985     747.2504
   13986     747.7370
   13987     748.2827
   13988     748.3827
   13989     749.4259
   13990     753.2690
   13991     754.7298
   13992     757.6370
   13993     761.1331
   13994     766.4833
   13995     766.0131
   13996     766.0837
   13997     765.7865
   13998     765.4883
   13999     764.6066
   14000     765.0884
   14001     761.2968
   14002     760.6507
   14003     758.1973
   14004     758.3785
   14005     757.5104
   14006     753.0675
   14007     751.5619
   14008     752.7214
   14009     745.6518
   14010     746.9761
   14011     749.1708
   14012     749.9678
   14013     750.3603
   14014     754.5801
   14015     753.8982
   14016     753.0458
   14017     748.9302
   14018     751.3245
   14019     751.8135
   14020     750.9355
   14021     749.4160
   14022     748.0148
   14023     740.6961
   14024     745.5737
   14025     745.7721
   14026     745.5966
   14027     748.7658
   14028     747.9084
   14029     748.4358
   14030     752.2246
   14031     746.8172
   14032     751.7603
   14033     752.1969
   14034     748.8247
   14035     748.1157
   14036     746.4832
   14037     751.4370
   14038     750.8467
   14039     751.9561
   14040     752.9260
   14041     752.2505
   14042     751.4193
   14043     750.0522
   14044     748.5256
   14045     747.5624
   14046     748.6047
   14047     747.8555
   14048     746.2405
   14049     746.4542
   14050     748.1430
   14051     746.5189
   14052     745.7131
   14053     740.9528
   14054     740.9868
   14055     740.2746
   14056     741.3114
   14057     739.6120
   14058     742.9891
   14059     740.0098
   14060     741.0867
   14061     742.8566
   14062     739.1641
   14063     741.4851
   14064     740.7144
   14065     741.2659
   14066     743.2130
   14067     742.2070
   14068     745.7019
   14069     745.0089
   14070     747.6729
   14071     750.3908
   14072     749.7509
   14073     747.3943
   14074     754.9756
   14075     753.8229
   14076     753.2869
   14077     748.5286
   14078     752.9534
   14079     754.6020
   14080     754.4442
   14081     752.6546
   14082     755.5433
   14083     753.6957
   14084     758.9586
   14085     760.5750
   14086     762.9066
   14087     763.6905
   14088     762.6422
   14089     761.4984
   14090     765.4599
   14091     764.2341
   14092     767.1657
   14093     766.3586
   14094     763.4352
   14095     763.0401
   14096     766.0614
   14097     767.5012
   14098     765.7182
   14099     762.0125
   14100     764.0389
   14101     767.0886
   14102     764.4457
   14103     768.1044
   14104     767.6715
   14105     768.3956
   14106     764.0488
   14107     766.4010
   14108     763.8850
   14109     762.0296
   14110     762.4991
   14111     760.2036
   14112     759.9188
   14113     758.1137
   14114     756.5959
   14115     757.7245
   14116     755.2975
   14117     754.7920
   14118     756.4426
   14119     757.1169
   14120     754.3904
   14121     756.0347
   14122     755.9712
   14123     757.1869
   14124     754.7182
   14125     758.0018
   14126     755.3121
   14127     751.0491
   14128     752.6496
   14129     756.6736
   14130     757.6361
   14131     761.2439
   14132     758.0103
   14133     762.3324
   14134     762.7725
   14135     758.3190
   14136     759.0447
   14137     760.6241
   14138     762.9405
   14139     761.8215
   14140     760.3825
   14141     764.5061
   14142     761.5951
   14143     763.8566
   14144     766.3125
   14145     764.9588
   14146     763.4059
   14147     763.9207
   14148     765.4783
   14149     766.8992
   14150     767.1849
   14151     771.3644
   14152     767.6848
   14153     765.3709
   14154     763.8392
   14155     765.4349
   14156     757.2803
   14157     759.2233
   14158     757.8151
   14159     758.2700
   14160     760.8346
   14161     761.4736
   14162     761.9879
   14163     765.9420
   14164     764.2709
   14165     765.0905
   14166     765.8687
   14167     770.6369
   14168     770.1846
   14169     771.0653
   14170     771.3532
   14171     776.0604
   14172     778.1500
   14173     778.2816
   14174     782.9535
   14175     785.3298
   14176     783.8468
   14177     781.8571
   14178     779.7900
   14179     781.4936
   14180     780.0302
   14181     782.1650
   14182     781.9650
   14183     785.6211
   14184     789.7522
   14185     790.4202
   14186     789.6110
   14187     792.6282
   14188     794.1041
   14189     794.6436
   14190     794.5452
   14191     793.9788
   14192     794.7107
   14193     786.5038
   14194     783.9333
   14195     781.5378
   14196     783.1544
   14197     780.3023
   14198     777.7148
   14199     775.7775
   14200     776.1255
   14201     773.9873
   14202     775.0411
   14203     773.1665
   14204     770.5270
   14205     770.1939
   14206     772.8654
   14207     771.0029
   14208     766.4913
   14209     768.0506
   14210     768.2658
   14211     770.4402
   14212     764.8077
   14213     765.1286
   14214     766.9044
   14215     769.0512
   14216     767.9548
   14217     768.3436
   14218     770.1173
   14219     773.0394
   14220     776.1496
   14221     774.4951
   14222     774.3407
   14223     772.3340
   14224     773.0558
   14225     771.0331
   14226     770.5750
   14227     769.9632
   14228     766.1193
   14229     763.8705
   14230     767.7879
   14231     773.4717
   14232     776.2740
   14233     778.3688
   14234     782.3344
   14235     783.0913
   14236     780.4758
   14237     785.4552
   14238     783.0619
   14239     787.1873
   14240     785.8048
   14241     786.3288
   14242     788.0533
   14243     783.3316
   14244     781.9989
   14245     780.2058
   14246     782.4160
   14247     789.6034
   14248     791.8485
   14249     793.6167
   14250     796.0706
   14251     796.5111
   14252     794.3675
   14253     792.6721
   14254     791.3994
   14255     793.7446
   14256     796.7795
   14257     794.5375
   14258     794.1896
   14259     788.2181
   14260     788.4516
   14261     787.8421
   14262     786.3612
   14263     785.6122
   14264     783.9191
   14265     786.0630
   14266     782.8859
   14267     785.5691
   14268     786.0291
   14269     784.6051
   14270     790.9835
   14271     789.9255
   14272     785.0343
   14273     788.7759
   14274     790.7043
   14275     793.3875
   14276     794.0314
   14277     794.9721
   14278     795.2561
   14279     795.5234
   14280     797.3310
   14281     800.9629
   14282     801.3291
   14283     800.5495
   14284     803.4900
   14285     805.0342
   14286     811.3613
   14287     814.4513
   14288     821.0869
   14289     826.9054
   14290     822.8347
   14291     829.4689
   14292     830.6163
   14293     828.3933
   14294     827.6643
   14295     828.7511
   14296     832.0182
   14297     830.7338
   14298     826.6085
   14299     828.4841
   14300     827.6084
   14301     825.6575
   14302     826.5190
   14303     827.5957
   14304     828.9363
   14305     831.1454
   14306     829.0456
   14307     829.1028
   14308     828.7972
   14309     831.0781
   14310     831.3909
   14311     835.8804
   14312     837.0773
   14313     835.9727
   14314     834.0027
   14315     828.8601
   14316     828.1322
   14317     823.1247
   14318     820.6612
   14319     816.9220
   14320     813.5992
   14321     807.1034
   14322     804.1723
   14323     805.7380
   14324     799.5670
   14325     796.2031
   14326     798.8490
   14327     797.7729
   14328     798.0826
   14329     798.5732
   14330     795.1829
   14331     790.5382
   14332     793.1387
   14333     793.5170
   14334     790.9784
   14335     788.4831
   14336     790.3832
   14337     789.7009
   14338     789.4041
   14339     789.7764
   14340     791.0996
   14341     791.5014
   14342     793.0850
   14343     790.0866
   14344     790.8348
   14345     792.1449
   14346     794.3567
   14347     795.1950
   14348     794.8693
   14349     794.7102
   14350     794.8137
   14351     797.2191
   14352     797.6951
   14353     797.1644
   14354     796.1500
   14355     795.5835
   14356     796.5446
   14357     795.6351
   14358     797.3337
   14359     796.9760
   14360     798.0135
   14361     798.7333
   14362     800.2937
   14363     802.7824
   14364     802.5622
   14365     804.9632
   14366     798.6598
   14367     800.6675
   14368     800.3427
   14369     801.0798
   14370     800.6958
   14371     805.3797
   14372     803.2199
   14373     805.6571
   14374     806.9205
   14375     807.3207
   14376     809.0097
   14377     810.1905
   14378     811.3003
   14379     811.4107
   14380     814.8103
   14381     815.7443
   14382     820.6226
   14383     818.3753
   14384     822.2413
   14385     820.8149
   14386     822.4260
   14387     822.1523
   14388     826.5704
   14389     826.5875
   14390     827.1110
   14391     830.2994
   14392     832.4698
   14393     835.1107
   14394     834.6482
   14395     834.2138
   14396     843.1452
   14397     845.0320
   14398     846.3744
   14399     847.5293
   14400     852.3833
   14401     853.0631
   14402     850.8022
   14403     850.0654
   14404     851.5117
   14405     849.0416
   14406     851.0513
   14407     854.3724
   14408     850.7484
   14409     852.1512
   14410     851.3004
   14411     855.1849
   14412     856.1678
   14413     857.6441
   14414     855.3882
   14415     857.3303
   14416     860.8003
   14417     862.4615
   14418     858.9594
   14419     860.9979
   14420     863.9576
   14421     865.4442
   14422     865.8218
   14423     871.6758
   14424     875.2269
   14425     873.1044
   14426     872.5597
   14427     869.9549
   14428     863.6074
   14429     860.1898
   14430     858.3927
   14431     859.0526
   14432     861.7270
   14433     860.8221
   14434     860.8286
   14435     858.4670
   14436     856.5107
   14437     850.9899
   14438     853.6756
   14439     851.3662
   14440     852.5781
   14441     854.2469
   14442     847.6918
   14443     851.2034
   14444     850.4589
   14445     851.1840
   14446     849.7126
   14447     852.2111
   14448     851.2553
   14449     848.4652
   14450     850.2542
   14451     851.3760
   14452     856.4155
   14453     857.2244
   14454     853.7727
   14455     852.2273
   14456     851.2953
   14457     852.3871
   14458     853.8127
   14459     852.7180
   14460     854.4910
   14461     853.9710
   14462     850.3856
   14463     852.8876
   14464     855.0587
   14465     853.6798
   14466     853.3838
   14467     856.9069
   14468     859.3959
   14469     858.8333
   14470     859.8270
   14471     861.5651
   14472     863.2454
   14473     862.3910
   14474     865.9579
   14475     866.4330
   14476     864.6498
   14477     864.5075
   14478     863.8216
   14479     861.0505
   14480     862.6889
   14481     858.3230
   14482     859.3739
   14483     856.4696
   14484     858.2206
   14485     860.0198
   14486     859.3405
   14487     858.3487
   14488     859.7067
   14489     855.0320
   14490     853.7989
   14491     852.6927
   14492     854.4460
   14493     855.9713
   14494     857.2075
   14495     854.6275
   14496     853.6794
   14497     849.5548
   14498     847.6870
   14499     842.8672
   14500     836.0737
   14501     838.1831
   14502     832.8041
   14503     832.1851
   14504     833.6907
   14505     835.5060
   14506     837.9637
   14507     838.9263
   14508     843.1676
   14509     846.6359
   14510     847.7246
   14511     855.8959
   14512     854.5101
   14513     853.4678
   14514     854.8875
   14515     854.5032
   14516     854.1261
   14517     858.7466
   14518     859.4556
   14519     857.3399
   14520     855.1064
   14521     852.9781
   14522     854.1347
   14523     855.4108
   14524     855.1729
   14525     851.7150
   14526     848.7869
   14527     847.9720
   14528     849.4035
   14529     847.3029
   14530     847.8306
   14531     845.4272
   14532     844.3305
   14533     843.9709
   14534     842.6484
   14535     844.2960
   14536     842.1942
   14537     841.9173
   14538     841.7306
   14539     843.1460
   14540     842.0651
   14541     841.0101
   14542     843.1523
   14543     845.6729
   14544     846.9743
   14545     846.0564
   14546     848.4310
   14547     844.8156
   14548     846.5401
   14549     846.3838
   14550     844.4307
   14551     846.9331
   14552     844.4186
   14553     845.1908
   14554     847.1278
   14555     845.7255
   14556     843.5719
   14557     843.5337
   14558     844.9432
   14559     844.4676
   14560     840.2613
   14561     839.5682
   14562     833.6753
   14563     834.5630
   14564     833.1555
   14565     834.1903
   14566     828.5979
   14567     830.3090
   14568     827.8561
   14569     831.9291
   14570     832.7180
   14571     832.3309
   14572     832.3686
   14573     834.7361
   14574     834.0619
   14575     831.8553
   14576     832.4118
   14577     834.2341
   14578     833.1929
   14579     832.4004
   14580     827.7768
   14581     829.7470
   14582     831.8316
   14583     830.6048
   14584     828.9792
   14585     829.7094
   14586     830.0425
   14587     830.1672
   14588     828.8673
   14589     827.6729
   14590     830.1060
   14591     830.8998
   14592     828.5194
   14593     829.0276
   14594     825.9030
   14595     825.7525
   14596     823.2031
   14597     822.8696
   14598     825.4844
   14599     820.8110
   14600     821.5451
   14601     821.6400
   14602     821.3547
   14603     822.8439
   14604     820.7999
   14605     820.9862
   14606     822.9040
   14607     824.5290
   14608     823.3065
   14609     822.7919
   14610     822.5327
   14611     827.8470
   14612     827.6937
   14613     829.6836
   14614     831.2551
   14615     837.9887
   14616     842.0636
   14617     839.7891
   14618     841.5358
   14619     840.2864
   14620     843.5133
   14621     842.2207
   14622     846.5077
   14623     847.4610
   14624     849.0424
   14625     850.4479
   14626     850.7155
   14627     850.2085
   14628     851.0749
   14629     850.2146
   14630     851.1554
   14631     849.5978
   14632     845.6259
   14633     842.7571
   14634     840.7452
   14635     838.5909
   14636     839.4356
   14637     839.1372
   14638     834.3548
   14639     837.6895
   14640     839.3560
   14641     839.4062
   14642     842.2853
   14643     843.4657
   14644     843.6249
   14645     845.4419
   14646     845.3365
   14647     846.7490
   14648     844.3449
   14649     852.3259
   14650     851.6175
   14651     854.7607
   14652     857.4728
   14653     859.1245
   14654     860.0328
   14655     859.7034
   14656     860.8868
   14657     860.5848
   14658     861.4690
   14659     856.0648
   14660     857.0257
   14661     858.5481
   14662     858.2079
   14663     858.1617
   14664     856.4690
   14665     855.1995
   14666     853.0934
   14667     849.6252
   14668     850.8508
   14669     851.2863
   14670     855.7883
   14671     856.5958
   14672     858.4623
   14673     854.2111
   14674     852.5651
   14675     852.1272
   14676     856.3019
   14677     849.2271
   14678     847.4263
   14679     846.8874
   14680     841.0034
   14681     837.3098
   14682     834.0010
   14683     828.9998
   14684     828.7967
   14685     829.0080
   14686     829.3446
   14687     828.7068
   14688     830.0843
   14689     823.5183
   14690     824.6448
   14691     821.3285
   14692     823.9356
   14693     823.7634
   14694     824.9644
   14695     822.9240
   14696     821.5738
   14697     820.8339
   14698     816.1449
   14699     813.6633
   14700     811.7170
   14701     810.4462
   14702     810.4641
   14703     809.5452
   14704     809.5294
   14705     811.2883
   14706     814.8236
   14707     812.8781
   14708     817.2839
   14709     818.5466
   14710     816.4530
   14711     813.5396
   14712     816.0479
   14713     807.8885
   14714     803.3313
   14715     802.2140
   14716     799.7909
   14717     799.6151
   14718     802.4879
   14719     800.6651
   14720     802.7813
   14721     804.3992
   14722     810.7522
   14723     810.9508
   14724     814.2704
   14725     818.7684
   14726     821.9895
   14727     822.0263
   14728     823.2263
   14729     824.6882
   14730     823.1860
   14731     825.4901
   14732     829.9887
   14733     827.6640
   14734     828.0715
   14735     825.2570
   14736     827.1643
   14737     827.7987
   14738     823.8212
   14739     826.8325
   14740     827.5168
   14741     827.7687
   14742     830.3418
   14743     826.0212
   14744     825.6383
   14745     828.8092
   14746     828.4190
   14747     826.7275
   14748     828.1620
   14749     827.8227
   14750     827.2707
   14751     827.1846
   14752     824.6093
   14753     826.3335
   14754     832.5695
   14755     831.0070
   14756     833.3836
   14757     832.3970
   14758     833.1558
   14759     830.5697
   14760     830.2213
   14761     833.7752
   14762     832.5114
   14763     832.7970
   14764     833.7284
   14765     830.8206
   14766     829.1848
   14767     828.8172
   14768     829.1841
   14769     830.3917
   14770     832.2906
   14771     827.8904
   14772     828.6037
   14773     824.3422
   14774     825.2426
   14775     829.3397
   14776     829.7903
   14777     831.0258
   14778     831.1768
   14779     832.5133
   14780     829.3061
   14781     829.2743
   14782     827.3007
   14783     825.6295
   14784     823.3156
   14785     825.7549
   14786     820.7991
   14787     819.0555
   14788     818.1655
   14789     812.6093
   14790     812.1836
   14791     811.0059
   14792     808.9587
   14793     809.1374
   14794     808.8725
   14795     806.1124
   14796     806.2113
   14797     805.1554
   14798     806.0332
   14799     804.3369
   14800     800.7208
   14801     803.8974
   14802     802.5843
   14803     804.7864
   14804     809.8537
   14805     810.2344
   14806     809.3929
   14807     809.9718
   14808     806.4151
   14809     806.3057
   14810     808.9784
   14811     807.3396
   14812     810.8278
   14813     812.8271
   14814     811.8935
   14815     816.6313
   14816     814.3025
   14817     814.0407
   14818     814.3054
   14819     817.6026
   14820     816.2146
   14821     816.9896
   14822     817.7508
   14823     817.5038
   14824     822.2800
   14825     820.8090
   14826     826.9533
   14827     828.9177
   14828     828.1740
   14829     831.1709
   14830     828.0353
   14831     834.5686
   14832     834.0528
   14833     831.9961
   14834     836.5471
   14835     838.1627
   14836     836.8307
   14837     837.7491
   14838     832.2025
   14839     828.9279
   14840     825.7574
   14841     828.6800
   14842     829.5503
   14843     830.2996
   14844     832.8609
   14845     834.5497
   14846     829.8699
   14847     825.8608
   14848     828.9895
   14849     827.2041
   14850     829.7577
   14851     829.3490
   14852     829.9277
   14853     831.6445
   14854     831.5470
   14855     835.2952
   14856     837.5509
   14857     836.7402
   14858     834.6198
   14859     831.7197
   14860     827.9017
   14861     825.8008
   14862     825.7192
   14863     823.3909
   14864     824.3960
   14865     824.4794
   14866     825.9159
   14867     827.6830
   14868     826.1028
   14869     828.6853
   14870     829.6278
   14871     833.2006
   14872     831.6491
   14873     838.5725
   14874     842.0601
   14875     840.0974
   14876     835.8610
   14877     837.1100
   14878     836.8427
   14879     834.3692
   14880     836.2813
   14881     835.2139
   14882     833.5343
   14883     835.1800
   14884     834.5333
   14885     835.9456
   14886     835.4657
   14887     838.2905
   14888     837.0847
   14889     836.6611
   14890     834.3584
   14891     834.1296
   14892     836.5982
   14893     836.5080
   14894     835.9647
   14895     832.0378
   14896     830.3132
   14897     827.1118
   14898     827.6539
   14899     825.2610
   14900     827.1222
   14901     827.2041
   14902     825.2380
   14903     826.0098
   14904     825.3227
   14905     827.2658
   14906     826.4461
   14907     825.1337
   14908     826.8860
   14909     825.8069
   14910     826.6071
   14911     823.0799
   14912     823.9194
   14913     825.8002
   14914     827.7371
   14915     829.6398
   14916     829.3766
   14917     830.6132
   14918     829.7046
   14919     831.7093
   14920     828.7850
   14921     832.1857
   14922     830.9191
   14923     826.8976
   14924     826.4422
   14925     822.3912
   14926     824.8906
   14927     824.0058
   14928     826.0147
   14929     826.8269
   14930     830.3821
   14931     831.8381
   14932     831.9139
   14933     832.3737
   14934     832.3403
   14935     828.1660
   14936     827.2881
   14937     827.9766
   14938     828.3559
   14939     825.7897
   14940     824.6869
   14941     821.9308
   14942     822.5488
   14943     822.9112
   14944     822.6798
   14945     823.4369
   14946     822.4262
   14947     822.5069
   14948     821.9940
   14949     826.5585
   14950     823.8598
   14951     824.7705
   14952     824.0565
   14953     823.5444
   14954     824.9312
   14955     827.2930
   14956     826.0008
   14957     829.1893
   14958     830.1182
   14959     834.8316
   14960     837.3251
   14961     837.4116
   14962     841.4923
   14963     843.3889
   14964     843.6727
   14965     844.7774
   14966     844.6018
   14967     843.1681
   14968     846.0526
   14969     845.1491
   14970     847.0864
   14971     850.6409
   14972     854.7266
   14973     854.8526
   14974     852.6214
   14975     856.9958
   14976     855.1403
   14977     857.0323
   14978     857.7765
   14979     860.5992
   14980     859.2226
   14981     857.3433
   14982     861.7896
   14983     858.8766
   14984     859.7754
   14985     860.2580
   14986     863.5643
   14987     864.8906
   14988     865.6242
   14989     871.5725
   14990     869.4578
   14991     867.1980
   14992     868.3183
   14993     867.0599
   14994     867.9340
   14995     870.6746
   14996     873.2393
   14997     873.7863
   14998     872.6561
   14999     873.4820
   15000     872.3201
   15001     866.7179
   15002     868.9119
   15003     871.5262
   15004     870.3192
   15005     869.2177
   15006     866.1632
   15007     868.4218
   15008     868.9670
   15009     870.3489
   15010     869.5990
   15011     872.6218
   15012     878.1503
   15013     881.3464
   15014     884.6591
   15015     886.5828
   15016     889.2469
   15017     892.9164
   15018     895.8652
   15019     900.1058
   15020     898.5716
   15021     897.5760
   15022     896.7261
   15023     894.6726
   15024     894.7939
   15025     892.7942
   15026     891.5814
   15027     890.8024
   15028     890.3223
   15029     891.8569
   15030     892.1371
   15031     890.4904
   15032     892.1785
   15033     895.2160
   15034     891.3886
   15035     893.3836
   15036     893.8350
   15037     894.9115
   15038     894.7237
   15039     894.6243
   15040     895.4880
   15041     896.4182
   15042     895.9756
   15043     897.0211
   15044     895.0514
   15045     892.4653
   15046     891.2550
   15047     889.3023
   15048     893.7766
   15049     892.6666
   15050     892.2742
   15051     891.4164
   15052     893.8269
   15053     893.1376
   15054     894.4207
   15055     895.8960
   15056     898.1908
   15057     898.7840
   15058     897.6334
   15059     902.3441
   15060     901.8699
   15061     904.9767
   15062     905.5330
   15063     901.7293
   15064     902.6734
   15065     903.2728
   15066     901.4539
   15067     902.7474
   15068     900.8881
   15069     903.2386
   15070     897.5506
   15071     895.1321
   15072     894.2443
   15073     892.6327
   15074     892.8079
   15075     890.9716
   15076     890.7176
   15077     888.6158
   15078     890.7788
   15079     889.9124
   15080     890.5569
   15081     890.5946
   15082     884.9627
   15083     883.0483
   15084     881.8879
   15085     881.1050
   15086     882.2151
   15087     881.9085
   15088     880.9373
   15089     881.7901
   15090     884.4100
   15091     883.3250
   15092     888.1740
   15093     889.8653
   15094     891.2307
   15095     891.8534
   15096     893.9128
   15097     895.0508
   15098     896.9272
   15099     898.1280
   15100     900.8129
   15101     902.4808
   15102     901.0774
   15103     903.5848
   15104     901.6090
   15105     906.6912
   15106     907.1879
   15107     906.3637
   15108     907.6858
   15109     905.0707
   15110     909.7594
   15111     908.6946
   15112     909.9211
   15113     913.5524
   15114     912.5116
   15115     911.7219
   15116     907.1860
   15117     907.0103
   15118     904.8596
   15119     903.9792
   15120     902.6963
   15121     900.7566
   15122     899.8634
   15123     899.8021
   15124     894.5455
   15125     894.6686
   15126     895.9247
   15127     899.1975
   15128     901.0048
   15129     899.2496
   15130     900.9635
   15131     902.9751
   15132     903.1505
   15133     903.7115
   15134     903.8621
   15135     904.7906
   15136     902.4648
   15137     904.5977
   15138     905.6318
   15139     905.9669
   15140     908.8098
   15141     908.8465
   15142     911.2279
   15143     908.1092
   15144     908.8442
   15145     908.0526
   15146     906.7202
   15147     908.4188
   15148     907.9945
   15149     908.4867
   15150     914.4982
   15151     917.2219
   15152     918.1376
   15153     914.7871
   15154     915.0687
   15155     918.8001
   15156     920.0115
   15157     921.6936
   15158     918.9751
   15159     919.7302
   15160     917.8887
   15161     918.3793
   15162     918.5650
   15163     921.9875
   15164     924.8074
   15165     926.5038
   15166     927.9714
   15167     930.9029
   15168     935.0953
   15169     937.2130
   15170     941.7062
   15171     943.6625
   15172     943.8237
   15173     942.8909
   15174     941.1461
   15175     942.3897
   15176     940.5867
   15177     940.7102
   15178     942.8536
   15179     937.0098
   15180     937.0132
   15181     933.9886
   15182     932.9515
   15183     928.9046
   15184     928.5554
   15185     926.8358
   15186     925.7046
   15187     923.3292
   15188     926.9527
   15189     925.9873
   15190     922.1055
   15191     920.1943
   15192     919.1454
   15193     924.1589
   15194     920.9044
   15195     920.7702
   15196     916.7235
   15197     917.3713
   15198     916.5680
   15199     911.8495
   15200     912.3474
   15201     910.6693
   15202     907.8122
   15203     907.7039
   15204     908.1181
   15205     907.3506
   15206     906.2622
   15207     903.2404
   15208     902.8879
   15209     899.5046
   15210     903.1599
   15211     900.7193
   15212     901.2355
   15213     901.0126
   15214     900.1457
   15215     901.8096
   15216     901.7795
   15217     900.0981
   15218     902.2156
   15219     904.4491
   15220     903.5259
   15221     900.6591
   15222     897.0679
   15223     896.0563
   15224     895.1365
   15225     898.4378
   15226     895.7490
   15227     897.0093
   15228     898.5843
   15229     899.0133
   15230     894.6282
   15231     897.0140
   15232     895.9442
   15233     897.5496
   15234     897.7764
   15235     900.5197
   15236     902.9484
   15237     903.5781
   15238     902.7488
   15239     903.7901
   15240     898.2484
   15241     901.7330
   15242     901.8130
   15243     903.5784
   15244     906.7566
   15245     908.7775
   15246     908.8870
   15247     904.4861
   15248     909.5387
   15249     905.9942
   15250     907.2383
   15251     905.2607
   15252     905.0042
   15253     906.7665
   15254     906.8692
   15255     908.7443
   15256     912.0316
   15257     911.4483
   15258     910.1076
   15259     911.8759
   15260     908.7280
   15261     909.0180
   15262     914.3804
   15263     914.3927
   15264     915.1961
   15265     914.4077
   15266     913.8915
   15267     913.9288
   15268     913.4134
   15269     916.8780
   15270     913.8797
   15271     913.3456
   15272     909.5765
   15273     905.9061
   15274     906.0859
   15275     905.0707
   15276     903.9912
   15277     906.2249
   15278     902.8420
   15279     904.6429
   15280     900.9449
   15281     902.0798
   15282     905.1786
   15283     905.7056
   15284     903.9066
   15285     907.2942
   15286     908.8341
   15287     904.6918
   15288     908.7242
   15289     908.8665
   15290     908.9700
   15291     910.9654
   15292     912.8598
   15293     915.2347
   15294     915.3509
   15295     915.3652
   15296     913.2446
   15297     914.1325
   15298     912.1495
   15299     911.5692
   15300     905.3269
   15301     902.3261
   15302     899.7233
   15303     899.2646
   15304     897.4761
   15305     894.6689
   15306     897.0873
   15307     896.6756
   15308     895.4944
   15309     895.3650
   15310     900.3941
   15311     901.0556
   15312     904.9743
   15313     906.4764
   15314     906.7590
   15315     909.3367
   15316     904.1684
   15317     904.3995
   15318     898.8047
   15319     897.4258
   15320     895.4261
   15321     892.5693
   15322     888.2205
   15323     887.3733
   15324     888.1926
   15325     889.5743
   15326     897.7857
   15327     895.4568
   15328     893.2523
   15329     892.6935
   15330     890.3959
   15331     887.9530
   15332     888.7963
   15333     883.4430
   15334     884.1996
   15335     881.4309
   15336     884.9898
   15337     882.5221
   15338     884.3459
   15339     882.1210
   15340     884.1220
   15341     881.8619
   15342     882.4577
   15343     885.3258
   15344     888.7943
   15345     891.9196
   15346     892.6791
   15347     892.8085
   15348     897.3359
   15349     899.8537
   15350     902.5267
   15351     900.2654
   15352     899.1437
   15353     903.6382
   15354     903.6294
   15355     901.1372
   15356     899.5912
   15357     899.8032
   15358     902.0914
   15359     899.4285
   15360     905.6271
   15361     907.7818
   15362     909.9388
   15363     910.2430
   15364     911.7530
   15365     914.1483
   15366     910.1487
   15367     909.6946
   15368     909.9735
   15369     909.7399
   15370     912.5306
   15371     908.7043
   15372     911.0618
   15373     914.1656
   15374     910.8809
   15375     912.3647
   15376     914.3246
   15377     912.0961
   15378     909.9605
   15379     908.0830
   15380     903.9363
   15381     903.7721
   15382     905.4500
   15383     905.0729
   15384     903.3467
   15385     904.2498
   15386     907.1964
   15387     905.5074
   15388     907.5635
   15389     907.5667
   15390     909.0905
   15391     910.3484
   15392     912.5997
   15393     913.1800
   15394     907.7865
   15395     908.1541
   15396     907.2373
   15397     906.6588
   15398     906.6473
   15399     911.3857
   15400     913.0726
   15401     910.5605
   15402     912.6930
   15403     914.5386
   15404     914.1227
   15405     914.3468
   15406     915.8864
   15407     916.0583
   15408     915.5977
   15409     914.9975
   15410     916.1499
   15411     911.4824
   15412     907.3977
   15413     907.0650
   15414     904.5853
   15415     905.0620
   15416     904.6574
   15417     902.1395
   15418     900.7408
   15419     897.4015
   15420     896.8291
   15421     889.0265
   15422     889.2954
   15423     887.6918
   15424     887.9789
   15425     887.1473
   15426     884.4219
   15427     882.0119
   15428     880.3824
   15429     881.9187
   15430     883.5881
   15431     881.9769
   15432     886.4767
   15433     889.6214
   15434     891.7500
   15435     892.5251
   15436     896.7656
   15437     899.5487
   15438     901.2635
   15439     902.6379
   15440     907.2128
   15441     907.3117
   15442     911.5008
   15443     917.4997
   15444     916.3890
   15445     916.4269
   15446     917.5125
   15447     919.0631
   15448     923.3521
   15449     920.6202
   15450     920.3605
   15451     917.4232
   15452     914.9327
   15453     912.7173
   15454     910.5018
   15455     909.5487
   15456     906.7179
   15457     903.9273
   15458     900.6505
   15459     898.0396
   15460     899.1703
   15461     895.1309
   15462     894.8849
   15463     891.5499
   15464     888.4931
   15465     890.7652
   15466     892.9134
   15467     893.6849
   15468     895.0020
   15469     893.6064
   15470     897.1572
   15471     894.6946
   15472     894.1751
   15473     900.7838
   15474     901.0975
   15475     900.1180
   15476     899.3212
   15477     901.4101
   15478     900.5014
   15479     899.0445
   15480     898.1290
   15481     898.6001
   15482     896.6331
   15483     896.7467
   15484     896.8120
   15485     901.3020
   15486     899.8543
   15487     900.5835
   15488     902.2658
   15489     900.5789
   15490     900.8129
   15491     900.9197
   15492     900.6281
   15493     899.2956
   15494     898.8392
   15495     902.3604
   15496     900.2589
   15497     903.0035
   15498     901.8517
   15499     900.8967
   15500     902.4091
   15501     901.2307
   15502     902.5213
   15503     901.0944
   15504     900.8080
   15505     902.6017
   15506     901.9343
   15507     901.1875
   15508     902.1643
   15509     904.4763
   15510     907.1684
   15511     909.0972
   15512     908.7481
   15513     910.1752
   15514     915.0612
   15515     914.0141
   15516     914.1977
   15517     915.6883
   15518     915.2225
   15519     918.2073
   15520     918.2403
   15521     918.3424
   15522     911.7963
   15523     910.2316
   15524     912.8716
   15525     912.2164
   15526     915.3950
   15527     920.1208
   15528     917.9826
   15529     918.0087
   15530     915.3276
   15531     912.9646
   15532     915.2809
   15533     911.6847
   15534     912.3911
   15535     910.5057
   15536     908.4184
   15537     905.6251
   15538     905.6865
   15539     903.0511
   15540     902.3517
   15541     905.1886
   15542     903.2383
   15543     906.6817
   15544     908.9527
   15545     908.3400
   15546     913.7749
   15547     911.8140
   15548     912.3106
   15549     911.6704
   15550     915.1437
   15551     917.2423
   15552     921.7184
   15553     920.0353
   15554     921.0001
   15555     921.5946
   15556     918.4485
   15557     919.1574
   15558     920.4845
   15559     915.6409
   15560     917.1298
   15561     916.4667
   15562     916.0086
   15563     915.4055
   15564     916.8773
   15565     921.9518
   15566     920.7325
   15567     919.5056
   15568     920.2513
   15569     916.8648
   15570     914.3853
   15571     913.8791
   15572     912.4239
   15573     909.1074
   15574     909.5967
   15575     912.2082
   15576     911.2600
   15577     913.7786
   15578     909.3070
   15579     904.9144
   15580     904.3510
   15581     902.3572
   15582     901.4446
   15583     900.2461
   15584     896.7335
   15585     897.1657
   15586     895.9494
   15587     895.4727
   15588     896.2446
   15589     900.1897
   15590     899.3361
   15591     900.3639
   15592     902.7843
   15593     904.2645
   15594     906.3316
   15595     906.2161
   15596     907.0935
   15597     907.6802
   15598     908.5077
   15599     909.4977
   15600     908.3908
   15601     907.1010
   15602     905.9947
   15603     909.7158
   15604     908.4626
   15605     909.7377
   15606     910.0556
   15607     910.6963
   15608     910.4494
   15609     912.4422
   15610     911.7915
   15611     914.5528
   15612     913.6038
   15613     907.2650
   15614     910.6115
   15615     910.6363
   15616     910.1416
   15617     910.2040
   15618     908.9861
   15619     908.3970
   15620     910.1214
   15621     906.8526
   15622     908.4067
   15623     907.9037
   15624     908.7504
   15625     908.0832
   15626     912.3092
   15627     913.8149
   15628     912.9548
   15629     914.9584
   15630     916.0591
   15631     912.9245
   15632     916.8917
   15633     918.8349
   15634     920.9396
   15635     925.5878
   15636     922.1691
   15637     918.7085
   15638     916.7598
   15639     920.3681
   15640     915.2319
   15641     918.2970
   15642     920.4614
   15643     922.1390
   15644     921.3499
   15645     924.1364
   15646     923.2664
   15647     925.1561
   15648     925.9308
   15649     927.0800
   15650     926.3458
   15651     928.0302
   15652     928.9126
   15653     927.9457
   15654     928.5560
   15655     929.5855
   15656     926.3357
   15657     924.9170
   15658     926.8846
   15659     927.6435
   15660     930.4046
   15661     933.6649
   15662     933.4994
   15663     936.9119
   15664     938.3241
   15665     940.5452
   15666     939.7038
   15667     939.8033
   15668     941.6799
   15669     940.5281
   15670     944.0776
   15671     944.5691
   15672     942.7239
   15673     940.2452
   15674     936.4459
   15675     929.5322
   15676     928.6261
   15677     929.4196
   15678     928.3279
   15679     928.4187
   15680     927.6774
   15681     925.2783
   15682     925.7314
   15683     924.8813
   15684     923.4223
   15685     919.2366
   15686     919.3839
   15687     915.9836
   15688     916.4379
   15689     916.9093
   15690     917.1188
   15691     915.4371
   15692     913.9073
   15693     918.7836
   15694     919.7414
   15695     920.3788
   15696     922.0037
   15697     920.5480
   15698     918.1855
   15699     917.7629
   15700     916.3370
   15701     915.5403
   15702     914.6011
   15703     918.0017
   15704     920.3927
   15705     925.3277
   15706     930.2547
   15707     927.7997
   15708     926.2842
   15709     926.4626
   15710     927.2599
   15711     925.5418
   15712     923.0832
   15713     923.0150
   15714     924.6423
   15715     922.7407
   15716     925.7462
   15717     923.3874
   15718     924.1319
   15719     925.7396
   15720     925.3281
   15721     924.4759
   15722     924.4299
   15723     927.3252
   15724     926.8868
   15725     927.8830
   15726     925.3255
   15727     927.2367
   15728     929.4077
   15729     931.5050
   15730     936.5130
   15731     937.6818
   15732     937.3252
   15733     936.2350
   15734     933.0665
   15735     933.1474
   15736     929.7971
   15737     931.8569
   15738     931.4653
   15739     934.8687
   15740     933.8557
   15741     935.1797
   15742     926.8499
   15743     925.0155
   15744     926.3330
   15745     927.7023
   15746     926.2938
   15747     926.0075
   15748     927.8753
   15749     924.7546
   15750     924.1721
   15751     922.9788
   15752     924.3641
   15753     923.0635
   15754     923.0590
   15755     924.2416
   15756     926.7260
   15757     925.8279
   15758     929.3438
   15759     925.1921
   15760     927.9814
   15761     927.6575
   15762     929.9662
   15763     929.7690
   15764     928.6728
   15765     929.3464
   15766     928.1940
   15767     928.0429
   15768     928.3421
   15769     926.8096
   15770     924.3837
   15771     927.2679
   15772     927.5922
   15773     927.7355
   15774     928.8877
   15775     930.6397
   15776     930.0871
   15777     930.9572
   15778     930.6009
   15779     930.1428
   15780     931.6388
   15781     932.6015
   15782     934.1152
   15783     933.1672
   15784     930.7260
   15785     938.9153
   15786     938.2689
   15787     938.6929
   15788     936.5626
   15789     936.7214
   15790     935.5921
   15791     933.6028
   15792     934.0656
   15793     935.9105
   15794     934.7590
   15795     934.4775
   15796     937.5027
   15797     935.8624
   15798     936.2320
   15799     933.1347
   15800     934.2799
   15801     934.3997
   15802     931.9184
   15803     930.4885
   15804     926.8997
   15805     927.7183
   15806     927.2772
   15807     927.4721
   15808     926.5169
   15809     924.5480
   15810     927.4621
   15811     924.8257
   15812     928.6014
   15813     924.9052
   15814     924.8578
   15815     923.9077
   15816     924.9272
   15817     920.0700
   15818     921.7016
   15819     923.2800
   15820     924.9799
   15821     923.4106
   15822     927.0832
   15823     923.7085
   15824     929.1616
   15825     931.2901
   15826     930.0560
   15827     935.4001
   15828     934.4263
   15829     933.6165
   15830     930.5914
   15831     932.7601
   15832     937.9280
   15833     939.2471
   15834     939.6074
   15835     939.0040
   15836     942.7927
   15837     945.4971
   15838     945.3549
   15839     946.4166
   15840     943.7120
   15841     948.2399
   15842     948.7144
   15843     945.1930
   15844     939.7711
   15845     941.3504
   15846     940.7800
   15847     942.5226
   15848     944.2343
   15849     944.5867
   15850     943.9992
   15851     943.5216
   15852     940.7929
   15853     942.0948
   15854     938.9786
   15855     938.7730
   15856     936.5576
   15857     936.1459
   15858     931.6368
   15859     933.0587
   15860     933.9865
   15861     931.1666
   15862     930.1180
   15863     932.3964
   15864     932.8661
   15865     936.5980
   15866     934.2435
   15867     932.9837
   15868     934.3841
   15869     934.8836
   15870     933.8240
   15871     930.4354
   15872     931.8266
   15873     933.9871
   15874     930.5729
   15875     929.8794
   15876     933.8100
   15877     934.9712
   15878     931.4679
   15879     928.9689
   15880     930.0552
   15881     931.1278
   15882     929.6703
   15883     927.3409
   15884     922.9775
   15885     921.0667
   15886     918.1567
   15887     917.1786
   15888     915.8850
   15889     913.1258
   15890     912.3792
   15891     906.7261
   15892     906.6277
   15893     906.1910
   15894     906.7481
   15895     905.1645
   15896     907.4434
   15897     907.1794
   15898     909.7532
   15899     909.3922
   15900     910.8902
   15901     910.8042
   15902     909.4153
   15903     909.2267
   15904     911.6050
   15905     909.2829
   15906     911.0407
   15907     904.5148
   15908     903.6562
   15909     907.2871
   15910     903.3882
   15911     906.7017
   15912     909.3902
   15913     911.4120
   15914     907.2837
   15915     906.1602
   15916     906.2491
   15917     904.9764
   15918     908.3852
   15919     910.9939
   15920     911.3597
   15921     911.4807
   15922     914.7106
   15923     914.0949
   15924     914.7409
   15925     914.3000
   15926     917.0139
   15927     921.1354
   15928     919.0657
   15929     917.9524
   15930     921.0990
   15931     916.8986
   15932     915.8495
   15933     917.2748
   15934     915.1411
   15935     913.6656
   15936     913.4136
   15937     917.0468
   15938     917.4462
   15939     919.6347
   15940     922.6961
   15941     923.8233
   15942     921.9666
   15943     920.4056
   15944     919.4494
   15945     916.9792
   15946     917.2392
   15947     917.6370
   15948     914.4713
   15949     915.1709
   15950     912.1706
   15951     911.0587
   15952     908.3999
   15953     902.7709
   15954     901.1173
   15955     899.3276
   15956     896.4485
   15957     892.3189
   15958     893.5283
   15959     892.0499
   15960     893.3726
   15961     892.4928
   15962     892.3508
   15963     892.9396
   15964     897.2220
   15965     899.4956
   15966     903.9489
   15967     901.3092
   15968     903.2427
   15969     898.7343
   15970     898.0797
   15971     895.6559
   15972     893.8893
   15973     897.2863
   15974     897.2702
   15975     894.1324
   15976     893.2746
   15977     893.8399
   15978     896.1434
   15979     896.9621
   15980     895.6736
   15981     895.8356
   15982     896.6283
   15983     894.9712
   15984     887.8604
   15985     886.6353
   15986     884.2507
   15987     885.2028
   15988     886.9037
   15989     887.0648
   15990     888.1510
   15991     890.9906
   15992     888.8978
   15993     894.2866
   15994     895.4554
   15995     891.6099
   15996     890.5792
   15997     889.1055
   15998     886.2064
   15999     884.2230
   16000     883.0977
   16001     882.5801
   16002     883.6368
   16003     884.5224
   16004     888.6658
   16005     883.1228
   16006     880.4404
   16007     875.7627
   16008     872.5907
   16009     870.4430
   16010     872.9295
   16011     872.5717
   16012     874.8235
   16013     873.1393
   16014     873.9754
   16015     873.4136
   16016     870.3794
   16017     868.3718
   16018     865.9664
   16019     868.3923
   16020     866.5655
   16021     868.4068
   16022     865.9975
   16023     866.3410
   16024     867.6187
   16025     867.6305
   16026     864.9403
   16027     866.7914
   16028     863.5199
   16029     865.2526
   16030     860.0973
   16031     856.8236
   16032     861.0600
   16033     856.4522
   16034     856.0945
   16035     855.6894
   16036     851.4208
   16037     852.7803
   16038     852.9291
   16039     855.8448
   16040     857.3247
   16041     857.6712
   16042     857.7141
   16043     862.0110
   16044     859.4766
   16045     864.5470
   16046     866.1674
   16047     864.9784
   16048     872.3082
   16049     874.1390
   16050     871.5907
   16051     874.2492
   16052     871.8796
   16053     870.5861
   16054     875.3817
   16055     874.9486
   16056     877.4124
   16057     871.9623
   16058     874.3316
   16059     874.3433
   16060     875.1651
   16061     880.4981
   16062     882.2636
   16063     879.4735
   16064     880.6208
   16065     878.6717
   16066     880.5857
   16067     881.8741
   16068     880.8954
   16069     880.6611
   16070     884.5848
   16071     884.5067
   16072     885.5453
   16073     887.9828
   16074     887.8293
   16075     886.6755
   16076     882.4871
   16077     883.4066
   16078     886.3208
   16079     888.1814
   16080     886.8446
   16081     886.8277
   16082     891.0202
   16083     887.3456
   16084     887.6259
   16085     887.2982
   16086     888.1211
   16087     885.7777
   16088     885.6938
   16089     887.5322
   16090     887.1897
   16091     889.6069
   16092     891.5742
   16093     891.3939
   16094     890.3211
   16095     891.7133
   16096     890.2155
   16097     892.1274
   16098     888.8240
   16099     888.9968
   16100     885.7079
   16101     887.8615
   16102     884.7586
   16103     883.5369
   16104     887.6046
   16105     887.3343
   16106     888.4553
   16107     888.7303
   16108     889.7837
   16109     890.8291
   16110     885.4677
   16111     888.0802
   16112     888.7178
   16113     891.2432
   16114     890.3648
   16115     888.8141
   16116     886.5701
   16117     886.6402
   16118     884.7905
   16119     884.4142
   16120     884.3561
   16121     886.0048
   16122     888.0850
   16123     887.2675
   16124     884.0453
   16125     886.6618
   16126     885.4021
   16127     892.4705
   16128     892.1460
   16129     891.2732
   16130     893.2412
   16131     896.0828
   16132     896.6899
   16133     895.4690
   16134     889.3991
   16135     891.3021
   16136     886.7251
   16137     886.3385
   16138     885.8055
   16139     887.0707
   16140     882.6147
   16141     881.0805
   16142     881.1279
   16143     881.6980
   16144     880.6897
   16145     882.4454
   16146     880.7107
   16147     883.8798
   16148     881.7629
   16149     881.5463
   16150     879.7308
   16151     874.5232
   16152     872.7492
   16153     871.5774
   16154     868.4243
   16155     869.1932
   16156     870.8998
   16157     870.4211
   16158     872.3204
   16159     873.0483
   16160     874.1002
   16161     878.4214
   16162     880.2215
   16163     883.9861
   16164     885.0116
   16165     889.0957
   16166     886.3399
   16167     888.5736
   16168     889.5511
   16169     889.7449
   16170     888.9413
   16171     888.2274
   16172     893.0052
   16173     894.1885
   16174     891.6656
   16175     895.5301
   16176     895.4419
   16177     898.1995
   16178     899.5528
   16179     898.1503
   16180     897.1411
   16181     896.6464
   16182     892.7533
   16183     894.5738
   16184     891.0056
   16185     888.1770
   16186     889.4867
   16187     887.7680
   16188     886.8248
   16189     887.0685
   16190     886.4072
   16191     885.8565
   16192     888.5362
   16193     884.9508
   16194     888.9594
   16195     885.7030
   16196     885.2953
   16197     881.8439
   16198     882.1953
   16199     882.2896
   16200     881.9031
   16201     884.5530
   16202     886.5021
   16203     885.3070
   16204     885.1234
   16205     883.3381
   16206     882.2834
   16207     886.4030
   16208     889.0116
   16209     890.1928
   16210     892.6180
   16211     887.8791
   16212     889.0215
   16213     886.7445
   16214     886.7317
   16215     884.4973
   16216     884.3223
   16217     880.9626
   16218     882.0697
   16219     880.9205
   16220     882.3644
   16221     886.3451
   16222     885.0674
   16223     884.6254
   16224     884.0856
   16225     882.8135
   16226     885.4516
   16227     885.7344
   16228     885.9798
   16229     888.3232
   16230     889.1585
   16231     889.6528
   16232     890.2325
   16233     891.4010
   16234     889.6356
   16235     886.7879
   16236     887.8537
   16237     884.2075
   16238     880.9977
   16239     878.7804
   16240     875.1434
   16241     873.4234
   16242     873.6299
   16243     873.8376
   16244     871.3209
   16245     867.8546
   16246     866.2773
   16247     867.0246
   16248     867.0076
   16249     866.9846
   16250     864.5466
   16251     870.1248
   16252     870.4084
   16253     868.1734
   16254     867.2098
   16255     861.8328
   16256     857.5751
   16257     860.1972
   16258     858.1075
   16259     858.7833
   16260     858.2764
   16261     855.9685
   16262     857.3856
   16263     859.3178
   16264     855.3948
   16265     855.6021
   16266     859.6781
   16267     859.2402
   16268     860.1617
   16269     864.8163
   16270     866.2537
   16271     868.5964
   16272     863.2398
   16273     858.6088
   16274     863.2012
   16275     863.7909
   16276     865.1341
   16277     865.2361
   16278     866.7024
   16279     869.5694
   16280     870.0417
   16281     870.5582
   16282     869.4706
   16283     870.4094
   16284     870.7523
   16285     873.2740
   16286     874.6809
   16287     875.9587
   16288     874.9249
   16289     872.4552
   16290     874.0542
   16291     877.8212
   16292     877.6371
   16293     877.8663
   16294     876.0217
   16295     870.4592
   16296     874.0302
   16297     872.0785
   16298     873.9160
   16299     874.4073
   16300     875.4787
   16301     875.0627
   16302     879.3679
   16303     882.7352
   16304     884.7696
   16305     880.7480
   16306     883.4069
   16307     884.3272
   16308     885.2833
   16309     882.0372
   16310     881.3518
   16311     882.3074
   16312     880.4829
   16313     881.3305
   16314     883.2574
   16315     878.9876
   16316     879.3183
   16317     876.2219
   16318     876.2932
   16319     873.1215
   16320     870.0614
   16321     871.4359
   16322     867.6990
   16323     865.7334
   16324     866.6770
   16325     865.0497
   16326     865.7884
   16327     863.6140
   16328     863.7780
   16329     862.3532
   16330     858.4341
   16331     860.2865
   16332     860.5029
   16333     861.2768
   16334     860.8096
   16335     863.3312
   16336     865.3961
   16337     867.5135
   16338     866.2163
   16339     865.3459
   16340     861.4157
   16341     867.1531
   16342     863.3594
   16343     867.5448
   16344     862.8209
   16345     856.5016
   16346     853.7677
   16347     849.3158
   16348     849.7238
   16349     848.6837
   16350     850.0228
   16351     848.5829
   16352     852.4656
   16353     853.3063
   16354     852.0113
   16355     852.2117
   16356     851.5224
   16357     850.4989
   16358     854.0967
   16359     855.6825
   16360     854.4166
   16361     856.2281
   16362     853.2933
   16363     854.0992
   16364     852.2428
   16365     851.7794
   16366     849.4799
   16367     846.5959
   16368     844.2053
   16369     844.8261
   16370     843.2800
   16371     837.2744
   16372     838.9095
   16373     837.6371
   16374     835.6064
   16375     833.3557
   16376     834.8704
   16377     832.7089
   16378     836.3430
   16379     841.0169
   16380     836.8558
   16381     838.6871
   16382     836.5087
   16383     833.6754
   16384     834.4316
   16385     833.3483
   16386     838.8924
   16387     835.1839
   16388     835.6937
   16389     840.5590
   16390     844.2425
   16391     844.4398
   16392     847.5934
   16393     851.4918
   16394     847.1415
   16395     846.1757
   16396     845.7824
   16397     842.6765
   16398     843.4143
   16399     841.1262
   16400     839.6952
   16401     839.6097
   16402     837.2296
   16403     835.3785
   16404     835.4378
   16405     832.0022
   16406     832.9107
   16407     831.5455
   16408     832.7974
   16409     829.7357
   16410     832.6861
   16411     832.4157
   16412     832.4072
   16413     834.7251
   16414     835.6144
   16415     834.6868
   16416     836.4159
   16417     839.2997
   16418     838.6501
   16419     842.4199
   16420     841.8775
   16421     844.9123
   16422     847.5074
   16423     848.6698
   16424     849.1228
   16425     853.4553
   16426     851.4794
   16427     853.1024
   16428     856.1012
   16429     856.8009
   16430     855.7603
   16431     856.6472
   16432     858.9585
   16433     856.8909
   16434     855.4135
   16435     855.9881
   16436     858.2417
   16437     861.0027
   16438     861.1781
   16439     862.4122
   16440     863.6801
   16441     865.0087
   16442     869.4794
   16443     865.6385
   16444     870.1597
   16445     870.6067
   16446     869.4717
   16447     867.2622
   16448     865.0951
   16449     865.8943
   16450     862.7808
   16451     863.9826
   16452     864.4929
   16453     863.1256
   16454     861.6933
   16455     857.8987
   16456     855.7202
   16457     857.9398
   16458     857.3016
   16459     857.7343
   16460     857.4221
   16461     852.6427
   16462     855.2141
   16463     855.9963
   16464     858.8917
   16465     857.0654
   16466     857.9800
   16467     858.9017
   16468     855.6713
   16469     856.5147
   16470     851.1306
   16471     850.5158
   16472     845.0254
   16473     844.4901
   16474     844.1691
   16475     845.6490
   16476     846.6703
   16477     848.3239
   16478     848.0894
   16479     849.0585
   16480     852.6961
   16481     852.9486
   16482     853.9599
   16483     850.4051
   16484     849.8606
   16485     848.0194
   16486     848.6230
   16487     849.2788
   16488     850.3799
   16489     852.7934
   16490     854.3627
   16491     854.5639
   16492     856.0888
   16493     855.8503
   16494     855.2144
   16495     855.4754
   16496     855.9276
   16497     852.8261
   16498     850.9402
   16499     848.7567
   16500     850.3420
   16501     847.3202
   16502     853.0316
   16503     847.5322
   16504     850.2330
   16505     853.0977
   16506     852.9116
   16507     851.9903
   16508     854.3710
   16509     853.5180
   16510     853.6604
   16511     856.3142
   16512     854.3844
   16513     856.2952
   16514     851.9299
   16515     853.0669
   16516     853.3716
   16517     850.9142
   16518     852.8811
   16519     845.6798
   16520     842.4614
   16521     841.5108
   16522     842.7505
   16523     837.6920
   16524     834.5950
   16525     834.9829
   16526     835.5695
   16527     834.7743
   16528     830.6883
   16529     831.1809
   16530     829.7922
   16531     825.8192
   16532     827.2356
   16533     822.4717
   16534     824.7755
   16535     826.0055
   16536     829.9832
   16537     832.0149
   16538     831.8549
   16539     835.0337
   16540     834.6696
   16541     840.4019
   16542     840.6705
   16543     840.1424
   16544     841.7451
   16545     840.8681
   16546     842.4317
   16547     841.6763
   16548     839.6644
   16549     838.8256
   16550     840.0590
   16551     837.5405
   16552     836.6142
   16553     835.6703
   16554     834.1591
   16555     828.3823
   16556     826.5580
   16557     825.3078
   16558     823.7590
   16559     819.8560
   16560     819.8470
   16561     817.4034
   16562     818.4238
   16563     819.4574
   16564     817.5025
   16565     817.9346
   16566     818.1727
   16567     819.0413
   16568     817.6931
   16569     820.3390
   16570     816.6786
   16571     817.2018
   16572     815.5486
   16573     819.4285
   16574     819.1157
   16575     820.5938
   16576     822.0253
   16577     823.6918
   16578     822.8085
   16579     823.9700
   16580     824.2967
   16581     823.8887
   16582     825.3784
   16583     827.6040
   16584     828.3404
   16585     830.5537
   16586     830.1789
   16587     832.0324
   16588     828.4534
   16589     830.0698
   16590     828.6036
   16591     828.3903
   16592     830.8100
   16593     831.3729
   16594     828.9675
   16595     827.1919
   16596     828.0895
   16597     827.0685
   16598     827.3315
   16599     826.3852
   16600     823.9040
   16601     823.8558
   16602     817.5958
   16603     818.5798
   16604     820.0186
   16605     816.9569
   16606     814.9394
   16607     813.9916
   16608     813.0992
   16609     812.9754
   16610     815.2527
   16611     814.2722
   16612     812.3906
   16613     806.2774
   16614     806.5652
   16615     810.1785
   16616     810.6199
   16617     810.7446
   16618     811.9526
   16619     809.7257
   16620     804.3366
   16621     803.6318
   16622     802.8836
   16623     799.9343
   16624     795.8259
   16625     797.3844
   16626     794.9229
   16627     793.4470
   16628     792.6329
   16629     793.4760
   16630     790.8483
   16631     792.7427
   16632     794.3633
   16633     797.6888
   16634     795.8445
   16635     797.0641
   16636     797.1119
   16637     799.4130
   16638     797.1999
   16639     799.3724
   16640     802.9820
   16641     803.1294
   16642     804.4264
   16643     809.0854
   16644     810.1630
   16645     811.0125
   16646     815.7196
   16647     817.6266
   16648     817.2595
   16649     815.8092
   16650     821.8519
   16651     822.9712
   16652     822.9428
   16653     824.9115
   16654     824.2119
   16655     822.0415
   16656     823.4606
   16657     824.0408
   16658     817.2852
   16659     816.1309
   16660     818.3605
   16661     820.8031
   16662     817.9487
   16663     820.3897
   16664     821.1365
   16665     822.7256
   16666     821.5714
   16667     820.0757
   16668     825.6656
   16669     823.0794
   16670     822.5604
   16671     822.1568
   16672     824.8086
   16673     823.0228
   16674     824.6458
   16675     824.6564
   16676     824.6729
   16677     822.0300
   16678     820.6657
   16679     818.4240
   16680     817.6428
   16681     813.7929
   16682     813.9501
   16683     813.8509
   16684     812.7111
   16685     812.0432
   16686     808.3043
   16687     809.1043
   16688     809.6078
   16689     811.5810
   16690     815.2272
   16691     815.9368
   16692     814.3704
   16693     816.6927
   16694     814.4302
   16695     818.7153
   16696     816.0020
   16697     814.9065
   16698     814.3254
   16699     816.5006
   16700     814.9115
   16701     817.1795
   16702     819.9316
   16703     813.9437
   16704     814.5977
   16705     816.6233
   16706     815.4845
   16707     814.6372
   16708     813.7882
   16709     813.9752
   16710     812.7231
   16711     815.9509
   16712     819.4713
   16713     817.6373
   16714     817.7681
   16715     816.5962
   16716     816.9096
   16717     815.3088
   16718     816.7200
   16719     813.5450
   16720     816.8553
   16721     811.7376
   16722     810.4775
   16723     808.5497
   16724     807.9899
   16725     809.4382
   16726     810.8538
   16727     808.6432
   16728     809.3061
   16729     807.8186
   16730     806.9104
   16731     807.1648
   16732     809.2192
   16733     807.9433
   16734     806.9730
   16735     808.8755
   16736     807.3811
   16737     809.8953
   16738     809.9655
   16739     807.8217
   16740     806.7046
   16741     809.4007
   16742     813.4019
   16743     812.9913
   16744     814.0340
   16745     819.3475
   16746     815.7327
   16747     816.4150
   16748     818.8146
   16749     822.2837
   16750     823.6828
   16751     823.4798
   16752     821.5258
   16753     819.9920
   16754     817.4897
   16755     820.3061
   16756     819.0597
   16757     816.1749
   16758     818.8970
   16759     815.2542
   16760     815.4230
   16761     812.2693
   16762     815.1559
   16763     815.3629
   16764     816.2473
   16765     818.4216
   16766     816.8643
   16767     814.0304
   16768     812.5778
   16769     813.3576
   16770     811.5031
   16771     811.9429
   16772     812.4425
   16773     805.7848
   16774     808.9578
   16775     809.8245
   16776     811.6473
   16777     812.6946
   16778     814.3268
   16779     814.6407
   16780     814.3316
   16781     815.5413
   16782     814.0132
   16783     816.0308
   16784     818.5220
   16785     812.1557
   16786     814.0350
   16787     812.9753
   16788     811.8176
   16789     813.3359
   16790     814.0528
   16791     811.8778
   16792     815.7208
   16793     812.4248
   16794     811.5935
   16795     812.1803
   16796     809.5148
   16797     804.8395
   16798     805.3954
   16799     803.8235
   16800     806.8321
   16801     803.8364
   16802     801.9543
   16803     802.0010
   16804     801.5022
   16805     800.0110
   16806     805.3728
   16807     800.7655
   16808     800.9818
   16809     798.6195
   16810     801.1318
   16811     796.6042
   16812     794.3602
   16813     794.8418
   16814     792.7662
   16815     791.5858
   16816     789.5522
   16817     790.2206
   16818     789.3634
   16819     789.7583
   16820     790.1974
   16821     791.7739
   16822     791.5919
   16823     792.7354
   16824     792.7168
   16825     795.3608
   16826     794.7772
   16827     797.3322
   16828     801.2095
   16829     799.5032
   16830     800.1326
   16831     799.8329
   16832     802.0940
   16833     802.7792
   16834     802.1984
   16835     801.2145
   16836     800.0546
   16837     801.6324
   16838     799.2982
   16839     803.6864
   16840     803.4486
   16841     805.5205
   16842     807.1762
   16843     807.8513
   16844     809.5905
   16845     810.6951
   16846     812.0292
   16847     807.4130
   16848     804.2894
   16849     802.0586
   16850     798.5670
   16851     797.1877
   16852     796.7971
   16853     800.4468
   16854     801.0049
   16855     801.9673
   16856     800.0479
   16857     798.7248
   16858     799.4407
   16859     802.1032
   16860     802.4231
   16861     803.0042
   16862     803.5670
   16863     805.3330
   16864     803.5060
   16865     802.1310
   16866     801.3220
   16867     799.6715
   16868     802.0418
   16869     802.1256
   16870     800.2621
   16871     803.8646
   16872     805.4145
   16873     799.5381
   16874     798.6822
   16875     795.3658
   16876     791.3608
   16877     788.7005
   16878     789.4999
   16879     793.5321
   16880     788.9626
   16881     791.3496
   16882     792.4430
   16883     792.8725
   16884     793.9293
   16885     792.8826
   16886     796.3448
   16887     797.9201
   16888     803.3223
   16889     804.3996
   16890     805.6942
   16891     801.2500
   16892     801.4137
   16893     804.1478
   16894     800.6650
   16895     802.4667
   16896     803.2414
   16897     803.1459
   16898     801.7605
   16899     801.4046
   16900     801.7497
   16901     802.1003
   16902     804.7989
   16903     802.5352
   16904     806.7509
   16905     806.1937
   16906     804.1256
   16907     800.3743
   16908     802.8836
   16909     803.3671
   16910     801.0396
   16911     802.4451
   16912     803.9662
   16913     800.5571
   16914     800.2952
   16915     799.1731
   16916     799.3554
   16917     801.4170
   16918     803.1379
   16919     804.1416
   16920     803.7984
   16921     805.4755
   16922     804.9044
   16923     807.6621
   16924     806.6506
   16925     808.5012
   16926     810.6148
   16927     812.4109
   16928     810.5340
   16929     808.6795
   16930     812.4083
   16931     815.8416
   16932     815.9142
   16933     817.5172
   16934     815.9070
   16935     817.5205
   16936     817.4154
   16937     819.2757
   16938     821.6975
   16939     823.2947
   16940     823.8197
   16941     824.9557
   16942     828.8847
   16943     832.3345
   16944     832.1802
   16945     833.8117
   16946     836.9494
   16947     839.6793
   16948     841.5468
   16949     845.5360
   16950     845.1353
   16951     848.1764
   16952     846.6454
   16953     845.7920
   16954     849.3262
   16955     848.0672
   16956     849.5716
   16957     849.3985
   16958     849.3458
   16959     848.5229
   16960     844.3870
   16961     848.2559
   16962     848.5395
   16963     852.7500
   16964     856.4369
   16965     856.0647
   16966     858.1167
   16967     862.5248
   16968     862.6641
   16969     865.7358
   16970     863.8504
   16971     866.3557
   16972     868.3920
   16973     869.5192
   16974     868.3698
   16975     869.0138
   16976     869.6907
   16977     868.2382
   16978     867.0064
   16979     866.7065
   16980     866.2899
   16981     866.0147
   16982     865.7838
   16983     866.7692
   16984     863.0242
   16985     862.0554
   16986     858.6749
   16987     856.3155
   16988     857.5648
   16989     854.3382
   16990     854.1241
   16991     852.3297
   16992     852.3019
   16993     854.9925
   16994     853.2139
   16995     855.6263
   16996     853.1500
   16997     853.8664
   16998     851.8455
   16999     853.9715
   17000     852.3992
   17001     855.9646
   17002     855.7230
   17003     853.5292
   17004     854.2781
   17005     853.0956
   17006     854.9352
   17007     852.4502
   17008     855.5342
   17009     854.7381
   17010     854.2878
   17011     859.6698
   17012     865.6715
   17013     866.8258
   17014     867.8376
   17015     868.7270
   17016     872.9483
   17017     871.0793
   17018     875.6319
   17019     872.6719
   17020     875.2795
   17021     878.4054
   17022     876.5471
   17023     874.8325
   17024     874.5324
   17025     874.7215
   17026     874.6764
   17027     871.5375
   17028     870.1147
   17029     870.9303
   17030     872.0384
   17031     871.2885
   17032     872.5364
   17033     869.7800
   17034     866.3183
   17035     862.2991
   17036     862.5129
   17037     862.7942
   17038     861.2089
   17039     861.1727
   17040     862.8896
   17041     862.1176
   17042     861.2646
   17043     857.0423
   17044     858.4152
   17045     858.6395
   17046     863.0909
   17047     861.6154
   17048     862.7211
   17049     862.0455
   17050     861.5604
   17051     865.0576
   17052     863.2742
   17053     867.0923
   17054     866.6472
   17055     868.8168
   17056     867.7871
   17057     870.1635
   17058     869.3154
   17059     871.0618
   17060     868.9607
   17061     871.0862
   17062     870.5436
   17063     872.1936
   17064     868.2668
   17065     871.4372
   17066     874.3493
   17067     873.4706
   17068     869.0897
   17069     866.2392
   17070     866.1787
   17071     864.0300
   17072     862.1530
   17073     863.1254
   17074     858.9571
   17075     857.9379
   17076     857.1720
   17077     856.8964
   17078     851.5941
   17079     851.3476
   17080     850.1749
   17081     853.2200
   17082     849.7739
   17083     846.7705
   17084     847.1719
   17085     847.9263
   17086     847.4365
   17087     847.4665
   17088     846.2080
   17089     845.6791
   17090     848.7353
   17091     851.0719
   17092     848.4172
   17093     843.9616
   17094     846.9999
   17095     847.0974
   17096     843.9134
   17097     845.1427
   17098     845.7558
   17099     848.1400
   17100     852.4861
   17101     851.2015
   17102     850.3463
   17103     851.9723
   17104     849.3341
   17105     852.0970
   17106     852.2666
   17107     852.9694
   17108     850.5274
   17109     854.4076
   17110     855.4537
   17111     852.1720
   17112     851.6597
   17113     849.2860
   17114     850.0943
   17115     847.2417
   17116     843.7848
   17117     842.8352
   17118     843.7935
   17119     844.1524
   17120     845.3396
   17121     845.0493
   17122     845.3092
   17123     843.1542
   17124     848.3145
   17125     846.3374
   17126     849.2557
   17127     851.8607
   17128     856.5729
   17129     852.8559
   17130     855.3814
   17131     855.5390
   17132     852.9079
   17133     856.5959
   17134     858.4560
   17135     858.1991
   17136     861.0677
   17137     861.3784
   17138     863.3579
   17139     865.6238
   17140     865.9701
   17141     866.8829
   17142     866.9173
   17143     865.4461
   17144     864.4427
   17145     866.5517
   17146     865.4068
   17147     864.6598
   17148     867.9302
   17149     865.0080
   17150     866.2048
   17151     868.3083
   17152     864.9699
   17153     867.2402
   17154     866.6781
   17155     867.2597
   17156     867.0796
   17157     867.2966
   17158     866.2831
   17159     865.6638
   17160     865.6625
   17161     871.8177
   17162     873.5122
   17163     870.5282
   17164     872.2511
   17165     871.0829
   17166     873.9697
   17167     871.7178
   17168     873.9697
   17169     872.2062
   17170     874.6442
   17171     878.1917
   17172     874.8039
   17173     876.1193
   17174     877.6873
   17175     873.1153
   17176     871.1738
   17177     871.3924
   17178     872.5045
   17179     873.9775
   17180     872.6560
   17181     876.0057
   17182     876.0072
   17183     876.5152
   17184     884.1694
   17185     883.6534
   17186     885.1814
   17187     885.3384
   17188     887.9740
   17189     883.9378
   17190     885.2461
   17191     882.9710
   17192     883.2359
   17193     887.1666
   17194     889.5531
   17195     897.7497
   17196     898.4466
   17197     898.3594
   17198     895.8647
   17199     900.0057
   17200     905.6863
   17201     908.1297
   17202     909.9967
   17203     912.7280
   17204     915.3066
   17205     914.5376
   17206     913.0043
   17207     911.6440
   17208     911.5037
   17209     909.6913
   17210     911.0184
   17211     908.4399
   17212     906.9221
   17213     908.0396
   17214     909.0716
   17215     909.1041
   17216     907.8517
   17217     905.8651
   17218     903.4743
   17219     905.7525
   17220     905.0180
   17221     902.1085
   17222     902.2841
   17223     902.8378
   17224     902.2257
   17225     906.3368
   17226     905.9541
   17227     904.5353
   17228     907.1416
   17229     909.8835
   17230     911.2072
   17231     913.0465
   17232     914.7422
   17233     916.9148
   17234     920.5182
   17235     919.5999
   17236     926.0256
   17237     923.8963
   17238     925.5284
   17239     918.2179
   17240     920.8744
   17241     917.4650
   17242     917.8209
   17243     915.7927
   17244     915.9592
   17245     915.7100
   17246     914.1694
   17247     914.9008
   17248     914.1620
   17249     912.6375
   17250     911.5717
   17251     913.5276
   17252     914.2567
   17253     913.0301
   17254     912.8076
   17255     911.4064
   17256     912.9588
   17257     910.9070
   17258     912.8719
   17259     916.3499
   17260     917.3855
   17261     919.2927
   17262     918.2470
   17263     911.1480
   17264     913.2527
   17265     911.4544
   17266     906.6573
   17267     911.3937
   17268     908.4636
   17269     908.2689
   17270     905.1918
   17271     902.9742
   17272     904.9156
   17273     903.4268
   17274     903.5007
   17275     901.7474
   17276     899.0588
   17277     897.7315
   17278     903.0075
   17279     902.5352
   17280     900.8762
   17281     903.4712
   17282     901.6472
   17283     900.4259
   17284     896.3778
   17285     893.6377
   17286     895.0778
   17287     897.6655
   17288     899.1719
   17289     902.8567
   17290     902.9245
   17291     898.8903
   17292     898.3586
   17293     898.6476
   17294     897.6927
   17295     897.8641
   17296     900.4199
   17297     896.7139
   17298     899.5926
   17299     899.2611
   17300     900.4930
   17301     904.5625
   17302     905.1891
   17303     904.7561
   17304     900.1999
   17305     897.2771
   17306     897.5069
   17307     899.8138
   17308     899.5827
   17309     902.2810
   17310     903.0338
   17311     901.5675
   17312     906.4693
   17313     910.6592
   17314     911.3315
   17315     910.9414
   17316     912.6402
   17317     916.7393
   17318     918.2121
   17319     917.1346
   17320     917.8176
   17321     914.6168
   17322     917.1602
   17323     921.8037
   17324     922.8197
   17325     928.2919
   17326     926.0161
   17327     925.3806
   17328     923.7171
   17329     919.6881
   17330     921.1158
   17331     921.5031
   17332     921.3174
   17333     922.2184
   17334     922.1897
   17335     919.0251
   17336     917.6684
   17337     918.8507
   17338     915.9346
   17339     917.3333
   17340     915.8136
   17341     917.7501
   17342     914.3368
   17343     912.6688
   17344     907.6832
   17345     907.9237
   17346     905.9012
   17347     904.0567
   17348     904.5294
   17349     902.9608
   17350     901.3658
   17351     900.8372
   17352     900.0139
   17353     899.8415
   17354     900.5709
   17355     902.1984
   17356     901.3785
   17357     899.8862
   17358     902.4861
   17359     903.2122
   17360     905.6160
   17361     907.3936
   17362     908.1560
   17363     910.7602
   17364     907.8096
   17365     907.3525
   17366     908.1622
   17367     905.5799
   17368     906.2104
   17369     906.0397
   17370     907.2933
   17371     905.0950
   17372     907.8878
   17373     907.1343
   17374     905.2142
   17375     906.1495
   17376     906.4758
   17377     903.7560
   17378     902.1701
   17379     903.0364
   17380     903.7564
   17381     900.9772
   17382     900.3026
   17383     898.4445
   17384     891.3153
   17385     887.3874
   17386     883.5511
   17387     882.5715
   17388     878.5009
   17389     880.6804
   17390     883.2475
   17391     881.2864
   17392     881.4325
   17393     884.0095
   17394     880.5125
   17395     882.9581
   17396     884.8304
   17397     888.3697
   17398     888.9806
   17399     887.5779
   17400     890.0497
   17401     888.8282
   17402     888.1516
   17403     886.5642
   17404     885.7058
   17405     884.6098
   17406     882.0816
   17407     883.2019
   17408     885.1094
   17409     883.5717
   17410     886.6775
   17411     883.2093
   17412     884.4061
   17413     887.6792
   17414     891.3078
   17415     892.5935
   17416     895.4723
   17417     898.6575
   17418     898.9210
   17419     895.3011
   17420     895.3110
   17421     894.7455
   17422     892.2118
   17423     897.0770
   17424     900.0843
   17425     898.7920
   17426     896.3861
   17427     892.9984
   17428     893.9150
   17429     894.9136
   17430     893.4821
   17431     894.3786
   17432     892.9916
   17433     896.1366
   17434     895.1448
   17435     891.7059
   17436     894.3552
   17437     888.3500
   17438     890.4483
   17439     886.1157
   17440     889.9647
   17441     890.2554
   17442     894.2932
   17443     894.5206
   17444     894.6295
   17445     891.4219
   17446     887.5093
   17447     886.4737
   17448     881.0773
   17449     882.2176
   17450     883.4515
   17451     881.0059
   17452     883.6189
   17453     880.6142
   17454     881.3295
   17455     883.7757
   17456     879.2051
   17457     876.2745
   17458     882.0475
   17459     879.9359
   17460     877.6600
   17461     878.3309
   17462     877.1771
   17463     879.9560
   17464     881.0164
   17465     879.3290
   17466     875.3081
   17467     873.4296
   17468     874.4574
   17469     879.6733
   17470     881.0203
   17471     882.6925
   17472     883.7351
   17473     885.3185
   17474     883.3309
   17475     879.5501
   17476     882.3312
   17477     879.6465
   17478     883.2756
   17479     880.9351
   17480     878.7786
   17481     880.2886
   17482     882.0095
   17483     884.2586
   17484     882.5837
   17485     882.3187
   17486     880.5504
   17487     886.6767
   17488     885.4968
   17489     889.4471
   17490     888.8219
   17491     895.1151
   17492     896.7717
   17493     896.7437
   17494     898.4380
   17495     899.3896
   17496     897.8531
   17497     896.4728
   17498     896.8664
   17499     897.4185
   17500     899.7243
   17501     904.3214
   17502     908.1851
   17503     909.1130
   17504     911.7674
   17505     911.3955
   17506     910.2048
   17507     909.9701
   17508     910.9467
   17509     911.7659
   17510     911.5296
   17511     916.5442
   17512     918.8600
   17513     916.7853
   17514     916.2055
   17515     920.1300
   17516     917.0249
   17517     919.9717
   17518     918.6452
   17519     918.0865
   17520     916.2750
   17521     913.2879
   17522     912.4517
   17523     913.6688
   17524     912.8733
   17525     912.9484
   17526     909.6149
   17527     908.9032
   17528     906.5091
   17529     906.6118
   17530     907.7538
   17531     911.7438
   17532     908.2928
   17533     908.6337
   17534     910.3520
   17535     913.2260
   17536     916.2454
   17537     917.3992
   17538     921.4140
   17539     921.4706
   17540     923.5999
   17541     923.0815
   17542     919.1401
   17543     918.6991
   17544     917.1516
   17545     915.6074
   17546     913.6598
   17547     911.6441
   17548     912.9266
   17549     909.7718
   17550     911.4804
   17551     907.5702
   17552     906.5154
   17553     906.5843
   17554     909.1168
   17555     907.0998
   17556     909.0774
   17557     906.9027
   17558     903.9642
   17559     904.9413
   17560     904.3070
   17561     902.7027
   17562     905.2668
   17563     903.7107
   17564     904.6317
   17565     905.7887
   17566     902.9811
   17567     903.2308
   17568     899.8456
   17569     892.9310
   17570     892.3891
   17571     893.3150
   17572     890.6564
   17573     891.8094
   17574     893.8915
   17575     895.2802
   17576     896.2292
   17577     898.9511
   17578     898.6360
   17579     897.8176
   17580     895.4043
   17581     898.2810
   17582     895.2191
   17583     894.2752
   17584     892.0128
   17585     893.5537
   17586     890.5631
   17587     889.0618
   17588     889.2491
   17589     891.1043
   17590     886.6502
   17591     884.8800
   17592     883.3687
   17593     882.7167
   17594     884.5128
   17595     880.6388
   17596     877.8439
   17597     879.0655
   17598     878.2284
   17599     877.6322
   17600     878.8099
   17601     877.8995
   17602     878.6489
   17603     880.6816
   17604     879.8544
   17605     881.7205
   17606     880.9220
   17607     877.7395
   17608     873.9311
   17609     870.5821
   17610     872.0067
   17611     872.5399
   17612     871.5859
   17613     875.9444
   17614     868.4593
   17615     871.5802
   17616     870.2886
   17617     869.1053
   17618     867.3033
   17619     869.9130
   17620     867.2915
   17621     869.4757
   17622     865.9376
   17623     865.8396
   17624     862.6917
   17625     863.6592
   17626     866.3601
   17627     864.6670
   17628     862.2876
   17629     859.8501
   17630     861.1770
   17631     860.1163
   17632     859.7856
   17633     859.4493
   17634     860.1925
   17635     857.7196
   17636     857.1810
   17637     855.9331
   17638     855.7881
   17639     861.2744
   17640     866.1652
   17641     865.2472
   17642     861.7620
   17643     863.0080
   17644     864.7676
   17645     861.8365
   17646     867.0755
   17647     867.2047
   17648     864.1936
   17649     864.5543
   17650     864.0128
   17651     863.4816
   17652     859.8674
   17653     860.0087
   17654     862.2125
   17655     867.9451
   17656     862.1914
   17657     865.2354
   17658     863.0457
   17659     865.8649
   17660     867.5924
   17661     867.4007
   17662     865.9177
   17663     871.0902
   17664     868.0746
   17665     868.6087
   17666     867.6802
   17667     867.0440
   17668     866.4918
   17669     868.1761
   17670     864.9313
   17671     865.5327
   17672     867.0992
   17673     869.1142
   17674     866.7057
   17675     866.0016
   17676     863.9961
   17677     867.7992
   17678     866.2457
   17679     868.8658
   17680     870.4751
   17681     871.6025
   17682     872.3127
   17683     869.1078
   17684     869.0728
   17685     874.0271
   17686     874.9711
   17687     871.7018
   17688     872.4708
   17689     874.4965
   17690     874.9821
   17691     873.4392
   17692     870.1851
   17693     871.0949
   17694     869.1422
   17695     873.6437
   17696     874.8995
   17697     874.7761
   17698     870.6645
   17699     869.9743
   17700     869.2304
   17701     868.3022
   17702     868.1430
   17703     868.2945
   17704     865.5033
   17705     866.6462
   17706     864.3589
   17707     862.0844
   17708     860.7175
   17709     857.7120
   17710     859.0038
   17711     854.1073
   17712     853.8503
   17713     855.2521
   17714     854.1755
   17715     851.9636
   17716     848.7848
   17717     846.0554
   17718     846.6212
   17719     844.8073
   17720     845.3443
   17721     844.9431
   17722     844.4239
   17723     845.2821
   17724     842.6987
   17725     839.6544
   17726     837.8725
   17727     838.9663
   17728     843.5160
   17729     845.7040
   17730     846.9574
   17731     845.5570
   17732     844.3298
   17733     843.8417
   17734     846.2368
   17735     847.9311
   17736     851.8383
   17737     854.4359
   17738     856.3257
   17739     855.6328
   17740     857.6015
   17741     857.2163
   17742     857.9193
   17743     860.2912
   17744     858.9891
   17745     864.3468
   17746     864.4394
   17747     865.4507
   17748     867.4653
   17749     869.0087
   17750     866.0649
   17751     867.4459
   17752     871.6185
   17753     870.5642
   17754     871.0993
   17755     870.7252
   17756     869.1223
   17757     870.1276
   17758     870.2983
   17759     869.0643
   17760     869.6932
   17761     869.5142
   17762     869.7784
   17763     869.2395
   17764     868.2659
   17765     872.1356
   17766     871.2584
   17767     869.4915
   17768     868.9632
   17769     868.5022
   17770     869.5305
   17771     867.3099
   17772     870.5366
   17773     868.7173
   17774     871.2087
   17775     868.5563
   17776     869.1650
   17777     872.3087
   17778     872.8409
   17779     874.6902
   17780     874.2997
   17781     874.1620
   17782     878.6372
   17783     877.6576
   17784     873.3449
   17785     871.0335
   17786     870.1563
   17787     871.6737
   17788     872.5787
   17789     874.0455
   17790     870.8480
   17791     871.8290
   17792     867.9190
   17793     870.9690
   17794     871.0146
   17795     870.2352
   17796     871.0773
   17797     871.3770
   17798     866.0728
   17799     870.2826
   17800     871.3477
   17801     876.4912
   17802     877.7239
   17803     874.7591
   17804     874.1161
   17805     873.8492
   17806     873.3737
   17807     874.1994
   17808     870.4806
   17809     871.2018
   17810     869.4591
   17811     874.3991
   17812     874.8295
   17813     875.0559
   17814     873.4503
   17815     872.8961
   17816     871.8148
   17817     873.8271
   17818     873.2976
   17819     873.5166
   17820     871.3135
   17821     871.9136
   17822     871.7329
   17823     871.9259
   17824     876.9374
   17825     877.8596
   17826     882.4296
   17827     883.9111
   17828     884.4982
   17829     884.3253
   17830     884.0537
   17831     884.2666
   17832     883.8362
   17833     884.1564
   17834     884.6689
   17835     884.4188
   17836     881.3149
   17837     882.3038
   17838     878.6163
   17839     877.3072
   17840     877.4317
   17841     877.3805
   17842     879.0747
   17843     878.9081
   17844     882.3930
   17845     881.1834
   17846     881.2301
   17847     879.5965
   17848     878.7203
   17849     882.6511
   17850     882.8259
   17851     883.2407
   17852     884.3679
   17853     885.8911
   17854     883.9239
   17855     883.2101
   17856     880.6654
   17857     880.1654
   17858     879.6315
   17859     879.0681
   17860     875.9601
   17861     878.0648
   17862     878.2365
   17863     875.2377
   17864     881.5518
   17865     876.6934
   17866     875.4799
   17867     875.7109
   17868     874.1124
   17869     877.9372
   17870     875.2739
   17871     876.5985
   17872     874.5525
   17873     874.0554
   17874     870.1890
   17875     872.3183
   17876     868.8678
   17877     871.3978
   17878     866.4362
   17879     866.4945
   17880     866.8391
   17881     864.4003
   17882     862.0456
   17883     861.2415
   17884     863.3719
   17885     862.9909
   17886     860.8217
   17887     860.4254
   17888     861.4175
   17889     858.2337
   17890     861.3870
   17891     861.0418
   17892     860.1018
   17893     857.0917
   17894     862.1799
   17895     861.0336
   17896     863.0294
   17897     856.7624
   17898     856.6314
   17899     855.6648
   17900     853.7893
   17901     852.0601
   17902     851.1091
   17903     850.5713
   17904     852.1706
   17905     850.2637
   17906     852.9478
   17907     856.2114
   17908     857.7332
   17909     861.6894
   17910     863.8732
   17911     862.5917
   17912     865.7045
   17913     866.9314
   17914     865.0545
   17915     865.2304
   17916     862.4177
   17917     862.5846
   17918     862.5485
   17919     864.3605
   17920     867.4978
   17921     864.3817
   17922     864.1464
   17923     863.8912
   17924     862.8473
   17925     860.3854
   17926     865.0699
   17927     864.5740
   17928     865.3184
   17929     864.4658
   17930     867.3757
   17931     864.6905
   17932     869.9707
   17933     863.1567
   17934     858.5903
   17935     858.8231
   17936     857.7684
   17937     855.7829
   17938     858.0433
   17939     857.5820
   17940     856.5675
   17941     856.2737
   17942     856.1773
   17943     853.4232
   17944     850.0076
   17945     854.6213
   17946     856.2648
   17947     855.8104
   17948     852.1428
   17949     851.3323
   17950     848.2720
   17951     846.6816
   17952     842.9529
   17953     845.3103
   17954     839.5778
   17955     837.2507
   17956     838.1854
   17957     836.4921
   17958     839.0816
   17959     835.9964
   17960     835.4998
   17961     838.8915
   17962     836.0936
   17963     838.7741
   17964     839.4452
   17965     840.1174
   17966     839.1773
   17967     840.0421
   17968     841.8043
   17969     845.5214
   17970     842.7348
   17971     844.8018
   17972     846.1257
   17973     845.4184
   17974     844.2247
   17975     842.1425
   17976     843.7624
   17977     845.1555
   17978     847.6930
   17979     849.3527
   17980     852.1827
   17981     852.6400
   17982     857.8280
   17983     855.1184
   17984     851.5548
   17985     850.9154
   17986     851.9755
   17987     854.7494
   17988     855.2369
   17989     854.6232
   17990     857.0706
   17991     856.7409
   17992     856.8788
   17993     862.3238
   17994     858.0359
   17995     859.7060
   17996     860.4243
   17997     864.4308
   17998     860.1347
   17999     860.8349
   18000     862.0486
   18001     859.5246
   18002     858.0245
   18003     859.1985
   18004     857.4327
   18005     855.3284
   18006     858.1812
   18007     857.0390
   18008     855.8800
   18009     858.8834
   18010     857.5281
   18011     859.1284
   18012     861.1833
   18013     866.5256
   18014     864.2561
   18015     868.4432
   18016     865.6701
   18017     866.2178
   18018     863.8145
   18019     865.2059
   18020     863.3297
   18021     862.6627
   18022     865.2209
   18023     866.0413
   18024     865.5738
   18025     865.1380
   18026     863.9473
   18027     859.7205
   18028     860.9229
   18029     859.9120
   18030     860.0452
   18031     861.3805
   18032     860.7395
   18033     858.4529
   18034     859.9652
   18035     856.4499
   18036     856.7499
   18037     857.4228
   18038     858.9114
   18039     858.6934
   18040     860.0411
   18041     859.8660
   18042     861.6254
   18043     862.2397
   18044     862.2727
   18045     862.2108
   18046     868.1514
   18047     864.5271
   18048     867.7919
   18049     868.5152
   18050     869.8358
   18051     870.3946
   18052     870.9171
   18053     869.4994
   18054     870.9470
   18055     870.0938
   18056     869.8167
   18057     872.8702
   18058     873.3158
   18059     876.1167
   18060     874.7588
   18061     876.8590
   18062     875.3793
   18063     876.1036
   18064     872.6963
   18065     875.8403
   18066     878.6860
   18067     872.6529
   18068     872.3910
   18069     874.4928
   18070     875.7071
   18071     877.3610
   18072     877.5265
   18073     879.3651
   18074     879.0031
   18075     879.9270
   18076     881.9894
   18077     880.7870
   18078     876.4781
   18079     876.6628
   18080     873.3422
   18081     877.4217
   18082     879.0983
   18083     877.8818
   18084     880.5651
   18085     884.0058
   18086     887.9440
   18087     883.4371
   18088     882.1382
   18089     884.0279
   18090     883.4900
   18091     880.4974
   18092     878.7597
   18093     878.9959
   18094     877.0775
   18095     879.6739
   18096     880.8259
   18097     881.2312
   18098     879.6145
   18099     880.5675
   18100     880.0832
   18101     878.5582
   18102     878.6750
   18103     879.2972
   18104     879.8877
   18105     880.0050
   18106     878.6473
   18107     881.4416
   18108     880.6587
   18109     884.8806
   18110     885.9035
   18111     886.5368
   18112     887.8999
   18113     890.5966
   18114     888.3542
   18115     891.2610
   18116     890.4473
   18117     887.2644
   18118     883.2589
   18119     882.4326
   18120     884.8164
   18121     884.9416
   18122     881.5245
   18123     877.6380
   18124     877.4839
   18125     872.3170
   18126     867.3695
   18127     868.5150
   18128     867.8134
   18129     866.7776
   18130     865.4527
   18131     865.8855
   18132     868.6868
   18133     870.8593
   18134     871.9442
   18135     874.4839
   18136     879.9523
   18137     878.0101
   18138     878.4651
   18139     877.1613
   18140     876.3451
   18141     875.7199
   18142     877.4315
   18143     879.4801
   18144     880.3120
   18145     879.5717
   18146     878.7718
   18147     881.2984
   18148     881.3104
   18149     879.9703
   18150     878.9068
   18151     878.0115
   18152     873.2429
   18153     871.9646
   18154     872.7141
   18155     869.9705
   18156     869.0568
   18157     866.3366
   18158     860.7762
   18159     859.8775
   18160     857.0324
   18161     858.9453
   18162     857.5247
   18163     859.4579
   18164     859.0904
   18165     861.9431
   18166     864.2267
   18167     861.3145
   18168     867.5781
   18169     869.9830
   18170     872.2744
   18171     877.3048
   18172     880.2343
   18173     880.7467
   18174     885.1504
   18175     885.1692
   18176     888.2905
   18177     887.7131
   18178     886.6653
   18179     888.3036
   18180     890.5434
   18181     892.0166
[truncated: 194,041 more chars]
