# Supplementary material for: Correlating fluorescence microscopy, optical and magnetic tweezers to study single chiral biopolymers such as DNA
Source: Nat Commun. 2024 Mar 29;15:2748. doi: 10.1038/s41467-024-47126-6 (PMC10980717; doi:10.1038/s41467-024-47126-6)
Supplement: Supplementary file 21 — Source Data [file 41467_2024_47126_MOESM21_ESM.zip › source data_final/extd data fig 3/P0_0pN/ptraj_BubbleLocs_P0_0pN.txt]

Frame	Start	End
7551	121	123
7552	121	123
7557	121	123
7558	121	123
9737	153	155
10299	153	155
10313	153	155
10753	154	156
10982	153	155
11001	153	155
11008	153	155
11009	153	155
11027	153	155
11064	153	155
11074	153	155
11077	153	155
11119	153	155
11141	153	155
11164	153	155
11198	153	155
11217	153	155
11230	153	155
11233	153	155
11234	153	155
11238	153	155
11303	153	155
11423	153	155
11448	283	285
11449	283	285
11453	283	285
11456	283	285
11483	283	285
11484	283	285
11488	283	285
11517	154	156
11609	153	155
11617	153	155
11730	154	156
11748	283	285
11750	283	285
11867	154	156
11874	153	155
12029	153	155
12033	153	155
12035	153	155
12036	153	155
12037	153	155
12071	153	155
12300	154	156
12347	153	155
12994	231	233
13455	231	233
13513	231	233
13521	231	233
13523	231	233
13537	231	233
13875	231	233
14026	231	233
14038	231	233
14039	231	233
14046	231	233
14049	230	232
14050	231	233
14055	231	233
14067	231	233
14071	230	232
14074	231	233
16883	121	123
16884	121	123
16888	121	123
16890	121	123
16891	121	123
16892	121	123
16897	121	123
16901	121	123
16913	121	123
16915	121	123
16917	121	123
16921	122	124
16923	121	124
16925	121	123
16926	121	123
16927	121	123
16928	122	124
16929	121	124
16930	121	124
16932	121	124
16936	121	124
16937	122	124
16938	121	123
16940	121	123
16944	122	124
16947	121	123
16948	121	123
16950	122	124
16955	121	124
16959	121	123
16961	121	124
16963	121	123
16966	121	123
16986	121	123
16987	121	123
16988	121	124
17000	121	123
17009	121	124
17011	121	123
17013	121	124
17016	121	124
17018	121	124
17019	121	123
17020	121	124
17023	121	124
17024	121	123
17026	121	123
17027	122	124
17028	122	124
17032	122	124
17035	121	123
17036	121	124
17039	121	123
17041	121	123
17045	121	124
17048	121	124
17049	121	124
17050	121	123
17053	121	123
17054	121	124
17057	121	123
17059	121	123
17060	121	124
17061	122	124
17062	121	124
17064	121	124
17067	121	123
17070	122	124
17071	121	124
17072	121	124
17075	122	124
17076	121	124
17079	121	124
17080	121	124
17085	121	124
17086	121	124
17087	121	124
17089	121	123
17091	121	124
17093	121	124
17099	121	124
17100	122	124
17102	121	124
17107	121	123
17108	121	124
17110	121	124
17113	121	124
17114	121	123
17116	121	123
17117	122	124
17118	121	123
17121	121	123
17122	121	124
17123	122	124
17126	121	123
17127	121	124
17128	121	124
17131	122	124
17138	121	123
17139	121	123
17140	121	124
17141	121	123
17142	121	123
17143	121	123
17144	121	124
17146	121	123
17147	121	123
17148	121	124
17151	121	124
17152	121	123
17154	121	123
17155	122	124
17159	121	123
17162	121	123
17165	121	123
17167	121	123
17171	121	124
17173	121	124
17177	121	124
17181	121	124
17183	121	124
17188	121	123
17194	121	123
17195	121	123
17196	121	124
17197	121	124
17201	121	124
17205	121	123
17206	122	124
17207	122	124
17209	121	123
17211	121	124
17213	121	123
17214	121	123
17216	121	123
17218	122	124
17220	121	123
17223	121	123
17225	121	123
17232	121	123
17239	121	124
17240	121	123
17243	121	123
17245	122	124
17246	121	124
17249	121	123
17250	122	124
17252	122	124
17257	121	123
17258	121	123
17259	121	124
17261	121	123
17262	121	123
17276	121	124
17278	121	124
17281	121	124
17283	121	124
17295	121	123
17298	121	123
17299	121	124
17301	121	124
17302	121	123
17304	121	123
17310	121	123
17313	122	124
17314	121	123
17318	121	123
17319	121	123
17323	121	123
17324	121	124
17325	121	124
17327	121	124
17328	122	124
17329	121	123
17331	121	124
17333	122	124
17339	121	124
17345	122	124
17346	121	123
17349	122	124
17350	122	124
17352	121	124
17356	121	124
17361	121	123
17366	122	124
17367	121	123
17369	122	124
17373	122	124
17375	121	123
17376	121	123
17378	122	124
17379	122	124
17380	121	123
17381	121	123
17382	121	124
17383	122	124
17392	121	124
17402	121	124
17404	121	124
17408	122	124
17409	121	124
17418	121	123
17419	121	124
17422	121	123
17869	121	123
17870	121	123
17884	121	123
17888	121	123
17900	121	123
18015	121	123
18028	121	123
18029	121	123
18050	121	123
18055	121	123
18057	121	123
18059	121	123
18063	121	123
18064	121	123
18068	121	123
18070	121	123
18073	121	123
18074	121	123
18087	121	123
18088	121	123
18092	121	123
18095	121	123
18105	121	123
18106	121	123
18108	121	123
18110	121	123
18119	121	123
18124	121	123
18128	121	123
18131	121	123
18138	121	123
18141	121	123
18142	121	123
18152	121	123
18157	121	123
18168	121	123
18169	121	123
18175	121	123
18176	121	123
18177	121	123
18181	121	123
18182	121	123
18184	121	123
18185	121	123
18195	121	123
18197	121	123
18199	121	124
18200	122	124
18201	121	123
18202	121	123
18203	122	124
18206	122	124
18207	121	124
18211	122	124
18212	121	124
18213	121	123
18215	122	124
18216	121	123
18217	121	123
18218	122	124
18221	121	124
18222	121	124
18224	122	124
18227	121	124
18228	121	124
18229	121	123
18230	121	124
18231	122	124
18232	121	124
18233	122	124
18235	122	124
18238	121	124
18239	121	124
18241	121	124
18242	121	123
18243	122	124
18244	121	123
18245	121	124
18246	121	124
18248	121	123
18249	121	124
18250	121	124
18251	121	124
18252	121	124
18253	122	124
18254	121	124
18256	122	124
18257	122	124
18258	122	124
18259	121	124
18260	122	124
18261	122	124
18264	122	124
18265	121	124
18266	121	123
18267	121	124
18268	121	123
18269	121	123
18272	121	123
18274	121	124
18275	121	124
18276	121	124
18279	121	124
18280	122	124
18281	121	124
18285	121	123
18286	121	124
18289	121	124
18290	121	123
18305	121	123
18423	171	173
18540	121	123
18914	121	123
19649	121	123
20379	121	124
20667	121	123
21964	231	233
