# Supplementary material for: Correlating fluorescence microscopy, optical and magnetic tweezers to study single chiral biopolymers such as DNA
Source: Nat Commun. 2024 Mar 29;15:2748. doi: 10.1038/s41467-024-47126-6 (PMC10980717; doi:10.1038/s41467-024-47126-6)
Supplement: Supplementary file 21 — Source Data [file 41467_2024_47126_MOESM21_ESM.zip › source data_final/extd data fig 3/P01_03pN/bends_length_l-15.dat]

    1    46.508    28.143    24.871    24.087    30.561    38.533    35.759    37.345    38.995    37.513    21.044    36.597    23.425    31.044    26.009    32.083    22.023    29.211    26.516    15.384    30.253    30.074    37.105    47.691    41.365    37.883    53.375    34.731    27.292    27.362    29.509    47.948    31.683    66.090    37.000    39.679    32.952    35.111    28.273    37.175    28.817    37.094    34.822    30.826    36.613    41.101    42.443    44.856    51.720    32.403    44.516    36.139    20.513    38.803    47.896    21.180    42.137    41.404    32.992    27.890    13.277    36.817    36.816    26.874    36.749    31.713    47.163    33.811    22.372    33.567    32.318    17.242    33.658    22.331    30.765    36.897    24.890    31.717    23.366    46.130    40.900    33.778    47.672    34.111    56.587    43.388    40.986    31.689    28.878    36.662    46.334    29.839    23.263    49.819    42.377    28.042    48.083    41.427    37.542    43.974    48.303    14.822     9.807    24.561    42.468    19.723    43.294    25.918    52.048    37.089    36.103    27.937    35.241    28.593    33.436    46.674    33.831    41.155    40.863    53.330    48.793    36.985    30.788    35.830    26.821    34.007    24.626    33.176    40.397    17.931    38.098    43.287    45.190    49.364    46.878    73.563    29.617    40.215    38.146    64.314    22.569    25.216    44.523    42.799    36.683    37.363    32.587    35.391    43.351    24.009    36.815    37.524    39.694    21.974    42.933    53.458    23.223    23.632    48.282    32.124    28.899    10.723    39.754    34.909    30.534    42.960    36.464    34.818    36.343    38.176    35.200    36.644    28.125    27.832    22.955    36.212    58.968    45.088    36.196    29.734    35.478    34.207    21.624    33.837    28.075    24.684    19.325    30.438    31.971    28.051    30.376    40.799    50.448    42.990    24.874    21.573    51.466    34.783    42.583    36.515    42.190    39.801    42.110    37.420    32.344    42.727    41.585    30.722    25.905    17.397    26.281    24.769    28.537    29.361    38.881    35.259    28.063    32.710    31.016    24.987    67.694    40.112    37.480    26.738    27.423    16.986    35.900    44.246    29.359    34.249    31.708    39.002    27.639    19.498    31.814    20.440    26.799    44.757    30.296    27.127    41.659    41.585    43.305    37.748    28.660    42.029    40.767    22.943    39.402    31.860    34.089    31.772    40.359    20.833    33.600    43.859    30.154    34.947    34.748    37.396    38.144    35.007    39.127    43.416    43.422    23.966    43.155    14.893    33.666    28.530    34.303    28.600    33.267    30.191    33.658    54.362    28.114    40.968    38.046    34.097    28.772    51.202    27.140    42.927    32.792    21.707    32.768    31.687    33.958    52.696    15.862    39.851    45.921    37.438    27.421    48.459    45.995    29.748    22.894    28.819    29.135    25.730    30.378    34.770    35.537    42.806    28.410     8.522    17.029    57.112    40.734     7.179    27.343    34.928    42.765    36.967    20.524    45.557    34.037     5.972    32.707    27.413    37.444    36.002    31.788    22.884    29.007    40.550    22.353    39.474     7.458    41.540    32.856    34.282    38.164    28.438    24.685    36.514    25.088    48.598    17.590    46.193    42.092    16.727    36.971    48.608    27.861    36.419    50.996    33.003    20.281    49.285    31.067    33.204    24.308    17.815    25.883    37.491    19.926    29.449    35.952    23.776    30.379    21.129    22.327    16.673    32.893    42.339    40.218    22.615    44.956    29.001    39.915    19.554    40.766    21.004    21.209    41.128    31.518    28.244    31.410    50.652    31.076    30.696    36.311    32.547    28.791    24.474    22.761    17.069    31.646    29.578    19.853    44.648    25.524    46.992    14.327    45.039    24.523    47.704    53.270    47.355    27.846    33.044    47.787    43.138    52.174    41.770    38.994    30.839    44.960    36.647    17.834    28.858    35.790    20.360    14.907    50.305    37.510    41.717    36.009    45.917    31.725    43.771    49.189    50.267    41.313    32.883    18.329    32.551    39.041    33.755    41.410    44.771    28.773    32.556    48.034    42.673    37.055    50.352    50.121    44.765    64.711    38.731    44.119    25.586    49.785    36.689    46.433    44.146    31.334    37.109    18.623    36.610    37.638    24.898    30.994    46.527    35.927    58.254    40.220    14.985    48.843    20.127    23.024    39.359    40.325    30.004    58.233    37.788    41.396    52.532    44.629    18.750    55.623    53.725    54.321    43.782    46.285    30.943    34.154    34.276    44.953    29.360    34.005    35.857    31.720    45.695    58.941    31.909    47.301    29.945    50.684    40.700    33.832    46.962    27.810    40.399    36.903    31.882    49.346    39.415    33.910    36.188    35.500    24.756    51.017    17.405    36.984    31.900    31.143    21.601    45.213    24.379    23.358    28.794    26.633    42.839    39.177    44.756    31.967    40.546    40.626    24.661    29.548    31.588    57.356    32.968    30.608    17.843    12.102    48.269    19.359    48.822    24.161    60.745    49.554    39.638    50.583    15.783    33.665    23.242    25.253    40.897    26.404    39.268    53.426    55.641    15.211    25.752    27.060    54.986    19.917    34.057    39.869    45.737    35.580    48.780    32.536    17.650    35.423    33.551    22.204    39.308    35.956    24.587    29.783    53.428    32.267    44.798    44.257    36.763    28.246    43.835    26.716    32.680    19.635    20.669    33.840    47.993    16.872    41.025    45.182    20.646    35.096    41.393    47.460    30.712    44.164    29.982    34.792    36.369    14.281    37.719    51.889    28.767    30.623    41.506    29.090    48.614    44.011    45.401    33.123    29.003    27.776    43.527    48.136    24.150    25.044    37.664    52.028    44.207    37.943    44.418    41.489    33.680    47.837    36.682    44.186    29.912    41.730    35.775    30.293    28.317    31.043    45.778    35.676    38.307    32.281    42.618    35.394    44.681    34.620    27.606    12.780    28.371    22.862    15.950    39.467    26.490    25.941    38.010    41.059    40.480    34.958    32.606    50.369    31.472    18.918    40.230    38.188    29.447    21.972    14.198    38.137    31.396    47.216    39.899    27.903    22.683    42.851    33.861    44.738    26.121    13.562    40.133    23.730    38.149    35.920    33.314    55.407    40.962    32.367    37.036    19.107    24.392    39.734    37.888    50.338    46.098    20.120    36.467    40.899    44.213    36.718    45.187    34.113    50.489    51.088    24.012    21.212    19.332    31.841    37.447    26.917    32.868    33.792    36.104    10.535    31.767    32.002    25.269    41.333    59.912    29.778    43.459    42.529    23.555    23.862    29.094    28.106    20.798    24.475    14.110    35.857    39.308    38.245    42.764    40.758    41.339    29.260    48.730    29.023    31.764    32.354    27.326    37.309    46.265    31.371    25.807    37.395    19.737    34.515    26.016    26.295    51.399    25.993    22.035    49.446    40.823    32.245    45.382    41.410    48.942    26.285    50.101    33.970    38.701    28.213    14.792    33.297    36.125    32.330    34.457    39.510    29.351    42.763    36.311    44.075    31.167    34.609    37.792    43.150    26.451    28.412    43.269    12.525    43.214    33.083    13.986    16.683    19.498    25.766    38.303    20.811    23.221    29.170    39.177    53.030    45.537    28.301    30.731    37.947    33.380    37.781    37.364    39.898    12.912    37.835    34.516    36.946    30.631    41.803    25.700    37.699    26.401    15.054    45.428    33.212    41.095    45.534    21.376    14.583    52.573    18.171    39.079    52.042    35.345    35.580    14.740    20.284    51.466    22.840    51.051    33.752    11.781    38.296    46.412    10.210    32.633    43.892    41.360    27.545    23.312    22.240    41.614    16.025    32.919    36.376    41.346    45.052    16.098    38.990    44.833    46.103    21.924    37.422    35.117    50.304    43.086    47.766    36.432    51.765     4.011    38.647    24.564    20.178    49.179    29.186    33.635    39.604    24.651    28.611    24.709    39.278    36.461    31.065    29.688    39.200    32.796    23.481    42.046    12.729    34.072    30.191    14.813    32.321    44.918    27.498    23.413    25.941    49.813    30.482    33.071    31.710    52.195    21.442    27.516    42.381    30.774    39.898    38.831    35.735    32.209    24.216    36.223    45.062    42.269    31.018    34.171    23.878    14.642    33.776    51.068    51.742    27.665    23.764    25.330    36.934    32.499    49.516    24.605    36.244    35.089    55.105    34.552    36.456    38.956    28.232    19.036    46.680    35.789    26.110    19.102    37.490    41.297    37.095    29.659    38.358    22.007    43.831    20.900    36.110    39.360    46.889    35.871    23.448    42.950    20.937    39.631    25.125    30.310    29.196    13.241    46.239    29.669    36.702    16.566    58.216    26.126    25.344    35.375    26.116    27.491    33.741    24.999    32.423    31.337    30.678    25.649    31.703    34.765    41.812    36.352    12.054    37.690    34.004    25.857    37.535    14.509    34.505    35.121    37.043    35.120    45.486    31.633    33.402    44.285    37.978    40.787    39.499    28.492    36.487    22.770    59.675    29.199    26.924    39.309    21.180    25.320    28.059    39.985    33.825    45.105    39.092    31.157    27.484    30.358    37.231    34.366    36.804    40.657    11.778    42.145    31.567    40.236    30.736    20.864    18.211    38.728    32.374    36.596    36.226    33.788    50.795    21.593    40.960    31.830    25.658    43.246    50.748    14.372    31.821    36.422    42.685    28.982    26.678    16.751    40.233    35.204    30.088    21.665    29.493    25.110    30.569    39.309    30.676    28.707    47.606    28.206    39.803    47.898    11.894    20.494    38.552    40.276    41.506    30.175    34.595    22.864    45.140    38.603    45.395    56.849    44.173    49.017    36.466    21.321    30.985     8.533    31.442    40.998    34.291    43.227    35.205    41.401    30.847    44.698    63.165    36.940    19.845    33.411    17.727    42.858    45.957    37.043    38.717    35.261    36.825    31.624    32.906    27.527    40.043    29.788    43.018    43.519    19.891    36.977    26.418    36.657    41.982    23.040    32.900    11.142    35.403    24.319    27.504    36.544    21.485    24.185    48.346    26.091    35.491    36.650    43.926    37.755    22.466    30.768    23.899    26.780    37.450    15.356    33.290    49.510    30.656    37.902    21.497    40.791    24.912    42.873    13.677    41.167    14.394    60.405    34.926    17.023    39.425    34.051    28.420    36.738    32.849    20.116    43.380    24.094    43.312    22.671    39.015    39.668    31.718    34.635    29.816    20.803    27.555    32.145     8.703    10.856    30.135    30.271    24.093    17.981    55.013    34.437    38.141    15.709    57.651    33.754    41.501    52.246    27.586    46.783    23.885    40.479    38.650    33.637    36.479    38.315    40.242    35.153    21.650    30.645    21.691    40.182    40.287    54.636    42.338    35.176    47.386    33.253    25.115    41.742    42.543    36.994    52.113    21.836    44.329    44.489    33.484    35.317    36.788    45.645    47.038    44.823    38.215    28.802    12.883    38.673    30.829    36.898    25.284    36.916    34.904    39.734    69.208    25.180    50.632    35.109    30.224    37.578    33.400    21.848    20.166    29.966    28.857    23.437    57.637    24.216    47.750    38.033    37.964    45.620    46.357    17.955    37.854    30.772    19.196    30.015    28.997    20.820    52.601    37.142    59.727    40.042    49.062    36.838    39.961    27.259    26.657    25.966    28.063    24.267    32.044    31.918    44.926    18.597    44.739    32.806    27.332    33.972    49.197    46.197    21.680    45.339    54.578    27.110    41.455    34.762    48.250    33.472    34.889    32.328    38.970    40.386    33.933    24.881    37.356    50.477    38.804    38.661    40.415    52.668    30.951    45.681    35.516    25.987    38.309    31.155    42.114    47.573    27.428    58.325    51.772    41.982    25.934    46.000    28.172    25.587    43.272    27.120    45.991    45.023    26.999    38.039    56.664    29.501    37.392    36.265    43.486    37.495    38.253    30.038    22.871    40.119    17.477    36.342    54.112    50.665    32.179    30.620    30.213    28.280    41.486    33.258    31.692    39.201    23.163    29.566    17.616    37.674    31.688    34.864    33.148    39.447    35.458    21.477    47.221    33.373    26.003    32.562    33.417    27.043    41.053    27.001    39.119    57.071    38.993    35.559    33.753    53.862    42.226    42.065    28.695    22.280    39.335    28.328    43.200    21.618    48.617    35.005    35.615    37.194    21.973    37.550    41.324    33.830    17.518    30.950    48.234    36.436    21.403    28.497    40.052    36.691    42.672    24.062    44.000    26.678    53.667    30.226    59.314    21.136    40.095    29.994    62.397    16.575    45.110    41.860    48.270    15.135    22.412    32.075    45.275    56.061    29.517    23.865    33.411    25.113    55.199    32.095    37.501    50.754    39.681    35.267    25.517    43.552    38.472    39.298    37.462    28.574    39.889    45.155    44.027    56.259    44.965    39.555    52.107    28.616    42.621    23.431    32.963    23.006    37.813    42.886    40.564    18.918    25.277    27.185    24.433    39.998    29.974    53.554    24.211    53.533    19.312    27.892    36.644    28.874    61.683    22.820    31.226    42.940    38.621    22.734    42.676    19.432    39.268    40.158    32.048    42.916    37.921    26.882    38.565    26.899    53.085    23.952    39.609    40.272    49.733    25.655    30.982    24.845    37.569    37.945    24.199    43.842    34.004    34.005    47.386    57.739    33.881    25.690    20.864    26.014    31.866    43.642    28.516    26.165    27.924    33.443    31.773    53.665    50.248    44.041    45.757    35.581    50.248    45.556    17.502    34.292    54.393    29.462    28.105    46.502    37.073    35.077    22.946    35.276    45.663    51.428    20.927    27.612    31.313    45.911    32.457    19.610    14.804    18.432     8.747    27.647    36.357    28.352    28.077    29.779    33.973    36.052    33.605    45.414    37.230    17.284    46.953    41.706    36.691    41.051    29.138    41.421    38.004    35.301    30.217    40.083    30.709    34.642    37.023    34.943    43.473    25.481    30.998    42.245    23.092    39.171    39.303    39.652    39.307    52.796    22.842    50.370    28.712    38.262    41.629    29.169    35.961    34.476    34.885    39.066    22.677    47.568    10.652    45.138    33.090    39.421    40.977    16.345    32.796    38.499    44.465    24.314    36.769    29.257    24.251    47.315    28.648    20.134    21.691    20.851    19.859    27.111    19.634    43.970    20.648    43.186    20.784    33.317    37.674    12.921    49.046    31.656    37.620    14.106    38.264    35.302    23.927    45.403    26.928    51.158    49.441    29.866    45.036    29.407    34.421    30.317    32.067    22.890    37.591    48.178    27.175    47.637    39.996    25.066    37.408    45.076    18.793    34.772    54.893    47.380    24.166    28.104    25.723    29.238    29.545    32.830    50.616    31.689    16.026    41.989    19.151    36.312    39.590    50.628    33.236    46.106    24.659    21.485    30.189    32.653    28.074    35.793    45.707    15.882    53.296    20.076    35.836    23.046    21.611    21.043    35.893    33.204    49.516    52.350    30.067    24.932    23.608     8.282    39.824    27.544    23.064    21.516     7.621    44.890    29.569    18.476    42.558    35.872    26.740    33.296    36.209    32.806    38.971    36.474    35.675    31.247    53.932    22.912    32.491    24.577    27.946    20.589    39.732    30.233    31.726    31.048    43.510    38.132    35.425    32.936    40.765    23.544    28.001    22.891    34.708    14.000    43.039    27.082    35.634    29.659     8.832    36.908    14.908    24.300    59.851    27.276    27.009    28.804    48.606    13.817    31.623    41.452    57.624    41.124    48.333    17.935    34.122    25.889    26.354    19.265    24.182    24.894    31.095    22.873    33.569    35.443    33.019    40.115    18.613    37.290    17.177    43.090    29.452    19.639    18.492    21.722    36.836    23.997    34.893    46.002    35.014    40.562    22.222    46.036    45.750    22.866    32.119    25.368    30.764    31.187    33.883     9.403    32.048    32.254    22.104    28.391    48.506    52.872    28.735    33.497    19.570    39.144    29.448    45.037    24.618    37.848    22.059    27.206    47.546    38.147    46.587    28.071    31.108    23.270    26.672    39.819    44.698    46.767    20.338    24.656    41.877    24.300     8.442    43.290    25.148    37.084    28.278    44.042    36.147    27.083    29.417    35.021    30.471    31.540    43.023    21.950    19.297    50.381    15.855    29.923    67.942    36.119    49.529    35.183    39.467    47.197    34.313    36.174    44.126    51.956    19.308    39.165    26.184    34.869    25.886    48.517    23.847    24.927    13.769    52.980    24.948    37.769    61.603    21.371    30.870    39.958    32.339    41.868    33.108    47.687     6.243    48.768    35.216    49.550    27.181    32.544    49.982    28.434    29.836    22.969    33.786    28.855    42.564    25.451    34.418    30.335    45.807    30.046    47.263    47.776    54.443    46.400    24.517    25.872    25.570    28.788    16.975    40.786    28.132    36.397    24.507    24.448    21.951    24.026    44.657    24.579    35.249    17.055    27.143     8.919    41.150    35.960    18.419    28.298    48.825    38.287    39.578    20.093    23.280    57.463    12.684    21.008    39.927    28.517    36.699    38.437    51.631    29.868    29.525    43.152    32.467    47.125    34.684    24.428    39.101    27.911    35.268    40.545    17.071    22.198    30.812    29.659    49.325    22.822    21.904    64.071     6.201    44.942    22.282    49.260    35.500    43.292    25.463    36.155    35.014    20.958    40.652    36.090    31.784    22.696    22.401    10.094    42.424    27.524    25.302    33.520    17.736    32.250    32.265    38.157    17.901    20.506    18.791    29.081    21.654    39.322    27.613    31.996    21.611    26.853    22.834    19.954    26.584    17.781    34.491    27.635    17.285    34.508    19.976    61.929    25.181    36.055    46.013    16.054    28.500    39.412    10.012    18.593    34.027    20.665    37.162    31.858    18.665    41.887    21.236    45.215    31.968    41.067    37.428    31.918    22.623    30.498    38.538    37.631    24.082    37.040    24.184    38.036    20.462    38.270    21.976    42.743    26.563    28.208    29.390    35.769    45.593    41.671    37.363    17.462    32.768    11.957    30.345    41.595    27.763    42.464    37.327    23.825    34.170    33.743    54.885    41.793    19.628    39.018    56.187     7.493    16.548    33.281    39.589    34.693    39.126    34.099    15.248    54.889    24.589    32.618    37.833    28.159    31.018    33.452    33.990    33.544    36.106    35.753    54.458    31.097    39.495    30.359    29.188    27.253    25.813    17.269    44.321    19.429    67.968    19.221    39.315    16.715    41.467    26.705    44.196    23.668    45.438    20.914    15.031    39.664    14.860    19.351    46.428    33.723    32.484    22.096    34.357    24.226    30.365    19.823    46.507    43.539    16.576    17.837    29.522    21.531    28.259    33.707    13.415    32.902     6.456    40.739    21.557    21.295    33.910    32.035    44.769    20.957    11.401    24.480    46.855    35.234    35.530    33.374    35.729    20.277    19.633    21.354    58.683    19.008    50.291    22.399    43.614    36.847    32.370    27.566    41.593    19.773    38.752    25.976     5.306    40.865    23.265    36.360    10.900    27.373    32.661    23.028    34.382    19.512    26.638    43.911    27.297    32.745    45.967    33.639    16.773    31.616    36.800    31.643    18.432    27.945    52.510    31.365    47.639    34.943    31.443    34.967    50.825    47.896    43.527    21.868    34.468    37.768    38.277    25.514    37.608    30.236    35.018    46.439    46.618    41.408    58.242    17.194    28.272    39.433    36.430    38.111    46.593    31.158    21.409    44.512    36.529    26.056    36.555    48.108    36.693    32.386    50.517    56.791    30.577    57.137    16.547    61.572    38.750    10.286    45.030    31.061    14.347    24.346    13.025    25.941    28.356    14.808    29.709    45.666    41.449    29.968    32.849    18.269    39.009    22.671    30.381    26.325    29.301    22.255    23.034    34.723    32.154    34.193    45.274    32.295    20.614    41.272    43.597    31.651    31.814    37.117    37.982    47.635    38.554    32.103    30.155    47.609    20.076    36.731    38.623    19.247    60.112    28.997    31.999    43.287    17.218    35.585    26.741    36.772    43.999    39.812    54.016    33.137    15.669    47.696    28.145    33.403    45.319    34.747    39.660    43.457     6.068    46.569    39.212    31.276    37.059    44.070    55.094    21.574    36.521    50.263    11.104    50.343    15.291    28.822    15.690    47.745    38.038    41.496    26.338    19.116    25.788    25.175    46.948    30.559    35.330    44.609    30.662    31.876    21.972    51.688    41.217    32.008    30.273    29.289    52.086    13.534    36.294    41.070    29.632    23.576    35.333    25.350    38.681    39.873    25.363    25.809    26.953    45.797    46.677    50.804    28.857    44.412    25.557    48.003    25.613    70.511    15.258    37.711    42.794    36.135    15.844    35.207    50.438    35.593     8.566    33.154    28.831    19.372     9.290    26.754    30.371    28.354     7.832    40.425    47.146    34.572    28.947    21.887    42.088    36.929    24.548    29.176    31.987    25.865    30.980    43.061    21.016    29.330    39.770    21.358    16.843    28.680    11.288    32.662    16.332    41.407     9.815    41.104    52.723    12.933    33.626    24.254    45.143    33.131    32.610    33.126    39.155    31.230    35.908    24.942    39.680    39.095    21.872    49.001    29.571    15.574    17.171    25.866    33.609    36.315    38.035    54.733    30.976    32.729    26.154    48.957    25.857    48.081    33.085    44.595    40.026    12.549    45.386    15.194    40.077    34.075    33.544    29.780    32.141    26.069    41.427    35.137    49.911    22.237    44.719    30.274    13.569    24.911    32.664    17.027    28.060    65.737    23.013    50.987    29.950    49.840    37.591    16.228    36.492    27.281    45.607    32.715    27.950    33.973    14.860    40.751    23.698    30.205    21.071    30.301    45.687    34.750    24.691    57.972    41.561    37.335    20.895    26.811    34.066    32.113    30.184    45.211    25.788    39.095    30.232    31.472    46.169    37.217    31.777    12.758    36.543    19.432    16.821    34.811    28.483    42.285    41.863    28.484    42.097    38.904    54.569    30.949    47.815    20.283    48.773    29.983    30.310    54.097    56.752    26.930    32.098    34.228    46.791    11.382    46.750    33.509    18.171    28.207    27.899    41.172    29.499    35.815    50.056    24.183    38.493    21.520    40.628    32.051    13.862    45.042    31.151    23.706    32.161    20.110    65.033    34.337    27.733    54.470    40.455    16.020    34.485    30.167    24.529    29.516    34.706    20.531    44.068    28.654    18.033    50.435    24.122    27.776    29.691    13.893    29.681    16.285    25.497    30.758    43.173    21.365    29.888    31.349    37.705    37.837    23.691    17.804    43.978    25.756    57.348    19.769    32.005    24.252    28.642    49.993    19.069    31.434    23.577    32.400     1.405    19.027    17.137     8.325    26.493    30.971    27.501    38.818    28.319    47.360    48.301    12.994    26.096    43.354    10.072    38.922    12.677    44.192    38.201    18.273    37.766    42.025    44.673    22.171    31.011    53.849    17.412    20.825    29.728    47.434    47.151    28.448    35.664    52.402    33.513    29.792    28.170    19.044    24.165    24.999    22.953    24.446    52.637    36.183    43.996    30.525    32.843    31.505    45.818    27.996    31.724    32.226    30.101    23.077    33.109    25.784    17.554    32.275    45.069    33.810    30.265    38.572    28.127    28.747    28.535    51.841    33.025    33.259    30.760    36.507    44.319    11.286    40.312    24.156    23.268    25.730    31.732    22.530    38.223    26.668    39.705    47.672    45.756    30.086    33.399    38.766    24.099    12.822    14.568    53.412    18.028    22.530    38.168     9.915    27.822    28.628    19.955    42.892    45.441    42.094    21.508    64.749    22.059    31.655    43.017    25.705    17.545    44.880    15.446    34.794    35.684    37.166    29.830    40.753    43.605    33.858    28.307    27.271    44.872    41.444    23.813    17.469    42.455    27.811    10.208    29.821    25.824    25.368    31.086    21.489    47.926    35.562    37.643    18.017    37.474    29.135    32.253    27.516    26.735    44.142    37.886    34.171    38.037    40.168    30.806    37.324    38.029    22.042    25.788    37.325    33.461    21.116    43.954    26.585    25.213    43.934    40.558    31.205    20.215    35.201    40.490    21.519    35.427    25.878    32.166    15.750    32.638    34.361    34.912    28.750    40.582    23.555    21.189    44.026    32.893    29.680    25.698    41.400    22.294    31.162    28.798    41.159    17.387    27.901    27.869    17.217    35.810    47.985    33.624    37.675    37.927    32.134    42.714    14.456    29.708    34.211    34.823    35.288    20.981    47.475    39.616    17.158    54.259    26.271    38.926    31.936    40.537    28.392    21.265    39.367    45.007    36.714    43.574    30.746    38.980    25.600    22.372    36.608    34.779    57.152    44.594    30.130    25.772    34.696    38.448    28.031    26.785    41.508    29.445    39.048    29.566    33.872    32.048    45.518    37.046    44.136    23.123    34.068    18.685    18.880    24.745    29.883    30.304    33.585    40.643    39.482    28.881    38.917    44.516    46.789    36.873    31.827    32.121    29.384    37.158    25.292    42.350    39.525    26.698    37.153    38.269    25.275    38.343    41.816    18.949    50.622    25.980    31.739    38.884    30.405    37.145    25.589    15.032    23.161    41.012    39.273    25.729    39.163    53.162    22.908    36.927    24.703    42.737    40.169    47.894    39.665    30.529     9.464    42.717    43.442    41.722    35.182    37.147    56.979    45.441    35.961    49.625    28.166    53.591    31.401    35.097    29.007    57.770    32.805    44.757    43.412    50.846    39.938    36.150    18.517    46.330    31.634    10.698    35.714    25.710    37.802    36.004    37.341    33.124    27.338    39.174    40.509    42.574    33.579    38.374    31.937    30.957    37.440    16.726    40.676    35.066    27.187    32.025    29.531    22.609    36.697    40.462    40.753    38.937    27.012    34.748    35.372    44.002    37.150    44.401    33.941    32.675    43.830    35.211    41.852    39.671    20.497    27.192    54.945    18.628    16.305    48.887    32.470    20.024    43.827    38.960    30.504    28.114    24.411    37.595    41.012    47.568    41.248    45.894    37.306    19.545    32.995    12.600    41.173    26.992    23.799    37.022    38.043    13.041    36.848    37.380    28.432    39.271    45.641    33.385    43.882    36.271    46.207    27.204    27.775    44.203    27.158    18.323    31.885    26.739    38.961    28.964    18.589    24.392    25.353    49.085    28.407    30.392    14.586    22.778    24.516    20.565    35.933    18.989    23.365    35.165    41.233    31.709    22.065    31.395    36.262    31.669    52.010    32.875    20.479    44.671    37.619    47.317    37.565    44.935    22.785    36.317    40.530    23.572    35.608    43.846    16.136    38.864    34.648    44.569    24.741     7.327    48.517    48.156    32.849    41.735    40.142    24.294    32.740    25.164    32.264    50.139    37.690    38.469    35.929    40.151    36.438    36.557    48.534    27.784    36.672    29.736    25.738    33.025    21.388    28.021    29.573    24.333    22.626    36.370    14.774    42.619    12.933    36.100    30.262    27.203    43.891    28.920    32.151    32.034    48.430    23.276    36.730    27.581    44.924    35.585    26.775    32.066    20.234    52.846    50.092    37.300    39.493    25.827    43.444    23.355    39.929    44.793    40.187    42.660    28.043    37.399    33.766    22.482    34.102    36.163    44.496    26.985    27.853    21.463    49.718    19.315    26.989    47.196    33.314    22.107    56.494    21.099    37.515    43.119    30.633    47.680    55.389    38.033    39.352    33.517    33.573    35.122    24.212    27.514    10.474    50.698    28.212    53.610    28.991    55.358    36.575    37.341    45.262    20.301    43.891    30.795    37.407    14.767    41.049    27.492    33.401    52.446    20.864    30.936    38.259    34.156    31.115    32.134    26.199    39.801    26.658    36.636    36.490    30.828    41.237    43.728    47.074    17.446    48.108    31.450    21.957    38.147    23.988    40.253    29.067    19.716    37.776    33.681    56.315    36.462    36.663    46.695    34.003    26.680    42.468    46.409    29.451    44.842    36.290    20.715    30.690    44.270    42.776    54.199    26.388    25.858    30.495    42.476    47.082    38.787    19.553    30.060    31.346    32.498    23.805    26.106    47.259    35.885    14.150    29.670    35.189    40.172    40.720    31.546    33.808    42.213    36.812    22.397    35.350    31.037    28.893    19.341    32.464    45.892    43.844    17.207    26.421    44.950    12.595    32.968    34.309    40.758    20.732    50.311    35.828    26.243    27.146    21.642    34.736    22.075    25.219    21.368    39.972    25.330    36.583    32.203    33.039    44.110    32.608    32.849    23.198    36.791    46.101    23.416    10.801    41.058    39.624    40.190    15.746    40.544    37.955    50.280    43.244    18.979    44.571    31.652    34.031    48.465    41.909    25.297    35.511    34.237    44.687    32.628    32.117    25.527    12.852    51.710    27.782    28.511    51.691    18.326    29.907    27.867    33.959    42.594    37.000    41.976    33.235    47.178    31.425    23.466    24.304    24.849    30.169    31.450    24.295    24.114    20.167    24.228    16.281    43.770    37.335    30.777    25.985    45.890    38.574    49.477    13.358    49.411    33.585    16.438    40.465    30.890     6.263    32.849    29.960    32.789    36.388    27.608    55.917    28.930    20.918    31.337    26.412    45.709    44.138    16.064    41.109    39.689    34.532    23.300    50.276    25.343    36.494    16.944    38.643    39.232    16.831    35.155    19.304    29.896    45.774    27.838    27.442    39.992    31.416    37.211    27.641    45.524    20.447    49.202    33.906    31.064    43.477    49.959    23.625    30.066    29.452    28.278    32.416    34.362    33.252    50.165    16.252    24.152    27.417    21.658    43.612    29.425    29.228    30.328    25.653    23.005    36.293    25.011    24.861    31.310    48.090    25.907    28.986    27.993    41.641    32.005    37.116    22.399    32.560    28.258    40.245    35.449    48.426    19.595    28.174    25.231    42.779    24.379    31.884    23.994    48.414    27.220    40.070    17.582    27.185    24.037    31.902    31.224    46.069    20.343    28.915    38.136    38.284    34.580    30.021    49.430    13.118    22.638    38.605    42.095    41.637    46.460    20.434    28.318    12.128    17.365    42.363    29.616    45.353    33.655    37.587    24.617    30.424    15.071    46.646    29.385    32.155    40.180     6.575    50.448    23.793    44.037    14.267    20.625    20.097    34.386    14.630    23.016    38.222    27.255    27.321    23.864    37.199    37.031    49.241     3.238    39.518    17.667    28.668    42.053    28.550    40.166    35.325    30.870    43.634    33.419    24.947    25.258    31.082    39.772    19.417    30.516    18.828    49.517    21.485    36.420    27.887    34.969    38.528    24.206    32.357     5.712    40.162     8.731    28.714    30.719    29.808    23.984    36.710    27.926    25.336    16.246    44.236    18.654    44.813    22.333    13.682    15.796    33.308    15.771    31.242    25.577    41.207    26.467    41.428    26.385    29.771    47.680    32.962    32.250    33.312    50.752    20.102    59.687    38.844    31.459    22.715    23.496    34.588    32.698    34.206    32.164    34.775    20.106    26.622    26.045    34.141    29.198    57.778    42.294    31.765    29.643    25.652    31.511    48.936    27.180    32.371    19.198    36.281    32.895    15.010    31.371    34.519    41.151    46.145    38.217    32.200    10.703    33.089    22.771    40.873    21.945    56.457    16.419    59.375    33.279    31.033    34.710    39.596    14.740    22.687    15.208    41.487     9.847    20.256    32.860    26.730    35.756    25.114    19.996    52.180    12.819    31.194    26.705    37.126    31.140    30.528    28.735    43.526    23.911    40.658    29.785    30.483    31.461    24.571    25.990    28.790    19.147    30.464    28.757    25.583    17.448    43.107    37.382    23.206    40.908    26.411    13.940    39.091    20.438    43.091    48.014    34.290    29.858    36.044    32.297    30.784    39.126    29.866    39.300    46.679    32.774    32.041    22.580    41.093    32.863    43.097    34.607    19.368    48.129    21.578    37.291    46.225    22.386    28.424    32.591    55.101    24.171    22.991    12.252    51.714    44.537    36.265    32.667    34.351     9.668    48.832    11.413    41.269    37.569    30.824    42.344    44.349    24.260    44.825    14.780    15.132    40.891    32.319    41.788    30.848    29.310    38.096    39.347    28.937    28.318    25.863    17.534    30.994    23.591    41.348    19.926    29.157    22.631    34.174    29.603    22.765    24.196    19.732    37.586    31.649    29.051    32.060    28.785    61.598    16.385    22.917    41.576    41.198    39.295    24.850    31.879    42.225    68.776    36.184    24.584    46.816    20.395    43.080    38.894    30.381    52.890    34.962    40.566    47.509    27.836    34.642    26.994    46.066    25.190    25.180    27.336    18.221    30.948    18.456    32.641    29.567    31.030    36.305    30.133    29.961    18.140    46.965    30.773    24.984    38.307    20.309    24.806    24.480    27.739    38.673    19.829    42.571    36.724    24.684    49.931    37.330    41.140    26.044    23.923    36.193    25.740    30.861    50.118    27.474    17.848    35.198    31.998    33.397    35.453    32.956    20.471    24.671    15.695    35.026    35.149    23.379    34.454    17.012    54.786    27.100    19.747    51.785    27.835    21.941    13.779     6.349     5.087    60.971    22.185    49.352    33.053    34.430    29.057    29.123    38.372    50.681    44.428    18.774    40.149    29.619    28.166    13.135    35.212    24.415    44.811    17.136    27.417    32.110    39.086    45.572    36.122    40.331    28.452    47.919    36.540    10.058    20.130    23.083    20.885    22.376     6.814    20.598    11.805    27.545    20.800    24.498     5.054    34.576    39.149    23.994    34.919    27.717    19.413    40.231    45.414    26.710    32.685    46.567    23.731    48.673    20.015    25.922    11.268    16.920    32.475    29.184    28.908    44.956    36.220    23.162    35.258    33.235    32.749    36.148    27.212    17.952    34.576    29.727    33.307    43.545    34.505    12.609    52.504    30.469    39.487    23.417    16.394    27.909    30.171    35.398    47.488    45.918    33.977    34.916    49.545    27.113    27.080    38.384    14.551    32.122    33.845    30.427    42.597    28.267    32.535    18.510    47.550    30.461    28.443    40.648    39.333    31.699    22.485    32.839    32.118    18.916    40.858    33.547    21.187    24.040    46.479    25.394    31.024    17.371    36.405    28.613    24.354    31.911    37.834    44.517    55.540    22.316    31.271    24.592    37.868    41.911    23.853    23.730    43.278    38.641    23.405    38.619    46.842    26.824    36.826    24.946    28.933    26.755    27.670    17.582    29.206    33.118    45.476    37.471    26.245    54.097    35.472    23.905    50.210    39.540    38.514    28.253    33.883    27.973    44.292    40.166    31.102    41.643    50.304    35.786    38.899    38.475    34.383    54.830    39.999    24.617    54.641    36.871    23.979    36.342    37.274    23.985    36.331    24.826    38.312    33.806    32.618    52.625    32.879    41.066    43.443    22.003    64.214    41.367    25.241    37.469    56.766    17.408    12.903    40.245    32.711    51.031    20.378    45.871    19.099    36.940    44.557    37.571    49.886    25.614    43.524    24.150    46.861    33.115    23.922    40.428    38.455    23.314    59.263    28.750    46.677    18.632    47.145    32.084    32.739    16.806    51.482    14.336    44.990    30.403    34.808    28.856    42.475    43.863    29.707    46.936    26.035    27.685    40.374    31.667    31.737    36.713    25.755    39.588    36.230    28.429    26.742    53.741    37.852    28.225    38.990    48.602    32.985    53.160    27.480    32.577    25.193    54.021    29.051    39.131    41.177    33.301    24.319    22.081    27.689    47.500    27.011    32.977    16.911    31.402    29.211    34.206    30.534    34.736    47.558    33.004    25.135    52.757    35.162    30.495    33.917    10.442    57.096    24.325    33.262    32.761    45.805    33.524    49.402    12.305    29.374    31.103    32.807    56.067    22.113    21.890    43.612    37.782    23.212    20.095    42.301    37.753    27.590     5.519    41.540    10.811    37.458    29.787    30.389    46.482    40.340    38.306    33.775    37.131    26.857    45.404    36.528    25.751    33.314    49.121    26.009    30.449    36.204    39.215    24.989    33.096    51.911    32.219    37.298    32.943    36.535    43.961    39.417    46.195    19.620    38.514    37.418    12.906    32.818    32.126    16.128    39.820    18.727    22.144    51.875    32.297    33.047    17.983    41.608    41.843    38.886    31.150    32.030    29.753    18.109    16.726    32.361    24.094    18.065    38.149    32.107     8.969    58.631    30.524    31.024    48.335    33.693    19.046    43.685    29.930    31.287    26.396    21.517    43.042    44.844    30.801    37.448    43.037    26.620    19.722    43.980    28.380    32.282    25.101    51.110    27.771    16.836    34.618    30.101    24.166    31.297    39.581    38.015    38.796    16.175    36.822    36.288    20.222    33.818    34.386    35.130    36.667    43.353    32.388    45.535    12.766    40.950    34.706    43.873    41.851    13.241    31.481    36.468    19.041    18.354    26.328    27.050    31.216    27.784    40.520    10.803    45.735    40.054    38.001    23.475    37.600    42.680    36.087    18.714    44.384    28.896    34.090    42.988    18.224    38.854    43.235    33.659    17.737    26.739    47.842    34.144    31.366    16.513    39.079    33.065    25.822    25.408    33.521    45.413    40.847    30.823     8.744    22.656    30.378     9.260    14.133    52.468    32.280    52.283    24.208    38.059    27.230    20.814    60.083    35.445    25.945    28.868    37.050    36.036    35.854    16.636    41.037    30.259    26.168    25.366    37.157    35.202    23.586    18.963    48.393    19.135    21.840    43.351    19.933    24.524    44.649    54.673    23.404    38.677    17.368    42.306    22.248    40.108    34.640    36.153    36.005    23.463    29.295    37.207    13.875    49.280     9.319    21.422    25.502    40.879    30.145    33.926    33.068    15.463    23.930    28.903    28.064    39.979    16.113    38.767    45.779    35.427     3.379    34.215    45.095    42.242    16.204    47.426    11.761    27.328    41.471    36.495    23.290    37.731    24.731    33.218    43.270    35.119    29.984    18.818    10.566    35.740    29.738    30.867    34.924    24.766    47.501    51.853    36.126    22.799    34.050    36.861    45.745    34.539    38.624    22.817    26.374    28.100    26.790    21.580    40.662    28.441    10.087    45.665    30.582    40.113    29.605    23.117    35.878    45.588    33.262    43.172    56.612    22.199     5.270    21.973    24.450    33.110    29.260    26.714    40.022    32.935    15.606    40.288    43.782    35.829    47.207    37.932    30.442    48.165    28.196    35.892    42.889    32.560    42.013    33.247    24.297    45.451    21.901    48.535    37.604    36.353    30.967    66.579    43.785    23.414    46.574    27.135    36.392    27.005    39.293    42.725    36.820    45.274    44.760    27.109    29.499    34.231    35.673    47.719    39.813    54.108    27.124    34.142    27.601    28.908    43.672    38.315    20.487    37.206    24.668    26.262    16.112    44.056    35.898    16.568    30.904    29.556    23.058    21.020    45.910    28.048    39.654    31.164    28.733    42.979    30.561    41.347    44.772    16.719    25.084    33.171    57.614    43.740    19.256    32.239    25.505    18.844    38.030    28.455    29.926    43.616    28.969    26.423    21.595    28.164    29.267    27.006    45.850    32.617    24.203    37.295    26.006    22.222    35.569    32.303    28.198    40.724    31.872    30.826    47.056    44.069    24.755    39.153    29.674    30.562    44.786    37.112    25.121    38.561    17.628    27.784    17.264    26.713    37.285    18.044    47.510    26.769    32.874    43.062    19.858     1.784    41.497    25.781    27.104    20.059    55.872    33.720    11.563    35.405    29.521    48.977    30.351    24.783    35.943    44.851    35.807    18.916    43.410    24.022    25.425    25.924    50.946    15.471    34.514    34.234    41.738    21.747    34.722    40.122    25.172    42.030    31.201    19.711    50.156    35.034    24.213    13.989    31.058    34.864    46.173    23.880    50.109    29.602    46.454    31.536    21.614    21.623    32.442    45.610    23.821    45.176    15.695    10.366    18.400    18.857    38.764    30.585    38.161    43.844    32.657    38.321    35.948    36.208    42.321    36.666    26.421    21.791    33.045    34.071    31.224    50.435    23.927    22.826    24.168    37.237    27.093    19.849    26.326    40.560    27.532    23.355    25.189    34.268    50.280    35.380    26.696    44.312    38.058    46.743    47.104    20.725    34.474    39.452    40.243    31.051    17.334    40.461    56.752    16.913    34.735    35.837    23.149    40.701    31.585    34.908    37.675    33.556    13.330    45.206    38.385    46.077    58.447    23.819    31.416    28.856    21.474    19.958    42.188    53.886    30.295    35.026    21.021    21.967    40.595    50.574    35.553    29.806    24.215    36.640    40.375    31.499    40.960    35.571    59.194    37.550    29.947    38.398    20.186    27.282    22.608    31.528    33.407    31.821    43.761    48.133    39.492    20.514    21.070    35.868    43.358    30.013    27.204    18.162    32.295    26.729    22.944    44.631    34.017    23.955    24.598    53.131    38.723    42.400    24.464    28.185    33.664    24.316    35.836    39.251    34.997    29.579    25.924    43.565    21.221    37.505    43.501    26.369    41.159    21.400    48.079    34.574    21.108    35.817    22.909    25.896    30.393    50.872    22.832    39.299    32.485    22.213    41.559    36.081    39.999    30.023    33.197    39.356    24.666    18.967    30.612    33.331    37.647    28.271    27.931    40.223    33.405    16.686    37.344    13.122    32.526    38.647    36.204    40.572    34.763    27.046    30.681    44.719    18.472    38.524    48.880    28.061     9.120    33.624    13.010    53.482    14.999    42.402    25.384    15.667    27.686    31.056    34.244    25.180    48.016    30.836    37.931    38.412    31.933    24.413    42.929    17.609    56.819    29.399    19.992    43.859    26.231    35.276    39.735    35.271    31.936    13.965    44.951    56.766    28.787    57.348    40.343    26.585    24.801    41.304    29.342    45.636    26.230    31.198    46.253    34.421    38.135    27.976    37.730    28.840    30.997    38.695    48.480    40.666    43.105    44.803    37.172    18.226    31.985    34.705    16.407    31.128    50.274    49.467    47.639    32.835    31.765    36.588    36.295    43.695    44.930    30.020    55.693    41.300    16.801    40.649    46.885    31.691    30.397    42.396    30.278    33.528    24.953    26.317    31.351    45.325    41.396    47.438    38.393    26.890    51.449    54.021    10.744    34.329    27.299    39.021    33.637    17.372    16.327    39.745    20.660    29.419    31.245    27.587    23.674    49.225    35.861    31.674    36.999    47.650     8.463    29.736    28.324    42.922    26.730    24.292    27.644    35.169    16.501    45.918    35.606    33.380    49.073    38.738    30.751    29.094    59.595    27.520    45.535    21.618    30.655    28.629    31.732    37.368    43.636    36.432    31.693    30.763    35.319    18.719    22.082    34.935    17.129    36.605    46.068    33.780    27.463    52.865    35.418    52.184    26.531    38.503    21.452    32.203    47.605    33.470    23.704    41.187    35.389    50.129    36.519    55.076    32.945    36.043    30.789    29.520    31.051    29.926    22.872    28.369    15.789    39.635    39.039    45.647    46.868    32.703    30.298    37.147    27.416    27.416    32.007    41.406    14.264    35.114    42.310    26.155    34.898    54.676    38.836    31.701    41.078    34.973    38.877    38.252    22.689    61.354    25.271    19.605    35.850    27.727    33.794    32.697    30.634    41.107    44.878    31.432    37.541    33.077    27.557    34.069    34.586    50.645    46.834    43.095    30.895    38.171    41.449    32.394    36.755    30.002    30.800    36.198    60.526    42.315    31.921    33.535    24.532    33.894    44.963    30.737     4.610    22.572    24.027    28.404    46.137    15.383    25.757    52.367    29.261    55.134    27.999    39.726    26.201    37.781    34.342    51.354    35.905    42.497    49.925    44.608    28.305    33.854    32.231    36.566    31.725    27.126    25.531    11.831    45.463    34.654    16.634    30.513    54.938    30.621    28.030    29.241    29.150    25.335    27.125    28.430    28.414    21.593    34.356    39.026    18.720    31.933    32.786    29.888    17.005    44.200    28.795    39.025    28.181    30.729    24.074    43.824    32.533    33.492    50.303    36.253    38.505    41.704    23.373    30.435    38.054    31.255    28.626    55.747    19.893    40.739    42.011    39.245    22.911    31.551    42.176    43.554    38.765    30.904    43.038    45.306    37.974    47.164    24.387    33.094    33.690    25.172    23.512    39.071    31.690     8.543    26.109    37.845    31.655    13.719    27.310    34.339    22.776    14.497    38.886    37.902    30.120    44.540    25.372    17.658    28.511    38.654    43.727    20.584    38.432    46.654    18.337    38.911    31.395    48.647    39.367    62.276    22.136    24.545    39.828    29.797    27.610    33.721    14.112    35.195    20.654    46.864    18.428    34.742    34.800    31.888    25.252    35.188    43.979    30.638    24.253    30.369    45.592    44.193    32.219    56.634    32.338    39.006    30.864    23.129    29.895    25.751    33.451    26.020    35.724    45.114    20.197    51.007    20.692    27.180    21.272    49.708    18.603    33.710    26.737    30.858    55.545    33.551    33.537    28.599    42.305    32.266    39.230    18.944    36.341    23.678    40.174    44.995    34.774    22.125    24.243    43.804    31.992    35.725    33.783    20.721    47.833    26.922    36.574    58.084    37.863    22.402    24.247    59.858    18.344    13.562    40.917    31.561    23.203    35.459    31.344    31.555    48.755    38.510    29.844    32.089    45.055    24.957    35.292    40.155    32.706    20.781    16.789    29.962    23.054    29.320    28.915    53.669    46.553    27.499    25.757    30.019    43.829    31.186    26.093    50.511    31.259    19.170    47.281    24.954    37.678    16.702    36.376    33.239    27.718    18.594    27.570    18.083    20.587    44.912    20.351    34.246    30.673    25.126    41.746    20.419    11.375    35.540    39.680    40.127    29.150    43.697    33.175    36.379    43.084    27.931    50.959    39.799    27.299    22.643    60.030    17.008    31.602    35.003    37.420    24.222    22.749    32.623    18.057    32.816    30.869    34.694    20.220    38.757    22.787    50.263    32.118    35.911    40.307    39.235    47.594    21.787    26.704    41.285    38.086    27.734    43.533    19.110    34.447    37.662    32.915    34.816    36.424    31.359    44.849    34.499    20.450    41.349    35.798    42.924    33.757    31.178    31.334    33.751    45.140    34.556    31.998    33.065    40.625    17.621    43.150    18.794    36.158    42.306    21.199    29.994    59.701    32.617    54.451    20.307    31.527    32.027    44.571    41.713    24.660    37.635    30.866    37.092    44.592    18.641    17.659    23.789    33.945    29.852    44.931    10.710    24.258    39.388    39.451    25.723    43.650    37.973    32.225    25.493    32.392    25.339    30.588    37.436    34.839    42.433    24.120    36.131    22.662    45.008    28.029    40.691    29.026    39.421    43.208    33.380    30.136    15.647    32.330    27.089    36.777    45.826    40.888    44.153    35.071    10.579    47.471    33.111    35.826    27.486    41.394    29.573    38.664    32.051    17.961    43.260    19.485    29.531    12.437    44.359    18.083    11.034    33.590    23.672    13.777    43.430    20.884    27.106    19.230    23.500    31.329    45.279    21.123    33.643    25.654    26.453    34.835    39.726    21.812    15.611    49.006    24.814    44.955    43.186    31.580    21.247    48.383    23.532    21.844    37.801    56.821    35.742    31.220    35.905    36.002    26.495    33.530    29.881    38.812    35.573    24.585    54.202    43.543    42.605    29.833    26.883    32.018    43.962    27.257    42.763    23.377    37.666    32.135    12.891    43.265    23.287    39.283    14.134    36.153    20.796    24.502    36.708    36.720     8.193    36.998    33.301    32.826    46.030    20.772    39.761    35.486    39.929    13.276    24.831    46.323    42.722    26.234    34.550    45.737    38.610    24.403    48.789    38.143    43.385    26.274    26.393    22.727    36.067    27.878    21.094    41.110    37.168    54.381    57.723    28.492    45.039    52.508    39.516    16.141    32.105    14.616    37.146    27.906    30.419    22.350    24.970    26.781    49.572    45.400    24.478    40.308    39.258    16.594    45.914    15.142    29.929    41.239    45.065    31.326    24.995    28.073    51.712    40.629    16.088    41.964    32.976    30.159    42.997    34.200    61.700    15.968    51.640    43.217    27.898    41.433    37.070    26.595    22.373    35.718    27.439    22.718    24.467    43.884    42.278    41.253    44.407    43.113    39.727    12.556    41.666    27.770    14.630    30.622    24.517    58.755    40.285    43.660    28.138    16.812    46.770    41.667     6.768    24.055    33.179    43.021    16.279    48.035    31.820    37.493    34.007    42.918    41.499    38.879    37.599    48.156    34.248    17.536    33.241    24.790    43.594    32.051    44.304    41.488    26.556    35.575    39.866    43.187    39.480    23.013    28.453    31.664    40.329    16.055    24.816    37.554    34.455    49.797    23.795    33.869    35.859    28.469    29.790    33.997    19.611    33.734    21.129    24.099    22.826    46.451    28.425    35.674    32.583    38.269    38.660    32.288    27.471    47.949    44.173    24.528    45.539    28.549    25.707    22.914    38.256    39.884    44.141    38.548    27.792    25.994    40.579    28.335    52.775    36.150    32.570    26.010    27.864    22.215    48.048    42.577    47.741    41.005    27.363    41.631    45.819    30.818    38.836    29.423    23.109    29.313    20.721    27.281    24.120    41.865    30.341    35.802    32.454    34.192    33.803    53.139    40.469    17.806     9.649    16.019    25.966    19.402    23.965    21.384    33.415    15.396    49.591    16.017    28.401    22.859    23.855    20.169    32.239    29.998    31.888    32.069    41.209    36.410    38.722    29.960    28.715    25.359    18.714    60.118    30.242    30.915    46.789    27.543    19.749    21.508    35.693    14.822    34.843    49.922    44.297    26.349    34.730    28.110    39.691    30.426    39.855    23.881    41.908    33.463    38.986    29.884    45.019    21.238    27.586    26.679    43.586    31.336    48.558    18.019    33.754    38.060    19.225    44.774    26.703    18.146    51.208     9.284    27.166    18.655    14.903    30.029    15.258    44.581    45.299    25.908    31.516    28.183    39.164    32.617    38.743    63.016     9.020    33.709    10.962    35.476    10.168    27.791    34.177    27.474    29.053    29.105    32.397    35.149    20.641    41.660    39.538    33.403    42.881    26.463    32.126    35.532    44.171    43.050    32.109    30.137    50.454    24.263    39.049    40.676    19.486    42.759    53.965    24.395    40.212    37.502    35.377     7.897    26.940    37.460    20.773    16.662    26.602    31.430    27.164    34.574    39.324    38.762    30.205    41.366    32.933    30.311    14.425    18.110    49.314    45.035    20.886    33.752    44.619    39.343    34.255    39.642    39.286    17.591    47.072    40.437    41.687    16.788    39.849    21.370    42.200    40.433    33.543    34.438    56.647    31.948    18.361    47.982    10.042    22.473    27.437    36.521    23.798    38.096    26.952    36.937    36.987    44.887    22.227    37.646    37.738    30.146    33.449    30.560    25.142    31.058    55.076    46.176    29.273    45.245    26.707    57.145    26.647    29.130    36.690    21.653    38.364    26.429    37.567    45.918    14.849    55.989    20.497    57.144    55.243    16.440    36.715    46.012    41.658    43.692    40.363    55.896    30.708    31.196    31.471    34.161    20.815    36.772    41.871    49.720    17.674    10.953    40.798    39.969    35.266    33.465    21.446    41.829    33.747    46.369    52.021    32.173    32.617    34.215    50.190    23.276    34.520    44.429    33.179    40.250    42.318    30.033    24.951    52.932    41.825    40.453    43.077    20.279    17.237    42.064    25.698    28.381    31.515    55.247    30.107    50.279    19.984    34.892    28.724    38.259    29.819    35.302    27.116    47.203    26.564    48.751    26.149    33.416    27.219    27.473    36.576    27.418    21.151    27.132    26.475    33.501    33.457    40.653    19.084    34.613    42.780    18.443    39.157    26.990    40.600    37.498    15.230    38.636    30.274    38.635    27.795    45.580    31.421    24.697    39.869    35.022    28.523    17.588    49.219    25.878    41.166    34.357    34.499    40.683    42.233    26.039    46.455    23.474    20.944    66.806    35.026    20.419    39.625    34.592    53.071    20.987    44.304    41.773    30.316    31.503    31.829    30.378    26.850    21.713    25.942    45.115    35.058    28.852     8.000    45.098    47.414    27.326    29.650    32.824    43.590    42.381    38.234    43.296    37.529    60.273    21.351    40.271    13.831    42.583    30.009    24.707    33.513    51.485    28.925    46.263    14.218    42.059    34.966    31.890    31.538    38.141    41.398    38.105    53.801    31.795    27.738    39.410     9.664    34.392    32.247    43.446    35.170    25.013    32.918    30.345    29.662    44.491    30.359    56.924    20.866    40.952    23.383    29.407    32.236    10.195    21.926    58.543    26.064    29.290    31.834    35.318    11.483    21.847    43.401    33.458    33.992    35.259    28.986    22.176    27.289    36.132    22.678    27.789    28.660    33.497    15.363    37.141    23.645    23.426    44.070    44.682    27.625    49.127    35.076    34.117    18.578    39.068    23.374    22.234    36.983    26.502    47.281    22.221    36.972    31.388    13.751    45.411    27.303    38.748    33.439    39.546    35.235    50.221    32.715    26.731    36.124    30.059    38.142    13.129    27.560    26.163    35.725    40.628    33.191    49.644    11.202    44.173    32.621    36.717    36.275    42.170    35.399    28.430    38.831    35.704    11.953    29.677    29.750    27.040    41.801    23.645    44.076    34.475    42.420    16.420    53.856    12.650    19.718    43.975    33.957    49.245    59.689    44.321    22.402    21.354    27.684    35.387    44.908    46.147    31.841    24.237    39.548    27.522    50.625    19.788    29.809    37.222    26.316    18.732    21.240    23.589    25.668    38.684    33.320    28.868    26.709    39.910    15.822     8.181    39.607    16.167    40.420    22.635    11.193    63.431    28.214    49.616    16.146    46.470    20.095    31.158    30.406    40.648    19.318    33.599    39.808    35.962    38.040    23.175    33.674    38.291    45.061    23.611    29.774    39.041    39.353    15.712    29.649    23.183    39.171    11.078    25.412    17.102    48.608    21.685    29.439    23.923    28.271    30.214    36.579    28.351    26.607    19.853    47.898    35.175    52.773    24.406    28.943    34.065    23.726    16.669    45.543    10.024    42.813    25.590    47.455    30.433    42.664    32.988    36.107    40.605    18.583    30.417    40.379    34.887    26.970    51.494    33.570    47.774    40.406    61.239    62.581    37.047    22.264    31.599    41.351    23.851    33.105    21.505    33.995    33.604    40.361    38.912    41.002    30.378    22.737    38.270    22.204    30.102    49.568    31.287    48.528    26.624    15.927    40.316    43.207     8.892    41.290    40.175    34.574    32.379    42.393    26.409    29.110    19.762    41.811    19.056    40.159    18.884    32.327    19.165    26.549    45.611    49.241    57.345    36.958    50.283    45.086    38.931    19.684    51.284    15.309    41.480    38.420    32.423    24.768    43.901    47.460    42.306    30.503    32.419    55.274    22.066    43.148    36.727    16.059    33.659    32.955    36.583    49.870    49.622    32.691    21.474    11.757    48.242    30.704    34.619    47.120    20.381    36.653    44.239    49.911    41.863    34.066    36.026    26.417    54.624    39.817    40.287    29.848    41.883    41.824    24.310    30.335    41.031    54.347    17.620    49.743    52.350    27.324    31.477    31.827    21.009    22.082    21.747    34.711    37.438    31.476    22.294    26.285    41.932    23.829    33.983    25.055    44.468    45.148    19.040    39.601    29.385    31.806    10.947    38.154    19.790    23.061    37.933    37.419    23.891    40.501    56.432    33.360    17.330    30.143    31.073    18.890    40.564    34.194    26.692    35.591    26.573    22.351    17.311    39.254    35.355    24.821    43.925    14.326    47.099    41.181    36.569    38.301    44.112    32.349    25.277    36.048    28.908    42.379    10.311    23.840    31.193    36.246    31.083    35.987    43.458    44.257    41.154    45.195    31.816    44.615    29.758    41.378    18.291    36.784    56.816    35.463    37.714    49.317    25.611    38.270    17.371    41.535    21.215    39.110    43.285    55.753    35.170    32.799    18.763    35.069    34.857    18.548    42.698    22.312    17.700    38.737    36.165    40.244    39.833    27.955    26.263    38.180    33.497    42.874    49.170    36.971    46.460    11.977    37.294    34.535    25.244    28.435    35.040    50.026    25.482    40.021    22.097    31.775    33.610    43.782    13.741    29.860    22.374    38.213    26.041    47.684     5.878    20.237    50.372    13.047    25.289    47.072    25.072    27.496    17.029    37.372    31.332    30.006    23.799    39.297    27.509    37.215    41.398    33.164    14.786    39.315    21.198    42.591    16.314    36.269    25.484    32.003    31.614    25.945    25.669    23.867    20.217    38.894    33.625    28.613    24.665    40.139    23.765    25.885    23.475    38.976    47.031    23.815    22.513    28.467    47.555    25.228    19.983    28.612    23.055    19.832    18.269    48.238    34.298    41.460    19.145    39.220    47.123    36.914    41.819    36.903    42.617    20.525    37.541    23.320    29.648    27.410    43.107    19.072    30.287    34.214    31.136    25.570    29.817    19.915    44.584    11.231    27.892    40.020    34.746    28.079    29.103    23.399    27.937    32.155    31.170    32.379    26.293    23.195    34.822    20.098    24.540    24.870    41.460    34.152    29.362    28.538    42.034    24.340    17.582    38.992    32.673    35.825     6.172     9.502    37.840    30.490    19.270    56.477    25.035    37.049    35.167    25.518    20.541    29.826    31.990    40.235    28.181    30.434    29.659    26.403    21.594    23.799    11.848    28.432    42.094    40.196    24.574    28.569    26.949    31.959    25.124    16.390    38.233    24.176    31.689    27.746    18.506    25.450    37.610    26.663    46.040    35.863    36.610    41.206    14.389    17.197    40.394    41.812    41.363    11.643     8.411    33.889    22.478    35.525    23.527    53.977    40.278    28.587    35.108    25.644    35.992    22.725    35.041    18.301    23.560    11.362    24.875    56.236    28.822    15.041    53.588     4.961    31.479    38.323    33.735    26.044    42.271    33.034    33.051    34.270    26.704    32.872    37.843    35.674    25.451    19.653    31.243    43.484    34.868    28.429    33.962    33.658    26.257    44.125    13.758    47.286    23.352    10.414    47.206    22.206    43.020    45.943    23.520    26.788    41.207    36.678    15.632    35.705    27.235    35.807    37.536    49.360    42.293    30.858    26.739    37.233    54.928    23.554    33.734    29.490    14.038    21.916    52.108    28.285    26.055    33.020    18.233    30.333    34.405    31.938    24.515    43.612    27.081    38.475    26.695    35.467    27.726    29.938    16.015    33.215    19.707    37.216    33.883    38.788    40.805    26.970    41.120    43.126    22.928    17.918    29.274    21.724    37.066    20.350    25.308    31.864    53.524    27.505    42.354    38.369    20.548    44.459    28.674    13.901    29.849    26.675    35.858    23.123    25.159    18.219    25.383    36.393    26.055    19.064    26.421    34.415    33.121    30.510    27.438    17.553    35.116    20.670    34.738    33.443    15.771    45.094    34.541    30.217    35.369    33.492    44.638    29.565    44.337     7.160    37.491    33.131    32.069    26.544    39.165    21.206    38.047    22.080    36.845    23.079    38.137    48.616    26.267    23.219    35.116    31.128    14.869    33.840    31.516    45.561    31.334    47.113    28.147    28.494    19.903    36.277    44.830     9.609    32.359    23.319    35.602    32.921    36.532    23.884    23.442    33.717    16.183    39.242    58.416    34.375    44.432    43.399    26.333    38.093    31.440    34.996    58.801    18.726    35.743    31.146    44.144    30.381    51.713    25.564    47.332    39.723     4.913    44.312    29.933    37.409    32.026    33.418    21.537    55.731    35.345    28.480    35.013    43.454    24.959    39.064    24.362    36.007    31.483    21.992    25.796    18.787    40.106    23.625    24.792    41.253    21.472    41.761    17.581    26.006    23.223    48.714    32.686    34.376    30.760    32.601    26.607    45.476     9.169    35.475     9.239    14.473    47.549    16.084    37.666    50.500    31.297    34.611    30.852    25.424    22.953    49.893    38.032    45.645    43.692    15.694    30.832    33.634    46.034    43.716    11.255    51.411    36.972    34.232    26.061    20.841    24.749    37.850    51.434    23.239    45.015    31.554    21.952    21.312    20.570    13.689    29.168    35.496    47.691    33.376    26.488    28.685    31.809    41.184    46.858    23.879    43.724    33.457    44.787    16.788    35.661    26.404    23.799    45.549    17.317    25.254    26.775    32.767    28.775    48.391    28.599    34.076    44.061    31.701    40.862    23.494    31.726    35.118    27.832    42.518    24.770    38.016    35.015    27.238    38.727    24.666    27.082    23.223    44.286    29.646    43.117    24.835    37.591    32.970    25.018    52.863    35.332    15.034    47.124    30.430    38.990    39.031     8.821    25.136    48.057    37.193    31.077    29.847    24.397    33.756    16.765    28.797    32.429    21.898    29.590    21.966    25.159    28.979    46.701    33.644    33.779    40.459    41.296    20.409    55.595    36.804    32.502    34.839    51.389    21.981    35.348    31.049    21.444    32.776    48.404    43.654    40.238    10.871    28.473    32.283    34.959    40.983    30.314    34.108    21.293    35.254    27.138    37.375    33.859    17.861    34.040    46.674    24.510    37.550    23.510    48.915    27.340    37.952    29.860    23.204    28.841    22.554    41.509    32.698    41.696    52.822    15.034    22.176    43.536    35.270    21.366    49.634    19.436    38.723    30.934    22.531    41.212    50.696    27.024    29.426    24.774    26.219    36.812    52.036    41.102    21.122    27.023    33.479    33.369    26.289    27.805    42.341    34.899    43.531    39.206    46.022    47.289    37.907    50.541    31.271    46.584    20.818    29.000    47.873    34.958    14.555    31.957    29.259    21.835    32.961    33.418    39.475    17.254    28.958    50.239    17.949    28.983    30.418    34.518    23.935    23.999    24.330    34.488    27.210    16.628    22.544    12.869    23.534    28.605    45.806    28.707    33.852    53.679    37.607    36.265    37.498    36.558    36.477    28.671    45.551    45.369    33.018    33.772    27.913    35.610    20.174    50.216    27.599    38.816    30.092    30.378    28.677    39.797    30.333    11.372    33.328    31.757    40.688    38.570    36.235    13.755    41.592    30.641    33.025    43.120    22.802    42.194    16.151    39.124    21.910    19.805    37.595    36.794    36.897    31.782    45.446    45.067    22.743    17.373    23.697    33.642    40.454    28.649    34.542    18.787    28.861    14.716    23.459    38.793    34.184    22.848    30.214    19.770    48.912    36.522    24.740    39.858    30.464    32.384    11.135    48.580    15.280    23.205    45.317    48.062    23.214    26.367    36.200    14.629    28.406    54.594    36.106    27.953    40.937    34.720    19.761    29.502    33.552    26.833     8.159    24.474    48.057    23.423    39.906    33.282    22.504    30.645    23.633    39.351    36.293    51.001    19.052    29.380    16.550    11.443    41.870    39.649    36.008     8.153    39.013    17.339    39.631    46.601    21.413    28.926    32.376    36.483    24.212    22.760    25.550    23.183    32.147    35.914    33.875    40.317    21.127    24.930    48.213    35.037    27.992    41.592    35.190    37.838    31.570    38.208    42.368    20.826    35.429    50.664    34.813     8.512    20.094    25.318    46.715    23.501    18.055    22.233    13.296    41.876    30.330    42.653    42.292    35.878    31.216    22.394    10.630    36.708    20.726    25.060    49.176    27.935    18.890    47.431    28.375    62.131    45.259    32.900    14.785    14.975    23.985    27.728    22.257    25.836    44.407    17.415    30.032    30.958    14.880    23.724    35.033    30.135    39.563    20.550    26.037    35.079    15.237    33.933    39.642    10.171    38.192    27.861    29.444    21.325    22.501    33.437    36.294    31.854    33.878    44.662    35.877    36.061    35.164    15.068    23.123    13.680    52.706    52.718    23.365    41.117    29.203    30.198    31.515    36.573    18.556    42.228    19.436    15.670    37.151    36.096    38.449    26.642    52.056    12.186    24.346    49.117     6.042    25.400    18.304    23.221    39.456    32.316     8.467    16.048    33.515    22.889    44.966    20.333    30.229    41.785    13.839    33.152    31.914    52.644    35.011    52.148    25.632    37.876    34.129    33.582    28.783    38.015    36.397    25.568    20.734    32.441    38.258    30.403    36.416    43.342    25.262    37.517    37.103    33.726    35.633    21.987    31.682    18.165    21.617    32.145    40.737    30.395    37.994    34.519    28.102    39.868    35.631    27.162    46.532    41.687    39.782    31.266    41.873    36.463    28.514    34.370    28.392    20.985    24.770    21.388    34.686    15.952    25.256    37.630    23.603    26.954    23.202    35.905    24.510    42.767    20.489    36.060    27.102    33.846    18.457    32.190    38.114    38.039    47.269    48.594    25.815    39.457    37.218    25.923    22.971    32.156    30.068    35.889    28.327    35.447    28.042    30.297    22.657    23.928    28.499    24.330    28.523    42.531    46.148    42.750     8.457    43.695    31.593    25.822    35.359    18.506    21.303    28.516    15.213    29.610    16.697    24.565    13.784    43.217    49.965    43.439    19.524    30.764    29.213    17.001    28.524    43.945    34.508    28.609    28.108    30.285    32.324    53.944    23.600    38.890    27.062    36.595    36.118    22.826    23.471    23.225    20.089    22.236    32.849    28.429    37.810    19.107    21.005    37.273    31.594    32.116    53.445    26.816    42.255    19.937    36.644    40.224    30.333    39.796    49.494    22.921    18.703    43.465    31.701    35.888    31.020    28.798    22.539    28.100    23.996    40.669    31.458    37.562    36.491    48.938    27.705    34.220    41.584    18.477    34.693    20.493    37.128    35.493    17.281    39.512    26.129    42.200    39.270    41.019    23.321    31.855    33.651    45.194    40.522    35.947    11.516    40.230    31.745    39.560    51.874    31.347    33.146    42.349    17.305    44.947    33.367    32.626    37.213    34.935    35.908    30.165    36.044    29.155    36.367    27.761    37.987    19.607    28.473    45.805    23.727    34.779    19.992    32.488    11.208    24.962    34.216    31.141    26.543    40.446    42.831    26.419    27.403    44.534    54.430    48.080    60.460    29.812    32.325    53.018    36.842    41.240    40.564    36.401    44.230    33.454    51.072    19.697    21.393    34.633    22.507    40.821    25.261    26.643    28.513    23.379    51.781    35.349    46.708    31.404    16.151    28.204    13.483    30.477    11.608    27.441     6.199    51.567    25.014    34.852    38.316    30.260    31.578    45.677    19.465    41.274    23.200    41.569    35.755    41.894    20.525    52.873    12.495    30.632    31.343    21.725    51.032    18.842    42.369    31.959    29.014    14.722    29.954    29.896    40.023    29.729    50.950    21.859    36.524    10.935    37.609    42.293    14.979    30.406    25.920    43.227    38.421    28.367    31.134    32.874    42.292    29.519    26.482    24.643    35.260    31.876    44.026    37.150    30.469    52.273    32.110    46.016    37.464    33.072    24.885    35.782    35.267    30.929    34.845    25.073    35.356    34.312    26.301    34.744    30.555    37.614    33.365    47.714    29.218    40.288    36.613    36.575    47.575    38.043    46.384    43.464    26.719    19.379    42.428    25.208    33.200    25.836    33.866    37.878    38.557    28.286    33.086    28.076    41.761    23.950    23.763    41.122    38.724    19.165    33.051    27.258    42.147    39.315    22.276    23.268    20.770    17.043    18.737    39.294    42.748    34.226    25.831    36.031    32.353    44.372    40.724    26.813    31.334    42.496    12.403    25.720    25.983    36.075    21.400    30.003    33.175    11.435    26.249    36.547    27.476    31.693    30.092    17.536    35.229    40.826    29.031    30.175    26.678    17.944    35.856    27.178    20.764    33.419    36.707    36.988    39.770    41.883    19.098    40.723    41.396    29.426    27.064    38.551    40.859    35.827    16.593    37.104    20.823    21.062    30.640    37.677    19.526    27.542    11.281    27.667    29.280    36.047    20.512    21.339    35.340    34.749    33.888    40.567    25.887    17.571    19.347    31.770    25.090    26.200    24.564    30.021    28.181    17.674    23.034    34.235    39.369    23.693    50.257    41.215    23.785    12.460    47.671    28.027    51.520    36.210    24.683    24.644    36.951    14.302    27.511    36.672    34.504    24.478    35.357    39.022    29.556    29.906    34.928    34.789    12.263    36.072    30.030    45.041    22.904    22.031    33.158    10.702    43.563    40.872    33.200    22.521    54.882    33.953    33.197    39.306    21.005    22.460    49.385     9.655    18.322    28.618    38.332    30.808    25.048    15.864    26.388    20.969    23.490    40.772    17.327    29.573    22.967    41.263    31.858    18.796    35.014    18.350    19.877    11.938    23.509    28.297    42.888    35.285    29.011    36.439    39.931    30.643    42.377    24.346    26.298    50.113    49.962    24.131    26.901    31.530    33.547    15.608    24.602    32.501    30.947    19.499    40.924    48.784    29.446    25.327    43.943    33.074    28.798    48.675    52.481    35.747    36.368    34.363    45.410    25.632    32.903    17.726    26.508    15.177    18.276    36.404    37.918    29.569    38.812    30.768    38.857    34.111    42.627    24.143    31.047    16.731    46.897    13.231    36.333    20.847    39.159    61.348    36.824    33.747    43.937    40.443    30.849    17.451    37.931    14.404    42.818    47.685    36.548    43.620    34.974    35.396    28.252    41.058    32.244    40.886    39.210    31.988    37.036    32.098    46.259    25.000    38.078    44.701    12.050    34.145    61.372    48.831    27.688    35.604    44.105    25.290    42.188    41.671    41.421    37.801    18.715    25.282    32.122    16.914    28.375    21.370    45.205    45.862    31.707    23.872    48.207    50.940    37.417    53.606    27.842    57.524    66.225    16.495    27.063    27.854    41.732    27.884     3.387    31.876    23.122    38.994    25.450    44.321    17.158    26.489    37.135    33.407    26.948    37.646    54.031    17.025    37.706    21.067    40.801     5.951    25.697    34.971    51.588    34.414    52.290    33.034    33.901    34.639    41.755    41.277    20.630    23.946    39.571    39.688    29.099    38.695    18.556    24.844    41.493    50.579    23.234    45.757    35.377    33.359    35.322    14.147    38.733    34.489    46.173    27.981    31.115    38.051    25.268    41.626    30.687    22.396    42.008    33.696    28.693    16.009    32.197    23.792    20.368    31.568    20.536    37.412    24.574    27.934    23.689    40.324    38.441    27.791    21.499    20.513    47.023    36.876    30.313    45.377    32.054    42.234    26.060    44.227    32.690    46.577    26.589    25.390     8.151    35.231    14.671    25.040    25.902    33.375    32.076    44.960    25.953    59.268    28.259    43.497    41.494    43.811    32.006    23.498    27.261    28.070    37.447    21.705    22.463    36.086    19.714    33.586    23.417    39.720    26.911    35.306    49.100    36.763    39.233    43.881    19.704    28.630     8.939    38.477    18.136    32.317    24.882    34.828    34.539    33.215    35.186    35.894    39.136    13.499    34.048    15.178    38.476    39.122    24.307    43.587    15.575    42.560    39.219    41.717    29.399    17.876    35.500    33.994    40.385    35.101    34.463    30.010    35.537    25.592    30.126    44.267    48.702    24.872    40.369    20.010    53.632    25.102    51.222    44.280    31.694    36.863    36.883    36.744    13.740    44.734    18.885    43.217    12.658    27.917    25.570    48.117    24.688    34.721    26.583    62.033    27.334    74.241    16.551    20.069    19.748    44.209    26.886    40.730    35.979    50.784    25.818    13.446    35.480    39.555    18.423    65.229    36.689    30.663    34.733    38.277    14.664    29.865    42.999    21.063    22.250    46.439    26.750    13.408    51.436    25.959    33.515    35.997    22.125    58.423    29.403    14.988    29.311    50.349    38.671    22.600    38.991    16.311    41.726    31.927    44.119    28.112    23.373    35.840     5.451    25.652    29.661    26.524    40.652    41.318    26.549    37.867    39.552    26.788    47.808    25.044    27.815    45.148    20.469    45.313    48.828    19.534    48.851    21.338    41.281    13.793    48.925    25.815    37.965    15.797    20.024    28.125    39.464    10.287    35.999    17.378    34.221    39.261    28.653    45.063    39.567    39.096    47.898    31.177    47.523    42.493    43.497    34.648    36.338    30.016    26.910    54.271    30.072    31.978    44.280    32.350    36.090    35.683    40.309    39.665    62.817    29.860    40.669    10.773    33.533    38.994    22.871    17.860    58.141    43.461    34.981    37.919    43.511    59.305    43.728    51.149    42.583    31.552    33.944    39.743    30.980    47.422    39.146    46.476    24.723    27.532    40.603    33.368    26.370    29.587    40.673    46.514    28.348    40.434    30.384    33.261    54.165    11.721    24.545    52.053    28.073    38.989    22.338    31.279    17.532    38.973    31.975    32.422    22.601    14.478    20.175    14.434    48.716    25.918    24.735    20.213    38.204    49.169    20.010    24.679    33.989    26.092    33.829    39.679    44.243    37.099    34.986    28.553    38.089    13.349     4.664    24.171    30.163    40.042    23.969    29.662    37.399    34.970    28.830    40.269    14.302    21.532    28.331    51.363     7.740    24.905    19.753    11.712    54.564    22.545    36.821    30.847    40.793    23.903    21.164    24.310    39.255    48.893    30.318    40.024    30.229    30.346    24.410     3.168    26.744    53.939    18.773    23.757    18.983    23.752     5.181    36.407    22.006    35.643    10.965    24.937    22.128    36.398    31.147    23.950    27.524    30.528    29.023    30.963    15.293    37.672    13.714    19.334    14.214    38.861    26.485    28.992    27.644    36.930    39.729    23.265    33.450    28.946    36.542    22.208    34.567    36.037    29.080    38.295    10.852    40.515    36.390    28.355    43.811    15.544    50.547    29.148    49.232    25.381    44.580    16.004    15.442    36.591    18.090    42.688    19.615    27.214    29.691    34.927    19.082    39.856    28.158    30.489    43.880    12.234    22.990    53.935    19.473    38.370    41.775    25.949    45.715    34.914    40.544    36.686    40.396    55.731    22.157    36.536    29.954    22.382    38.640    46.482    18.990    36.829    40.985    31.570    30.980    30.873    46.842    25.551    31.180    39.639    38.519    36.432    22.430    29.433    51.012    16.384    29.059    34.949    11.590    36.714    35.029    36.476    18.583    18.576    18.126    29.883    24.571    33.063    48.211    43.066    34.201    25.011    33.111    27.829    46.701    21.841    25.910    30.461    32.305    35.653    26.236    29.331    37.321    48.263    42.324    41.612    42.367    37.431    21.578    25.076    34.986    43.531    25.476    49.198    47.687    33.157    38.549    22.787    25.754    51.079    36.209    25.128    45.395    23.558    31.801    20.509    18.952    38.509    23.512    34.226    42.119    34.872    27.778    41.328    44.248    11.130    28.911    20.138    38.920    36.199    56.119    24.570    21.850    35.349    34.109    35.476    30.314    40.651    39.641    19.288    24.864    25.102    54.136    26.042    33.891    44.674    36.167    25.051    44.040    29.777    26.517    40.101    34.606    14.593    38.519    25.188    40.720    21.327    29.070    28.766    46.756    34.985    29.175    46.122    24.488    48.117    24.879    43.098    32.121    33.725    40.834    31.498    46.762    35.472    28.455    37.233    40.852    36.425    40.350    30.059    47.642    25.799    23.830    29.438    29.772    28.649    28.087    47.306    20.286    33.348    25.795    35.109    26.366    39.431    41.116    32.393    32.251    24.064    42.588    35.712    31.516    26.131    35.005    26.982    30.989    44.071    22.973    30.611    35.837    33.988    20.044    29.976    28.432    32.065    39.261    55.200    34.449    36.592    33.124    44.490    26.348    42.647    51.629    33.887    11.185    46.469    31.881    25.647    45.632    24.091    35.448    31.499    39.671    34.548    36.773    22.745    27.088    44.105    25.214    44.038    26.147    40.102    50.112    24.957    25.609    47.403    36.531    39.893    34.232    33.494    26.625    19.909    63.993    27.217    56.365    43.101    21.941    37.394    35.669    36.038    37.287    27.474    36.869    31.364    18.579    39.668    39.107    35.323    31.090    49.172    35.565    39.056    24.360    51.877    25.408    36.028    26.482    42.492    35.352    36.463    33.333    43.541    30.800    31.675    58.474    20.941    31.299    35.666    49.007    24.740    34.187    17.227    26.179    53.709    24.419    23.330    30.724    27.053    24.406    21.137    33.661    24.042    39.226    28.238    24.331    38.158    17.745    29.248    19.710    36.607    26.704    47.470    34.481    29.777    26.893    32.246    28.473    30.437    30.839    26.414    21.133    40.986    32.378    30.884    42.414    32.900    32.890    32.507    43.090    27.656    31.927    32.119    28.330    31.077    28.456    33.427    26.697    24.768    51.766    29.190    30.413    32.234    30.079    33.596    32.242    31.907    18.440    43.402    51.030    38.841    21.191    47.009    39.869    22.099    40.445    27.386    36.118    31.426    33.248    47.296    49.534    33.854    26.975    34.006    30.685    45.329    32.625    16.363    45.470    25.539    18.486    29.742    26.668    43.112    38.384    36.658    26.135    22.553    37.038    23.397    41.138    32.898    20.302    31.774    25.933    31.488    35.315    29.786    29.184    22.258    30.937    18.975    27.805    27.211    33.776    31.878    44.522    44.962    38.255    12.058    26.957    33.521    56.389    46.959    28.443    33.191    53.643    27.845    21.433    38.850    12.965    42.033    48.059    49.530    14.927    15.049    41.432    15.481    33.886    15.999    31.457    10.787    17.794    17.687    33.517    26.816    34.711    18.028    34.673    41.729    27.064    34.902    36.420    43.100    29.424    24.372    39.043    18.464    34.830    36.429    14.889    18.248    36.330    25.965    41.500    24.767    16.973    31.951    46.651    40.274    30.283    38.992    27.794    55.138    41.331    30.216    16.535    54.212     8.673    31.762    30.632    43.867    22.612    39.237    28.128    28.977    33.685    31.156    36.527    27.256    17.464    41.722    30.805    37.985    12.689    19.679    41.053    26.576    21.378    35.657    44.117    29.475    33.992    25.592    32.017    24.600    27.485    34.832    28.115    29.413    28.556    34.196    31.565    32.250    46.682    29.876    35.261    27.059    10.163     8.842    31.228    34.402    12.896    20.934    18.363    28.448    17.166    37.640    42.778    35.699    36.968    47.484    28.382    14.312    26.775    28.261    44.161    45.778    35.487    44.013    32.229    41.374    29.225    32.665    27.780    35.640    16.205    32.916    13.026    40.031    10.168    40.173    30.294    31.756    10.044    33.745    26.960    52.212    31.579    41.912    38.735    30.448    42.668    29.392    33.688    44.745    27.040    40.891    44.317    38.975    32.260    34.385    15.745    35.346    53.456    20.506    25.285    24.382    26.343    24.886    34.355    24.631    42.847    11.028    29.609    10.843    43.819    29.507    51.949    33.295    44.589    32.180    27.986    38.130    39.746    48.461    42.830    33.469    45.026    25.158    39.057    23.194    48.383    40.992    18.778    46.500    30.934    25.699    34.861    42.819    26.861    34.284    45.087    41.887    12.188    23.369    48.000    38.589    34.680    26.539    50.856    24.834    34.927    41.296    38.644    28.069    40.562    46.689    38.990    26.790    31.237    39.307    37.719    28.456    45.248    32.312    42.976    25.708    58.704    29.037    40.139    31.558    22.978    28.338    51.973    38.551    36.842    15.782    44.903    37.399    20.072    50.131    46.167    14.824    46.999    51.898    53.852    23.570    56.476    47.625    31.224    15.379    28.410    42.339    44.224    39.809    19.708    47.025    18.638    45.408    44.465    36.406    17.394    44.590    17.112    49.294    55.672    50.438    13.168    30.521    25.732    50.325    50.755    26.254    42.675    32.061    47.362    32.741    25.329    37.888    33.524    27.510    20.110    23.462    16.824    36.755    26.204    29.823     8.257    40.376    19.401    33.427    26.252    59.192    29.539    26.578    49.074    33.506    46.015    43.910    42.915    37.765    26.826    46.917    18.761    24.114    23.216    20.109    35.378    39.709    34.291    33.524    43.492    33.341    34.668    48.322    27.502    34.322    46.609    25.137    41.458    35.857    66.668    30.758    26.445    31.895    41.017    36.533    21.521    33.163    28.137    31.694    23.167    41.792    32.494    40.052    40.476    38.429    39.891    39.377    37.451    35.420    45.282    27.900    42.449    41.799    18.518    31.538    30.639    31.431    40.700    46.366    10.509    49.612    25.353    22.265    41.632    17.050    42.919    38.816    19.212    31.937    42.816    25.516    38.311    39.770    41.103    37.951    22.095    16.063    20.810    25.337    33.135    29.175    34.063    35.900    51.680    48.641    37.652    28.822    29.575    29.104    33.533    27.721    49.951    31.681    44.988    43.884    32.459    13.522    33.737    26.412    45.389    16.951    57.855    37.160    31.044    20.071    45.191    30.670    24.039    29.774    55.210    31.729    22.538    33.134    27.368    37.478    30.340    35.135    34.337    30.045    20.116    22.390    43.185    14.732    23.432    33.770    23.358    16.446    46.258    35.345    36.965    49.173    46.975    58.649    33.102    17.117    26.562    46.538    31.804    23.744    27.491    29.564    20.833    43.768    21.446    29.687    51.931    42.534    27.401    45.330    25.004    31.855    39.455    22.852    42.782    37.541    24.088    28.651    43.163    42.770     5.696    50.589    38.379    39.788    39.877    34.591    16.461    49.873    33.527    20.464     9.569    49.966    36.282    64.556    11.245    43.615     8.555    34.998    32.309    36.876    46.988    27.857    28.978    25.852    18.954    39.859    20.721    15.128    41.112    20.629    46.835    40.355    33.603    36.945    36.959    20.102    37.713    28.574    73.655    27.338    36.955    17.116    33.970    32.730    33.559    54.634    41.961    36.550    42.882    28.382    22.701    26.486    19.562    35.124    17.044    32.414    53.521    30.766    43.934    26.521    36.735    34.008    20.226    21.206    28.077    46.216    41.977    49.587    18.245    43.542    46.060     8.460    45.747    35.480    25.285    39.235    22.780    21.096    45.237    39.302    36.313    46.680    34.015    38.837    35.821    26.343    36.481    27.225    26.516    43.469    37.593    20.156    38.407     6.785    41.837    48.611    54.085    36.015    25.355    48.505    32.431    13.639    48.361    24.609    21.525    33.398    44.849    23.359    44.479    33.949    27.873    40.544    46.427    38.974    31.666    28.128    24.397    26.418    30.482     7.318    72.857    31.225    37.414    37.481    30.245    31.607    20.763    35.407    14.858    21.678    29.782    41.960    25.572    32.239    43.284    16.462    41.612    40.960    18.755    42.516    32.808    21.453    44.455    43.967     6.006    23.930    17.528    16.923    36.751    37.273    26.472    42.900    22.392    37.416    42.538    21.847    53.061    30.326    10.496    27.732    43.760    29.801    27.371    30.459    34.518    22.460    51.013    38.079    20.837    21.113    15.210    40.607    27.403    43.931    28.201    26.733    16.416    41.787    32.948    47.203    30.785    29.248    43.441    25.935    33.468    24.605    51.641    19.362    22.193    42.201    38.636    33.264    20.196    37.895    42.054    25.891    33.800    29.640    33.826    45.660    37.328    20.686    33.449    33.313    46.089    37.303    24.854    56.422    24.243    24.894    25.957    46.743    30.434    17.090    40.244    33.517    41.266    53.270    58.077    35.388    48.939    25.647    33.697    28.883    26.112    25.048    30.808    56.689    35.482    29.207    26.259    27.867    28.880    23.081    10.522    38.859    20.414    33.323    35.838    22.500    44.486    29.182    39.138    26.620    30.909    48.337    29.271    26.007    18.352    24.937    43.512    27.427    30.055    36.038    41.892    35.045    33.339    31.585    20.832    26.549    42.476    36.456    35.279    44.301    26.262    23.353    26.868    22.368    38.456    50.899    15.696    20.727    24.597    35.013    26.103    27.036    15.844    41.426    25.562    29.473    38.601    26.525    42.257    33.996    14.945    53.590    11.457    36.817    24.860    15.955    54.778    15.951    38.007    51.309    21.027    32.578    39.437    37.879    35.581    27.894    50.481    36.762    44.485    33.645    33.814    40.497    24.914     7.650    47.515    14.236    31.142    22.742    30.770    23.028    33.357    33.903    33.332    28.070    30.354    43.023    30.884    39.897    30.696    37.850    31.992    15.601    54.702    36.123    31.872    31.783    41.356    22.407    33.129     9.295    34.413    50.601    55.716    29.478    11.940    51.557    28.699    22.841    48.730    35.968    35.356    35.436    38.994    45.113    43.389    27.525    33.185    28.942    41.885    16.709    33.024    24.436    46.577     6.637    43.209    38.993    16.464    19.611    39.616    13.613    33.268    33.180    52.858    17.703    18.148    31.164    25.558    37.767    55.963    31.771    40.746    43.208    33.709    42.754    35.714    16.341    33.206    47.951    37.546    36.104    44.280    34.421    43.456    24.963    52.418    55.352    43.719    45.760    35.658    26.083    31.738    37.821    24.727    43.602    18.018    24.736    31.661    40.446    19.479    27.940    35.548    29.069    25.377    37.792    31.889    29.218    27.716    17.453    31.820    32.551    20.680    37.204    23.507    21.218    25.041    40.169    39.164    22.552    55.232    51.867    49.940    46.187    38.878    14.931    40.161    28.418    37.276    35.529    28.034    35.083    49.076    14.511    53.220    21.906    16.072    56.592    31.706    24.332    34.984    28.248    55.388    20.511    25.246    23.399    27.570    48.402    44.200    38.894    53.982    12.417    24.646    12.653    40.400    51.624    40.667    22.792    48.496    27.542    43.755    25.017    53.585    22.847    35.654    33.174    12.233    35.535    29.114    32.497    37.773    33.272    21.135    26.186    36.794    31.385    31.974    22.904    24.445    31.631    29.073    26.535    24.290    32.312    40.428    28.284    29.059    33.672    10.858    34.819    26.302    39.182    46.072    23.874    34.188    40.953    30.309    32.305    20.458    25.550    18.443    36.326    33.561    22.826    34.033    32.725    30.665    32.182    34.903    27.034    24.075    38.940    22.067    19.689    30.313    32.569    23.940    16.143    45.293    26.279    12.826    50.631    25.625    26.914    23.542    39.953    23.512    30.589    31.567    20.972    31.906    35.587    42.011    42.755    20.689    35.128    31.170    25.913    57.753    14.689    24.576    50.792    20.116    17.955    22.407    35.382    44.367    26.714    51.014    21.674    36.709    37.402    43.383    27.409    32.818    28.699    36.546    50.884    40.775    36.159    35.349    27.548    53.838    47.031    34.044    31.520    40.140    26.626    23.932    35.946    28.112    40.708    50.571    45.562    14.929    43.852    41.408    43.693    50.019    30.060    35.445    57.300    55.465    18.317    44.703    28.422    24.503    32.175    46.869    15.550    59.072    45.340    42.721    31.823    21.096    46.619    49.285    36.331    27.016    31.915    36.976    33.452    27.008    52.197    45.023    32.867    40.119    17.613    17.271    37.477    42.357    25.125    45.158    36.442    44.193    24.731    32.626    26.273    59.573    26.439    22.545    37.795    41.609    36.900    41.046    49.574    29.456    40.186    42.414    22.190    48.821    23.142    47.573    25.986    37.200    29.689    44.773    23.141    45.297    29.521    41.643    27.243    40.945    24.235    19.993    29.089    22.204    12.794    55.409    34.281    15.960    26.198    40.795    24.808    60.802    27.742    31.459    53.363    36.710    34.173    45.235    31.389    31.005    28.932    30.141    19.927    31.750    25.081    31.812    59.593    31.041    14.769    33.087    48.426    53.565    32.562    43.160    34.156    20.468    46.290    44.981    20.001    37.356    26.418    20.947    25.777    50.689    23.993    21.722    55.362    46.296    27.982    40.549    36.526    38.332    19.011    32.149    31.010    26.363    32.196    27.670    32.798    38.189    52.583    27.814    35.647    33.813    38.462    49.589    14.704    31.921    20.808    38.614    22.596    43.507    31.896    27.890    31.415    35.429    39.638    55.212    26.559    50.409    15.136    26.974    25.891    37.499    41.724    30.459    38.337    35.400    31.849    29.515    14.695    34.894    31.664    33.211    55.495    28.561    51.816    11.169    25.961    38.627    28.520    25.337    14.586    52.089    16.004    37.012    26.285    33.912    23.155    25.518    26.182    44.802    35.507    36.337    51.823    29.061    39.366    27.953    42.902    29.380    34.881    32.083    23.350    22.193    39.039    19.085    47.980    26.675    40.331    39.403    55.430    30.596    36.509    33.052    39.032    28.917    14.211    46.458    35.362    50.698    32.262    49.447    45.094    41.271    30.374    61.518    41.286    39.191    14.606    27.606    23.700    44.071    32.719    38.215    29.072    39.750    32.362    58.510    25.596    45.113    44.300    31.663    26.351    31.196    50.422    18.691    27.944    45.859    22.815    51.883    23.215    41.031    35.666    19.659    37.470    38.949    42.257    31.912    39.542    33.416    39.920    17.527    52.908    31.181    33.558    21.387    36.074    46.277    42.023    26.738    44.207    34.959    26.310    26.062    55.269    15.071    25.047    41.113    24.636    37.857    35.616    26.601    14.951    31.029    57.762    39.645    51.844    34.937    46.142    39.319    38.622    30.662    32.316    45.088    45.422    28.103    40.674    45.128    28.896    45.024    36.124    45.573    35.667    25.208    44.147    28.931    54.766    27.694    53.930    18.096    44.977    21.977    38.672    45.494    48.474    18.757    48.149    33.084    52.290    36.269    29.621    30.993    34.248    17.769    39.240    42.227    26.183    16.186    47.157    27.052    33.787    26.511    28.599    42.457    37.345    30.101    37.747    14.768    21.499    43.227    29.066    33.185    25.857    15.830    26.518    34.265    21.186    22.687    32.446    25.919    15.770    40.896    29.953    51.825    36.331    36.621    41.792    32.107    32.290    42.334    27.815    46.110    38.605    36.822    41.034    40.229    12.117    28.416    30.104    38.120    40.820    23.288    45.859    16.798    30.689    47.316    26.705    27.810    41.661    32.988    32.595    29.702    53.523    50.636    25.309    26.126    34.768    30.558    37.214    24.177    21.440    26.077     6.938    30.925    25.854    31.980    36.099    30.851    23.474    29.150    26.832    24.868    40.918    42.189    36.097    26.924    36.293    46.726    15.445    36.773    38.022    22.688    18.444    21.396    38.035    28.247    37.192    40.970    39.542    25.692    41.102    37.705    38.560    37.159    38.344    30.655    21.041    19.805    10.407    30.381    30.676    12.138    24.950    37.044    15.558    40.092    23.446    50.685    32.980    23.396    58.432     9.301    17.247    30.307    52.293    35.757    36.939    33.544    47.780    31.456    17.140    58.417    29.154    35.662    13.946    15.529    33.894    30.890    43.001    31.897    45.771    31.176    44.091    20.763    31.347    38.894    43.386    28.230    29.132    46.060    35.334    41.795    39.408     8.523    36.492    29.328    19.661    31.340    40.701    38.720    58.065    39.131    35.549    31.493    28.434    38.692    11.191    31.626    46.375    17.435    34.483    33.806    23.229    46.791    43.144    23.025    40.095    30.145    27.746    41.761    18.391    31.334    31.339    26.277    30.933    26.579    44.155    28.649    30.967    19.243    39.664    24.797    49.354    37.781    39.000    32.549    19.015    44.306    16.521    21.642    42.969    20.363    16.051    40.046    29.829    51.536    35.216    42.966    40.469    44.092    47.526    37.621    41.479    27.659    24.206    39.606    33.467    36.346    43.785    12.538    34.972    16.622    19.092    34.635    33.229    13.327    31.361    33.218    40.420    25.043    28.022    50.324    36.103    32.570    41.708    44.185    49.523    41.259    27.525    48.768    38.591    35.968    55.764    16.441    40.107    28.218    13.103    29.522    33.031    22.397    24.027    38.114    31.065    40.881    34.620    22.123    28.210    31.407    23.558    15.743    50.015    35.720    21.468    29.044    43.940    25.739    43.274    28.287    18.158    30.141    28.602    24.093    32.241    44.397    19.280    31.998    38.573    29.974    24.849    35.363    38.401    36.447    24.297    32.250    31.468    26.740    36.426    41.053    27.170    22.833    26.468     4.077    42.546    18.783    19.291    47.404    41.502    24.933    27.915    56.072    34.508    24.842    31.347    36.505    55.030     8.274    51.797    38.410    24.331    31.357    33.167    29.199    33.951    32.752    12.928    54.129    20.849    31.529    26.384    37.873     6.552    40.653    30.756    41.795    44.558    31.858    30.850    27.659    19.948    26.014    34.623    44.746    37.723    30.907    23.824    56.710    35.773    46.166    44.212    38.339    37.388    36.480    40.970    27.071    29.751    32.857    30.913    44.294    22.329    41.400    35.867    51.489    36.711    31.763    31.310    37.558    26.136    43.128    23.321    36.757    36.659    36.211    31.035    48.640    17.520    29.674    33.325    34.824    41.376    31.070    46.169    29.563    27.349    30.399    19.906    42.878    34.921    33.006    37.241    32.898    36.920    36.266    39.611    14.955    24.547    45.909    34.635    20.282    29.913    30.112    21.141    33.628    40.572    50.549    16.541    40.595    30.263    35.907    26.520    32.373    54.703    32.228    50.942    41.738    37.074    32.963    31.607    32.672    17.538    28.203    27.071    45.699    27.878    41.310    43.552    22.459    47.075    16.765    31.673    41.658    35.523    28.198    39.615    19.634    14.026    20.043    34.188    43.447    32.180    49.913    23.660    19.386    25.113    46.168    16.781    30.498    32.572    33.682    48.854    22.755    31.483    15.300    33.111    44.408    32.758    14.428    28.681    27.729    36.486    29.557    25.769    28.821    31.408    41.496    25.719    41.290    41.358    33.027    35.601    18.079    60.413    33.588    29.789    32.117    33.274    29.863    39.700    28.642    19.964    43.499    34.148    24.468    23.568    31.634    39.112    49.464    40.090    59.221    19.096    23.708    45.523    42.436    26.842    42.952    34.834    49.114    14.749    45.915    22.640    38.402    14.091    25.168    36.071    25.745    47.583    17.056    42.323    28.519    41.123    31.411    12.349    37.011    28.583    47.175    15.390    19.926    32.834    15.934    35.901    13.863    42.388    26.764    31.714    34.947    42.090    19.444    19.158    47.861    23.346    39.472     5.682    26.528    34.111    19.593    59.386    24.582    32.411    40.800    31.339    46.833     6.747    34.683    14.745    56.949    15.684    18.210    24.734    45.349    10.924    17.401    24.589    28.234    20.868    32.230    18.574    28.283    44.253    18.650    22.670    37.890    35.128    46.868    33.680    44.695    38.197    35.771    33.632    20.108    52.827    29.332    26.739     2.673    31.006    36.771    26.700    50.666    24.017    45.074    31.556    43.448    28.480    21.823    28.595    14.487    47.859    35.516    24.049    34.975    51.414    24.202    21.113    45.147    44.939    37.555    29.545     9.904    20.178    34.606    30.264    40.939    27.886    22.139    10.313    57.046    27.825    32.141    41.929    34.804    37.599    28.249    26.620    29.345    22.221    25.816    41.388    55.111    22.099    25.695    44.341    28.558    37.283    35.080    34.845    13.241    30.897    53.167    52.341    35.203    32.402    44.025    29.088    45.175    30.352    37.647    27.912    30.806    25.699    29.168    36.285    51.471    17.184    27.896    28.381    44.395    41.161    14.571    38.598    35.388    25.793    18.445    38.617    43.987    46.126    17.158    30.305    39.240    43.986    38.561    34.267    26.237    42.415    23.330    22.202    19.746    23.169    50.497    32.445    27.700    38.597    20.273    39.113    35.963    28.174    21.863    41.507    39.268    15.853    45.805    39.557    57.146    40.260    17.819    36.960    23.822    46.305    35.473    30.515    41.170    34.951    26.588    33.956    35.810    31.112    56.651    13.590    33.562    31.716    19.320    23.158    44.916    18.696    36.450    38.996    38.103    35.517    31.746    30.239    19.321    31.638    43.272    37.907    14.136    40.360    19.577    51.770    30.378    41.557    29.268    40.202    40.802    26.444    39.275    46.644    31.421    47.865    33.030    39.224    38.132    31.908    54.176    37.852    31.519    17.671    30.087    27.566    25.633    25.314    44.473    40.476    50.632    39.158    42.048    37.053    32.484    23.146    33.889    49.053    29.901    51.176    33.956    40.459    30.975    42.927    46.367    34.925    36.730    49.336    32.368    43.400    33.153    40.337    20.606    29.704    48.945    33.210    32.536    40.102    31.024    22.326    37.881    33.375    37.201    44.024    21.963    40.475    11.320    41.293    46.011    45.948    42.580    37.053    12.402    28.208    29.131    39.337    32.544    15.948    43.810    50.185    38.883    40.809    18.354    42.555    28.132    22.647    33.751    37.869    57.894    40.657    31.570    26.041    31.864    43.988    48.430    40.114    41.485    38.190    11.764    44.473    19.462    32.105    51.825    38.677    33.188    40.565    27.716    20.501    24.085    32.018    39.781    26.264    30.526    23.534    19.651    55.013    33.944    32.145    23.686    25.311    32.201    29.647    21.757    40.515    26.419    25.048    39.894    20.471    24.545    28.897    31.673    36.522    24.368    30.214    31.661    35.395    36.971    10.961    41.389    23.448    51.340    42.399    18.803    40.218    25.051    43.109    20.334    29.310    41.392    35.537    14.575    31.798    26.687    17.802    22.195    45.646    32.481    26.407    33.837    50.493    28.134    40.338    53.068    49.173    26.020    43.035    20.042    36.181    31.922    45.653    42.850    15.364    32.471    35.585    35.302    11.336    32.713    36.349    36.266    34.862    38.090    35.435    33.212    34.892    38.829    31.393    22.000    34.726    41.147    19.366    34.166    20.826    17.005    61.855    25.684    31.113    18.537    10.520    15.135    54.957    11.491    43.504    28.627    20.445    41.099    19.347    21.566    26.147    53.622    33.432    42.164    13.915    37.136     7.470    23.771    43.605    37.439    41.727    39.458    34.600    43.656    43.427    23.451    47.695    23.410    41.715     4.881    37.194    28.670    37.998    19.147    43.940    42.848     8.085    33.111    32.048    35.149    54.750    32.141    28.337    14.563    10.085    35.862    36.011    22.562    38.293    42.938    29.531    34.541    26.786    24.680    31.816    21.681    38.552    35.010    25.792    23.009    25.878    47.912    28.969    34.885    47.403    23.635    39.079    29.272    18.902    35.114    30.952    42.382    37.968    26.333    32.193    37.031    42.887    23.645    50.459    29.337    34.532    19.650    24.539    28.008    44.936    24.973    29.807    45.836    47.630    31.116    46.081    22.917    28.850    25.658    19.054    29.637    29.171    29.593     9.730    27.360    35.016    26.010    48.564    28.329    44.081    17.642    39.646    28.032    46.858    41.194    32.167    31.899    37.057    27.419    24.638    46.218    33.177    26.882    49.928    24.259    59.607    23.624    30.148    39.292    23.427    24.489    46.636    23.007    25.040    28.153    32.978    31.097    42.374    47.238    22.894    48.772    18.438    29.196    26.264    33.530    35.610    16.344    31.051    23.051    27.470    22.543    23.610    40.935    38.661    26.483    44.467    38.427    21.985    20.256    28.993    31.193    26.912    21.127    14.196    24.961    21.800    24.465    42.693    17.470    40.608    27.702    40.869    17.050    21.286    37.587    33.817    39.296    17.243    28.729    22.165    31.074    34.358    39.371    35.091    27.664    25.388    15.953    41.856    44.475    24.217    29.119    29.131    29.157    31.509    32.879    32.430    35.817    49.208    36.290    29.446    56.503    23.271    19.425    11.044    21.256    48.106    27.501    35.462    31.376    42.395    44.764    37.007    34.899    24.607    28.667    27.962    17.155    28.357    41.428    17.770    28.177    35.889    16.799    18.652    20.040    38.811    23.569    36.466    34.918    42.172    43.805    43.360    34.847    28.474    42.727    18.896    31.664    34.470    29.530    22.779    32.713    41.941    35.468    33.875    40.366    36.174    24.411    44.437    41.460    20.722    38.285    40.078    21.139    37.350    33.752    24.778    27.600    32.726    30.075    40.699    27.280    35.845    21.540    40.509    21.295    39.805    17.927    29.283    34.353    29.665    40.095    52.769    24.427    35.843    29.444    42.912    29.107    28.135    15.794    26.922    20.962    40.593    40.174     9.493    32.492    29.275    31.426    41.427    42.299    23.600    23.588    40.634    18.574    19.074    38.649    20.339    40.103    35.892    35.855    23.405    37.770    31.975    12.003    23.224    35.079    13.553    18.086    29.691    19.636    38.279    13.551    43.223    17.203    38.262    14.650    44.073    41.980    31.683    27.318    23.015    32.030    33.300    41.069    38.033    33.424    41.482    31.051    29.404     7.755    40.064    29.531    26.426    40.852    29.948    14.898    12.267    31.001    39.394    18.051    29.685    28.648    49.582    12.640    42.896    23.822    29.821    18.925    27.554    57.555    34.901    45.810    35.507    38.039    22.008    40.791    42.188    24.313    36.340    33.917    25.385    17.539    33.541    46.557    30.140    40.806    22.355    49.379    27.831    29.639    19.735    39.551    44.709    12.971    52.433    60.615    37.981    21.736     5.108    41.984    19.790    29.615    26.518    31.388     7.793    32.210    36.735    21.246    41.460    22.435     9.025    12.572    45.744    38.746    21.148    28.109    40.717    30.827    34.843    39.360    19.832    39.660    39.467    43.590    30.309    38.724     5.639    53.439    43.266    26.168    43.711    41.248    35.657    14.712    27.948    26.280    35.506    56.871    28.258    28.414    32.802    38.732    45.227    12.129    49.500    29.627    51.621    30.111    33.365    20.560    27.813    27.984     6.427    31.971    29.317    27.190    32.237    23.082    27.284    37.678    30.003    26.427    30.405    22.682    22.874    49.840    14.414    41.489    26.953    39.717    19.826    38.064    37.034    41.245    37.051    42.546    33.482    45.103    31.974    43.922    36.183    34.212    32.514    35.272    26.635    39.812    44.855    36.491    28.799    17.178    33.301    36.967    43.507     4.554    46.540    29.682    24.859    26.087    35.571    16.470    50.914    35.064    21.583    38.985     9.917    39.743    45.111    12.868    10.876    25.622    36.075    28.787    35.086    34.986    30.624    51.992    19.665    38.484    33.634    24.412    49.630    43.345    40.621    50.073    34.799    31.411    20.053    38.539    45.701    50.609    39.213    25.022    28.514    46.792     1.747    35.036    20.607    32.707    17.988    33.242    28.853    20.458    41.821    18.238    28.995    34.015    43.666    38.711     7.710    35.155    40.468    32.963    44.934    27.640    24.134    47.731    18.676    41.617    34.788    42.825    41.447    41.342    37.312    41.788    36.442    41.227     9.742    33.715    31.615    12.869    29.525    42.792    40.040    35.929    23.411    24.077    42.911    16.761    37.211    18.991    32.838    49.976    27.921    49.316    46.735    53.962    50.385    43.615    38.281    40.914    35.858    25.809    27.210    28.968    27.959    53.534    22.701    24.821    28.596    41.572    37.514     9.175    38.668    47.515    41.680    50.467    39.304    48.546    57.023    26.521    41.664    38.881    37.784    37.879    27.426    63.392    28.915    39.388    21.223    39.796    26.674    52.543    40.258    38.286    22.409    47.754    39.756    40.850    37.871    56.358    21.400    43.984    25.319    37.528    36.645    22.847    39.475    14.049    25.109    27.055    20.808    16.888    36.287    31.489    30.540    31.482    50.544    41.237    42.491    30.725    28.811    13.117    36.312    40.229    50.442    37.426    17.585    20.933    31.299    39.486    28.220    49.444    32.192    31.878    33.779    40.498    46.155    29.199    32.062    42.073    13.462    44.966    30.134    34.716    23.487    44.629    43.452    41.578    55.715    53.374    33.363    37.194    36.542    32.122    22.521    42.240    39.678    38.281    23.765    31.350    23.174    38.459    39.086    42.679    34.227    34.106    44.398    23.944    24.029    22.404    46.946    22.548    25.517    23.860    43.903    28.841    35.999    23.999    37.958    20.776    35.211    31.001    43.287    35.189    37.179    24.978    28.572    21.391    31.381    15.718    37.200    45.167    32.379    22.841    51.074    20.554    10.288    50.383    30.782    23.954    31.635    19.459    15.449    30.162    26.317    25.025    28.986    28.253    25.626    36.610    25.216    41.921    31.579    44.280    39.731    24.655    33.298    24.795    47.560    41.258    47.210    30.062    48.814    19.811    47.757    20.347    36.930    43.572    33.326    43.389    29.843    24.511    24.412    26.080    47.757    30.104    45.399    22.371    46.771    11.968    34.524    28.632    31.971    32.501    43.773    27.767    43.705    43.170    40.493    46.551    57.501    25.842    38.527    48.127    41.940    37.058    48.217    35.840    33.339    16.023    27.752    21.695    15.315    31.996    32.679    53.273    46.959    16.391    31.557    21.581    25.081    45.330    24.606    31.402    17.782    41.256    26.704    27.631    45.752    33.461     6.461    42.162    21.498    42.987    38.059    46.122    35.356    10.968    38.149    19.233    30.996    46.196    17.437    43.254    37.460    18.695    26.893    30.466    26.840    16.083    29.518    35.396    18.861    30.445    44.835    17.898    39.387    29.447    24.272    26.580    33.098    33.691    22.995    38.912    26.362    36.224    31.377    49.766    17.118    44.745    24.517    45.436    27.805    21.869    39.724    25.233    25.454    25.415    31.721    45.900    38.169    37.085    12.237    28.154    21.593    32.178    23.693    23.769    27.178    45.474    24.481    45.420    45.209    18.263    42.196    13.211    31.455    22.004    32.474    46.381    40.199    47.478    28.293    28.506    44.742    17.544    40.884    31.476    45.085    26.105    33.155    43.952    44.682    32.547    10.239    16.480    21.594    49.791     4.426    29.308    26.523    15.949    17.927    39.834    35.682    32.532    21.549    34.810    37.762    36.139    46.314    36.386    52.293    33.442    17.836    36.904    39.664    16.342    36.299    33.951    29.595    27.565    65.202    16.374    31.174    22.647    17.960    44.983    20.786    20.341    29.903    54.171    27.738    32.349    32.886    33.908    18.008    31.304    10.519    15.884    42.876    27.112    45.055    42.081    29.965    31.018    51.576    39.038    38.497    29.777    54.684    27.645    25.515    32.896    39.913    26.301    34.757    39.585    35.339    28.147    45.068    28.176    57.509    15.613    43.080    28.466    40.542    12.320    32.135    29.874    30.393    12.985    22.643    15.375    39.759    27.210    15.566    41.867    46.612    27.236    34.598    39.012    24.978    36.811    32.536    28.196    30.656    11.347    44.607    28.351    19.841    29.770    27.824    34.586    49.470    30.923    29.123    41.588    28.279    31.034    30.779    34.843    31.250    35.880    30.287    20.102    44.766    34.395    25.391    29.919    35.948    57.157    37.528    32.735    47.316    29.640    32.313    31.475    50.554    37.039    27.289    15.680    22.250    14.047    35.714    40.612    32.729    31.769    27.678    46.700    21.073    45.179    52.601    32.782    28.103    31.310    17.338    27.960    38.575    38.332    21.652    24.208    43.644    43.757    40.192    43.269    46.889    29.824    28.394    43.519    24.508    35.350    48.990    41.855    33.334    63.407    14.843    16.955    35.146    38.248    27.775    23.012    23.057    35.305    11.350    16.750    35.427    20.106    37.058    24.345    29.288    21.582    38.569    32.728    21.303    30.074    15.912    30.944    24.703    50.476    26.472    39.864    40.871    27.093    18.291    25.621    38.317    35.084    26.043    38.845    26.475    27.282    23.713    23.989    60.601    27.746    27.906    35.615    49.334    49.729    31.595    27.678    54.073    16.330    10.037    47.355    27.314    37.041    12.917    32.387    49.177    38.077    39.336    34.377    26.969    45.331    39.798    14.958    33.331    23.390    30.333    27.848    21.236    59.406    54.233    22.150    31.035    38.062    25.613    26.972    28.861    28.895    43.552    22.461    28.676    31.244    15.190    48.629    35.785    45.325    53.350    26.778    30.297    42.519    42.845    34.458    36.430    25.557    22.209    29.518    43.193    37.001    27.232    37.235    31.058    53.945    34.208    27.725    47.949    34.482    22.275    31.687    40.258    48.776    34.949    29.262    43.774     8.898    39.910    22.855    43.308    40.316    26.306    30.923    27.839     9.067    32.551    29.862    44.876    39.148    31.899    18.234    55.310    34.728    30.366    55.079    29.982    22.771    38.390    30.422    34.817    17.988    34.818    39.727    13.827    39.560    22.380    15.737    31.504    21.181    34.339    26.649    36.328    27.571    39.781    41.373    22.138    28.606    19.117    28.004    29.045    23.774    44.155    38.017    25.472    25.873    23.496    39.413    36.432    34.450    40.275    37.699    14.332    11.628    44.971    20.375    44.106    24.539    27.944    27.926    17.355    39.614    25.055    33.114    42.060    38.636    32.853     7.519    27.098    14.942    28.972    21.029    34.703    38.089    54.149    39.063    40.178    34.414    18.837    17.951    37.641    31.236    56.329    23.364    12.180    34.885    53.855    21.520    43.776    20.519    43.766    24.783    28.707    22.206    25.941    29.878    37.046    32.439    53.795    44.003    11.769    53.847    19.406    45.930    34.146    53.896    41.674    21.864    35.336    27.070    34.932    30.134    42.622    26.346    28.767    17.302    48.901    31.581    40.097    32.965    32.023     4.796    30.181    29.991    46.328    28.373    21.343    37.976    38.159    39.232    11.230    66.895    38.759    23.750    40.493    36.548    49.006    33.215    40.939    37.489    26.039    29.003    42.994    46.495    21.031    44.814    18.319    34.098     9.643    52.827    22.297    32.355    22.586    21.277    36.423    17.248    32.563    27.585    45.139    25.055    32.096    41.207    51.389    40.764    24.750    43.942    36.490    36.269    50.719    17.541    39.233    33.324    17.707    38.195    20.072    18.168    32.324    41.681    29.786     4.005    44.372    30.966    40.154    23.563    38.837    13.465    35.045    26.320    34.339    27.034    18.755    23.445    43.584    13.831    37.477    49.816    22.686    44.573    34.216    41.681    34.248    34.702    23.909    28.599    29.568    27.262    22.327    48.837    52.761    25.165    24.055    47.733    23.140    41.405    21.129    27.473    45.843    28.642    31.471    55.371    19.234    41.315    38.436    26.766    54.161    42.430    42.438    28.676    51.271    44.412    41.196    21.766    43.370    42.195    25.886    39.464    50.604    12.625    42.388    40.050    24.996    42.670    51.061    54.176    29.834    42.438    44.626    32.226    37.139    55.275    29.362    19.045    25.777    33.267    35.833    21.468    29.415    20.006    45.923    17.893    42.003    29.833    41.783    40.158    11.388    39.715    21.118    23.038    30.753    26.917    26.178    49.528    24.653    36.910    49.591    27.178    23.302    26.451    44.387    39.313    48.685    16.555    49.376    21.297    32.990    13.377    29.962    38.952    19.244    11.317    32.679    20.339    34.928    19.389    33.744    34.603    40.190    36.131    20.804    40.010    37.603    40.900    42.295    26.553    36.029    49.943    32.599    24.273    41.671    18.701    18.624    30.403    33.987    35.380    36.395    27.711    40.938    30.267    32.717    35.377    41.805    45.919    31.744    43.156    28.297    38.098    42.751    25.030    47.400    38.747    33.338    24.232    31.957     8.495    31.529    35.632    31.659    38.943    42.643    24.184    43.392    29.012    44.163    18.964    32.594    27.059    13.363    37.896    16.366    18.069    38.625    18.034    38.420    25.621    26.958    35.061    35.554    49.520    38.210    37.832    15.618    54.627    30.299    18.192    48.994    25.768     9.309    42.766    37.959    19.036    39.936    20.275    45.867    33.782    39.509    43.261    31.962    26.095    46.038    11.779    34.529    39.061    51.599    41.370    18.983    35.185    36.552    42.662    42.551    37.692    28.715    22.626    43.852    53.153    30.344    24.396    46.399    54.315    32.417    29.321    33.469    29.138    41.347    20.692    41.164    45.341    19.215    42.466    45.250    30.579    24.463    29.207    51.398    26.366    27.058    29.991    43.287    39.114    13.921    16.793    34.621    23.317    45.617    29.944    35.824    16.352    43.981    13.165    46.601    42.645    29.988    37.954    24.511    36.669    38.677    27.360    36.962    26.333    36.396    45.604    11.620    32.934    45.972    39.313    21.412    39.464    28.595    50.443    45.704    24.681    21.541    26.397    40.927    31.133    30.312    27.890    36.236    32.420    15.642    45.352    23.130    25.895    23.636    35.984    29.680    32.594    39.533    23.145    44.626    27.963    34.626    26.791    18.749    27.190    45.849    25.379    25.133    36.614    41.529    34.730    22.905    31.192    13.233    47.125    21.021    35.940     6.932    46.163     8.350    33.078    20.563    36.683    25.863    50.525    25.823    31.411    29.871    43.770    31.738    40.550    39.172    20.544    34.148    29.569    41.345    47.854    33.144    31.478    39.297    16.389    39.951    29.002    41.775    30.334    45.747    40.069    27.640    40.586    41.543    53.049    31.184    33.923    14.388    23.819    51.196    36.981    36.419    32.416    14.280    47.817    26.978    33.878    39.313    46.170    24.923    35.779    30.016    37.283    47.013    27.266    35.629    45.406    27.704    44.981    49.385    37.699    46.420    28.606    38.344    31.402    48.478    29.478    44.909    37.618    39.177    37.568    23.741    48.029    28.668    42.409    31.983    44.491    23.435    46.111    32.659    30.975    25.243    31.036    27.915    47.015    23.100    35.614    37.432    41.825    46.663    42.075    42.842    57.494    26.945    37.175    46.273    44.376    42.654    42.310    44.647    40.539    23.042    26.524    27.846    44.175    40.774    39.306    28.745    31.673    18.666    33.693    21.470    40.143    28.834    33.004    23.312    38.192    31.493    25.533    29.717    50.786    19.498    33.688    27.656    42.354    19.295    33.439    12.607    27.860    38.488    31.533    26.449     5.816    28.396    22.302    50.865    20.425    28.556    42.991    37.750    15.912    35.550    23.853    32.370    48.448     5.893    29.257    32.358    29.816    21.243    32.039    39.802    29.279    30.621    47.584    30.209    41.778    38.424    24.405    41.268    21.418    32.728    49.502    25.660    46.697    10.044    45.455    33.647    38.232    23.120    28.784    57.965    30.309    28.623     8.659    28.849    43.695    26.048    26.902    33.598    47.438    21.209    38.917    14.199    50.891    25.275    32.282    55.825    28.029    41.241    48.222    24.272    50.854    48.314    40.681    36.282    41.176    21.338    17.774    48.190    46.331    33.701    31.505    22.311    43.423    34.356    31.744    26.968    55.098    33.887    37.609    41.019    40.028    44.400    44.521    50.476    30.381    58.231    23.312    44.391     7.053    35.934    27.362    45.998    27.432    28.373    37.282    18.775    29.547    45.764    32.381    62.271    16.445    28.980    24.816    35.005    12.417    46.282    27.446    43.335    40.025    27.799    26.550    30.112    28.123    44.587    27.772    41.256    51.458    32.020    23.790    28.934    18.500    41.394    38.564    34.526    58.372    36.116    24.935    36.450    29.505     8.184    34.542    23.155    16.203    12.358    36.305    40.589    31.998    35.488    39.473    28.632    42.809    42.243    27.542    34.831    27.229    40.364    27.523    32.460    55.499    31.641    29.482    20.491    59.836    26.241    21.305    46.871    48.483    22.922    42.657    29.046    39.717    39.288    24.434    17.345    23.496    46.645    32.607    30.086    39.688    38.736    27.156    42.369    30.943    26.612    33.923    13.684    34.244    38.483    30.854    33.098    34.285    38.021    26.280    29.882    29.542    38.411    42.809    48.504    28.034    20.700    33.982    38.594    36.109    22.359    31.470    34.805    27.092    31.920    22.585    45.526    32.552    40.241    20.015    57.964    17.004    24.634    57.013    43.828    25.012    19.961    44.388    39.519    38.833    52.290    25.400    38.668    52.566    32.473    15.370    29.117    32.032    30.446    24.449    18.617    40.970    29.432    34.962    43.954    46.682    29.627    31.296    14.825    10.801    48.938    43.307    40.948    15.138    32.172    23.771    31.120    33.156    36.709    42.506    30.500    32.207    40.775    26.721    19.517    24.725    33.682    47.355    48.705    34.404    38.661    26.412    31.439    37.668    30.993    30.529    24.762    41.265    42.594    24.754    29.263    34.270    21.056    30.825    10.126    36.963    29.035    33.622    33.135     7.228    34.002    31.907    19.174    40.576    51.199    45.014    26.763    45.240    16.654    28.343    11.078    40.976    31.700    28.930    44.490    22.847    30.657    27.318    24.823    20.217    41.913    36.628    26.780    26.617    32.660    24.620    43.205    26.713    24.628    36.162    24.700    49.130    15.238    37.187    45.609    38.384    13.954    28.821    32.678    35.848    37.851    22.244    36.740    39.923    36.899    25.812    22.796    26.524    28.926    16.188    34.404    25.758    34.842    24.439    36.879    16.562    25.687    28.801    37.274    10.398    36.453    24.287    23.354    31.000    42.781    37.677    36.906    34.940    32.657    29.016    36.865    23.192    45.945    42.539    28.620    33.834    41.452    25.270    25.463    35.800    20.557    23.248    26.227    26.680    47.593    38.850    31.735    25.178    54.024    21.830    64.635    23.412    20.925    48.703    13.266    40.566    39.588    27.591    52.115    37.392    33.077    40.219    23.778    33.859    42.269    27.759    37.707    49.792    35.864    38.236    34.239    29.975     5.645    40.642    33.507    42.678    28.205    36.324    33.262    41.020    23.968    26.341    22.691    43.805    24.111    32.771    28.509    34.149    43.117    33.446    42.502    26.063    43.914    55.474    27.586    36.090    35.537    28.378    21.343    34.840    36.778    20.108    38.930    28.288    32.436    26.398    13.362    28.732    34.384    36.771    36.775    49.083    18.929    22.637    36.543    21.846    17.939    29.087    32.585    31.365    25.583    21.673    49.271    47.583    26.813    34.872    28.480    53.018    43.810    24.500    36.289    18.253    31.096    44.473    34.694    25.092    17.324    26.612    34.273    36.793    27.737    20.370    27.103    30.013    22.268    18.374    47.717    38.287    23.774    51.298    13.141    33.362    14.551    56.036    17.810    31.397    34.681    40.260    25.664    51.640    10.759    49.922    21.803    35.018     8.148    29.276    35.999    36.039    45.347    34.351    48.163    23.563    40.732    19.554    14.796    25.854    57.773    36.176    45.256    26.683    39.301    24.356    41.577    54.723    25.967    23.807    24.412    22.691    36.342    53.463    21.363    47.893    18.541     9.676    40.481    39.636    26.349    32.467    34.314    40.485    31.651    24.765    18.813    37.766    18.552    38.524    32.463    37.371    32.497    14.919    29.552    29.075    11.837    21.610    31.250    26.544    34.691    32.526    42.022    19.849    42.239    41.009    36.206    37.213    16.044    38.656    17.972    40.032    20.364    32.216    46.479    24.493    38.999    16.639    36.927    27.399    40.215    32.291    39.003    27.529    21.856    11.670    21.719    37.420    20.809    22.197    31.298    33.975    37.601    45.214     9.614    28.976    40.144    18.107    35.981    16.351    28.887    45.085    30.116    24.829    26.652    36.089    27.773    45.611    29.617    18.186    34.935    20.651    31.086    28.609    32.371    42.998    23.241    22.273    27.389     6.145    35.385    46.305    34.633    29.871    30.543    32.699    36.682    13.877    19.480    31.539    19.483    26.005    45.299    21.067    27.356    42.928    34.976    26.933    31.067    20.564    23.634    52.745    45.594    17.868    51.207    27.269    39.932    35.979    26.833    52.553    31.056    20.935    25.871    31.866    26.035    12.042    29.378    29.654     8.848    36.424    18.445    25.631    24.036    18.377    31.347    27.906    23.722    35.451    24.322    39.685    24.478    13.098    32.367    23.312    22.939    32.063    38.995    25.010    36.727    31.504    29.228    24.103    18.203    16.780    16.424    34.769    23.046    24.764    20.442    22.830    19.650    43.498    25.010    30.808    44.168    22.203    28.992    25.196    19.133    30.519    23.153    31.534    34.564    26.403    25.319    17.986    39.570    19.439    32.892    30.290    45.325    14.726    25.861    33.104    29.627    24.428    32.899    16.908    26.297    28.486    38.539    10.850    33.000    21.132    42.257    13.529    28.414    19.812    18.123    33.603    41.596    26.536    21.006    42.516    27.276    27.380    17.694    33.352    42.101    33.732    19.025    36.439    36.937    19.129    35.111    25.870    27.641    30.252    15.582    31.182    15.317    39.511    16.220    16.088    30.315    11.294    25.475    36.584    32.252    16.752    43.593    20.283    55.840    19.117    24.039    28.240    32.851    23.892    46.099    11.277    37.842    14.729    41.544    33.224    21.242    32.990    42.993    21.129    32.607    25.695    31.700    31.256    31.575    29.273    49.263    16.902    37.321    16.894    28.706    38.540    31.663    30.880    22.887    50.124    19.217    37.593    34.409    21.015    21.066    34.078    48.567    14.617    16.571    34.531    29.594    41.892    29.942    23.700    36.419    24.365    52.604    22.949    21.402    46.742    36.225    24.959    31.266    17.978    35.256    42.838    32.382    46.482    22.237    24.357    41.024    21.911    42.300    35.488    16.278    29.712    41.420    18.240    30.498     0.779    32.228    54.258    23.202    29.738    50.100    21.595    55.871    37.411    15.474    43.383    23.636    40.122    16.800    21.219    25.351    18.901    30.441    27.207    26.756     9.689    21.265    42.211    28.660    16.349    34.381    40.508    42.912    24.010    31.816    22.495    24.381    43.552    22.575    43.058    36.462    35.181    20.561    33.442    43.718    13.818    21.641    43.015    24.941    33.025    31.975    26.510    37.710    20.703    42.266    26.584     5.433    32.028    45.618    33.061    29.731    28.485    30.284    28.839    23.456    34.045    22.239    40.686    23.833    23.521    26.848    25.050    26.460    23.224    24.625    25.539     8.928    47.251    26.096     8.498    39.760    29.566    25.939    16.497    25.505    25.499    13.472    40.905     7.623    45.804    29.097    31.105    29.747    25.855    25.099    23.655    16.634    36.306    21.576    39.691    33.229    37.422    29.890    24.439    26.673    53.637    42.423    23.034    43.043    20.394    28.016    27.536    24.905    32.523    48.450    13.085    28.707     8.169    24.291    19.409    14.776    37.272    18.637    49.350    30.081    51.377    20.188    33.792    27.831    26.553    33.261    37.194    28.149    25.714    49.215    43.107    38.028    46.336    27.127    28.930    24.988    46.322    23.392    28.212    36.577    26.778    37.463    32.332    40.127    40.981    33.199    22.129    37.699    27.593    41.261    33.238    31.700    10.182    35.114    33.290    16.920    37.923    27.214    26.759    33.501     8.595    40.392    21.022    29.406    32.766    41.175    22.457    31.144    46.031    18.907    29.583    52.132    34.287    25.272    32.962    44.713    28.378    40.773    18.198    38.749    33.742    39.546    26.473    39.690    39.834    18.828    39.908    24.286    24.359    56.534    44.384    24.194    19.701    28.501    19.910    47.123    36.798    21.941    39.803    18.533    37.813    48.151    24.344    42.536    15.655    36.115    38.999    35.189    45.461    43.614    34.894    32.110    41.017    37.369    38.005    23.529    20.916    32.582    26.606    50.788    39.853    39.643    37.446    29.652    42.738    14.743    34.489    32.067    39.213    29.003    19.486    26.457    46.975    31.371    45.341    48.258    26.475    32.879    40.072    51.859    28.743    27.441    27.376    21.934    23.685    40.087    43.174    54.563    53.436    40.773    39.907    47.962    32.374    31.330    41.764    15.652    40.091    25.310    41.066    17.387    34.638    28.247    20.072    45.416    48.768    35.753    60.884    27.030    35.985    41.797    18.906    28.807    35.270    14.085    41.794    43.148    30.746    43.747    23.796    29.179    34.746    36.191    32.134    27.917    39.389    34.861    32.791    34.392    25.215    29.243    56.661    24.028    26.757    27.333    33.478    57.656    27.460    37.557    51.701    35.019    36.753    38.778    36.798    18.957    39.416    14.142    12.141    53.102    33.770    55.377    51.371    36.601    15.139    43.719    35.782    48.693    25.241    38.819    20.132    27.768    21.269    43.659    17.807    35.901    38.619    40.291    31.823    37.328    34.451    31.734    41.291    23.222    45.102    44.798    26.983    42.219    43.038    25.424    37.366    38.604    27.678    23.796    38.682    55.755    31.072    27.200    29.467    28.573    32.148    43.893    36.960    50.705    42.265    32.178    32.980    19.864    41.659    40.742    26.733    16.072    41.096    29.943    49.170    25.045    12.758    49.319    52.099    40.222    34.893    33.601    21.138    27.193    45.493    20.343    33.867    51.996    44.289    27.280    42.768    38.139    23.996    25.454    27.579    25.866    51.022    48.529    36.766    50.020    35.088    46.167    16.087    30.181    23.148    33.748    42.520    29.194    27.013    41.994    33.385    34.401    27.508    34.968    39.567    26.459    24.425    40.829    17.214    24.627    33.784    24.151    24.502    22.150    27.662    30.452    37.031    29.247    40.435    22.906    32.408    36.714    11.531    22.751    55.626     8.456    36.342    14.543    51.969    45.796    23.652    23.469    20.375    35.357    34.978    52.653    32.396    44.704    39.834    22.634    45.344    26.176    29.889    24.790    30.632    15.723    48.095    34.875    35.565    45.349    43.430    34.353    29.223    27.574    32.803    31.040    40.282    36.560    44.644    36.749    28.298    27.805    38.740    25.397    28.332    37.503    46.183    37.894    32.577    53.428    33.474    34.555    39.854    45.583    21.473    48.371    42.829    39.151    20.830    48.620    13.274    33.395    52.562    36.396    21.249    34.222    31.729    30.517    28.754    41.726    42.067    38.713    34.282    23.594    13.328    40.867    30.190    29.180    20.063    19.829    59.498    42.408    31.462    27.175    55.486    30.830    31.546    39.773    17.932    62.282    36.542    36.349    25.544    22.609    34.009    34.743    58.797    36.125    47.727    48.323    34.963    34.921    39.423    25.613    33.521    33.835    41.023    30.025    39.825    18.543    31.906    37.950    42.090    25.244    38.086     9.629    35.544    36.103    27.554    22.898    30.576    38.204    25.392    58.557    14.634    42.252    29.193    43.936    15.513    45.061    64.325    22.981    33.019    38.124    42.732     1.803    26.971    48.216    22.999    26.052    52.905    35.549    30.578    27.239    42.011     5.688    36.537    37.649    43.772    31.446    25.929    25.940    45.223    36.008    47.112    40.745    30.064    12.543    16.120    47.145    39.380    49.546    54.649    30.970    33.283    40.451    15.923    29.246    28.721    41.656    54.451    38.248    14.455    28.522    45.049    43.819    33.117    29.105    33.734    12.263    45.942    34.008    35.427    26.636    28.145    24.999    31.066    39.980    10.730    43.856    12.723    41.349    13.525    36.958    21.262    26.135    42.839    35.045    21.006    33.152    45.533    43.008    26.819    38.263    24.346    51.252    25.598    41.195    29.205    61.688    20.065    54.320    32.690    33.595    39.929    48.052    27.333    42.212    42.401    41.846    20.696    57.336    33.686    16.962    35.396    36.596    39.793    27.767    36.520    17.737    18.738    44.679    43.416    14.699    45.821    30.453    16.082    27.440    44.342    59.116    44.203    33.273    42.443    47.245    14.614    35.788    38.232    34.608    55.654    19.169    24.686    34.321    26.489     8.513    26.253    29.390    37.728    35.291    35.852    43.248    38.725    18.506    23.941    19.845    33.918    12.100    42.656    49.772    28.048    40.467    39.350    29.647    33.717    54.837    42.941    38.469    29.669    33.541    17.125    40.557    22.377    27.976    37.456    36.945    23.078    59.290    25.759    39.768    39.551    40.035    39.497    25.841    32.926    28.698    33.539    18.395    30.641    31.029    29.263    44.552    30.657    27.098    31.417    33.326    32.605    38.298    46.259    10.879    33.261    17.077    26.125    23.511    24.240    40.814    43.720    54.447    48.199    63.825    24.350    25.988    36.911    21.126    37.741    31.805    30.615    39.419    26.472    37.185    24.197    48.672    51.460    42.069    28.861    48.203    36.997    44.640    42.470    30.798    20.495    39.887    39.223    18.045    37.962    29.077    17.123    19.589    30.263    41.284    33.529    23.539    54.205    16.311    30.235    20.550    47.621    38.822    43.905    34.504    43.577    39.306    27.191    26.725    45.395    51.616    38.889    41.103    34.676    39.028    26.787    43.431    37.103    49.989    34.485    37.707    36.444    20.064    45.217    36.623    41.271    38.423    25.468    65.051    36.951    42.604    35.924    47.772    53.815    25.866    30.490    37.189    41.871    34.850    14.067    29.071    39.332    57.494    35.587    52.582    26.037    30.687    29.867    43.121    30.014    47.687    37.694    26.406    25.097    28.119    38.639    28.930    35.623    27.119    53.285    27.006    34.531    35.870    41.778    32.583    18.772    33.986    38.989    30.121    32.632    30.784    21.254    54.918    34.762    34.437    31.854    36.262    31.395    17.328    30.118    17.628    21.443    39.202    40.410    26.554    28.016    41.626     9.229    54.571    23.953    44.109    24.419    25.341    24.713    32.943    38.299    27.921    22.327    35.683    27.958    33.986    54.219    38.524    24.043    46.362    31.629    48.563    29.810    40.473    26.332    37.518    23.210    25.032    39.014    26.314    34.557    24.781    50.482    24.264    39.924    24.864    51.707    45.653    28.905    42.426    36.646    26.643    52.561    21.912    30.710    39.953    38.835    53.023    31.480    44.004    38.707    24.583    45.834    38.479    43.574    39.613    49.900    18.982    34.835    45.931    35.908    29.999    29.340    37.543    47.914    40.785    47.032    37.152    25.549    42.050    44.612    41.064    22.513    25.567    40.599    37.557    39.640    37.109    21.764    61.713    25.699    34.438    32.866    22.822    31.997    54.011    33.866    27.526    42.820    45.090    51.644    26.526    48.983    47.398    37.620    36.991    30.760    37.554    24.464    35.926    32.251    34.947    34.991    40.110    24.195    18.408    37.713    32.809    16.692    43.431    41.165    34.168    45.621    28.247    27.854    53.855    11.756    25.106    27.966    35.822    24.726    50.128    27.576    21.058    27.718    19.811    32.992    39.978    42.775    26.706    24.571    30.847    42.179    30.209    16.567    49.181    40.866    28.219    45.877    48.198    36.266    33.743    71.258    19.109    29.457    40.344    28.126    20.992    39.646    56.545    38.293    40.980    39.621    35.436    20.772    17.091    33.011    35.611    16.898    22.289    33.869    19.376    50.476    13.653    13.483    54.271    26.090    28.897    19.018    32.433    61.311    36.118    33.600    36.445    37.890    57.250    45.656    39.358    32.196    46.824    45.470     8.180    47.067    24.788    35.297    36.623    47.765    21.106    38.783    22.377    26.273    13.779    55.146    26.591    39.509    29.372    21.344    37.441    30.127    27.876    32.018    21.270    42.214    38.563    31.318    17.779    26.890    31.996    28.439    31.978    50.067    31.084    42.372    35.682    20.938    44.119    36.513    32.183    50.824    20.343    34.148    51.479    33.214    52.125    30.360    20.286    24.792    34.928    30.713    37.438    42.210    26.769    21.735    52.329    37.900     9.119    33.761    42.561    32.368    34.562    41.704    18.947    28.150    36.658    26.937    37.500    15.486    54.128    27.657    38.241    28.385    27.536    45.165    45.834    23.569    40.355    34.737    25.092    36.972    37.940    28.680    40.723    52.988    24.645    45.155    18.737    39.663    51.429    39.691    40.231    28.250    39.177    23.272    36.780    48.534    27.423    36.204    19.805    36.618    17.312    47.754    43.338    21.650    52.127    24.001    24.745    43.309    18.019    46.301    38.101    31.959    34.189    41.392    30.958    39.703    42.895    29.121    59.580    27.632    36.497    32.733    32.104    36.816    43.165    37.200    27.208    20.319    23.770    44.609    41.882    13.708    21.461    25.357    25.455    34.784    39.551    33.119    31.611    28.746    28.484    41.681    29.869    23.667    40.346    23.509    26.764    27.523    37.477    53.354    26.502    44.468    47.277    31.988    16.198    48.545    24.419    20.118    11.725    54.019    29.574    29.818    36.839    28.190    41.624    35.127     7.717    43.038    42.199    32.665    10.510    19.706    43.536    44.645    12.847    34.199    35.398    32.835    36.671    13.831    23.902    19.324    31.846    28.266    34.885    36.847    40.487    45.982    41.506    31.095    34.850    30.870    39.753    32.574    19.577    31.921    35.436    25.489    35.404    15.926    28.442    30.357    22.127    14.610    14.427    26.924    37.349    39.117    40.215    30.349    18.506    51.165    42.822    19.367    55.672    19.462    38.029    44.217    42.687    38.977    24.278    40.305    34.957    33.865    21.315    39.955    41.823    20.164    31.714    50.903    27.921    11.629    39.008    30.976    48.403    29.220    45.146    39.048    37.035    24.354    32.276    44.131    25.214    34.076    39.669    39.356    51.275    21.793    46.265    27.558    30.688    45.521    32.201    26.625    36.555    29.125    39.226    32.304    36.427    42.284    12.687    28.510    33.983    30.126    27.308    36.009    25.636    24.130    37.715    34.977    22.509    41.978    34.838    34.486    27.316    36.817    16.425    21.630    26.421    18.669    38.643    23.337    23.942    31.158     4.289    23.610    42.742    30.465    51.292    38.181    23.704    28.477    31.548    29.513    43.434    39.776    18.953    33.196    26.749    36.523    27.171    33.070    52.254    43.009    39.791    27.151    32.696    40.144    33.869    22.359    22.675    42.331    44.679    34.073    65.841    22.116    37.353    25.245    39.666    27.864    27.256    45.476    39.615    56.080    33.877    29.003    28.861    36.750    17.415    25.784    25.464    18.182    16.983    29.185    27.960    27.854    24.755    46.865    32.946    46.125    32.475    49.776    23.701    46.152    34.733    53.204    23.706    29.637    35.564    37.753    29.228    44.187    20.448    20.915    31.404    27.525    35.641    14.559    37.011    37.498    33.365    36.516    33.588    37.590    10.772    23.815    33.019    34.887    42.232    37.937    43.100    59.240    50.475    33.746    45.265    27.083    30.745    39.367    49.088    23.546    28.884    27.929    26.823    24.054    42.908    15.607    25.878    36.198    43.048    12.750    34.172    29.450    10.316    31.683    15.896    33.990    33.957    36.690    31.372    39.483    27.612    35.281    21.721    16.648    32.236    41.072    60.032    27.489    34.548    50.296    28.969    38.037    29.400    37.253    20.138    32.771    38.158    41.786    36.019    26.950    42.775    42.814    45.026     8.056    29.179    31.004    35.999    38.078    31.145    31.442    27.113    43.639    27.963    34.703    37.130    34.008    29.505    52.780    37.852    47.517    25.481    42.333    34.884    44.859    36.998    37.222    38.785    36.418    33.930    41.634    33.772    28.528    12.135    47.001    18.533    43.213    26.130    38.876    24.119    20.946    10.805    43.677    31.105    39.800    39.125    43.026    26.102    33.279    32.548    49.412    25.715    53.620    40.645    16.505    53.098    27.596    19.876    24.570    46.438    36.461    32.788    41.907    49.981    30.234    32.469    37.974    14.624    38.088    24.026    35.435    26.937    51.722    16.331    18.389    31.293    40.196    50.558    57.617    44.022    45.483    24.344    32.089    54.089    47.036    28.741    40.218    42.975    17.963    38.234    54.997    31.214    34.086    27.047    31.656    25.175    42.399    25.519    45.381    43.624    56.845    35.546    49.742    27.180    28.098    34.141    23.305    44.496    38.795    34.022    44.366    30.669    41.100    21.207    42.271    34.770    27.877    23.482    20.291    54.733    29.071    42.261    30.939    13.387    32.223    22.361    25.349    55.411    48.670    40.703    38.507    48.166    38.891    18.929    39.128    25.478    29.981    33.534    34.548    15.586    38.721    49.092    30.301    26.137    33.105    37.940    29.321    48.714    38.852    42.452    20.961    37.196    30.600    40.937    45.102    55.793    36.211    29.585    26.886    30.920    26.013    39.004    48.117    42.453    43.274    36.209    34.946    39.746    30.386    28.904    46.385    55.834    42.381    32.071    36.028    38.668    49.669    31.845    35.618    33.012    26.654    24.268    13.453    28.495    34.619    32.278    15.409    22.865    56.190    39.836    13.619    40.364    47.490    33.831    36.839    46.958    30.205    27.225    46.290    29.712    22.757    27.142    41.536    45.028    26.886    45.740    39.237    29.844    35.748    37.499    53.939    38.702    39.567    31.023    35.086    47.591    56.820    29.168    51.394    35.888    18.850    25.265    41.638    29.924    27.667    24.621    18.259    32.872    31.100    43.885    19.059    22.873    28.586    26.126    54.058    54.127    26.264    35.339    28.347    33.247    29.156    59.308    38.549    43.977    36.335    26.310    49.880    26.163    41.722    25.064    38.218    28.105    27.945    41.001    26.009    26.330    28.812    51.487    36.139    45.650    27.152    38.348    30.325    29.545    17.625    46.541    60.319    22.525    34.547    21.620    29.986    31.923    49.465    26.002    41.281    31.502    31.298    56.908    47.019    31.841    57.097     0.107    37.138    44.910    56.123    32.491    42.482    38.194    38.496    28.405    53.148    19.448    28.699    38.577    51.884    29.711    26.911    36.523    47.061    27.201    48.848    35.195    32.214    13.276    37.803    54.457    28.296    31.777    36.149    22.949    29.220    29.516    39.746    30.875    48.771    28.923    27.351    50.872    27.196    41.646    25.134    28.827    24.448    35.814    27.432    22.231    25.209    27.917    30.892    23.010    32.528    39.826     5.854    46.371    32.796    14.328    33.475    36.695    22.369    40.612    30.732    60.484    13.282    27.927    23.765    32.958    32.584    39.702    28.135    32.049    18.277    32.881    44.422    50.989    29.409    39.217    16.765    40.300    29.309    37.544    36.060    28.145    21.537    33.034    56.780    44.400    42.934    40.597    12.164    49.815     7.388    40.578    34.702    32.879    39.846     9.178    45.324    18.144    39.310    27.752    52.263    29.444    49.147    33.325    47.405    21.242    35.032    48.708    23.690    29.804    41.636    30.079    35.159    26.448    38.234    32.589    13.522    41.138    45.710    36.603    32.054    47.155    36.263    36.986    31.538    35.927    19.656    26.608    53.656     7.841    14.305    39.189    25.483    49.221    40.376    31.740    41.590    33.020    23.931    32.382    31.656    24.887    35.803    32.926    18.299    31.778    42.697    35.166    33.441    27.094    36.414    18.871    35.624    36.035    21.905    28.909    38.755    28.378    50.255    30.204    27.269    33.494    23.112    39.444    38.053    45.150    35.192    36.220    26.551    46.973    42.659    16.685    32.884    42.459    20.560    40.017    30.529    42.051    27.905    42.397    37.605    52.652    29.416    37.778    35.822    41.776    38.526    39.576    17.182    41.169    18.125    44.309    34.047    24.266    29.597    24.080    32.626    41.649    21.113    23.234    24.783    51.053    26.623    12.844    48.118    40.001    25.378    33.328    37.053    30.854    23.002    35.917    16.248    33.642    23.546    40.639    32.053    53.913    40.775    20.869    53.949    29.603    20.979    30.715    62.148    55.162    27.406    10.929    40.314    27.224     9.028    28.125     8.579    39.934    25.655    41.222    49.748    43.873     6.549    31.592    19.183    40.708    14.905    36.485    36.185    29.926    31.612    37.134    23.776    49.891    31.868    14.171    36.635    27.674    32.796    48.315    37.519    22.213    14.115    33.266    17.330    39.823     9.510    26.491    32.217    19.342    37.094    36.992    15.120    39.634    34.761    33.486    37.503    46.363    32.694    32.566    45.119    30.656    51.779    28.112    33.427    54.795    14.303    37.523    43.494    14.124    13.680    17.441    33.201    38.407    35.814    24.000    47.898    25.726    28.844    48.534    27.354    39.645    33.420    32.844    43.115    32.631    56.330    44.544    44.873    28.647    27.331    40.990    43.269    19.779    52.868    23.332    24.127    22.941    13.786    31.148    32.358    43.383    13.419    21.172    30.774    22.733    53.954    22.240    26.231    34.047    37.510    40.984    41.069    31.636    16.230    29.224    25.708    27.937    56.657    32.223    39.593    53.604    50.463    28.289    26.658    50.484    41.660    46.681    60.427    25.218    22.962    28.942    34.084    39.875    43.558    52.378    52.690    42.282     7.910    32.358    45.574    39.357    26.029    41.469    51.173    15.304    26.753    48.873    16.444    28.061    37.910    29.782    29.613    22.701    46.790    17.899    42.071    44.722    21.632    27.864    17.055    49.408    42.052    33.262    21.410    25.631    42.443    43.420    18.111    32.486    43.369    24.275    20.666    25.823    33.403    28.557    48.573    40.877    31.932    28.261    42.881    45.670    40.555    32.470    41.032    46.637    32.164    36.230    13.507    40.973    19.293    16.903    48.045    24.508    50.792    40.413    38.500    47.622    22.188    31.205    22.568    39.610    51.936    31.633    53.729    25.670    23.715    32.089    29.993    21.237    39.100    51.948    12.452    38.537    38.002    38.304    41.144    41.189    15.079    33.229    38.233    15.161    29.952    23.021    44.898    35.256    39.960    28.851    26.691    39.544    27.017    41.015    41.831    38.556    16.984    53.167    42.389    53.299    44.872    29.481    33.269    45.251     6.170    29.996    51.741    28.356    34.470    29.880    15.040    33.083    48.607    25.294    42.070    31.372    35.661    35.251    27.723    36.792    24.070    49.077    38.718    50.875    29.965    40.535    41.782    34.943    32.398    35.268    47.439    35.022    11.792    35.998    40.131    26.609    32.366    39.075    38.345    38.120    51.321    38.326    44.713    40.956    27.949    30.083    25.901    33.174    45.144    27.989    42.051    34.583    38.452    41.954    23.123    41.791    28.461    28.137    23.661    37.301    29.317    18.145    58.504    14.899    53.952    43.027    31.478    39.714    49.747    34.449    26.149    12.383    44.045    30.172    35.497    37.750    23.413    45.433    36.031    35.682    36.914    34.445    23.016    53.350    20.072    34.689    30.095    32.596    34.806    25.266    47.798    26.523    31.411    35.641    35.871    52.742     8.247    45.445    34.481    20.953    24.681    32.855    21.665    41.776    50.761    28.150    18.426    39.375    23.477    49.540    22.014    44.123    33.103    37.888    39.909    38.303    28.406    25.255    33.462    18.654    36.294    27.137    28.377    17.766    35.255    33.810    28.178    43.308    34.555    50.581    37.086    20.345    47.411    29.422    33.842    33.388    33.453    37.189    19.079    36.367    32.670    39.235     7.780    39.106    33.504    29.037    38.528    26.240    24.847    37.509    31.731    35.111     5.058    19.388    32.078    42.280    28.196    21.461    18.816    27.722    27.891    10.791    42.557    48.128    23.703    21.847    42.888    16.851    38.765    22.559    25.877    40.518    21.455    48.042    31.629    26.526    44.599    33.646    35.928    31.870    30.439    31.686    24.167    36.953    26.697    28.083    28.575    35.500    39.857    22.627    36.683    33.197    37.989    53.242    29.874    47.521    28.862    31.814    42.926    18.766    31.148    49.763    34.723    38.346    36.456    49.180    30.571    50.794    41.553    34.107    33.992    40.071    43.002    34.539    34.834    36.741    44.710    18.875    34.196    15.596    27.885    35.325    33.414    33.637    55.276    25.478    36.102    31.941    41.608    40.784    44.903    38.264    21.061    51.468    32.113    27.664    53.611    36.440    24.820    45.601    28.949    36.983    37.437    28.489    21.972    30.497    43.513    36.356    24.776    43.665    28.331    29.468    32.546    30.235    20.287    32.542    29.268    33.791    46.327    29.722    41.630    25.374    44.091    34.000    44.860    44.057    19.143    17.702    28.309    45.498     4.023    30.654    31.752    18.372    34.011    26.292    40.091    24.989    48.239    33.810    34.579    37.099    29.902    26.417    28.547    32.341    19.659    32.983    28.064    36.661    28.489    52.004    24.822    53.866    27.306    38.938    38.888    16.140    41.799    26.418    35.823    24.909    43.816    28.678    22.631    47.493    23.063    35.633    24.854    40.917    24.045    29.274    23.919    36.232    23.084    35.788    33.061    29.104    42.875    42.667    40.993    24.926    58.339    20.407    25.890    30.750    31.043    42.618    33.988    36.656    19.623    41.925    18.520    19.583    38.300    15.368    23.475    37.557    31.600    40.047    26.644    22.092    51.729    15.160    33.601    30.870    23.408    27.171    23.350    20.540    15.263    35.376    24.833    29.490    20.368    24.796    39.030    47.535    25.702    35.780    32.883    22.800    11.797    61.864    27.631    36.291    39.771    31.263    37.326    32.206    22.254    44.931    34.259     6.420    32.818    52.801    41.457    20.239    47.582    41.841    45.042    28.768    38.566    38.277    27.949    49.175    22.856    21.082    31.980    29.526    21.486    42.077    39.691    56.591    30.818    46.873    54.829    39.674     8.589    32.251    25.017    34.259    30.042    38.115    23.920    47.288    22.751    33.975    30.999    27.252    17.928    33.059    27.013    25.038    47.479    23.841    40.132    23.175    40.494    39.616    31.706    22.494    13.776    51.460    55.349    41.364    41.001    32.352    21.237    40.602    40.652    36.579    24.397    21.605    20.065    34.145    41.735    35.616    21.120    43.543    10.221    27.893    30.269    30.788    33.648    27.173    21.004    54.812    28.927    21.806    58.680    26.857    22.968    31.196    23.228    37.384    21.108    40.467    19.151    34.361    26.887    40.090    42.712    34.522    45.919    31.556    27.459    40.005    36.552    32.044    38.666    27.850    28.700    32.848    41.356    44.882    19.404    17.059    29.424    22.252    32.131    32.015    27.260    34.417    36.449    36.967    30.568    41.675    23.684    29.264    29.466    36.762    15.893    45.847    29.021    30.909    40.290    46.889    45.852    24.464    51.832    32.782    26.022    43.938     5.447    44.845    39.201    19.152    29.632    33.788    36.057    32.956    29.530    33.221    40.034    13.935    34.983    35.544    23.586    44.942    26.779    23.563    32.035    24.837    52.316    30.899    38.152    23.931    22.389    34.210    21.006    35.292    45.500    29.173    41.318    28.456    30.579    42.325    32.936    38.759    38.214    38.827    14.797    45.362    17.156    34.131    38.908    31.505    55.081    21.540    28.556    49.815    33.605    20.602    36.532    17.761    18.216    25.954    18.072    66.365    16.940    51.639    19.534    21.058    36.466    38.334    39.208    22.337    45.868    14.590    23.495    15.118    44.054    38.238    42.511    21.237    32.198    49.082    22.693    25.296    42.964    33.345    38.693    35.057    32.083    35.622    40.270    44.659    23.703    32.631    26.185    41.327    20.913    44.669    42.758    23.360    30.552    28.809    40.024    21.863    35.740    36.503    29.900    51.908    31.500    27.675    35.576    27.557    37.346    30.553    41.342    35.171    36.493    36.127    32.212    31.730    26.697    62.364    39.668    32.170    13.947    51.289    17.943    37.592    53.584    30.122    30.287    60.177    36.606    46.533    32.427    19.168    29.410    44.824    30.884    22.501    24.965    45.429    25.293    35.590    30.845    45.164    34.273    12.626    44.415    43.926    47.489    28.906    41.622    40.967    31.159    20.656    53.727    37.071    20.009    30.208    38.517    33.766    32.158    27.270    25.638    36.121    34.540    34.792    30.443    23.898    12.677    17.436    38.875    16.623    26.532    29.690    46.143    17.664    28.310    47.682    26.813    47.960    39.976    39.908    49.985    31.702    46.994    41.696    29.089    30.349    55.896    34.608    46.279     6.577    40.078    19.471    18.972    33.391    33.829    33.865    27.087    29.236    46.898    36.796    20.736    41.855    41.083    41.506    25.901    23.510    31.496    40.779    25.016    36.751    17.285    21.131    21.055    28.479    61.155    43.411    34.240    56.511    17.847    18.862    60.135    31.317    35.018    24.286    38.848    24.866    22.923    22.396    28.486    12.359    35.470    23.157    30.554    43.100    35.522    46.598    25.900    21.833    45.688    22.130    21.091    58.508    21.435    13.730    38.075     7.116    25.046    47.421    34.569    42.338    42.014    23.409    24.598    39.791    40.605    45.774    43.633    41.462    39.651    32.178    37.182    34.881    24.507    32.163    21.382    25.229    48.423    35.131    38.458    42.799    24.464    29.493    30.334    24.920    15.469    31.785    33.471    35.231    40.026    30.748    24.349    45.150    40.744    16.925    30.228    39.633    31.817    40.715    35.079    34.657    34.724    29.068    32.957    51.123     4.385    34.874    32.874    22.267    29.814    36.749    24.054    52.725    26.833    30.818    36.581    35.081    11.510    36.648    15.369    49.670    10.382    40.474    20.581    44.032    38.943    20.512    33.469    39.365    23.200    38.484    31.410    49.202    34.923    37.498    43.326    35.984    23.020    45.001    44.048    11.275    27.454    35.431    32.865    45.393    55.194    38.519    30.538    18.393    43.201    38.724    39.824    25.040    50.502    21.239    37.427    26.550    24.280    19.921    53.826    23.099    47.190    33.568    14.972    28.005    28.599    29.423    29.073    49.531    13.343    47.787    26.566    43.527    13.890    27.710    31.721    23.917    35.618    39.654    33.009    35.755    25.999    20.994    38.647    36.317    22.735    15.446    30.258    28.512    20.247    30.156    49.095    21.480    37.102    29.232    27.828    28.061    38.576    24.930    33.538    24.040    45.158    24.445    34.307     7.954    22.707    22.105    43.909    38.526    36.139    30.404    35.055    37.752    51.527    26.208    32.404    62.759    28.380    39.020    14.000    13.995    49.255    34.742    43.456    17.262    35.361    41.534    40.992    31.239    44.438    32.864    27.414    27.157    37.307    36.321    43.920    16.241    61.678    26.745    40.762    36.319    27.455    32.497    46.739    30.574    46.978    48.530    30.582    34.492    43.426    29.310    23.895    30.914    49.894    20.842    47.200    33.548    42.699    14.818    24.350    20.783    37.774    29.314    45.215    22.412    28.944    25.517    31.614    47.870    29.325    21.029    18.303    21.794    21.343    35.519    29.312    27.840    44.204    23.363    27.818    32.047    18.947    32.263    39.703    35.615    21.480    38.722    39.456    37.920    23.513    41.520    14.948    49.788    26.416    37.167    33.656    19.797    21.503    43.454    15.545    21.663    28.759    31.831    25.250    40.643    26.986    29.128    25.751    24.844    30.859    15.979    36.343    31.998    45.578    28.730    34.509    36.627    26.795    45.467    24.689    41.031    24.044    54.618    18.916    33.370    28.187    47.927    30.387    30.032    26.552    41.275    26.989    40.366    20.325    37.507    56.845    22.373    31.324    19.147    34.799    31.527    34.537    46.539    28.391    27.232    30.316    31.762    45.614    39.866    26.212    41.675    32.777    37.507    21.041    39.484    24.882    38.345    47.210    17.840    35.316    37.965    45.828    29.639    28.805    37.181    41.674    48.889    32.566    30.858    35.921    37.088    38.387    34.978    34.768    36.424    44.164    39.815    38.267    37.643    41.542    41.228    28.639    22.309    22.030    25.380    34.171    32.427    38.939    34.394    13.879    39.528    24.060    20.925    29.262    30.912    40.995    51.241    29.386    34.822    21.350    47.001    32.270    53.316    36.341    28.463    32.560    70.172    11.704    30.130    47.630    11.334    50.517    39.424    26.772    35.728    41.435    23.835    20.584    30.464    40.717    37.102    36.594    32.542    35.122    29.958    26.371    45.990    38.041    31.815     4.511    32.322    36.340    34.885     5.357    38.505    30.622    36.038    16.844    45.713    23.340    38.497    28.115    40.421    39.952    24.255    39.641    36.310    25.225    39.235    40.587    46.189    23.022    32.160    34.092    21.189    41.713    26.795    43.090    23.266    35.122    28.159    37.366    19.448    33.347    40.497    28.626    32.937    36.216    35.897    16.526    40.080    15.171    38.721    57.081    36.216    28.659    25.557    34.724    40.517    40.146    28.435    28.545    35.294    62.025    31.864    44.499    45.494    38.540    24.794    42.140    38.979    32.851    31.480    22.947    30.768    27.887    44.013    28.716    37.791    29.331    28.525    34.475    43.892    21.826    33.199    27.335    31.825    16.626    22.561    39.389    30.579    27.988    36.491    40.009    39.414    29.232    12.943    27.482    29.214    43.085    30.423    32.798    44.960    55.284    35.722     9.572    39.430    37.327    14.258    26.931    30.716    10.257    42.082    41.433    26.277    16.371    32.348    38.634    26.716    27.583    18.754    42.701    26.366    41.344    31.584    47.416    38.545    18.426    27.698    25.634    49.285    34.461    31.630    42.856    38.394    47.855    17.312    32.901    43.513    33.023    21.128    48.020    19.499    39.694    30.226    30.493    26.975    52.294    15.361    19.251    21.947    31.432    26.728    36.860    17.114    21.506     3.050    16.501    34.299    24.654    39.396    21.853    40.574    43.745    38.198    26.374    40.625    47.933    43.612    26.509    27.189    50.593    13.154    44.421    37.261    44.448    28.103    30.004    38.152    30.059    41.781    46.711    15.406    27.330    22.622    33.839    36.568    28.687    41.012    53.750    23.301    32.128    52.667    45.263    27.722    40.259    20.334    57.962    41.442    40.757    55.974    27.958    40.356    16.757    34.816    22.408    27.193    40.003    27.346    39.460    19.996    39.061    31.543    34.246    33.362    50.589    27.758    35.530    36.841    46.678    48.168    40.639    21.648    38.706    22.019    32.161    16.212    30.383    36.488    25.671    40.488    22.484    43.312    69.311    14.939    34.211    28.409    43.518    28.591    21.834    37.343    35.323    44.843    32.436    24.801    41.465    31.378    24.231    32.413    33.476    43.272    32.757    36.444    35.824    37.891    45.389    36.348    36.616    25.318    36.895    48.517    21.321    30.162    25.146    38.687    50.161    19.290    30.292    39.502    26.556    20.581    48.661    35.570    23.118    33.292    27.243    22.826    33.429    26.233    26.081    15.652    45.713    33.380    21.167    30.136     9.328    47.927    42.380    20.691    25.317    24.636    41.340    25.322    37.899    34.545    32.581    35.346    46.175    37.492    30.650    35.665    53.207    28.324    24.719    36.694    34.914    13.580    25.906    34.766    43.001    36.167    44.462    13.557    41.449    33.559    32.648    37.016    36.354    38.941    39.440    28.167    29.268    41.321    36.988    25.167    25.094    34.501    40.956    25.581    49.756    43.684    33.671    25.846    38.086    17.779    29.041    43.375    10.287    30.199    38.277    30.842    28.031    32.513    34.585    36.165    31.477    22.442    31.574    38.184    29.830    51.284    39.198    19.678    20.178    20.453    26.418    39.736    29.205    41.304    29.035    27.882    48.489    27.665    57.027    14.826    32.672    20.188    44.210    35.893    40.885    34.313    42.232    48.426    30.666     8.227    34.353    38.523    30.122    25.805    31.359    30.688    41.164    38.500    28.992    22.845    22.626    42.612    33.542    44.027    39.507    40.626    30.421    30.626    37.891    31.499    43.938    37.043    42.916    36.225    47.962     9.231    48.288    17.877    41.595    16.891    35.346    23.073    18.203    53.211    37.039    46.792    32.223    44.832    33.646    22.393    18.095    23.701    36.388    33.753    33.648    25.110    40.850    27.100    21.581    46.595    25.978    19.477    34.314    10.587    13.717    37.681    28.787    20.233    22.991    31.930    35.069    32.254    36.708    22.830    16.303     7.203    12.645    30.600    39.267    18.151    20.221    39.174    32.962    40.628    41.530    33.836    26.054    35.610    25.142    33.394    21.990    36.841    23.325    44.804    14.978    47.848    28.330    56.328    34.308    28.571    33.964    52.980     7.944    17.700    28.072    25.305    19.845    22.993    31.628    36.750    48.404    32.869    27.244    37.963    14.532    31.682    23.624    38.913    55.558    51.345    25.173    41.302    27.490    23.626    33.178     5.484    39.126    29.968    52.181    11.720    38.095    24.805    34.805    20.556    35.830    29.681    15.968    42.736    35.849    28.828    29.575    32.315    23.133    40.810    34.632    29.304    25.363    31.268    33.861    20.867    20.967    41.764    28.017    38.607    31.250    53.833    11.381    27.760    31.023    47.650    25.110    21.063    44.738    33.997    38.048    32.438    21.506    45.274    21.732    28.927    24.571    14.542     5.536    36.896    30.046    37.927    27.038    35.948    27.985    27.893    18.155    34.744    31.172    50.446    50.670    37.456    23.271    32.464    21.752    43.859    36.030    38.983    40.812    22.419    46.802    36.533    26.559    36.565    22.152    48.815    25.883    35.613    17.718    36.429    35.806    40.197    36.999    33.464    28.866    52.722    41.585    34.849    28.868    35.761    35.022    27.431    20.923    28.372    28.215    40.577    34.570    36.752    35.526    26.272    36.996    20.729    27.222    42.109    25.095    46.543    28.437    24.447    14.689    28.628    25.209    35.383    23.848    18.347    30.174    38.191    28.474    28.759    22.486    36.532    28.923    39.416     9.623    33.430    39.889    23.201    52.565    32.506    27.392    22.762    21.956    24.436    29.311    21.062    36.408    36.794    54.667    38.924    38.755    29.409    24.493    16.424    10.648    38.503    20.939    26.070    34.596    24.113    28.750    38.707    33.515    23.854    23.957    33.858     2.836    37.157    23.701    15.518    20.944    42.607    30.902    37.148    35.159    49.910    41.084    42.479    52.764    27.739    37.870    33.808    27.460    15.087    23.313    37.276    30.705    23.869    26.426    31.067    22.421    28.486    57.627    29.024    38.257    44.192    30.264    25.280    19.815    40.314    34.674    22.549    41.471    38.662    40.500    28.420    37.712    30.095    25.675    29.368    36.598    13.407    25.347    19.739    17.966    26.162    32.255    30.598    32.179    46.048    37.327    38.011    24.316    31.636    40.058    24.488    23.545    26.763    41.272    22.440    42.282    34.151    19.171    32.220    19.851    37.802    20.542    23.469    23.409    33.690    19.837    46.585    14.338    44.930    34.850    29.468    43.227    36.970    51.418    31.435    15.555    37.599    41.823    14.984    66.311    18.405    49.776    29.731    39.549    37.107    31.554    35.187    16.586    31.683    24.992    26.210    27.258    26.655    17.760    53.268    36.038    30.652    40.316    29.663    14.579    60.614    24.173    35.064    29.473    31.058    37.480    37.165    24.317    31.751    31.448    38.884    34.731    30.521    40.022    39.416    23.000    36.296    38.544    42.798    11.804    43.869    41.420    25.248    32.316    23.572    39.312    27.382    26.416    47.004    35.477    19.995    34.796    42.168    33.703    30.232    29.464    29.154    41.944    26.551    31.135    47.185    40.647    55.168    10.380    36.620    40.504    43.772    35.117    25.887    50.238    15.814    44.335    33.366    34.872    30.411    15.765    27.893    24.001    30.583    47.075    32.691    34.803    30.042    54.087    29.516    22.181    19.929    37.702    51.331    25.117    44.475    17.666    31.133    51.034    18.416    30.421    25.150    34.531    47.346    20.574    41.541    32.774    30.122    45.274    43.605    45.110    37.289    27.655    23.369    38.403    18.350    14.579    53.424    20.049    67.310    27.494    37.220    56.843    28.831    41.043    36.015    46.478    28.778    33.630    26.157    15.827    27.950    45.284    36.424    41.306    21.574    28.782    39.505    13.793    17.743    42.534    18.762    35.897    39.138    42.454    24.378    42.096    12.954    32.558    37.159    39.332    31.217    27.782    26.533    29.464    26.515    27.085    46.783    21.266    18.058    20.397    39.086    36.312    27.562    30.063    29.135    46.722    16.173    26.513    19.213    48.704    13.352    54.297    27.851    39.323    31.441    39.336     7.561    54.031    52.053    48.153    38.663    31.734    44.337    27.519    35.819    60.713    41.446    34.815    37.590    51.573    20.442    28.009    26.695    24.987    48.019    34.407    24.243    42.844    16.815    10.247    27.691    56.738    30.587    32.590    45.663    52.267    35.638    33.658    20.491    40.982    31.301    33.928    43.821    34.163    21.529    24.794    38.304    26.799    31.535    24.838    49.830    34.995    22.194    22.046    45.983    32.232    20.348    33.501    20.120    42.186    21.819    39.957    31.093    36.186    26.382    24.230    47.244    38.456    27.614    30.175    48.184    48.975    34.605    46.179    12.005    44.539    27.542    48.593    35.644    23.821    34.706    22.442    17.926    24.839    34.417    36.075    32.825    21.150    40.670    34.279    44.273    32.468    40.005    41.901    31.308    25.443    35.787    21.090    42.210    21.942    32.463     8.695    49.803    23.537    33.228    41.310    23.095    41.481    25.948    33.533    25.978    33.409    38.402    26.654    21.423    26.757    21.488    28.715    35.437    24.180    29.945    32.240    16.006    22.937    55.955    35.303    35.727    34.102    46.103    36.781    34.692    26.016    41.080    29.201    30.939    17.347    40.497     6.398     9.624    53.865     9.240    18.650    44.319    17.690    28.339    51.995    25.225    43.046    18.456    35.560    35.294    25.349    24.817    55.942    20.998    20.290    33.649    31.370    37.469    28.746    31.958    27.568    38.204    51.989    40.691    30.740    19.112    13.826    34.446    27.255    47.279    36.662    26.073    23.643    40.303    28.886    25.544    36.829    40.669    43.609    51.072    32.777    15.805    45.393    26.361    30.407    42.478    15.894    37.037    37.090    17.823    29.604    37.363    31.092     9.190    37.756    52.224    40.239    35.886    30.570    24.632    45.687    34.359    25.256    34.086    30.895    35.727    27.024    31.291    36.231    35.415    25.559    45.874    45.419    26.993    34.333    32.699    33.838    33.593    21.911    32.528    24.428    32.914    50.917    22.717    23.059    24.950    24.640    24.197    26.499    27.080    24.793    21.842    23.708    19.369    23.519    10.144    16.666    36.204    43.838    20.790    42.090    42.576    30.002    31.980    33.371    38.134    18.264    43.639    27.609    57.604    41.327    38.811    31.310    36.784    13.456    27.820    35.582    31.497    42.398    46.722    39.147    38.875    19.707    45.905    26.411    37.504    27.647    39.934    33.387    20.726    17.995    14.532    35.656    33.931    20.039    34.674    41.279    50.558    28.864    42.821    23.320    33.521    11.296    32.770    24.401    20.995    36.939     7.435    36.165     5.291    27.057    40.154    47.906    41.868    15.792    28.915    39.705    28.485    26.869     2.915    33.493    19.291    24.356    16.232    48.363    31.861    37.174    22.887    44.604    26.522    24.866    39.035    13.795    19.906    40.259    26.251    57.026    25.770    17.420    52.343    40.549    40.022    25.462    31.433    36.790    54.976    41.321    18.899    25.833    32.894    37.888    49.081    47.916    24.305    51.460    13.018    35.531    44.371    48.357    26.748    36.374    31.216    41.516    37.971    29.522    53.429    36.818    23.205    32.401    36.206    28.743    38.883    43.772    27.360    53.037    32.681    30.739    20.036    49.308    26.970    29.307    14.780    51.623     8.515    38.049    30.457    28.561    32.438    44.614    43.328    30.489    42.441    17.204    17.412    44.015    13.741    44.509    20.571    41.313    33.676    38.017    40.266    40.924    19.668    41.290    10.759    58.605    30.971    30.969    36.454    30.035    24.772    28.682     7.247    38.493    29.194    30.211    26.985    21.094    32.986    10.611    26.012    23.942    36.030    30.029    35.346    17.397    33.359    28.147    49.592    23.219    21.824    35.668    24.203    28.935    39.489    39.104    36.073    46.475    23.321    29.019    35.186    31.439    37.096    37.824    12.438    31.694    41.891    42.932    35.398    38.740    32.809    49.735    42.714    24.849    28.847    41.453    49.036    15.488    40.906    26.291    33.231    19.663    28.555    44.288     8.930    41.457    40.169    28.592    41.941    26.737    28.319    27.265    31.820    21.929    33.504    37.786    37.853    38.613    30.967    33.169    53.891    48.671    36.859    48.055    51.357    32.114    42.766     7.482    28.046    35.200    20.780    37.839    14.162    58.274    21.983    42.706    18.912    46.336    32.690    36.834    39.969    42.883    16.144    30.973    21.834    45.295    40.116    34.249    39.852    14.810    36.751    23.994    17.530    25.932    36.774    11.392    22.485    42.556    35.418    34.404    32.911    36.806    21.272    46.829    23.111    37.565    34.133    38.651    22.340    50.511    35.809    46.673    39.236    23.511    23.897    36.528    40.818    44.962    33.534    30.195    18.130    25.434    37.254    57.726    47.905    49.331    46.663    31.692    12.099    35.276    52.421    26.384    39.522    40.975    26.617    48.586    35.797    35.879    34.974    30.019    31.078    41.331    34.334    37.920    41.303    48.316    26.229    32.770    44.159    27.468    37.577    21.253    47.681    43.357    43.689    39.837    33.651    44.731    23.531    34.729    47.609    24.669    26.616    33.363    13.103    27.549    52.808    37.658    18.706    36.464    26.629    30.987    32.486    29.926    33.842    40.733    24.256    27.639    36.958    11.593    39.576    38.481    32.577    34.329    43.655    38.311    46.344    31.317    38.353    26.961    40.620    35.114    20.207    41.219    31.557    37.691    21.682    39.174    50.751    32.629    20.641    34.470    42.993    51.597    29.401    38.050    20.173    23.615    38.285    30.332    42.277    15.157    30.215    11.896    40.702    16.766    22.782    37.533    43.454    53.123    31.942    32.124    22.682    53.111    25.677    27.787    38.521    35.604    19.930    29.269    29.559    29.454    32.922    39.608    29.197    20.864    33.745    58.714     6.379    48.795    25.940    23.397    25.586    35.591    22.951    30.943    52.351    44.975    22.955    35.215    31.873    36.974    39.910    19.330    38.425    49.856    11.050    50.665    21.862    61.779    23.560    27.934    37.084    28.168    31.460    17.957    28.614    45.573    26.914    19.694    33.715    30.261    45.464    13.496    35.382    13.976    39.034    13.716    18.912    47.326    40.359    22.816    48.213    41.707    65.537    24.852    24.265    29.549    49.043    17.156    36.469    25.394    33.806    36.522    20.088    31.848    36.997    50.881    19.452    36.474    37.329    30.805    24.445    41.789    32.117    33.111    11.509    42.135    12.141    38.484    34.921    41.705    42.121    38.692    23.724    35.516    31.525    42.033    44.673    43.953    51.517    25.587    23.489    34.747    51.968    25.386    25.951    34.100    45.490    26.019    32.073    31.425    33.444    15.963    42.013    23.122    39.885    35.944    44.761    49.413    31.996    54.716    33.360    46.630    30.671    25.054    24.498    42.521    35.876    32.520    25.784    29.208    37.186    30.785    36.091    31.128    42.555    23.544    48.841    43.761    15.253    28.774    37.431    32.445    22.755    14.873    39.530    29.521    44.284    13.615    27.376    24.762    23.491    47.617    56.515    30.427    47.679    46.881    23.436    13.351    46.689    20.480    41.814    55.014    35.988    32.838    37.871    31.808    54.054    37.794    15.780    47.703    25.534    49.742    31.448    27.675    29.638    28.809    34.805    62.711    18.868    32.467    18.877    30.214    16.900    28.203    50.283    26.077    14.555    21.036    17.493    38.109    30.597    20.718    29.570    49.517    50.549    40.889    36.960    22.209    26.418    19.353    36.141    35.537    29.127    23.333    46.359    24.340    37.217    43.929    11.048    59.449    30.372    44.515    35.693    13.771    30.403    44.254    34.369    22.141    47.886    15.966    23.039    52.627    28.002    33.065    43.887    13.151    39.159    11.512    36.108    35.260    53.147    17.545    23.910    22.585    14.739    37.959    44.843    20.993    49.035    26.411    45.604    23.172    42.489    21.467    38.135    46.247    23.670    31.760    23.397    30.032    53.030    23.844    38.307    36.471    46.229    48.717    34.766    40.769    38.363    31.604    42.379    22.480    42.222    53.509    40.882    40.035    42.077    25.969    31.293    43.448    28.655    31.732    28.452    13.955    25.663    41.750    39.322    43.350    35.215    32.922    23.530    36.575    15.560    33.737    54.778    26.236    39.885    26.220    37.353    28.235    43.900    34.486    37.498    21.675    31.502    33.820    40.286     5.330    38.523    35.553    21.569    36.268    42.411    21.930    39.692    12.556    56.367    35.058     7.686    31.698    38.083    29.713    31.919    25.885    34.000    19.990    33.378    20.347    48.021    37.463    30.759    22.238    32.435    28.326    14.917    39.289    22.951    21.796    27.191     8.464    42.510    37.321    32.144    33.337    12.907    32.024    30.048    41.382    36.225    16.890    35.578    45.266    26.018    16.604    53.974     8.962    39.839    28.792    23.425    26.749    27.351    30.135    44.858    21.641    24.319    31.695     8.908    35.927    43.148    12.495    25.363    35.538    17.643    36.224    23.415    40.685    35.903    41.793    26.308    20.988     6.880    55.131    31.829    32.112    34.900    29.600    27.483    24.104    32.475    22.869    37.492    31.405    41.053    31.076    26.888    40.139    29.997    41.435    34.430    21.326    20.828     8.785    54.338    18.447    33.402    33.098    28.219     9.348    33.226    42.555    32.002     6.571    34.420    10.041    39.002    22.943    28.030    38.986    26.784    31.063    24.546    42.592    12.895    26.381    18.604    19.375    33.063    21.356    53.163    30.095    22.198    48.041    39.241    32.550    45.586    12.839    31.047    39.253    26.727    35.943    29.890    29.445    36.299    77.468    34.337    15.151    39.970    25.846    32.429    37.058    27.591    32.449    15.141    20.137    16.916    46.181    16.723    24.262    22.482    35.744    32.579    17.793    39.723    37.311    39.851    32.995    31.551    27.456    33.709    31.753    46.105    33.245    33.878    18.500    51.660    20.061    47.560    34.601    32.911    34.145    57.463    28.703    43.225    40.647    46.854    43.115    37.222    22.553    33.404    47.086    44.001    30.420    28.718    25.835    48.801    19.662    40.152    30.968    18.159    52.103    48.174    29.182    34.701    36.371    19.269    31.082    40.398    24.746    26.588    21.250    55.462    19.515    28.390    29.506    21.011    38.703    30.998    57.885    31.644    33.636    34.845    28.253    45.996    45.925    26.556    29.608    30.198    34.461    36.088    42.465    37.701    14.845    20.999    38.109    27.480    34.044    41.416    56.680    41.132    31.669    21.561    25.794    47.942    21.322    46.503    54.640    25.741    22.416    25.121    25.177    29.782    51.311    32.221    42.179    34.925    18.334    36.069    42.379    41.092    31.947    35.457    44.858    28.132    27.925    48.027    38.203    13.601    48.973    26.800    36.556    17.102    51.043    41.947    29.072    17.038    23.828    29.794    14.114    45.254    18.516    65.524    37.395    35.208    33.145    41.520    47.105    20.744    36.170    40.828    45.554    19.931    33.320    34.987    22.984    43.028    15.846    43.022    39.621    29.120    43.435    38.074    30.373    27.159    21.308    25.255    33.859    29.165    45.286    37.825    21.546    31.954    21.323    19.257    42.471    33.408    35.998    42.850    11.026    31.338    30.421    36.643    30.851    20.992    39.765    42.435    41.711    28.397    18.386    37.399    14.742    27.679    43.980    25.153    34.913    36.843    20.384    23.412    29.489    48.160    38.389    26.133    31.251    25.045    25.199    36.072    39.062    18.536    39.947    37.751    28.057    36.567    45.789    17.263    43.448    30.851    39.869    33.663    19.198    27.977    25.863    21.759    50.589    35.833    33.926    26.321    30.366    34.025    30.818    25.612     3.540    26.024    20.113    28.362    37.245    34.527     8.774    44.640    51.123    30.035    41.175    28.922    31.301    29.405    34.713    32.428    31.368    28.889    15.569    10.664    49.968    40.707    37.029    51.700    44.971    37.762    31.973     7.517    40.519    55.744    27.760    20.687    21.453    40.428    16.365    55.315    32.889    41.824    36.728    14.579    42.440    26.477    40.175    36.680    35.611    26.892    47.237    29.588    45.465    27.312    26.228    24.682    42.487    30.184    32.214    18.889    42.839    25.910    30.433    47.749    21.965    36.172    37.899    23.178    23.423    28.995    41.597    34.222    44.151    45.339    42.452    33.815    33.670    23.179    18.435    32.665    43.264    26.184    34.435    25.938    43.981    25.018    29.688    17.632    37.174    31.407    34.695    44.170    24.029    15.005    47.035    29.894    22.494    27.131    31.106    33.132    37.256    45.833    52.652    28.166    25.207    48.507    28.661    15.184    26.888    36.357    45.458    40.496    30.098    40.964    26.918    39.107    27.338    38.007    26.184    50.238    29.882    43.573    19.651    32.811    31.764    41.340    46.901    41.324    18.549    27.270    50.187    29.552    51.731    31.796    31.920    43.237    42.063    29.308    35.993    38.646    33.609    28.904    40.391    20.420    46.446    24.309    20.848    32.382    38.461    48.539    23.698    28.242    19.350    43.865    42.215    29.120    22.324    31.863    30.146    41.330    40.773    18.510    33.440    31.154    35.582    53.693    36.650    31.181    54.688    23.462    32.886    40.404    47.769    44.359    39.805    61.508    31.108    31.073    32.460    42.274    31.517     8.144    30.079    39.377    24.893    40.046    36.567    25.232    31.009    35.577    35.161    29.147    37.187    39.549    43.031    35.166    44.970    47.759    45.684    46.360    20.786    32.752    44.942    24.718    29.662    25.881    24.421    35.976    41.336    18.043    36.991    23.459    35.643    42.759    39.115    20.502    23.116    40.797    33.795    46.397    39.785    47.031    27.869    44.916    43.915    12.176    39.099    38.055    26.330    40.225    34.139    29.878    46.144    25.141    22.961    40.202    44.128    27.543    31.023    39.499    32.258    26.355    21.104    40.222    17.278    25.350    24.511    46.553    37.951    40.716    29.038    30.015    17.094    24.299    27.371    44.586    34.949    44.397    50.248    23.627    33.900    53.285    45.282    27.600    45.434    36.421    27.657    24.325    37.001    26.293    41.587    32.011    30.961    35.190    25.375    38.356    18.903    28.672    34.032    43.682    40.478    40.599    39.192    21.010    30.817    39.409    35.723    48.862    30.217    32.017    23.659    47.117    41.956    37.678    15.349    31.804    33.884    53.095    35.249    35.936    26.275    33.332    47.445    37.376    40.351    32.985     9.234    27.831    37.423    16.204    28.281    44.028    32.569    47.089    18.961    47.566    42.057    49.211    41.221    32.484    10.131    38.077    27.193    19.478    45.314    40.927    17.191    32.591    17.990    36.179    41.336    24.684    43.386    50.185    28.530    28.496    34.561    41.997    36.987    48.278    18.047    31.247    32.080    35.450    31.271    40.391    47.167    36.221    63.139    46.066    24.940    17.432    27.745    57.446    33.436    22.045    46.032    24.920    31.758    45.011    54.796    27.237    26.710    55.844    33.347    40.604    58.406    43.236    48.872    18.353    42.149    27.469    35.617    40.831    35.363    60.333    18.128    23.928    41.098    34.059    55.707    33.234    39.736    35.439    42.952    39.150    32.668    32.636    17.275    32.636    13.471    35.930    24.893    44.186    35.975    23.686    34.265    42.058    42.565    26.304    46.850    47.847    42.658    29.948    45.681    18.597    36.883    39.964    39.893    28.064    40.135    44.522    13.990    34.626    49.970    29.019    33.319    30.727    38.434    37.693    39.056    29.584    28.584    49.151    47.786    35.610    33.777    39.030    31.942    29.054    20.902    32.787    38.019    44.492    53.279    33.917    56.947    37.201    37.404    45.332    57.767    29.795    52.537    38.226    51.135    46.853    35.754    28.900    18.427    20.347    24.982    46.797    31.136    42.368    35.993    19.822    40.142    27.212    42.335    39.843    35.988    21.691    45.827    36.125    21.989    32.981    36.090    45.997    37.884    40.310    49.552    21.301    29.521    20.427     9.548    13.922    20.002    31.647    37.539    18.456    36.327    21.675    37.601    35.696    37.258    35.507    28.137    17.823    28.846    40.092    22.118    45.216    41.358    21.627    45.016    31.817    42.301    35.128    37.056    13.527    40.113    27.126    38.674    37.499    39.813    29.431    32.878    42.374    35.632    31.176    32.907    26.893    40.801    19.888    49.685    17.725    46.941    12.382    39.979    39.354    25.095    28.077    53.181    27.136    16.809    40.202    33.055    39.461    45.286    24.673    27.585    29.679    20.746    33.317    30.759    26.071    37.568    29.872    39.651    10.020    45.417    31.965    26.187    46.320    31.331    17.677    23.416    38.584    49.011    42.746    26.345    42.742    28.979    29.151    36.923    37.942    17.959    36.818    26.793    34.676    10.091    21.094    43.740    26.450    37.456    43.025    28.307    50.853    27.010    25.090    28.281    20.492    40.777    45.415    27.117    25.286    28.836    26.534    27.384    22.230    21.966    26.197    32.752    47.259    24.604    25.339    22.749    32.106    13.224    42.207    50.599    37.525    33.778    40.400    36.617    56.923    21.034    37.765    13.305    26.293    35.087    28.920    35.851    35.759     5.894    47.127    27.979    41.805    29.889    32.054    12.449    48.707    29.163    35.963    34.962    36.916    35.941    31.597    30.787    24.085    36.246    28.648    48.593    36.057    31.598    35.598    28.956    27.694    22.529    25.694    51.204    28.395    36.513    31.966    27.906    31.468    39.492    29.359    36.987    31.765    44.187    22.789    45.086    23.336    27.272     7.936    39.011    29.181    42.528    40.613    37.139    48.993    38.723    36.533    28.407    45.541    24.232    30.173    49.243    40.331    27.916    20.860    30.184    26.444    32.817    29.989    43.651    16.134    32.887    27.819    46.748    31.582    41.064    35.767    39.011    34.785    23.088    28.851    39.183    36.659    43.516    29.552    27.636    38.659    36.849    22.952    52.629    17.963    18.510    44.964    47.093    27.638    51.264    29.480    31.852    26.257    39.014    15.141    39.173    23.692    28.356    34.658    34.483    29.866    39.196    47.575    36.839    45.871    40.438    42.145    29.556    22.096    41.439    31.384    31.121    34.050    40.412    48.847    43.616    45.571    32.533    41.101    40.484    44.248    32.790    33.624    44.191    50.897    46.907    46.143    20.358    39.677    50.224    56.630    36.440    39.915    40.135    30.880    12.658    33.591    27.822    50.151    38.312    28.972    20.984    33.312    37.535    37.489    33.850    19.888    47.607    33.131    51.651    37.236    29.025    33.336    32.670    45.309    39.216    22.419    41.811    25.744    35.466    44.774    34.388    16.952    20.889    27.126    16.517    35.297    30.327    18.521    41.580    49.192    34.235    38.460    19.130    32.911    37.946    54.830    25.019    34.648    24.483    16.327    50.598    36.098    23.455    44.940    40.223    33.171    45.936    31.744    19.756    31.543    31.481    27.109    31.588    30.289    48.580    39.567    40.528    30.278    23.707    45.099    50.542    31.426    45.921    38.493    37.457    22.592    24.005    45.170    32.187    34.620     7.812    16.537    22.377    21.166    29.630    36.272    13.109    37.670    21.891    27.227    40.401    30.641    40.681    34.710    30.604    30.616    50.082    40.791    26.819    54.902    59.854    37.214    46.819    52.363    19.152    44.859    22.138    30.263    46.987    26.259    34.007    34.997    27.998    48.706    36.771    33.921    37.336    54.510    27.564    31.561    28.032    56.650    36.427    26.125    33.821    37.074    43.131    23.422    37.260    31.057    28.302    47.679    21.828    38.290    32.886    20.705    45.388     0.817    32.156    32.455    30.739    29.106    36.361    21.881    29.238    34.241    27.201    36.386    40.576    23.758    22.797    33.768    20.341    47.399    38.579    23.610    37.642    25.634    38.458    21.884    30.389    23.932    26.394    39.194    33.656    26.236    29.619    51.126    26.982    36.190    40.710    31.763    43.865    32.954    51.990    31.891    10.718    49.107    28.608     6.588    34.191    44.167    25.920    38.196    57.131    31.282    24.530    26.221    43.176    40.731    27.946    55.547    26.603    42.119    33.768    49.737    34.475    52.884    30.617    41.920    23.089    31.246    28.202    30.201    27.299    38.797    30.768    49.044    16.682    29.006    45.016    39.837    20.497    23.113    42.754    27.722    26.745    33.629    38.931    43.017    16.620    34.791    25.730    26.582    45.067    27.460    13.586    32.169    25.292    39.170    31.653    22.549    37.832    41.214    51.119    34.730    21.905    24.826    42.365    26.644    21.814    43.848    44.853    38.722    34.919    31.635    16.817    19.847    16.349    19.119    40.899    37.900    27.992    51.890    45.179    28.651    36.816    19.034    29.333    35.052    38.508    46.505    27.982    37.724    32.692    27.101    47.191    25.260    37.412    31.029    33.574    29.450    61.063    12.139    32.848    44.417    17.146    28.835    18.409    39.397    18.002    25.482    30.394    46.873    23.568    33.304    43.372    46.193    30.476    28.688    41.037    27.693    17.711    29.617    37.061    24.398    17.235    18.412    24.704     7.022    17.390    33.587    21.690    34.878    28.749    10.318    18.273    46.465    20.133    24.396    34.168    40.704    47.151    34.190    39.604    12.675    34.060    36.518    31.926    37.883     6.615    18.687    35.151    18.248    42.836    28.100    16.410    32.909    39.078    44.540    36.980    29.749    18.598    42.430    14.849    25.926    15.238    41.259    35.047    32.475    35.521    22.598    31.769    29.986    31.837    21.563    49.076    36.361    39.458    35.153    29.013    36.544    19.939    35.701    36.412    43.827    22.665    31.938    40.883    33.404    18.086    19.184    58.207    52.383    48.567    51.230    47.506    25.777    44.622    28.672    47.874    32.829    25.243    21.748    23.850    27.861    27.085    36.245    29.120    36.981    37.980    28.223    30.178    27.213    28.403    27.458    13.207    38.495    34.976    34.051    44.046    51.270    35.988    26.394     8.141    39.550    31.516    23.837    39.622    42.167    40.133    34.229    21.496    17.703    35.339    25.727    36.599    24.534    31.237    11.685    33.814    33.769    18.954    40.725    51.965    31.619    32.623    20.884    36.552    29.324    30.154    21.750    37.380    24.228    33.812    38.910    22.238    54.953    16.052    28.817    38.986    37.414    35.946    41.596    25.819    47.188    38.177    50.022    28.002    51.389    31.193    33.782    33.266    44.059    35.900    44.723    19.592    30.809    11.974    27.725    13.717    45.110    21.448    38.919    25.228    40.850    27.684    42.364    18.592    35.397    33.103    57.626    46.969    45.529    51.257    31.918    39.139    31.345    35.472    26.151    37.150    24.420    53.594    16.586    42.015    40.107    26.976    30.833    38.379    12.913    45.661    25.198    34.661    29.830    26.280    31.721    62.819    51.768    39.695    56.098    39.154    41.065    31.212    50.061    33.733    27.427    18.799    40.775    18.015    28.021    39.556    42.035    30.063    29.043    38.130    46.994    46.364    22.415    13.386    26.327    46.085    30.410    38.649    42.256    37.471    45.974    55.285    24.580    43.420    49.001    23.892    25.238    36.265    25.192    27.413    38.992    27.985    36.344    39.289    22.693    43.851    23.802    30.561    21.634    30.393    35.046    41.340    24.266    35.145    41.640     7.087    49.112    12.069    36.294    32.845    17.535    11.310    31.138    38.188    22.940    35.877    33.421    49.034    30.257    20.615    24.022    32.749    29.317    40.487    28.795    16.584    30.526    45.076    34.003    33.572    46.012    26.939    50.622    16.412    24.587    24.591    14.764    23.009    13.644    29.515    50.668    21.267    23.518    25.097    32.138    42.557    31.528    47.757    34.635    23.931    37.154    49.291    52.422    19.929    40.927    31.165    54.478    50.589    20.989    44.771    24.373    38.163    28.867    30.701    34.841    39.949    27.315    51.739    17.331    22.602    26.098    44.041    28.808    24.759    35.777    28.554    27.102    23.715    45.293    32.370    34.514    52.699    29.327    43.455    35.427    35.810    56.793    28.374    33.363    46.634    48.986    40.642    42.136    44.603    36.508    39.704    19.878    23.792    46.148    40.102    55.353    28.137    34.507    26.586    48.369    32.400    48.307    18.917    27.760    22.891    31.370    44.383    18.191    27.935    39.938    24.729    36.711    47.428    13.425    35.571    51.064    14.162    42.096    22.438    28.846    38.949    27.523    30.920    43.495    44.899    35.057    43.647    12.204    27.680    48.303    42.683    40.660    46.662    45.925    26.593    26.844    40.255    29.280    44.898    24.183    38.627    33.892    19.323    35.202    37.977    24.299    34.048    51.711    20.879    62.822    48.289    24.786    37.282    16.023    34.015    20.711    29.472    19.763    40.247    27.504    48.590    15.877    30.725    35.223    36.405    22.663    21.684    42.009    46.915    29.699    26.935    29.390    33.136    33.479    13.599    37.555    23.539    40.536    30.726    39.613    23.980    37.781    28.205    37.986    51.788    25.135    18.402    40.668    23.884    33.704    27.793    51.252    43.131    45.074    42.067    19.909    27.480    34.908    36.087    40.473    57.564    42.972    10.243    36.772    33.600    42.231    28.965    46.756    19.367    25.912    19.118    47.106    36.675    43.778    33.424    38.735    18.065    54.483    21.917    42.098    26.353    30.207    53.305    27.124    27.613    27.477    26.666    24.133    27.922    30.808    25.355    25.780    24.021    41.093    26.554    21.439    26.861    27.443    37.850    40.146    27.055    24.626    36.592    36.743    35.099    28.644    26.624    32.437    38.438    28.520    39.997    21.824    26.484    34.731    35.953    45.808    41.238    26.939    37.179    45.110    17.491    31.119    54.385    21.415    24.686    35.051    19.959    29.643    23.578    27.411    29.611    35.374    23.654    16.349    39.862    43.014    30.193    37.467    36.323    28.501    28.967    53.603    24.616    36.099    22.431    30.794    39.486    23.880    32.305    31.757    59.806     6.548    24.761    28.053    46.382    26.263    20.186    22.317    19.625    25.829    33.125    32.861    50.631    14.171    22.922    33.727    45.161    40.807    38.155    58.100    17.487    24.518    33.934    15.930    66.872    48.960    19.253    59.419    31.995    42.076    25.403    28.739    39.952    33.402    33.283    26.220    40.440    45.226    28.447    38.345    16.532    49.431    31.591    39.073    24.306    40.134    29.419    39.131    27.138    46.778    35.899    32.583    31.064    48.594    35.610    18.559    32.177    41.918    35.093    44.415    21.239    45.743    21.452    36.951    32.372    43.644    43.404    27.351    27.119    28.036    54.208    36.882    30.001    39.470    34.704    20.272    29.777    32.488    46.567    13.227    21.630    24.944    26.599    34.251    28.322    46.721    31.985    29.385    41.472    40.001    24.958    29.174    23.973    48.030    37.392     5.924    30.929    22.881    43.360    18.025    47.990    33.136    24.456    34.009    35.709    38.675    34.360    37.142    37.165    39.390    38.072    39.695    31.141    27.470    30.397    32.983    18.012    43.428    47.692    41.091    39.406    41.227    36.308    18.977    46.584    34.357    26.686    28.118    31.877    32.064    31.291    27.132    12.644    56.975    17.386    49.597    41.896    29.171    30.539    49.863    30.554    21.241    29.259    24.722    29.606    42.498    47.845    29.001    36.505    40.678    24.938    33.139    43.110    22.868    18.106    24.408    22.184    46.161    22.120    31.635    29.171    34.238    30.544    16.005    28.252    36.404    33.961    29.005    28.573    25.240    25.768    35.465    39.543    45.451    54.913    35.225    49.630    31.015    19.221    36.610    48.961    45.071    47.597    21.179    32.843    34.310    17.497    39.896    36.232    48.560    36.386    35.077    26.555    56.460    18.365    44.141    49.062    33.191    34.008    29.603    33.943    41.171    30.072    36.621    24.281    15.910    38.028    54.494    11.956    28.812    27.781    36.887    34.080    36.232    41.545    38.499    44.992    27.385    40.433    37.584    27.199    38.206    57.071    24.087    44.571    29.975    42.974    18.252    49.508    48.370    31.139    49.551    15.937    54.426    24.615    26.481    37.583    25.374    36.198    30.507    49.454    24.184    33.439    30.668    38.369    45.071    32.171    31.299    23.842    39.567    21.557    31.668    31.940    30.904    37.744    47.574    19.705    34.838    40.842    30.506    15.988    28.191    34.937    43.192    22.829    35.420    39.862    16.598    30.349    43.829    59.758    45.412    46.206    34.262    32.591    36.942    27.942    50.058    52.357    38.078    27.045    34.044    22.510    31.259    41.452    37.083    47.535    36.413    35.490    29.658    40.245    33.264    33.538    30.512    41.650    36.667    40.344    26.950    43.979    19.893    26.530    33.744    45.017    36.524    42.639     9.639    18.272    29.575    29.726    41.495    41.583    42.197    26.283    27.049    36.180    21.829    23.708    44.697    35.315    22.669    32.485    25.815    35.261    24.036    51.493     5.873    49.419    38.627    19.550    70.330    22.671    48.049    27.460     8.782    31.578    36.244    31.198    47.500    33.495    34.506    38.986    40.433    37.615    47.765    19.022    37.273    17.355    41.934    16.790    40.291     7.545    39.294    23.839    26.114    43.511    30.406    35.691    41.053    43.382    25.872    41.626    40.411    43.334    25.752    42.818    13.842    28.686    19.865    48.293    25.566    40.043    19.642    29.825    38.523    21.768    28.646    45.640    37.004    32.875    44.111    37.012    39.793    47.223    35.523    23.698    43.820    33.710    32.614    38.037    40.117    42.326    23.824    28.478    23.795    45.544    38.781    50.571    47.030    31.320    67.001    31.314    30.701    40.844    50.733    47.789    28.805    28.521    46.589    57.433    25.718    31.929    32.126    40.198    28.592    33.476    28.998    23.622    39.596    34.200    44.396    37.506    27.845    41.035    32.446    30.195    56.883    20.561    34.979    37.917    21.344    41.249    14.866    40.294    19.225    46.869    11.852    27.941    42.121    23.939    20.020    37.014    25.581    30.884    22.941    54.095    39.196    27.663    20.143    25.012    51.120    30.518    45.530    27.556    47.464    42.353    34.009    44.684    25.612    44.447    31.890    35.565    18.809    35.340    35.113    28.192    36.404    29.631    33.971    18.211    37.825    30.822    39.455    23.389    34.496    23.497    35.817    34.117    31.416    28.728    48.302    34.223    30.870    34.242    29.150    18.197    26.621    40.739    14.708    34.382    36.691    24.873    26.643    41.122    38.450    42.794    27.490    51.673    33.760    35.891    53.311    33.348    40.400    41.150    48.799    32.509    32.801    43.717    25.168    45.754    23.163    41.989    32.717    36.890    38.017    16.785    24.106     2.111    33.344    35.680    21.116    17.764    44.101    42.279    28.535    27.280    33.089    27.719    29.174    32.459    27.560    36.262    31.720    28.259    17.568    36.389    40.860    29.163    22.099    25.230    25.970    31.725    16.940    38.020    23.870    34.183    33.152    31.135    42.966    23.266    47.669    28.689    42.364    33.819    24.127    30.357    35.521    49.177    35.378    24.979    21.652    37.153    16.326    60.654    33.938    40.403    37.769    31.267    44.284    51.175    31.366    51.649    21.043    29.828    44.178    40.909    43.292    38.274    54.721    20.510    29.152    34.327    62.595    56.250    18.978    41.359    27.326    33.985    37.339    39.108    34.382    19.995    25.862    32.824    51.966    18.147    35.691    16.978    46.139    31.056    44.976    31.218    25.034    46.853    25.181    58.504    32.242    24.691    39.488    28.368    29.618    48.386    44.708    45.223    47.120    23.079    46.614    37.191    18.246    43.682    15.693    47.760    18.234    41.673    41.483    10.973    28.992    33.338    38.827    45.539    60.697    43.237    33.254    55.007    38.308    33.654    24.596    18.397    35.171    20.629    23.429    27.270    40.563    26.519    24.254    26.632    22.743    33.898    38.976    37.539    35.022    43.088    25.262    26.597    44.728    34.481    38.579    30.062    30.851    39.692    33.431    51.395    38.843    36.620    44.219    43.342    30.864    41.058    38.062    46.290    25.630    31.295    33.431    38.819    21.724    34.622    29.895    32.581    32.797    29.628    19.889    41.690    46.519    21.226    41.652    15.943    29.901    30.136    51.602    29.134    35.227    36.358    47.021    35.166    19.744    33.374    27.727    25.817    37.015    16.912    29.275    18.862    27.843    22.728    44.172    22.871    50.803    27.155    48.319    41.617    37.706    30.762    21.207    31.658    39.587    32.124    21.307    40.483    31.416    36.289    35.292    30.766    32.687    41.613    34.006    22.624    27.787    35.769    20.277    26.603    44.138     9.722    21.006    38.062    38.633    43.169    41.400    30.331    33.638    31.120    20.767    26.383    29.804    45.879    38.720    13.440    30.500    35.176    31.549    31.614    29.420    46.828    28.532    44.472    33.774    39.869     5.953    68.362    40.614    64.201    41.025    41.737    26.840    32.914    45.690    34.792    34.946    25.329    26.377    38.893    19.209    19.186    29.493    24.853    37.604    22.100    41.779    51.541    41.254    33.260    52.699    16.828    34.856    39.003    40.666    30.816    55.495    28.763    20.078    42.099    42.854    27.822    27.702    38.488    22.838    35.157    59.433    26.023    59.328    24.515    29.814    29.214    37.128    29.982    23.353    31.159    54.087    41.006    41.855    40.288    21.277    25.016    51.514    24.545    42.945    27.800    39.418    47.142    23.906    35.021    38.846    55.771     6.615    31.498    30.857    29.549    40.236    58.624    34.053    39.389    34.601    63.025    28.047    43.023    35.233    40.312    36.082    31.943    28.732    33.390    36.249    19.852    34.544    17.842    54.295    27.414    31.150    36.676    33.172    32.501    43.885    48.392    19.622    41.737    38.799    60.823    36.873    40.230    30.480    23.595    38.570    19.126    38.834    32.026    20.477    30.851    28.773     6.169    30.198    37.097    45.473    24.513    39.811    42.202    47.126    44.823    17.537    23.973    19.092    17.963    12.766    17.915    17.096    17.335    35.281    49.219    34.153    40.339    35.970    27.880    36.313    27.187    38.026    40.693    48.694    19.561    21.187    26.293    18.094    23.859    17.499    65.265    13.442    46.785    28.992    49.887    28.745    44.155    14.078    33.947    40.311    30.279    29.869    29.601    41.697    30.620     4.653    54.174    25.600    28.177    31.256    41.709    21.987    27.698    40.530    32.973    42.778    21.711    11.769    28.760    30.720    40.913    27.617    27.462    40.121    41.742    25.851    49.447    33.597    37.695    39.314    38.311    39.671    33.550    36.708    47.579    34.144    26.632    29.493    31.066    32.652    38.392    28.756    39.666    48.481    43.371    28.890    42.864    29.718    35.664    38.335    26.413    46.260    35.167    43.330    28.603    38.871    44.043    39.734    21.476    49.818    21.018    46.574    32.958    37.938    23.214    43.638    55.471    33.398    31.275    31.170    20.246    39.999    43.003    34.342    41.255    24.775    33.196    11.633    52.661    58.858    29.131    28.633    31.548    35.715    39.868    12.666    51.649    34.482    41.364    31.862    52.384    39.942    28.183    43.150    18.368    45.601    28.519    21.750    41.270    27.209    36.216    30.298    26.526    46.689    26.107    24.977    29.635    28.836    30.978    30.884    39.452    31.023    34.278    34.700    19.914    39.057    26.109    26.451    23.012    34.537    47.584    40.208    37.484    29.938    32.922    46.433    34.588    34.975    26.102    39.324    33.315    35.622    27.009    54.874    17.439    24.764    41.304    27.015    41.993    30.304    38.156    36.156    20.980    54.634    43.947    52.110    34.477    23.615    54.006    16.689    37.940    29.425    24.106    43.611    32.184    37.033    37.140    31.102    39.101    57.137    19.698    44.261    36.473    36.095    38.549    49.997    11.740    61.179    30.674    26.592    40.865    28.075    55.841    33.974    22.907    31.940    36.907    48.270    33.151    21.590    23.917     9.334    41.424    28.442    55.677    23.507    14.215    34.319    35.644    52.808    42.925    34.170    25.452    26.217    13.258    44.787    22.004    27.305    50.184    35.807    24.369    39.150    24.238    29.297    26.955    28.428    47.194    22.110    29.407    45.139    44.201    26.660    43.928    41.975    22.254    25.344    17.924    36.345    39.604    18.899    38.640    49.120    38.379    35.660    16.223    49.972    24.611    39.655    12.706    28.105    37.958    27.340    50.947    52.331    30.471    21.501    31.008    50.641    40.662    45.118    27.751    44.605    48.773    28.539    42.382    18.798    58.201    32.262    43.534    20.300    12.790    29.229    45.664    38.487    24.169    41.457    25.974    19.892    32.356    49.848    43.365    50.455    42.545    17.612    34.129    17.186    40.961    26.504    29.888    33.043    50.337    33.356    16.458    18.496     7.832    19.043    27.542    21.434    37.353    35.841    30.166    60.713    25.076    47.325    27.025    16.353    57.784    32.817    37.242    41.193    51.820    48.143    24.758    35.186    32.262    13.002    36.757    25.083    32.886    29.735    32.775    30.783    49.762    28.238    48.867    39.019    29.110    22.053    49.923    16.178    26.280    35.136    22.967    52.305    55.374    43.711    33.139    28.567    33.235    23.417    40.469    39.842    25.779    34.336    26.312    36.763    17.875    34.054    35.536    40.838    50.953    48.164    26.241    51.742    34.871    59.579    42.140    27.173    47.279    32.201    53.431    56.210    25.405    29.461     7.923    24.095    47.811    39.182    37.993    41.287    38.488    17.248    30.095    31.593    41.431    53.389    32.102    32.022    37.558    40.964    37.112    37.067    33.669    15.814    59.260    38.103    19.715    17.420    22.421    39.839    28.358    37.228    30.794    12.942    51.508    16.759    20.442    42.004    23.757    25.518    37.078    33.629    22.874    41.762    25.620    27.986    48.577    35.686    27.784    20.848    23.728    23.529    43.246    20.218    42.912    37.852    21.414    25.231    43.474    34.372    20.812    40.671    42.144    21.633    42.059    37.693    41.026    33.282    23.310    33.828    43.521    31.745    16.215    42.449    33.816    39.680    35.442    47.097    38.619    37.832    45.382    14.887    24.787    34.026    31.406    30.914    36.139    38.119    19.269    24.441    23.110    35.251    40.627    31.506    25.912    33.609    13.259    59.262    25.423    21.809     7.478    34.822    37.501    35.351    61.430    25.162    23.444    31.495    18.869    45.747    34.060    45.683    28.788    28.983    39.054    43.693    14.271    46.227    31.327    32.445    37.580    26.515    45.007    33.295    25.267    24.142    40.523    47.595    40.380    43.508    27.102    18.408    33.492    34.925    32.912    37.027    40.418    33.539    45.730    35.395    16.369    36.041    26.172    44.964    27.390    25.428    46.226    44.730    52.476    23.149    31.731    42.208    15.643    28.217    24.622    34.559    31.362    18.817    33.288    20.816    13.558    23.704    41.219    21.467    29.198    52.077    20.272    43.404    38.962    27.081    43.444    56.374    44.545    49.065    30.794    35.202    19.962    22.065    20.487    26.385    40.870    45.218    36.399    37.823    38.350    23.490    43.272    34.222    36.846    29.548    41.818    19.027    45.519    42.703    28.915    52.417    26.700    31.078    40.748    36.919    26.948    23.699    36.946    41.623    20.826    29.137    36.697    45.358    30.739    32.493    34.044    45.135    37.032    36.253    27.157    37.477    37.669    13.241    27.121    38.516    33.155    11.660    48.364    32.758    44.974    22.454    26.902    21.540    40.091    40.451    44.452    37.542    27.760    42.993    29.264    29.609    25.207    42.705    27.655    26.809    25.919    59.134    36.337    31.240    36.275    34.152    47.299    43.297    28.853    44.823    23.470    29.975    38.328    41.056    23.706    22.746    57.645    21.018    26.502    52.948    18.391    32.585    24.760    35.509    34.495    30.380    39.152    39.933    35.740    34.088    51.596    32.666    33.639    25.082    47.861    30.324    37.892    29.653    26.517    30.240    43.042    25.043    37.142    38.038    22.052    34.590    46.888    42.971    20.810    41.117    43.201    45.974    44.227    16.263    29.311    30.354    28.981    22.794    37.559    14.795    36.999    36.704    37.205    27.079    36.640    27.406    35.782    35.713    22.844    50.665    40.631    31.371    37.291    36.265    18.754    41.759    23.419    47.798    27.170    44.440    17.899    33.758    17.647    22.283    19.229    34.101    25.300    47.888    35.955    29.268    28.043    20.926    50.475    37.000    43.398    42.355    53.980    45.931    16.534    22.197    50.080    31.225    33.371    37.357    31.056    33.247    40.717    47.872    36.816    38.074    46.365    45.565    41.651    48.322    34.533    45.416    43.765    35.312    39.635    45.240    25.665    45.256    40.066    33.980    46.905    38.918    27.559    43.210    21.436    17.085    40.294    32.781    19.837    40.645    28.199    47.496    45.972    38.081    27.907    46.614    13.842    29.000    37.018    37.082    20.643    17.973    35.689    42.574    25.781    35.572    44.688    15.176    29.998    44.525    25.836    28.652    31.040    52.067    24.484    35.449    23.309    38.092    35.497    37.003    19.887    40.851    20.251    37.913    26.108    36.239    23.378    29.203    10.717    40.744    27.266    31.839    33.498    50.642    22.936    39.523    35.975    38.344    42.579    42.162    24.314    30.192    41.440     9.591    41.594    34.762    25.669    50.667    37.912    42.018    23.556    40.790    29.789    19.782    34.342    31.218    22.787    37.564    25.235    13.459    33.516    37.072    20.130    18.873    34.993    29.013    43.074    51.473    34.595    36.505    45.336    20.707    43.726    23.733    44.542    28.378    38.472    23.026    49.918    57.945    21.090    37.026    42.475    32.580    39.968    12.463    48.758    14.214    38.482    31.343    35.930    32.798    22.647    49.863    34.654    44.243    22.961    28.691    25.110    39.455    29.169    45.488    26.071    26.432    38.699    18.633    37.054    34.121    36.523    20.601    13.566    19.900    40.165    27.012    28.923     8.818    26.649    28.198    33.952    31.869    40.866    23.599    48.668    20.939    48.750    31.116    40.042    43.194    27.474    32.511    32.305    34.640    18.237    36.961    44.688    41.063    48.736    17.619    40.557    32.564    31.000    19.144    36.390    25.506    34.813    35.508    31.596    15.579    32.287    33.279    34.260    23.917    49.969    42.640    29.729    29.742    28.963    21.971    35.212    25.240    25.546    29.756    21.706    26.662    33.819    37.307    30.279    34.172    46.833    50.099     7.748    22.025    28.281    30.086    24.045    30.325    26.349    28.560    28.672    40.654    34.011    44.917    15.931    39.784     4.611    34.029    42.398    25.117    28.433    27.918    21.008    31.202    50.171    41.987    45.242    30.987    38.785    18.957    49.420    38.345    53.222    41.423    31.672    28.178    39.796    14.901    47.093    39.704    43.624    32.089    49.085    36.487    35.161    28.009    46.879    45.739    22.294    42.763    35.471    36.569    22.647    28.720    44.001    32.693    37.050    26.330    45.264    32.036    41.501    30.023    33.471    18.987    46.176    38.056    43.800    39.749    36.272    25.706    42.294    35.530    26.100    29.441    30.672    34.145     6.662    45.253    41.526    50.177    27.547    38.596    38.118    50.496    45.815    34.372    35.518    38.612    36.354    46.986    36.477    29.294    27.260    22.172    27.014    29.795    51.479    33.744    35.818    27.103    34.754    15.507    32.524    21.035    48.477    32.651    43.877    40.137    39.572    40.620    26.648    22.536    41.789    15.606    66.191    24.062    35.603    34.824    23.849    42.050    48.628    20.596    25.516    25.305    34.047    12.250    50.177    25.112    17.557    42.399    21.450    33.696    32.216    31.943    51.590    40.108    13.990    38.863    28.625    29.681    39.753    27.757    57.658    16.990     9.908    30.912    39.497    33.381    36.690    24.217    28.594    45.182    27.000    38.554    34.472    34.353    22.171    25.038    31.647    21.063    55.686    21.361    47.885    25.266    20.533    42.160    15.855    49.981    34.507    23.244    41.284    43.941    18.208    32.997     8.208    34.227    39.804    28.496    21.906    41.404    41.527    25.494    31.280    22.133    31.255    32.321    14.792    34.177    49.257    30.276    41.703    28.752    35.936    43.950    39.060     9.141    39.167    20.789    34.056    29.085    20.039    41.273    35.102    45.073    26.955    28.660    39.689    39.446    31.693    29.821    53.257    18.248    42.229    21.628    51.414    34.043    33.825    38.236    32.894    49.528    30.132    42.142    29.490    11.838    35.678    35.683    32.587    28.113    35.756    24.394    47.455    12.693    22.871    45.495    28.540    30.996    36.775    23.812    17.814    32.646    34.723    33.421    21.609    23.941    29.355    19.987    33.404    10.632    56.654    38.934    20.395    33.421    21.589    41.746    24.174    38.787    37.839    40.420    23.800    34.687    26.322    38.138    23.016    51.455    21.342    31.728    33.417    28.668    21.156    21.817    47.991    22.338    27.006    42.690    39.425    14.677    10.796    42.951    57.225    44.441    43.077    35.223    23.781    28.765    32.017    43.762    34.213    37.271    25.535    24.032    40.641    24.252    47.430    45.081    26.327    40.514    32.752    39.072    33.211    26.924    52.223    33.019    32.519    22.820    29.948    28.567    28.081    33.068    25.957    42.810    22.012    28.958    31.508    34.918    38.622    39.894    22.893    33.639    35.960    36.917    37.068    23.088    47.207    27.714    24.983    26.002    24.543    45.786    38.187    40.876    41.722    38.897    55.349    43.324    32.470    31.574    32.154    24.288    29.973    22.794    46.593    33.012     7.957    50.303    33.488    28.416    38.191    19.855    35.698    21.873    40.009    26.532    28.933    32.131    37.935    22.426    38.284    21.116    38.531    37.755    35.549    34.063    42.318    45.674    29.190    22.804    25.184    35.964    37.279    31.743    37.998    56.759    24.885    31.072    24.342    37.208    27.934    44.820    14.041    29.839    34.724    22.050    11.598    40.657    17.716    48.269    48.607    32.036    24.518    33.456    24.291    42.311    33.246    37.030    34.179    26.889    38.957    20.828    30.231    13.772    44.772    40.456    19.977    40.697    18.093    35.655    25.592    23.039    36.045    39.331    34.530    25.164    30.248    29.213    14.328    15.544    22.380    32.116    50.935    17.111    28.227    32.837     9.789    32.716    41.980    37.655    32.507    13.219    23.464    32.413    48.434    51.530    28.311    19.482    32.122    37.149    28.349    44.334    24.855    40.689    21.913    39.333    41.860    53.379    45.661    17.829    49.699    30.107    39.641    10.164    43.974    24.349    40.677    17.712    34.810    49.502    33.803    42.940    25.261    36.219    32.862    24.133    37.809    41.120    41.016    28.878    25.993    42.185    31.950    21.170    28.506    33.904    26.639    23.511    39.738    42.996    35.579    29.852    12.584    28.070    36.312    27.966    37.642    21.994    28.788    47.312    37.762    35.155    34.456    33.321    35.227    24.871    20.222    29.169    38.197    21.316    30.817    38.358    19.732    34.087     6.337    36.839    13.120    25.726    38.408    29.274    33.869    17.838    18.560    20.893    46.708    36.482    41.670    32.427    31.161    44.556    24.187    31.113    19.241    41.075    44.240    45.529    33.395    31.046    32.323    21.669    48.356    45.920    12.310    33.752    47.303    33.092    20.875    52.038    13.309    29.227    36.731    25.397    25.065    37.506    17.785    21.067    26.156    46.190    16.873    36.569    17.583    15.037    23.790    37.070    27.223    35.481    26.479    45.820    31.943    25.647    39.288    23.010    26.636    29.845    32.752    26.395    37.500    33.437    33.755    46.694    36.562    35.021    54.683    31.588    39.925    42.211    10.244    42.041    31.723    37.734    48.179    25.058    40.000    18.098    44.329    50.254    29.705    42.609     9.598    38.326    15.445    34.927    37.175    17.435    22.890    32.478    37.051    32.615    39.917    35.810    50.414    14.061    46.033    36.858    46.425    36.293    35.936    32.298    29.198    34.831    31.837    34.253    17.002    40.656    32.184    29.482    47.192    40.116    20.466    36.855    22.459    28.938    13.985    42.634    26.916    40.939    28.116    17.110    36.599    46.724    12.365    53.351    45.695    31.999    31.189    32.537    28.290    28.171    40.791    30.195    28.384    46.522    32.293    27.449    40.752    34.282    34.351    32.700    47.340    44.787    36.151    17.527    33.213    34.949    28.906    38.932    20.823    28.706    24.190    58.379    33.912    17.708    45.244    42.367    36.610    39.839    39.556    31.775    20.684    24.885    37.297    34.712    40.658    36.628    42.025    42.212    39.152    28.426    17.330    30.400    34.394    22.333    39.357    27.815    23.069    28.986    26.121    42.293    40.586    44.329    51.118    35.183    51.270    24.595    18.805    32.047    18.268    31.239    48.545    26.994    27.469    49.111    29.215    35.528    32.419    18.563    27.800    28.178    21.363    29.985    35.036    20.067    19.245    33.547    39.646    49.256    25.029    41.869    19.726    21.750    58.364    18.838    37.058    29.026    44.052    26.310    26.402    24.336    37.427    19.985    40.403    47.604    46.816    15.382    43.775    25.175    26.239    53.585     9.466    19.498    32.761    36.737    22.529    26.629    35.633    50.174    25.367    24.730    40.009    41.866    23.128    35.884    40.467    55.772    33.287    50.366    13.841    47.762    47.140    18.271    51.255    43.545    46.115    39.167    19.350    34.401    44.554    39.944    16.692    33.431     7.503    37.820    21.183    39.422    23.387    35.096    33.746    41.214    30.840    35.505    21.078    47.027    27.299    41.789    40.821    35.568    21.882    36.202    32.300    15.594    41.052    38.385    36.147    33.469    65.627    34.444    26.962    36.706    27.472    36.794    44.704    25.357    24.401    40.153    42.534    30.433    37.379     9.506    29.613     9.754    33.669    11.991    18.449    42.933    31.685    39.494    45.069    20.706    38.518    52.038    36.021    24.686    39.219    20.113    43.607    22.023    43.423     5.835    36.182    36.999    21.061    14.811    34.151    40.341    61.973    28.290    34.092    23.888    29.062    36.234    15.371    42.752    31.508    29.832    24.894    36.062    44.255    20.991    45.599    26.203    16.485    37.597    12.482    52.968    53.775    19.771    12.440    40.044    40.599    14.960    27.916    29.012    49.359    29.711    22.350    29.030    42.534    22.780    18.099    43.665    51.509     8.280    45.424    23.967    33.346    30.141    38.098    26.911    23.585    24.928    36.073    27.581    33.528    34.454    29.430    26.062    35.266    53.891    34.872    24.318    36.602    36.924    37.093    24.363    48.644    37.866    22.938    48.950    27.975    18.562    30.903    30.425    33.554    37.862    40.692    32.240    37.675    33.552    27.386    44.760    43.356    48.550    30.357    31.235    38.886    27.690    35.563    28.298    23.656    19.494    38.421    26.276    26.546    16.636    55.883    15.466    27.324    40.167    35.178    61.485    29.044    36.739    53.177    38.246    16.048    39.286    40.867    28.740    31.318    30.868    51.436    21.370    12.519    42.964    30.213    48.269    33.860    35.657    39.502    37.006    47.758    62.866    22.949    46.078    29.433    53.050    22.508    33.176    11.771    39.073    28.872    28.423    23.188    37.546    32.794    36.204    37.866    24.145    32.311    50.349    29.459    29.963    40.874    20.437    19.130    35.096    44.047    24.718    30.510    50.743    27.266    16.591    32.044    39.588    28.456    43.792    27.865    46.098    23.140    16.777    59.224    30.684    36.470    35.108    34.533    29.953    36.490    43.062    29.186    37.356    39.650    36.851    26.895    37.192    40.938    13.237    35.150    24.146    39.269    39.660    41.067    47.915    54.636    42.250    24.384    30.515    24.185    34.619    29.359    15.946    39.579    21.611    15.916    47.750    37.320    38.350    20.861    30.110    34.090    39.149    36.677    34.496    45.640    25.006    55.730    17.344    43.238    23.018    51.190    40.788    46.288    26.171    52.804    22.545    38.692    22.936    58.469    41.569    41.594     0.974    53.151    35.035    30.986    31.443    35.182    45.379    47.134    27.072    13.208    22.733    15.475    43.692    55.759    37.696    30.423    17.263    24.787    24.861    34.192    16.921    52.129    28.117    48.862    36.534    44.638    56.530    35.041    44.127    42.714    19.252    21.893    38.678    34.363    31.854    24.863    31.846    41.590    18.042    46.103    27.495    26.417    29.564    40.874    35.398    35.200    55.160    44.625    35.142    27.478    36.653    38.651    30.614    29.860    31.156    47.420    47.198    32.022    50.013    32.830    35.669    12.327    35.669    24.516    29.175    23.274    29.798    29.845    42.901    10.192    49.518    22.202    29.737    48.426    31.737    32.679    40.675    28.596    22.120    39.424    35.713    17.014    33.289    36.413    29.863    30.299    39.340    41.583    47.819    42.166    35.032    13.575    34.816    42.597    30.720    23.309    33.809    51.684    23.165    34.149    30.363    24.565    39.566    28.384    13.737    35.088    42.683    46.743    20.767    24.253    22.006    36.385    28.303    28.787    43.157    17.959    39.985    22.628    46.744    39.275    13.851    26.568    25.834    23.805    18.311    34.523    30.109    23.182    30.658    25.373    25.336    38.641    26.910    32.734    28.408    59.853    32.991    32.398    38.608    31.428    24.445    51.816    38.582    38.144    35.775    32.154    52.393    19.142    24.031    33.864     8.156    25.529    35.141    29.323    43.715    29.443    40.409    21.124    19.083    38.405    10.206    21.180    38.273    24.015    41.163    34.159    23.803    42.960     7.036    35.547    16.246    24.958    33.463    12.180    41.121    43.778    24.580    39.220    36.868    17.553    37.991    45.587    32.153    51.184    38.023    42.992    49.968    33.267    27.426    42.147    37.121    33.244    32.953    36.769    39.888    59.318    34.784    39.457    30.403    40.673    16.495    22.311    40.100    17.812    28.579    41.564    26.105    26.729    26.690    18.420    32.829    35.659    13.799    34.357    19.241    24.140    37.303    22.826    40.546    34.825    29.925    34.800    42.442    34.738    47.350    49.238    39.910    24.860    30.832    30.952    31.349    31.062    52.123    15.219    25.161    46.017    28.569    33.592     8.395    44.308    39.183    39.263    30.614    11.348    48.243    19.631    34.918    32.357    32.208    38.837    41.254    40.630    23.204    28.678    37.698    37.080    21.537    24.001    36.362    27.497    21.378    33.328    10.330    33.684    24.737    36.649    32.669    42.763    43.901    39.103    36.509    26.411    44.066    30.934    50.460    33.814    38.095    23.630    38.924    34.285    38.396    26.859    18.869    27.198    43.151    25.273    54.979    22.909    25.932    38.426    36.012    26.639    27.150    35.725    40.183    19.340    38.073    22.710    33.764    36.721    34.105    41.289    25.988    35.732    36.314    35.039    18.082    31.314    27.141    45.414    43.535    32.943    24.670    35.531    40.450    22.960    20.059    28.163    34.810    23.739    25.645    21.988    36.241    20.554    38.034    39.231    18.302    39.477    17.454    36.856    39.667    18.915    56.574    33.612    46.676    42.631    37.341    39.163    34.107    31.967    46.848    24.713    14.763    31.117    41.759    39.695    41.567    36.904    39.111    33.964    33.987    43.314    30.784    36.906    16.591    48.131    29.022    33.986    32.448    51.146    52.539    37.406    15.913    43.314    21.099    26.194    18.324    36.981    36.210    25.219    21.868    29.952    39.720    40.212    26.757    20.127    34.878    15.623    32.037    32.621    51.666    52.464    22.642    31.321    42.733    35.020    25.424    33.091    37.097    21.062    43.879    18.578    34.684    38.988    28.491    27.752    27.182    25.329    31.830    31.160    50.551    45.149    47.134    56.231    39.868    41.473    32.698    20.801    44.358    39.957    45.290    26.116    28.886    57.020    38.335    27.934    47.331    32.429    38.265    16.967    29.018    41.642    45.446    37.701    40.223    32.111    29.098    44.329    30.653    36.754    21.101    39.786    33.314    30.238    25.699    32.534    21.615    24.988    21.102    23.118    42.020    33.899    20.814    39.286    43.843    23.602    32.664    33.213    59.333    21.834    13.623    35.744    18.305    25.566    42.391    46.651    51.391    26.358    43.024    25.943    25.006    54.230    39.836    51.303    22.062    36.476    32.114    41.829    29.711    19.891    27.061    59.945    37.464    18.232    50.327    39.177    33.576    28.912    45.214    32.219    31.774    24.990    30.445    17.525    42.025    27.586    28.566    42.565    37.130    21.235    21.099    33.426    29.910    17.902    36.661    33.639    56.406    40.167    41.392    30.225    24.001    24.193    22.718    25.109    25.616    41.644     8.792    47.528    44.654    20.633    19.344    24.320    23.715    31.211    26.590    41.011    22.137    31.044    23.259    31.732    47.504    34.019    46.147    24.202    38.307    48.765    29.125    29.347    39.187    36.563    41.742    38.685    31.985    52.383    34.881    16.979    38.792    26.617    35.729    18.944    18.735    28.924    27.467    40.180    38.664    47.694    41.440    26.939    36.201    45.325    35.117    41.702    33.716    37.725    43.312    32.791    40.628    26.500    50.019    28.355    40.574    47.843    25.240    18.187    39.454    22.909    41.404    45.226    42.299    50.256    22.373    29.563    38.793    44.099    17.738    39.029    30.542    38.559    28.198    27.879    45.184    17.023    35.815    43.591    27.788    60.835    32.770    15.092    20.871    20.716    43.893    44.647    51.478    36.034    40.664    41.550    16.507    27.591    31.382    48.387    35.238    51.434    28.593    37.308    35.155    37.739    31.981    31.507    23.555    40.879    30.046    31.177    52.304    35.884    31.748    21.785    41.494    28.318    41.193    46.076    33.995    30.470    52.750    27.816    57.805    26.999    58.850    38.762    20.816    18.328    48.357    33.192    25.097    36.677    21.820    41.536    35.214    48.419    28.910    51.168    26.476    35.700    44.370    26.860    44.331    25.469    26.592    32.415    36.389    29.394    24.477    31.184    46.449    28.040    24.142    31.579    30.646    37.086    39.550    22.651    18.786    28.876    44.598    30.025    56.483    37.154    54.980    19.594    39.100    58.542    37.873    46.767    22.074    32.777    20.688    44.934    35.972    29.361    56.480    29.268    41.027    37.924    34.514    41.705    37.750    23.858    39.759    28.046    30.415    32.657    32.561    23.865    17.253    46.674    41.940    31.291    18.025    36.310    26.304    48.396    18.255    33.359    15.740    37.037    39.431    24.909    30.416    48.819    29.452    40.618    37.385    34.733    26.074    28.669     6.255    36.320    21.675    27.504    28.593    29.941    48.196    27.671    22.244    36.538    32.098    38.173    32.856    24.825    39.175    31.600    27.513    14.840    49.495    16.670    39.485    46.888    40.544    26.203    46.267    35.615    25.980    34.212    43.624    33.473    17.380    43.695    20.126    55.004    36.531    40.736    27.127    42.210    19.916    41.865    30.222    20.749    33.491    29.608    20.090    29.989    26.737    24.598    53.814    39.540    21.163    43.820    39.027    28.053    47.223    26.060    19.072    27.878    42.706    37.210    27.268    17.278    20.517    17.706    38.010    27.205    37.779    35.384    32.119    62.598    27.631    27.303    30.864    24.322    38.359    31.903    42.243    47.655    29.790    50.546    34.291    12.406    15.744    41.051    20.251    39.982    13.001    34.379    60.613    27.708    30.246    43.301    55.477    47.716    33.313    26.851    32.700    36.534    17.922    31.346    27.732    38.098    27.689    56.725    20.702    19.879    34.200    46.009    30.051    36.646    43.094    36.802    39.810    47.588    40.655    39.630    42.123    12.456    13.939    45.471    28.814    50.169    29.273    37.789    41.242    26.638    35.888    35.727    56.454    35.602    18.161    38.897    45.521    16.270    30.758    29.713    51.671    25.557    21.161    25.726    27.542    34.669    30.370    19.919    29.729    43.150    53.572    44.226    51.166     4.768    38.383    14.310    29.137    10.844    32.865    18.388    28.533    38.700    41.497    16.680    28.640    35.850    35.531    41.172    32.986    52.662    41.636    41.400    57.195    33.885    28.396    46.724    45.497    40.275    35.902    36.315    27.178    25.783    30.354    24.651    36.665    18.492    15.181    19.969    12.144    39.663    23.553    22.880    25.842    41.184    50.959    25.305    33.224    44.487    22.010    31.280    17.500    48.829    28.066    13.886    12.624    50.421    33.352    21.399    41.278    41.119    20.674    34.474    17.170    27.078    38.753    29.596    33.873    44.023    32.688    42.271    28.106    26.737    28.852    25.951    26.815    37.169    38.735    53.353    23.728    43.573    32.759    19.925    45.636    19.391    36.431    24.770    41.634    21.106    11.055    34.419    47.725    35.921    16.069    26.983    37.560    37.333    28.556    43.627    34.220    51.443    17.107    32.138    29.992    44.042    24.125    28.225    46.591    21.548    12.868    46.039    37.678    41.758    46.026    50.032    46.725    26.147    36.680    39.171    34.901    34.312    28.750    56.080    41.066    29.732    37.328    49.168    32.617    23.231    31.734    30.592    15.920    40.175    23.921    27.310    37.526    44.364    30.479    17.936    27.490    40.998    23.928    41.810    34.064    45.450    32.424    24.713    39.123    15.489    45.703    23.906    24.340    15.444    24.300    35.044    34.322    11.307    35.925    42.052    22.609    14.472    33.152    26.929    44.564    39.306    20.390    35.208    15.091    18.672    34.346    23.207    26.238    18.255    40.130    27.261    27.703    32.392    35.382    21.609    29.784    41.699    32.936    29.249    30.238    30.682    45.456    22.651    39.220    45.745    45.154    27.657    38.444    26.595    38.584    42.166    21.378    25.386    29.856    41.164    23.043    54.832    29.882    29.576    20.699    47.701    37.323    29.085    43.730    24.737    26.576    20.062    14.986    20.362    48.859    29.998    21.756    22.603     7.068    24.561    35.348    52.059    30.748    36.105    27.719    15.171    28.428    56.438    41.631    24.130    21.213    49.465    19.059    44.913    33.669    19.498    22.163    25.339    29.435    31.396    29.883    34.700    22.876    29.019    36.895    52.809    35.312    28.400    27.798    30.225    40.972    29.678    32.777    40.646    25.832    27.944    36.258    32.852    38.282    28.053    40.361    27.504    21.467    16.796    45.376    24.875    43.523    22.817    21.236    40.375    45.003    38.156    34.539    53.435    34.627    19.548    25.439    36.902    22.731    31.434    20.390    27.562    32.363    48.296    52.515    30.600    34.582    25.061    26.758    29.492    38.177    30.461    23.862    53.144    31.567    16.943    16.308    29.731    47.991    53.715    20.524    27.067    38.878    22.318    49.307    32.104    52.468    28.341    13.951    56.928    35.434    14.664    38.089    28.177    33.527    23.894    34.419    37.948    32.653    21.466    23.899    41.339    47.957    45.528    20.182    37.021    48.661    28.755    37.468    32.702    32.824    30.943    28.760    28.707    45.652    28.461    47.438    46.734    52.536    26.982    29.580    22.927    30.589    21.923    47.138    33.209    38.477    34.959    35.890    41.273    43.110    18.347    42.695    33.965    50.866    36.802    41.515    46.796    26.462    29.712    30.277    38.083    30.780    23.186    37.628    15.516    21.670    47.380    32.395    49.751    58.386    27.167    47.076    33.937    25.048    60.157    19.198    40.310    28.114    36.097    24.551    26.608    23.838    35.203    22.431    30.476    22.492    55.460    52.577    34.375    28.646    11.288    31.152    41.528    65.368    53.521    32.271    24.750    44.711    21.167    22.254    44.274    10.408    39.606    43.838    33.036    45.613    20.266    49.894    29.887    32.330    56.497    36.990    26.722    31.804    24.842    50.990    19.948    23.632    54.713    13.015    39.338    48.167    15.191    39.319    40.541    10.522    40.128    19.899    28.027    40.237    44.363    37.781    33.997    27.998    27.432    38.558    22.220    29.261    34.036    18.244    49.048    37.935    35.117    26.763    31.024    34.769    47.335    44.587     9.742    55.309    29.188    21.303    32.982    21.704    28.124    36.544    26.097    39.090    25.461    36.910    13.895    24.273    36.388    29.633    35.659    18.697     8.868    41.181    39.835    49.284    23.220    21.545    45.889    44.782    33.165    36.587    34.631    47.865    35.857    40.368    27.251    26.415    35.568    38.637     8.103    49.141    33.816    30.804    20.822    42.888    17.244    41.217    28.439    54.786    40.931    35.777    42.209    28.416    31.998    34.398    33.621    35.804    31.460    53.498    33.465    29.594    41.971    34.776    52.109    30.580    47.660    30.069    34.363    38.645    30.815    27.401    35.315    15.974    30.417    43.810    44.398    17.944    25.138    35.360    35.288    17.388    44.510    57.417    15.642    52.660    38.380    18.635    38.777    16.439    31.986    27.903    26.250    38.347    45.297    31.171    47.026    28.885    26.393    47.384    48.013    28.962    36.066    35.368    36.277    29.392    23.241    38.694    41.096    54.891    50.128    16.007    36.694    44.481    44.764    32.934    25.852    42.504    25.206    18.508    23.585    55.343    17.799    34.042    32.147    35.765    19.187    30.657    36.238    33.027    60.426    19.247    39.472    25.165    30.301    20.879    47.065    28.548    39.959    35.473    15.598    42.574    35.194    33.862    33.827    48.812    42.229    35.529    37.192    38.932    11.905    19.958    37.640    41.712    49.076    26.665    35.832    22.642    29.671    33.263    37.791    28.245    35.340    37.550    22.624    19.092    40.650    32.654    29.510    18.442    47.552    25.589    40.766    36.018    26.700    37.118    39.368    43.765    20.406    29.109    40.669    45.247    14.184    40.201    12.368    38.276    31.384    33.779    29.581    39.125    46.340    18.273    16.603    32.916    46.433    44.215    45.554    50.247    31.172    37.416    11.871    42.337    30.613    30.238    64.253    21.959    30.162    40.312    36.630    26.989    46.649    36.762    27.553     9.461    26.701    21.976    38.131    14.076    35.055    37.599    10.348    49.705    40.802    23.775    42.101    26.128    46.123    12.326    26.353    46.290    32.893    30.837    47.266    27.724    23.811    40.590    41.227    32.825    23.159    25.888    35.772    34.089    23.577    41.146    31.096    20.858    31.200    33.922    13.324    39.393    19.651    37.678    48.130    23.384    41.261    20.519    33.777    42.841    34.501    30.870    40.676    36.557    29.113    48.844    29.143    35.903    42.348    32.983    33.125    37.179     6.650    49.955    20.635    40.709    39.505    23.792    27.467    25.830    27.672    33.037    48.542    39.512    48.410    18.757    54.358    19.247    38.497    42.853    24.634    27.759    48.455    31.304    19.032    38.837    27.193    26.556    26.983    41.706    12.343    36.578    28.986    27.843    44.740    42.000    26.388    33.590    20.391    37.667    17.010    22.078    38.592    32.498    29.341    28.519    26.127    38.222    39.576    27.479    42.856    16.389    34.829    32.547    40.401    51.102    43.398    36.519    24.790    49.745    27.932    35.606    45.589    37.539    38.997    29.257    28.654    48.186    33.352    45.537    45.276     9.638    30.069    36.894    16.383    37.656    49.255    43.511    35.932    26.749    29.815    10.470    46.720    32.018    53.330    48.347    29.603    30.045    23.162    54.321    43.032    30.642    41.753    36.726    47.870    22.202    45.133    26.438    24.801    30.287    18.038    36.113    29.648    18.411    29.481    24.690    39.213    34.860    26.120    34.403    25.589    28.780    32.708    32.084    24.218    24.035    38.735    26.957    44.620    25.710    42.584    31.580    19.757    32.372    36.562    40.480    22.659    16.635    14.683    33.021    27.981    21.956    46.949    17.150    41.460    39.667    13.562    53.531    37.252    29.942    33.075    45.426    23.018    36.332    31.859    34.504    44.639    46.180    35.261    59.817    36.560    50.321    22.095    51.995    42.148    20.338    18.494     9.437    46.433    14.347    27.971    15.008    43.724    37.008    40.488    18.249    60.270    34.484    21.780    26.057    29.096    34.213    38.518    43.772    19.517    38.559    22.595    34.925    44.738    39.341    37.796    11.951    32.794     3.826    28.261    33.715    20.126    29.498    42.813    23.024    39.322     8.778    54.979    20.037    54.251    32.368    14.962    40.132    27.336    21.361    31.520    35.458    41.475    41.338    20.034    37.588    24.452    28.231    22.855    21.237    20.397    55.728    25.750    33.479    53.979    25.964    45.813    20.953    58.188    35.026    37.436    40.804    54.624    23.371    24.337    30.299    36.804    48.810    40.238    11.564    30.978    34.590    44.633    47.436    49.871    24.501    24.443    22.558    35.062    47.383    46.077    25.931    37.368     8.191    40.569    27.456    46.983    36.603    18.139    26.844    45.886    14.200    26.238    21.462    18.900    31.716    43.452    33.785    25.567    43.932    24.772    47.928    34.405    30.076    48.466    40.745    39.888    28.494    35.156    16.210    39.596    25.567    25.797    30.918    35.017    22.883    28.596    38.768    25.221    19.067    41.762    35.316    42.880    22.916    44.432    34.859    40.630    39.526    30.226    33.048    33.949    27.971    25.064    54.880    21.301    39.341    40.670    47.795    31.834    50.053    41.429    34.724    21.544    28.900    21.616    38.284    31.815    15.460    40.956     7.162    36.628    41.137    17.222    35.078    30.404    34.922    34.686    32.845    32.780    43.611    26.546    57.259    42.070    31.636    38.540    29.899    32.082    15.984    40.902     3.067    47.474    16.922    20.348    19.580    33.905    52.070    29.110    28.220    31.349    10.499    54.476    23.821    28.111    41.564    24.866    31.389    24.347    18.352    17.226    40.063    20.399    39.585    18.516    20.484    16.167    33.284    40.661    39.721    18.240    29.768    42.776    16.705    38.021    21.717    39.442    43.124    29.606    36.482    35.941    21.282    50.124    30.648    20.973    57.402    17.920    46.716    44.061    35.149    20.408    48.463    20.771    40.649    24.047    30.473    37.385    20.820    35.908    33.022    45.920    37.382    38.917    24.447    38.906    24.182    22.342    44.164    32.944    33.959    32.486    33.578    20.858    20.403    40.900    31.116    41.151    35.653    29.820    46.689    38.646    34.894    13.695    38.215    39.639    19.956    39.178    15.934    25.051    10.656    22.540    31.683    43.509    52.336    39.491    36.464    15.135    31.626    29.006    25.729    38.300    18.434    38.957    32.467    39.809    38.404    34.892    33.418    30.298     6.461    50.083    38.711    41.790    17.416    45.907    16.702    32.914    31.525    22.712    29.166    29.355     9.740    49.569    33.120    22.721    26.396    33.813    18.653    36.262    59.876    27.852    46.682    46.454    42.520    41.062    28.002    24.004    39.153    32.336    21.761    34.272    44.409    26.587    41.511    22.015    51.714    17.208    45.026    16.507    39.644    22.316    23.122    46.104    18.501    43.810    48.439    10.123    30.474    38.502    21.013    32.087    35.917    27.379    12.905    30.408    36.401    19.701    34.542    54.396    43.506    43.377    25.496    31.375    30.269    24.737    53.605    19.798    26.020    42.883    14.840    31.838    18.769    27.323    39.165    19.825    21.158    19.755    36.359    44.224    51.149    20.438    31.647    27.888    41.438    29.124    45.931    32.813    42.162    41.166    20.011    16.528    28.295    30.437    31.642    37.613    32.232    31.919    38.269    44.187    29.129    23.950    29.483     7.672    45.043    32.099    32.990    39.018    44.688    29.566    24.612    28.811    26.705    28.049    45.602    51.238    47.875    22.881    40.524    29.786    31.802    43.003    19.376    27.334    51.558    36.951    39.574    30.610    35.703    30.330    28.076    23.265    33.302    46.719    19.412    44.479    11.167    58.101    14.712    19.922    19.581    45.629    25.823    20.304    39.125    35.193    33.914    26.416    34.779    26.456    32.937    40.132    28.921    38.325    33.989    35.713    39.782    36.725    35.383    32.365    40.289    41.981    40.795    44.207    39.649    41.571    37.744    40.779    40.982    49.371    42.155    31.958    40.746    26.150    28.843    19.457    34.806    37.482    21.238    35.845    22.843    33.841    25.309    39.133    48.394    24.886    47.233    36.461    24.851     6.873    41.191    36.828    20.086    20.941    19.264    26.403    45.301    26.025    43.548    36.718    14.163    30.921    40.638    30.935    31.204    30.165    29.618    37.764    25.247    29.422    37.309    31.673    31.988    24.838    12.111    28.454    37.865    37.271    23.936    43.194    44.478    36.505    34.742    20.379    35.278    55.334    37.973    32.532    48.015    41.195    17.710    42.970    19.637    46.060    36.161    46.878    34.712    22.293    32.750    28.220    45.223    40.508    25.279    30.041    26.808    35.838    35.298    32.744    40.955    48.693    26.302    14.353    31.792    52.143    25.614    29.522    31.952    26.586    22.747    15.808    40.166    27.015    29.171    44.201    33.840    35.952    49.718    50.550    32.385    24.061    23.523    28.970    22.467    31.984    48.584    42.808    33.564    53.044    35.995    36.731    36.164    41.290    24.685    41.394    37.454    40.014    20.849    16.960    17.683    41.213    36.766    34.869    42.728    33.646    30.372    18.020    43.073    28.005    37.582    45.342    17.610    26.026    39.059    23.211    26.065    42.764    26.445    53.269    47.791    45.632    43.936    42.632    38.872    50.610    40.832    26.692    30.248    24.955    49.822    32.124    13.095    24.358    36.833    19.364    42.035    31.132    37.179    24.593    40.207    26.533    31.896    30.809    37.742    23.853    44.704    23.021    35.115    42.352    46.828    34.133    40.241    20.783    45.293    51.236    31.156    66.701    37.555    42.022    34.460    37.405    50.154    32.290    28.719    39.326    22.354    36.503    38.404    23.505    39.952    25.578    26.234    40.320    27.360    28.224    34.798    15.774    28.145    32.699    46.749    45.793     5.106    56.535    32.922    32.051    32.593    37.708    35.138    34.033    32.520    26.894    38.162    38.961    45.786    38.161    19.780    54.944    29.763    38.412    31.218    13.192    23.762    36.920    29.992    31.229    17.321    41.492    28.885     4.378    26.035    37.331    37.079    24.927    22.215    40.523    40.393    43.421    22.071    59.337    11.371    49.693    39.109    29.120    21.257    28.528    26.915    47.240    13.474    52.098     6.363    34.094    37.079    22.504    36.090    42.954    39.821    19.724    51.864    36.506    26.261    36.039    27.999     6.644    53.416    28.286    37.823    47.361    28.156    28.348    33.238    44.345    29.093    37.724    32.989    47.132    27.636    37.844    24.990    41.345    37.583    32.609    18.518    42.888    28.167    22.885    42.476    35.113    25.361    44.440    27.148    21.780    35.713    27.528    30.681    30.871    38.127    39.404    29.773    28.690    37.309    26.684    42.676    22.972    29.352    33.613    18.297    25.017    47.769    46.764    31.412    36.970    47.233    29.336    31.841    21.228    51.248    39.667    19.848    25.620    30.149    12.566    48.478    31.705    28.548    43.028    40.331    45.239    26.968    40.576    20.968    23.008    30.186    36.294    29.817    42.583    24.107    40.459    43.667    29.065    32.030    44.120    24.517    34.041    34.496    17.812    23.716    38.528    25.853    47.399    21.676    26.705    13.159    34.697    49.882    28.399    28.362    40.963    33.259    24.794    33.927    43.422    13.781    30.555    31.988    30.429    33.953    39.054    28.646    34.016    22.505    27.822    45.625    53.813    28.178    33.555    40.108    42.959    37.835    21.925    19.822    13.721    30.350    36.381    32.604    25.398    26.969    38.741    22.097    48.331    30.862    25.539    40.323    31.091    33.597    43.083    19.294    39.918    48.878    27.525    50.047    20.080    37.297    51.608    42.974    44.346    27.161    25.070    37.527    21.173    38.384    46.742    24.665    41.844    20.392    21.095    20.941    37.728    20.447    47.150    33.857    25.115    58.290    39.339    32.475    30.119    44.170    18.161    29.462    37.232    40.340    25.720    31.595    72.939    12.616    40.632    41.247    20.595    20.230    37.012    37.631    38.874    40.308    25.198    50.350    23.534    63.603    52.361    24.363    44.177    51.064    15.792    43.147    15.034    42.068    38.558    33.671    44.881    42.314     3.614    33.339    29.134    27.509    29.929    19.599    59.706    28.907    53.311    36.328    40.973    36.427    29.238    37.533    24.432    27.531    44.102    35.658    37.173    50.982    26.719    36.508    30.720    41.289    38.642    31.477    21.567    24.431    20.888    39.575    46.413    47.194    22.949    42.184    31.061    31.525    48.074    26.615    31.415    51.841    25.938    49.690    33.995    12.973    37.729     6.262    39.630    42.577    33.128    34.077    49.412    34.486    26.824    43.093    52.144    25.593    54.143    54.032    14.693    23.908    28.992    29.764    26.875    50.458    25.989    34.788    29.644    40.505    11.654    38.042    27.292    40.672    33.443    32.063    22.034    19.485    19.498    31.000    32.805    33.377    22.369    37.218    34.420    27.379    20.331    48.703    44.318    42.805    19.280    24.730    46.016    22.550    45.190    29.900    18.717    26.632    36.061    36.370    34.146    40.206    33.116    23.899    24.872    28.285    35.837    37.628    40.061    11.696    30.101    28.959    25.474    60.767    54.810    40.267    51.018    29.606    23.361    37.173    16.570    39.581    37.712    24.970    43.377    30.204    21.721    32.558    22.520    45.549    42.905    22.345    22.842    11.501    31.066    45.194    29.772    40.746    45.570    35.675    30.656    48.101    18.699    20.691    34.199    47.595    32.834    27.626    20.452    44.514    36.328    31.273    29.812    27.535    22.970    51.256    45.892    36.396    24.706    37.416    19.328    28.164    45.794    18.622    29.714    37.858    31.749    27.547    27.123    20.888    42.360    14.191    25.404    36.787    25.152    22.062    11.099    34.614    29.986    29.138    33.136    44.342    45.722    33.469    42.817    40.821    23.603    24.849    51.868    24.049    46.155    38.658     8.305    28.276    33.560    40.991    37.114    53.625    21.200    45.314    49.427    18.700    35.767     6.986    25.523    26.904    35.295    25.809    27.262    36.489    36.064    33.794    54.936    35.113    42.099    42.644    13.861    49.697    51.164    17.503    29.075    39.052    27.783    26.707    35.160    36.701    41.248    37.907    22.048    29.600    40.891    29.110    44.377    36.003    27.990    31.205    26.333    46.708    23.445    29.946    25.083    34.731    27.594    37.918    33.557    24.203    54.509    56.621    24.034    47.679    24.337    21.318    36.721    27.984    43.875    32.823    22.450    41.076    38.309    23.649    30.492    43.750    19.086    23.858    38.049    45.071    27.611    25.488    19.348    31.930    45.461    47.070    26.268    44.634    23.467    45.313    22.455    37.345    31.272    18.335    35.650    26.275    16.054    40.176    16.606    42.303    35.311    26.185    34.616    27.924    39.028    31.396    25.586    38.076    36.288    23.966    16.905    67.097    14.720    30.172    37.008    56.330    36.698    24.861    22.811    37.387    30.742    46.599    43.326    22.293    48.846    22.918    44.653    15.269    32.144    46.475    25.091    21.836    30.863    44.727    34.923    24.825    31.158    32.255    28.688    18.327    32.708    54.574    34.314    53.967    40.809    24.504    38.933    17.375    31.013    29.808    40.387    31.796    30.932    41.381    46.494    11.731    44.260    43.917    39.232    14.481    29.404    52.271    45.955    13.415    44.548    38.475    37.676    18.892    40.059    20.839    32.262    20.873    29.182    29.831    33.188    16.099    40.871    36.992    52.524    37.205    24.059    34.074    35.547    31.104    33.979    34.450    37.604    29.341    17.417    40.193    42.403    28.608    32.111    29.436    22.498    42.214    38.915    36.056    46.880    29.834    54.139    28.461    22.345     5.197    48.010    41.330    23.364    44.522    44.185    30.001    43.840    45.731    44.511    20.978    25.078    37.348    18.150    30.743    21.288    27.169    36.461    40.949    51.029    36.491    20.968    45.005    45.481    25.172    28.989    22.336    39.984    27.854    44.826    23.489    36.026    29.809    23.726    16.324    44.899    32.660    35.257    38.612    13.448    41.758    20.204    32.523    32.325    32.690    19.538    25.562    33.289    36.026    22.324    36.305    35.195    29.263    28.119    38.984    14.334    27.160    39.734    37.936    27.063    24.523    41.048    27.468    33.731    43.176    36.189    37.025    26.300    23.822    21.030    40.840    39.847    36.710    38.467    17.312    31.148    24.067    20.804    22.855    33.046    23.423    35.199    22.502    30.592    36.047    27.804    55.236    42.786    36.760    34.039    28.601    43.519    27.251    35.232    47.680    26.384    13.051    24.768     4.782    20.936    33.584    31.529    47.903    29.792     6.858    53.814    14.068    31.333    21.164    47.279    36.051    39.925    34.044    30.571    54.336    20.487    42.623    29.853    22.974    48.352    26.925    24.358    28.810    34.079    42.630    44.194    21.102    23.694    47.787    28.824    37.260    38.539    37.888    19.231    41.315    45.574    38.406    45.674    23.972    26.229    25.825    38.551    47.471    28.339    18.381    33.185    38.732    26.287    25.700    17.393    37.129    37.463    26.503    39.345    59.119    28.395    18.310    44.914    40.998    44.793    36.713    31.034    37.136    22.910    29.479    19.116    35.032    22.841    26.085    24.594    42.277    23.706    26.947    29.730    39.319    44.167    36.661    44.484    30.367    30.790    28.575    21.611    40.729    31.715    21.201    35.095    10.759    42.961    25.619    42.899    28.438    27.666    24.385    24.999    26.264    26.206    43.294    22.250    43.148    20.450    37.874    35.586    56.396    28.174    40.671    32.339    19.564    27.961    28.136    27.770    35.698    26.783    40.872    12.584    30.078    26.753    43.194    43.362    33.357    41.301    45.909    26.458    24.103    48.738    30.449    35.990    17.984    30.566    31.410    39.188    47.023    37.056    49.176    31.089    18.467    37.191    39.888    22.549    21.260    47.649    32.667    42.565    44.911    44.006    34.015    56.019    31.786    33.457    28.007    37.408    14.230    49.427    31.444    18.624    27.488    18.751    36.206    56.448    34.637    20.156    42.969    24.821    43.194    42.017    29.561    31.099    50.940    22.036    25.457    38.108    33.835    29.871    29.739    37.357    34.389    52.546    42.266    32.306    30.607    29.240    28.986    26.593    41.197    28.883    31.120    57.642    13.135    39.741    47.749    29.819    46.718    51.761    48.940    20.247    35.507    21.330    39.523    39.881    63.087    25.819    51.208    39.946    44.139    44.679    47.003    19.661    38.224    37.124    27.771    24.015    26.513    24.160    34.001    54.618    36.009    36.228    34.188    34.034    33.533    19.067    50.794    27.696    45.456    34.971    36.996    26.243    38.007    13.576    44.250    46.553    24.718    25.502    29.795    50.629    21.611    56.905    34.664    44.055    31.833    35.866    24.180    54.147    33.942    34.756    24.111    25.898    48.557    34.906    46.365    45.682    38.200    47.336    48.174    35.058    35.068    34.527    34.745    40.702    28.402    39.775    41.591    15.433    29.609    39.316    24.470    28.880    30.845    22.019    41.286    33.183    35.347    15.737    38.417    33.972    39.011    42.283    23.319    47.950    28.332    33.171     3.986    34.356    26.104    36.636    31.689    37.833    36.440    55.186    31.021    41.982    33.277    38.486    46.160    15.323    16.252    21.982    18.397    20.132    36.409    27.660    37.634    36.737    39.997    28.044    39.936    28.562    44.969    35.389    29.621    45.835    26.493    25.112    31.331    46.074    33.613    43.070    23.706    27.816    65.019    20.292    45.684    31.094    26.257    24.551    38.519    41.617    18.455    27.250    33.345    32.909    28.655    24.052    25.206    14.020    49.676    19.101    54.170    16.903    30.860    37.139    19.676    41.472    33.483    44.011    34.219    47.145    25.136    43.626    29.194    55.037    27.495    56.331    39.128    28.389    38.297    48.181    32.285    52.416    30.814    28.029    31.408    34.819    38.987    29.314    43.123    23.846    38.425    28.362    49.102    28.590    36.328    51.995    36.525    55.560    12.629    32.773    27.440    29.769    42.320    35.407    29.607    30.947    47.695    18.342    48.242    18.845    30.293    47.761    35.445    42.922    42.409    35.732    32.757    27.577    44.560    22.557    32.099    21.258    29.750    48.462    18.691    20.814    37.983    30.122    55.957    32.864    32.254    30.261    52.306    28.844    37.890    44.926    52.458    24.978    40.750    22.716    29.264    21.243    36.223    47.362    20.688    30.777    22.840    23.403    42.258    25.221    34.053    41.895    36.602    25.297    23.392    40.543    43.707    45.907    26.504    49.338    30.548    36.171    59.022    39.020    47.203    39.911    16.148    40.280    27.454    41.350    35.872    22.447    24.264    23.095    49.825    24.898    33.600    54.393    38.336    29.015    37.415    22.521    41.829    23.098    44.763    35.585    36.223    26.359    21.247    20.534    45.588    20.529    37.828    22.874    16.651    38.765    18.002    28.186    36.101    26.917    29.257    22.435    54.074    20.517    38.295    25.875    33.051    27.849    22.921    43.207    33.293    45.760    31.450    35.043    47.599    31.466    49.601    21.786    43.583    34.465    27.078    70.617    33.729    15.818    36.818    37.088    16.008    54.151    41.499    35.281    49.751    51.514    26.566    42.000    12.118    34.852    19.864    33.083    33.847    25.233    41.556    22.472    39.401    30.491    49.502    40.992    21.784    33.931    38.696    29.676    20.678    23.518    29.409    14.343    36.509    20.869    16.515    53.516    34.046    28.656    41.342    51.221    16.315    38.661    40.506    20.911    45.502    41.704    40.372    37.797    40.057     6.699    26.595    55.542    29.248    22.263    51.265    20.426    19.413    34.536    21.996    25.624    44.446    28.109    47.697    34.244    29.615    44.156    34.863    35.445    24.458    31.606    35.707    38.592    37.979    40.927    34.355    41.442    31.970    21.415    31.088    18.218    39.982    38.397    14.683    38.490    34.931    27.868    27.201    43.156    20.456    15.083    36.645    25.224    43.650    31.915    27.991    36.413    30.379    25.066    34.673    23.790    26.807    37.948    26.364    44.788    45.793    40.487    40.203    28.697    45.356    32.122    42.582    20.933    54.713    30.086    18.818    27.120    38.979    51.411    32.791    24.733    42.289    20.021    35.148    66.251    29.521     5.289    37.741    38.570    25.026    31.183    28.757    36.702    32.299    23.274    17.729    42.512    44.381    32.919    56.113    27.253    24.395    35.229    33.558    32.628    30.686    29.827    27.069    28.812    34.537    16.651    36.523    45.057    16.739    36.404    31.751    22.509     6.531    66.918    27.533    26.849    37.948    29.531    39.657    32.092    39.544    26.445    40.310     0.256    28.580    33.842    29.745    33.299    17.588    36.597    29.178    16.860    34.043    25.873    20.859    36.862    39.865    37.198    37.471    36.817    35.960    25.624    17.396    38.596    38.248    35.514    43.125    31.845    19.247    35.162    40.526    20.598    39.797    32.812    41.865    26.792    37.805    40.019    34.749    57.519    21.793    19.954    43.967    30.833    21.780    27.790    27.278    29.877    40.385    17.095    42.031    38.568    35.767    39.742    45.611    49.780    37.774    27.281    46.024    21.832    40.698    30.370    29.148    40.126    20.749    32.398    23.621    44.507    44.868    30.651    30.169    38.944    45.675    37.050    15.752    21.015    24.439    48.787    28.034    38.321    29.429    34.657    32.117    20.086    32.411    19.311    36.762    43.962    20.056    33.130    18.132    20.736    28.732    23.080    37.621    22.772    20.500    43.247    36.728    15.313    20.699
[truncated: 93,186,571 more chars]
