# Supplementary material for: Correlating fluorescence microscopy, optical and magnetic tweezers to study single chiral biopolymers such as DNA
Source: Nat Commun. 2024 Mar 29;15:2748. doi: 10.1038/s41467-024-47126-6 (PMC10980717; doi:10.1038/s41467-024-47126-6)
Supplement: Supplementary file 21 — Source Data [file 41467_2024_47126_MOESM21_ESM.zip › source data_final/extd data fig 3/P01_03pN/end-end_P01_03.dat]

       1     955.0843
       2     954.9371
       3     946.9929
       4     947.7123
       5     942.7411
       6     939.7498
       7     937.2829
       8     937.6285
       9     935.6560
      10     934.6373
      11     931.0871
      12     929.2919
      13     927.0263
      14     925.3017
      15     921.4066
      16     920.5071
      17     917.5053
      18     915.6595
      19     914.6517
      20     914.2273
      21     911.9272
      22     912.7860
      23     912.0398
      24     911.1944
      25     910.5703
      26     906.0049
      27     901.6185
      28     899.4295
      29     896.7030
      30     893.8242
      31     891.0124
      32     889.5472
      33     890.2323
      34     889.2047
      35     888.0689
      36     889.2470
      37     891.6849
      38     889.7339
      39     887.8768
      40     889.4400
      41     893.3442
      42     890.1192
      43     891.2176
      44     889.1425
      45     889.3620
      46     885.9463
      47     888.1882
      48     883.8492
      49     879.2359
      50     877.3363
      51     874.4037
      52     873.9979
      53     873.5872
      54     872.6332
      55     874.0556
      56     874.6239
      57     874.2885
      58     875.9186
      59     873.5008
      60     874.3901
      61     874.1699
      62     877.1124
      63     879.1752
      64     876.5582
      65     882.0714
      66     880.1351
      67     878.3458
      68     879.3053
      69     878.7500
      70     882.7625
      71     885.1565
      72     886.4714
      73     885.6192
      74     885.4649
      75     881.5716
      76     885.2161
      77     884.3606
      78     884.2398
      79     885.9715
      80     885.2217
      81     885.7058
      82     886.0852
      83     888.0361
      84     882.3739
      85     884.1020
      86     883.8906
      87     883.0191
      88     882.7712
      89     885.7975
      90     885.0456
      91     887.1481
      92     887.6312
      93     888.2001
      94     889.4234
      95     889.5633
      96     892.5319
      97     890.6211
      98     889.0823
      99     890.0433
     100     889.2295
     101     887.8660
     102     888.1218
     103     887.7186
     104     888.3966
     105     888.9381
     106     892.0465
     107     888.4303
     108     888.0966
     109     890.8731
     110     893.0636
     111     893.2038
     112     889.3215
     113     886.9300
     114     884.9904
     115     885.9425
     116     883.9733
     117     881.0663
     118     883.5600
     119     884.5379
     120     885.8247
     121     888.4946
     122     888.5749
     123     888.9957
     124     886.4610
     125     884.1181
     126     884.9185
     127     882.1681
     128     882.4008
     129     881.3827
     130     877.4857
     131     874.1202
     132     872.6048
     133     870.6379
     134     870.1888
     135     865.9050
     136     861.0066
     137     862.4485
     138     857.8754
     139     849.9126
     140     852.5147
     141     851.1386
     142     845.6760
     143     846.1358
     144     846.4436
     145     846.9398
     146     842.5182
     147     846.3983
     148     844.5742
     149     842.1673
     150     840.5913
     151     843.6348
     152     842.7569
     153     838.5788
     154     835.8528
     155     835.5303
     156     830.6569
     157     828.2004
     158     827.8706
     159     830.9001
     160     830.6282
     161     831.6148
     162     831.2889
     163     831.0860
     164     832.2875
     165     830.9713
     166     832.9983
     167     830.4228
     168     831.6139
     169     827.1805
     170     828.0747
     171     828.4856
     172     830.4082
     173     828.7613
     174     826.8257
     175     823.1481
     176     821.7343
     177     821.0357
     178     818.0407
     179     815.6278
     180     815.0134
     181     813.5857
     182     809.7154
     183     807.2231
     184     802.4191
     185     802.3844
     186     800.1061
     187     796.3018
     188     795.8116
     189     793.7534
     190     793.7542
     191     793.1227
     192     789.4076
     193     791.1598
     194     784.9381
     195     783.7942
     196     785.8800
     197     783.1219
     198     783.4159
     199     779.3649
     200     779.6253
     201     778.9780
     202     777.2328
     203     777.0054
     204     778.7744
     205     777.6380
     206     774.9402
     207     773.5243
     208     775.1157
     209     773.1465
     210     773.6130
     211     775.6619
     212     777.8839
     213     779.6342
     214     779.6399
     215     783.4586
     216     784.1911
     217     782.8620
     218     784.3269
     219     786.6251
     220     789.9027
     221     791.0730
     222     792.5490
     223     791.9265
     224     793.6511
     225     795.6120
     226     793.8926
     227     791.7728
     228     793.8682
     229     793.4410
     230     791.5380
     231     787.2489
     232     786.5453
     233     785.5430
     234     783.1783
     235     778.2834
     236     779.1544
     237     772.5017
     238     771.1885
     239     770.1595
     240     769.9007
     241     772.1479
     242     772.3077
     243     769.6389
     244     770.2124
     245     766.6152
     246     765.2783
     247     764.6168
     248     760.1497
     249     761.6044
     250     760.3873
     251     758.0524
     252     758.2380
     253     760.3647
     254     757.2426
     255     760.1082
     256     759.9968
     257     758.8798
     258     758.9515
     259     761.0877
     260     761.8478
     261     756.6440
     262     757.6009
     263     756.7222
     264     757.3595
     265     751.4079
     266     751.8333
     267     748.5758
     268     749.3590
     269     751.6106
     270     747.1270
     271     745.3160
     272     740.7438
     273     741.1794
     274     739.3310
     275     737.7123
     276     736.0667
     277     731.8114
     278     729.1978
     279     726.5474
     280     726.8685
     281     724.2855
     282     727.8313
     283     724.9737
     284     728.4776
     285     729.9901
     286     732.9403
     287     732.6441
     288     735.7486
     289     737.3540
     290     734.7297
     291     736.1630
     292     736.2244
     293     737.3829
     294     739.7373
     295     741.7469
     296     739.5580
     297     742.3604
     298     743.9960
     299     740.5911
     300     744.6551
     301     742.6798
     302     742.1902
     303     744.6424
     304     745.0008
     305     741.6391
     306     739.3800
     307     739.9454
     308     741.2120
     309     743.2009
     310     743.1290
     311     740.9277
     312     739.8780
     313     740.3103
     314     740.8296
     315     734.6056
     316     732.7342
     317     732.0851
     318     730.7846
     319     729.0056
     320     726.6535
     321     724.7151
     322     719.0456
     323     716.2478
     324     713.8910
     325     713.7684
     326     710.8759
     327     710.5324
     328     708.6039
     329     708.4102
     330     707.3337
     331     707.0567
     332     706.2825
     333     706.8812
     334     711.3203
     335     709.2988
     336     710.2869
     337     711.6210
     338     715.6210
     339     715.1886
     340     715.8939
     341     715.3401
     342     717.0776
     343     713.4711
     344     717.1903
     345     716.2066
     346     718.6601
     347     721.4045
     348     717.9765
     349     719.7402
     350     717.2776
     351     717.7526
     352     714.4415
     353     713.0474
     354     709.1946
     355     708.4058
     356     702.7857
     357     704.3501
     358     701.3868
     359     701.7816
     360     698.9977
     361     700.8466
     362     698.2856
     363     697.8258
     364     696.9071
     365     699.0390
     366     698.5043
     367     699.2615
     368     699.6524
     369     697.7654
     370     699.9372
     371     702.1712
     372     702.3352
     373     700.6726
     374     697.6728
     375     695.0740
     376     690.9125
     377     688.3027
     378     688.7651
     379     687.7922
     380     691.4318
     381     689.6592
     382     685.7303
     383     687.6886
     384     685.9662
     385     682.6316
     386     684.5122
     387     684.9664
     388     688.5244
     389     688.6914
     390     691.1617
     391     692.6639
     392     695.4546
     393     697.1803
     394     698.3235
     395     698.3508
     396     698.9045
     397     699.6999
     398     699.1793
     399     698.9830
     400     701.5944
     401     699.9491
     402     699.3226
     403     700.8091
     404     699.0337
     405     699.1419
     406     696.6241
     407     698.3390
     408     696.1732
     409     695.2100
     410     691.9379
     411     690.8367
     412     687.2223
     413     689.9854
     414     688.9767
     415     691.3115
     416     687.1963
     417     684.3919
     418     683.9579
     419     686.7180
     420     683.8125
     421     681.8473
     422     680.5209
     423     682.6655
     424     681.1895
     425     680.8371
     426     682.3964
     427     684.6527
     428     684.1387
     429     682.5088
     430     682.7028
     431     679.5090
     432     676.7900
     433     677.5872
     434     677.9953
     435     674.9096
     436     674.0094
     437     672.5616
     438     668.4537
     439     668.1021
     440     663.4476
     441     664.3993
     442     663.5767
     443     663.1156
     444     659.2305
     445     663.9573
     446     661.8233
     447     660.3296
     448     662.8379
     449     661.9293
     450     661.8782
     451     660.7319
     452     662.3665
     453     663.1799
     454     663.4342
     455     661.3879
     456     658.2675
     457     657.0762
     458     658.0494
     459     657.1781
     460     655.0526
     461     657.2817
     462     659.0418
     463     653.6819
     464     656.2857
     465     659.4768
     466     656.8070
     467     662.0773
     468     664.6040
     469     667.1214
     470     668.1353
     471     667.4913
     472     667.0779
     473     668.9843
     474     670.6344
     475     671.8548
     476     669.7026
     477     670.8198
     478     666.2532
     479     664.5796
     480     663.6462
     481     663.8115
     482     663.2989
     483     666.1921
     484     661.6613
     485     661.1178
     486     661.6784
     487     663.1154
     488     662.2348
     489     660.1843
     490     661.6075
     491     658.7154
     492     655.5379
     493     655.0360
     494     651.0485
     495     647.4136
     496     644.7559
     497     644.8449
     498     646.9193
     499     646.2751
     500     648.5632
     501     644.7392
     502     644.3416
     503     643.3345
     504     638.6091
     505     641.5434
     506     637.6364
     507     632.8023
     508     634.0580
     509     634.1314
     510     632.7908
     511     636.1484
     512     634.1707
     513     633.1283
     514     635.2940
     515     633.8038
     516     635.1797
     517     631.3777
     518     630.5360
     519     630.3089
     520     630.5541
     521     629.4195
     522     633.6618
     523     628.1581
     524     632.0229
     525     630.5321
     526     632.5522
     527     630.7941
     528     631.8374
     529     630.3457
     530     632.8232
     531     628.8083
     532     632.1789
     533     629.8087
     534     630.8859
     535     630.3231
     536     628.9337
     537     629.4148
     538     629.7398
     539     629.5320
     540     626.8618
     541     625.8420
     542     625.0828
     543     624.3572
     544     622.4945
     545     622.8856
     546     622.4985
     547     619.2840
     548     619.3021
     549     618.2143
     550     618.4952
     551     620.9257
     552     621.9919
     553     622.5876
     554     624.9500
     555     622.0572
     556     624.9267
     557     627.5965
     558     626.9568
     559     623.0027
     560     622.5131
     561     624.2411
     562     623.9424
     563     627.0967
     564     621.9015
     565     620.0323
     566     620.4302
     567     617.3491
     568     614.8427
     569     612.6931
     570     611.2163
     571     608.5976
     572     609.3745
     573     605.9609
     574     608.8932
     575     609.5743
     576     608.4187
     577     611.4363
     578     612.6913
     579     609.2345
     580     609.3456
     581     611.4270
     582     611.8881
     583     613.9943
     584     619.1596
     585     620.3276
     586     619.3544
     587     622.2034
     588     622.4793
     589     622.7309
     590     625.6642
     591     624.5879
     592     622.7322
     593     623.0798
     594     619.9566
     595     618.7219
     596     618.0432
     597     614.1444
     598     614.7223
     599     611.8048
     600     615.9222
     601     611.1363
     602     611.8831
     603     609.9534
     604     609.2856
     605     607.1953
     606     604.9379
     607     602.7548
     608     603.5281
     609     607.1957
     610     606.3194
     611     608.7424
     612     608.6085
     613     605.5405
     614     610.1868
     615     612.4819
     616     612.0651
     617     614.2122
     618     612.5048
     619     613.1831
     620     615.3807
     621     613.1935
     622     610.7331
     623     612.2899
     624     607.9883
     625     609.7944
     626     610.2668
     627     607.1803
     628     608.7674
     629     606.6261
     630     606.8589
     631     608.4158
     632     606.3989
     633     604.6376
     634     609.0011
     635     609.4425
     636     606.0620
     637     608.1922
     638     607.3769
     639     607.6347
     640     610.1862
     641     608.4054
     642     606.6076
     643     610.2660
     644     609.4889
     645     611.0388
     646     610.7864
     647     611.5363
     648     610.5737
     649     610.1983
     650     609.3985
     651     609.4317
     652     610.7341
     653     613.9513
     654     611.2926
     655     613.7081
     656     613.4984
     657     612.7370
     658     612.8469
     659     611.0576
     660     612.5651
     661     613.4238
     662     611.5410
     663     609.9861
     664     609.7054
     665     606.9824
     666     605.1006
     667     603.9820
     668     601.4288
     669     599.4625
     670     601.5299
     671     598.4978
     672     599.3944
     673     595.3955
     674     595.1642
     675     595.6702
     676     594.4023
     677     594.1484
     678     597.4456
     679     594.7556
     680     593.6028
     681     592.1194
     682     595.5286
     683     592.8433
     684     598.1077
     685     595.0516
     686     594.9715
     687     593.2439
     688     591.5700
     689     588.5589
     690     588.3996
     691     589.0592
     692     586.7992
     693     588.5212
     694     582.9170
     695     582.7892
     696     584.6102
     697     585.2527
     698     583.2357
     699     579.6060
     700     574.8657
     701     570.1545
     702     567.2248
     703     562.7358
     704     556.6006
     705     556.5466
     706     552.6381
     707     548.7610
     708     545.0107
     709     539.4042
     710     536.9790
     711     535.6553
     712     533.0563
     713     530.8948
     714     528.8474
     715     526.9937
     716     527.3229
     717     526.6693
     718     525.9717
     719     524.1530
     720     521.3450
     721     521.8937
     722     521.1591
     723     520.3059
     724     522.7452
     725     521.8921
     726     525.8782
     727     525.8858
     728     525.7550
     729     525.1589
     730     526.0605
     731     527.6982
     732     527.6560
     733     527.9719
     734     530.9746
     735     531.9594
     736     531.1035
     737     533.7274
     738     532.6860
     739     534.9398
     740     536.9635
     741     539.2060
     742     543.3589
     743     544.6950
     744     543.4418
     745     543.4145
     746     541.4067
     747     541.8718
     748     542.2378
     749     535.3893
     750     535.8176
     751     536.8534
     752     536.3498
     753     537.4795
     754     536.0566
     755     535.6145
     756     539.5495
     757     536.9969
     758     539.9923
     759     539.3154
     760     542.9704
     761     543.6228
     762     545.8375
     763     546.8005
     764     546.2868
     765     545.0966
     766     544.1793
     767     546.1403
     768     542.5170
     769     543.5049
     770     544.8536
     771     542.9303
     772     542.3954
     773     540.7387
     774     543.6699
     775     540.8423
     776     540.4275
     777     536.6973
     778     538.3090
     779     536.7770
     780     534.8911
     781     528.6570
     782     529.7345
     783     530.9246
     784     531.2735
     785     533.6727
     786     529.1369
     787     529.2432
     788     529.5496
     789     528.5992
     790     526.6955
     791     525.6679
     792     527.7684
     793     531.1959
     794     532.0681
     795     534.4331
     796     537.6834
     797     540.8501
     798     539.3352
     799     543.2807
     800     539.7680
     801     543.5463
     802     543.5806
     803     542.6909
     804     542.9130
     805     540.5366
     806     539.5647
     807     535.8426
     808     535.2135
     809     533.5429
     810     537.1964
     811     536.5617
     812     533.3429
     813     530.5608
     814     526.3332
     815     526.2405
     816     526.6654
     817     523.9718
     818     522.2495
     819     521.4045
     820     520.0343
     821     518.1763
     822     516.5998
     823     511.4756
     824     511.0088
     825     510.5474
     826     510.1617
     827     509.9077
     828     508.1947
     829     511.6812
     830     514.9363
     831     514.5282
     832     516.2078
     833     513.1624
     834     517.0058
     835     514.6299
     836     514.8730
     837     516.8432
     838     515.9627
     839     517.7372
     840     514.3821
     841     511.7933
     842     512.7415
     843     511.4803
     844     515.7409
     845     514.3493
     846     514.1071
     847     515.3786
     848     512.8602
     849     513.9868
     850     513.2516
     851     513.5529
     852     514.8724
     853     514.0194
     854     511.7057
     855     513.6313
     856     511.3676
     857     511.6533
     858     511.3786
     859     510.3581
     860     509.1982
     861     509.4218
     862     506.1304
     863     506.2689
     864     506.2061
     865     505.1291
     866     503.7192
     867     503.1981
     868     502.5788
     869     500.9211
     870     498.9491
     871     495.3017
     872     494.1549
     873     494.5878
     874     490.6553
     875     491.5206
     876     492.1852
     877     489.5723
     878     487.1655
     879     488.0283
     880     485.6829
     881     487.6847
     882     487.1745
     883     485.6782
     884     481.1894
     885     479.2897
     886     475.0642
     887     474.5062
     888     474.1497
     889     471.2159
     890     468.1018
     891     469.3709
     892     466.4814
     893     464.1033
     894     461.0866
     895     460.6750
     896     456.5309
     897     457.6631
     898     455.8097
     899     456.9411
     900     458.6067
     901     457.9827
     902     454.6581
     903     454.9362
     904     452.6358
     905     450.6999
     906     452.8055
     907     449.5261
     908     447.2542
     909     444.0406
     910     446.7571
     911     444.1000
     912     448.6532
     913     444.7224
     914     444.0208
     915     437.9953
     916     436.1603
     917     437.6065
     918     435.8076
     919     434.3280
     920     432.4947
     921     433.9085
     922     433.7700
     923     430.9129
     924     432.5994
     925     430.1725
     926     425.0591
     927     426.6530
     928     426.5156
     929     423.6818
     930     423.0968
     931     419.3833
     932     418.9739
     933     420.2443
     934     419.4382
     935     417.0708
     936     414.9014
     937     416.5871
     938     415.9908
     939     414.0256
     940     412.2457
     941     409.3182
     942     404.6457
     943     401.9857
     944     405.6141
     945     402.4593
     946     402.8686
     947     403.5012
     948     404.4799
     949     403.7699
     950     401.9847
     951     400.5274
     952     402.0008
     953     399.4602
     954     397.7472
     955     393.8913
     956     395.2208
     957     397.1744
     958     395.0327
     959     391.4397
     960     389.8571
     961     389.4328
     962     385.8902
     963     385.4737
     964     383.9704
     965     380.9245
     966     381.9704
     967     382.2710
     968     381.9876
     969     381.0729
     970     382.0224
     971     385.2052
     972     384.7337
     973     382.5886
     974     379.4271
     975     381.0881
     976     381.5877
     977     380.3167
     978     379.3626
     979     384.3444
     980     385.4896
     981     387.0385
     982     383.4110
     983     387.6474
     984     392.1880
     985     392.7529
     986     390.9334
     987     392.1801
     988     392.0267
     989     389.3109
     990     388.2855
     991     387.6550
     992     385.0665
     993     385.4963
     994     380.8303
     995     381.6631
     996     381.9239
     997     381.3424
     998     379.6675
     999     381.8583
    1000     382.6867
    1001     380.5713
    1002     377.5943
    1003     379.9546
    1004     384.2465
    1005     387.5042
    1006     387.2386
    1007     384.5200
    1008     384.8644
    1009     384.2566
    1010     384.9454
    1011     387.4190
    1012     387.9760
    1013     391.3922
    1014     391.4115
    1015     391.0893
    1016     385.6437
    1017     385.3082
    1018     380.9131
    1019     383.3607
    1020     384.5397
    1021     387.3019
    1022     386.0327
    1023     386.5822
    1024     386.7548
    1025     383.5312
    1026     381.0875
    1027     381.5834
    1028     381.2207
    1029     379.9715
    1030     381.8556
    1031     382.3953
    1032     381.7438
    1033     381.6689
    1034     376.8627
    1035     374.8437
    1036     375.4259
    1037     373.9551
    1038     370.9003
    1039     373.7502
    1040     369.1300
    1041     368.2841
    1042     367.2266
    1043     365.7780
    1044     366.2804
    1045     365.0496
    1046     364.3403
    1047     362.9510
    1048     358.8084
    1049     358.7549
    1050     359.3829
    1051     357.2870
    1052     357.7523
    1053     356.6588
    1054     354.1458
    1055     353.1343
    1056     351.9196
    1057     354.2740
    1058     352.2353
    1059     350.8742
    1060     349.9836
    1061     347.2391
    1062     345.8185
    1063     343.3765
    1064     342.2724
    1065     341.1677
    1066     339.0783
    1067     343.6586
    1068     339.2267
    1069     339.4686
    1070     342.1549
    1071     342.5050
    1072     341.1211
    1073     341.6487
    1074     342.8875
    1075     345.5745
    1076     344.4907
    1077     343.7131
    1078     346.8834
    1079     346.5535
    1080     344.3474
    1081     343.2839
    1082     340.2078
    1083     338.2964
    1084     337.3278
    1085     337.8940
    1086     335.6094
    1087     340.1593
    1088     340.0106
    1089     336.9903
    1090     340.5586
    1091     340.7262
    1092     344.6134
    1093     343.1025
    1094     342.4253
    1095     343.9156
    1096     344.5542
    1097     343.9779
    1098     342.1605
    1099     346.5266
    1100     347.4807
    1101     347.4344
    1102     345.6044
    1103     347.8235
    1104     348.3178
    1105     349.9815
    1106     352.9960
    1107     353.5523
    1108     354.7631
    1109     355.2530
    1110     357.3958
    1111     352.1502
    1112     352.8758
    1113     351.7121
    1114     353.5432
    1115     354.2442
    1116     355.3398
    1117     354.2550
    1118     350.5391
    1119     350.3647
    1120     349.7726
    1121     349.5351
    1122     348.6660
    1123     346.8192
    1124     339.2167
    1125     342.6417
    1126     341.0533
    1127     341.3310
    1128     340.1790
    1129     337.3613
    1130     337.1202
    1131     336.4372
    1132     337.3363
    1133     338.7754
    1134     336.0874
    1135     338.8154
    1136     339.6185
    1137     342.1612
    1138     345.0284
    1139     347.3871
    1140     347.4207
    1141     349.6585
    1142     350.2644
    1143     350.4387
    1144     353.2124
    1145     351.6268
    1146     350.4795
    1147     352.2422
    1148     350.9139
    1149     350.2530
    1150     352.2483
    1151     351.2651
    1152     353.1726
    1153     354.3374
    1154     354.7572
    1155     356.2253
    1156     357.6140
    1157     357.0881
    1158     357.5449
    1159     359.7885
    1160     361.7688
    1161     364.4311
    1162     366.5587
    1163     369.1457
    1164     371.6515
    1165     374.0926
    1166     375.9700
    1167     380.1353
    1168     382.8617
    1169     385.1898
    1170     385.1791
    1171     385.6293
    1172     385.6002
    1173     389.9796
    1174     393.3407
    1175     394.0904
    1176     394.7025
    1177     391.7902
    1178     391.0771
    1179     388.2624
    1180     389.9068
    1181     389.8669
    1182     391.0936
    1183     393.3511
    1184     389.8379
    1185     388.8447
    1186     387.5899
    1187     383.8929
    1188     384.0861
    1189     382.3983
    1190     384.9683
    1191     383.4967
    1192     383.4680
    1193     383.9562
    1194     383.0483
    1195     383.0554
    1196     384.2088
    1197     382.8356
    1198     381.5498
    1199     382.6040
    1200     385.4260
    1201     385.1607
    1202     381.8611
    1203     380.3311
    1204     382.5741
    1205     379.3274
    1206     380.8051
    1207     379.0347
    1208     374.5520
    1209     376.4332
    1210     374.8334
    1211     375.9559
    1212     377.3052
    1213     372.4839
    1214     369.9898
    1215     372.1598
    1216     372.9281
    1217     373.6535
    1218     374.2759
    1219     371.1949
    1220     371.0669
    1221     371.4938
    1222     368.3712
    1223     367.1708
    1224     368.3333
    1225     368.6043
    1226     369.0259
    1227     368.6006
    1228     367.3924
    1229     365.7899
    1230     364.4359
    1231     363.0144
    1232     360.7008
    1233     360.6984
    1234     359.9519
    1235     360.7633
    1236     361.7617
    1237     363.0578
    1238     364.0738
    1239     366.3768
    1240     366.6612
    1241     370.0328
    1242     366.4833
    1243     367.5758
    1244     364.8463
    1245     366.1370
    1246     366.7096
    1247     365.9094
    1248     365.7682
    1249     365.5440
    1250     364.2616
    1251     364.1003
    1252     362.9061
    1253     361.9308
    1254     361.2933
    1255     362.9473
    1256     361.5317
    1257     360.1012
    1258     359.2268
    1259     360.3913
    1260     361.7477
    1261     364.0337
    1262     364.5469
    1263     360.7932
    1264     364.1201
    1265     367.5881
    1266     365.4652
    1267     364.5273
    1268     360.6017
    1269     357.3394
    1270     359.4191
    1271     355.3597
    1272     354.8019
    1273     356.5014
    1274     361.3704
    1275     360.4983
    1276     361.8901
    1277     359.7772
    1278     359.5318
    1279     355.2898
    1280     356.4208
    1281     356.5374
    1282     354.4341
    1283     350.2640
    1284     350.1773
    1285     348.9242
    1286     347.4308
    1287     348.9203
    1288     345.3336
    1289     343.6435
    1290     342.6379
    1291     341.7526
    1292     341.0293
    1293     338.6458
    1294     337.6830
    1295     336.5065
    1296     339.7892
    1297     339.5429
    1298     337.7839
    1299     335.4058
    1300     334.0188
    1301     333.8829
    1302     334.6747
    1303     334.9940
    1304     333.8942
    1305     335.3070
    1306     334.1665
    1307     336.3543
    1308     336.0419
    1309     336.4029
    1310     336.1363
    1311     333.8258
    1312     330.0394
    1313     331.0936
    1314     328.8110
    1315     328.7920
    1316     328.1547
    1317     326.6502
    1318     328.2627
    1319     328.8373
    1320     328.9451
    1321     329.6655
    1322     330.4470
    1323     327.4489
    1324     328.9014
    1325     326.2748
    1326     325.3542
    1327     326.8286
    1328     326.7742
    1329     327.0979
    1330     326.9641
    1331     323.2445
    1332     324.4056
    1333     323.7812
    1334     322.5079
    1335     323.8411
    1336     324.1880
    1337     325.4673
    1338     323.7928
    1339     325.5352
    1340     325.1505
    1341     324.7433
    1342     325.3877
    1343     326.3998
    1344     327.3746
    1345     324.7741
    1346     325.4637
    1347     327.0320
    1348     325.6357
    1349     324.6935
    1350     322.7112
    1351     322.4741
    1352     316.8819
    1353     316.7676
    1354     313.3394
    1355     313.1863
    1356     312.3722
    1357     314.7559
    1358     316.1011
    1359     315.9851
    1360     318.0100
    1361     317.9816
    1362     314.8070
    1363     320.2067
    1364     318.2295
    1365     319.4286
    1366     321.0148
    1367     321.2058
    1368     320.2534
    1369     320.3893
    1370     316.2198
    1371     314.6877
    1372     310.9689
    1373     311.1670
    1374     307.3458
    1375     307.9330
    1376     306.6474
    1377     307.5222
    1378     304.8008
    1379     305.2807
    1380     302.4621
    1381     302.0064
    1382     301.9682
    1383     301.1637
    1384     301.1693
    1385     302.5607
    1386     301.9806
    1387     300.1701
    1388     300.8604
    1389     298.6559
    1390     295.6692
    1391     292.9743
    1392     294.7813
    1393     288.5384
    1394     286.9796
    1395     280.2320
    1396     278.2744
    1397     275.9255
    1398     271.1639
    1399     266.0042
    1400     262.9633
    1401     261.1803
    1402     260.5009
    1403     260.4141
    1404     259.9164
    1405     256.7292
    1406     258.2748
    1407     257.2608
    1408     259.3145
    1409     255.9795
    1410     257.2801
    1411     256.5524
    1412     254.4004
    1413     254.5671
    1414     256.1384
    1415     255.1411
    1416     256.1911
    1417     256.5647
    1418     254.3537
    1419     254.3315
    1420     256.8002
    1421     256.5487
    1422     256.3082
    1423     257.4452
    1424     255.6988
    1425     257.9140
    1426     256.5814
    1427     257.6699
    1428     257.2431
    1429     255.4800
    1430     252.0889
    1431     252.5315
    1432     251.7390
    1433     250.4333
    1434     251.4956
    1435     254.3789
    1436     253.9495
    1437     259.7451
    1438     261.9411
    1439     264.6060
    1440     264.8448
    1441     265.4335
    1442     263.9891
    1443     268.4811
    1444     267.0237
    1445     268.7414
    1446     267.5202
    1447     267.6972
    1448     269.1224
    1449     267.0511
    1450     267.4227
    1451     269.7508
    1452     273.7333
    1453     270.5204
    1454     270.2192
    1455     268.3133
    1456     266.7104
    1457     262.3994
    1458     266.3882
    1459     264.0472
    1460     263.9070
    1461     263.8377
    1462     262.0003
    1463     261.0341
    1464     263.5580
    1465     260.3657
    1466     259.1667
    1467     260.0161
    1468     256.5857
    1469     260.8978
    1470     258.0563
    1471     257.1120
    1472     257.2076
    1473     254.4047
    1474     254.5284
    1475     248.9572
    1476     248.8609
    1477     248.9301
    1478     246.2750
    1479     243.2854
    1480     243.0604
    1481     245.4559
    1482     247.8624
    1483     248.0595
    1484     250.5340
    1485     245.1326
    1486     248.2252
    1487     245.8723
    1488     241.9271
    1489     237.4951
    1490     237.2992
    1491     235.2510
    1492     233.5400
    1493     229.9233
    1494     231.2836
    1495     232.8319
    1496     234.0608
    1497     232.9728
    1498     231.5061
    1499     233.2481
    1500     229.3579
    1501     228.1909
    1502     224.7873
    1503     222.4401
    1504     222.2049
    1505     217.7301
    1506     215.3354
    1507     211.6389
    1508     212.1160
    1509     211.1210
    1510     209.6629
    1511     204.7212
    1512     207.1918
    1513     205.3758
    1514     201.4542
    1515     201.5016
    1516     197.2445
    1517     194.4345
    1518     193.3760
    1519     194.2050
    1520     196.3473
    1521     196.1368
    1522     193.5298
    1523     191.5567
    1524     190.5059
    1525     186.8342
    1526     185.8223
    1527     185.3672
    1528     185.8417
    1529     181.8942
    1530     177.0913
    1531     175.8149
    1532     176.8683
    1533     175.0195
    1534     173.9522
    1535     172.5778
    1536     175.2766
    1537     179.6502
    1538     181.1071
    1539     177.4670
    1540     179.2103
    1541     181.8178
    1542     185.7130
    1543     186.8581
    1544     185.7843
    1545     185.7901
    1546     185.2962
    1547     186.3289
    1548     185.2340
    1549     181.4941
    1550     183.0311
    1551     181.7919
    1552     186.5393
    1553     189.8045
    1554     189.1843
    1555     190.4299
    1556     193.5687
    1557     194.4041
    1558     192.5868
    1559     195.3927
    1560     193.6940
    1561     199.0648
    1562     198.4396
    1563     197.4902
    1564     198.4023
    1565     198.5309
    1566     199.7409
    1567     195.4221
    1568     195.2049
    1569     193.7133
    1570     195.6422
    1571     196.6185
    1572     198.5189
    1573     196.0102
    1574     198.4271
    1575     200.4494
    1576     197.1308
    1577     199.5114
    1578     199.4462
    1579     203.6276
    1580     204.7172
    1581     208.6418
    1582     210.5752
    1583     208.0405
    1584     210.3754
    1585     210.3348
    1586     208.6369
    1587     210.7050
    1588     213.0577
    1589     217.6503
    1590     224.6978
    1591     229.5615
    1592     231.0734
    1593     229.5831
    1594     233.4235
    1595     235.7231
    1596     236.9063
    1597     238.3947
    1598     242.0384
    1599     244.5014
    1600     245.1213
    1601     239.4379
    1602     241.0227
    1603     237.4615
    1604     237.2290
    1605     232.5459
    1606     231.0096
    1607     235.0708
    1608     232.2505
    1609     233.4727
    1610     232.6390
    1611     235.3672
    1612     236.5921
    1613     237.9042
    1614     238.1827
    1615     238.3909
    1616     240.4314
    1617     246.5582
    1618     247.4624
    1619     244.8822
    1620     243.3727
    1621     246.9155
    1622     247.4762
    1623     247.8276
    1624     252.2057
    1625     253.5860
    1626     256.7931
    1627     260.5878
    1628     256.9819
    1629     254.4291
    1630     260.6365
    1631     260.8030
    1632     257.8375
    1633     252.6956
    1634     251.5142
    1635     245.6434
    1636     246.5590
    1637     240.0875
    1638     239.5016
    1639     239.6955
    1640     238.5555
    1641     239.6802
    1642     237.1444
    1643     238.7037
    1644     238.4756
    1645     238.0318
    1646     235.1138
    1647     234.7619
    1648     233.3470
    1649     229.3673
    1650     227.5736
    1651     221.9058
    1652     221.1254
    1653     217.7404
    1654     215.5773
    1655     212.0626
    1656     209.1522
    1657     205.1381
    1658     201.6867
    1659     204.8314
    1660     205.3078
    1661     205.9003
    1662     208.7620
    1663     211.4695
    1664     214.3625
    1665     211.5723
    1666     212.7687
    1667     216.4959
    1668     217.1878
    1669     217.0248
    1670     219.8507
    1671     215.7557
    1672     217.2260
    1673     214.6862
    1674     215.4910
    1675     215.6117
    1676     216.9546
    1677     214.3023
    1678     213.7751
    1679     210.0114
    1680     205.4114
    1681     199.8899
    1682     200.7010
    1683     199.2020
    1684     202.5081
    1685     201.8568
    1686     201.6852
    1687     200.4213
    1688     199.9512
    1689     194.7617
    1690     195.8349
    1691     192.9162
    1692     189.8419
    1693     190.3582
    1694     188.8508
    1695     190.2932
    1696     192.1592
    1697     190.6545
    1698     190.5916
    1699     191.0356
    1700     190.5604
    1701     189.3635
    1702     190.5783
    1703     188.9194
    1704     189.3719
    1705     189.6501
    1706     190.1133
    1707     190.2616
    1708     189.0350
    1709     186.7368
    1710     186.8193
    1711     187.3482
    1712     188.5400
    1713     186.7775
    1714     183.7123
    1715     180.0768
    1716     180.2003
    1717     177.8130
    1718     176.5793
    1719     174.4618
    1720     173.7360
    1721     177.4782
    1722     174.7647
    1723     175.5167
    1724     175.4818
    1725     175.4011
    1726     178.9267
    1727     180.8554
    1728     181.5585
    1729     186.6665
    1730     186.6432
    1731     183.8824
    1732     185.4137
    1733     184.1216
    1734     184.1316
    1735     181.0574
    1736     182.3920
    1737     183.3470
    1738     183.6538
    1739     180.6385
    1740     179.9979
    1741     179.9241
    1742     180.0324
    1743     178.9946
    1744     174.6514
    1745     174.9315
    1746     175.3076
    1747     174.3672
    1748     179.5793
    1749     177.5721
    1750     175.0048
    1751     173.6865
    1752     173.0743
    1753     170.4025
    1754     167.9587
    1755     165.7071
    1756     165.7819
    1757     166.7599
    1758     168.1527
    1759     165.3508
    1760     163.1934
    1761     161.5475
    1762     163.9329
    1763     162.0593
    1764     164.7072
    1765     164.3654
    1766     162.3284
    1767     162.7068
    1768     164.1491
    1769     161.4022
    1770     166.2282
    1771     164.2119
    1772     162.2553
    1773     162.5467
    1774     162.3379
    1775     163.5719
    1776     160.5330
    1777     159.3780
    1778     159.3726
    1779     161.2330
    1780     162.7895
    1781     161.5691
    1782     159.5192
    1783     166.6366
    1784     163.8178
    1785     163.8116
    1786     162.7595
    1787     162.4019
    1788     160.6003
    1789     159.8201
    1790     162.0658
    1791     161.9501
    1792     163.1940
    1793     165.9508
    1794     169.8083
    1795     168.4616
    1796     167.4180
    1797     169.4616
    1798     170.2321
    1799     164.9399
    1800     167.7023
    1801     168.6018
    1802     169.4509
    1803     166.7974
    1804     167.7529
    1805     168.6820
    1806     167.9564
    1807     164.6807
    1808     163.3484
    1809     159.2263
    1810     158.3235
    1811     153.2838
    1812     151.3638
    1813     150.2814
    1814     148.3289
    1815     147.7884
    1816     150.0928
    1817     151.5537
    1818     151.0516
    1819     152.2404
    1820     151.7924
    1821     153.7773
    1822     155.1688
    1823     151.3143
    1824     154.0309
    1825     155.1839
    1826     159.0967
    1827     155.7340
    1828     158.7184
    1829     161.1931
    1830     160.8220
    1831     163.6182
    1832     167.3945
    1833     172.5717
    1834     172.5698
    1835     172.5072
    1836     174.2640
    1837     176.1692
    1838     175.5216
    1839     179.2586
    1840     174.8874
    1841     173.7470
    1842     172.6244
    1843     170.9162
    1844     172.7940
    1845     171.9722
    1846     170.5291
    1847     171.9891
    1848     174.1537
    1849     175.7556
    1850     175.8094
    1851     178.0288
    1852     176.1733
    1853     178.1743
    1854     174.7051
    1855     173.2439
    1856     173.9391
    1857     173.7068
    1858     173.6339
    1859     168.4519
    1860     173.4670
    1861     171.7232
    1862     171.6070
    1863     175.5218
    1864     177.4425
    1865     176.8532
    1866     172.5662
    1867     174.0134
    1868     172.9246
    1869     168.6037
    1870     164.6943
    1871     165.1967
    1872     167.0777
    1873     170.1406
    1874     170.7090
    1875     171.1753
    1876     172.9395
    1877     174.3179
    1878     176.8420
    1879     179.5085
    1880     178.3703
    1881     177.4366
    1882     179.0327
    1883     179.3027
    1884     182.3310
    1885     180.6500
    1886     181.4439
    1887     188.4915
    1888     190.8436
    1889     193.2811
    1890     191.4459
    1891     194.6937
    1892     193.1168
    1893     198.0720
    1894     201.2834
    1895     203.2028
    1896     203.3258
    1897     202.7343
    1898     205.1453
    1899     208.3560
    1900     208.0339
    1901     207.0435
    1902     206.8614
    1903     202.8694
    1904     201.2101
    1905     197.5865
    1906     195.4133
    1907     190.9124
    1908     191.8249
    1909     186.4888
    1910     181.5528
    1911     176.7823
    1912     170.0538
    1913     166.5413
    1914     163.5625
    1915     158.7772
    1916     158.7740
    1917     153.0241
    1918     149.8624
    1919     145.4400
    1920     145.2983
    1921     145.3632
    1922     143.5049
    1923     142.3771
    1924     144.0039
    1925     140.6387
    1926     137.8140
    1927     138.0253
    1928     133.7065
    1929     131.6561
    1930     133.2760
    1931     132.3404
    1932     131.3949
    1933     134.0149
    1934     133.4264
    1935     133.7663
    1936     136.5261
    1937     134.2754
    1938     137.7342
    1939     140.9601
    1940     142.3483
    1941     144.7622
    1942     141.2194
    1943     143.1638
    1944     139.9419
    1945     140.8020
    1946     145.1358
    1947     146.1573
    1948     146.0597
    1949     149.3097
    1950     147.5646
    1951     147.9403
    1952     148.2296
    1953     153.0682
    1954     154.2076
    1955     149.1455
    1956     151.3116
    1957     150.5816
    1958     152.7216
    1959     155.9729
    1960     156.6209
    1961     156.8063
    1962     160.3358
    1963     162.4302
    1964     164.4595
    1965     163.0197
    1966     165.1331
    1967     167.2122
    1968     166.2848
    1969     164.8213
    1970     163.9276
    1971     163.4257
    1972     165.7331
    1973     164.7459
    1974     169.8005
    1975     166.6430
    1976     161.7507
    1977     161.5724
    1978     162.0157
    1979     162.3151
    1980     165.2567
    1981     167.8578
    1982     167.7883
    1983     164.8176
    1984     166.6659
    1985     165.3009
    1986     165.0815
    1987     169.0522
    1988     167.0005
    1989     164.4853
    1990     163.3658
    1991     168.9895
    1992     168.7458
    1993     172.1716
    1994     172.4974
    1995     169.0300
    1996     171.9353
    1997     174.7548
    1998     177.3150
    1999     177.0878
    2000     171.3939
    2001     169.9955
    2002     167.2032
    2003     168.5738
    2004     170.0606
    2005     171.2695
    2006     173.3894
    2007     172.3356
    2008     168.2948
    2009     170.7212
    2010     168.4839
    2011     165.4243
    2012     169.6787
    2013     170.4183
    2014     172.5151
    2015     174.4678
    2016     174.4280
    2017     179.5659
    2018     176.4674
    2019     180.4675
    2020     185.3289
    2021     183.4470
    2022     181.6507
    2023     177.2611
    2024     174.8258
    2025     174.9250
    2026     172.2405
    2027     176.6414
    2028     174.4609
    2029     172.3116
    2030     173.9956
    2031     180.8097
    2032     177.9608
    2033     183.8926
    2034     181.4751
    2035     181.5248
    2036     183.4338
    2037     174.2283
    2038     172.2625
    2039     170.4973
    2040     171.7585
    2041     169.5883
    2042     174.0694
    2043     167.9309
    2044     170.5022
    2045     169.5135
    2046     167.3307
    2047     171.5292
    2048     169.5368
    2049     163.9082
    2050     169.3394
    2051     166.3632
    2052     164.6634
    2053     165.3261
    2054     166.5876
    2055     168.4291
    2056     161.3021
    2057     164.1295
    2058     160.3144
    2059     162.7106
    2060     161.3638
    2061     161.7951
    2062     160.9605
    2063     160.7504
    2064     165.1189
    2065     166.6224
    2066     170.4652
    2067     169.3087
    2068     169.9492
    2069     173.7973
    2070     174.0498
    2071     176.8017
    2072     173.2030
    2073     170.6423
    2074     168.1045
    2075     167.6140
    2076     167.0602
    2077     163.5378
    2078     163.9576
    2079     158.0394
    2080     158.0541
    2081     152.4623
    2082     150.8024
    2083     147.0058
    2084     144.3965
    2085     142.4752
    2086     139.8315
    2087     139.0048
    2088     140.4510
    2089     135.3574
    2090     134.1772
    2091     135.1197
    2092     131.9945
    2093     129.0305
    2094     125.8168
    2095     128.8974
    2096     128.0883
    2097     131.2464
    2098     129.6745
    2099     130.8994
    2100     131.7933
    2101     131.6049
    2102     128.2972
    2103     131.5203
    2104     132.9522
    2105     132.3923
    2106     130.1918
    2107     132.9529
    2108     132.3695
    2109     136.0399
    2110     137.6689
    2111     137.6413
    2112     134.3526
    2113     136.0598
    2114     137.8996
    2115     137.2137
    2116     138.3933
    2117     140.2728
    2118     136.4153
    2119     139.2782
    2120     140.0909
    2121     136.2498
    2122     137.4691
    2123     138.9023
    2124     139.8976
    2125     138.0248
    2126     137.7003
    2127     140.3247
    2128     144.2460
    2129     144.6303
    2130     145.5489
    2131     149.8805
    2132     150.7521
    2133     147.0817
    2134     146.4325
    2135     148.1570
    2136     149.0876
    2137     148.4288
    2138     145.3060
    2139     146.0311
    2140     144.3869
    2141     143.1803
    2142     143.0756
    2143     141.8174
    2144     140.0055
    2145     142.0768
    2146     143.1019
    2147     139.8460
    2148     137.5929
    2149     140.7640
    2150     142.7311
    2151     142.1008
    2152     145.1154
    2153     147.2348
    2154     149.1290
    2155     148.1101
    2156     149.5521
    2157     150.2909
    2158     149.1118
    2159     146.7836
    2160     145.2935
    2161     145.0400
    2162     146.7442
    2163     145.1588
    2164     141.7222
    2165     138.7512
    2166     134.0937
    2167     135.5117
    2168     136.5160
    2169     132.3672
    2170     133.9714
    2171     133.4721
    2172     130.8050
    2173     131.0816
    2174     129.4866
    2175     133.8550
    2176     129.1065
    2177     126.2735
    2178     124.4968
    2179     118.2097
    2180     114.6859
    2181     116.2280
    2182     120.8637
    2183     120.1137
    2184     117.8842
    2185     123.5697
    2186     122.7619
    2187     118.4666
    2188     117.2596
    2189     114.5493
    2190     115.8688
    2191     118.5194
    2192     119.7188
    2193     119.3836
    2194     115.2176
    2195     114.0770
    2196     114.1793
    2197     111.7549
    2198     109.5680
    2199     114.0282
    2200     111.1293
    2201     108.7283
    2202     103.9006
    2203     100.3165
    2204     101.7447
    2205      98.8278
    2206      96.1965
    2207      98.4550
    2208     101.6742
    2209     100.7457
    2210     105.8489
    2211     107.1305
    2212     111.1567
    2213     118.2979
    2214     119.0860
    2215     112.6174
    2216     109.3697
    2217     112.4174
    2218     114.0014
    2219     112.7167
    2220     112.9477
    2221     111.2596
    2222     109.9038
    2223     108.8730
    2224     106.9008
    2225     105.2695
    2226     108.8537
    2227     105.8829
    2228     103.4204
    2229     102.5982
    2230      98.4456
    2231      94.4356
    2232      95.5996
    2233      99.0931
    2234     102.6817
    2235     105.0884
    2236     106.7231
    2237     110.2057
    2238     106.6479
    2239     103.9134
    2240     106.5495
    2241     106.8387
    2242     100.4778
    2243      97.2523
    2244     100.6506
    2245      98.3188
    2246      94.5061
    2247      94.9034
    2248      95.5215
    2249      95.4801
    2250      99.3789
    2251      94.4672
    2252      93.0513
    2253      90.7303
    2254      93.4925
    2255      96.6630
    2256     100.7825
    2257      98.3897
    2258     100.6564
    2259      95.9674
    2260      96.2018
    2261      97.5093
    2262      93.4356
    2263      90.8350
    2264      91.5290
    2265      92.7838
    2266      95.0533
    2267      87.6292
    2268      88.1641
    2269      85.5938
    2270      87.4295
    2271      83.9715
    2272      83.8023
    2273      90.2485
    2274      93.8586
    2275      92.9994
    2276      94.5633
    2277      95.4598
    2278      96.5064
    2279      97.5597
    2280      95.0830
    2281     100.7423
    2282     104.1827
    2283     106.0905
    2284     110.5708
    2285     114.5478
    2286     119.6203
    2287     117.7721
    2288     125.9281
    2289     127.7660
    2290     130.3754
    2291     132.5984
    2292     133.0020
    2293     133.0670
    2294     132.9808
    2295     132.5914
    2296     131.3321
    2297     126.8818
    2298     126.2290
    2299     128.6820
    2300     121.8228
    2301     118.8153
    2302     121.7284
    2303     116.3161
    2304     108.0986
    2305     105.1203
    2306     108.0184
    2307     106.7981
    2308     107.8135
    2309     111.0074
    2310     116.5766
    2311     117.7225
    2312     119.8257
    2313     115.0327
    2314     116.3304
    2315     113.7313
    2316     115.0731
    2317     118.9869
    2318     117.0579
    2319     117.4798
    2320     118.8193
    2321     122.7567
    2322     122.8175
    2323     123.2082
    2324     124.9143
    2325     121.3349
    2326     121.9555
    2327     128.2565
    2328     126.3531
    2329     126.7197
    2330     122.0426
    2331     122.7483
    2332     120.8271
    2333     118.1099
    2334     118.4819
    2335     117.6322
    2336     117.8100
    2337     119.4531
    2338     119.4134
    2339     125.3240
    2340     124.3891
    2341     127.2377
    2342     125.3618
    2343     127.9851
    2344     129.8202
    2345     136.4672
    2346     134.4580
    2347     136.0597
    2348     132.7577
    2349     129.4183
    2350     130.5455
    2351     132.8114
    2352     131.6468
    2353     132.1687
    2354     132.6136
    2355     131.2446
    2356     132.9580
    2357     138.3789
    2358     136.6111
    2359     134.8353
    2360     136.5752
    2361     132.1587
    2362     126.8051
    2363     127.1933
    2364     124.0755
    2365     125.1417
    2366     123.1014
    2367     126.1068
    2368     124.9547
    2369     127.7613
    2370     133.8299
    2371     132.3096
    2372     132.9739
    2373     129.4260
    2374     128.9566
    2375     126.9255
    2376     121.6225
    2377     122.0686
    2378     123.4261
    2379     121.5556
    2380     121.0777
    2381     120.3484
    2382     120.6007
    2383     120.6735
    2384     116.2451
    2385     116.5276
    2386     111.2643
    2387     108.2868
    2388     104.8492
    2389     107.3731
    2390     108.0735
    2391     111.0347
    2392     112.0040
    2393     111.0357
    2394     109.9751
    2395     114.2980
    2396     114.1882
    2397     118.4694
    2398     115.1258
    2399     116.0516
    2400     115.2910
    2401     111.7678
    2402     112.2132
    2403     111.4673
    2404     113.0018
    2405     117.2275
    2406     114.2567
    2407     118.4207
    2408     115.9094
    2409     123.4114
    2410     125.1961
    2411     120.6570
    2412     123.4596
    2413     117.8302
    2414     123.2327
    2415     123.5127
    2416     123.6356
    2417     129.7157
    2418     134.0534
    2419     131.1295
    2420     131.3337
    2421     129.2041
    2422     127.6332
    2423     126.0874
    2424     125.9899
    2425     129.2943
    2426     129.9210
    2427     129.7183
    2428     129.0483
    2429     127.4222
    2430     135.4329
    2431     137.9668
    2432     137.7633
    2433     140.6436
    2434     138.0631
    2435     139.6691
    2436     137.9796
    2437     139.1781
    2438     139.4489
    2439     145.7838
    2440     148.5044
    2441     145.5539
    2442     143.2911
    2443     143.1283
    2444     147.6984
    2445     148.9725
    2446     140.7158
    2447     137.4126
    2448     136.3898
    2449     128.8889
    2450     134.2809
    2451     132.9271
    2452     129.9620
    2453     128.5089
    2454     127.5722
    2455     128.0833
    2456     126.5363
    2457     121.7536
    2458     123.1557
    2459     119.5063
    2460     121.2759
    2461     121.4421
    2462     119.6139
    2463     117.5431
    2464     111.8135
    2465     115.9847
    2466     109.9508
    2467     107.7587
    2468     108.1176
    2469     109.3405
    2470     107.1235
    2471     105.7365
    2472     107.9982
    2473     111.0955
    2474     116.3609
    2475     118.7463
    2476     121.9612
    2477     119.8223
    2478     119.4619
    2479     111.4990
    2480     107.7062
    2481     103.4986
    2482      97.7053
    2483      99.4543
    2484     101.1074
    2485      97.7261
    2486      96.9033
    2487      95.5985
    2488      97.4592
    2489      94.2564
    2490      96.5873
    2491      95.7315
    2492     101.3433
    2493      98.6591
    2494     105.3585
    2495     102.4587
    2496     101.7817
    2497     101.6401
    2498     102.3887
    2499      99.8067
    2500      99.0018
    2501      99.9736
    2502      97.0747
    2503      96.9044
    2504      97.8315
    2505     100.0761
    2506     103.0565
    2507     103.1836
    2508     105.1546
    2509     105.5431
    2510     108.3199
    2511     107.2399
    2512     109.8173
    2513     110.6291
    2514     111.0766
    2515     113.1535
    2516     108.8147
    2517     105.6608
    2518     103.1127
    2519     103.8939
    2520     104.6945
    2521     100.9864
    2522     104.6360
    2523     105.1381
    2524     105.2351
    2525     107.2296
    2526     110.6051
    2527     111.5214
    2528     110.1904
    2529     110.5883
    2530     110.5266
    2531     109.6362
    2532     115.0498
    2533     117.5218
    2534     121.4153
    2535     124.5726
    2536     122.2864
    2537     119.4022
    2538     116.3864
    2539     115.9584
    2540     112.6114
    2541     113.5534
    2542     114.4535
    2543     119.3278
    2544     120.3280
    2545     117.7855
    2546     117.7308
    2547     117.9525
    2548     117.0743
    2549     120.8247
    2550     119.4353
    2551     120.2787
    2552     116.9623
    2553     121.3522
    2554     121.1470
    2555     126.3450
    2556     128.9632
    2557     132.4504
    2558     135.3112
    2559     138.6992
    2560     143.4145
    2561     144.2710
    2562     147.2651
    2563     148.0930
    2564     152.5253
    2565     158.1232
    2566     161.0763
    2567     163.4597
    2568     161.7170
    2569     165.1087
    2570     165.6110
    2571     166.0964
    2572     165.9699
    2573     170.2749
    2574     169.9041
    2575     171.5777
    2576     170.1334
    2577     169.8396
    2578     171.9883
    2579     169.2859
    2580     166.2423
    2581     164.7438
    2582     166.7396
    2583     163.1009
    2584     167.9684
    2585     165.4160
    2586     167.3395
    2587     164.7958
    2588     163.9484
    2589     166.1089
    2590     166.6381
    2591     166.9233
    2592     167.6211
    2593     167.4627
    2594     164.4481
    2595     162.7784
    2596     158.0297
    2597     157.2979
    2598     157.5732
    2599     158.6464
    2600     159.0082
    2601     160.7885
    2602     160.9784
    2603     162.5238
    2604     165.0032
    2605     162.9081
    2606     164.2306
    2607     162.9854
    2608     163.4292
    2609     166.6442
    2610     168.3555
    2611     168.5321
    2612     167.2185
    2613     166.8608
    2614     167.8730
    2615     170.0045
    2616     168.5696
    2617     168.3475
    2618     169.7774
    2619     170.1716
    2620     172.7434
    2621     171.8669
    2622     177.2304
    2623     176.7799
    2624     179.2457
    2625     180.3668
    2626     180.6942
    2627     181.7745
    2628     178.4383
    2629     180.8597
    2630     185.4197
    2631     183.4063
    2632     184.1027
    2633     183.3487
    2634     181.8366
    2635     184.6145
    2636     185.7192
    2637     188.0909
    2638     185.8011
    2639     190.0768
    2640     186.7423
    2641     189.2406
    2642     186.7708
    2643     187.8994
    2644     186.2020
    2645     185.8317
    2646     186.3447
    2647     187.8085
    2648     189.4483
    2649     191.8239
    2650     192.1836
    2651     190.0247
    2652     193.5363
    2653     191.6517
    2654     193.9213
    2655     193.4551
    2656     195.3146
    2657     198.4414
    2658     197.2363
    2659     196.7442
    2660     200.6024
    2661     197.8387
    2662     200.3354
    2663     201.0850
    2664     200.5988
    2665     197.0068
    2666     197.9813
    2667     194.4634
    2668     196.8150
    2669     198.6826
    2670     197.9888
    2671     197.7533
    2672     199.7064
    2673     199.7953
    2674     201.2092
    2675     200.0913
    2676     198.5769
    2677     195.8714
    2678     196.3139
    2679     198.0730
    2680     193.4694
    2681     195.2648
    2682     192.6761
    2683     195.1726
    2684     197.9948
    2685     199.9767
    2686     197.7407
    2687     197.2127
    2688     197.4054
    2689     199.2552
    2690     200.0832
    2691     199.4064
    2692     202.2405
    2693     202.8843
    2694     202.7174
    2695     199.7703
    2696     196.4211
    2697     201.4195
    2698     199.4621
    2699     199.1035
    2700     200.3520
    2701     201.7692
    2702     201.9339
    2703     201.9034
    2704     200.9396
    2705     200.9234
    2706     199.9183
    2707     201.1816
    2708     201.1709
    2709     200.2276
    2710     199.2681
    2711     200.3952
    2712     200.3078
    2713     198.9267
    2714     198.5539
    2715     200.7185
    2716     197.2117
    2717     198.4481
    2718     197.5072
    2719     196.9230
    2720     193.3939
    2721     193.9832
    2722     191.0138
    2723     192.1479
    2724     192.1553
    2725     189.4228
    2726     191.6699
    2727     187.6912
    2728     185.4244
    2729     184.4882
    2730     183.8716
    2731     184.7425
    2732     186.4171
    2733     184.0758
    2734     185.0451
    2735     180.5734
    2736     181.2133
    2737     184.5144
    2738     188.3114
    2739     190.1718
    2740     187.8390
    2741     186.0255
    2742     185.4526
    2743     184.9763
    2744     180.5204
    2745     178.5224
    2746     177.6698
    2747     183.5151
    2748     182.4180
    2749     179.1971
    2750     180.9974
    2751     180.2915
    2752     178.0183
    2753     175.4609
    2754     172.5500
    2755     172.3707
    2756     169.0893
    2757     163.8939
    2758     160.3032
    2759     154.9375
    2760     154.7716
    2761     152.8085
    2762     157.1756
    2763     161.4311
    2764     161.6073
    2765     161.7564
    2766     164.8488
    2767     164.5419
    2768     162.9676
    2769     161.9161
    2770     160.3364
    2771     159.4496
    2772     157.7722
    2773     157.7979
    2774     157.2430
    2775     154.0593
    2776     154.9112
    2777     153.8891
    2778     155.0619
    2779     157.8862
    2780     156.0000
    2781     156.1727
    2782     158.5188
    2783     158.3752
    2784     158.8450
    2785     160.1099
    2786     162.0565
    2787     161.0084
    2788     159.9648
    2789     159.2167
    2790     159.2019
    2791     158.0237
    2792     157.7500
    2793     161.2266
    2794     156.9293
    2795     157.1751
    2796     157.4547
    2797     152.7929
    2798     151.4810
    2799     152.6798
    2800     150.2880
    2801     145.0797
    2802     149.1890
    2803     147.8821
    2804     146.3302
    2805     144.0787
    2806     143.1780
    2807     141.6208
    2808     140.6048
    2809     145.5445
    2810     139.4918
    2811     140.2358
    2812     145.2583
    2813     148.0206
    2814     150.4365
    2815     151.9429
    2816     155.3450
    2817     157.6132
    2818     161.5999
    2819     168.5306
    2820     168.0885
    2821     166.3997
    2822     170.0162
    2823     169.6005
    2824     168.8241
    2825     168.1376
    2826     166.2360
    2827     162.3327
    2828     161.9428
    2829     165.2994
    2830     165.1947
    2831     163.1921
    2832     165.5519
    2833     166.8258
    2834     164.4310
    2835     165.5022
    2836     168.9027
    2837     170.5144
    2838     167.5581
    2839     166.9154
    2840     166.9306
    2841     168.5610
    2842     168.9131
    2843     170.1515
    2844     172.2317
    2845     173.2089
    2846     172.0958
    2847     171.2113
    2848     173.9172
    2849     172.1440
    2850     172.0090
    2851     174.3897
    2852     172.8154
    2853     170.0114
    2854     169.8585
    2855     170.8105
    2856     170.0153
    2857     168.3525
    2858     166.5468
    2859     165.8987
    2860     161.3733
    2861     159.8977
    2862     156.4488
    2863     156.5245
    2864     153.0704
    2865     153.0267
    2866     153.3185
    2867     149.8476
    2868     150.8565
    2869     149.8767
    2870     150.5398
    2871     151.8194
    2872     151.7554
    2873     152.3930
    2874     153.1191
    2875     157.2416
    2876     158.7629
    2877     159.2077
    2878     162.0838
    2879     157.3632
    2880     159.2365
    2881     155.7719
    2882     151.9598
    2883     152.9022
    2884     151.8351
    2885     150.7578
    2886     152.3394
    2887     152.8182
    2888     150.0144
    2889     149.1915
    2890     149.5754
    2891     147.4035
    2892     148.3148
    2893     148.9935
    2894     150.7045
    2895     149.2474
    2896     152.9409
    2897     161.7438
    2898     161.8677
    2899     160.9396
    2900     154.9402
    2901     156.6639
    2902     157.0787
    2903     157.5208
    2904     153.8690
    2905     155.5839
    2906     158.3644
    2907     159.6205
    2908     160.6208
    2909     156.0426
    2910     156.1120
    2911     155.2784
    2912     154.7914
    2913     155.3334
    2914     158.8747
    2915     162.3268
    2916     163.7444
    2917     164.8412
    2918     170.2876
    2919     170.8448
    2920     176.8227
    2921     180.0165
    2922     179.7385
    2923     178.7879
    2924     183.3389
    2925     180.1862
    2926     183.6606
    2927     183.1688
    2928     182.7682
    2929     184.1538
    2930     183.6275
    2931     183.2711
    2932     182.7924
    2933     179.4542
    2934     176.9259
    2935     179.2948
    2936     181.3111
    2937     183.2012
    2938     180.6376
    2939     183.7511
    2940     178.3140
    2941     177.9735
    2942     175.9575
    2943     174.7724
    2944     171.3008
    2945     168.7469
    2946     167.9990
    2947     169.3202
    2948     166.2354
    2949     163.8104
    2950     162.9132
    2951     163.2921
    2952     161.5449
    2953     159.1729
    2954     159.1647
    2955     156.9719
    2956     155.4894
    2957     153.9544
    2958     153.8641
    2959     152.6543
    2960     149.9294
    2961     149.9547
    2962     148.5205
    2963     143.9179
    2964     143.7091
    2965     140.4244
    2966     139.5276
    2967     141.8321
    2968     138.0976
    2969     139.6084
    2970     139.7530
    2971     142.0132
    2972     141.7593
    2973     143.6587
    2974     144.3647
    2975     145.4268
    2976     147.4608
    2977     148.1332
    2978     147.4385
    2979     146.3017
    2980     145.7905
    2981     143.8340
    2982     146.2334
    2983     148.5738
    2984     148.5823
    2985     149.3532
    2986     145.3717
    2987     139.9385
    2988     141.6267
    2989     136.8554
    2990     137.1714
    2991     141.3469
    2992     143.9270
    2993     144.4402
    2994     144.0302
    2995     145.2352
    2996     141.8819
    2997     136.0644
    2998     133.9615
    2999     133.8608
    3000     134.2789
    3001     132.6773
    3002     131.5695
    3003     133.8882
    3004     132.6101
    3005     130.1875
    3006     133.6734
    3007     134.6502
    3008     132.2919
    3009     136.3530
    3010     139.9251
    3011     141.5649
    3012     140.7961
    3013     136.5502
    3014     138.8868
    3015     138.2055
    3016     140.5179
    3017     138.9668
    3018     137.0131
    3019     129.5171
    3020     127.7263
    3021     131.1085
    3022     130.0347
    3023     127.3197
    3024     129.9159
    3025     132.8246
    3026     133.7281
    3027     138.9097
    3028     137.1354
    3029     136.6352
    3030     138.8025
    3031     143.4889
    3032     142.9005
    3033     135.2225
    3034     141.4554
    3035     141.2330
    3036     135.7853
    3037     133.2891
    3038     131.0927
    3039     129.8207
    3040     128.7407
    3041     126.0863
    3042     124.7311
    3043     124.0748
    3044     125.1478
    3045     123.9739
    3046     122.6739
    3047     120.5130
    3048     115.0475
    3049     120.4469
    3050     117.8212
    3051     121.2240
    3052     119.1920
    3053     121.6318
    3054     120.1865
    3055     117.6007
    3056     118.0755
    3057     120.5579
    3058     121.4971
    3059     123.8462
    3060     123.7289
    3061     122.0681
    3062     123.2694
    3063     122.2996
    3064     123.2441
    3065     124.4314
    3066     128.0326
    3067     126.0636
    3068     126.0062
    3069     126.8380
    3070     126.1859
    3071     131.3490
    3072     137.1897
    3073     134.5047
    3074     139.8030
    3075     140.2745
    3076     138.4291
    3077     142.7912
    3078     140.8516
    3079     136.9416
    3080     133.6122
    3081     129.8418
    3082     130.5107
    3083     130.9846
    3084     132.4664
    3085     132.4643
    3086     133.8983
    3087     133.3762
    3088     135.7647
    3089     135.8900
    3090     135.2960
    3091     139.8476
    3092     133.2651
    3093     133.4447
    3094     135.3191
    3095     138.5829
    3096     134.2306
    3097     143.3150
    3098     144.6269
    3099     142.3883
    3100     142.9051
    3101     146.3531
    3102     145.3280
    3103     147.8152
    3104     146.0282
    3105     149.1933
    3106     151.3064
    3107     148.0455
    3108     148.2963
    3109     147.3728
    3110     146.9315
    3111     148.2518
    3112     148.5048
    3113     151.2394
    3114     148.7173
    3115     144.2255
    3116     138.7396
    3117     138.2733
    3118     139.5073
    3119     143.9786
    3120     146.2364
    3121     144.0599
    3122     150.0581
    3123     149.1804
    3124     151.2124
    3125     153.1338
    3126     158.2095
    3127     150.1755
    3128     152.2023
    3129     156.4793
    3130     157.0693
    3131     156.4058
    3132     159.9247
    3133     158.9433
    3134     158.5792
    3135     158.8116
    3136     159.1571
    3137     159.4560
    3138     158.8076
    3139     158.8669
    3140     160.8539
    3141     159.7536
    3142     160.7473
    3143     163.4671
    3144     164.3075
    3145     166.5296
    3146     164.4973
    3147     166.0824
    3148     170.8770
    3149     167.2960
    3150     166.0272
    3151     162.9944
    3152     166.1358
    3153     165.6776
    3154     161.4378
    3155     160.9708
    3156     159.0776
    3157     155.3355
    3158     154.1444
    3159     153.4701
    3160     155.5141
    3161     157.0003
    3162     154.0437
    3163     152.5469
    3164     149.9113
    3165     152.9625
    3166     152.1240
    3167     145.7178
    3168     148.9309
    3169     149.0735
    3170     147.8692
    3171     152.0999
    3172     152.1786
    3173     151.7752
    3174     153.8355
    3175     154.9438
    3176     153.7400
    3177     157.7924
    3178     158.1533
    3179     158.4417
    3180     157.8367
    3181     155.4090
    3182     155.0689
    3183     151.1604
    3184     150.8098
    3185     153.2166
    3186     155.8818
    3187     152.7948
    3188     151.5568
    3189     147.0871
    3190     143.0459
    3191     143.6686
    3192     144.9914
    3193     145.2435
    3194     141.9673
    3195     140.9283
    3196     139.4935
    3197     140.6923
    3198     144.2817
    3199     139.9583
    3200     138.6712
    3201     143.7947
    3202     139.9825
    3203     137.9155
    3204     140.7675
    3205     138.1103
    3206     138.4541
    3207     139.2225
    3208     135.1260
    3209     141.2112
    3210     137.0474
    3211     136.0885
    3212     134.7196
    3213     132.3110
    3214     131.2642
    3215     131.3177
    3216     132.1418
    3217     130.3300
    3218     128.6859
    3219     129.9258
    3220     132.7360
    3221     133.2928
    3222     131.2306
    3223     136.5412
    3224     134.5538
    3225     139.5946
    3226     142.7044
    3227     145.0489
    3228     144.9873
    3229     140.8414
    3230     136.0854
    3231     134.3431
    3232     130.4082
    3233     130.2813
    3234     128.1897
    3235     128.9414
    3236     131.0062
    3237     128.5849
    3238     132.4892
    3239     126.7507
    3240     133.1999
    3241     132.4581
    3242     130.6527
    3243     133.0877
    3244     131.7815
    3245     132.0426
    3246     132.0646
    3247     132.5792
    3248     131.2950
    3249     125.5095
    3250     120.2781
    3251     119.9171
    3252     116.9269
    3253     112.5887
    3254     116.5005
    3255     117.5271
    3256     119.2977
    3257     117.0215
    3258     117.7450
    3259     114.8781
    3260     111.7746
    3261     113.6872
    3262     110.0884
    3263     107.0602
    3264     104.3210
    3265     102.9861
    3266     101.5462
    3267     101.6183
    3268     103.0914
    3269     100.6337
    3270      98.0499
    3271      94.1645
    3272      87.5091
    3273      86.1921
    3274      84.6400
    3275      83.3825
    3276      83.1006
    3277      84.3268
    3278      82.8744
    3279      81.2144
    3280      88.4749
    3281      87.1130
    3282      86.0517
    3283      89.0563
    3284      91.5686
    3285      90.0398
    3286      89.7865
    3287      89.6301
    3288      89.8330
    3289      90.4075
    3290      94.8369
    3291      93.0719
    3292      89.7408
    3293      86.4620
    3294      84.5677
    3295      83.0549
    3296      83.1038
    3297      83.5080
    3298      87.1452
    3299      83.5854
    3300      80.6478
    3301      79.3604
    3302      77.4657
    3303      75.8437
    3304      72.7513
    3305      75.0640
    3306      75.7395
    3307      75.9806
    3308      73.2809
    3309      74.8747
    3310      78.8488
    3311      80.1697
    3312      84.8084
    3313      82.6176
    3314      80.5738
    3315      80.3116
    3316      76.5599
    3317      77.1044
    3318      75.4646
    3319      70.2986
    3320      68.7587
    3321      68.8152
    3322      66.9654
    3323      67.5649
    3324      63.3941
    3325      62.5825
    3326      61.8178
    3327      57.6531
    3328      58.8531
    3329      60.0167
    3330      60.7139
    3331      62.9506
    3332      62.6042
    3333      62.0058
    3334      60.3475
    3335      57.2586
    3336      58.4742
    3337      62.9398
    3338      61.1146
    3339      61.1136
    3340      57.3534
    3341      53.7972
    3342      51.5812
    3343      53.6897
    3344      53.4526
    3345      53.3530
    3346      61.2328
    3347      65.3393
    3348      68.4963
    3349      66.8151
    3350      71.4429
    3351      73.8478
    3352      75.4444
    3353      71.1872
    3354      68.1401
    3355      70.1486
    3356      70.7287
    3357      61.7957
    3358      63.2799
    3359      62.2143
    3360      56.6930
    3361      60.3487
    3362      60.4536
    3363      55.4441
    3364      52.2029
    3365      56.9688
    3366      61.9978
    3367      64.7420
    3368      70.9783
    3369      73.3079
    3370      72.7498
    3371      70.9919
    3372      70.6045
    3373      70.7908
    3374      70.1426
    3375      74.3743
    3376      72.2281
    3377      70.7675
    3378      69.7342
    3379      67.7336
    3380      65.8790
    3381      67.2871
    3382      72.6585
    3383      70.6491
    3384      71.9764
    3385      64.4850
    3386      56.2701
    3387      51.3763
    3388      54.1976
    3389      51.9782
    3390      47.0177
    3391      47.6901
    3392      47.6671
    3393      46.9834
    3394      52.1047
    3395      50.2114
    3396      51.1644
    3397      52.6340
    3398      50.6193
    3399      55.7534
    3400      57.2494
    3401      61.5043
    3402      64.8937
    3403      63.4018
    3404      59.1445
    3405      58.7515
    3406      59.9612
    3407      61.6913
    3408      66.7851
    3409      64.5936
    3410      61.0858
    3411      59.5392
    3412      62.4240
    3413      61.2526
    3414      65.0908
    3415      61.2617
    3416      63.8708
    3417      60.9427
    3418      62.4339
    3419      59.9861
    3420      60.6431
    3421      57.8212
    3422      58.6625
    3423      65.2708
    3424      62.6367
    3425      72.5290
    3426      71.4256
    3427      66.3349
    3428      67.5723
    3429      65.2343
    3430      71.4159
    3431      68.5167
    3432      72.0373
    3433      73.7578
    3434      73.9574
    3435      74.3942
    3436      72.8262
    3437      70.7302
    3438      74.8281
    3439      71.8993
    3440      68.4306
    3441      68.0584
    3442      69.9827
    3443      73.5438
    3444      79.5114
    3445      82.0003
    3446      85.9283
    3447      83.4732
    3448      83.9921
    3449      78.9154
    3450      81.1596
    3451      80.9490
    3452      80.0856
    3453      84.6169
    3454      89.7534
    3455      89.4974
    3456      88.2872
    3457      89.5341
    3458      87.6797
    3459      85.9053
    3460      85.9421
    3461      84.9225
    3462      88.7834
    3463      93.3152
    3464      91.4275
    3465      92.6295
    3466      91.3324
    3467      88.2426
    3468      84.5307
    3469      84.8145
    3470      82.0815
    3471      85.5713
    3472      88.2880
    3473      82.9178
    3474      82.9057
    3475      81.7859
    3476      77.7213
    3477      76.5550
    3478      74.5475
    3479      71.4110
    3480      71.9724
    3481      75.8945
    3482      77.0471
    3483      75.4528
    3484      77.5498
    3485      81.2193
    3486      78.3844
    3487      75.0760
    3488      73.5249
    3489      78.8571
    3490      82.1769
    3491      77.2933
    3492      80.0471
    3493      81.2427
    3494      79.3695
    3495      80.4530
    3496      83.7128
    3497      77.9766
    3498      71.7350
    3499      68.0042
    3500      69.8764
    3501      72.3033
    3502      73.2786
    3503      78.3056
    3504      81.0750
    3505      78.0890
    3506      77.1454
    3507      73.4561
    3508      67.0294
    3509      65.7649
    3510      65.7573
    3511      74.8428
    3512      66.0057
    3513      68.4746
    3514      70.6261
    3515      68.1926
    3516      67.0260
    3517      68.8124
    3518      68.0987
    3519      73.7499
    3520      78.2050
    3521      78.6838
    3522      76.3972
    3523      78.3870
    3524      77.4787
    3525      78.0788
    3526      79.6100
    3527      73.5516
    3528      66.8530
    3529      65.3025
    3530      64.5929
    3531      64.4448
    3532      64.9683
    3533      67.2115
    3534      65.6987
    3535      63.6943
    3536      61.4460
    3537      64.3486
    3538      62.3842
    3539      60.6259
    3540      61.4849
    3541      61.4527
    3542      57.0859
    3543      57.7341
    3544      62.2473
    3545      61.0419
    3546      61.4382
    3547      69.2744
    3548      71.0697
    3549      69.2458
    3550      64.9431
    3551      70.2147
    3552      71.4819
    3553      68.0337
    3554      67.0751
    3555      68.3347
    3556      72.1837
    3557      69.7113
    3558      76.1219
    3559      74.6869
    3560      78.4677
    3561      73.1166
    3562      78.4317
    3563      82.7057
    3564      82.2512
    3565      83.8953
    3566      82.0663
    3567      81.5445
    3568      79.4577
    3569      85.6432
    3570      87.4622
    3571      89.8727
    3572      94.0660
    3573      98.1671
    3574     101.6463
    3575     102.8796
    3576     105.7651
    3577     106.8872
    3578     104.2279
    3579     103.0657
    3580      99.2368
    3581      99.7542
    3582      98.0686
    3583      99.4140
    3584      97.4205
    3585      94.1393
    3586      98.8425
    3587      97.5128
    3588      96.4762
    3589      97.2261
    3590      95.7461
    3591      89.6347
    3592      89.5641
    3593      94.3681
    3594      94.5175
    3595      94.1651
    3596     101.6068
    3597     107.1203
    3598     104.9368
    3599     108.4763
    3600     112.4800
    3601     118.2274
    3602     115.9404
    3603     121.6308
    3604     122.7861
    3605     118.3823
    3606     117.5850
    3607     113.3746
    3608     118.5670
    3609     116.0907
    3610     121.5031
    3611     117.9467
    3612     122.2737
    3613     118.6108
    3614     126.7380
    3615     129.7465
    3616     125.9736
    3617     121.5070
    3618     120.5149
    3619     119.0023
    3620     117.0960
    3621     115.5597
    3622     115.9031
    3623     116.5385
    3624     113.1377
    3625     106.0055
    3626     108.3357
    3627     104.5676
    3628     108.1507
    3629     109.4248
    3630     117.0215
    3631     118.9793
    3632     121.7094
    3633     125.9217
    3634     125.3705
    3635     122.8353
    3636     119.1992
    3637     120.2541
    3638     124.9856
    3639     123.7640
    3640     122.4601
    3641     122.8384
    3642     124.3043
    3643     124.9572
    3644     123.5454
    3645     128.6157
    3646     133.3665
    3647     129.1057
    3648     127.8829
    3649     127.0427
    3650     124.4584
    3651     122.2385
    3652     118.1486
    3653     115.7827
    3654     116.8713
    3655     119.1387
    3656     116.7185
    3657     113.7324
    3658     115.7867
    3659     116.9053
    3660     112.4013
    3661     109.1912
    3662     106.6817
    3663     102.7835
    3664      96.9135
    3665      94.4635
    3666      90.2450
    3667      86.8547
    3668      83.3687
    3669      78.8954
    3670      76.3145
    3671      72.6789
    3672      74.5022
    3673      73.2970
    3674      75.3703
    3675      75.5109
    3676      76.4450
    3677      78.0655
    3678      78.8193
    3679      77.3384
    3680      75.3571
    3681      75.8105
    3682      74.4968
    3683      79.1027
    3684      78.4077
    3685      77.8931
    3686      80.2839
    3687      87.8643
    3688      86.7701
    3689      85.6415
    3690      84.7783
    3691      87.7228
    3692      87.7248
    3693      83.7063
    3694      86.5839
    3695      86.3935
    3696      84.5255
    3697      87.3583
    3698      88.5112
    3699      91.4570
    3700      88.5665
    3701      87.1049
    3702      85.8847
    3703      82.0385
    3704      82.1532
    3705      78.3107
    3706      75.6201
    3707      78.8053
    3708      81.2251
    3709      81.1857
    3710      83.5342
    3711      83.9284
    3712      89.9059
    3713      92.7506
    3714      92.9010
    3715      93.9785
    3716      94.8140
    3717      97.7335
    3718      93.6852
    3719      94.2913
    3720      92.6068
    3721      93.8583
    3722      91.2069
    3723      89.7014
    3724      90.5594
    3725      90.6824
    3726      89.8666
    3727      89.3897
    3728      89.2851
    3729      88.4676
    3730      89.9667
    3731      89.5463
    3732      89.7254
    3733      94.2384
    3734      98.2915
    3735     101.1183
    3736     101.2150
    3737      99.8175
    3738      98.3741
    3739      97.2176
    3740      94.8313
    3741      87.9281
    3742      87.7406
    3743      85.5078
    3744      86.3560
    3745      83.3772
    3746      80.5315
    3747      80.7073
    3748      79.6332
    3749      81.8791
    3750      82.4073
    3751      86.9584
    3752      89.5747
    3753      88.3677
    3754      90.9259
    3755      94.3505
    3756      96.8767
    3757      96.2134
    3758      97.5803
    3759      95.7702
    3760      97.8229
    3761      99.3471
    3762     102.8437
    3763     104.7164
    3764     103.0239
    3765     106.5625
    3766     108.8835
    3767     107.5582
    3768     106.0972
    3769     106.6621
    3770     107.7230
    3771     105.1776
    3772     108.2740
    3773     107.3782
    3774     106.5069
    3775     107.1567
    3776     105.6629
    3777     105.9243
    3778     105.6833
    3779     102.8630
    3780     107.2617
    3781     102.2640
    3782      99.0327
    3783      96.3292
    3784     100.3515
    3785      98.7482
    3786      95.2089
    3787      93.9335
    3788      94.4470
    3789      94.2034
    3790      95.8078
    3791      97.0354
    3792      98.7932
    3793     100.6506
    3794     102.7259
    3795     102.4401
    3796     104.0841
    3797     105.1246
    3798     102.9689
    3799     100.1850
    3800      95.7384
    3801      95.4689
    3802      92.7990
    3803      94.4508
    3804      95.2130
    3805      95.5998
    3806      88.4921
    3807      89.8722
    3808      89.0150
    3809      91.7364
    3810      92.6618
    3811      91.7791
    3812      85.8399
    3813      81.2729
    3814      82.0304
    3815      77.0888
    3816      73.3125
    3817      74.1632
    3818      72.8712
    3819      72.3983
    3820      72.1483
    3821      70.9892
    3822      70.2245
    3823      72.5764
    3824      71.1506
    3825      73.4257
    3826      74.1003
    3827      79.8188
    3828      81.0322
    3829      80.8570
    3830      80.7749
    3831      82.4070
    3832      85.3172
    3833      84.0851
    3834      82.8866
    3835      80.5679
    3836      80.6691
    3837      82.0599
    3838      86.3556
    3839      90.1656
    3840      87.8611
    3841      90.1480
    3842      92.6163
    3843      86.0868
    3844      87.5752
    3845      83.6737
    3846      88.5648
    3847      89.9234
    3848      88.5069
    3849      86.2512
    3850      87.5288
    3851      88.7400
    3852      89.4509
    3853      89.1518
    3854      89.6304
    3855      94.7816
    3856      92.1516
    3857      90.0493
    3858      82.7141
    3859      78.6617
    3860      83.1355
    3861      81.6674
    3862      77.6866
    3863      84.6484
    3864      78.0897
    3865      81.5078
    3866      85.7815
    3867      85.4736
    3868      86.1042
    3869      87.4473
    3870      89.8156
    3871      89.3199
    3872      87.8004
    3873      91.8003
    3874      96.6015
    3875     102.0984
    3876      96.4597
    3877      95.6197
    3878      96.8920
    3879     103.4047
    3880     105.6000
    3881     106.7463
    3882     106.8791
    3883     112.5406
    3884     111.1175
    3885     110.0593
    3886     106.2953
    3887     106.0425
    3888     109.1559
    3889     110.3004
    3890     114.2981
    3891     112.9941
    3892     110.5164
    3893     104.3074
    3894     110.5384
    3895     110.9923
    3896     109.1414
    3897     113.2034
    3898     116.3990
    3899     119.6922
    3900     116.5082
    3901     117.5092
    3902     120.4457
    3903     115.5616
    3904     113.2727
    3905     115.5876
    3906     113.7771
    3907     116.1986
    3908     114.7547
    3909     112.0913
    3910     114.3238
    3911     112.8822
    3912     106.5198
    3913     112.3830
    3914     112.6990
    3915     113.5604
    3916     115.4424
    3917     111.3380
    3918     110.2377
    3919     115.0246
    3920     109.4460
    3921     110.3481
    3922     112.2100
    3923     110.5913
    3924     112.8997
    3925     109.9755
    3926     109.2074
    3927     108.3123
    3928     105.2889
    3929     105.1166
    3930      98.8990
    3931      95.4068
    3932      95.7865
    3933      97.0918
    3934      96.2213
    3935     100.1016
    3936     100.3370
    3937     100.2937
    3938     103.9271
    3939     102.6271
    3940     102.6262
    3941     102.1752
    3942     103.6331
    3943      99.9040
    3944     104.6489
    3945     108.6090
    3946     103.0621
    3947     103.1827
    3948     103.4906
    3949     104.3788
    3950     106.3657
    3951     104.0505
    3952     104.5848
    3953     103.8886
    3954     104.0173
    3955      99.8354
    3956      99.3084
    3957      96.5521
    3958      90.9217
    3959      86.4143
    3960      83.6216
    3961      82.7726
    3962      82.8096
    3963      82.5901
    3964      82.3277
    3965      80.0565
    3966      80.2392
    3967      81.9393
    3968      80.9465
    3969      81.4659
    3970      83.0087
    3971      76.6578
    3972      74.7552
    3973      74.6895
    3974      77.5148
    3975      77.6282
    3976      76.9741
    3977      79.8369
    3978      83.5795
    3979      85.7412
    3980      86.8212
    3981      87.5572
    3982      89.9672
    3983      89.9908
    3984      87.9581
    3985      88.9356
    3986      86.9050
    3987      87.4761
    3988      88.9201
    3989      89.0896
    3990      84.2682
    3991      79.4207
    3992      77.4918
    3993      75.0169
    3994      74.2455
    3995      68.8929
    3996      62.7248
    3997      66.2960
    3998      65.6005
    3999      66.9742
    4000      68.6289
    4001      74.5245
    4002      75.9094
    4003      74.8895
    4004      73.5891
    4005      75.4640
    4006      70.8996
    4007      73.4468
    4008      71.8154
    4009      62.0987
    4010      63.6381
    4011      56.7602
    4012      61.6426
    4013      61.7486
    4014      64.3298
    4015      65.6504
    4016      63.0038
    4017      62.6651
    4018      64.8477
    4019      65.0528
    4020      66.5999
    4021      65.5290
    4022      65.6515
    4023      67.6542
    4024      71.0777
    4025      71.0998
    4026      66.0414
    4027      70.1408
    4028      74.5771
    4029      74.5647
    4030      70.6005
    4031      66.7219
    4032      64.3642
    4033      68.8124
    4034      63.9691
    4035      59.8667
    4036      63.6690
    4037      57.3887
    4038      55.1474
    4039      54.7195
    4040      56.5676
    4041      58.0257
    4042      62.5266
    4043      62.9051
    4044      63.6339
    4045      62.9452
    4046      69.5997
    4047      69.4901
    4048      71.7153
    4049      67.2872
    4050      64.3138
    4051      63.5920
    4052      61.2674
    4053      55.4854
    4054      53.2145
    4055      57.1095
    4056      54.9352
    4057      56.7744
    4058      58.8258
    4059      61.3290
    4060      61.9247
    4061      59.9467
    4062      67.6733
    4063      65.2715
    4064      71.7773
    4065      74.9054
    4066      75.1815
    4067      72.0211
    4068      67.7785
    4069      71.7769
    4070      68.4578
    4071      73.0644
    4072      72.2116
    4073      74.7213
    4074      76.0097
    4075      74.4957
    4076      73.0538
    4077      70.4540
    4078      71.0487
    4079      70.6412
    4080      70.5402
    4081      68.6584
    4082      69.3478
    4083      68.7697
    4084      72.1958
    4085      77.2894
    4086      76.2762
    4087      76.5639
    4088      80.2381
    4089      81.9852
    4090      81.5753
    4091      79.7754
    4092      83.3059
    4093      81.2200
    4094      80.5676
    4095      79.5242
    4096      77.4324
    4097      78.6520
    4098      76.3666
    4099      80.6842
    4100      79.9350
    4101      78.8857
    4102      80.0643
    4103      78.3602
    4104      75.4442
    4105      73.0433
    4106      74.1005
    4107      76.4023
    4108      76.3294
    4109      78.0696
    4110      80.5127
    4111      81.4395
    4112      80.9395
    4113      82.0457
    4114      82.6496
    4115      86.6023
    4116      87.9295
    4117      88.9634
    4118      88.1069
    4119      89.4726
    4120      89.5182
    4121      90.3531
    4122      91.9530
    4123      93.9843
    4124      92.0804
    4125      93.0324
    4126      94.2194
    4127      96.9617
    4128      94.6733
    4129      95.6334
    4130      92.3880
    4131      93.4939
    4132      90.5404
    4133      92.0128
    4134      92.5670
    4135      93.7436
    4136      86.2875
    4137      84.7328
    4138      86.7061
    4139      88.0499
    4140      89.2390
    4141      88.4826
    4142      91.7058
    4143      99.0363
    4144     100.4787
    4145     105.0168
    4146     104.0633
    4147     105.5573
    4148     105.7050
    4149     107.0520
    4150     105.0735
    4151     103.5935
    4152     101.8526
    4153      99.0245
    4154      95.8028
    4155      96.1453
    4156      93.2485
    4157      96.3067
    4158      98.4541
    4159      98.7732
    4160      96.6539
    4161      97.7133
    4162      96.2946
    4163      95.0697
    4164      95.8920
    4165      97.3086
    4166      95.4897
    4167      94.3991
    4168      98.8089
    4169      95.9854
    4170      93.4655
    4171      96.2997
    4172      94.6077
    4173      99.1660
    4174     102.3477
    4175     101.4378
    4176      95.2571
    4177      99.4676
    4178     102.1993
    4179     103.7307
    4180     102.2078
    4181     104.7778
    4182     106.6872
    4183     110.4927
    4184     109.2904
    4185     114.7662
    4186     115.2714
    4187     119.6933
    4188     121.5629
    4189     119.7399
    4190     121.7341
    4191     122.0419
    4192     117.1059
    4193     115.2793
    4194     118.8319
    4195     112.9794
    4196     107.4159
    4197     110.9030
    4198     105.2740
    4199     103.6352
    4200     101.5957
    4201     101.5314
    4202     102.2195
    4203     105.7382
    4204     108.4063
    4205     106.7626
    4206     105.5635
    4207     106.2177
    4208     107.9756
    4209     109.9609
    4210     105.3093
    4211     107.8731
    4212     110.4516
    4213     106.6646
    4214     106.7190
    4215     108.7465
    4216     108.5939
    4217     110.9361
    4218     110.3547
    4219     107.5049
    4220     110.3020
    4221     113.4506
    4222     113.3821
    4223     114.1757
    4224     113.4472
    4225     112.1824
    4226     119.0009
    4227     120.0011
    4228     123.0716
    4229     124.6793
    4230     124.3897
    4231     123.6409
    4232     123.2603
    4233     120.4529
    4234     116.6401
    4235     116.4676
    4236     115.7409
    4237     118.5608
    4238     121.0610
    4239     122.5149
    4240     123.6122
    4241     124.3159
    4242     124.7349
    4243     124.4093
    4244     121.8823
    4245     118.5481
    4246     118.8453
    4247     114.1181
    4248     111.3643
    4249     105.1412
    4250     101.4668
    4251     103.8365
    4252      98.6221
    4253      99.9387
    4254      99.8099
    4255      96.2025
    4256      97.0412
    4257     101.6595
    4258      99.9537
    4259     104.6750
    4260     108.2115
    4261     111.3639
    4262     115.8230
    4263     118.2844
    4264     113.8845
    4265     110.7943
    4266     110.5293
    4267     106.7589
    4268     110.5280
    4269     107.3264
    4270     110.8352
    4271     107.3761
    4272     111.0863
    4273     111.0069
    4274     107.4049
    4275     107.3084
    4276     107.6000
    4277     106.7649
    4278     108.5063
    4279     105.5496
    4280     107.3344
    4281     106.9295
    4282     108.0859
    4283     107.7334
    4284     106.2482
    4285     109.4102
    4286     106.3386
    4287     106.6502
    4288     112.2755
    4289     115.6097
    4290     110.9203
    4291     114.4346
    4292     115.8622
    4293     116.4809
    4294     113.3159
    4295     117.2489
    4296     116.6774
    4297     113.8943
    4298     114.9330
    4299     109.4012
    4300     109.3825
    4301     109.3111
    4302     108.3112
    4303     108.2827
    4304     109.4777
    4305     106.0855
    4306     106.9441
    4307     106.6008
    4308     102.8154
    4309     101.1599
    4310     101.3485
    4311     102.9440
    4312      97.4669
    4313      95.4895
    4314      94.1475
    4315      98.5358
    4316      98.4007
    4317      97.5701
    4318      97.5407
    4319      94.8763
    4320      93.7410
    4321      96.7699
    4322      94.8608
    4323      92.7322
    4324      92.3146
    4325      93.5074
    4326      97.1767
    4327      97.2411
    4328      99.3507
    4329     101.8447
    4330     109.9389
    4331     111.2900
    4332     113.9130
    4333     118.7309
    4334     118.2094
    4335     117.3204
    4336     116.4868
    4337     116.8167
    4338     115.4662
    4339     117.1576
    4340     112.6494
    4341     118.2439
    4342     120.7346
    4343     122.2913
    4344     122.1522
    4345     121.9552
    4346     127.8233
    4347     127.6231
    4348     124.2669
    4349     124.5729
    4350     126.1139
    4351     125.0410
    4352     129.4323
    4353     132.8058
    4354     131.0648
    4355     135.1904
    4356     137.1607
    4357     136.2406
    4358     141.2059
    4359     143.4253
    4360     147.3974
    4361     144.3342
    4362     142.5778
    4363     141.0460
    4364     139.0372
    4365     135.6027
    4366     134.5110
    4367     130.4914
    4368     128.2002
    4369     126.1675
    4370     124.8443
    4371     124.0883
    4372     119.8016
    4373     123.4704
    4374     122.5217
    4375     123.8976
    4376     123.1211
    4377     122.3817
    4378     126.4296
    4379     131.3909
    4380     129.4264
    4381     125.3883
    4382     122.9274
    4383     117.7150
    4384     116.5836
    4385     116.6913
    4386     111.1914
    4387     106.6254
    4388     102.5686
    4389      96.7820
    4390      92.3612
    4391      93.9098
    4392      92.2339
    4393      93.7795
    4394      93.1428
    4395      89.5049
    4396      86.4234
    4397      85.0476
    4398      89.2224
    4399      89.8880
    4400      94.3080
    4401      92.9145
    4402      90.2729
    4403      87.5784
    4404      89.8261
    4405      84.8469
    4406      86.5821
    4407      89.5922
    4408      88.7658
    4409      90.0391
    4410      84.6093
    4411      80.6656
    4412      76.3622
    4413      75.1494
    4414      75.0742
    4415      78.7668
    4416      77.8141
    4417      80.6479
    4418      80.1901
    4419      82.1741
    4420      81.3018
    4421      85.6292
    4422      89.3555
    4423      88.9057
    4424      89.3109
    4425      91.8245
    4426      93.4804
    4427     100.8443
    4428     107.0278
    4429     104.6136
    4430      97.3684
    4431      94.0929
    4432      92.2257
    4433      88.2954
    4434      84.9444
    4435      86.2231
    4436      83.0780
    4437      83.1348
    4438      81.0036
    4439      72.5963
    4440      72.3323
    4441      71.6404
    4442      73.3067
    4443      71.1559
    4444      65.0504
    4445      62.4817
    4446      63.4184
    4447      60.4706
    4448      63.5681
    4449      63.5350
    4450      58.6966
    4451      60.7733
    4452      64.7935
    4453      66.1868
    4454      63.8593
    4455      61.9784
    4456      60.1328
    4457      61.0415
    4458      59.7680
    4459      59.4577
    4460      66.6138
    4461      66.4228
    4462      64.4530
    4463      62.1392
    4464      63.3747
    4465      65.5964
    4466      70.1066
    4467      70.1763
    4468      72.4207
    4469      72.6606
    4470      71.2768
    4471      64.3674
    4472      60.9191
    4473      66.1228
    4474      70.3236
    4475      76.1328
    4476      71.1561
    4477      70.9814
    4478      79.1020
    4479      87.3737
    4480      94.2658
    4481      89.2021
    4482      90.9963
    4483      93.8252
    4484      87.4227
    4485      86.6352
    4486      84.4658
    4487      75.7339
    4488      71.1634
    4489      68.7556
    4490      70.4460
    4491      70.8369
    4492      67.8927
    4493      66.9420
    4494      65.7583
    4495      67.6123
    4496      65.3350
    4497      68.0643
    4498      66.2425
    4499      60.1285
    4500      58.5576
    4501      54.6343
    4502      59.0221
    4503      56.3914
    4504      54.7936
    4505      53.9503
    4506      49.9831
    4507      51.0211
    4508      56.1954
    4509      56.3759
    4510      58.2840
    4511      61.8380
    4512      60.7416
    4513      61.2291
    4514      68.1218
    4515      72.6351
    4516      69.6197
    4517      64.7046
    4518      63.0270
    4519      65.9369
    4520      63.9495
    4521      61.8954
    4522      57.3819
    4523      52.4375
    4524      51.0846
    4525      51.9263
    4526      51.0828
    4527      54.6020
    4528      54.1250
    4529      58.8595
    4530      65.2805
    4531      71.6997
    4532      73.5943
    4533      71.6893
    4534      73.3395
    4535      72.7609
    4536      70.0570
    4537      69.7896
    4538      65.7197
    4539      62.2219
    4540      62.3319
    4541      64.8024
    4542      66.8362
    4543      65.4082
    4544      75.5227
    4545      74.8124
    4546      81.1771
    4547      87.3744
    4548      88.7745
    4549      89.9935
    4550      85.8028
    4551      89.1571
    4552      88.8932
    4553      87.0086
    4554      82.5561
    4555      81.8418
    4556      72.3673
    4557      64.7266
    4558      68.5750
    4559      73.3720
    4560      74.5950
    4561      75.6798
    4562      71.0801
    4563      68.7831
    4564      66.6593
    4565      67.8892
    4566      65.0762
    4567      59.6710
    4568      60.6908
    4569      63.3789
    4570      61.7424
    4571      59.3371
    4572      67.4491
    4573      65.7670
    4574      70.4259
    4575      67.7157
    4576      66.2985
    4577      67.8929
    4578      66.6088
    4579      66.4311
    4580      67.5414
    4581      74.9147
    4582      82.3880
    4583      85.8194
    4584      87.5352
    4585      88.1549
    4586      92.0515
    4587      91.7905
    4588      93.9707
    4589      98.4174
    4590      99.2250
    4591      97.3178
    4592      98.8817
    4593      94.8944
    4594      92.9643
    4595      90.8746
    4596      86.1575
    4597      84.9241
    4598      89.7741
    4599      90.8550
    4600      88.7979
    4601      97.8581
    4602      97.9013
    4603      93.9038
    4604      96.2421
    4605      96.7593
    4606     102.0818
    4607     106.8913
    4608     105.5243
    4609     105.2316
    4610      99.6768
    4611     101.0079
    4612      93.1653
    4613      94.2524
    4614      91.2832
    4615      87.4978
    4616      89.8902
    4617      88.7165
    4618      80.6089
    4619      85.3644
    4620      84.5245
    4621      79.0874
    4622      77.1765
    4623      73.8390
    4624      78.5352
    4625      81.8335
    4626      83.4259
    4627      81.9429
    4628      80.7112
    4629      82.9581
    4630      81.0080
    4631      74.1611
    4632      78.7077
    4633      81.6718
    4634      88.0255
    4635      88.6939
    4636      90.0672
    4637      90.7015
    4638      94.0125
    4639      91.3594
    4640      96.8180
    4641     101.5841
    4642     102.2808
    4643      97.3343
    4644      96.0604
    4645      94.8858
    4646      89.4685
    4647      87.7415
    4648      89.1776
    4649      91.0892
    4650      85.2408
    4651      89.1609
    4652      85.9018
    4653      81.1670
    4654      81.2562
    4655      84.0091
    4656      82.2057
    4657      79.1809
    4658      78.8278
    4659      74.3922
    4660      73.7023
    4661      76.3788
    4662      78.6284
    4663      81.3657
    4664      91.2742
    4665      88.4654
    4666      96.3185
    4667      93.9505
    4668      90.0225
    4669      90.9187
    4670      91.1652
    4671      90.0452
    4672      90.5159
    4673      91.5023
    4674      87.7158
    4675      84.7850
    4676      87.3228
    4677      86.0266
    4678      85.2113
    4679      80.7369
    4680      76.2071
    4681      80.8108
    4682      82.0559
    4683      82.1909
    4684      80.7441
    4685      77.0329
    4686      79.5515
    4687      82.7037
    4688      83.2284
    4689      89.9193
    4690      93.6271
    4691      92.6660
    4692      93.1465
    4693      94.7090
    4694      92.4336
    4695      92.1468
    4696      93.1929
    4697      91.2073
    4698      94.6593
    4699      93.0634
    4700      90.2941
    4701      92.9340
    4702      95.7980
    4703      92.7122
    4704      90.7634
    4705      92.3985
    4706      96.5942
    4707      97.3670
    4708      94.7689
    4709      97.4251
    4710      89.2945
    4711      87.7944
    4712      90.2727
    4713      81.0745
    4714      83.3548
    4715      83.8439
    4716      82.8402
    4717      77.8698
    4718      79.3548
    4719      79.8446
    4720      78.9919
    4721      76.0050
    4722      77.8962
    4723      82.9733
    4724      81.2684
    4725      81.4246
    4726      86.5010
    4727      87.5344
    4728      85.2385
    4729      82.2140
    4730      80.5469
    4731      80.6576
    4732      78.3516
    4733      78.0813
    4734      82.7773
    4735      76.7608
    4736      77.9610
    4737      71.5393
    4738      72.7074
    4739      68.7643
    4740      72.6668
    4741      71.6288
    4742      68.5262
    4743      71.6219
    4744      75.5469
    4745      77.8407
    4746      78.3261
    4747      79.7873
    4748      81.4465
    4749      80.4695
    4750      78.5023
    4751      81.6454
    4752      83.3206
    4753      88.8017
    4754      86.7083
    4755      86.4006
    4756      83.7300
    4757      87.0726
    4758      91.7624
    4759      93.8398
    4760      98.3704
    4761      99.6962
    4762     101.1673
    4763     107.1821
    4764     105.5695
    4765     109.7814
    4766     108.8817
    4767     110.2868
    4768     116.2616
    4769     114.4797
    4770     112.9003
    4771     113.9728
    4772     115.4570
    4773     114.7241
    4774     111.1150
    4775     117.5034
    4776     116.2944
    4777     114.1785
    4778     113.0765
    4779     116.6080
    4780     112.1512
    4781     111.6291
    4782     114.0833
    4783     116.0210
    4784     123.3180
    4785     127.4427
    4786     129.4917
    4787     131.5969
    4788     134.1004
    4789     134.4075
    4790     133.9034
    4791     130.5578
    4792     127.6677
    4793     123.1898
    4794     121.2187
    4795     118.4024
    4796     120.7716
    4797     119.4501
    4798     118.2088
    4799     120.6630
    4800     118.1884
    4801     113.6419
    4802     114.1780
    4803     111.1005
    4804     109.2815
    4805     105.1104
    4806     102.7326
    4807      98.4299
    4808      93.4304
    4809      91.3750
    4810      89.8340
    4811      89.3666
    4812      89.7171
    4813      85.4863
    4814      77.6845
    4815      74.3316
    4816      71.6849
    4817      73.2991
    4818      68.5167
    4819      70.4691
    4820      72.6878
    4821      68.0269
    4822      70.3660
    4823      72.1558
    4824      74.6087
    4825      75.4760
    4826      74.4839
    4827      73.7506
    4828      76.2675
    4829      74.4889
    4830      72.7891
    4831      71.6249
    4832      77.7427
    4833      70.3713
    4834      70.0196
    4835      70.1714
    4836      67.8340
    4837      72.6075
    4838      73.7861
    4839      79.5923
    4840      82.0316
    4841      83.2545
    4842      82.6480
    4843      76.2594
    4844      73.2036
    4845      74.5806
    4846      75.2346
    4847      75.2446
    4848      78.0070
    4849      79.2702
    4850      80.6043
    4851      83.9172
    4852      87.7338
    4853      90.8367
    4854      90.5458
    4855      89.4068
    4856      87.5289
    4857      84.5238
    4858      87.7985
    4859      80.4570
    4860      78.7392
    4861      73.8754
    4862      69.0938
    4863      67.3408
    4864      66.5636
    4865      67.0472
    4866      66.4922
    4867      63.3184
    4868      63.0315
    4869      59.8166
    4870      62.1186
    4871      62.7500
    4872      63.0928
    4873      62.0587
    4874      62.7794
    4875      62.4929
    4876      61.7644
    4877      65.8416
    4878      66.1079
    4879      70.0625
    4880      71.3543
    4881      72.4785
    4882      74.3743
    4883      76.6152
    4884      75.7825
    4885      73.2515
    4886      71.3146
    4887      72.4755
    4888      64.6806
    4889      68.8430
    4890      70.6743
    4891      67.5995
    4892      69.1905
    4893      72.0944
    4894      72.2630
    4895      69.9490
    4896      72.5457
    4897      72.7693
    4898      69.9691
    4899      72.0296
    4900      76.9462
    4901      74.0133
    4902      76.6844
    4903      80.6660
    4904      78.7022
    4905      83.3367
    4906      88.8090
    4907      86.9941
    4908      88.0866
    4909      92.8605
    4910      90.7020
    4911      89.5589
    4912      89.1343
    4913      90.8787
    4914      85.7514
    4915      88.8724
    4916      93.1322
    4917      98.3761
    4918      95.7328
    4919      93.0261
    4920      96.7030
    4921      90.5411
    4922      87.9445
    4923      93.5917
    4924      95.3079
    4925      92.8773
    4926      92.6242
    4927      86.8171
    4928      91.5414
    4929      89.5483
    4930      86.1971
    4931      86.8368
    4932      88.3531
    4933      84.2774
    4934      80.4482
    4935      88.2756
    4936      89.0057
    4937      86.2157
    4938      87.6245
    4939      88.9584
    4940      83.1478
    4941      87.6738
    4942      93.7524
    4943      93.2630
    4944      92.5357
    4945      95.9677
    4946      95.9564
    4947      90.7602
    4948      92.3608
    4949      92.0077
    4950      96.4139
    4951      88.2651
    4952      91.2337
    4953      89.4338
    4954      86.8228
    4955      85.9859
    4956      73.2663
    4957      69.3592
    4958      71.6320
    4959      70.0494
    4960      67.4765
    4961      68.8300
    4962      72.4631
    4963      76.1345
    4964      78.6088
    4965      73.2548
    4966      74.5072
    4967      74.5604
    4968      76.5906
    4969      75.8668
    4970      74.2351
    4971      67.0589
    4972      65.0143
    4973      65.8216
    4974      65.4963
    4975      65.0423
    4976      66.6780
    4977      67.6587
    4978      65.8836
    4979      69.1230
    4980      67.0215
    4981      66.3155
    4982      68.4696
    4983      70.5520
    4984      70.4444
    4985      70.5561
    4986      74.4221
    4987      76.8243
    4988      77.4469
    4989      74.9779
    4990      72.9530
    4991      76.2845
    4992      72.9756
    4993      73.3156
    4994      76.0105
    4995      70.2388
    4996      68.7539
    4997      62.6966
    4998      60.7401
    4999      58.6206
    5000      57.4572
    5001      55.0791
    5002      58.5735
    5003      61.0101
    5004      64.3326
    5005      64.0183
    5006      59.1629
    5007      56.6917
    5008      59.1912
    5009      60.8701
    5010      55.9781
    5011      53.0410
    5012      54.3916
    5013      57.3477
    5014      55.8734
    5015      63.0746
    5016      70.7548
    5017      72.1863
    5018      78.0882
    5019      85.5117
    5020      96.8264
    5021      98.4079
    5022      99.2460
    5023     100.3771
    5024      99.8757
    5025      97.7181
    5026      97.5674
    5027      92.8296
    5028      90.4365
    5029      84.6050
    5030      80.3630
    5031      75.9101
    5032      77.5481
    5033      75.8653
    5034      76.3455
    5035      80.2321
    5036      81.8653
    5037      76.1324
    5038      80.0481
    5039      79.0381
    5040      75.2377
    5041      78.2910
    5042      71.3862
    5043      72.7719
    5044      76.4951
    5045      77.8251
    5046      82.9492
    5047      83.5051
    5048      79.5934
    5049      78.2161
    5050      79.0548
    5051      84.1749
    5052      77.9807
    5053      78.3314
    5054      74.6925
    5055      69.3477
    5056      68.3470
    5057      67.7162
    5058      64.6131
    5059      62.2795
    5060      64.1641
    5061      65.4026
    5062      69.3991
    5063      70.7479
    5064      70.6741
    5065      72.7018
    5066      72.0623
    5067      71.3671
    5068      76.1998
    5069      75.7773
    5070      73.8417
    5071      71.7919
    5072      71.4845
    5073      69.9002
    5074      69.8483
    5075      73.4806
    5076      70.5695
    5077      71.4909
    5078      78.7480
    5079      80.9012
    5080      82.1063
    5081      79.0227
    5082      78.5735
    5083      78.4704
    5084      79.6118
    5085      74.6760
    5086      71.0036
    5087      72.3446
    5088      70.9595
    5089      74.5246
    5090      74.9979
    5091      75.1436
    5092      69.3099
    5093      67.4960
    5094      71.5046
    5095      67.5174
    5096      67.0379
    5097      67.6932
    5098      62.7287
    5099      62.1121
    5100      60.5802
    5101      61.8248
    5102      58.8478
    5103      62.1543
    5104      64.5653
    5105      66.9317
    5106      71.4428
    5107      70.9608
    5108      70.5321
    5109      71.5774
    5110      69.0981
    5111      79.7315
    5112      81.5286
    5113      82.2271
    5114      88.0017
    5115      85.3032
    5116      81.9598
    5117      84.6030
    5118      85.9970
    5119      82.8206
    5120      83.5720
    5121      81.1179
    5122      83.3804
    5123      85.5679
    5124      83.0108
    5125      80.4811
    5126      81.3578
    5127      80.7847
    5128      80.8703
    5129      81.1883
    5130      81.6541
    5131      77.9605
    5132      75.1916
    5133      70.3958
    5134      68.0432
    5135      67.7104
    5136      66.5828
    5137      62.8748
    5138      59.4783
    5139      62.3065
    5140      63.8121
    5141      68.9168
    5142      70.6792
    5143      71.4254
    5144      69.0277
    5145      66.1234
    5146      66.7144
    5147      63.5824
    5148      61.7147
    5149      65.5021
    5150      66.6552
    5151      61.6594
    5152      64.5712
    5153      64.6673
    5154      60.3931
    5155      57.2256
    5156      57.2268
    5157      57.0925
    5158      58.2647
    5159      59.3265
    5160      57.0636
    5161      58.7361
    5162      52.7485
    5163      47.0530
    5164      44.3398
    5165      45.0381
    5166      44.0469
    5167      44.4296
    5168      36.8371
    5169      38.9270
    5170      37.7002
    5171      37.8649
    5172      42.5469
    5173      46.4285
    5174      52.9951
    5175      55.4513
    5176      57.2868
    5177      58.3100
    5178      60.2499
    5179      62.3291
    5180      64.5627
    5181      64.8806
    5182      68.5317
    5183      67.0610
    5184      66.0521
    5185      63.2657
    5186      60.6724
    5187      62.7836
    5188      60.8304
    5189      62.5479
    5190      62.6256
    5191      66.9181
    5192      66.5488
    5193      66.9082
    5194      71.1466
    5195      72.9983
    5196      74.3709
    5197      76.8809
    5198      79.7604
    5199      78.6141
    5200      78.8216
    5201      81.3494
    5202      81.4331
    5203      83.7427
    5204      85.6380
    5205      86.7802
    5206      85.8011
    5207      92.4668
    5208      85.6696
    5209      86.8214
    5210      94.0010
    5211      97.1072
    5212      98.3115
    5213      92.6612
    5214      96.2007
    5215      91.3664
    5216      88.8702
    5217      88.4614
    5218      88.6837
    5219      88.6869
    5220      88.2814
    5221      90.5723
    5222      94.5240
    5223      95.1119
    5224      94.6654
    5225      94.4234
    5226      92.3003
    5227      88.4452
    5228      88.1573
    5229      90.6756
    5230      91.2118
    5231      93.2337
    5232      94.2126
    5233      98.3407
    5234      95.7545
    5235     101.0987
    5236     100.2200
    5237      99.3618
    5238     101.0125
    5239     104.4651
    5240     102.5532
    5241     106.7998
    5242     104.2029
    5243     105.6645
    5244     104.2839
    5245     108.9537
    5246     113.2492
    5247     112.0376
    5248     111.8446
    5249     109.7303
    5250     108.1918
    5251     108.6929
    5252     110.6761
    5253     106.6285
    5254     110.4213
    5255     112.6002
    5256     112.1008
    5257     113.5042
    5258     112.5637
    5259     114.6622
    5260     110.5696
    5261     110.4905
    5262     107.7949
    5263     108.4658
    5264     107.8272
    5265     107.4763
    5266     105.7738
    5267     105.8002
    5268     101.9560
    5269     103.3654
    5270     104.0436
    5271     106.4524
    5272     104.2001
    5273     102.2535
    5274     101.6064
    5275     101.8581
    5276      99.4746
    5277      98.3255
    5278      98.8516
    5279      99.5092
    5280      92.7269
    5281      88.6849
    5282      90.1965
    5283      88.0726
    5284      91.3178
    5285      94.4108
    5286      89.0617
    5287      84.2603
    5288      80.9357
    5289      87.0814
    5290      80.7424
    5291      83.1329
    5292      84.7573
    5293      86.5559
    5294      83.7906
    5295      84.1569
    5296      89.6043
    5297      87.7789
    5298      90.4238
    5299      85.3601
    5300      82.8834
    5301      87.9968
    5302      91.9962
    5303      86.6361
    5304      85.0673
    5305      84.7321
    5306      84.8090
    5307      80.4610
    5308      84.3895
    5309      86.4244
    5310      90.1970
    5311      94.6151
    5312     101.0157
    5313     104.2965
    5314      98.6182
    5315      96.3439
    5316      90.8663
    5317      88.0495
    5318      84.6768
    5319      86.6739
    5320      85.2700
    5321      82.4136
    5322      83.6381
    5323      88.5341
    5324      86.4957
    5325      90.5595
    5326      90.6565
    5327      94.2176
    5328      89.4442
    5329      91.3765
    5330      91.7563
    5331      87.7343
    5332      91.3743
    5333      92.2218
    5334      97.2564
    5335      97.7091
    5336     100.3451
    5337      99.9336
    5338     105.1860
    5339     103.6922
    5340     104.8508
    5341     106.5891
    5342     103.6911
    5343     100.5422
    5344      98.1933
    5345      95.5486
    5346      88.5225
    5347      89.7387
    5348      93.1355
    5349      93.6408
    5350      91.8820
    5351      88.5837
    5352      92.1049
    5353      93.7510
    5354      93.9625
    5355      93.9514
    5356      91.0665
    5357      88.4801
    5358      89.5789
    5359      91.5436
    5360      92.5170
    5361     103.6192
    5362     101.6281
    5363     104.0156
    5364     103.6245
    5365     110.3927
    5366     107.3660
    5367     105.3286
    5368     108.8314
    5369     114.1052
    5370     110.8700
    5371     106.1117
    5372     101.4844
    5373      98.6166
    5374      96.4437
    5375      96.2264
    5376      94.0986
    5377      93.6831
    5378      92.7034
    5379      89.5143
    5380      86.7028
    5381      84.6978
    5382      87.5608
    5383      87.0595
    5384      81.5166
    5385      77.2314
    5386      74.2895
    5387      73.7429
    5388      73.5368
    5389      73.0847
    5390      76.0676
    5391      71.8243
    5392      69.3662
    5393      69.9327
    5394      73.8756
    5395      74.3582
    5396      73.4540
    5397      74.9462
    5398      73.9835
    5399      73.7626
    5400      74.8418
    5401      75.0079
    5402      72.4863
    5403      72.3721
    5404      70.1069
    5405      70.8331
    5406      65.2761
    5407      67.0193
    5408      63.8792
    5409      61.6021
    5410      54.2223
    5411      59.4860
    5412      63.8748
    5413      65.9621
    5414      62.8680
    5415      68.6340
    5416      72.1530
    5417      66.9306
    5418      66.0616
    5419      69.3408
    5420      71.7251
    5421      71.3747
    5422      72.5191
    5423      73.0153
    5424      74.3693
    5425      70.7597
    5426      66.4261
    5427      64.0957
    5428      61.5743
    5429      63.7192
    5430      62.4725
    5431      62.2466
    5432      67.1102
    5433      68.0183
    5434      62.6124
    5435      61.9253
    5436      61.3054
    5437      58.8961
    5438      60.6618
    5439      64.3705
    5440      69.0383
    5441      73.0552
    5442      75.5206
    5443      69.7589
    5444      71.7870
    5445      73.2545
    5446      71.1133
    5447      76.5293
    5448      76.2793
    5449      75.4821
    5450      79.5395
    5451      84.1453
    5452      86.9481
    5453      90.4353
    5454      90.1910
    5455      90.8346
    5456      93.4992
    5457      96.3709
    5458      98.8733
    5459     106.7475
    5460     111.3217
    5461     114.6424
    5462     117.0025
    5463     120.9177
    5464     123.2158
    5465     121.2498
    5466     123.1671
    5467     122.4386
    5468     118.0277
    5469     113.7657
    5470     114.1217
    5471     111.1452
    5472     108.9811
    5473     106.5521
    5474     105.8302
    5475     106.6273
    5476     106.4968
    5477     100.4810
    5478      99.5433
    5479      96.7132
    5480      95.6583
    5481      94.9704
    5482      96.3128
    5483      93.6234
    5484      90.1568
    5485      91.1344
    5486      88.1213
    5487      78.6078
    5488      75.8152
    5489      75.7671
    5490      70.0700
    5491      76.8921
    5492      79.2494
    5493      75.6099
    5494      77.4019
    5495      75.4728
    5496      74.3782
    5497      74.4290
    5498      76.3651
    5499      79.8083
    5500      80.2058
    5501      77.1234
    5502      81.1765
    5503      85.2116
    5504      84.6181
    5505      85.7933
    5506      90.4778
    5507      94.9263
    5508      93.6073
    5509      93.5031
    5510      89.7382
    5511      90.3554
    5512      89.5405
    5513      87.0309
    5514      85.7926
    5515      89.6762
    5516      92.0925
    5517      94.2170
    5518      97.2405
    5519     101.5601
    5520     100.5376
    5521      99.2889
    5522     101.7702
    5523     104.5140
    5524     104.1656
    5525     103.2221
    5526     112.6419
    5527     109.4792
    5528     111.2493
    5529     112.9155
    5530     114.6071
    5531     115.1511
    5532     117.9802
    5533     117.6355
    5534     119.6405
    5535     121.9963
    5536     118.7396
    5537     118.6632
    5538     116.0366
    5539     119.2119
    5540     117.2591
    5541     120.3657
    5542     116.4570
    5543     116.4295
    5544     121.2322
    5545     123.7162
    5546     122.4564
    5547     125.9525
    5548     120.2794
    5549     118.5159
    5550     122.5725
    5551     121.8987
    5552     116.8625
    5553     117.9669
    5554     114.9848
    5555     111.6355
    5556     113.5639
    5557     112.6748
    5558     117.2669
    5559     117.3163
    5560     113.6333
    5561     112.4173
    5562     117.9514
    5563     118.3689
    5564     117.6001
    5565     116.7898
    5566     119.3752
    5567     117.5488
    5568     117.2607
    5569     118.3955
    5570     119.8567
    5571     121.0066
    5572     124.9531
    5573     126.3741
    5574     129.8519
    5575     131.6281
    5576     133.0802
    5577     132.1795
    5578     129.5470
    5579     127.7552
    5580     130.4271
    5581     129.2917
    5582     132.5302
    5583     128.1444
    5584     128.2820
    5585     130.3689
    5586     128.4476
    5587     129.3328
    5588     124.6327
    5589     122.3677
    5590     120.7282
    5591     119.4630
    5592     118.0269
    5593     118.9868
    5594     124.1417
    5595     122.4577
    5596     119.3031
    5597     120.8057
    5598     121.3710
    5599     121.2324
    5600     123.0553
    5601     124.5508
    5602     122.4643
    5603     127.2613
    5604     122.6763
    5605     122.4000
    5606     123.8030
    5607     120.2886
    5608     128.3150
    5609     132.1716
    5610     134.1459
    5611     132.8491
    5612     135.2931
    5613     134.9378
    5614     133.7564
    5615     135.7841
    5616     137.5126
    5617     141.0441
    5618     141.5834
    5619     138.3085
    5620     132.6371
    5621     134.1897
    5622     132.2615
    5623     133.9517
    5624     134.2617
    5625     132.2664
    5626     131.2870
    5627     132.3196
    5628     132.8679
    5629     131.9258
    5630     130.4524
    5631     130.4503
    5632     133.3018
    5633     131.2260
    5634     133.8227
    5635     129.3289
    5636     134.9998
    5637     135.2364
    5638     134.4868
    5639     134.1863
    5640     128.1644
    5641     132.8325
    5642     131.9897
    5643     130.9825
    5644     131.4002
    5645     132.1706
    5646     136.4625
    5647     131.7251
    5648     133.9883
    5649     133.7307
    5650     135.6398
    5651     131.3832
    5652     130.1555
    5653     134.0022
    5654     138.8195
    5655     139.7253
    5656     138.7545
    5657     138.8811
    5658     143.2383
    5659     144.5739
    5660     144.9366
    5661     151.1886
    5662     151.5104
    5663     149.9716
    5664     141.5158
    5665     142.5057
    5666     138.5568
    5667     133.0814
    5668     128.3129
    5669     121.3138
    5670     118.9721
    5671     116.8934
    5672     115.8167
    5673     117.5913
    5674     118.9009
    5675     120.3200
    5676     127.2981
    5677     126.0961
    5678     129.0004
    5679     129.5678
    5680     123.6717
    5681     127.8795
    5682     132.8316
    5683     132.6860
    5684     130.1160
    5685     126.5410
    5686     130.0249
    5687     133.4867
    5688     133.0920
    5689     129.9888
    5690     128.8431
    5691     133.3960
    5692     132.7765
    5693     132.3140
    5694     137.2717
    5695     135.0836
    5696     132.7275
    5697     134.5705
    5698     137.5972
    5699     138.6127
    5700     136.7329
    5701     135.2907
    5702     137.4322
    5703     136.6538
    5704     138.6637
    5705     135.9084
    5706     136.3050
    5707     136.4550
    5708     139.2211
    5709     136.4942
    5710     136.6989
    5711     135.6217
    5712     137.9045
    5713     140.8358
    5714     142.5520
    5715     141.6312
    5716     143.4342
    5717     143.7903
    5718     144.3741
    5719     146.8193
    5720     143.1996
    5721     142.1506
    5722     143.0762
    5723     143.3248
    5724     143.4951
    5725     143.3933
    5726     143.2824
    5727     147.4788
    5728     148.6037
    5729     147.9157
    5730     149.5022
    5731     148.4805
    5732     153.0891
    5733     152.4932
    5734     152.3541
    5735     155.6638
    5736     154.4246
    5737     149.5945
    5738     151.6292
    5739     150.1315
    5740     148.6431
    5741     147.1960
    5742     143.1616
    5743     139.6415
    5744     142.8616
    5745     137.1829
    5746     136.8736
    5747     139.3823
    5748     135.5378
    5749     141.8147
    5750     143.0976
    5751     135.1286
    5752     133.1363
    5753     138.8519
    5754     138.2018
    5755     140.2094
    5756     141.2796
    5757     141.0525
    5758     145.2555
    5759     142.2661
    5760     142.3838
    5761     141.9608
    5762     139.4774
    5763     141.0098
    5764     144.4992
    5765     145.4079
    5766     147.2414
    5767     145.1983
    5768     147.0671
    5769     142.4858
    5770     143.2739
    5771     140.2374
    5772     138.0276
    5773     133.1279
    5774     135.4475
    5775     139.7948
    5776     138.5764
    5777     137.0830
    5778     133.9001
    5779     133.4233
    5780     133.0711
    5781     133.4411
    5782     133.3553
    5783     137.7696
    5784     140.8507
    5785     136.3022
    5786     132.1838
    5787     131.6338
    5788     128.7115
    5789     124.1513
    5790     128.0650
    5791     126.3940
    5792     124.3169
    5793     120.1526
    5794     116.3274
    5795     116.7034
    5796     118.6733
    5797     117.6414
    5798     119.0697
    5799     121.8249
    5800     118.5873
    5801     119.2822
    5802     120.1093
    5803     121.6348
    5804     117.2398
    5805     120.5992
    5806     120.6370
    5807     120.6657
    5808     121.8257
    5809     119.6424
    5810     117.2084
    5811     118.0374
    5812     119.9433
    5813     120.9762
    5814     118.7401
    5815     118.6068
    5816     121.1460
    5817     125.0561
    5818     124.1347
    5819     121.4786
    5820     121.2952
    5821     122.1787
    5822     122.7467
    5823     123.5730
    5824     121.7702
    5825     118.5214
    5826     119.1198
    5827     119.1895
    5828     123.3335
    5829     123.1568
    5830     123.1050
    5831     123.7138
    5832     129.6645
    5833     132.4864
    5834     135.1083
    5835     135.4552
    5836     135.0549
    5837     143.0960
    5838     140.7823
    5839     143.3395
    5840     145.4570
    5841     145.5017
    5842     147.1982
    5843     140.7315
    5844     138.5375
    5845     142.2055
    5846     140.3520
    5847     136.5270
    5848     139.9596
    5849     139.6010
    5850     139.9371
    5851     142.8654
    5852     138.7849
    5853     138.4633
    5854     138.0759
    5855     138.1410
    5856     139.8733
    5857     140.8953
    5858     144.0123
    5859     144.1526
    5860     145.8612
    5861     143.0855
    5862     145.4547
    5863     149.0904
    5864     148.7928
    5865     153.1432
    5866     154.0037
    5867     153.7315
    5868     149.4477
    5869     151.0356
    5870     152.4469
    5871     151.4041
    5872     155.9720
    5873     159.3722
    5874     155.5779
    5875     154.3452
    5876     157.0821
    5877     152.6292
    5878     156.2910
    5879     160.7047
    5880     163.1486
    5881     158.5325
    5882     157.1422
    5883     154.7088
    5884     153.2356
    5885     152.7816
    5886     147.3564
    5887     143.8351
    5888     148.0931
    5889     144.6352
    5890     143.9761
    5891     144.0101
    5892     144.0899
    5893     146.4064
    5894     147.0989
    5895     146.1276
    5896     146.3453
    5897     143.4536
    5898     145.1418
    5899     143.4454
    5900     138.3173
    5901     143.4938
    5902     142.2703
    5903     142.2571
    5904     144.5655
    5905     143.7248
    5906     147.4192
    5907     147.6734
    5908     149.9876
    5909     149.9467
    5910     151.9098
    5911     151.0282
    5912     150.2027
    5913     152.3976
    5914     152.9293
    5915     152.6324
    5916     152.9667
    5917     153.8362
    5918     152.4386
    5919     148.4431
    5920     153.3096
    5921     154.2528
    5922     154.9875
    5923     154.9314
    5924     153.3588
    5925     151.5168
    5926     151.1779
    5927     151.1517
    5928     153.7680
    5929     155.4461
    5930     156.1051
    5931     156.8427
    5932     155.7440
    5933     153.5226
    5934     152.1268
    5935     155.8029
    5936     154.2104
    5937     155.6143
    5938     154.1289
    5939     151.1165
    5940     153.7124
    5941     153.7151
    5942     149.4066
    5943     145.2445
    5944     143.8795
    5945     134.2071
    5946     128.9881
    5947     130.3850
    5948     133.4686
    5949     131.3253
    5950     134.1035
    5951     132.3374
    5952     136.3896
    5953     136.3951
    5954     136.8773
    5955     143.7303
    5956     143.9670
    5957     142.1728
    5958     138.4735
    5959     138.1461
    5960     139.2089
    5961     139.6789
    5962     142.1494
    5963     141.0259
    5964     138.9779
    5965     138.6719
    5966     141.5865
    5967     144.3335
    5968     141.6124
    5969     151.0381
    5970     151.5133
    5971     151.2227
    5972     150.8822
    5973     145.0391
    5974     145.5328
    5975     145.8501
    5976     143.6007
    5977     141.9892
    5978     140.3512
    5979     139.1623
    5980     144.2641
    5981     148.2049
    5982     152.2966
    5983     151.1916
    5984     152.3233
    5985     155.3730
    5986     153.6223
    5987     153.5668
    5988     152.4921
    5989     147.9964
    5990     147.5004
    5991     141.2134
    5992     138.4300
    5993     138.1316
    5994     135.3541
    5995     130.8558
    5996     124.3287
    5997     127.3408
    5998     129.4233
    5999     128.8904
    6000     127.5444
    6001     123.2520
    6002     128.8412
    6003     129.0079
    6004     127.7754
    6005     129.4447
    6006     128.4024
    6007     128.8357
    6008     132.1423
    6009     129.9258
    6010     131.2961
    6011     129.3915
    6012     130.3351
    6013     130.4908
    6014     126.1530
    6015     129.9472
    6016     128.6557
    6017     128.7139
    6018     134.0172
    6019     127.7151
    6020     130.6257
    6021     129.2869
    6022     126.8353
    6023     127.9521
    6024     128.7539
    6025     128.0180
    6026     131.4670
    6027     129.3140
    6028     125.1087
    6029     127.3898
    6030     125.1620
    6031     125.5989
    6032     123.2534
    6033     120.1865
    6034     114.4051
    6035     115.1969
    6036     117.7555
    6037     120.5002
    6038     121.4838
    6039     119.7765
    6040     116.7921
    6041     115.9208
    6042     113.0155
    6043     115.4094
    6044     113.4710
    6045     107.9075
    6046     111.9984
    6047     103.3177
    6048     103.1669
    6049     101.1895
    6050     100.5452
    6051     107.5413
    6052     103.6299
    6053     101.2145
    6054     104.4846
    6055     102.8022
    6056      99.7997
    6057     101.2865
    6058      98.8522
    6059      96.5434
    6060      95.4934
    6061      94.9854
    6062      93.3778
    6063      91.9884
    6064      94.5483
    6065      90.5655
    6066      90.3161
    6067      85.9191
    6068      87.6174
    6069      81.9975
    6070      80.5185
    6071      86.9398
    6072      91.8406
    6073      92.5123
    6074      92.3180
    6075      91.6790
    6076      93.0422
    6077      90.4839
    6078      88.5503
    6079      90.2335
    6080      92.4104
    6081      90.7228
    6082      92.5328
    6083      91.4235
    6084      91.6013
    6085      92.9561
    6086      93.2577
    6087      92.7350
    6088      96.7991
    6089      98.1440
    6090      98.2086
    6091      99.4138
    6092      96.9977
    6093      99.6820
    6094      95.1972
    6095      89.0767
    6096      88.5496
    6097      87.6233
    6098      82.8769
    6099      77.4255
    6100      76.2156
    6101      75.5837
    6102      79.6775
    6103      80.7308
    6104      81.7771
    6105      83.7450
    6106      84.0660
    6107      89.8048
    6108      90.4573
    6109      89.5461
    6110      92.3496
    6111      94.9619
    6112      94.2600
    6113      95.4763
    6114      97.1722
    6115      97.0435
    6116      96.8365
    6117      97.6712
    6118      99.9972
    6119      99.5461
    6120     100.5760
    6121      99.7938
    6122     105.7358
    6123     108.7454
    6124     109.8127
    6125     109.8061
    6126     109.0528
    6127     110.8704
    6128     108.0587
    6129     108.8008
    6130     109.5666
    6131     109.4754
    6132     109.9646
    6133     112.1287
    6134     109.3725
    6135     104.5952
    6136     102.7384
    6137     102.1746
    6138     100.9623
    6139      98.6639
    6140      94.7556
    6141      93.3703
    6142      95.0792
    6143      94.9470
    6144      92.4035
    6145      92.6656
    6146      86.3115
    6147      92.4057
    6148      90.8905
    6149      94.3140
    6150      96.6449
    6151      96.8626
    6152      99.6231
    6153     101.3840
    6154     101.3551
    6155     103.4022
    6156      98.4419
    6157      99.9778
    6158     102.8526
    6159     101.3731
    6160     103.9994
    6161     106.3141
    6162     104.9775
    6163     101.6388
    6164     101.1787
    6165     100.7663
    6166     101.1353
    6167      95.8958
    6168      94.5975
    6169      90.2171
    6170      93.1311
    6171      93.6517
    6172      86.7884
    6173      84.2972
    6174      83.6888
    6175      85.1805
    6176      77.5334
    6177      79.0926
    6178      78.3185
    6179      84.2281
    6180      87.6374
    6181      88.8476
    6182      86.7820
    6183      88.7453
    6184      94.9162
    6185      96.2252
    6186      99.0824
    6187      97.8275
    6188     101.4969
    6189     102.9844
    6190     100.2718
    6191     104.9772
    6192     105.7653
    6193     109.6509
    6194     105.2368
    6195     109.3436
    6196     109.7764
    6197     111.2170
    6198     114.1977
    6199     115.0479
    6200     113.1147
    6201     109.3559
    6202     109.4190
    6203     109.2629
    6204     107.8992
    6205     110.6690
    6206     112.9528
    6207     116.6690
    6208     108.9003
    6209     108.0767
    6210      99.8613
    6211      98.2853
    6212      99.1872
    6213      99.5438
    6214      96.5198
    6215      92.8045
    6216      90.6818
    6217      87.4486
    6218      88.0317
    6219      90.3064
    6220      88.3873
    6221      89.6488
    6222      85.6132
    6223      87.3823
    6224      86.0974
    6225      85.7176
    6226      85.4024
    6227      88.9175
    6228      91.9122
    6229      88.6021
    6230      88.6288
    6231      85.9610
    6232      87.5540
    6233      90.7911
    6234      93.5651
    6235      95.1068
    6236      88.4803
    6237      88.2730
    6238      98.0072
    6239     100.2587
    6240      97.6975
    6241     103.0468
    6242     104.0601
    6243     103.1407
    6244     101.6386
    6245      98.3961
    6246     100.7669
    6247      99.2883
    6248      97.4768
    6249      99.4836
    6250      99.1883
    6251     100.2723
    6252      97.6587
    6253      97.6163
    6254      95.5783
    6255      93.4476
    6256      92.1525
    6257      96.2668
    6258      94.5009
    6259      92.8390
    6260      95.7314
    6261      96.6004
    6262     101.2335
    6263     102.2988
    6264     100.3036
    6265     103.1901
    6266     103.6628
    6267     104.3232
    6268     102.5167
    6269     100.2372
    6270      99.5087
    6271      97.9351
    6272     102.3149
    6273     106.2649
    6274     105.3167
    6275     107.0915
    6276     105.0350
    6277     101.0640
    6278     103.7907
    6279     110.1810
    6280     113.3500
    6281     115.2956
    6282     113.8013
    6283     110.3123
    6284     107.5549
    6285     110.3291
    6286     107.5204
    6287     105.9046
    6288     108.0895
    6289     107.0152
    6290     111.6489
    6291     108.1605
    6292     108.4270
    6293     114.1833
    6294     115.6854
    6295     119.5467
    6296     117.5947
    6297     121.4864
    6298     119.2828
    6299     114.5517
    6300     114.3277
    6301     111.7588
    6302     116.3728
    6303     115.0913
    6304     119.6180
    6305     122.5081
    6306     117.3452
    6307     109.9108
    6308     104.1689
    6309     101.0743
    6310     101.9127
    6311     100.7223
    6312      99.7663
    6313      93.4652
    6314      96.0786
    6315      95.9338
    6316      95.5732
    6317      93.5960
    6318      93.3943
    6319      92.5281
    6320      93.5481
    6321      99.1046
    6322      99.8029
    6323      93.1047
    6324      90.9321
    6325      91.2902
    6326      93.7468
    6327      93.5100
    6328      94.1908
    6329      97.7301
    6330      98.9692
    6331      99.3015
    6332     105.2224
    6333     104.2669
    6334     105.7803
    6335     105.7384
    6336     111.3932
    6337     112.3896
    6338     115.0272
    6339     113.9324
    6340     113.6303
    6341     115.3495
    6342     114.3344
    6343     111.4198
    6344     107.2988
    6345     109.5942
    6346     109.2003
    6347     108.8488
    6348     114.2565
    6349     118.1044
    6350     118.7860
    6351     120.1401
    6352     114.7658
    6353     115.9674
    6354     121.9434
    6355     121.5049
    6356     116.7261
    6357     116.7184
    6358     121.9413
    6359     118.6179
    6360     114.5369
    6361     118.3482
    6362     115.0722
    6363     112.0661
    6364     110.1416
    6365     111.8641
    6366     108.8643
    6367     106.4622
    6368     103.9638
    6369      98.7618
    6370     104.8302
    6371     107.5396
    6372     104.8839
    6373     104.1629
    6374     110.0642
    6375     105.5178
    6376     105.6750
    6377     102.9920
    6378     101.0635
    6379     105.2466
    6380      97.8496
    6381      96.7664
    6382      94.8279
    6383      94.7771
    6384      93.5087
    6385      94.2618
    6386      91.2102
    6387      91.9690
    6388      92.3521
    6389      92.4538
    6390      95.8575
    6391      96.7921
    6392      95.8752
    6393      94.2675
    6394      94.6792
    6395      96.8206
    6396      96.9922
    6397      96.4838
    6398      93.8180
    6399      95.1573
    6400      91.4906
    6401      87.2829
    6402      88.6423
    6403      90.2595
    6404      84.4408
    6405      91.3105
    6406      88.0468
    6407      93.1961
    6408      95.4058
    6409      88.4087
    6410      85.5143
    6411      84.1867
    6412      85.5952
    6413      82.9454
    6414      80.2294
    6415      86.0693
    6416      86.6290
    6417      86.6510
    6418      88.1967
    6419      87.8199
    6420      82.1796
    6421      87.9816
    6422      89.5589
    6423      83.2038
    6424      85.6258
    6425      81.0755
    6426      74.9140
    6427      70.4323
    6428      65.2051
    6429      60.2124
    6430      65.0303
    6431      65.8865
    6432      72.8439
    6433      74.9181
    6434      77.0014
    6435      77.1841
    6436      77.7643
    6437      78.0961
    6438      79.9661
    6439      80.6874
    6440      81.7355
    6441      82.2376
    6442      78.6465
    6443      79.5943
    6444      77.1512
    6445      79.2441
    6446      77.2447
    6447      82.8264
    6448      81.7121
    6449      82.7153
    6450      83.0392
    6451      83.1907
    6452      86.3776
    6453      80.3107
    6454      75.9125
    6455      70.4176
    6456      70.8872
    6457      64.2168
    6458      60.6798
    6459      61.8048
    6460      63.7325
    6461      65.1740
    6462      60.6884
    6463      62.1078
    6464      66.0377
    6465      63.0402
    6466      63.0915
    6467      63.5270
    6468      66.0416
    6469      72.7103
    6470      83.5999
    6471      83.5554
    6472      87.7438
    6473      88.3884
    6474      89.3752
    6475      91.5691
    6476      95.9808
    6477      98.4648
    6478     103.7341
    6479     106.0390
    6480     111.6954
    6481     114.4407
    6482     109.7301
    6483     114.8508
    6484     114.8047
    6485     117.1633
    6486     110.8203
    6487     113.6627
    6488     111.6706
    6489     113.7576
    6490     114.4636
    6491     113.1470
    6492     110.9047
    6493     111.8860
    6494     109.1754
    6495     114.5037
    6496     111.6946
    6497     106.9844
    6498     103.9871
    6499     104.0543
    6500     101.1378
    6501     100.7438
    6502      99.5565
    6503      94.2863
    6504      89.4760
    6505      92.5720
    6506      91.2188
    6507      90.6308
    6508      90.1821
    6509      84.8235
    6510      80.4220
    6511      80.7257
    6512      83.0429
    6513      84.3577
    6514      78.7367
    6515      81.4815
    6516      78.9438
    6517      75.3312
    6518      79.4764
    6519      84.5557
    6520      86.8618
    6521      83.5870
    6522      80.1382
    6523      78.8105
    6524      82.9962
    6525      80.9198
    6526      83.6990
    6527      79.8340
    6528      78.0782
    6529      76.2101
    6530      81.3437
    6531      81.5461
    6532      79.9619
    6533      86.9705
    6534      88.7113
    6535      90.6691
    6536      95.3630
    6537      97.2262
    6538     100.7712
    6539     107.5522
    6540     103.3424
    6541     109.0103
    6542     108.7804
    6543     112.2841
    6544     112.2927
    6545     112.2795
    6546     114.2435
    6547     113.3842
    6548     107.1452
    6549     105.9328
    6550     106.5264
    6551     105.9515
    6552     105.3875
    6553     109.6396
    6554     114.7857
    6555     118.0368
    6556     118.7913
    6557     124.7238
    6558     123.9303
    6559     127.8561
    6560     137.0688
    6561     142.0639
    6562     139.9930
    6563     140.0453
    6564     135.9852
    6565     138.1684
    6566     129.5894
    6567     126.2817
    6568     129.1412
    6569     126.7665
    6570     124.3546
    6571     122.5060
    6572     113.6602
    6573     117.6432
    6574     120.3975
    6575     119.8804
    6576     117.3714
    6577     119.2391
    6578     114.1836
    6579     112.1674
    6580     113.9798
    6581     110.6687
    6582     114.6513
    6583     110.6202
    6584     110.7824
    6585     106.4293
    6586     101.2605
    6587     102.6397
    6588     101.0360
    6589     103.8586
    6590     106.5579
    6591     102.9601
    6592      99.2696
    6593     100.9751
    6594     102.5861
    6595      96.7125
    6596     101.5274
    6597     102.6947
    6598     103.6201
    6599     104.7197
    6600     104.2300
    6601     102.3546
    6602      93.0847
    6603      89.9005
    6604      88.0600
    6605      87.5148
    6606      85.6504
    6607      84.9236
    6608      86.6695
    6609      84.8421
    6610      83.5612
    6611      83.5012
    6612      84.8482
    6613      86.2405
    6614      94.7751
    6615      93.4420
    6616      95.9666
    6617      93.4017
    6618      92.5944
    6619      90.6471
    6620      89.2536
    6621      91.4298
    6622      94.4542
    6623      93.6652
    6624      93.9657
    6625      90.5794
    6626      94.0155
    6627      94.0921
    6628      94.5090
    6629      94.5712
    6630      92.1944
    6631      97.2486
    6632      99.9162
    6633     102.0910
    6634      99.3895
    6635      96.3661
    6636      95.6747
    6637      97.1755
    6638     100.2326
    6639     100.8047
    6640     101.1472
    6641     100.2125
    6642     101.5468
    6643      98.2220
    6644      97.8135
    6645      97.6744
    6646      98.4859
    6647     102.4203
    6648     103.6433
    6649     103.2199
    6650     102.7336
    6651      99.5622
    6652      98.1897
    6653      99.8668
    6654      92.7066
    6655      95.5658
    6656      95.1180
    6657      99.9812
    6658     103.3805
    6659      96.3384
    6660      98.7460
    6661     100.2624
    6662     101.7152
    6663     102.1381
    6664     106.8913
    6665     110.6949
    6666     115.6283
    6667     112.4711
    6668     116.2956
    6669     109.6953
    6670     110.8229
    6671     114.7376
    6672     108.0976
    6673     106.3271
    6674     104.0407
    6675      98.2209
    6676      95.6833
    6677      95.7026
    6678      94.0070
    6679      92.8029
    6680      88.2338
    6681      90.4464
    6682      85.0320
    6683      84.0837
    6684      86.6693
    6685      88.5298
    6686      86.9285
    6687      81.0799
    6688      76.9288
    6689      80.2634
    6690      80.8606
    6691      85.0991
    6692      86.3505
    6693      82.0750
    6694      79.5245
    6695      79.3542
    6696      81.2836
    6697      80.5152
    6698      80.0086
    6699      81.4480
    6700      76.6446
    6701      76.9241
    6702      72.0278
    6703      77.6939
    6704      78.8312
    6705      82.0646
    6706      81.6479
    6707      88.1121
    6708      89.2351
    6709      88.4756
    6710      88.8603
    6711      86.1654
    6712      86.7439
    6713      87.3930
    6714      91.6730
    6715      90.5359
    6716      86.5344
    6717      81.4881
    6718      80.9961
    6719      79.1922
    6720      79.7551
    6721      84.8678
    6722      79.7268
    6723      79.7525
    6724      79.0380
    6725      73.0878
    6726      67.5853
    6727      69.0683
    6728      69.1085
    6729      67.3562
    6730      64.3747
    6731      63.9980
    6732      61.7017
    6733      60.9656
    6734      64.6452
    6735      70.5401
    6736      74.2075
    6737      73.1479
    6738      77.7874
    6739      75.6737
    6740      74.4569
    6741      72.3530
    6742      75.7947
    6743      78.3537
    6744      80.7560
    6745      77.6389
    6746      74.7552
    6747      76.0336
    6748      75.4949
    6749      73.6207
    6750      75.9742
    6751      69.7841
    6752      72.6453
    6753      72.4485
    6754      73.1026
    6755      74.0332
    6756      74.6216
    6757      73.7790
    6758      72.1733
    6759      75.5822
    6760      71.9677
    6761      71.8861
    6762      74.1615
    6763      71.5476
    6764      76.2964
    6765      72.5058
    6766      68.8689
    6767      66.9483
    6768      62.2270
    6769      63.0439
    6770      64.1469
    6771      58.2342
    6772      60.0863
    6773      58.7447
    6774      60.0242
    6775      65.2678
    6776      70.3626
    6777      75.1451
    6778      76.1138
    6779      77.5810
    6780      79.0359
    6781      80.3133
    6782      78.8998
    6783      79.4619
    6784      75.6167
    6785      79.0895
    6786      76.5026
    6787      71.4990
    6788      65.4232
    6789      66.3911
    6790      68.3953
    6791      72.5863
    6792      78.5748
    6793      77.6705
    6794      80.4329
    6795      81.1530
    6796      83.1615
    6797      79.8853
    6798      84.0440
    6799      80.6359
    6800      80.0282
    6801      77.1329
    6802      72.8330
    6803      70.0556
    6804      66.5085
    6805      64.9928
    6806      66.1696
    6807      67.0715
    6808      64.8248
    6809      66.0869
    6810      64.4738
    6811      65.6990
    6812      65.8456
    6813      60.0870
    6814      57.7884
    6815      57.6021
    6816      60.3403
    6817      58.1354
    6818      57.1240
    6819      60.3102
    6820      59.3910
    6821      61.1994
    6822      59.6667
    6823      60.2947
    6824      65.0852
    6825      69.2866
    6826      72.1137
    6827      68.5505
    6828      63.1794
    6829      62.5270
    6830      61.7455
    6831      68.1504
    6832      65.6849
    6833      65.0760
    6834      71.8837
    6835      75.9842
    6836      75.9818
    6837      78.8667
    6838      77.3298
    6839      73.1458
    6840      75.1850
    6841      73.3631
    6842      69.6083
    6843      68.8929
    6844      64.9806
    6845      65.1972
    6846      69.4256
    6847      68.3355
    6848      71.6314
    6849      66.7513
    6850      65.4444
    6851      62.4044
    6852      62.8261
    6853      61.7449
    6854      61.6287
    6855      62.6848
    6856      62.1148
    6857      63.0269
    6858      61.6188
    6859      62.6763
    6860      56.3652
    6861      55.7461
    6862      57.8474
    6863      57.5867
    6864      61.0392
    6865      65.0956
    6866      63.0123
    6867      62.9646
    6868      58.8039
    6869      64.5771
    6870      58.6485
    6871      61.0864
    6872      63.0671
    6873      64.4041
    6874      64.2358
    6875      61.8788
    6876      64.7678
    6877      61.9658
    6878      64.9243
    6879      67.2982
    6880      73.5381
    6881      76.4133
    6882      80.1022
    6883      80.1998
    6884      77.6935
    6885      78.2056
    6886      75.9347
    6887      74.3565
    6888      72.4070
    6889      75.7068
    6890      74.0352
    6891      75.8872
    6892      76.0316
    6893      76.7665
    6894      77.8429
    6895      77.1588
    6896      78.2473
    6897      75.5427
    6898      73.2426
    6899      74.1274
    6900      71.5309
    6901      69.8548
    6902      70.9246
    6903      71.5609
    6904      66.2569
    6905      69.2590
    6906      67.7671
    6907      65.6358
    6908      63.5091
    6909      64.7579
    6910      71.2515
    6911      73.2206
    6912      76.9933
    6913      77.2035
    6914      77.7743
    6915      79.3626
    6916      83.7575
    6917      81.5714
    6918      81.5899
    6919      81.9675
    6920      81.4444
    6921      79.5265
    6922      77.4119
    6923      82.0578
    6924      85.0915
    6925      85.4095
    6926      85.4853
    6927      89.1281
    6928      90.7527
    6929      92.7455
    6930      94.8496
    6931      91.3999
    6932      91.5871
    6933      89.7338
    6934      89.4918
    6935      90.1099
    6936      88.7703
    6937      83.6837
    6938      87.7346
    6939      85.4689
    6940      84.4788
    6941      87.2109
    6942      88.6490
    6943      92.9555
    6944      94.5747
    6945     101.1595
    6946      99.7004
    6947      98.0019
    6948      92.7468
    6949      90.6974
    6950      90.2420
    6951      89.9974
    6952      89.0547
    6953      86.6228
    6954      87.8457
    6955      91.1184
    6956      92.3415
    6957      91.5393
    6958      97.0850
    6959      92.8132
    6960      96.9943
    6961      99.2556
    6962     101.5681
    6963     104.5197
    6964     104.0820
    6965     106.2919
    6966     109.1459
    6967     114.5612
    6968     113.8209
    6969     112.4146
    6970     117.8866
    6971     117.3136
    6972     117.7581
    6973     118.0483
    6974     117.0303
    6975     118.1724
    6976     119.5448
    6977     118.7714
    6978     117.6065
    6979     119.4220
    6980     121.6080
    6981     121.8368
    6982     120.4766
    6983     116.6287
    6984     111.0575
    6985     112.0263
    6986     113.0565
    6987     115.6525
    6988     113.0612
    6989     118.7061
    6990     118.8227
    6991     116.8645
    6992     112.4191
    6993     107.2192
    6994     108.1410
    6995     109.0385
    6996     109.8290
    6997     107.3223
    6998     115.2414
    6999     116.2726
    7000     119.3515
    7001     121.2700
    7002     119.6292
    7003     122.4779
    7004     119.9319
    7005     118.4962
    7006     121.4653
    7007     120.4475
    7008     118.4389
    7009     118.7624
    7010     120.7320
    7011     120.0614
    7012     119.2990
    7013     121.2654
    7014     121.1123
    7015     119.9104
    7016     121.0627
    7017     124.4997
    7018     124.5475
    7019     123.9086
    7020     123.3297
    7021     120.9929
    7022     122.6898
    7023     123.3698
    7024     124.1679
    7025     123.9828
    7026     124.0385
    7027     118.5817
    7028     118.5478
    7029     113.6191
    7030     113.0239
    7031     109.0472
    7032     103.5635
    7033      96.7300
    7034     100.6030
    7035      98.9435
    7036      99.7654
    7037      98.1141
    7038      98.5339
    7039      95.6208
    7040      88.9626
    7041      83.8112
    7042      82.2903
    7043      75.6969
    7044      77.7057
    7045      81.5945
    7046      82.5616
    7047      79.7339
    7048      80.6112
    7049      80.4006
    7050      82.0312
    7051      78.7308
    7052      77.0043
    7053      72.1022
    7054      64.5807
    7055      64.0048
    7056      64.1894
    7057      64.0362
    7058      75.6373
    7059      76.0459
    7060      73.3556
    7061      74.9060
    7062      76.1311
    7063      79.8229
    7064      82.0874
    7065      82.5844
    7066      82.3442
    7067      81.0030
    7068      82.3499
    7069      83.8644
    7070      82.5641
    7071      89.7515
    7072      97.1134
    7073      94.7640
    7074      96.2332
    7075      97.1237
    7076      91.9734
    7077      96.7908
    7078      92.7007
    7079      89.6802
    7080      88.5830
    7081      87.4973
    7082      89.4582
    7083      89.2515
    7084      90.8621
    7085      88.8337
    7086      93.6493
    7087      93.7205
    7088      93.5822
    7089      92.4100
    7090      95.1443
    7091      92.0362
    7092      87.6797
    7093      89.0842
    7094      89.7192
    7095      86.7602
    7096      85.6614
    7097      85.0076
    7098      84.1694
    7099      84.1149
    7100      86.2443
    7101      84.7653
    7102      84.8314
    7103      82.9343
    7104      84.9534
    7105      83.4474
    7106      82.6136
    7107      86.7279
    7108      84.7972
    7109      85.7783
    7110      87.5686
    7111      82.1379
    7112      82.7551
    7113      82.3656
    7114      83.1231
    7115      85.1826
    7116      85.3948
    7117      85.4528
    7118      83.2234
    7119      88.1948
    7120      87.4800
    7121      86.2604
    7122      89.9018
    7123      95.6846
    7124      92.7889
    7125      93.5839
    7126      93.4336
    7127      92.8151
    7128      96.1013
    7129      95.5062
    7130      99.7569
    7131      99.2968
    7132      98.9747
    7133      98.9751
    7134     101.3822
    7135     102.1536
    7136     100.2944
    7137     103.5146
    7138     101.7869
    7139     101.8360
    7140     101.3600
    7141     102.0032
    7142     105.2431
    7143     106.8745
    7144     111.5030
    7145     111.8998
    7146     111.5816
    7147     113.0114
    7148     113.0193
    7149     112.8616
    7150     114.0736
    7151     112.0267
    7152     108.0607
    7153     110.1614
    7154     106.8868
    7155     104.9907
    7156     100.6954
    7157     104.0045
    7158     104.9758
    7159     108.0255
    7160     110.2548
    7161     110.0837
    7162     109.9533
    7163     112.8913
    7164     112.2657
    7165     107.8270
    7166     107.2121
    7167     109.6308
    7168     110.0163
    7169     110.5970
    7170     110.5754
    7171     106.4718
    7172     108.9911
    7173     105.1192
    7174     102.9134
    7175     103.3701
    7176      98.4130
    7177      97.6658
    7178      98.0136
    7179      98.3280
    7180      97.9911
    7181      95.1265
    7182      95.6521
    7183      92.2477
    7184      94.0229
    7185      97.3607
    7186     100.0137
    7187     102.1848
    7188     106.0586
    7189     103.3746
    7190     105.7988
    7191     106.8611
    7192     105.1739
    7193     107.5377
    7194     109.0909
    7195     110.3358
    7196     112.5078
    7197     116.1158
    7198     120.0738
    7199     121.9778
    7200     122.9510
    7201     126.8764
    7202     125.4200
    7203     125.1848
    7204     126.6460
    7205     128.1812
    7206     129.2910
    7207     127.7488
    7208     128.0608
    7209     124.7681
    7210     126.1015
    7211     126.3026
    7212     124.0315
    7213     123.8278
    7214     123.8396
    7215     122.3219
    7216     120.1094
    7217     118.6346
    7218     119.0836
    7219     120.4701
    7220     118.6394
    7221     119.8875
    7222     122.6208
    7223     122.2589
    7224     124.6256
    7225     127.0967
    7226     130.7050
    7227     132.5607
    7228     134.3336
    7229     134.0209
    7230     134.0140
    7231     133.2225
    7232     129.7192
    7233     127.2518
    7234     126.4570
    7235     125.8282
    7236     124.0382
    7237     124.6202
    7238     127.1169
    7239     124.9825
    7240     120.7638
    7241     120.7524
    7242     120.6869
    7243     121.3727
    7244     119.7128
    7245     120.5028
    7246     119.7046
    7247     119.4509
    7248     117.7964
    7249     120.6639
    7250     124.9520
    7251     124.5465
    7252     128.4626
    7253     127.9036
    7254     128.6927
    7255     129.4367
    7256     131.0993
    7257     134.9662
    7258     134.6601
    7259     138.4605
    7260     139.0803
    7261     139.8072
    7262     138.2261
    7263     139.8131
    7264     136.9484
    7265     132.9965
    7266     129.0471
    7267     127.7716
    7268     132.9939
    7269     133.5102
    7270     135.8769
    7271     137.1175
    7272     137.6948
    7273     134.3876
    7274     133.5437
    7275     130.2868
    7276     129.9316
    7277     125.6089
    7278     123.2187
    7279     123.1464
    7280     122.1038
    7281     118.4259
    7282     118.7605
    7283     114.2931
    7284     116.9142
    7285     115.1044
    7286     113.2420
    7287     113.5456
    7288     116.2281
    7289     113.8890
    7290     116.9717
    7291     120.2409
    7292     118.3161
    7293     121.6174
    7294     115.1737
    7295     112.5959
    7296     114.5600
    7297     111.4787
    7298     111.7170
    7299     116.7826
    7300     117.1633
    7301     119.5411
    7302     120.4670
    7303     121.6215
    7304     120.8714
    7305     119.4006
    7306     118.1742
    7307     119.1219
    7308     120.8921
    7309     117.9757
    7310     119.5617
    7311     121.1204
    7312     118.8392
    7313     117.8980
    7314     117.6473
    7315     115.3274
    7316     115.2816
    7317     113.4319
    7318     111.8094
    7319     108.1778
    7320     108.3324
    7321     109.6539
    7322     112.4517
    7323     108.8021
    7324     111.1336
    7325     111.5093
    7326     116.6217
    7327     118.5854
    7328     117.6744
    7329     121.3979
    7330     124.3865
    7331     123.8919
    7332     123.2815
    7333     123.9442
    7334     119.6915
    7335     118.2913
    7336     119.2893
    7337     121.2088
    7338     119.2371
    7339     117.5341
    7340     118.1327
    7341     116.2998
    7342     115.6626
    7343     117.4655
    7344     112.9136
    7345     114.0297
    7346     113.8393
    7347     114.3829
    7348     112.8658
    7349     110.0789
    7350     111.4337
    7351     111.4602
    7352     112.5753
    7353     111.4866
    7354     115.1524
    7355     114.2802
    7356     111.6541
    7357     117.3490
    7358     114.8554
    7359     116.4164
    7360     116.0335
    7361     115.7295
    7362     113.1489
    7363     117.0875
    7364     117.1737
    7365     116.8013
    7366     115.0433
    7367     114.7979
    7368     115.8787
    7369     114.2168
    7370     115.7625
    7371     116.9319
    7372     119.8041
    7373     119.3115
    7374     120.7491
    7375     120.8660
    7376     122.5897
    7377     123.9262
    7378     123.3224
    7379     126.3864
    7380     124.9804
    7381     123.2888
    7382     127.1403
    7383     127.8350
    7384     125.4121
    7385     127.0949
    7386     127.7422
    7387     127.4155
    7388     124.3925
    7389     123.6541
    7390     122.2948
    7391     122.9154
    7392     120.2812
    7393     119.4684
    7394     122.1050
    7395     121.9748
    7396     121.5404
    7397     120.6848
    7398     119.4342
    7399     122.2270
    7400     124.9747
    7401     130.6820
    7402     130.6118
    7403     132.3420
    7404     138.0005
    7405     140.2681
    7406     138.2121
    7407     138.1225
    7408     141.1747
    7409     140.6772
    7410     142.1121
    7411     140.7138
    7412     141.2946
    7413     142.2487
    7414     145.5021
    7415     142.3722
    7416     142.8248
    7417     140.3809
    7418     143.2694
    7419     139.5733
    7420     140.6129
    7421     144.7421
    7422     138.8091
    7423     140.5416
    7424     145.8173
    7425     148.7764
    7426     150.1718
    7427     153.0149
    7428     157.4818
    7429     159.8243
    7430     165.0760
    7431     166.0164
    7432     165.0410
    7433     167.6123
    7434     168.4684
    7435     170.0705
    7436     171.2065
    7437     172.5111
    7438     171.0072
    7439     172.0217
    7440     171.8065
    7441     176.7518
    7442     179.5517
    7443     178.3294
    7444     180.7383
    7445     181.4668
    7446     185.3866
    7447     189.8876
    7448     190.4687
    7449     192.1345
    7450     190.9812
    7451     188.3005
    7452     187.5683
    7453     192.7000
    7454     186.7992
    7455     184.1140
    7456     183.9073
    7457     184.1583
    7458     183.7501
    7459     187.7737
    7460     185.0535
    7461     183.5467
    7462     188.1487
    7463     183.2259
    7464     179.5731
    7465     176.2116
    7466     172.7628
    7467     169.8017
    7468     169.6936
    7469     168.4007
    7470     164.7622
    7471     160.2867
    7472     157.3288
    7473     155.1005
    7474     150.6685
    7475     147.1576
    7476     147.4573
    7477     144.7415
    7478     144.6657
    7479     145.5199
    7480     150.4345
    7481     149.5751
    7482     148.2975
    7483     146.0967
    7484     146.4843
    7485     145.0153
    7486     144.4620
    7487     141.7741
    7488     140.7289
    7489     144.2549
    7490     149.0555
    7491     144.8267
    7492     138.6004
    7493     136.1443
    7494     134.7433
    7495     135.6513
    7496     133.6995
    7497     136.8709
    7498     136.1474
    7499     138.2258
    7500     137.9305
    7501     139.8524
    7502     142.3947
    7503     144.8286
    7504     143.3469
    7505     141.9379
    7506     139.2021
    7507     137.6822
    7508     136.4037
    7509     135.3471
    7510     138.8057
    7511     132.4832
    7512     133.7760
    7513     131.5317
    7514     131.2179
    7515     130.0551
    7516     130.0133
    7517     124.7143
    7518     122.4189
    7519     119.5375
    7520     122.7501
    7521     122.3567
    7522     121.8377
    7523     116.6366
    7524     118.3466
    7525     118.6126
    7526     118.4999
    7527     119.5279
    7528     118.8377
    7529     122.6521
    7530     120.3533
    7531     120.2105
    7532     116.7660
    7533     117.5158
    7534     117.9997
    7535     118.8271
    7536     121.4632
    7537     120.3907
    7538     122.3542
    7539     123.7469
    7540     128.4629
    7541     128.2051
    7542     132.3687
    7543     133.4347
    7544     133.6847
    7545     135.3392
    7546     137.4315
    7547     140.7915
    7548     140.9519
    7549     145.1318
    7550     147.1604
    7551     145.6002
    7552     146.3431
    7553     146.8822
    7554     148.0210
    7555     146.6544
    7556     145.4940
    7557     143.4930
    7558     145.9006
    7559     147.3314
    7560     152.0313
    7561     153.3768
    7562     154.6731
    7563     154.6599
    7564     152.8065
    7565     154.3314
    7566     156.1025
    7567     152.7490
    7568     151.9082
    7569     149.2843
    7570     144.0000
    7571     140.5705
    7572     141.6886
    7573     145.0997
    7574     144.8557
    7575     142.8529
    7576     139.8442
    7577     139.2066
    7578     136.5298
    7579     132.8385
    7580     130.7519
    7581     132.2468
    7582     134.9769
    7583     135.1508
    7584     139.9392
    7585     140.7444
    7586     139.2733
    7587     138.5428
    7588     133.0080
    7589     130.2639
    7590     126.3471
    7591     120.8351
    7592     115.8365
    7593     112.4501
    7594     106.2499
    7595     103.0364
    7596      98.6492
    7597      96.2108
    7598      96.5720
    7599      93.2023
    7600      96.0913
    7601      98.8192
    7602      99.6718
    7603     102.4828
    7604     105.4679
    7605     105.8537
    7606     107.6237
    7607     107.4244
    7608     108.6899
    7609     107.5947
    7610     108.8503
    7611     108.7057
    7612     107.6396
    7613     107.2349
    7614     107.4236
    7615     104.7193
    7616     102.0125
    7617     105.8342
    7618     104.1434
    7619     104.5631
    7620     108.7882
    7621     109.9164
    7622     111.1446
    7623     109.8749
    7624     110.5576
    7625     110.5903
    7626     110.8369
    7627     107.4291
    7628     110.7536
    7629     109.9381
    7630     109.3985
    7631     106.5419
    7632     106.5287
    7633     106.7243
    7634     103.9786
    7635     101.4034
    7636     100.1101
    7637      98.0055
    7638      97.9433
    7639     104.1952
    7640     102.5296
    7641     102.8069
    7642     104.9683
    7643     106.4883
    7644     106.9461
    7645     108.9885
    7646     114.6853
    7647     115.3939
    7648     115.8077
    7649     115.7605
    7650     115.4202
    7651     116.6862
    7652     119.0739
    7653     120.5297
    7654     120.0663
    7655     118.3590
    7656     115.7042
    7657     120.0341
    7658     115.9015
    7659     116.5842
    7660     116.5044
    7661     116.2147
    7662     111.8342
    7663     110.8898
    7664     114.0299
    7665     114.5394
    7666     117.3408
    7667     114.7326
    7668     116.0107
    7669     114.7246
    7670     117.6913
    7671     116.4077
    7672     117.2749
    7673     112.5500
    7674     114.5623
    7675     112.4796
    7676     106.7094
    7677     104.7586
    7678     101.7794
    7679      99.5278
    7680      94.9403
    7681      94.5164
    7682      91.6767
    7683      95.4889
    7684      90.2207
    7685      90.1711
    7686      90.8088
    7687      90.4421
    7688      89.6620
    7689      87.1643
    7690      85.5948
    7691      85.8898
    7692      81.0482
    7693      81.5781
    7694      81.0943
    7695      78.8269
    7696      79.2281
    7697      83.8126
    7698      83.6845
    7699      85.3043
    7700      86.2555
    7701      88.3230
    7702      91.2007
    7703      91.1241
    7704      88.2268
    7705      83.0912
    7706      85.7769
    7707      81.9969
    7708      81.6282
    7709      81.3687
    7710      83.3495
    7711      83.6847
    7712      81.3321
    7713      86.8900
    7714      87.2282
    7715      87.9757
    7716      98.4790
    7717     103.3912
    7718     104.8359
    7719     107.9565
    7720     106.6053
    7721     104.9890
    7722      98.5613
    7723     101.3653
    7724     104.4648
    7725     103.4662
    7726     102.4016
    7727      96.9705
    7728      97.3357
    7729      94.3743
    7730      99.1180
    7731      99.5417
    7732     104.5385
    7733     107.7829
    7734     111.9798
    7735     109.9148
    7736     112.1709
    7737     115.8780
    7738     118.2739
    7739     122.7019
    7740     124.4109
    7741     126.1728
    7742     127.1869
    7743     131.2251
    7744     134.2947
    7745     133.7164
    7746     131.5888
    7747     135.8089
    7748     133.4152
    7749     140.0934
    7750     141.7956
    7751     139.1559
    7752     140.7591
    7753     135.0841
    7754     136.9356
    7755     137.4621
    7756     136.6656
    7757     138.9713
    7758     141.9791
    7759     145.2822
    7760     140.7666
    7761     137.0246
    7762     133.1617
    7763     133.2845
    7764     128.4750
    7765     130.4478
    7766     128.4768
    7767     126.8892
    7768     128.7063
    7769     129.0288
    7770     130.3291
    7771     136.0559
    7772     143.7448
    7773     143.6053
    7774     150.2691
    7775     143.3816
    7776     145.2562
    7777     145.0962
    7778     142.7444
    7779     143.0100
    7780     142.7363
    7781     142.0565
    7782     142.7639
    7783     138.9917
    7784     138.8707
    7785     139.6973
    7786     138.7041
    7787     141.7110
    7788     143.4069
    7789     147.9980
    7790     152.1235
    7791     152.4398
    7792     152.2963
    7793     154.5070
    7794     151.1746
    7795     147.1135
    7796     143.5000
    7797     144.8148
    7798     143.4713
    7799     149.2550
    7800     151.9547
    7801     150.7302
    7802     152.9499
    7803     152.0750
    7804     151.7397
    7805     158.3438
    7806     159.3110
    7807     157.2998
    7808     153.3861
    7809     150.5763
    7810     148.4939
    7811     142.6561
    7812     140.0374
    7813     136.4456
    7814     136.1089
    7815     134.6312
    7816     138.6824
    7817     135.3179
    7818     135.2012
    7819     137.5701
    7820     141.2933
    7821     140.3698
    7822     139.6637
    7823     139.9334
    7824     136.2871
    7825     129.1431
    7826     130.2284
    7827     130.4380
    7828     126.2713
    7829     123.2960
    7830     117.2775
    7831     111.5958
    7832     111.0565
    7833     108.0328
    7834     106.2462
    7835     108.7758
    7836     105.8361
    7837     101.1259
    7838     101.7012
    7839      98.5468
    7840      97.7620
    7841      96.3711
    7842      96.3154
    7843     100.9409
    7844     109.3310
    7845     106.5490
    7846     104.7269
    7847     103.2119
    7848     105.3610
    7849     105.5758
    7850     102.9597
    7851     103.2995
    7852     101.0590
    7853     102.2585
    7854     102.2128
    7855     101.4066
    7856      97.8457
    7857      98.0356
    7858     100.9080
    7859      95.4209
    7860      93.8231
    7861     100.7808
    7862      98.4697
    7863      98.8873
    7864     104.1593
    7865      99.7346
    7866     100.9541
    7867     104.1684
    7868     107.4669
    7869     103.5392
    7870     101.2367
    7871     104.0152
    7872     108.5595
    7873     103.8954
    7874     102.7488
    7875     104.4851
    7876     103.5129
    7877     105.2232
    7878     112.2343
    7879     111.0900
    7880     106.7471
    7881     104.7858
    7882      99.8223
    7883      99.1108
    7884     102.5267
    7885     102.6523
    7886     103.5155
    7887     104.4628
    7888     104.9821
    7889     109.7874
    7890     111.8459
    7891     112.8840
    7892     107.4172
    7893     105.5174
    7894     104.4378
    7895     102.0658
    7896     103.2606
    7897     102.3770
    7898      99.7815
    7899     103.9820
    7900     103.6169
    7901     106.1479
    7902     107.8061
    7903     105.2959
    7904     101.6810
    7905     103.0962
    7906     102.3325
    7907     102.6881
    7908      99.3743
    7909     103.7285
    7910     102.8590
    7911      98.4462
    7912      96.9864
    7913      95.6090
    7914      99.5087
    7915     102.7488
    7916     103.5586
    7917     105.8634
    7918      99.7582
    7919     103.8434
    7920      97.1675
    7921      95.1559
    7922      96.2237
    7923      93.3012
    7924      92.6356
    7925      87.3928
    7926      91.0842
    7927      93.4450
    7928      93.1401
    7929      92.7418
    7930      91.7510
    7931      93.3177
    7932      95.7389
    7933      94.7192
    7934      94.2001
    7935      94.3441
    7936      94.3283
    7937      93.9651
    7938      95.7530
    7939      87.1276
    7940      88.5228
    7941      89.5259
    7942      88.4851
    7943      87.5657
    7944      90.3178
    7945      89.0594
    7946      83.2058
    7947      81.5956
    7948      81.0671
    7949      80.9908
    7950      77.4510
    7951      76.2376
    7952      73.7538
    7953      68.1802
    7954      69.9029
    7955      67.7634
    7956      65.9138
    7957      65.8396
    7958      70.5994
    7959      76.1957
    7960      78.0522
    7961      80.9960
    7962      84.9163
    7963      83.4044
    7964      83.8553
    7965      80.2462
    7966      80.0762
    7967      80.3188
    7968      80.1863
    7969      79.0179
    7970      73.9212
    7971      75.0444
    7972      77.6811
    7973      75.1417
    7974      72.8651
    7975      74.5643
    7976      78.7387
    7977      80.1566
    7978      81.6222
    7979      84.3768
    7980      81.9641
    7981      84.9204
    7982      86.3080
    7983      84.0258
    7984      84.9100
    7985      85.2921
    7986      87.5182
    7987      90.8572
    7988      98.0208
    7989      97.7424
    7990      97.2189
    7991      94.6132
    7992      95.5797
    7993      90.6708
    7994      90.4578
    7995      94.1894
    7996      94.7796
    7997      95.7505
    7998      98.5390
    7999     102.2457
    8000     105.0174
    8001     104.9149
    8002     104.6344
    8003     106.5788
    8004     104.8968
    8005     106.2331
    8006     107.8534
    8007     111.4463
    8008     106.8420
    8009     106.4851
    8010     111.3673
    8011     107.4831
    8012     108.8664
    8013     112.7492
    8014     116.2821
    8015     113.2340
    8016     112.7966
    8017     109.2475
    8018     111.2095
    8019     111.8831
    8020     111.8527
    8021     116.1091
    8022     116.9023
    8023     114.7203
    8024     117.7390
    8025     116.1905
    8026     114.1346
    8027     111.7033
    8028     113.1303
    8029     115.3365
    8030     115.1271
    8031     108.6835
    8032     108.7475
    8033     108.6830
    8034     102.3083
    8035     100.0315
    8036     101.8840
    8037      97.9322
    8038      94.5391
    8039      93.3918
    8040      94.1363
    8041      96.9124
    8042      96.9130
    8043     101.8406
    8044     104.3707
    8045     108.5752
    8046     110.0703
    8047     110.5949
    8048     116.1307
    8049     119.6135
    8050     124.4228
    8051     127.5811
    8052     131.1222
    8053     131.0363
    8054     130.7091
    8055     132.0299
    8056     131.5839
    8057     130.4233
    8058     133.0777
    8059     132.3852
    8060     133.2438
    8061     133.7646
    8062     134.3685
    8063     135.6361
    8064     135.6631
    8065     140.4559
    8066     142.0107
    8067     143.5201
    8068     143.3499
    8069     145.1897
    8070     146.3946
    8071     143.7652
    8072     144.9791
    8073     145.4206
    8074     146.3924
    8075     140.3380
    8076     141.9835
    8077     144.6063
    8078     141.2643
    8079     138.0612
    8080     138.2431
    8081     138.9780
    8082     137.6513
    8083     139.1412
    8084     143.4045
    8085     140.8072
    8086     145.8491
    8087     147.0916
    8088     151.0800
    8089     146.9578
    8090     149.9360
    8091     151.8710
    8092     152.4027
    8093     151.6087
    8094     149.2675
    8095     149.1740
    8096     149.6700
    8097     145.8431
    8098     143.9674
    8099     143.4270
    8100     145.3790
    8101     147.0974
    8102     144.0159
    8103     146.3495
    8104     146.5285
    8105     147.9002
    8106     148.7755
    8107     149.1512
    8108     148.8990
    8109     151.6923
    8110     148.8000
    8111     145.9653
    8112     144.4190
    8113     139.9575
    8114     137.8293
    8115     139.3401
    8116     138.9287
    8117     144.3549
    8118     140.0982
    8119     137.2430
    8120     135.9811
    8121     133.1822
    8122     134.5679
    8123     131.8839
    8124     129.8953
    8125     129.5137
    8126     135.0719
    8127     128.8585
    8128     128.8841
    8129     129.3654
    8130     130.8258
    8131     129.7592
    8132     133.2476
    8133     134.3592
    8134     135.2025
    8135     132.7954
    8136     134.3135
    8137     136.0175
    8138     133.9885
    8139     135.9843
    8140     132.3664
    8141     134.8050
    8142     138.2859
    8143     137.4616
    8144     140.3994
    8145     142.5359
    8146     138.9506
    8147     143.1843
    8148     145.6223
    8149     148.3086
    8150     151.9603
    8151     152.2438
    8152     154.7058
    8153     157.0857
    8154     154.3733
    8155     155.8067
    8156     152.1523
    8157     151.1649
    8158     145.5509
    8159     145.2363
    8160     146.2994
    8161     147.5325
    8162     152.3622
    8163     154.2483
    8164     158.6101
    8165     158.0150
    8166     162.6413
    8167     162.9669
    8168     164.1147
    8169     164.4182
    8170     163.1110
    8171     159.4324
    8172     155.7488
    8173     151.8463
    8174     149.9486
    8175     149.8742
    8176     146.6262
    8177     142.4634
    8178     146.1364
    8179     145.6702
    8180     144.0271
    8181     143.3613
    8182     144.5854
    8183     143.6196
    8184     146.9179
    8185     145.1739
    8186     148.8185
    8187     144.9420
    8188     142.9920
    8189     140.4056
    8190     140.9402
    8191     141.7834
    8192     139.6171
    8193     141.1334
    8194     139.9329
    8195     136.6036
    8196     137.1675
    8197     133.1087
    8198     138.3507
    8199     134.9854
    8200     135.8549
    8201     134.9565
    8202     135.2643
    8203     132.3522
    8204     135.2490
    8205     135.6146
    8206     130.9485
    8207     133.6074
    8208     131.2579
    8209     132.3642
    8210     133.7315
    8211     133.4489
    8212     129.9675
    8213     128.6513
    8214     125.4821
    8215     126.2507
    8216     126.2667
    8217     126.8522
    8218     125.5002
    8219     124.2299
    8220     122.6926
    8221     122.9971
    8222     125.8420
    8223     123.2706
    8224     126.6675
    8225     128.2386
    8226     128.9143
    8227     131.8143
    8228     134.6632
    8229     137.4987
    8230     139.2494
    8231     139.1897
    8232     138.2368
    8233     141.9111
    8234     142.1354
    8235     143.9418
    8236     143.3189
    8237     143.1792
    8238     139.0130
    8239     134.7782
    8240     136.0235
    8241     138.0822
    8242     130.7001
    8243     129.8166
    8244     127.6132
    8245     121.3954
    8246     123.7297
    8247     121.0812
    8248     121.2568
    8249     122.7064
    8250     123.8088
    8251     126.3282
    8252     123.2778
    8253     122.7613
    8254     126.0099
    8255     128.9271
    8256     131.9930
    8257     129.2191
    8258     131.1302
    8259     135.3063
    8260     134.4210
    8261     136.8265
    8262     137.4492
    8263     134.3749
    8264     133.1218
    8265     133.6863
    8266     133.4468
    8267     132.1913
    8268     134.7290
    8269     130.3040
    8270     130.5871
    8271     134.1730
    8272     135.8105
    8273     135.4067
    8274     135.9474
    8275     136.6404
    8276     139.0126
    8277     137.2476
    8278     141.5970
    8279     140.4846
    8280     139.5341
    8281     140.7435
    8282     144.5809
    8283     144.2520
    8284     143.8044
    8285     145.0762
    8286     144.2787
    8287     148.7391
    8288     150.1104
    8289     152.2809
    8290     151.5561
    8291     152.4830
    8292     149.9779
    8293     149.8334
    8294     147.8683
    8295     145.3924
    8296     143.1046
    8297     139.8898
    8298     139.1720
    8299     138.4514
    8300     136.9408
    8301     137.3068
    8302     140.8378
    8303     139.7828
    8304     136.1043
    8305     136.7843
    8306     136.0003
    8307     133.5297
    8308     136.2526
    8309     135.8789
    8310     134.7337
    8311     133.0588
    8312     133.9048
    8313     136.0149
    8314     135.3682
    8315     136.3540
    8316     130.5709
    8317     129.8482
    8318     128.9724
    8319     128.0779
    8320     131.1784
    8321     127.9737
    8322     128.7351
    8323     130.0282
    8324     126.5674
    8325     130.1011
    8326     128.0809
    8327     129.1419
    8328     127.7959
    8329     132.2749
    8330     132.3923
    8331     134.7239
    8332     139.9736
    8333     142.2813
    8334     148.2314
    8335     149.4306
    8336     153.9351
    8337     158.7117
    8338     160.0465
    8339     166.7085
    8340     173.0858
    8341     177.6917
    8342     178.1752
    8343     180.1595
    8344     179.0943
    8345     180.7641
    8346     185.6576
    8347     186.2196
    8348     189.2870
    8349     192.4016
    8350     195.7670
    8351     196.5964
    8352     195.8211
    8353     198.8741
    8354     199.4867
    8355     203.3157
    8356     203.8309
    8357     204.8811
    8358     204.3282
    8359     206.2194
    8360     207.3776
    8361     208.5226
    8362     209.9884
    8363     210.8440
    8364     211.6926
    8365     213.8733
    8366     214.9828
    8367     213.1031
    8368     211.1339
    8369     211.0576
    8370     211.1720
    8371     206.9394
    8372     206.1861
    8373     208.1248
    8374     209.2742
    8375     208.8131
    8376     208.6050
    8377     210.8078
    8378     206.7971
    8379     206.7752
    8380     205.9847
    8381     203.2070
    8382     202.9206
    8383     200.0760
    8384     199.4931
    8385     199.1925
    8386     198.0956
    8387     199.5469
    8388     197.9054
    8389     197.7605
    8390     199.4663
    8391     197.1209
    8392     199.7571
    8393     196.4813
    8394     197.1048
    8395     195.4315
    8396     190.9205
    8397     191.1944
    8398     191.9352
    8399     189.1202
    8400     189.0769
    8401     188.8293
    8402     186.7929
    8403     183.3471
    8404     185.0744
    8405     183.1741
    8406     182.9148
    8407     183.1434
    8408     182.8806
    8409     184.7891
    8410     184.0969
    8411     186.5399
    8412     184.6542
    8413     184.0392
    8414     186.9195
    8415     183.3897
    8416     187.2532
    8417     185.6609
    8418     185.6200
    8419     191.2058
    8420     193.4612
    8421     193.2355
    8422     194.0880
    8423     195.3646
    8424     190.4492
    8425     191.3730
    8426     189.6211
    8427     191.4450
    8428     188.5071
    8429     187.7728
    8430     182.6317
    8431     183.5762
    8432     180.0947
    8433     177.5620
    8434     176.0150
    8435     174.4773
    8436     167.8332
    8437     168.3148
    8438     168.2407
    8439     170.0363
    8440     167.6680
    8441     169.3377
    8442     166.3320
    8443     166.3489
    8444     170.3207
    8445     169.9376
    8446     171.6894
    8447     177.6516
    8448     179.0298
    8449     176.3202
    8450     177.2370
    8451     175.8277
    8452     172.8421
    8453     173.5413
    8454     175.1407
    8455     174.8809
    8456     174.7094
    8457     174.7630
    8458     173.3775
    8459     171.5989
    8460     170.4505
    8461     166.8848
    8462     164.5330
    8463     163.4247
    8464     163.2504
    8465     162.6053
    8466     163.0366
    8467     161.0340
    8468     162.2896
    8469     164.4507
    8470     167.1653
    8471     163.7780
    8472     160.4478
    8473     159.1526
    8474     161.6169
    8475     163.2374
    8476     165.1747
    8477     165.0685
    8478     164.3014
    8479     169.0863
    8480     168.2823
    8481     168.4041
    8482     168.6090
    8483     170.3605
    8484     169.2058
    8485     167.0547
    8486     165.4801
    8487     163.4117
    8488     164.4059
    8489     166.4958
    8490     165.4339
    8491     163.9914
    8492     166.5449
    8493     171.3545
    8494     168.7840
    8495     173.7614
    8496     174.5425
    8497     174.5778
    8498     172.5169
    8499     174.4183
    8500     175.4379
    8501     176.7334
    8502     178.2957
    8503     180.5062
    8504     182.5275
    8505     187.4105
    8506     184.0687
    8507     184.6722
    8508     184.6551
    8509     183.9086
    8510     188.6627
    8511     186.3169
    8512     185.2116
    8513     187.9856
    8514     187.3359
    8515     187.2719
    8516     191.8071
    8517     187.0629
    8518     188.3794
    8519     183.5095
    8520     184.5205
    8521     179.9241
    8522     180.8827
    8523     182.6660
    8524     180.8818
    8525     180.2555
    8526     177.0705
    8527     172.6117
    8528     171.3443
    8529     169.8064
    8530     168.1633
    8531     164.2713
    8532     163.1296
    8533     165.2965
    8534     166.2201
    8535     167.2292
    8536     168.6770
    8537     168.6241
    8538     169.7201
    8539     173.9710
    8540     172.1035
    8541     173.1676
    8542     171.5165
    8543     174.5342
    8544     171.9650
    8545     167.1412
    8546     165.2725
    8547     163.1515
    8548     162.7412
    8549     164.3445
    8550     162.8697
    8551     161.2045
    8552     158.5549
    8553     162.2560
    8554     158.3783
    8555     158.7904
    8556     159.9517
    8557     159.1011
    8558     155.8033
    8559     157.3214
    8560     155.8153
    8561     155.6621
    8562     155.8257
    8563     154.5797
    8564     155.8406
    8565     151.8958
    8566     150.3655
    8567     150.9918
    8568     149.7239
    8569     150.0927
    8570     153.1032
    8571     150.2979
    8572     150.6453
    8573     150.0942
    8574     151.7974
    8575     146.3263
    8576     148.6388
    8577     147.5720
    8578     148.8695
    8579     152.5383
    8580     147.1138
    8581     149.7634
    8582     154.9503
    8583     156.6555
    8584     154.0328
    8585     158.7911
    8586     158.5389
    8587     159.6580
    8588     161.1570
    8589     160.0647
    8590     160.8928
    8591     158.5474
    8592     161.3430
    8593     161.1447
    8594     160.5150
    8595     161.3235
    8596     162.5406
    8597     166.2099
    8598     165.0466
    8599     162.9259
    8600     163.3281
    8601     166.6810
    8602     165.1575
    8603     162.3839
    8604     162.0053
    8605     162.0468
    8606     165.1172
    8607     164.5003
    8608     165.9769
    8609     166.5959
    8610     164.5479
    8611     163.4005
    8612     160.7450
    8613     158.6834
    8614     162.0673
    8615     159.5342
    8616     160.1353
    8617     157.5634
    8618     156.1270
    8619     158.8736
    8620     156.9127
    8621     156.9895
    8622     162.3648
    8623     163.3355
    8624     162.5423
    8625     161.8034
    8626     156.4476
    8627     156.3703
    8628     153.5290
    8629     150.8384
    8630     150.9766
    8631     147.3987
    8632     144.3664
    8633     143.5424
    8634     139.0382
    8635     139.4730
    8636     133.2403
    8637     130.2934
    8638     127.1804
    8639     124.9699
    8640     123.7180
    8641     121.5987
    8642     123.6966
    8643     125.0456
    8644     129.2401
    8645     129.7114
    8646     128.8136
    8647     125.5369
    8648     126.0230
    8649     127.3509
    8650     126.0455
    8651     125.4397
    8652     126.2588
    8653     126.2383
    8654     128.2947
    8655     130.4566
    8656     133.6021
    8657     134.2194
    8658     130.8271
    8659     129.7559
    8660     127.5859
    8661     127.0298
    8662     124.9787
    8663     121.2739
    8664     118.5050
    8665     119.6705
    8666     118.0461
    8667     117.3038
    8668     115.0297
    8669     115.1202
    8670     115.3225
    8671     115.7522
    8672     116.1026
    8673     115.0019
    8674     110.4064
    8675     112.0823
    8676     110.7642
    8677     110.0554
    8678     115.4179
    8679     119.5480
    8680     123.4384
    8681     125.5934
    8682     125.9839
    8683     127.5791
    8684     128.2923
    8685     131.2087
    8686     128.1169
    8687     125.8507
    8688     129.8780
    8689     127.0365
    8690     126.8065
    8691     124.3589
    8692     122.1115
    8693     122.2624
    8694     118.9207
    8695     121.6590
    8696     118.0936
    8697     119.7858
    8698     122.5382
    8699     120.7769
    8700     123.2104
    8701     119.5012
    8702     117.8174
    8703     116.9584
    8704     116.9723
    8705     117.7259
    8706     117.6658
    8707     114.9042
    8708     112.5962
    8709     117.2880
    8710     121.9061
    8711     121.0565
    8712     114.7718
    8713     112.6058
    8714     115.6535
    8715     117.0202
    8716     115.2435
    8717     116.4345
    8718     120.2680
    8719     118.2957
    8720     121.6495
    8721     117.7901
    8722     119.6663
    8723     120.9528
    8724     119.3963
    8725     119.3110
    8726     120.9749
    8727     115.5926
    8728     112.6091
    8729     116.8224
    8730     115.4091
    8731     113.4798
    8732     113.6135
    8733     114.1096
    8734     113.2167
    8735     114.0547
    8736     118.0993
    8737     120.3412
    8738     122.6805
    8739     122.7639
    8740     123.9515
    8741     129.7478
    8742     126.1553
    8743     131.8809
    8744     129.3524
    8745     128.8552
    8746     130.7109
    8747     131.2237
    8748     130.3156
    8749     128.8507
    8750     128.1179
    8751     126.6404
    8752     131.5436
    8753     130.7570
    8754     135.3744
    8755     140.8168
    8756     140.8150
    8757     141.7922
    8758     145.0543
    8759     142.8166
    8760     143.6842
    8761     145.8269
    8762     146.9983
    8763     146.5868
    8764     147.0675
    8765     149.0921
    8766     147.4978
    8767     146.6299
    8768     140.1865
    8769     138.9935
    8770     140.7489
    8771     139.1026
    8772     138.3480
    8773     137.3610
    8774     140.4997
    8775     143.5815
    8776     147.9736
    8777     152.5414
    8778     151.3769
    8779     150.7640
    8780     152.4552
    8781     148.3331
    8782     147.2800
    8783     142.8522
    8784     141.6804
    8785     141.2232
    8786     138.1187
    8787     142.7269
    8788     145.1987
    8789     148.9805
    8790     150.9456
    8791     154.6524
    8792     154.9145
    8793     159.4981
    8794     163.2459
    8795     165.0815
    8796     164.3688
    8797     162.4946
    8798     163.5184
    8799     163.6009
    8800     160.5901
    8801     162.0487
    8802     160.2136
    8803     163.6903
    8804     164.8438
    8805     166.2868
    8806     167.6967
    8807     168.4863
    8808     168.6334
    8809     174.0940
    8810     177.7797
    8811     176.0195
    8812     176.2423
    8813     171.4396
    8814     172.3052
    8815     170.9813
    8816     169.1993
    8817     165.0596
    8818     159.4249
    8819     162.6817
    8820     158.4096
    8821     160.1796
    8822     163.3656
    8823     160.6344
    8824     157.3977
    8825     155.6485
    8826     156.2894
    8827     157.3921
    8828     156.2705
    8829     158.7916
    8830     160.1366
    8831     160.0557
    8832     155.9489
    8833     154.6472
    8834     151.3140
    8835     152.8036
    8836     148.6604
    8837     151.9576
    8838     150.8852
    8839     152.2859
    8840     145.7030
    8841     147.6690
    8842     147.0206
    8843     147.9185
    8844     149.1141
    8845     149.1429
    8846     147.8072
    8847     148.9494
    8848     148.8702
    8849     145.8580
    8850     147.0084
    8851     145.9710
    8852     149.2891
    8853     151.9827
    8854     154.6131
    8855     156.0840
    8856     153.6571
    8857     154.3144
    8858     153.5617
    8859     149.4784
    8860     147.2222
    8861     145.0438
    8862     144.4295
    8863     143.9072
    8864     148.9743
    8865     148.4222
    8866     143.7460
    8867     144.1666
    8868     143.7403
    8869     144.8572
    8870     141.1482
    8871     141.2196
    8872     144.7768
    8873     148.5049
    8874     146.7666
    8875     144.8025
    8876     140.0345
    8877     137.1370
    8878     136.2421
    8879     133.5356
    8880     134.6241
    8881     131.8302
    8882     132.4963
    8883     133.0275
    8884     128.2603
    8885     125.6468
    8886     124.3253
    8887     123.3910
    8888     125.9258
    8889     126.8640
    8890     128.0232
    8891     131.4022
    8892     130.3286
    8893     129.2277
    8894     128.3567
    8895     128.3588
    8896     129.5514
    8897     130.1897
    8898     134.1398
    8899     133.2304
    8900     138.6046
    8901     134.5188
    8902     134.3343
    8903     139.5713
    8904     139.5444
    8905     139.1020
    8906     141.8912
    8907     145.9932
    8908     148.4867
    8909     150.1438
    8910     148.0126
    8911     143.8088
    8912     151.2842
    8913     149.7465
    8914     152.0628
    8915     153.2921
    8916     148.0520
    8917     146.7912
    8918     142.2885
    8919     139.8019
    8920     135.1674
    8921     132.2718
    8922     130.5542
    8923     130.0283
    8924     128.0446
    8925     128.1430
    8926     121.9547
    8927     124.1484
    8928     121.4677
    8929     121.7065
    8930     121.7403
    8931     119.0726
    8932     119.8575
    8933     122.4466
    8934     119.8048
    8935     120.8778
    8936     118.0902
    8937     114.6959
    8938     112.5821
    8939     110.9352
    8940     111.3405
    8941     119.6910
    8942     117.5924
    8943     114.2468
    8944     116.0478
    8945     112.4292
    8946     111.5869
    8947     113.5607
    8948     113.5622
    8949     113.5770
    8950     115.1282
    8951     115.1750
    8952     115.9858
    8953     116.0631
    8954     117.3727
    8955     114.3035
    8956     118.8531
    8957     118.8558
    8958     119.6494
    8959     123.4041
    8960     123.9663
    8961     125.9420
    8962     129.3591
    8963     132.0956
    8964     133.3096
    8965     133.3622
    8966     123.4501
    8967     125.4109
    8968     123.3709
    8969     121.5187
    8970     122.4099
    8971     119.0092
    8972     121.1862
    8973     120.8762
    8974     122.7689
    8975     125.8559
    8976     126.4553
    8977     129.1612
    8978     130.3313
    8979     128.1897
    8980     129.6616
    8981     129.1348
    8982     125.4118
    8983     125.0762
    8984     123.9520
    8985     124.1086
    8986     126.6099
    8987     124.4776
    8988     119.1719
    8989     119.4665
    8990     121.7183
    8991     120.4005
    8992     122.2269
    8993     126.9539
    8994     125.8749
    8995     125.6783
    8996     121.5461
    8997     125.9562
    8998     126.9780
    8999     123.3906
    9000     123.4373
    9001     126.4263
    9002     122.9073
    9003     126.6838
    9004     122.8621
    9005     122.6224
    9006     121.1558
    9007     121.7813
    9008     116.9915
    9009     118.0261
    9010     118.7845
    9011     116.5123
    9012     117.8110
    9013     120.9791
    9014     122.7453
    9015     124.1144
    9016     118.9961
    9017     121.1412
    9018     123.7540
    9019     128.1402
    9020     128.2478
    9021     128.1102
    9022     128.5082
    9023     134.6002
    9024     133.8208
    9025     132.0306
    9026     131.1585
    9027     139.7072
    9028     138.7669
    9029     135.3146
    9030     134.9673
    9031     134.0130
    9032     134.4348
    9033     131.3112
    9034     130.0229
    9035     123.8922
    9036     126.6042
    9037     128.9973
    9038     131.0811
    9039     132.7945
    9040     130.8618
    9041     130.3865
    9042     131.0473
    9043     132.4619
    9044     134.7609
    9045     136.6885
    9046     134.5962
    9047     130.1430
    9048     129.9986
    9049     125.4716
    9050     124.3121
    9051     122.2748
    9052     118.8649
    9053     118.8787
    9054     114.7590
    9055     115.8638
    9056     114.8671
    9057     110.7305
    9058     114.0912
    9059     111.2171
    9060     112.0524
    9061     110.1240
    9062     112.1448
    9063     110.5315
    9064     110.5014
    9065     112.7299
    9066     111.7023
    9067     116.5741
    9068     116.5914
    9069     114.0829
    9070     113.1528
    9071     109.4284
    9072     109.3828
    9073     112.8257
    9074     112.2916
    9075     112.3993
    9076     115.2094
    9077     120.5781
    9078     118.6943
    9079     116.6974
    9080     114.7422
    9081     116.7282
    9082     116.1560
    9083     113.7150
    9084     112.5045
    9085     111.8309
    9086     114.5941
    9087     114.6906
    9088     111.2342
    9089     113.3298
    9090     108.9062
    9091     111.9392
    9092     113.7611
    9093     118.4412
    9094     117.1381
    9095     121.2200
    9096     119.8628
    9097     123.0579
    9098     120.3335
    9099     119.8496
    9100     124.4539
    9101     122.8729
    9102     127.6121
    9103     126.1395
    9104     121.4343
    9105     120.6646
    9106     119.7194
    9107     118.4299
    9108     113.4646
    9109     110.0737
    9110     109.2517
    9111     107.1371
    9112     104.1759
    9113     105.2426
    9114     105.5872
    9115     102.8884
    9116     102.1051
    9117     101.7951
    9118     100.5066
    9119     100.5535
    9120     100.3367
    9121     104.6501
    9122     104.9246
    9123     110.7385
    9124     116.1395
    9125     119.6462
    9126     123.3675
    9127     123.8937
    9128     128.3550
    9129     128.5129
    9130     133.3731
    9131     133.9893
    9132     137.2305
    9133     136.4866
    9134     137.7999
    9135     139.2886
    9136     137.4364
    9137     140.1035
    9138     141.3368
    9139     140.2392
    9140     137.8446
    9141     132.9009
    9142     131.4701
    9143     135.3391
    9144     126.7638
    9145     127.0921
    9146     126.1240
    9147     122.1602
    9148     121.4658
    9149     120.3675
    9150     119.0106
    9151     120.4138
    9152     114.7836
    9153     111.4531
    9154     114.5611
    9155     117.8586
    9156     121.7696
    9157     120.1548
    9158     120.8903
    9159     121.8945
    9160     119.5672
    9161     114.6135
    9162     111.1194
    9163     110.2307
    9164     108.0620
    9165     108.6859
    9166     106.9792
    9167     105.1073
    9168     105.2637
    9169     107.3645
    9170     110.4251
    9171     109.5533
    9172     111.0892
    9173     114.0002
    9174     114.8862
    9175     113.9158
    9176     115.1782
    9177     119.9529
    9178     119.4815
    9179     118.0423
    9180     116.1622
    9181     118.0933
    9182     122.6830
    9183     124.3289
    9184     127.4184
    9185     127.9902
    9186     122.7239
    9187     121.7232
    9188     119.6168
    9189     121.5278
    9190     118.7760
    9191     117.3585
    9192     112.2279
    9193     109.1577
    9194     106.7917
    9195     108.4366
    9196     112.0469
    9197     113.1027
    9198     111.7808
    9199     110.6521
    9200     112.9161
    9201     113.8162
    9202     115.4256
    9203     118.3682
    9204     116.7263
    9205     118.4998
    9206     120.4425
    9207     125.7713
    9208     120.0113
    9209     117.1758
    9210     117.4748
    9211     111.6479
    9212     109.8409
    9213     107.5982
    9214     104.5692
    9215     108.3882
    9216     113.6444
    9217     117.1926
    9218     123.1818
    9219     124.1848
    9220     122.9669
    9221     126.0039
    9222     124.5957
    9223     127.0975
    9224     127.6187
    9225     128.3714
    9226     127.2717
    9227     126.6074
    9228     123.7687
    9229     125.4315
    9230     126.9826
    9231     129.4069
    9232     129.3278
    9233     129.9928
    9234     134.1314
    9235     132.7119
    9236     128.5179
    9237     128.5738
    9238     130.3308
    9239     133.4068
    9240     133.7390
    9241     133.0433
    9242     133.0492
    9243     131.7892
    9244     128.9661
    9245     131.2883
    9246     132.0382
    9247     125.3252
    9248     124.8145
    9249     120.3799
    9250     124.0189
    9251     120.0959
    9252     122.0403
    9253     125.6206
    9254     124.0445
    9255     123.5534
    9256     120.7768
    9257     122.0720
    9258     121.0502
    9259     117.8809
    9260     118.7639
    9261     125.1081
    9262     126.3344
    9263     125.0687
    9264     121.6011
    9265     118.9087
    9266     116.0499
    9267     113.8636
    9268     111.4479
    9269     107.7088
    9270     107.0513
    9271     103.7198
    9272     106.4190
    9273     106.9737
    9274     107.2869
    9275     106.9134
    9276     106.3361
    9277     105.6959
    9278     103.0211
    9279     100.7058
    9280      99.1952
    9281     102.8486
    9282      99.5114
    9283      99.9459
    9284      99.5537
    9285     103.9751
    9286     105.7124
    9287     105.4756
    9288     103.6270
    9289     103.5486
    9290     106.6944
    9291     108.3808
    9292     112.1426
    9293     113.7756
    9294     117.8265
    9295     120.9652
    9296     127.3216
    9297     125.5695
    9298     125.8564
    9299     126.4855
    9300     130.8212
    9301     136.0101
    9302     139.0403
    9303     146.6281
    9304     149.2811
    9305     144.8200
    9306     140.2614
    9307     140.1512
    9308     135.7348
    9309     132.4693
    9310     134.8633
    9311     135.2392
    9312     132.5051
    9313     135.8492
    9314     136.9821
    9315     133.1574
    9316     134.0734
    9317     137.5362
    9318     135.3984
    9319     135.1924
    9320     138.9823
    9321     135.0786
    9322     134.3401
    9323     134.3570
    9324     130.8291
    9325     131.1059
    9326     128.3626
    9327     124.5490
    9328     124.7997
    9329     125.6168
    9330     126.7253
    9331     124.0414
    9332     129.9730
    9333     126.1781
    9334     123.6435
    9335     122.8764
    9336     121.3045
    9337     120.2106
    9338     116.7370
    9339     114.5642
    9340     110.3656
    9341     110.9090
    9342     112.5439
    9343     111.1029
    9344     108.5763
    9345     107.3485
    9346     107.6352
    9347     110.0308
    9348     105.5968
    9349     103.6336
    9350     107.0033
    9351     107.8877
    9352     108.6238
    9353     113.0070
    9354     116.6146
    9355     119.6557
    9356     119.0724
    9357     121.2811
    9358     119.1147
    9359     117.9407
    9360     123.8747
    9361     119.0257
    9362     121.7994
    9363     122.9003
    9364     123.3607
    9365     123.7085
    9366     128.8857
    9367     127.4564
    9368     130.9304
    9369     132.1548
    9370     129.7311
    9371     132.9557
    9372     133.9626
    9373     137.8019
    9374     140.2177
    9375     139.8876
    9376     141.5358
    9377     139.9536
    9378     141.5713
    9379     143.6779
    9380     143.9754
    9381     147.0689
    9382     147.4525
    9383     150.7233
    9384     148.7093
    9385     149.8224
    9386     146.7597
    9387     145.2052
    9388     147.8191
    9389     148.5337
    9390     148.4691
    9391     149.0694
    9392     150.6279
    9393     149.5150
    9394     144.5023
    9395     144.6148
    9396     143.2604
    9397     143.5142
    9398     146.4243
    9399     146.2896
    9400     148.4746
    9401     150.8986
    9402     153.8266
    9403     152.5550
    9404     154.1905
    9405     155.1567
    9406     155.5881
    9407     156.3509
    9408     157.1071
    9409     154.4750
    9410     157.6537
    9411     155.9300
    9412     156.1543
    9413     155.1712
    9414     152.4604
    9415     149.7081
    9416     147.7943
    9417     146.7881
    9418     147.9616
    9419     147.7233
    9420     147.8100
    9421     151.7165
    9422     149.8813
    9423     148.0693
    9424     147.4767
    9425     148.0706
    9426     149.6769
    9427     146.1365
    9428     148.2142
    9429     146.6891
    9430     148.0088
    9431     143.9724
    9432     145.6889
    9433     147.8413
    9434     152.2887
    9435     151.3932
    9436     154.6403
    9437     156.5103
    9438     159.2531
    9439     161.1030
    9440     159.5555
    9441     163.1559
    9442     162.3247
    9443     164.0248
    9444     164.0405
    9445     167.7380
    9446     171.2160
    9447     171.1120
    9448     172.1673
    9449     170.5796
    9450     170.2099
    9451     174.9732
    9452     176.1761
    9453     177.0540
    9454     179.0816
    9455     179.3039
    9456     180.9163
    9457     186.4963
    9458     188.0197
    9459     187.1218
    9460     188.2681
    9461     186.0735
    9462     183.4522
    9463     182.6798
    9464     184.1283
    9465     182.8071
    9466     183.2325
    9467     181.7162
    9468     181.3366
    9469     178.9144
    9470     179.2916
    9471     179.2028
    9472     177.0107
    9473     175.0595
    9474     175.4913
    9475     176.8181
    9476     175.1209
    9477     173.3058
    9478     177.9425
    9479     182.5041
    9480     181.5383
    9481     178.9707
    9482     179.5753
    9483     178.5742
    9484     177.0366
    9485     178.8977
    9486     175.2621
    9487     176.8132
    9488     178.5280
    9489     179.2806
    9490     176.6260
    9491     177.0070
    9492     171.6301
    9493     173.5257
    9494     171.7690
    9495     171.5486
    9496     171.3215
    9497     169.9852
    9498     168.1536
    9499     169.0529
    9500     165.2845
    9501     165.3620
    9502     168.3822
    9503     165.4428
    9504     166.1971
    9505     162.8231
    9506     162.1037
    9507     160.4643
    9508     161.8772
    9509     159.2158
    9510     161.4120
    9511     158.4421
    9512     155.4721
    9513     155.0844
    9514     153.1538
    9515     153.0748
    9516     152.6248
    9517     151.9592
    9518     149.4381
    9519     144.7883
    9520     146.8751
    9521     145.8906
    9522     144.7049
    9523     141.8609
    9524     144.1084
    9525     145.3834
    9526     142.9281
    9527     143.6731
    9528     142.9002
    9529     145.4851
    9530     145.2248
    9531     147.1779
    9532     147.7711
    9533     151.8910
    9534     149.8133
    9535     154.0315
    9536     155.6404
    9537     154.6496
    9538     156.1504
    9539     160.1164
    9540     159.3514
    9541     156.9899
    9542     155.4398
    9543     157.3071
    9544     159.2623
    9545     159.2945
    9546     164.5955
    9547     162.7647
    9548     165.3184
    9549     163.8946
    9550     163.5734
    9551     164.9673
    9552     163.7818
    9553     164.0506
    9554     163.6865
    9555     164.3373
    9556     161.4328
    9557     162.3065
    9558     161.1534
    9559     163.2863
    9560     162.0560
    9561     160.6259
    9562     157.3966
    9563     157.3861
    9564     156.9262
    9565     157.7095
    9566     157.9905
    9567     160.5773
    9568     155.3190
    9569     156.2450
    9570     154.2347
    9571     156.6526
    9572     156.2358
    9573     154.8941
    9574     150.8144
    9575     151.2478
    9576     154.1291
    9577     152.4396
    9578     147.7657
    9579     146.7462
    9580     148.4283
    9581     150.0889
    9582     152.5050
    9583     154.6555
    9584     149.8277
    9585     147.5951
    9586     151.1174
    9587     151.0974
    9588     151.3343
    9589     153.3853
    9590     153.4240
    9591     152.9125
    9592     153.3534
    9593     150.8733
    9594     149.6659
    9595     150.9780
    9596     149.8091
    9597     147.0937
    9598     146.7616
    9599     148.3252
    9600     149.7239
    9601     147.8879
    9602     145.2665
    9603     147.8398
    9604     147.7991
    9605     148.7024
    9606     149.2709
    9607     151.8295
    9608     152.4251
    9609     155.6782
    9610     158.1963
    9611     159.0874
    9612     154.6113
    9613     157.0740
    9614     156.9790
    9615     159.6183
    9616     158.0532
    9617     156.8189
    9618     158.6376
    9619     161.3885
    9620     162.8985
    9621     162.8206
    9622     155.3947
    9623     157.7311
    9624     157.6402
    9625     155.8613
    9626     153.8672
    9627     156.6828
    9628     160.5062
    9629     159.8184
    9630     159.3305
    9631     162.5706
    9632     165.8260
    9633     167.9221
    9634     168.8044
    9635     168.9753
    9636     165.5052
    9637     160.9433
    9638     159.5859
    9639     156.4176
    9640     157.4706
    9641     161.4420
    9642     160.4092
    9643     157.6817
    9644     155.3260
    9645     161.0370
    9646     160.3903
    9647     159.4441
    9648     162.2714
    9649     161.4001
    9650     156.9897
    9651     152.5282
    9652     149.7486
    9653     148.2591
    9654     149.3218
    9655     146.7891
    9656     144.6241
    9657     145.2971
    9658     140.3634
    9659     136.8815
    9660     137.1530
    9661     132.4289
    9662     131.3684
    9663     130.4309
    9664     129.0381
    9665     125.4109
    9666     125.4002
    9667     123.6245
    9668     122.7003
    9669     121.1178
    9670     118.2563
    9671     116.6161
    9672     118.7371
    9673     118.5538
    9674     117.7862
    9675     122.4170
    9676     120.5063
    9677     122.5819
    9678     126.7719
    9679     123.2100
    9680     125.0210
    9681     125.6245
    9682     127.5751
    9683     124.0727
    9684     125.8247
    9685     129.6360
    9686     127.5041
    9687     128.6060
    9688     128.9311
    9689     127.5228
    9690     125.5157
    9691     126.4791
    9692     122.6785
    9693     123.7639
    9694     128.2730
    9695     127.5540
    9696     130.7299
    9697     127.2710
    9698     131.1016
    9699     133.2858
    9700     134.3383
    9701     131.3609
    9702     126.4065
    9703     124.1964
    9704     128.7858
    9705     125.0929
    9706     127.3186
    9707     128.9981
    9708     125.1712
    9709     125.7875
    9710     126.0714
    9711     123.9165
    9712     121.5314
    9713     125.6827
    9714     125.0988
    9715     121.7606
    9716     118.4207
    9717     116.5734
    9718     118.8230
    9719     118.3269
    9720     120.3318
    9721     120.0323
    9722     122.0235
    9723     120.3855
    9724     118.7933
    9725     123.7718
    9726     126.5972
    9727     133.6437
    9728     137.1366
    9729     138.8406
    9730     144.7449
    9731     145.6062
    9732     146.7123
    9733     145.0656
    9734     147.9915
    9735     148.5624
    9736     148.3465
    9737     148.2781
    9738     146.1206
    9739     152.1554
    9740     154.5424
    9741     149.6945
    9742     148.9829
    9743     148.1968
    9744     148.4451
    9745     148.7368
    9746     146.2797
    9747     145.5566
    9748     145.9496
    9749     149.0977
    9750     149.8548
    9751     149.8769
    9752     152.2137
    9753     152.5525
    9754     152.2804
    9755     158.4521
    9756     159.6668
    9757     163.5210
    9758     159.5302
    9759     158.3863
    9760     154.4672
    9761     156.9050
    9762     153.6867
    9763     150.5686
    9764     153.6365
    9765     153.3901
    9766     150.7359
    9767     148.7490
    9768     152.0228
    9769     150.0860
    9770     152.3095
    9771     151.9809
    9772     150.8391
    9773     153.3771
    9774     154.5803
    9775     154.1813
    9776     157.3372
    9777     153.1256
    9778     154.5781
    9779     157.8424
    9780     157.1147
    9781     155.7436
    9782     153.4650
    9783     154.2023
    9784     155.6697
    9785     159.4267
    9786     158.2031
    9787     157.2268
    9788     163.2832
    9789     161.0853
    9790     159.6467
    9791     155.8891
    9792     155.6366
    9793     156.5601
    9794     153.0225
    9795     152.6882
    9796     153.6330
    9797     152.1451
    9798     147.7408
    9799     144.8525
    9800     145.1925
    9801     146.7176
    9802     146.2712
    9803     145.7478
    9804     140.6006
    9805     132.9296
    9806     133.7702
    9807     133.1486
    9808     131.7352
    9809     131.7399
    9810     132.9809
    9811     131.8603
    9812     127.9221
    9813     130.7626
    9814     128.3333
    9815     126.2687
    9816     124.1646
    9817     120.3652
    9818     116.4006
    9819     113.3480
    9820     110.6156
    9821     104.6853
    9822     103.5952
    9823     102.8249
    9824     104.0947
    9825     108.3857
    9826     105.0615
    9827     108.4952
    9828     108.6459
    9829     108.6480
    9830     103.3372
    9831     101.0490
    9832     100.2328
    9833      97.7926
    9834      98.9188
    9835      96.6401
    9836      91.9945
    9837      91.1097
    9838      90.4324
    9839      88.4326
    9840      85.7151
    9841      85.4883
    9842      80.7479
    9843      79.8430
    9844      82.0985
    9845      76.6352
    9846      77.5603
    9847      79.9990
    9848      80.1205
    9849      82.5875
    9850      87.1080
    9851      88.0182
    9852      89.2188
    9853      94.9000
    9854      97.6134
    9855      95.7350
    9856      96.0296
    9857      95.9216
    9858      94.1968
    9859      99.0184
    9860     100.9082
    9861     102.2325
    9862     100.3170
    9863     103.0369
    9864     103.9616
    9865     100.9232
    9866     101.6259
    9867      99.9439
    9868      98.7708
    9869      98.5239
    9870      98.6978
    9871     102.3304
    9872      99.4704
    9873      99.7994
    9874      99.4125
    9875      96.3990
    9876      97.2280
    9877      96.8961
    9878      96.7066
    9879     100.2954
    9880     101.0056
    9881     101.7540
    9882     102.2600
    9883     103.6136
    9884     103.5281
    9885     104.7358
    9886     108.5281
    9887     107.3486
    9888     111.1209
    9889     107.7869
    9890     104.4189
    9891     107.5553
    9892     104.6508
    9893     105.2347
    9894     102.6477
    9895     103.4533
    9896      98.2536
    9897      95.3547
    9898      93.1307
    9899      91.8153
    9900      93.4774
    9901      87.9637
    9902      86.5438
    9903      86.7073
    9904      87.1250
    9905      88.9611
    9906      88.3168
    9907      82.7445
    9908      83.0929
    9909      84.7987
    9910      83.0920
    9911      86.6697
    9912      94.1189
    9913      94.2479
    9914      95.2546
    9915      96.7887
    9916      98.2526
    9917      96.4401
    9918      98.8258
    9919     103.1992
    9920     104.6398
    9921     101.9321
    9922     100.9607
    9923      98.1332
    9924      97.4538
    9925      99.9909
    9926     101.5730
    9927     100.1184
    9928     107.8731
    9929     106.1546
    9930     108.6029
    9931     110.6381
    9932     110.0080
    9933     111.9650
    9934     110.3821
    9935     109.9465
    9936     104.4143
    9937     103.9007
    9938     103.2120
    9939      99.7528
    9940      95.4962
    9941      97.2583
    9942      99.2373
    9943      99.6882
    9944      97.9312
    9945      99.1798
    9946     101.8425
    9947     100.4418
    9948     102.2268
    9949     107.7498
    9950     105.4668
    9951     108.9780
    9952     109.2351
    9953     107.8792
    9954     104.3120
    9955     103.0060
    9956      97.0396
    9957     100.7722
    9958     103.0164
    9959      96.0607
    9960     101.8044
    9961      97.9278
    9962      98.8834
    9963      99.6108
    9964      99.7516
    9965     100.6555
    9966     101.4383
    9967     105.9181
    9968     102.2041
    9969     106.4767
    9970     103.8853
    9971     105.7303
    9972     104.7526
    9973     105.5777
    9974     106.1824
    9975     106.4094
    9976     105.6123
    9977     107.2259
    9978     109.9474
    9979     105.5052
    9980     100.5380
    9981      99.4878
    9982      95.6265
    9983      93.8853
    9984      93.3439
    9985      91.5693
    9986      95.0553
    9987      93.8006
    9988      93.7248
    9989      95.7556
    9990      92.9796
    9991      93.2023
    9992      88.4524
    9993      92.5569
    9994      90.7875
    9995      93.8694
    9996      95.5119
    9997      98.1664
    9998      99.6240
    9999     100.8054
   10000     105.2777
   10001     108.3082
   10002     103.8540
   10003     108.6311
   10004     110.0824
   10005     110.0638
   10006     109.5517
   10007     104.0211
   10008     106.8502
   10009     103.7421
   10010     105.6031
   10011     106.9542
   10012     106.4199
   10013     104.5606
   10014     106.3114
   10015     104.1314
   10016     104.2107
   10017     103.3707
   10018     105.0400
   10019     103.5271
   10020     101.7615
   10021     103.5626
   10022     102.0756
   10023     102.9982
   10024     104.8172
   10025     106.5561
   10026     110.2376
   10027     111.6405
   10028     111.2241
   10029     110.1348
   10030     112.7305
   10031     110.8821
   10032     111.4357
   10033     111.5095
   10034     109.9828
   10035     110.9164
   10036     110.8529
   10037     107.4094
   10038     108.9256
   10039     107.2758
   10040     108.4790
   10041     109.4853
   10042     107.7307
   10043     109.6254
   10044     110.2190
   10045     106.6998
   10046      99.9498
   10047      99.7228
   10048     101.3305
   10049     100.3967
   10050      98.4292
   10051     101.1403
   10052     103.3705
   10053     107.4468
   10054     111.9220
   10055     111.7945
   10056     111.9818
   10057     111.8935
   10058     111.6328
   10059     109.9110
   10060     108.5285
   10061     105.4718
   10062     104.8546
   10063     107.2876
   10064     104.0430
   10065     104.9504
   10066     103.2587
   10067     108.0838
   10068     111.3953
   10069     107.1972
   10070     103.2643
   10071      95.3540
   10072     102.3366
   10073     101.3225
   10074      97.6960
   10075      93.8456
   10076      91.5540
   10077      90.0909
   10078      92.1725
   10079      89.8109
   10080      90.5442
   10081      87.4862
   10082      89.2901
   10083      90.9354
   10084      94.6734
   10085      86.4657
   10086      87.7456
   10087      81.6186
   10088      82.1460
   10089      80.6061
   10090      78.3250
   10091      75.6830
   10092      76.3382
   10093      75.7879
   10094      74.4474
   10095      77.6615
   10096      80.0999
   10097      87.3830
   10098      84.0340
   10099      84.2667
   10100      83.6836
   10101      83.1581
   10102      80.1174
   10103      82.0059
   10104      86.6830
   10105      89.8208
   10106      95.6911
   10107      94.9622
   10108      92.8248
   10109      95.7086
   10110      96.7920
   10111      95.4809
   10112      92.2221
   10113      91.0035
   10114      89.5616
   10115      91.7717
   10116      86.5619
   10117      91.7355
   10118      88.2056
   10119      88.6236
   10120      89.8921
   10121      95.1669
   10122      96.0558
   10123      92.7863
   10124      88.1107
   10125      80.6964
   10126      85.9179
   10127      81.6589
   10128      85.6014
   10129      83.6181
   10130      82.5088
   10131      86.3929
   10132      87.8946
   10133      87.3858
   10134      85.8507
   10135      88.4956
   10136      88.9668
   10137      94.9699
   10138      95.5690
   10139      97.8181
   10140      99.0494
   10141      97.5859
   10142      96.3534
   10143     102.2742
   10144     104.2405
   10145     105.2667
   10146     109.0145
   10147     111.5479
   10148     114.7215
   10149     115.3117
   10150     107.8714
   10151     108.4090
   10152     110.9607
   10153     106.1053
   10154     108.1128
   10155     103.7425
   10156     102.4649
   10157     101.9473
   10158     101.5903
   10159     101.0900
   10160     101.4757
   10161     103.1822
   10162     101.1972
   10163      98.4520
   10164     101.2375
   10165      95.2420
   10166      83.7743
   10167      83.5346
   10168      80.2711
   10169      78.7165
   10170      75.6142
   10171      78.1384
   10172      78.8610
   10173      81.5903
   10174      85.0652
   10175      82.0903
   10176      80.2206
   10177      83.3483
   10178      85.0338
   10179      82.4779
   10180      76.7410
   10181      70.7959
   10182      74.5826
   10183      67.5979
   10184      68.8381
   10185      65.4594
   10186      67.0083
   10187      66.1744
   10188      68.6440
   10189      69.6220
   10190      69.5591
   10191      76.8511
   10192      77.5375
   10193      81.8323
   10194      86.4047
   10195      89.2514
   10196      85.3567
   10197      82.8018
   10198      81.1919
   10199      84.5876
   10200      82.6408
   10201      84.5919
   10202      89.0433
   10203      88.2554
   10204      90.3104
   10205      89.1602
   10206      82.1487
   10207      84.9395
   10208      86.4426
   10209      88.6009
   10210      85.2572
   10211      81.4847
   10212      76.4926
   10213      79.7674
   10214      75.0552
   10215      79.8089
   10216      82.8535
   10217      86.0690
   10218      84.4040
   10219      85.8757
   10220      83.7233
   10221      82.1555
   10222      81.5951
   10223      86.0524
   10224      84.7993
   10225      87.1708
   10226      85.1063
   10227      87.1742
   10228      84.7000
   10229      87.4625
   10230      84.8076
   10231      85.9629
   10232      88.1991
   10233      87.2832
   10234      83.5166
   10235      86.4035
   10236      86.7186
   10237      83.7653
   10238      90.3090
   10239      84.9271
   10240      83.3023
   10241      83.1699
   10242      83.3034
   10243      80.6408
   10244      80.5529
   10245      77.7795
   10246      77.9241
   10247      87.2365
   10248      85.9324
   10249      85.7134
   10250      89.5665
   10251      92.0366
   10252      95.4872
   10253     101.1863
   10254     100.7406
   10255     105.2780
   10256     105.8018
   10257     104.5031
   10258     107.1646
   10259     100.6157
   10260      99.6277
   10261      97.3087
   10262      92.7962
   10263      95.0551
   10264      96.8089
   10265      99.3301
   10266     100.6258
   10267     100.3420
   10268      98.1917
   10269      95.4671
   10270      97.4124
   10271      96.9027
   10272     101.1791
   10273     103.9548
   10274     105.5900
   10275     101.5660
   10276     103.1238
   10277     104.7754
   10278     109.1009
   10279     111.9838
   10280     112.9752
   10281     114.4779
   10282     116.3898
   10283     118.1276
   10284     117.5704
   10285     118.5255
   10286     118.8824
   10287     120.5454
   10288     119.8677
   10289     122.5023
   10290     122.8921
   10291     122.2787
   10292     120.3947
   10293     116.3208
   10294     113.9517
   10295     116.8816
   10296     117.5984
   10297     123.7151
   10298     121.0126
   10299     122.8092
   10300     121.9726
   10301     117.3945
   10302     120.7486
   10303     120.8927
   10304     122.4177
   10305     126.5980
   10306     127.1538
   10307     127.1529
   10308     129.6065
   10309     128.4640
   10310     124.1595
   10311     127.9041
   10312     126.9696
   10313     130.8061
   10314     129.3623
   10315     133.6739
   10316     128.8997
   10317     130.9408
   10318     136.4018
   10319     133.4983
   10320     135.0240
   10321     132.0150
   10322     131.1715
   10323     133.4129
   10324     133.4282
   10325     132.4436
   10326     129.0636
   10327     127.5849
   10328     126.7291
   10329     127.7173
   10330     122.0544
   10331     124.7861
   10332     127.6128
   10333     129.5344
   10334     121.7527
   10335     117.1497
   10336     117.5938
   10337     116.7476
   10338     118.5096
   10339     119.9711
   10340     121.2896
   10341     117.7994
   10342     122.3942
   10343     120.4118
   10344     121.1828
   10345     125.1300
   10346     118.0973
   10347     120.5773
   10348     116.8832
   10349     120.2047
   10350     115.7782
   10351     116.3072
   10352     115.1164
   10353     111.5094
   10354     112.6426
   10355     111.1292
   10356     109.9461
   10357     109.6418
   10358     111.9762
   10359     109.4692
   10360     112.1595
   10361     108.6821
   10362     114.1834
   10363     114.6670
   10364     118.0553
   10365     115.1888
   10366     112.4323
   10367     109.5711
   10368     111.2783
   10369     109.1327
   10370     111.3939
   10371     111.7273
   10372     109.8486
   10373     110.8978
   10374     111.0778
   10375     106.5102
   10376     101.2437
   10377     101.9027
   10378     100.8671
   10379     100.8081
   10380      97.2423
   10381      96.3000
   10382      99.5198
   10383     101.0113
   10384     103.3027
   10385     102.5119
   10386     103.8631
   10387     103.2291
   10388     104.1670
   10389     102.5055
   10390      99.2143
   10391      94.6653
   10392      96.4035
   10393      96.1552
   10394      91.5718
   10395      88.3874
   10396      87.7816
   10397      88.8641
   10398      93.8251
   10399      94.5242
   10400      93.4988
   10401      95.0472
   10402      99.4108
   10403     104.1861
   10404     103.7418
   10405     106.8588
   10406     107.3510
   10407     106.6665
   10408     103.5007
   10409     103.5364
   10410      97.4629
   10411      99.3333
   10412      98.6227
   10413      97.0717
   10414      97.9488
   10415     101.7254
   10416     102.4701
   10417     103.6150
   10418     102.3495
   10419      99.1126
   10420      96.0143
   10421      92.6696
   10422      90.1447
   10423      86.3144
   10424      83.9189
   10425      85.5106
   10426      86.7304
   10427      88.5042
   10428      88.3252
   10429      90.2124
   10430      89.9194
   10431      94.7538
   10432      98.0000
   10433     102.5958
   10434     101.0412
   10435      99.6417
   10436      95.2617
   10437      95.3122
   10438      88.4538
   10439      89.0046
   10440      86.7746
   10441      90.2614
   10442      94.5186
   10443      92.1621
   10444      92.6944
   10445      95.5126
   10446      92.3537
   10447      89.9617
   10448      97.8557
   10449      97.9194
   10450     100.8043
   10451     102.2537
   10452     102.3972
   10453     100.6085
   10454      97.8749
   10455      97.5669
   10456      94.5106
   10457      89.8740
   10458      92.7972
   10459      95.8593
   10460      99.6350
   10461      96.9072
   10462      98.9171
   10463      99.8533
   10464      97.8458
   10465      98.0654
   10466      99.9227
   10467     100.0371
   10468     101.1379
   10469     103.7363
   10470     105.3517
   10471     111.1441
   10472     107.6577
   10473     103.4680
   10474     100.7208
   10475     103.5520
   10476     102.1938
   10477      99.9626
   10478     100.6015
   10479     102.1278
   10480      97.7512
   10481      90.8568
   10482      85.5219
   10483      82.6091
   10484      81.2385
   10485      80.4474
   10486      77.4909
   10487      73.2558
   10488      71.1921
   10489      74.7893
   10490      71.8464
   10491      72.5412
   10492      74.3183
   10493      72.4899
   10494      74.0794
   10495      70.0412
   10496      65.8956
   10497      66.6848
   10498      66.2696
   10499      66.1271
   10500      62.5192
   10501      59.6731
   10502      60.5757
   10503      61.3567
   10504      57.5699
   10505      58.6655
   10506      55.4161
   10507      50.7337
   10508      48.9251
   10509      54.8170
   10510      58.0359
   10511      58.7293
   10512      61.3890
   10513      66.4244
   10514      69.7080
   10515      70.8790
   10516      67.5708
   10517      72.0280
   10518      77.7482
   10519      77.7620
   10520      76.4780
   10521      79.0222
   10522      78.2436
   10523      75.0282
   10524      75.4701
   10525      77.0738
   10526      81.1433
   10527      80.1673
   10528      86.0165
   10529      89.9000
   10530      88.4672
   10531      86.1497
   10532      92.1113
   10533      95.5001
   10534      97.7670
   10535      94.1309
   10536      97.9831
   10537      94.9493
   10538      92.5836
   10539      93.0360
   10540      99.3020
   10541     101.3750
   10542     101.4153
   10543     101.3456
   10544      95.2367
   10545      92.8912
   10546      92.8487
   10547      89.8622
   10548      94.6639
   10549      94.5660
   10550      98.8335
   10551      95.3581
   10552      96.6778
   10553      98.4503
   10554      97.5406
   10555      94.3786
   10556      98.7144
   10557      96.2952
   10558      95.5731
   10559      95.0373
   10560      94.3267
   10561      96.4829
   10562      97.2977
   10563      94.6914
   10564      92.9482
   10565      91.1072
   10566      92.7549
   10567      90.6657
   10568      86.9346
   10569      88.5051
   10570      87.0959
   10571      88.6000
   10572      87.2359
   10573      92.1024
   10574      90.1740
   10575      85.8557
   10576      86.3524
   10577      87.4532
   10578      85.8867
   10579      87.0930
   10580      87.2078
   10581      87.6466
   10582      91.9779
   10583      93.7952
   10584      91.2778
   10585      86.1396
   10586      81.3327
   10587      87.0915
   10588      89.1363
   10589      89.5183
   10590      90.5100
   10591      88.2245
   10592      90.5071
   10593      87.5486
   10594      85.3667
   10595      83.7007
   10596      82.2090
   10597      84.8546
   10598      82.6253
   10599      86.3878
   10600      84.9340
   10601      88.2323
   10602      88.9076
   10603      87.4209
   10604      85.5601
   10605      87.5297
   10606      89.7402
   10607      88.9715
   10608      88.8230
   10609      89.5097
   10610      84.7709
   10611      86.8643
   10612      88.2778
   10613      87.2360
   10614      83.5635
   10615      82.1059
   10616      84.2455
   10617      85.5652
   10618      85.4064
   10619      88.5143
   10620      93.3697
   10621      93.4269
   10622      90.5289
   10623      91.0697
   10624      86.3692
   10625      85.1382
   10626      86.1463
   10627      84.9279
   10628      87.8537
   10629      81.0430
   10630      77.6212
   10631      79.0961
   10632      76.2928
   10633      76.8593
   10634      74.8841
   10635      75.7212
   10636      72.3233
   10637      72.6067
   10638      71.3472
   10639      69.4856
   10640      74.8358
   10641      72.1492
   10642      74.8541
   10643      72.8512
   10644      69.1812
   10645      64.0834
   10646      60.6043
   10647      60.4067
   10648      63.5148
   10649      63.1337
   10650      58.6128
   10651      62.6066
   10652      61.3868
   10653      66.1140
   10654      67.2549
   10655      67.7405
   10656      74.0996
   10657      75.4254
   10658      78.0387
   10659      76.4033
   10660      77.8143
   10661      79.7442
   10662      81.0130
   10663      82.4283
   10664      85.0229
   10665      84.1352
   10666      78.8865
   10667      79.6068
   10668      77.7255
   10669      76.5231
   10670      78.4154
   10671      76.5057
   10672      77.0921
   10673      77.8813
   10674      75.9504
   10675      79.2597
   10676      77.7140
   10677      78.6269
   10678      71.2550
   10679      67.0544
   10680      67.3666
   10681      67.2905
   10682      66.7085
   10683      66.1754
   10684      64.1428
   10685      64.4143
   10686      64.2127
   10687      70.8485
   10688      69.1442
   10689      69.2017
   10690      65.2554
   10691      62.0961
   10692      62.1075
   10693      69.4388
   10694      70.2140
   10695      68.9817
   10696      68.5115
   10697      68.9807
   10698      66.6610
   10699      70.0869
   10700      77.4992
   10701      74.7102
   10702      76.9304
   10703      82.9319
   10704      81.9410
   10705      84.2100
   10706      88.5837
   10707      93.0960
   10708      99.7068
   10709     102.4618
   10710     107.5025
   10711     105.4420
   10712     105.6896
   10713     108.7637
   10714     109.7590
   10715     109.8779
   10716     115.0384
   10717     113.1384
   10718     115.2232
   10719     116.0627
   10720     115.3465
   10721     121.0621
   10722     125.3947
   10723     120.4893
   10724     124.3737
   10725     123.4904
   10726     121.5054
   10727     124.1993
   10728     126.5560
   10729     123.9233
   10730     121.2327
   10731     121.8098
   10732     123.3755
   10733     117.4798
   10734     116.7144
   10735     120.5613
   10736     120.7252
   10737     115.2113
   10738     122.6998
   10739     126.3546
   10740     123.9239
   10741     121.7656
   10742     117.8954
   10743     112.1808
   10744     111.2634
   10745     104.1865
   10746     104.9034
   10747     104.9833
   10748     107.1904
   10749     107.8726
   10750     113.3355
   10751     110.7477
   10752     106.7417
   10753     106.4562
   10754     102.9029
   10755     104.3251
   10756      99.5970
   10757      97.2698
   10758      99.3876
   10759      96.8109
   10760      90.4347
   10761      88.9643
   10762      90.1699
   10763      90.0038
   10764      88.6731
   10765      91.3821
   10766      93.2515
   10767      92.9575
   10768      90.0744
   10769      91.4367
   10770      92.9820
   10771      89.8053
   10772      91.7458
   10773      89.8996
   10774      88.5300
   10775      84.5945
   10776      85.8324
   10777      83.3110
   10778      85.2099
   10779      85.2452
   10780      87.1869
   10781      80.1633
   10782      80.7776
   10783      82.8290
   10784      86.7711
   10785      89.2267
   10786      94.0187
   10787      93.5820
   10788      93.1681
   10789      92.5810
   10790      87.4939
   10791      85.4247
   10792      89.6042
   10793      87.8222
   10794      85.0822
   10795      82.9125
   10796      82.8981
   10797      81.0489
   10798      85.6370
   10799      84.1772
   10800      87.1876
   10801      83.1995
   10802      92.7126
   10803      93.7345
   10804      89.9069
   10805      90.0672
   10806      93.6005
   10807      90.4113
   10808      89.7831
   10809      94.5615
   10810      98.2180
   10811     102.8194
   10812     102.9624
   10813     112.6098
   10814     113.4015
   10815     116.3824
   10816     113.7847
   10817     117.5167
   10818     120.8346
   10819     125.6052
   10820     127.5804
   10821     131.8415
   10822     135.9943
   10823     133.2449
   10824     128.2008
   10825     125.3219
   10826     124.5687
   10827     124.7775
   10828     127.1352
   10829     130.2822
   10830     135.5012
   10831     141.1676
   10832     140.5564
   10833     143.1545
   10834     146.2615
   10835     140.8294
   10836     140.6537
   10837     140.6328
   10838     140.2832
   10839     136.3656
   10840     133.5901
   10841     131.9882
   10842     128.8476
   10843     125.9506
   10844     120.8129
   10845     116.8725
   10846     115.1741
   10847     116.1396
   10848     114.2989
   10849     114.1695
   10850     116.6662
   10851     119.8870
   10852     117.2586
   10853     117.6933
   10854     120.1017
   10855     122.0588
   10856     123.3713
   10857     125.7795
   10858     128.6478
   10859     126.0176
   10860     125.5428
   10861     125.2132
   10862     130.5700
   10863     132.6053
   10864     130.5809
   10865     133.9385
   10866     133.6563
   10867     136.8645
   10868     136.0603
   10869     134.8783
   10870     134.3335
   10871     140.1831
   10872     136.1404
   10873     132.8455
   10874     135.1547
   10875     134.4481
   10876     135.5108
   10877     136.0795
   10878     138.9109
   10879     139.9008
   10880     138.5840
   10881     135.5026
   10882     135.0411
   10883     131.2969
   10884     139.2066
   10885     135.5213
   10886     134.7837
   10887     131.0908
   10888     130.0457
   10889     128.7232
   10890     128.5737
   10891     130.5205
   10892     134.7741
   10893     140.2921
   10894     142.8623
   10895     143.5940
   10896     145.4029
   10897     145.2107
   10898     143.8190
   10899     145.0206
   10900     149.8117
   10901     149.1657
   10902     146.2906
   10903     149.8257
   10904     152.9274
   10905     155.4041
   10906     154.0327
   10907     150.7037
   10908     156.1068
   10909     157.1791
   10910     154.1970
   10911     156.6546
   10912     151.5119
   10913     152.0511
   10914     148.9058
   10915     147.5884
   10916     150.0863
   10917     151.5440
   10918     145.6453
   10919     150.3191
   10920     151.2296
   10921     152.6420
   10922     153.6503
   10923     153.9454
   10924     152.7309
   10925     152.6301
   10926     155.7825
   10927     153.9141
   10928     148.6442
   10929     146.9864
   10930     142.2754
   10931     144.9932
   10932     143.8042
   10933     141.8868
   10934     140.2703
   10935     137.9129
   10936     139.1734
   10937     138.1779
   10938     142.2261
   10939     138.6710
   10940     140.6669
   10941     143.9509
   10942     144.2016
   10943     142.2982
   10944     142.6170
   10945     144.7174
   10946     146.9114
   10947     145.3653
   10948     140.2464
   10949     144.1109
   10950     140.7722
   10951     136.5244
   10952     141.2910
   10953     138.4238
   10954     138.9327
   10955     140.3761
   10956     138.2704
   10957     138.3360
   10958     135.7136
   10959     136.5321
   10960     140.4053
   10961     141.9669
   10962     142.6796
   10963     142.6669
   10964     141.2313
   10965     140.6995
   10966     139.2604
   10967     139.8271
   10968     142.5956
   10969     142.8401
   10970     135.7906
   10971     138.2424
   10972     138.2757
   10973     139.8382
   10974     140.8320
   10975     146.3290
   10976     142.5933
   10977     142.8011
   10978     146.9337
   10979     147.3373
   10980     146.2078
   10981     143.5004
   10982     147.1206
   10983     150.0252
   10984     145.4353
   10985     147.0317
   10986     148.2082
   10987     146.3342
   10988     145.0899
   10989     144.1667
   10990     145.7274
   10991     147.6213
   10992     147.6299
   10993     146.0766
   10994     149.5850
   10995     149.1770
   10996     148.4417
   10997     149.0765
   10998     149.2875
   10999     149.1444
   11000     149.7677
   11001     143.6803
   11002     142.3645
   11003     142.9740
   11004     141.2176
   11005     138.4610
   11006     136.7441
   11007     136.4873
   11008     137.8894
   11009     142.7139
   11010     144.7017
   11011     144.5501
   11012     146.8862
   11013     146.1168
   11014     143.7778
   11015     140.8408
   11016     135.4041
   11017     132.4367
   11018     128.1973
   11019     125.5415
   11020     127.9134
   11021     120.4714
   11022     120.1501
   11023     115.3677
   11024     113.9792
   11025     112.6058
   11026     111.7168
   11027     112.6751
   11028     114.2524
   11029     111.4236
   11030     109.4578
   11031     108.0107
   11032     108.2678
   11033     110.0010
   11034     109.4085
   11035     110.0424
   11036     111.4054
   11037     116.3282
   11038     118.3747
   11039     119.4398
   11040     118.2208
   11041     119.2115
   11042     116.2853
   11043     115.2524
   11044     112.3271
   11045     116.4494
   11046     118.7214
   11047     113.9515
   11048     113.2674
   11049     119.9852
   11050     114.3375
   11051     114.1633
   11052     117.4228
   11053     116.0885
   11054     116.9958
   11055     115.7772
   11056     110.7575
   11057     111.8285
   11058     111.8891
   11059     107.8152
   11060     108.7535
   11061     108.6759
   11062     111.1636
   11063     115.3179
   11064     119.6675
   11065     119.6053
   11066     122.6415
   11067     118.8580
   11068     120.1037
   11069     121.2978
   11070     121.5354
   11071     123.7007
   11072     125.6333
   11073     127.9021
   11074     124.7466
   11075     124.7465
   11076     125.4417
   11077     126.4308
   11078     125.7298
   11079     128.3986
   11080     129.0154
   11081     127.0971
   11082     129.6140
   11083     129.5436
   11084     126.1321
   11085     124.2063
   11086     127.9821
   11087     128.4308
   11088     131.1647
   11089     128.8571
   11090     130.5156
   11091     131.2100
   11092     131.7722
   11093     128.8548
   11094     130.9352
   11095     129.9598
   11096     131.9407
   11097     132.1973
   11098     129.5554
   11099     125.5314
   11100     124.4284
   11101     123.6431
   11102     117.3454
   11103     118.6550
   11104     116.1701
   11105     114.9982
   11106     110.6018
   11107     111.5777
   11108     111.4327
   11109     112.7520
   11110     115.1510
   11111     116.6836
   11112     120.1966
   11113     116.8376
   11114     117.1072
   11115     116.7774
   11116     112.2439
   11117     115.5780
   11118     112.4955
   11119     110.7257
   11120     108.2343
   11121     106.4921
   11122     105.2170
   11123     101.8032
   11124      99.2160
   11125      95.4197
   11126      96.9288
   11127     102.1343
   11128     105.9167
   11129     104.8828
   11130     105.3878
   11131     104.4520
   11132     102.4507
   11133     103.0596
   11134     100.0713
   11135      96.6101
   11136      91.9516
   11137      88.0989
   11138      83.4619
   11139      82.3694
   11140      79.5017
   11141      78.0882
   11142      74.3967
   11143      69.8793
   11144      73.1228
   11145      67.1259
   11146      66.9783
   11147      70.0105
   11148      66.7608
   11149      68.7970
   11150      69.1962
   11151      67.3892
   11152      74.9306
   11153      75.5981
   11154      76.4110
   11155      80.3222
   11156      82.6614
   11157      83.5748
   11158      81.0874
   11159      79.9012
   11160      77.5022
   11161      73.6010
   11162      72.2913
   11163      75.0903
   11164      74.8719
   11165      78.9001
   11166      79.1687
   11167      80.5954
   11168      81.6019
   11169      81.1226
   11170      83.9881
   11171      86.6785
   11172      88.6604
   11173      90.3247
   11174      96.9314
   11175      96.9094
   11176      94.7927
   11177      94.2789
   11178      95.7067
   11179     100.9835
   11180     100.1905
   11181      98.6918
   11182      97.6174
   11183      92.1676
   11184      91.1896
   11185      90.2192
   11186      92.4115
   11187      96.3838
   11188      94.3529
   11189      89.9403
   11190      88.2589
   11191      94.8371
   11192      99.3982
   11193      99.6604
   11194      98.7207
   11195      94.6116
   11196      91.0368
   11197      89.2675
   11198      85.0252
   11199      83.8557
   11200      79.6735
   11201      83.9160
   11202      84.9864
   11203      80.9640
   11204      79.6250
   11205      73.7072
   11206      73.6425
   11207      77.8489
   11208      77.4554
   11209      86.1698
   11210      93.2008
   11211      91.4471
   11212      94.7110
   11213     100.1443
   11214     106.1243
   11215     106.0094
   11216     103.9391
   11217     104.8557
   11218     105.5122
   11219     106.9238
   11220     110.7202
   11221     110.3142
   11222     111.6624
   11223     111.0742
   11224     109.0932
   11225     107.1709
   11226     106.2529
   11227     109.1813
   11228     109.3288
   11229     111.7470
   11230     113.0913
   11231     106.6282
   11232     103.1790
   11233      98.5829
   11234     103.1138
   11235     106.9304
   11236     108.5743
   11237     107.9822
   11238     103.6681
   11239     104.5543
   11240     101.3821
   11241     104.8801
   11242     108.3975
   11243     109.6362
   11244     115.2900
   11245     115.2400
   11246     115.3091
   11247     118.2777
   11248     118.9313
   11249     117.6846
   11250     119.1877
   11251     119.1910
   11252     113.5692
   11253     108.6331
   11254     107.1120
   11255     107.6240
   11256     110.6546
   11257     111.3573
   11258     107.9225
   11259     106.9266
   11260     106.7894
   11261     106.3597
   11262     106.8519
   11263     103.5245
   11264     104.4751
   11265     105.7375
   11266     108.4220
   11267     112.8028
   11268     109.6559
   11269     111.1681
   11270     112.3587
   11271     113.3064
   11272     108.9605
   11273     111.2389
   11274     105.8171
   11275     104.8853
   11276     106.0325
   11277     106.1747
   11278     110.7541
   11279     111.7250
   11280     108.3684
   11281     105.8065
   11282     102.8315
   11283     103.6752
   11284     104.6346
   11285     104.5684
   11286     106.1028
   11287     108.4877
   11288     109.4704
   11289     108.5868
   11290     110.7809
   11291     114.2952
   11292     114.0607
   11293     117.7434
   11294     116.0681
   11295     116.1897
   11296     119.0879
   11297     119.5161
   11298     122.4121
   11299     125.9432
   11300     123.7223
   11301     123.0663
   11302     120.4920
   11303     122.4252
   11304     121.4893
   11305     125.0924
   11306     124.7377
   11307     124.5301
   11308     122.9107
   11309     121.9503
   11310     125.4330
   11311     128.8590
   11312     130.0869
   11313     126.9988
   11314     124.3492
   11315     126.0494
   11316     126.8391
   11317     126.0458
   11318     124.3146
   11319     121.7894
   11320     120.0381
   11321     112.9787
   11322     109.6403
   11323     106.8576
   11324     108.7458
   11325     106.6185
   11326     104.1522
   11327     106.8331
   11328     109.1256
   11329     111.3271
   11330     112.3304
   11331     113.0411
   11332     113.2007
   11333     112.1196
   11334     113.4859
   11335     108.7116
   11336     109.1302
   11337     108.8488
   11338     109.8489
   11339     107.9825
   11340     101.1996
   11341     101.2249
   11342      96.2256
   11343      97.8682
   11344      99.5433
   11345     101.6354
   11346      99.6665
   11347      96.8603
   11348      92.0552
   11349      92.8009
   11350      92.7547
   11351      94.4456
   11352      89.2729
   11353      91.4717
   11354      94.8724
   11355      97.1849
   11356      97.2195
   11357      95.8272
   11358      96.8023
   11359      96.7828
   11360      94.1092
   11361      92.3834
   11362      94.3072
   11363      93.5323
   11364      95.4901
   11365      96.3208
   11366      94.0560
   11367      96.7297
   11368      97.0699
   11369      98.2696
   11370     100.7764
   11371      99.8864
   11372      93.1040
   11373      87.4535
   11374      86.6335
   11375      84.0185
   11376      78.9423
   11377      83.9635
   11378      86.4103
   11379      82.5121
   11380      86.7780
   11381      93.4037
   11382      93.1865
   11383      84.6106
   11384      81.7600
   11385      77.9837
   11386      76.9016
   11387      73.2302
   11388      69.1561
   11389      62.4937
   11390      59.4197
   11391      57.2550
   11392      53.9574
   11393      48.6798
   11394      45.6924
   11395      50.5547
   11396      45.0841
   11397      50.3205
   11398      48.1908
   11399      50.7359
   11400      60.1644
   11401      64.5061
   11402      64.8219
   11403      71.9203
   11404      70.9531
   11405      65.5132
   11406      62.8130
   11407      65.3865
   11408      69.0344
   11409      70.1924
   11410      76.8287
   11411      77.0509
   11412      83.8976
   11413      86.9010
   11414      86.6443
   11415      86.4192
   11416      86.3894
   11417      85.8653
   11418      87.7720
   11419      90.8881
   11420      95.4770
   11421      94.9370
   11422      96.4366
   11423      95.3950
   11424      99.2409
   11425     101.7702
   11426     102.7985
   11427     100.1224
   11428      99.9492
   11429     100.9214
   11430      96.3780
   11431      97.7568
   11432      95.7008
   11433      98.5824
   11434     104.0695
   11435     108.6409
   11436     117.1709
   11437     121.8009
   11438     125.5847
   11439     117.0300
   11440     112.4200
   11441     115.2581
   11442     112.9412
   11443     115.7427
   11444     111.8581
   11445     114.7572
   11446     115.3253
   11447     116.4997
   11448     119.1635
   11449     118.0593
   11450     121.1108
   11451     120.2697
   11452     118.6588
   11453     113.6801
   11454     109.8609
   11455     110.5305
   11456     111.0286
   11457     112.1871
   11458     115.5614
   11459     115.1958
   11460     112.4847
   11461     113.3506
   11462     113.0403
   11463     113.5562
   11464     115.6991
   11465     118.2697
   11466     117.1262
   11467     114.9886
   11468     114.5462
   11469     110.4129
   11470     107.4837
   11471     111.9073
   11472     113.1233
   11473     114.5164
   11474     114.6255
   11475     113.4041
   11476     109.0855
   11477     113.0842
   11478     108.8232
   11479     108.5983
   11480     112.9727
   11481     113.9567
   11482     113.1043
   11483     112.1868
   11484     111.8122
   11485     107.0063
   11486     110.1775
   11487     113.4048
   11488     112.2351
   11489     111.6534
   11490     107.9112
   11491     115.9680
   11492     121.6021
   11493     116.8003
   11494     115.9053
   11495     112.8427
   11496     112.2830
   11497     112.8795
   11498     107.9034
   11499     110.9338
   11500     110.8199
   11501     110.9955
   11502     113.0810
   11503     115.7395
   11504     116.5001
   11505     121.3640
   11506     119.9408
   11507     119.4070
   11508     119.0785
   11509     114.1380
   11510     115.7411
   11511     111.5570
   11512     109.4557
   11513     110.9156
   11514     112.4245
   11515     112.2110
   11516     111.2590
   11517     110.4343
   11518     116.9262
   11519     119.3418
   11520     116.6096
   11521     115.0555
   11522     112.1977
   11523     113.7426
   11524     111.6000
   11525     113.2946
   11526     112.4007
   11527     109.7453
   11528     100.2257
   11529     100.0079
   11530     102.5126
   11531     104.2480
   11532      99.0188
   11533      97.8020
   11534     103.0477
   11535      96.1253
   11536      96.7513
   11537      95.9580
   11538      93.7210
   11539      92.5890
   11540      88.4981
   11541      83.9656
   11542      79.3966
   11543      82.1407
   11544      82.9090
   11545      86.0033
   11546      90.5557
   11547      94.5565
   11548      95.5671
   11549      99.8372
   11550     103.1160
   11551     101.2233
   11552     104.1671
   11553     104.8914
   11554      98.8899
   11555     101.5991
   11556     103.1910
   11557     103.2678
   11558     104.7880
   11559     101.4933
   11560     101.4892
   11561     101.1123
   11562      97.2840
   11563      96.8795
   11564      94.6571
   11565      96.5320
   11566      95.9778
   11567      95.1028
   11568      96.4952
   11569      98.7421
   11570      98.8813
   11571      98.7250
   11572      98.5265
   11573      97.7827
   11574      97.1540
   11575      96.9134
   11576      88.1710
   11577      85.7164
   11578      85.1603
   11579      82.4755
   11580      88.6574
   11581      90.0785
   11582      86.5663
   11583      85.2133
   11584      83.6351
   11585      82.0102
   11586      83.6652
   11587      84.1932
   11588      85.6535
   11589      82.8840
   11590      80.0186
   11591      77.8714
   11592      77.5574
   11593      76.3917
   11594      73.2034
   11595      77.1866
   11596      79.6511
   11597      84.9390
   11598      86.5365
   11599      85.8292
   11600      85.4825
   11601      86.2408
   11602      86.0549
   11603      87.7288
   11604      86.4682
   11605      87.1435
   11606      89.9167
   11607      92.3979
   11608      91.4554
   11609      94.9658
   11610      93.6245
   11611      95.6741
   11612      98.3394
   11613      96.4695
   11614      97.8854
   11615      96.7509
   11616      94.5463
   11617      96.5608
   11618      94.1943
   11619      97.9264
   11620      99.0538
   11621      99.6127
   11622     101.1843
   11623     101.6275
   11624     110.0513
   11625     116.0647
   11626     119.2778
   11627     120.6634
   11628     116.6299
   11629     117.1576
   11630     116.6906
   11631     112.2507
   11632     111.0276
   11633     109.9476
   11634     109.5281
   11635     105.2992
   11636     111.1382
   11637     109.0613
   11638     113.2824
   11639     118.3293
   11640     123.1772
   11641     125.8162
   11642     124.2470
   11643     119.3106
   11644     114.7924
   11645     111.9139
   11646     109.6889
   11647     112.5427
   11648     105.1815
   11649     101.4548
   11650     100.0768
   11651     101.5351
   11652      99.9191
   11653     100.8671
   11654     103.0531
   11655     100.6060
   11656      96.8805
   11657      99.2851
   11658      95.8457
   11659      92.3369
   11660      93.2235
   11661      91.4568
   11662      92.9117
   11663      94.5344
   11664      97.9308
   11665     101.6707
   11666     100.3044
   11667     100.2563
   11668      97.9939
   11669      95.3542
   11670     100.2690
   11671     100.9193
   11672     105.0026
   11673     104.5588
   11674     106.2439
   11675     112.2391
   11676     113.3295
   11677     116.5127
   11678     115.3045
   11679     112.5691
   11680     111.2246
   11681     105.4705
   11682     105.3542
   11683     107.7327
   11684     106.4242
   11685     109.8857
   11686     110.7415
   11687     105.4675
   11688     107.4220
   11689     108.8744
   11690     111.7492
   11691     112.5613
   11692     110.1021
   11693     109.8413
   11694     109.4933
   11695     108.6780
   11696     105.6795
   11697     103.6799
   11698     105.1793
   11699     111.8559
   11700     110.6773
   11701     110.7426
   11702     112.2162
   11703     115.6461
   11704     118.4692
   11705     121.4343
   11706     120.3202
   11707     120.8372
   11708     118.6072
   11709     115.1445
   11710     116.1830
   11711     114.2586
   11712     112.7954
   11713     109.7972
   11714     108.2108
   11715     107.7223
   11716     109.8776
   11717     111.5355
   11718     110.4114
   11719     114.0333
   11720     110.6934
   11721     110.0348
   11722     108.1256
   11723     105.0113
   11724     103.4692
   11725     104.7940
   11726     104.9537
   11727     106.2004
   11728     103.3418
   11729     104.5574
   11730     103.3028
   11731     106.6144
   11732     105.3578
   11733     106.4700
   11734     106.4350
   11735     109.8476
   11736     108.5776
   11737     112.7065
   11738     114.8427
   11739     110.4405
   11740     118.4624
   11741     117.7047
   11742     114.9446
   11743     113.3619
   11744     111.4927
   11745     107.4845
   11746     103.9284
   11747     105.0985
   11748     103.8322
   11749     102.5143
   11750     100.9925
   11751     103.9701
   11752      95.5865
   11753      94.1128
   11754      87.9239
   11755      90.2814
   11756      92.4847
   11757      90.8677
   11758      94.5958
   11759      94.2931
   11760      91.8895
   11761      87.2629
   11762      88.9261
   11763      89.2852
   11764      88.7504
   11765      90.2672
   11766      91.1644
   11767      91.5446
   11768      94.2639
   11769      96.5320
   11770     101.1873
   11771     108.1338
   11772     109.0870
   11773     114.9990
   11774     118.7147
   11775     119.2022
   11776     116.1810
   11777     114.8286
   11778     119.4207
   11779     120.8892
   11780     120.8080
   11781     123.4406
   11782     121.5921
   11783     120.7521
   11784     120.5682
   11785     116.2145
   11786     109.6821
   11787     105.9884
   11788     105.0121
   11789     108.7099
   11790     108.2469
   11791     105.9512
   11792     105.4028
   11793     111.4600
   11794     108.9592
   11795     112.1106
   11796     111.6524
   11797     111.5558
   11798     112.4000
   11799     110.8191
   11800     112.7189
   11801     110.1238
   11802     111.6192
   11803     116.1460
   11804     116.9169
   11805     113.1780
   11806     117.7563
   11807     121.3546
   11808     118.9419
   11809     123.2558
   11810     124.2433
   11811     122.5888
   11812     123.6771
   11813     122.9270
   11814     123.3397
   11815     127.2457
   11816     131.5393
   11817     131.8094
   11818     130.3176
   11819     128.5001
   11820     134.7102
   11821     128.2899
   11822     129.2289
   11823     131.3117
   11824     134.1643
   11825     130.9076
   11826     127.6095
   11827     126.2758
   11828     126.1444
   11829     123.7894
   11830     122.3429
   11831     117.9863
   11832     116.5144
   11833     115.6242
   11834     113.1858
   11835     114.5399
   11836     113.1837
   11837     111.8644
   11838     111.6605
   11839     109.7301
   11840     104.6486
   11841     100.3598
   11842     101.9295
   11843     100.6409
   11844     101.0912
   11845      99.6189
   11846     103.7760
   11847     102.7036
   11848     105.3999
   11849     111.4289
   11850     112.7304
   11851     113.6971
   11852     109.3837
   11853     105.1735
   11854     103.3589
   11855     101.4021
   11856     102.0272
   11857      96.5657
   11858      96.8651
   11859      95.7178
   11860      93.7419
   11861      96.6620
   11862      95.8716
   11863      97.2649
   11864      96.4964
   11865      93.9291
   11866      97.9256
   11867     103.1418
   11868     107.1933
   11869     111.6095
   11870     115.4883
   11871     124.2412
   11872     126.4417
   11873     123.0547
   11874     129.3963
   11875     126.5105
   11876     133.5290
   11877     135.1986
   11878     135.3589
   11879     130.7217
   11880     133.8357
   11881     142.0245
   11882     140.5853
   11883     143.9063
   11884     138.9195
   11885     134.7249
   11886     136.7790
   11887     135.0612
   11888     137.5618
   11889     143.7134
   11890     137.1182
   11891     140.3954
   11892     139.4773
   11893     135.3354
   11894     136.1007
   11895     131.7674
   11896     137.2168
   11897     142.5388
   11898     143.0417
   11899     139.3210
   11900     143.2645
   11901     146.0629
   11902     142.2392
   11903     142.9073
   11904     140.8373
   11905     141.7456
   11906     143.5651
   11907     145.4473
   11908     145.3622
   11909     143.5960
   11910     145.3410
   11911     149.3224
   11912     148.3803
   11913     147.8554
   11914     151.6237
   11915     148.2972
   11916     149.9672
   11917     146.6856
   11918     147.3406
   11919     148.5196
   11920     147.8071
   11921     146.4629
   11922     146.1646
   11923     146.4330
   11924     141.0916
   11925     142.2718
   11926     143.5540
   11927     144.5871
   11928     145.7773
   11929     148.4740
   11930     146.1253
   11931     145.6508
   11932     151.9252
   11933     153.1320
   11934     154.7795
   11935     150.4442
   11936     149.5085
   11937     151.1913
   11938     148.7824
   11939     153.3587
   11940     151.9065
   11941     151.6092
   11942     149.1374
   11943     149.5570
   11944     152.3392
   11945     146.9838
   11946     153.3891
   11947     152.0183
   11948     148.4646
   11949     141.8060
   11950     145.6513
   11951     144.2045
   11952     144.1813
   11953     139.8235
   11954     141.8564
   11955     142.4666
   11956     138.9611
   11957     136.2918
   11958     136.6726
   11959     133.9217
   11960     134.9563
   11961     133.9759
   11962     133.6102
   11963     140.7100
   11964     142.8897
   11965     148.0041
   11966     147.4817
   11967     149.1995
   11968     149.1948
   11969     154.7495
   11970     153.4377
   11971     153.4321
   11972     157.7338
   11973     158.7310
   11974     157.8479
   11975     153.1354
   11976     151.8790
   11977     150.2141
   11978     152.9878
   11979     149.8031
   11980     153.4617
   11981     147.6501
   11982     146.2412
   11983     149.6969
   11984     145.7526
   11985     148.9871
   11986     146.5918
   11987     145.1955
   11988     150.1710
   11989     147.4014
   11990     146.2941
   11991     145.8716
   11992     145.0697
   11993     148.7375
   11994     152.3418
   11995     151.8301
   11996     150.2697
   11997     150.0808
   11998     153.6555
   11999     152.8611
   12000     152.4230
   12001     146.9811
   12002     145.8025
   12003     145.5000
   12004     141.9883
   12005     145.2585
   12006     146.9167
   12007     145.6661
   12008     150.0457
   12009     146.8571
   12010     147.9491
   12011     145.8485
   12012     150.0826
   12013     148.9309
   12014     148.1927
   12015     148.2894
   12016     147.3988
   12017     151.8884
   12018     153.5574
   12019     152.5085
   12020     152.1197
   12021     150.4033
   12022     146.3899
   12023     145.2257
   12024     144.5737
   12025     141.5983
   12026     139.9881
   12027     138.2568
   12028     141.4680
   12029     142.5729
   12030     142.5222
   12031     140.2181
   12032     140.0010
   12033     137.4210
   12034     134.7392
   12035     133.5040
   12036     130.1847
   12037     128.9087
   12038     130.1069
   12039     126.6629
   12040     122.4045
   12041     122.1184
   12042     120.4769
   12043     121.6230
   12044     118.4458
   12045     119.9737
   12046     117.8381
   12047     113.3806
   12048     116.1397
   12049     113.1661
   12050     113.5870
   12051     110.4439
   12052     111.1648
   12053     112.3010
   12054     114.2131
   12055     115.3975
   12056     116.8882
   12057     113.2563
   12058     113.7805
   12059     114.3682
   12060     116.9535
   12061     117.6764
   12062     116.2735
   12063     115.7920
   12064     109.1657
   12065     113.1143
   12066     114.7777
   12067     111.4862
   12068     112.0333
   12069     113.7796
   12070     115.1409
   12071     111.1593
   12072     107.9936
   12073     107.1648
   12074     106.9893
   12075     107.1711
   12076     107.4776
   12077     109.6325
   12078     108.6063
   12079     110.7204
   12080     110.9097
   12081     113.6477
   12082     115.3382
   12083     112.4233
   12084     111.8547
   12085     112.1550
   12086     108.4789
   12087     107.0099
   12088     107.7833
   12089     108.1990
   12090     107.8393
   12091     109.6440
   12092     111.1007
   12093     115.3456
   12094     115.2653
   12095     112.1988
   12096     114.3157
   12097     120.6171
   12098     118.9193
   12099     120.5295
   12100     124.5681
   12101     125.7658
   12102     126.8448
   12103     129.0619
   12104     129.9728
   12105     134.8849
   12106     138.1075
   12107     138.8417
   12108     137.1935
   12109     142.2387
   12110     139.6256
   12111     142.5462
   12112     142.8079
   12113     143.9527
   12114     148.5023
   12115     146.0691
   12116     149.6309
   12117     150.5282
   12118     150.1755
   12119     148.9157
   12120     147.0594
   12121     145.7334
   12122     141.9886
   12123     141.6310
   12124     143.2446
   12125     143.4900
   12126     139.2007
   12127     140.8127
   12128     142.3877
   12129     145.8941
   12130     147.8083
   12131     146.4457
   12132     148.3880
   12133     151.6382
   12134     147.7683
   12135     150.6271
   12136     150.4182
   12137     151.3562
   12138     148.7914
   12139     151.8835
   12140     151.9171
   12141     151.2074
   12142     155.4858
   12143     155.7311
   12144     154.1436
   12145     154.9616
   12146     152.7558
   12147     152.0582
   12148     150.9937
   12149     153.5959
   12150     156.4447
   12151     157.7023
   12152     156.6665
   12153     154.2984
   12154     154.7313
   12155     154.5881
   12156     151.5138
   12157     151.9252
   12158     155.1843
   12159     156.0474
   12160     156.7067
   12161     160.2295
   12162     163.8875
   12163     166.5807
   12164     169.3382
   12165     173.6992
   12166     174.6135
   12167     180.6281
   12168     180.7644
   12169     181.5725
   12170     184.7294
   12171     188.6967
   12172     190.4454
   12173     189.6363
   12174     188.6695
   12175     182.1141
   12176     183.2360
   12177     183.3673
   12178     178.8178
   12179     175.8485
   12180     177.9491
   12181     178.0757
   12182     177.0834
   12183     177.8750
   12184     179.0375
   12185     182.3462
   12186     182.3458
   12187     183.2741
   12188     186.9261
   12189     188.2501
   12190     190.9830
   12191     193.2698
   12192     192.0375
   12193     192.4349
   12194     191.4186
   12195     190.7429
   12196     188.6676
   12197     189.6327
   12198     189.1538
   12199     185.6855
   12200     186.5200
   12201     183.9635
   12202     182.5273
   12203     186.7335
   12204     188.8022
   12205     184.7624
   12206     184.7429
   12207     183.3330
   12208     185.3789
   12209     186.1912
   12210     184.0666
   12211     183.2211
   12212     184.9400
   12213     185.0501
   12214     184.5477
   12215     187.7348
   12216     186.1775
   12217     185.0749
   12218     185.3322
   12219     188.8945
   12220     187.8471
   12221     186.9327
   12222     185.0643
   12223     188.3581
   12224     192.3114
   12225     187.7713
   12226     187.8692
   12227     188.7098
   12228     186.5628
   12229     187.8043
   12230     191.5605
   12231     190.4477
   12232     193.8897
   12233     197.3743
   12234     199.8790
   12235     201.7506
   12236     201.7183
   12237     202.0903
   12238     209.5239
   12239     208.9004
   12240     210.0490
   12241     210.8166
   12242     212.2646
   12243     211.3272
   12244     210.7556
   12245     210.8796
   12246     212.5776
   12247     208.1773
   12248     203.7047
   12249     204.9870
   12250     202.3313
   12251     198.7514
   12252     194.7102
   12253     192.5771
   12254     190.7411
   12255     193.1042
   12256     192.0225
   12257     191.6847
   12258     190.9433
   12259     194.0071
   12260     196.5965
   12261     197.9627
   12262     200.2293
   12263     198.7211
   12264     200.4719
   12265     201.3917
   12266     201.9149
   12267     202.1143
   12268     203.5266
   12269     204.8856
   12270     203.1641
   12271     206.5448
   12272     207.6300
   12273     211.0168
   12274     216.8479
   12275     214.8504
   12276     215.6959
   12277     217.7872
   12278     216.3439
   12279     214.4800
   12280     213.5711
   12281     208.8949
   12282     207.6710
   12283     205.2313
   12284     205.8771
   12285     204.2547
   12286     208.2141
   12287     207.7023
   12288     212.5831
   12289     211.8672
   12290     212.2934
   12291     216.9114
   12292     219.6341
   12293     222.0496
   12294     222.2464
   12295     223.5761
   12296     221.4394
   12297     224.9027
   12298     229.5464
   12299     231.1171
   12300     233.5306
   12301     239.1618
   12302     237.1805
   12303     240.8490
   12304     242.6180
   12305     245.8462
   12306     246.7937
   12307     250.5028
   12308     249.2830
   12309     247.8864
   12310     249.8355
   12311     248.6947
   12312     247.5869
   12313     245.8471
   12314     246.7295
   12315     246.2704
   12316     242.8963
   12317     243.0413
   12318     243.1279
   12319     240.4666
   12320     240.3459
   12321     240.2277
   12322     239.8510
   12323     237.5558
   12324     239.3085
   12325     240.5977
   12326     241.3956
   12327     239.5916
   12328     239.3588
   12329     238.1500
   12330     239.5318
   12331     237.8912
   12332     236.2296
   12333     235.9167
   12334     237.2825
   12335     235.2827
   12336     232.7814
   12337     229.7389
   12338     225.8545
   12339     226.8902
   12340     226.4738
   12341     226.9051
   12342     226.0753
   12343     224.3313
   12344     227.6796
   12345     228.2869
   12346     227.1733
   12347     230.9609
   12348     229.8378
   12349     229.5322
   12350     228.8071
   12351     224.2180
   12352     223.0684
   12353     220.5355
   12354     224.6260
   12355     220.1289
   12356     220.1118
   12357     216.5245
   12358     216.9686
   12359     215.9810
   12360     216.1648
   12361     218.0723
   12362     216.7642
   12363     215.5261
   12364     216.9296
   12365     212.8541
   12366     213.5006
   12367     212.2598
   12368     211.6673
   12369     212.7649
   12370     211.5271
   12371     210.0652
   12372     209.7061
   12373     207.1507
   12374     205.0418
   12375     202.7977
   12376     203.0657
   12377     199.4021
   12378     196.7460
   12379     198.4339
   12380     198.3849
   12381     199.5473
   12382     200.5865
   12383     201.2085
   12384     199.6557
   12385     196.0569
   12386     193.8936
   12387     189.2116
   12388     186.6796
   12389     188.7012
   12390     183.9326
   12391     181.2577
   12392     179.2921
   12393     176.7308
   12394     174.2928
   12395     174.2130
   12396     175.3960
   12397     175.6841
   12398     174.9079
   12399     175.4670
   12400     176.5196
   12401     176.7607
   12402     175.3779
   12403     178.0081
   12404     181.9757
   12405     180.0127
   12406     180.1588
   12407     179.0058
   12408     181.1832
   12409     180.1276
   12410     180.9073
   12411     177.7067
   12412     178.2876
   12413     180.0682
   12414     178.2290
   12415     178.5749
   12416     181.4154
   12417     184.2180
   12418     188.6635
   12419     187.9926
   12420     189.6100
   12421     191.8494
   12422     190.7501
   12423     191.5066
   12424     194.7452
   12425     195.5639
   12426     196.5660
   12427     200.4122
   12428     195.3646
   12429     195.6221
   12430     196.8828
   12431     196.8083
   12432     196.8913
   12433     195.0864
   12434     195.3996
   12435     194.4167
   12436     195.3995
   12437     192.4830
   12438     193.2823
   12439     191.6653
   12440     189.9992
   12441     193.6064
   12442     191.2641
   12443     196.1787
   12444     198.9837
   12445     198.2562
   12446     200.4622
   12447     202.0695
   12448     198.0475
   12449     198.5305
   12450     200.1867
   12451     196.6066
   12452     193.9934
   12453     192.7481
   12454     188.6153
   12455     181.1631
   12456     183.5891
   12457     180.5511
   12458     176.6944
   12459     173.9698
   12460     175.0502
   12461     175.6932
   12462     170.5439
   12463     172.8500
   12464     169.7664
   12465     173.0235
   12466     174.7819
   12467     167.9938
   12468     170.4926
   12469     172.7851
   12470     171.7757
   12471     170.3004
   12472     172.1759
   12473     176.5048
   12474     174.7193
   12475     176.7282
   12476     178.6051
   12477     181.8435
   12478     184.4478
   12479     183.3493
   12480     185.8400
   12481     187.7558
   12482     188.6053
   12483     190.1481
   12484     189.3026
   12485     190.5782
   12486     190.2431
   12487     192.2403
   12488     195.2342
   12489     193.1548
   12490     192.6941
   12491     196.4020
   12492     200.1508
   12493     204.1017
   12494     203.7855
   12495     203.8753
   12496     201.4023
   12497     197.9094
   12498     197.6599
   12499     198.0952
   12500     194.1365
   12501     197.1432
   12502     193.7089
   12503     192.6290
   12504     192.5110
   12505     192.1255
   12506     192.0019
   12507     190.5688
   12508     191.1974
   12509     189.1818
   12510     189.4550
   12511     185.6265
   12512     184.9694
   12513     182.8576
   12514     186.2863
   12515     187.5076
   12516     186.3303
   12517     185.6903
   12518     183.3612
   12519     179.8176
   12520     181.0756
   12521     178.7685
   12522     181.1007
   12523     180.8917
   12524     177.8223
   12525     178.1115
   12526     176.7018
   12527     178.8863
   12528     178.8586
   12529     178.3891
   12530     179.0387
   12531     179.2068
   12532     176.9102
   12533     175.2650
   12534     175.0496
   12535     170.6750
   12536     167.9163
   12537     163.7465
   12538     164.7686
   12539     163.4763
   12540     167.3985
   12541     167.3646
   12542     165.2521
   12543     165.3223
   12544     167.4359
   12545     165.3163
   12546     163.9133
   12547     160.9964
   12548     160.1907
   12549     160.8719
   12550     161.3790
   12551     162.3318
   12552     163.1758
   12553     162.9141
   12554     163.7333
   12555     163.4637
   12556     161.4498
   12557     161.0473
   12558     160.6376
   12559     158.4919
   12560     161.3634
   12561     160.4340
   12562     156.6023
   12563     156.8404
   12564     156.2747
   12565     157.9076
   12566     156.0396
   12567     156.8607
   12568     156.7421
   12569     153.0478
   12570     156.3548
   12571     159.4633
   12572     156.8898
   12573     156.1597
   12574     156.1818
   12575     155.1848
   12576     150.9492
   12577     149.8858
   12578     147.1968
   12579     147.4963
   12580     147.0974
   12581     147.0058
   12582     141.6152
   12583     138.9488
   12584     136.6319
   12585     133.9408
   12586     135.3550
   12587     137.7408
   12588     140.6062
   12589     142.6324
   12590     141.1092
   12591     141.1685
   12592     141.8583
   12593     138.6313
   12594     138.7873
   12595     136.9862
   12596     135.0704
   12597     135.3999
   12598     133.6702
   12599     129.9504
   12600     130.5499
   12601     128.4737
   12602     131.2503
   12603     132.2900
   12604     133.2282
   12605     137.4010
   12606     135.6261
   12607     136.0345
   12608     137.3355
   12609     134.7062
   12610     132.5448
   12611     130.0689
   12612     124.3139
   12613     121.7960
   12614     119.1376
   12615     123.0152
   12616     126.9307
   12617     124.0291
   12618     125.6916
   12619     127.8113
   12620     126.6098
   12621     130.3433
   12622     126.6296
   12623     129.6509
   12624     129.7700
   12625     130.9845
   12626     131.4109
   12627     130.1818
   12628     131.9105
   12629     127.7393
   12630     127.8791
   12631     126.4878
   12632     124.4072
   12633     118.5180
   12634     115.7813
   12635     116.4416
   12636     113.1827
   12637     112.1333
   12638     113.4298
   12639     107.8060
   12640     111.3786
   12641     111.8868
   12642     109.1070
   12643     112.0291
   12644     118.9936
   12645     117.9574
   12646     118.6382
   12647     116.2512
   12648     115.5537
   12649     115.0548
   12650     115.3511
   12651     118.8883
   12652     120.3941
   12653     120.1227
   12654     122.2668
   12655     124.7154
   12656     122.9731
   12657     121.6525
   12658     123.3106
   12659     128.0517
   12660     126.1612
   12661     125.1575
   12662     125.9116
   12663     129.6132
   12664     130.8611
   12665     133.0161
   12666     136.2471
   12667     135.3772
   12668     140.2249
   12669     143.9021
   12670     144.5564
   12671     141.9741
   12672     141.8867
   12673     140.5244
   12674     142.4965
   12675     140.0981
   12676     139.9926
   12677     136.6596
   12678     133.9153
   12679     132.5182
   12680     133.4854
   12681     139.3379
   12682     141.2411
   12683     140.0131
   12684     142.8966
   12685     145.5947
   12686     147.3652
   12687     148.5280
   12688     156.8473
   12689     154.9465
   12690     158.6223
   12691     158.6265
   12692     161.2191
   12693     158.5708
   12694     157.3136
   12695     159.3795
   12696     159.5838
   12697     156.3120
   12698     157.5040
   12699     160.0885
   12700     158.2222
   12701     160.2096
   12702     160.6759
   12703     161.3718
   12704     161.7801
   12705     162.9007
   12706     167.1783
   12707     167.2957
   12708     167.9657
   12709     170.8369
   12710     169.7455
   12711     170.7427
   12712     168.7341
   12713     168.2233
   12714     165.9098
   12715     166.0940
   12716     169.1915
   12717     166.0726
   12718     161.7002
   12719     163.2575
   12720     165.5752
   12721     168.7589
   12722     169.9758
   12723     168.8708
   12724     166.5264
   12725     169.6955
   12726     169.9752
   12727     166.8602
   12728     163.6942
   12729     161.5037
   12730     162.3970
   12731     161.8486
   12732     165.6254
   12733     164.1066
   12734     164.7217
   12735     161.8302
   12736     163.3193
   12737     163.0002
   12738     162.3063
   12739     163.8104
   12740     161.5132
   12741     157.1665
   12742     157.3092
   12743     160.0922
   12744     161.9574
   12745     158.2563
   12746     160.3541
   12747     160.3168
   12748     163.7744
   12749     162.6569
   12750     161.4920
   12751     162.1872
   12752     162.4279
   12753     163.5593
   12754     160.3169
   12755     159.0952
   12756     159.2769
   12757     155.6071
   12758     152.2982
   12759     150.0642
   12760     150.9602
   12761     150.4282
   12762     147.3247
   12763     145.6454
   12764     149.3315
   12765     145.1670
   12766     144.2443
   12767     145.0201
   12768     144.8597
   12769     143.3186
   12770     143.2997
   12771     141.8029
   12772     140.5899
   12773     136.5187
   12774     137.7462
   12775     134.1995
   12776     129.6611
   12777     125.7806
   12778     123.5429
   12779     120.3301
   12780     119.1332
   12781     115.0845
   12782     114.7856
   12783     114.3123
   12784     111.9402
   12785     111.1949
   12786     109.9985
   12787     109.6834
   12788     110.4679
   12789     110.7900
   12790     110.2679
   12791     111.8624
   12792     110.6341
   12793     108.4827
   12794     107.1985
   12795     105.3382
   12796     108.7450
   12797     110.7115
   12798     110.7790
   12799     115.3122
   12800     117.8649
   12801     115.3624
   12802     117.1863
   12803     117.7125
   12804     119.1544
   12805     118.9370
   12806     119.7210
   12807     122.9234
   12808     123.1236
   12809     123.2583
   12810     125.7256
   12811     128.2846
   12812     129.5258
   12813     129.8455
   12814     128.5892
   12815     131.6513
   12816     132.1717
   12817     134.9539
   12818     134.9328
   12819     137.2488
   12820     137.3136
   12821     133.9520
   12822     135.1346
   12823     137.4437
   12824     140.7770
   12825     147.0930
   12826     149.0308
   12827     149.3803
   12828     148.3062
   12829     147.6316
   12830     150.3909
   12831     150.7518
   12832     149.9590
   12833     149.1321
   12834     151.3825
   12835     149.7431
   12836     146.5046
   12837     143.7241
   12838     142.3517
   12839     144.1701
   12840     145.3539
   12841     146.6508
   12842     148.6316
   12843     147.2659
   12844     151.1430
   12845     153.3111
   12846     154.5898
   12847     154.8313
   12848     159.7292
   12849     159.7195
   12850     157.5056
   12851     156.1749
   12852     155.3322
   12853     156.4430
   12854     157.6494
   12855     157.4900
   12856     152.5729
   12857     149.9124
   12858     148.3307
   12859     147.1735
   12860     145.7222
   12861     146.2620
   12862     142.8208
   12863     140.7112
   12864     142.3234
   12865     142.5433
   12866     138.0126
   12867     143.1219
   12868     142.0582
   12869     142.0740
   12870     143.0849
   12871     139.7074
   12872     135.9414
   12873     134.0182
   12874     131.1213
   12875     131.2008
   12876     126.6666
   12877     127.8346
   12878     123.1859
   12879     123.6177
   12880     124.4211
   12881     125.7248
   12882     126.7797
   12883     128.8138
   12884     129.6994
   12885     128.4812
   12886     131.0921
   12887     133.3780
   12888     133.5658
   12889     132.6043
   12890     132.3138
   12891     136.9099
   12892     138.1340
   12893     140.8368
   12894     144.4613
   12895     146.7374
   12896     151.2421
   12897     148.4864
   12898     150.5402
   12899     149.2095
   12900     148.0023
   12901     147.7034
   12902     147.7189
   12903     147.0473
   12904     147.5159
   12905     149.5290
   12906     150.1025
   12907     150.3756
   12908     150.9714
   12909     149.1154
   12910     149.4515
   12911     152.8183
   12912     151.4233
   12913     151.9160
   12914     150.2591
   12915     154.7458
   12916     159.1446
   12917     161.1635
   12918     159.6141
   12919     160.3712
   12920     161.1719
   12921     157.4839
   12922     158.6738
   12923     159.4980
   12924     155.9511
   12925     158.7774
   12926     156.9566
   12927     151.9762
   12928     150.3716
   12929     150.8144
   12930     151.2700
   12931     149.2952
   12932     148.7513
   12933     150.1634
   12934     148.6627
   12935     148.8060
   12936     144.7390
   12937     142.5044
   12938     141.6304
   12939     143.6228
   12940     142.6963
   12941     138.9058
   12942     136.3870
   12943     133.4307
   12944     131.3356
   12945     133.1621
   12946     134.5140
   12947     135.7872
   12948     138.3059
   12949     140.9193
   12950     141.9812
   12951     144.8735
   12952     143.9084
   12953     142.5023
   12954     140.0360
   12955     137.6506
   12956     137.1363
   12957     134.3507
   12958     137.8710
   12959     136.3026
   12960     141.3098
   12961     138.3267
   12962     138.0345
   12963     136.1820
   12964     137.7627
   12965     137.7034
   12966     138.8694
   12967     137.8950
   12968     137.3579
   12969     139.6902
   12970     139.6708
   12971     139.5692
   12972     141.7032
   12973     140.1201
   12974     138.9755
   12975     133.6533
   12976     134.0318
   12977     135.1348
   12978     135.9616
   12979     134.4252
   12980     129.3977
   12981     132.4596
   12982     130.3665
   12983     128.8049
   12984     127.5227
   12985     126.1802
   12986     124.9982
   12987     125.7649
   12988     121.1663
   12989     118.9396
   12990     118.0663
   12991     120.0665
   12992     118.5900
   12993     118.7095
   12994     120.6329
   12995     122.3320
   12996     122.2530
   12997     127.1148
   12998     127.5393
   12999     132.6426
   13000     131.8525
   13001     136.5745
   13002     138.5623
   13003     137.9313
   13004     137.1801
   13005     139.7047
   13006     141.9072
   13007     145.5999
   13008     142.2320
   13009     140.1858
   13010     139.1915
   13011     137.1958
   13012     134.8717
   13013     136.9298
   13014     136.3266
   13015     134.5145
   13016     133.0408
   13017     134.6263
   13018     135.4117
   13019     138.3149
   13020     137.4452
   13021     139.9099
   13022     137.1814
   13023     136.9521
   13024     140.1539
   13025     137.8951
   13026     141.0622
   13027     143.4362
   13028     141.2553
   13029     141.9543
   13030     145.2754
   13031     147.1777
   13032     145.6104
   13033     144.0207
   13034     142.5822
   13035     142.5732
   13036     141.6540
   13037     143.6349
   13038     144.0450
   13039     144.0082
   13040     144.6041
   13041     147.6497
   13042     148.4282
   13043     146.1900
   13044     148.5116
   13045     145.8104
   13046     148.2822
   13047     152.9019
   13048     154.0926
   13049     159.3033
   13050     160.0933
   13051     158.8266
   13052     159.2675
   13053     160.3780
   13054     164.3600
   13055     170.0935
   13056     170.1440
   13057     170.1198
   13058     171.1177
   13059     163.0874
   13060     160.0378
   13061     163.2585
   13062     163.1419
   13063     167.8933
   13064     170.5510
   13065     165.6034
   13066     167.4037
   13067     169.8217
   13068     169.9919
   13069     171.1815
   13070     177.2250
   13071     176.1420
   13072     179.0788
   13073     180.7199
   13074     180.9202
   13075     177.7308
   13076     177.1085
   13077     175.4386
   13078     180.0202
   13079     178.9612
   13080     177.7783
   13081     178.3766
   13082     176.4492
   13083     172.2679
   13084     166.8467
   13085     167.1511
   13086     166.1527
   13087     165.2417
   13088     164.2672
   13089     163.2497
   13090     161.9027
   13091     164.4161
   13092     159.3522
   13093     160.4438
   13094     160.4848
   13095     156.1810
   13096     157.3017
   13097     157.1765
   13098     154.6591
   13099     154.4540
   13100     153.3911
   13101     149.6835
   13102     149.2164
   13103     148.4346
   13104     149.3706
   13105     152.2019
   13106     151.8020
   13107     150.0256
   13108     151.1642
   13109     152.9880
   13110     150.7904
   13111     151.6605
   13112     153.2757
   13113     147.7241
   13114     145.7293
   13115     145.6024
   13116     144.7137
   13117     144.3022
   13118     144.9030
   13119     148.8370
   13120     147.7835
   13121     147.5093
   13122     151.6496
   13123     155.1403
   13124     155.9975
   13125     159.1555
   13126     161.5132
   13127     161.8702
   13128     162.7034
   13129     164.4052
   13130     161.2513
   13131     158.1774
   13132     159.8134
   13133     157.8358
   13134     156.8118
   13135     156.1177
   13136     152.3522
   13137     147.6702
   13138     146.1985
   13139     145.1622
   13140     145.7315
   13141     144.3632
   13142     142.5843
   13143     140.5697
   13144     140.3764
   13145     137.1120
   13146     134.2522
   13147     133.4667
   13148     134.9520
   13149     128.6788
   13150     129.8721
   13151     127.8848
   13152     128.0940
   13153     124.2078
   13154     120.6958
   13155     122.5640
   13156     125.3516
   13157     125.1346
   13158     124.1527
   13159     126.1926
   13160     127.7754
   13161     128.6440
   13162     125.9690
   13163     124.6851
   13164     126.8710
   13165     125.3761
   13166     127.6179
   13167     122.7274
   13168     122.8666
   13169     119.2380
   13170     122.6351
   13171     118.6158
   13172     117.7076
   13173     112.9930
   13174     108.0445
   13175     110.5631
   13176     113.6339
   13177     115.6568
   13178     117.8735
   13179     115.8576
   13180     118.1289
   13181     116.5151
   13182     118.3348
   13183     115.1291
   13184     116.7073
   13185     118.4764
   13186     120.9861
   13187     115.8866
   13188     114.7690
   13189     111.9719
   13190     108.1627
   13191     107.6319
   13192     105.5554
   13193     103.7792
   13194     105.7458
   13195     108.9152
   13196     110.6382
   13197     112.6373
   13198     112.9041
   13199     117.3099
   13200     116.5098
   13201     114.2413
   13202     115.6780
   13203     116.0379
   13204     115.0006
   13205     114.6707
   13206     115.7695
   13207     114.7505
   13208     113.5411
   13209     120.5350
   13210     121.7917
   13211     118.6286
   13212     118.1456
   13213     124.4519
   13214     123.6333
   13215     125.8977
   13216     129.8470
   13217     133.2126
   13218     133.4275
   13219     131.5091
   13220     124.6063
   13221     122.5368
   13222     121.8244
   13223     120.5546
   13224     121.1568
   13225     121.5745
   13226     124.2844
   13227     129.5449
   13228     131.6358
   13229     135.4824
   13230     138.5287
   13231     140.2328
   13232     138.0237
   13233     140.8608
   13234     140.3839
   13235     141.1429
   13236     140.4004
   13237     141.9569
   13238     140.3812
   13239     140.9097
   13240     143.6850
   13241     144.0795
   13242     143.9038
   13243     147.1118
   13244     146.8724
   13245     148.3547
   13246     145.9224
   13247     144.1360
   13248     143.5306
   13249     147.8755
   13250     147.9706
   13251     146.6362
   13252     143.4786
   13253     143.0023
   13254     145.3340
   13255     145.6675
   13256     147.5212
   13257     149.6080
   13258     146.9449
   13259     149.9135
   13260     153.5145
   13261     155.7544
   13262     158.1916
   13263     156.4839
   13264     156.1084
   13265     152.1814
   13266     155.7190
   13267     156.7280
   13268     160.4310
   13269     162.6819
   13270     163.2565
   13271     163.6850
   13272     166.9473
   13273     174.3902
   13274     177.1522
   13275     176.7811
   13276     173.9145
   13277     169.7533
   13278     170.2375
   13279     169.6063
   13280     168.9224
   13281     170.0940
   13282     163.7378
   13283     162.6075
   13284     159.3601
   13285     156.8937
   13286     156.7468
   13287     155.9978
   13288     154.0638
   13289     152.2190
   13290     153.7989
   13291     155.3092
   13292     155.1842
   13293     153.7266
   13294     156.9811
   13295     159.3448
   13296     159.6134
   13297     159.4047
   13298     158.2488
   13299     159.1480
   13300     158.2049
   13301     159.0175
   13302     160.0001
   13303     159.2856
   13304     156.6881
   13305     152.8485
   13306     148.4750
   13307     147.6783
   13308     150.6133
   13309     149.3667
   13310     148.0260
   13311     144.1825
   13312     141.3577
   13313     143.3920
   13314     143.7869
   13315     146.1645
   13316     143.2297
   13317     142.1983
   13318     145.2687
   13319     143.7359
   13320     140.7756
   13321     142.2835
   13322     143.4073
   13323     143.5464
   13324     143.4066
   13325     146.0375
   13326     143.4544
   13327     145.2111
   13328     147.2003
   13329     148.8274
   13330     151.9987
   13331     152.2176
   13332     155.0233
   13333     154.6590
   13334     155.4109
   13335     159.2659
   13336     160.4529
   13337     162.5501
   13338     164.3041
   13339     167.2959
   13340     163.7597
   13341     162.8483
   13342     159.9212
   13343     159.6349
   13344     161.3016
   13345     164.6451
   13346     163.8447
   13347     168.5224
   13348     171.5779
   13349     171.3340
   13350     172.8661
   13351     174.9490
   13352     175.9657
   13353     175.2921
   13354     174.9012
   13355     172.8843
   13356     175.1987
   13357     175.6219
   13358     177.1293
   13359     177.8508
   13360     179.5763
   13361     177.5722
   13362     176.3142
   13363     176.5254
   13364     172.6864
   13365     170.3772
   13366     171.6372
   13367     169.3693
   13368     165.7352
   13369     165.1951
   13370     160.5996
   13371     157.3655
   13372     158.0059
   13373     154.9249
   13374     153.6188
   13375     151.4903
   13376     153.6124
   13377     154.5057
   13378     153.4272
   13379     153.5971
   13380     153.9037
   13381     156.1082
   13382     157.0132
   13383     159.7807
   13384     163.4780
   13385     161.4763
   13386     165.5403
   13387     166.5198
   13388     171.0722
   13389     170.5683
   13390     171.0659
   13391     166.6646
   13392     169.3617
   13393     171.9925
   13394     174.3916
   13395     172.6569
   13396     170.2421
   13397     168.5932
   13398     171.1877
   13399     167.7577
   13400     167.0720
   13401     167.2178
   13402     168.1427
   13403     170.5052
   13404     172.3930
   13405     170.6133
   13406     170.5597
   13407     173.4029
   13408     172.7582
   13409     173.7364
   13410     171.3378
   13411     171.6864
   13412     173.7011
   13413     173.9659
   13414     174.8830
   13415     173.4672
   13416     175.1541
   13417     177.7197
   13418     176.7871
   13419     177.6750
   13420     176.7858
   13421     178.2368
   13422     174.9980
   13423     172.5443
   13424     173.1713
   13425     171.1629
   13426     172.2076
   13427     170.8642
   13428     171.1416
   13429     170.5838
   13430     169.4207
   13431     170.5604
   13432     171.8154
   13433     171.5406
   13434     170.5481
   13435     174.6517
   13436     176.1645
   13437     178.0157
   13438     176.7919
   13439     176.3269
   13440     177.6623
   13441     177.0451
   13442     179.8120
   13443     181.7536
   13444     183.7946
   13445     184.4776
   13446     187.2307
   13447     186.8108
   13448     184.2749
   13449     186.1939
   13450     182.5511
   13451     180.6889
   13452     179.1337
   13453     175.9042
   13454     174.1015
   13455     172.2837
   13456     171.4487
   13457     167.1274
   13458     165.2016
   13459     167.8285
   13460     168.0889
   13461     168.0095
   13462     171.0518
   13463     169.9038
   13464     168.2377
   13465     171.1182
   13466     173.8377
   13467     173.1575
   13468     173.6087
   13469     179.0304
   13470     177.5247
   13471     180.3488
   13472     183.6049
   13473     183.1925
   13474     185.2510
   13475     187.7298
   13476     186.4903
   13477     187.9007
   13478     183.9659
   13479     180.5826
   13480     177.8623
   13481     178.6661
   13482     178.8298
   13483     179.8714
   13484     178.2394
   13485     179.0548
   13486     182.0933
   13487     184.4251
   13488     188.8055
   13489     188.9873
   13490     188.8034
   13491     187.8150
   13492     188.1206
   13493     185.6342
   13494     189.1576
   13495     190.8203
   13496     188.8821
   13497     191.3184
   13498     192.4446
   13499     193.1504
   13500     196.6410
   13501     199.5531
   13502     200.3845
   13503     201.0223
   13504     202.6463
   13505     200.2696
   13506     202.3584
   13507     199.9395
   13508     197.0642
   13509     196.6241
   13510     200.5346
   13511     198.6216
   13512     199.0422
   13513     200.5075
   13514     202.4063
   13515     203.8945
   13516     204.7777
   13517     203.2065
   13518     206.8339
   13519     207.0864
   13520     206.8564
   13521     206.6986
   13522     203.8004
   13523     204.6335
   13524     206.4365
   13525     211.1205
   13526     215.3224
   13527     212.9208
   13528     208.9448
   13529     214.1727
   13530     212.3066
   13531     210.8440
   13532     207.9158
   13533     204.2615
   13534     207.8335
   13535     211.4812
   13536     210.7408
   13537     211.2680
   13538     212.5782
   13539     211.4151
   13540     211.4970
   13541     210.3152
   13542     207.2700
   13543     207.8572
   13544     205.6177
   13545     206.6652
   13546     210.4592
   13547     208.4691
   13548     207.4784
   13549     210.6617
   13550     211.3509
   13551     212.0113
   13552     214.6939
   13553     216.3026
   13554     214.9537
   13555     216.6602
   13556     213.6348
   13557     217.7478
   13558     216.3390
   13559     216.1133
   13560     215.1896
   13561     212.3605
   13562     213.1732
   13563     216.5570
   13564     217.9489
   13565     219.0741
   13566     218.4381
   13567     220.5634
   13568     218.9233
   13569     218.8414
   13570     220.2083
   13571     219.3627
   13572     220.1523
   13573     222.0856
   13574     223.7653
   13575     222.4453
   13576     224.9630
   13577     224.6547
   13578     225.0432
   13579     222.5694
   13580     224.7109
   13581     226.1818
   13582     227.2216
   13583     223.8498
   13584     223.9973
   13585     221.2723
   13586     224.4507
   13587     223.8219
   13588     223.1180
   13589     224.1499
   13590     226.0949
   13591     223.8358
   13592     223.4739
   13593     225.9076
   13594     227.2763
   13595     223.7751
   13596     225.0287
   13597     226.8927
   13598     227.1379
   13599     228.6478
   13600     229.3506
   13601     229.4338
   13602     231.4503
   13603     231.1955
   13604     235.2133
   13605     235.0414
   13606     236.0995
   13607     239.6129
   13608     239.2742
   13609     240.9808
   13610     240.1302
   13611     243.5594
   13612     244.5075
   13613     245.7425
   13614     244.0727
   13615     247.8324
   13616     246.9563
   13617     248.6738
   13618     243.3251
   13619     242.4136
   13620     243.1965
   13621     244.1806
   13622     243.2619
   13623     246.1577
   13624     245.9553
   13625     247.3914
   13626     249.0761
   13627     248.4561
   13628     249.6003
   13629     253.0372
   13630     258.4854
   13631     258.0011
   13632     262.7336
   13633     262.4671
   13634     264.4870
   13635     264.0219
   13636     264.4532
   13637     262.6036
   13638     265.7566
   13639     262.4599
   13640     264.3709
   13641     263.8836
   13642     265.9384
   13643     267.2893
   13644     270.2862
   13645     269.8375
   13646     275.1316
   13647     276.9256
   13648     276.8135
   13649     277.3234
   13650     280.4497
   13651     280.5925
   13652     282.8550
   13653     276.9951
   13654     282.2886
   13655     283.4137
   13656     285.7785
   13657     286.4300
   13658     289.6973
   13659     287.6904
   13660     285.9302
   13661     285.9107
   13662     280.7122
   13663     281.3928
   13664     278.2571
   13665     280.3896
   13666     282.4601
   13667     282.4472
   13668     283.8108
   13669     279.4299
   13670     281.4135
   13671     279.6044
   13672     281.2505
   13673     282.1264
   13674     282.4932
   13675     275.6023
   13676     278.3125
   13677     274.6732
   13678     277.6988
   13679     277.8682
   13680     277.9671
   13681     280.1096
   13682     279.6586
   13683     276.7693
   13684     275.5010
   13685     276.8614
   13686     281.5182
   13687     280.7758
   13688     281.1983
   13689     280.4093
   13690     282.9730
   13691     282.3522
   13692     282.9060
   13693     282.5680
   13694     282.5789
   13695     287.0193
   13696     286.0945
   13697     285.5645
   13698     286.8455
   13699     285.2885
   13700     285.5881
   13701     286.9340
   13702     281.1224
   13703     282.6168
   13704     285.8825
   13705     285.5836
   13706     285.7527
   13707     287.7593
   13708     287.2246
   13709     285.6019
   13710     283.2630
   13711     281.0479
   13712     284.4438
   13713     283.8593
   13714     281.4131
   13715     283.7635
   13716     283.4824
   13717     285.0636
   13718     283.1039
   13719     283.5838
   13720     286.9316
   13721     286.3093
   13722     286.2208
   13723     284.2207
   13724     289.6511
   13725     289.2062
   13726     292.6602
   13727     293.2578
   13728     293.2912
   13729     296.4030
   13730     298.8516
   13731     298.0816
   13732     296.7408
   13733     300.5123
   13734     299.7679
   13735     297.8922
   13736     298.9105
   13737     296.4939
   13738     295.3407
   13739     299.1070
   13740     296.9151
   13741     298.2260
   13742     292.9587
   13743     296.2929
   13744     297.4228
   13745     298.1465
   13746     296.0419
   13747     296.5319
   13748     297.9838
   13749     294.8831
   13750     292.7547
   13751     289.9182
   13752     286.1354
   13753     285.0400
   13754     282.4956
   13755     278.4069
   13756     277.0100
   13757     274.8877
   13758     272.4995
   13759     273.7824
   13760     268.9849
   13761     263.2607
   13762     265.3152
   13763     261.9886
   13764     259.9973
   13765     259.1951
   13766     257.0779
   13767     261.1769
   13768     261.4890
   13769     262.4890
   13770     264.3929
   13771     262.2802
   13772     259.0695
   13773     259.6221
   13774     260.5644
   13775     258.9388
   13776     258.8242
   13777     260.6892
   13778     261.3384
   13779     259.7207
   13780     260.7121
   13781     260.3373
   13782     259.6678
   13783     258.9892
   13784     257.8208
   13785     260.4694
   13786     263.1233
   13787     263.4109
   13788     263.4529
   13789     265.0676
   13790     263.6502
   13791     265.2048
   13792     267.3871
   13793     265.5851
   13794     267.9162
   13795     267.6556
   13796     268.1203
   13797     268.7660
   13798     267.4759
   13799     268.9929
   13800     271.4120
   13801     269.6820
   13802     269.0474
   13803     267.7758
   13804     264.9937
   13805     265.2764
   13806     263.6988
   13807     261.4505
   13808     260.1915
   13809     261.2290
   13810     260.6357
   13811     259.5001
   13812     262.6099
   13813     259.3604
   13814     260.6812
   13815     261.1290
   13816     263.0139
   13817     259.3289
   13818     259.8915
   13819     257.5896
   13820     257.9509
   13821     255.8411
   13822     251.7903
   13823     254.8616
   13824     254.4714
   13825     256.0826
   13826     251.1646
   13827     253.9725
   13828     258.7618
   13829     258.4134
   13830     257.7318
   13831     256.3255
   13832     254.8465
   13833     255.3399
   13834     257.8489
   13835     253.9922
   13836     253.6703
   13837     249.3816
   13838     251.6371
   13839     254.0795
   13840     254.4733
   13841     254.4651
   13842     251.8860
   13843     249.7071
   13844     248.1518
   13845     243.6901
   13846     245.5291
   13847     244.2161
   13848     244.7822
   13849     242.0400
   13850     245.0177
   13851     241.3367
   13852     237.8358
   13853     237.3627
   13854     237.4910
   13855     239.9077
   13856     235.0788
   13857     237.2798
   13858     238.5411
   13859     235.8945
   13860     241.5449
   13861     240.3483
   13862     236.7975
   13863     236.3662
   13864     234.7231
   13865     234.5839
   13866     234.8011
   13867     234.5230
   13868     232.1792
   13869     233.4267
   13870     231.8180
   13871     229.8384
   13872     224.4793
   13873     225.0776
   13874     222.2562
   13875     222.8268
   13876     221.6413
   13877     219.5007
   13878     222.3258
   13879     220.4899
   13880     221.5777
   13881     219.1406
   13882     216.6290
   13883     215.7796
   13884     216.9875
   13885     217.7414
   13886     213.2196
   13887     215.2996
   13888     213.6756
   13889     215.4834
   13890     211.2886
   13891     213.7486
   13892     209.0016
   13893     207.8379
   13894     206.8937
   13895     206.7605
   13896     205.6676
   13897     203.4002
   13898     203.6991
   13899     205.8599
   13900     206.9077
   13901     207.1895
   13902     205.6477
   13903     205.9646
   13904     206.7903
   13905     207.8034
   13906     210.2516
   13907     208.0335
   13908     206.7480
   13909     203.5830
   13910     204.0487
   13911     205.3270
   13912     205.3461
   13913     204.3500
   13914     205.0874
   13915     205.3420
   13916     207.3370
   13917     203.7627
   13918     202.3350
   13919     201.1989
   13920     200.4456
   13921     196.9622
   13922     196.1357
   13923     194.6694
   13924     191.7417
   13925     190.4129
   13926     189.3337
   13927     187.0456
   13928     185.5320
   13929     187.3456
   13930     185.9216
   13931     186.8033
   13932     186.0184
   13933     188.3260
   13934     184.7803
   13935     187.2253
   13936     186.7534
   13937     183.6750
   13938     182.2356
   13939     181.7518
   13940     180.4747
   13941     178.9468
   13942     176.3555
   13943     172.0715
   13944     170.7481
   13945     166.1893
   13946     167.3569
   13947     163.9173
   13948     164.6323
   13949     165.7685
   13950     161.0000
   13951     159.0854
   13952     160.7801
   13953     160.4491
   13954     163.5400
   13955     163.3966
   13956     165.4054
   13957     164.6571
   13958     167.4197
   13959     164.6447
   13960     165.0208
   13961     164.9465
   13962     162.8977
   13963     166.0443
   13964     160.6878
   13965     161.8650
   13966     160.6378
   13967     159.8069
   13968     158.4624
   13969     156.1748
   13970     154.7308
   13971     155.9857
   13972     153.3136
   13973     153.8799
   13974     152.7237
   13975     152.8958
   13976     149.1226
   13977     150.3251
   13978     144.7539
   13979     143.5054
   13980     144.2786
   13981     141.7206
   13982     138.9348
   13983     138.5681
   13984     137.7035
   13985     135.0092
   13986     139.5509
   13987     135.4453
   13988     136.3094
   13989     135.6891
   13990     132.8602
   13991     133.3499
   13992     135.7728
   13993     136.1064
   13994     136.4288
   13995     137.7743
   13996     137.2293
   13997     136.4138
   13998     129.9258
   13999     128.9672
   14000     128.5834
   14001     129.3532
   14002     127.4815
   14003     124.3139
   14004     123.9376
   14005     116.8802
   14006     112.0259
   14007     111.6373
   14008     109.0543
   14009     105.8465
   14010      98.5789
   14011      95.8873
   14012      92.5053
   14013      91.7009
   14014      85.9291
   14015      83.8968
   14016      83.3536
   14017      81.7375
   14018      84.1863
   14019      84.7115
   14020      88.9670
   14021      89.9617
   14022      95.4663
   14023      95.8672
   14024      95.7615
   14025      92.7358
   14026      91.3250
   14027      92.3002
   14028      92.6031
   14029      92.0003
   14030      90.2733
   14031      84.1701
   14032      82.8045
   14033      86.4318
   14034      87.1705
   14035      87.2285
   14036      87.0112
   14037      91.2594
   14038      95.9377
   14039      93.6108
   14040      99.6859
   14041     100.3489
   14042     103.1258
   14043     100.4957
   14044      95.1983
   14045      98.9949
   14046      96.9209
   14047      96.8998
   14048      96.1394
   14049      92.3628
   14050      85.6862
   14051      83.7539
   14052      82.8797
   14053      82.2104
   14054      86.1923
   14055      84.5790
   14056      85.9826
   14057      83.1436
   14058      83.5461
   14059      83.6037
   14060      84.1696
   14061      87.2604
   14062      89.1621
   14063      90.4384
   14064      95.4006
   14065      94.0746
   14066      93.4151
   14067      90.2456
   14068      88.9196
   14069      91.0198
   14070      92.4331
   14071      96.0173
   14072     100.5996
   14073     102.6730
   14074     103.5067
   14075     102.9869
   14076     101.8568
   14077     101.6927
   14078     102.5363
   14079     106.4676
   14080     109.8635
   14081     111.5510
   14082     111.3442
   14083     111.7488
   14084     110.5046
   14085     110.2938
   14086     106.8060
   14087     109.3261
   14088     103.7309
   14089     105.2980
   14090     107.4603
   14091     106.0636
   14092     104.6600
   14093     107.0910
   14094     107.2641
   14095     111.4307
   14096     114.4443
   14097     114.4220
   14098     113.7859
   14099     112.9015
   14100     114.5929
   14101     112.2757
   14102     113.5681
   14103     115.1199
   14104     113.4569
   14105     118.8682
   14106     117.5512
   14107     117.5689
   14108     120.6420
   14109     117.2657
   14110     118.6750
   14111     121.8455
   14112     121.8894
   14113     122.4618
   14114     118.3332
   14115     118.1259
   14116     116.6047
   14117     111.6563
   14118     109.1705
   14119     111.8008
   14120     111.4388
   14121     111.4374
   14122     110.5161
   14123     108.4611
   14124     110.7353
   14125     106.8226
   14126     110.5577
   14127     112.5473
   14128     115.7556
   14129     113.9013
   14130     114.6769
   14131     112.3742
   14132     114.7626
   14133     114.2484
   14134     110.5636
   14135     116.9082
   14136     114.2800
   14137     117.7510
   14138     119.0612
   14139     120.4359
   14140     120.1258
   14141     118.9726
   14142     118.6494
   14143     117.1931
   14144     117.5402
   14145     115.3097
   14146     113.7249
   14147     114.7207
   14148     118.6061
   14149     117.7655
   14150     115.8686
   14151     121.7449
   14152     118.2901
   14153     116.2114
   14154     113.1157
   14155     108.8432
   14156     106.0584
   14157     104.3664
   14158     106.9936
   14159     107.2512
   14160     107.9711
   14161     110.9652
   14162     108.6379
   14163     107.5577
   14164     108.7904
   14165     109.4585
   14166     104.6765
   14167     105.4174
   14168     105.7682
   14169     105.8697
   14170     105.1216
   14171     107.7724
   14172     107.2604
   14173     103.8530
   14174     106.6969
   14175     104.8576
   14176     108.7141
   14177     108.7019
   14178     108.8644
   14179     109.7073
   14180     111.0455
   14181     112.7817
   14182     114.0702
   14183     114.6931
   14184     117.7421
   14185     118.5907
   14186     119.0055
   14187     119.3692
   14188     123.0903
   14189     124.3064
   14190     128.6799
   14191     132.2669
   14192     133.2503
   14193     132.1344
   14194     133.3732
   14195     138.0569
   14196     141.4128
   14197     143.3532
   14198     145.6964
   14199     149.1807
   14200     149.9674
   14201     149.5580
   14202     151.6047
   14203     154.3333
   14204     157.2758
   14205     159.1122
   14206     159.9281
   14207     161.2048
   14208     159.6884
   14209     160.7821
   14210     162.4643
   14211     162.6436
   14212     161.6980
   14213     160.9236
   14214     158.9743
   14215     159.2017
   14216     161.3360
   14217     164.8924
   14218     165.8817
   14219     167.0825
   14220     167.4262
   14221     165.4173
   14222     170.2668
   14223     172.4251
   14224     170.8310
   14225     173.4303
   14226     173.3092
   14227     176.7696
   14228     179.1362
   14229     178.6358
   14230     179.7828
   14231     180.3509
   14232     179.4803
   14233     180.7792
   14234     182.0737
   14235     182.2441
   14236     179.0446
   14237     180.3114
   14238     175.5397
   14239     172.5474
   14240     169.0799
   14241     167.6438
   14242     166.9882
   14243     167.3352
   14244     164.6484
   14245     163.8733
   14246     167.4581
   14247     169.3492
   14248     167.8417
   14249     167.0548
   14250     167.6102
   14251     169.8638
   14252     171.9995
   14253     170.4424
   14254     171.4753
   14255     173.0292
   14256     173.8126
   14257     173.4727
   14258     174.4561
   14259     172.9115
   14260     179.5600
   14261     181.3313
   14262     175.0403
   14263     174.2587
   14264     174.9691
   14265     173.4302
   14266     175.5157
   14267     176.2433
   14268     176.3043
   14269     178.3102
   14270     177.3007
   14271     173.3215
   14272     172.3461
   14273     173.7376
   14274     170.0652
   14275     170.1698
   14276     169.6991
   14277     168.7538
   14278     172.6747
   14279     170.7952
   14280     171.6536
   14281     176.5466
   14282     175.0743
   14283     172.4819
   14284     173.4483
   14285     174.6197
   14286     176.5894
   14287     175.9832
   14288     177.1571
   14289     179.8928
   14290     182.1395
   14291     183.4478
   14292     181.1237
   14293     184.3599
   14294     182.2654
   14295     180.0258
   14296     181.1804
   14297     181.6954
   14298     178.7918
   14299     182.3885
   14300     182.3965
   14301     186.6151
   14302     189.5500
   14303     189.7463
   14304     197.6675
   14305     201.0067
   14306     203.3848
   14307     210.0553
   14308     208.6233
   14309     211.1615
   14310     212.0885
   14311     214.9296
   14312     213.4582
   14313     216.7959
   14314     216.2217
   14315     216.0922
   14316     219.1897
   14317     218.9931
   14318     217.7299
   14319     218.6627
   14320     216.7601
   14321     218.8824
   14322     215.2392
   14323     215.0113
   14324     219.5950
   14325     217.4750
   14326     218.9395
   14327     213.8776
   14328     209.8278
   14329     209.0510
   14330     204.4952
   14331     204.6734
   14332     204.1106
   14333     201.1133
   14334     200.4726
   14335     199.4568
   14336     198.9646
   14337     200.9390
   14338     201.8568
   14339     201.6180
   14340     199.9841
   14341     197.0279
   14342     195.7125
   14343     197.3352
   14344     195.7150
   14345     198.3814
   14346     194.0119
   14347     194.4923
   14348     195.0762
   14349     194.3299
   14350     195.6561
   14351     195.5317
   14352     193.1107
   14353     197.2897
   14354     194.3711
   14355     195.3885
   14356     193.5632
   14357     193.3099
   14358     191.7022
   14359     189.0788
   14360     191.7923
   14361     186.3287
   14362     187.7708
   14363     186.4274
   14364     185.7791
   14365     188.0910
   14366     183.6671
   14367     185.2616
   14368     182.7179
   14369     181.0838
   14370     183.5222
   14371     183.3623
   14372     183.6149
   14373     182.9830
   14374     181.1895
   14375     178.7115
   14376     177.7981
   14377     176.4804
   14378     178.7714
   14379     176.4548
   14380     173.8202
   14381     172.8345
   14382     169.4244
   14383     168.9514
   14384     166.1486
   14385     163.9444
   14386     167.1376
   14387     167.2819
   14388     167.9086
   14389     167.8905
   14390     166.8549
   14391     166.5995
   14392     164.3210
   14393     163.8428
   14394     164.3643
   14395     162.5247
   14396     164.6074
   14397     166.1146
   14398     165.2535
   14399     169.2831
   14400     165.2089
   14401     167.4080
   14402     165.4446
   14403     167.4105
   14404     167.0902
   14405     168.0645
   14406     167.6209
   14407     169.3591
   14408     171.0030
   14409     174.3454
   14410     177.2210
   14411     176.8944
   14412     178.1429
   14413     180.8059
   14414     177.8019
   14415     176.6051
   14416     174.5356
   14417     172.3147
   14418     173.4808
   14419     172.9931
   14420     173.0523
   14421     171.9894
   14422     175.2135
   14423     174.1845
   14424     169.3785
   14425     170.6116
   14426     168.9499
   14427     168.9821
   14428     164.9813
   14429     167.8912
   14430     165.2700
   14431     165.6973
   14432     164.4258
   14433     164.3560
   14434     161.2314
   14435     159.6925
   14436     160.4291
   14437     156.0114
   14438     156.0820
   14439     157.5720
   14440     155.3157
   14441     152.5277
   14442     156.2214
   14443     157.2704
   14444     158.0126
   14445     161.0435
   14446     160.2207
   14447     163.8302
   14448     165.7375
   14449     163.4683
   14450     168.0860
   14451     168.4850
   14452     166.2609
   14453     166.8467
   14454     164.8232
   14455     167.2367
   14456     170.6666
   14457     169.4757
   14458     171.7202
   14459     168.9820
   14460     168.7388
   14461     173.9750
   14462     176.4285
   14463     173.1067
   14464     176.3999
   14465     173.5807
   14466     176.3151
   14467     175.8830
   14468     175.9936
   14469     176.8380
   14470     177.7352
   14471     177.1740
   14472     176.3817
   14473     179.7655
   14474     179.3375
   14475     181.9016
   14476     183.5568
   14477     185.1312
   14478     183.7402
   14479     185.6758
   14480     185.8584
   14481     189.6819
   14482     193.1961
   14483     191.6814
   14484     188.9600
   14485     190.3982
   14486     192.1381
   14487     191.1172
   14488     188.4550
   14489     191.3422
   14490     186.2885
   14491     187.9100
   14492     187.7109
   14493     185.3138
   14494     186.1244
   14495     187.9862
   14496     187.5716
   14497     187.2450
   14498     184.5592
   14499     185.2797
   14500     187.1708
   14501     186.1029
   14502     184.5925
   14503     190.1390
   14504     188.1669
   14505     187.6272
   14506     187.7109
   14507     188.7523
   14508     189.4341
   14509     188.0404
   14510     184.4590
   14511     189.1082
   14512     185.9220
   14513     185.7663
   14514     186.6109
   14515     185.6502
   14516     187.3725
   14517     187.6548
   14518     185.5042
   14519     186.4391
   14520     186.2974
   14521     183.9442
   14522     186.6830
   14523     184.3442
   14524     184.5501
   14525     183.6234
   14526     184.2050
   14527     181.7261
   14528     183.4264
   14529     181.2184
   14530     176.9286
   14531     176.2409
   14532     173.6856
   14533     172.7596
   14534     173.0395
   14535     170.0995
   14536     174.0133
   14537     175.7513
   14538     174.0049
   14539     177.5264
   14540     176.2310
   14541     172.5156
   14542     173.7735
   14543     173.8437
   14544     169.9440
   14545     171.5992
   14546     175.7244
   14547     173.1184
   14548     171.8685
   14549     169.4608
   14550     169.0689
   14551     167.6007
   14552     167.1738
   14553     164.8030
   14554     163.3467
   14555     163.9519
   14556     165.2546
   14557     165.8833
   14558     163.4943
   14559     162.4758
   14560     159.2119
   14561     157.4720
   14562     157.4434
   14563     158.3863
   14564     157.2766
   14565     157.5191
   14566     158.2534
   14567     157.9998
   14568     156.0958
   14569     157.0744
   14570     154.8163
   14571     154.8146
   14572     161.0269
   14573     161.5758
   14574     162.4061
   14575     167.1785
   14576     172.6051
   14577     174.6849
   14578     176.7106
   14579     180.9627
   14580     184.0638
   14581     185.5945
   14582     182.4847
   14583     182.8830
   14584     180.0895
   14585     181.2097
   14586     180.7763
   14587     185.4244
   14588     187.0423
   14589     181.7207
   14590     178.4995
   14591     178.6793
   14592     176.8485
   14593     175.4999
   14594     177.1816
   14595     177.3002
   14596     182.1315
   14597     184.2507
   14598     184.6177
   14599     183.5023
   14600     184.8416
   14601     185.2727
   14602     185.5682
   14603     188.7572
   14604     193.5562
   14605     192.6521
   14606     194.4489
   14607     194.9283
   14608     194.8236
   14609     198.3077
   14610     194.6948
   14611     195.8017
   14612     193.7428
   14613     194.2928
   14614     194.2665
   14615     193.3984
   14616     188.9159
   14617     194.7087
   14618     194.7705
   14619     197.5584
   14620     199.6666
   14621     201.3829
   14622     206.7855
   14623     205.0747
   14624     205.8336
   14625     212.3069
   14626     209.8016
   14627     209.4804
   14628     210.8104
   14629     208.4254
   14630     209.7317
   14631     209.2232
   14632     211.8632
   14633     212.3136
   14634     209.2564
   14635     212.2865
   14636     210.8259
   14637     206.5423
   14638     205.8412
   14639     205.9465
   14640     208.1130
   14641     204.5448
   14642     201.6429
   14643     206.0233
   14644     200.6781
   14645     202.0669
   14646     194.3935
   14647     196.8382
   14648     195.6770
   14649     195.2755
   14650     196.0538
   14651     192.3238
   14652     192.4839
   14653     198.8241
   14654     194.8251
   14655     196.9206
   14656     198.0225
   14657     196.8754
   14658     202.4111
   14659     198.8918
   14660     195.7435
   14661     195.9507
   14662     201.7276
   14663     198.8882
   14664     197.1776
   14665     197.8118
   14666     197.3999
   14667     197.8368
   14668     199.0769
   14669     197.6595
   14670     198.3325
   14671     199.2295
   14672     192.7602
   14673     191.4383
   14674     189.4095
   14675     194.5851
   14676     194.6745
   14677     194.0848
   14678     195.0223
   14679     197.2339
   14680     198.1907
   14681     199.4867
   14682     199.3991
   14683     198.6904
   14684     198.4168
   14685     194.9770
   14686     192.8852
   14687     192.4420
   14688     189.2582
   14689     190.2518
   14690     190.8140
   14691     189.3832
   14692     187.9998
   14693     193.0931
   14694     193.8212
   14695     190.7389
   14696     191.0055
   14697     190.9067
   14698     191.1277
   14699     190.3458
   14700     188.8807
   14701     189.7295
   14702     189.9003
   14703     189.7293
   14704     189.3114
   14705     189.5548
   14706     193.0324
   14707     194.9286
   14708     198.0103
   14709     195.9539
   14710     197.2079
   14711     198.3828
   14712     200.7181
   14713     202.8612
   14714     202.7497
   14715     205.0225
   14716     205.2305
   14717     204.4382
   14718     203.9906
   14719     204.7631
   14720     202.5390
   14721     207.0420
   14722     203.4128
   14723     206.0255
   14724     208.0430
   14725     208.7878
   14726     207.2530
   14727     208.5131
   14728     210.5038
   14729     210.6525
   14730     211.2584
   14731     211.5622
   14732     210.0410
   14733     210.5532
   14734     209.7225
   14735     211.2256
   14736     208.0664
   14737     210.5728
   14738     209.5196
   14739     211.8113
   14740     210.9152
   14741     212.3439
   14742     207.9067
   14743     211.8274
   14744     208.2249
   14745     206.8376
   14746     208.3882
   14747     203.7419
   14748     206.3987
   14749     204.8153
   14750     206.4240
   14751     204.1787
   14752     206.9142
   14753     206.5465
   14754     207.2485
   14755     206.6833
   14756     209.5320
   14757     209.0099
   14758     206.9374
   14759     211.5464
   14760     208.5950
   14761     210.0167
   14762     208.5924
   14763     207.9227
   14764     203.7635
   14765     206.0869
   14766     202.9014
   14767     199.7252
   14768     202.6092
   14769     197.4673
   14770     196.5967
   14771     200.9362
   14772     202.5619
   14773     201.7126
   14774     205.9250
   14775     206.9783
   14776     208.5481
   14777     209.2417
   14778     208.5681
   14779     209.5060
   14780     210.0637
   14781     213.4572
   14782     216.5674
   14783     218.3611
   14784     219.4189
   14785     219.7488
   14786     219.6618
   14787     223.9945
   14788     223.0065
   14789     223.5180
   14790     225.3712
   14791     224.4467
   14792     223.1305
   14793     221.7647
   14794     220.4230
   14795     220.8322
   14796     219.6610
   14797     221.7283
   14798     222.0078
   14799     219.9908
   14800     220.0829
   14801     217.7361
   14802     219.6428
   14803     221.7864
   14804     221.7028
   14805     218.9382
   14806     217.7550
   14807     214.9405
   14808     214.1801
   14809     210.6879
   14810     208.1454
   14811     208.7161
   14812     207.3829
   14813     204.5059
   14814     205.2724
   14815     201.1351
   14816     203.0373
   14817     202.4881
   14818     202.1792
   14819     199.7843
   14820     196.7494
   14821     199.0040
   14822     198.8507
   14823     199.5402
   14824     200.3945
   14825     198.5791
   14826     196.9207
   14827     196.4107
   14828     194.9746
   14829     194.3220
   14830     195.1328
   14831     192.7076
   14832     194.7215
   14833     195.6598
   14834     195.2537
   14835     192.4202
   14836     196.4626
   14837     196.8192
   14838     199.9882
   14839     201.1265
   14840     197.5535
   14841     197.2571
   14842     199.8790
   14843     196.7437
   14844     196.5275
   14845     193.8432
   14846     195.1614
   14847     193.1637
   14848     195.1329
   14849     191.3772
   14850     189.0075
   14851     187.8039
   14852     186.5818
   14853     185.2575
   14854     182.8790
   14855     180.5417
   14856     180.5085
   14857     182.5763
   14858     178.2133
   14859     171.4975
   14860     167.1490
   14861     163.8038
   14862     161.3666
   14863     159.5775
   14864     155.9883
   14865     156.0105
   14866     152.8996
   14867     153.6621
   14868     151.5661
   14869     149.5462
   14870     150.7322
   14871     148.6285
   14872     145.6641
   14873     143.3700
   14874     141.0233
   14875     144.0093
   14876     142.1127
   14877     143.8895
   14878     142.1999
   14879     144.6217
   14880     141.2424
   14881     141.5744
   14882     143.6394
   14883     143.3744
   14884     143.8848
   14885     144.4010
   14886     142.2100
   14887     147.7938
   14888     151.2328
   14889     148.8742
   14890     147.6675
   14891     149.2514
   14892     152.6180
   14893     152.4950
   14894     152.4396
   14895     152.3562
   14896     156.5128
   14897     158.0149
   14898     160.7456
   14899     159.7863
   14900     159.6080
   14901     157.8994
   14902     160.2737
   14903     162.9951
   14904     159.6323
   14905     155.6087
   14906     155.5835
   14907     154.2861
   14908     155.0616
   14909     157.3056
   14910     160.1073
   14911     156.8668
   14912     157.9402
   14913     153.4505
   14914     153.3321
   14915     154.8967
   14916     152.9827
   14917     155.9718
   14918     160.0773
   14919     160.2418
   14920     160.1212
   14921     161.1401
   14922     164.3950
   14923     162.9793
   14924     162.0424
   14925     163.5669
   14926     159.9983
   14927     162.1192
   14928     162.7586
   14929     164.4834
   14930     167.1730
   14931     164.7938
   14932     164.3481
   14933     165.5498
   14934     163.3383
   14935     164.2705
   14936     165.5335
   14937     166.1812
   14938     168.9902
   14939     165.6828
   14940     166.1256
   14941     165.0110
   14942     167.4164
   14943     167.7402
   14944     168.8587
   14945     170.3389
   14946     170.1431
   14947     168.3158
   14948     164.8278
   14949     165.9298
   14950     163.2001
   14951     166.6173
   14952     163.0172
   14953     161.5426
   14954     159.9454
   14955     159.5692
   14956     156.5220
   14957     157.1878
   14958     155.7365
   14959     160.5353
   14960     158.9173
   14961     160.2435
   14962     161.9003
   14963     165.4290
   14964     166.6337
   14965     166.2792
   14966     166.2980
   14967     168.1950
   14968     170.6832
   14969     174.0503
   14970     170.4068
   14971     170.2016
   14972     168.0781
   14973     167.2369
   14974     164.8129
   14975     163.5527
   14976     165.1312
   14977     166.4018
   14978     164.9465
   14979     167.8679
   14980     160.0998
   14981     157.1655
   14982     151.2653
   14983     151.7732
   14984     146.0947
   14985     142.3971
   14986     144.2983
   14987     144.1889
   14988     142.2878
   14989     138.6737
   14990     143.1727
   14991     147.4414
   14992     144.0286
   14993     147.0171
   14994     153.9614
   14995     154.6582
   14996     155.5528
   14997     160.0308
   14998     162.0422
   14999     163.2663
   15000     164.9946
   15001     165.0090
   15002     166.6721
   15003     167.3543
   15004     162.5555
   15005     159.9840
   15006     157.6424
   15007     159.3142
   15008     158.1222
   15009     153.3925
   15010     155.1406
   15011     153.0421
   15012     154.3058
   15013     156.3486
   15014     152.8572
   15015     150.5322
   15016     153.8936
   15017     153.6218
   15018     153.2469
   15019     149.2202
   15020     150.2434
   15021     150.6816
   15022     150.7591
   15023     152.8649
   15024     151.8068
   15025     155.6597
   15026     155.8221
   15027     159.0535
   15028     157.2341
   15029     158.6182
   15030     158.1083
   15031     156.1019
   15032     158.2019
   15033     154.3569
   15034     155.9349
   15035     156.4113
   15036     160.1991
   15037     160.2778
   15038     162.1847
   15039     164.1966
   15040     167.1960
   15041     167.1233
   15042     172.5263
   15043     176.0536
   15044     176.6363
   15045     178.6739
   15046     185.8868
   15047     183.9497
   15048     186.1635
   15049     186.4576
   15050     184.9775
   15051     186.2947
   15052     189.9368
   15053     194.1557
   15054     190.0080
   15055     188.3305
   15056     187.2255
   15057     185.9268
   15058     187.3810
   15059     186.8457
   15060     192.3869
   15061     192.6177
   15062     194.0335
   15063     190.1030
   15064     193.3585
   15065     192.6749
   15066     193.5438
   15067     197.3275
   15068     197.7023
   15069     199.5612
   15070     200.9741
   15071     201.0017
   15072     200.1690
   15073     200.8008
   15074     198.7839
   15075     200.4513
   15076     198.9231
   15077     197.1297
   15078     194.3130
   15079     193.7609
   15080     198.8031
   15081     194.3414
   15082     190.5566
   15083     192.4471
   15084     191.6991
   15085     186.7203
   15086     186.7072
   15087     187.0795
   15088     188.8260
   15089     184.6429
   15090     182.7494
   15091     184.6387
   15092     186.5243
   15093     188.2705
   15094     190.0036
   15095     184.5938
   15096     178.8919
   15097     179.2706
   15098     177.4816
   15099     173.2146
   15100     170.2170
   15101     170.3377
   15102     169.2772
   15103     168.6778
   15104     167.2635
   15105     168.5210
   15106     171.8674
   15107     173.0238
   15108     172.8181
   15109     172.7615
   15110     174.7318
   15111     179.9958
   15112     177.0661
   15113     177.7358
   15114     177.7507
   15115     182.2245
   15116     178.6512
   15117     178.5380
   15118     182.9273
   15119     181.1300
   15120     181.6967
   15121     182.8399
   15122     179.5304
   15123     178.9693
   15124     178.8900
   15125     177.0153
   15126     179.3935
   15127     179.2575
   15128     180.5644
   15129     179.5807
   15130     183.2565
   15131     181.9266
   15132     184.4742
   15133     184.0518
   15134     183.6405
   15135     185.6190
   15136     187.4132
   15137     188.1247
   15138     188.9357
   15139     190.6047
   15140     189.2117
   15141     183.7320
   15142     182.5197
   15143     183.5212
   15144     183.1350
   15145     182.5090
   15146     184.3264
   15147     185.0132
   15148     186.0075
   15149     188.1009
   15150     189.7189
   15151     190.7042
   15152     188.7632
   15153     187.8663
   15154     186.1379
   15155     185.7809
   15156     183.1393
   15157     183.7939
   15158     185.5540
   15159     184.4724
   15160     188.0630
   15161     188.2251
   15162     189.2595
   15163     189.7073
   15164     187.1920
   15165     189.7584
   15166     190.3907
   15167     191.7817
   15168     191.0886
   15169     191.5488
   15170     191.9199
   15171     191.1024
   15172     191.9301
   15173     191.9462
   15174     190.6464
   15175     191.6299
   15176     191.4021
   15177     189.8264
   15178     189.1076
   15179     182.2103
   15180     180.8182
   15181     180.7052
   15182     181.4383
   15183     171.8078
   15184     165.2813
   15185     163.9029
   15186     163.2748
   15187     163.3751
   15188     158.5053
   15189     155.8502
   15190     154.7630
   15191     151.0468
   15192     152.0815
   15193     151.9964
   15194     150.7589
   15195     147.6174
   15196     146.2526
   15197     147.1144
   15198     149.6097
   15199     154.0677
   15200     157.8057
   15201     161.1089
   15202     159.5579
   15203     159.8797
   15204     158.6150
   15205     154.9368
   15206     154.9766
   15207     152.9922
   15208     153.0446
   15209     151.2029
   15210     149.6549
   15211     144.7883
   15212     145.1083
   15213     143.0774
   15214     140.7840
   15215     146.4201
   15216     151.6780
   15217     151.1896
   15218     152.8084
   15219     150.1441
   15220     147.1321
   15221     148.1599
   15222     147.7535
   15223     145.1979
   15224     144.6290
   15225     142.4910
   15226     138.5872
   15227     142.7205
   15228     146.2314
   15229     148.4059
   15230     151.2215
   15231     156.4969
   15232     155.9186
   15233     158.2453
   15234     159.5491
   15235     157.3757
   15236     156.6385
   15237     162.1052
   15238     163.1307
   15239     162.9138
   15240     165.8798
   15241     168.2805
   15242     170.0004
   15243     171.9940
   15244     171.2357
   15245     178.5220
   15246     179.8885
   15247     182.6307
   15248     187.1918
   15249     185.9697
   15250     183.0820
   15251     183.6264
   15252     181.9080
   15253     183.3228
   15254     181.3609
   15255     180.8190
   15256     180.1009
   15257     181.7351
   15258     183.6988
   15259     184.4835
   15260     183.3389
   15261     186.0338
   15262     187.5741
   15263     186.7788
   15264     187.0924
   15265     192.2002
   15266     187.2976
   15267     191.1480
   15268     191.9582
   15269     187.6711
   15270     188.1991
   15271     192.3708
   15272     190.4960
   15273     193.2341
   15274     192.3254
   15275     190.9583
   15276     193.0445
   15277     195.8790
   15278     197.4086
   15279     193.8410
   15280     193.7822
   15281     193.2752
   15282     192.1845
   15283     197.1119
   15284     190.8139
   15285     187.5187
   15286     189.5562
   15287     191.1879
   15288     188.9435
   15289     190.8503
   15290     194.6694
   15291     193.7622
   15292     194.6652
   15293     194.7864
   15294     192.5206
   15295     194.7531
   15296     194.0416
   15297     196.3581
   15298     194.0015
   15299     194.8434
   15300     194.4796
   15301     199.1444
   15302     201.0908
   15303     200.2628
   15304     199.0555
   15305     199.2553
   15306     197.0132
   15307     198.8736
   15308     197.3154
   15309     198.3028
   15310     199.8285
   15311     200.8698
   15312     199.3490
   15313     198.8912
   15314     198.6080
   15315     196.2508
   15316     193.2261
   15317     192.6920
   15318     188.7678
   15319     185.5769
   15320     185.4070
   15321     186.0792
   15322     183.8777
   15323     180.0471
   15324     185.4994
   15325     185.0843
   15326     185.6192
   15327     183.3867
   15328     184.4991
   15329     183.1397
   15330     180.9723
   15331     182.8982
   15332     184.5547
   15333     186.2168
   15334     185.1084
   15335     187.3171
   15336     189.2889
   15337     189.7258
   15338     190.6824
   15339     191.3242
   15340     191.9740
   15341     197.0322
   15342     196.9457
   15343     198.6204
   15344     194.0751
   15345     194.5668
   15346     195.3847
   15347     195.6422
   15348     189.9434
   15349     184.5404
   15350     183.3006
   15351     184.6482
   15352     182.9736
   15353     186.0818
   15354     180.2451
   15355     178.7122
   15356     176.5776
   15357     173.7692
   15358     173.5075
   15359     172.1796
   15360     169.2330
   15361     169.0934
   15362     165.6291
   15363     165.8195
   15364     162.2412
   15365     162.9683
   15366     164.3070
   15367     165.5106
   15368     167.0508
   15369     164.7608
   15370     163.6833
   15371     166.1242
   15372     168.1594
   15373     167.7590
   15374     168.2497
   15375     165.6707
   15376     164.8580
   15377     164.5162
   15378     162.6464
   15379     164.4490
   15380     162.6388
   15381     160.9714
   15382     160.7739
   15383     163.4187
   15384     163.0431
   15385     161.5546
   15386     158.1563
   15387     161.7203
   15388     160.7993
   15389     158.4857
   15390     157.4418
   15391     159.1215
   15392     156.4302
   15393     157.4382
   15394     155.2787
   15395     158.7382
   15396     155.3181
   15397     156.0268
   15398     154.1865
   15399     153.1264
   15400     150.9264
   15401     153.0102
   15402     155.6350
   15403     155.4885
   15404     156.7193
   15405     154.3399
   15406     157.7380
   15407     159.7738
   15408     160.4734
   15409     159.3094
   15410     157.1983
   15411     154.3154
   15412     154.7076
   15413     149.9088
   15414     152.5803
   15415     152.6171
   15416     154.1607
   15417     153.2803
   15418     153.9037
   15419     151.3910
   15420     152.5121
   15421     153.1305
   15422     152.2869
   15423     151.4344
   15424     146.7008
   15425     144.6807
   15426     148.3207
   15427     144.6447
   15428     146.3839
   15429     143.3387
   15430     145.7364
   15431     143.3832
   15432     144.6966
   15433     145.0003
   15434     151.0879
   15435     151.6083
   15436     156.0277
   15437     156.7931
   15438     155.4296
   15439     160.8290
   15440     160.8971
   15441     166.3362
   15442     166.5044
   15443     163.4446
   15444     161.2382
   15445     164.5138
   15446     164.8212
   15447     164.3278
   15448     163.1458
   15449     164.2951
   15450     168.1296
   15451     164.8056
   15452     163.0952
   15453     161.2826
   15454     161.0256
   15455     157.3941
   15456     157.0615
   15457     157.1653
   15458     155.9552
   15459     151.7057
   15460     148.2602
   15461     143.2832
   15462     141.3359
   15463     139.7968
   15464     136.4398
   15465     136.3072
   15466     129.1956
   15467     128.8267
   15468     124.7208
   15469     124.8836
   15470     125.4830
   15471     123.7327
   15472     121.8109
   15473     120.7439
   15474     114.5400
   15475     118.0064
   15476     117.7946
   15477     116.4913
   15478     115.3622
   15479     110.5084
   15480     108.8228
   15481     103.7407
   15482     105.0539
   15483     101.2398
   15484      97.0073
   15485      96.1931
   15486      97.8968
   15487      99.7647
   15488      97.9599
   15489      99.5809
   15490      98.1144
   15491     102.3840
   15492      99.3782
   15493      97.8497
   15494      96.1492
   15495      95.1656
   15496      92.9488
   15497      92.6864
   15498      93.5674
   15499      93.3996
   15500      95.8768
   15501      93.8651
   15502      95.6356
   15503      97.2627
   15504      95.1329
   15505      95.7163
   15506      96.1605
   15507      97.6249
   15508      99.5366
   15509      97.6969
   15510      95.9481
   15511      95.2394
   15512      94.8962
   15513      96.0835
   15514      96.7758
   15515      98.4556
   15516      97.5199
   15517     101.1973
   15518     103.1820
   15519     105.3246
   15520     104.1060
   15521     107.4970
   15522     104.5585
   15523      99.6825
   15524      98.6180
   15525      93.7356
   15526      89.5450
   15527      90.0195
   15528      95.2041
   15529      88.7121
   15530      91.3780
   15531      86.8512
   15532      88.1981
   15533      86.1908
   15534      87.3370
   15535      86.0597
   15536      82.1902
   15537      83.7736
   15538      82.7079
   15539      76.6120
   15540      77.8355
   15541      78.6803
   15542      79.9526
   15543      82.1851
   15544      82.5889
   15545      83.7530
   15546      80.5000
   15547      86.9266
   15548      87.8724
   15549      84.3568
   15550      85.9771
   15551      83.2088
   15552      86.5250
   15553      87.8085
   15554      89.7843
   15555      97.0378
   15556      99.0199
   15557     100.1099
   15558     100.4448
   15559     105.0598
   15560     105.8785
   15561     101.6593
   15562      99.2453
   15563      99.3938
   15564      99.1664
   15565      97.4535
   15566      97.6624
   15567      99.5081
   15568     102.0687
   15569      99.8459
   15570      98.0150
   15571      98.9096
   15572     100.5230
   15573     101.2399
   15574     106.0169
   15575     103.6851
   15576     110.0003
   15577     109.6924
   15578     111.3244
   15579     111.2965
   15580     108.7241
   15581     112.3485
   15582     115.8317
   15583     115.1468
   15584     111.3713
   15585     115.3422
   15586     116.7789
   15587     115.1380
   15588     119.7877
   15589     127.3132
   15590     127.6698
   15591     129.0647
   15592     131.0462
   15593     132.8782
   15594     130.9990
   15595     130.0870
   15596     126.9217
   15597     125.6797
   15598     126.0170
   15599     120.8664
   15600     124.6753
   15601     119.0043
   15602     116.9836
   15603     115.6302
   15604     113.1560
   15605     113.1748
   15606     112.4307
   15607     110.5275
   15608     115.9419
   15609     119.0149
   15610     116.5951
   15611     115.8589
   15612     115.4050
   15613     117.5312
   15614     120.9323
   15615     121.2960
   15616     122.1249
   15617     116.2141
   15618     115.7084
   15619     114.2347
   15620     115.5113
   15621     115.1256
   15622     117.8098
   15623     116.8057
   15624     115.6885
   15625     115.9642
   15626     115.1329
   15627     113.9829
   15628     109.1440
   15629     106.9156
   15630     107.8068
   15631     109.6742
   15632     108.7243
   15633     101.7250
   15634     102.8496
   15635     103.6442
   15636     102.0830
   15637     104.1943
   15638     100.9679
   15639     101.0402
   15640     106.1580
   15641     103.3714
   15642     107.4144
   15643     104.0479
   15644     104.1653
   15645     103.4432
   15646     101.3098
   15647      98.9737
   15648      98.1290
   15649      97.3989
   15650      99.3363
   15651      99.5568
   15652      99.2371
   15653      94.9045
   15654      95.3170
   15655     100.6101
   15656      96.4422
   15657      97.8343
   15658     101.1541
   15659     103.3242
   15660     106.5759
   15661     106.0766
   15662     102.3197
   15663     102.3241
   15664     105.9951
   15665     109.0862
   15666     109.7217
   15667     110.7919
   15668     114.1874
   15669     119.8475
   15670     120.6814
   15671     117.1112
   15672     117.5060
   15673     120.2831
   15674     117.6329
   15675     119.1382
   15676     120.1907
   15677     115.7297
   15678     114.5038
   15679     112.3172
   15680     112.4310
   15681     107.4781
   15682     103.0779
   15683     105.0088
   15684     102.8838
   15685     102.5783
   15686     102.6579
   15687     103.6642
   15688     104.7803
   15689     110.3507
   15690     108.2695
   15691     108.7478
   15692     108.8628
   15693     106.1336
   15694     110.0639
   15695     108.3063
   15696     104.8767
   15697     101.2565
   15698     104.3482
   15699     107.1462
   15700     103.9847
   15701     100.0177
   15702      96.3409
   15703      94.8484
   15704      97.5963
   15705      96.5944
   15706     100.2499
   15707     104.3648
   15708     102.6917
   15709     101.7507
   15710     104.1459
   15711      99.9773
   15712     100.0414
   15713      99.5600
   15714     101.4729
   15715      97.7614
   15716      99.6550
   15717      99.4208
   15718     101.2361
   15719     100.2129
   15720     101.5816
   15721     100.3633
   15722      97.2180
   15723      98.5789
   15724      99.5113
   15725     101.4129
   15726     101.1741
   15727      97.6161
   15728      94.1683
   15729      94.4037
   15730      91.5413
   15731      94.0968
   15732      94.8381
   15733      96.2609
   15734      98.5357
   15735     101.7841
   15736     103.7755
   15737     101.2920
   15738     104.9965
   15739     105.4631
   15740     105.9359
   15741     104.7878
   15742      99.9649
   15743      98.3477
   15744      98.0575
   15745     100.1261
   15746      98.1528
   15747      96.9461
   15748      94.2508
   15749      93.7669
   15750      93.6205
   15751      95.4152
   15752      96.2362
   15753      97.5944
   15754     100.3963
   15755     103.7784
   15756     103.5170
   15757     103.9253
   15758      99.5709
   15759      98.3582
   15760      95.9730
   15761      98.2815
   15762     103.7847
   15763     104.4778
   15764     100.6448
   15765      97.1054
   15766      98.3952
   15767      95.2003
   15768      94.1864
   15769      97.7616
   15770      95.4541
   15771      95.7855
   15772      93.6894
   15773      95.3074
   15774      95.2871
   15775      95.4173
   15776     102.2507
   15777     103.1241
   15778     103.8103
   15779     101.5991
   15780     104.7407
   15781     101.5174
   15782     102.5186
   15783     104.1536
   15784     103.1317
   15785     103.6852
   15786     105.0382
   15787     101.9906
   15788      97.1999
   15789      95.3398
   15790      95.1425
   15791      90.7629
   15792      88.4337
   15793      88.2483
   15794      87.7038
   15795      87.1704
   15796      91.6327
   15797      89.1748
   15798      89.6171
   15799      91.7698
   15800      90.5026
   15801      90.6404
   15802      90.1901
   15803      85.9246
   15804      92.1054
   15805      88.5568
   15806      90.3437
   15807      85.6940
   15808      81.2236
   15809      84.2340
   15810      81.7616
   15811      82.4289
   15812      85.6497
   15813      84.6085
   15814      86.1494
   15815      81.0158
   15816      80.8203
   15817      80.3338
   15818      77.1257
   15819      81.6033
   15820      83.7813
   15821      84.8505
   15822      91.5000
   15823      95.8541
   15824      97.8580
   15825      97.0552
   15826      97.8906
   15827      98.2654
   15828     101.5370
   15829      97.8210
   15830     103.8842
   15831      99.9916
   15832      97.2362
   15833      98.2366
   15834     102.2515
   15835     101.9720
   15836     102.0757
   15837      94.3562
   15838      94.7042
   15839      94.2955
   15840      91.9011
   15841      89.2871
   15842      85.9338
   15843      82.8713
   15844      80.5385
   15845      85.4572
   15846      83.4473
   15847      80.8137
   15848      80.5999
   15849      78.9326
   15850      76.1424
   15851      76.1286
   15852      77.8516
   15853      77.2666
   15854      78.0488
   15855      77.4902
   15856      72.8364
   15857      79.3048
   15858      78.0317
   15859      71.7007
   15860      74.1332
   15861      75.2855
   15862      73.4353
   15863      77.6181
   15864      87.4480
   15865      81.2648
   15866      77.7922
   15867      79.1482
   15868      76.9632
   15869      77.2872
   15870      76.6327
   15871      74.6738
   15872      74.9079
   15873      72.6900
   15874      73.0133
   15875      74.9826
   15876      78.8015
   15877      85.7829
   15878      82.7029
   15879      78.0134
   15880      75.4348
   15881      80.7593
   15882      84.8480
   15883      79.0950
   15884      84.7773
   15885      80.8462
   15886      78.7902
   15887      76.7482
   15888      75.7738
   15889      77.6511
   15890      75.7501
   15891      77.2017
   15892      72.3219
   15893      74.2413
   15894      71.7717
   15895      71.3431
   15896      71.7299
   15897      75.5873
   15898      78.3813
   15899      80.9208
   15900      84.4359
   15901      81.6031
   15902      87.2849
   15903      90.5691
   15904      83.8026
   15905      86.8006
   15906      85.6881
   15907      84.9048
   15908      83.8991
   15909      87.0033
   15910      86.0600
   15911      86.9438
   15912      88.1902
   15913      81.0545
   15914      78.8449
   15915      83.4679
   15916      80.4527
   15917      78.5597
   15918      80.3329
   15919      74.7061
   15920      74.4297
   15921      70.8421
   15922      67.0914
   15923      67.5969
   15924      73.0627
   15925      72.8557
   15926      75.9684
   15927      82.4703
   15928      84.4368
   15929      88.4253
   15930      87.9136
   15931      93.3384
   15932      91.3499
   15933      93.2922
   15934      92.5115
   15935      90.9487
   15936      97.5587
   15937      98.7261
   15938      99.2811
   15939     102.1938
   15940     103.9673
   15941      99.4344
   15942      91.9223
   15943      87.8791
   15944      90.6389
   15945      83.6932
   15946      90.3386
   15947      89.5086
   15948      87.7782
   15949      91.7243
   15950      86.1599
   15951      94.0081
   15952      93.9052
   15953      95.8770
   15954      94.1796
   15955      93.3198
   15956      95.9400
   15957      95.1687
   15958      95.9222
   15959      98.3254
   15960      96.4799
   15961      97.3808
   15962     100.5603
   15963     100.9499
   15964      98.8974
   15965     100.3085
   15966      96.6054
   15967      97.3170
   15968     104.2252
   15969     102.8110
   15970     103.8314
   15971     101.7965
   15972     101.3012
   15973     101.6037
   15974      97.7501
   15975      93.9079
   15976      95.4558
   15977      90.6695
   15978      91.6133
   15979      90.8652
   15980      88.3696
   15981      90.6352
   15982      95.7289
   15983      94.6748
   15984      96.5832
   15985      99.2884
   15986     101.8139
   15987      99.0315
   15988     100.5988
   15989     107.8735
   15990     102.6284
   15991     100.4649
   15992     102.6606
   15993     103.4955
   15994     103.1654
   15995     108.7547
   15996     107.9964
   15997     105.4893
   15998     105.2783
   15999     105.8351
   16000     107.1093
   16001     109.9001
   16002     117.1161
   16003     116.7293
   16004     119.7530
   16005     117.4088
   16006     121.8250
   16007     122.9079
   16008     128.4732
   16009     129.0050
   16010     130.9531
   16011     134.3559
   16012     135.7006
   16013     140.9634
   16014     140.5006
   16015     136.8969
   16016     133.5464
   16017     135.5084
   16018     138.5442
   16019     137.0736
   16020     135.1453
   16021     140.2800
   16022     138.8624
   16023     135.6621
   16024     135.3470
   16025     136.2371
   16026     132.0469
   16027     130.3246
   16028     129.0319
   16029     128.2091
   16030     123.5361
   16031     124.9302
   16032     124.4223
   16033     117.2592
   16034     116.5005
   16035     116.3001
   16036     114.1243
   16037     109.4959
   16038     102.5483
   16039     103.8071
   16040     102.8573
   16041     100.4868
   16042      97.3383
   16043      97.8863
   16044      97.5536
   16045      95.8399
   16046      97.4782
   16047      98.3576
   16048     101.2031
   16049     101.7456
   16050      99.7762
   16051      98.3404
   16052     107.0247
   16053     105.9401
   16054     107.0409
   16055     108.9930
   16056     109.1425
   16057     105.8919
   16058     101.9614
   16059      98.5373
   16060      94.9392
   16061      93.5111
   16062      95.3264
   16063      98.8211
   16064     101.6574
   16065      99.7773
   16066     100.1376
   16067     100.9536
   16068     100.1693
   16069     102.6842
   16070     104.1870
   16071     107.8111
   16072     110.4632
   16073     108.0749
   16074     112.2357
   16075     110.2642
   16076     111.3185
   16077     115.8793
   16078     113.0466
   16079     116.6710
   16080     118.4522
   16081     118.7392
   16082     122.8923
   16083     121.9406
   16084     122.4093
   16085     122.9353
   16086     123.9416
   16087     126.9207
   16088     120.9330
   16089     123.3574
   16090     117.7587
   16091     117.8215
   16092     119.4532
   16093     118.7050
   16094     116.7897
   16095     117.8354
   16096     115.9913
   16097     119.4379
   16098     122.0095
   16099     117.7219
   16100     115.0374
   16101     115.2109
   16102     114.6005
   16103     114.1261
   16104     118.4419
   16105     121.5947
   16106     115.2607
   16107     111.7745
   16108     111.3734
   16109     113.6032
   16110     107.2566
   16111     109.7301
   16112     109.4329
   16113     108.1876
   16114     111.0137
   16115     106.3806
   16116     106.0599
   16117     108.7793
   16118     100.0939
   16119     101.2907
   16120     101.0980
   16121      97.9724
   16122      97.5336
   16123      96.2383
   16124      96.6118
   16125     101.0230
   16126     103.4190
   16127      99.9991
   16128     100.2037
   16129     106.2149
   16130     111.4761
   16131     109.9519
   16132     108.8978
   16133     109.0421
   16134     112.2727
   16135     112.8591
   16136     114.1768
   16137     111.3886
   16138     112.2260
   16139     110.0301
   16140     105.3687
   16141     105.5016
   16142     107.0880
   16143     106.3904
   16144     109.5818
   16145     110.7653
   16146     103.5640
   16147     104.3071
   16148     106.4507
   16149     104.4382
   16150     102.1771
   16151     103.1321
   16152      99.7909
   16153      98.6081
   16154      98.0905
   16155      98.3160
   16156      97.9213
   16157     100.4406
   16158     102.1248
   16159     103.0578
   16160     107.1164
   16161     114.0768
   16162     117.8167
   16163     113.5353
   16164     115.8521
   16165     118.2988
   16166     116.0356
   16167     112.3793
   16168     112.5837
   16169     110.5505
   16170     107.4237
   16171     105.7412
   16172     106.4335
   16173     102.7312
   16174     102.0186
   16175      99.9982
   16176      95.4860
   16177      96.6516
   16178      95.7424
   16179      90.9305
   16180      85.6778
   16181      82.8796
   16182      86.2506
   16183      83.1758
   16184      88.3298
   16185      92.1173
   16186      94.0696
   16187      95.1413
   16188      96.0059
   16189      98.2152
   16190      95.6829
   16191      92.8044
   16192      95.2712
   16193      96.2558
   16194      97.0136
   16195      92.8248
   16196      90.6305
   16197      91.5512
   16198      86.8862
   16199      84.3384
   16200      82.7403
   16201      80.5737
   16202      78.5155
   16203      80.3545
   16204      76.8736
   16205      81.6415
   16206      87.9667
   16207      93.8975
   16208      96.4000
   16209      98.5269
   16210      94.7119
   16211      96.6449
   16212      98.9846
   16213     100.3603
   16214      99.2185
   16215     105.1189
   16216     109.1268
   16217     113.8629
   16218     112.7438
   16219     114.8611
   16220     120.9372
   16221     113.4672
   16222     114.9525
   16223     113.3232
   16224     117.5681
   16225     114.2044
   16226     111.2127
   16227     109.9719
   16228     110.7017
   16229     112.0235
   16230     111.1251
   16231     108.0223
   16232     108.5455
   16233     105.7093
   16234     104.0707
   16235     102.0116
   16236     102.2703
   16237     104.5689
   16238     105.0680
   16239     104.8759
   16240     104.9970
   16241     105.4033
   16242     102.8307
   16243     100.3559
   16244     105.3609
   16245     102.7418
   16246     102.4262
   16247     108.8827
   16248     105.7680
   16249     104.1756
   16250     102.9193
   16251     104.6512
   16252     103.8619
   16253     103.5859
   16254     104.4995
   16255     107.1143
   16256     104.8211
   16257     105.8982
   16258     102.4501
   16259      99.3493
   16260      99.6453
   16261     100.4910
   16262     103.3008
   16263      99.4799
   16264      96.0276
   16265      94.0718
   16266      92.9170
   16267      99.7833
   16268      94.6330
   16269      93.9088
   16270      93.4354
   16271      95.0302
   16272      94.8264
   16273      93.6148
   16274      94.5344
   16275      99.3204
   16276      95.8975
   16277      96.5006
   16278      99.1969
   16279     102.5046
   16280     105.9724
   16281     102.0670
   16282     102.5106
   16283     102.3802
   16284     106.6873
   16285     104.7103
   16286     105.3847
   16287     101.9242
   16288     101.5538
   16289      93.3835
   16290      92.8916
   16291      87.8213
   16292      84.4842
   16293      84.5916
   16294      81.7575
   16295      81.6033
   16296      77.9016
   16297      78.2477
   16298      78.9867
   16299      79.0704
   16300      83.6904
   16301      87.3807
   16302      89.2292
   16303      93.1194
   16304      88.3043
   16305      85.0666
   16306      90.5818
   16307      90.3583
   16308      92.5864
   16309      91.3317
   16310      95.8390
   16311      95.2297
   16312      96.2294
   16313      98.3944
   16314     100.6049
   16315     103.4622
   16316     104.5562
   16317     104.6469
   16318      94.8971
   16319      91.5001
   16320      82.3816
   16321      76.2221
   16322      75.5686
   16323      77.6588
   16324      82.1063
   16325      78.3127
   16326      78.9722
   16327      79.9835
   16328      77.6745
   16329      81.3992
   16330      82.3654
   16331      83.9279
   16332      82.3150
   16333      77.5684
   16334      71.5927
   16335      68.9710
   16336      65.6875
   16337      68.2438
   16338      69.9629
   16339      64.7063
   16340      66.4095
   16341      65.7419
   16342      66.8620
   16343      67.2285
   16344      68.1092
   16345      67.8050
   16346      70.2889
   16347      70.1935
   16348      67.4792
   16349      66.4385
   16350      64.7951
   16351      65.5920
   16352      63.2292
   16353      66.4471
   16354      63.6202
   16355      67.1104
   16356      71.9951
   16357      77.6949
   16358      81.2546
   16359      77.6493
   16360      79.4102
   16361      77.2187
   16362      77.7745
   16363      79.5689
   16364      79.3360
   16365      79.0213
   16366      81.8656
   16367      78.4309
   16368      82.4290
   16369      85.1007
   16370      85.5950
   16371      88.5856
   16372      89.9795
   16373      90.2214
   16374      85.3781
   16375      83.5249
   16376      82.7561
   16377      80.0068
   16378      75.1410
   16379      72.8925
   16380      72.9271
   16381      71.6391
   16382      71.1223
   16383      71.3477
   16384      74.5083
   16385      75.2118
   16386      67.3125
   16387      68.2714
   16388      65.3515
   16389      60.7483
   16390      64.6685
   16391      57.5915
   16392      56.5723
   16393      56.0784
   16394      58.9159
   16395      58.1219
   16396      62.6692
   16397      63.7948
   16398      61.4830
   16399      63.0426
   16400      59.7230
   16401      58.2201
   16402      58.7759
   16403      58.5673
   16404      57.3492
   16405      56.8411
   16406      58.7680
   16407      59.7929
   16408      61.6543
   16409      66.7254
   16410      71.2371
   16411      74.7444
   16412      71.6401
   16413      76.7217
   16414      80.6784
   16415      80.2915
   16416      84.7609
   16417      83.6990
   16418      83.7357
   16419      85.3293
   16420      86.7978
   16421      89.6269
   16422      81.8256
   16423      81.6525
   16424      79.5393
   16425      79.4238
   16426      76.2446
   16427      82.1012
   16428      79.2812
   16429      76.6451
   16430      76.7027
   16431      76.4163
   16432      76.9973
   16433      76.2169
   16434      81.4903
   16435      81.4047
   16436      80.0753
   16437      77.6069
   16438      82.1098
   16439      82.5975
   16440      81.6005
   16441      79.1859
   16442      80.9438
   16443      82.2495
   16444      83.3508
   16445      80.2850
   16446      78.1732
   16447      79.3483
   16448      80.6489
   16449      81.2661
   16450      86.5147
   16451      85.7276
   16452      87.1068
   16453      85.5864
   16454      84.6193
   16455      84.7048
   16456      82.7115
   16457      80.4567
   16458      83.1555
   16459      83.6204
   16460      80.9507
   16461      81.7460
   16462      82.5088
   16463      82.8383
   16464      83.6868
   16465      85.2963
   16466      90.6853
   16467      90.3837
   16468      88.0664
   16469      84.8037
   16470      86.1158
   16471      87.5973
   16472      89.1851
   16473      88.3108
   16474      92.6821
   16475      93.9359
   16476      97.3640
   16477      99.1387
   16478     100.8815
   16479     103.3693
   16480     103.4948
   16481      99.2508
   16482      95.5361
   16483      95.9313
   16484      95.8485
   16485      96.9075
   16486      96.5818
   16487      94.8413
   16488      96.1808
   16489      95.9749
   16490      97.3502
   16491      99.9409
   16492      99.8657
   16493     103.1174
   16494      99.0936
   16495     102.7276
   16496     104.4504
   16497     101.6469
   16498     106.5984
   16499     104.4923
   16500     108.0588
   16501     109.5836
   16502     109.5569
   16503     114.7697
   16504     117.4888
   16505     120.3949
   16506     120.0811
   16507     119.5557
   16508     118.5437
   16509     116.1462
   16510     116.0837
   16511     111.2582
   16512     110.5818
   16513     117.3937
   16514     119.6480
   16515     115.3790
   16516     115.6045
   16517     114.6540
   16518     112.2039
   16519     111.7882
   16520     117.5060
   16521     118.9279
   16522     126.6717
   16523     128.0343
   16524     133.4272
   16525     130.0695
   16526     126.7972
   16527     128.5864
   16528     125.2304
   16529     131.4610
   16530     131.9087
   16531     133.2356
   16532     131.1864
   16533     125.7470
   16534     128.9136
   16535     121.5195
   16536     122.5704
   16537     128.3577
   16538     128.5288
   16539     126.1073
   16540     126.9207
   16541     126.0025
   16542     127.9501
   16543     129.2285
   16544     128.3505
   16545     126.9107
   16546     129.5842
   16547     130.7933
   16548     134.6530
   16549     137.3114
   16550     141.1696
   16551     138.9941
   16552     134.3540
   16553     132.6737
   16554     136.7343
   16555     135.2619
   16556     136.8961
   16557     134.4300
   16558     138.5401
   16559     138.4989
   16560     136.6185
   16561     134.8617
   16562     136.4596
   16563     133.5126
   16564     137.9226
   16565     141.6664
   16566     142.0003
   16567     140.4173
   16568     137.7239
   16569     137.7531
   16570     136.7691
   16571     135.2999
   16572     135.3498
   16573     137.7238
   16574     136.4515
   16575     135.2732
   16576     128.4669
   16577     131.4156
   16578     129.0998
   16579     125.6369
   16580     123.5405
   16581     121.4777
   16582     116.7373
   16583     113.8670
   16584     114.5407
   16585     111.0545
   16586     108.1687
   16587     107.7978
   16588     108.4326
   16589     105.3747
   16590     104.9884
   16591     110.3413
   16592     105.7315
   16593     101.7040
   16594      99.6733
   16595      95.0242
   16596      93.6367
   16597      92.8222
   16598      95.0541
   16599      97.6059
   16600     103.0924
   16601     104.4716
   16602     104.0013
   16603     104.6490
   16604     107.0965
   16605     110.4864
   16606     111.5942
   16607     110.9943
   16608     108.0371
   16609     111.1341
   16610     110.9912
   16611     111.7777
   16612     114.2179
   16613     110.8522
   16614     115.5688
   16615     108.9107
   16616     107.2589
   16617     107.0863
   16618     105.7478
   16619     107.5145
   16620     106.6591
   16621     109.3879
   16622     110.8830
   16623     111.7152
   16624     113.9305
   16625     111.9001
   16626     115.7421
   16627     117.7508
   16628     119.0281
   16629     125.4012
   16630     123.0942
   16631     122.2516
   16632     121.8286
   16633     119.9096
   16634     119.0733
   16635     118.8571
   16636     117.8259
   16637     120.6068
   16638     119.7583
   16639     119.2031
   16640     120.1267
   16641     119.7258
   16642     117.8773
   16643     117.5824
   16644     116.4468
   16645     117.9885
   16646     115.4954
   16647     115.5825
   16648     115.6397
   16649     115.4492
   16650     112.2567
   16651     109.9947
   16652     111.3493
   16653     108.6847
   16654     109.2671
   16655     110.2310
   16656     110.3344
   16657     112.9273
   16658     113.4933
   16659     115.9262
   16660     120.5455
   16661     120.8472
   16662     120.9453
   16663     121.7553
   16664     121.7863
   16665     123.2731
   16666     123.6788
   16667     119.2206
   16668     122.8493
   16669     121.8821
   16670     124.7360
   16671     125.5320
   16672     123.3783
   16673     125.4013
   16674     124.6217
   16675     124.8983
   16676     125.0169
   16677     126.9338
   16678     127.4964
   16679     130.0503
   16680     130.9871
   16681     128.4754
   16682     130.8511
   16683     133.0702
   16684     131.6548
   16685     133.0835
   16686     129.9992
   16687     128.7430
   16688     126.5516
   16689     128.3534
   16690     127.5465
   16691     126.7302
   16692     126.2634
   16693     123.5402
   16694     123.5267
   16695     123.8004
   16696     122.1959
   16697     121.7708
   16698     123.9442
   16699     126.4743
   16700     128.0540
   16701     122.2652
   16702     125.0695
   16703     123.5204
   16704     121.3785
   16705     117.1992
   16706     119.1127
   16707     123.7028
   16708     126.6136
   16709     128.3686
   16710     132.9424
   16711     132.2037
   16712     133.2045
   16713     132.6221
   16714     135.1034
   16715     132.0929
   16716     127.9886
   16717     127.1474
   16718     124.4140
   16719     123.5028
   16720     122.3176
   16721     126.9965
   16722     124.4954
   16723     120.4693
   16724     121.1567
   16725     118.9647
   16726     120.3902
   16727     121.5886
   16728     117.7389
   16729     114.8948
   16730     112.2618
   16731     113.5069
   16732     112.9780
   16733     115.2570
   16734     114.4846
   16735     117.4112
   16736     119.6755
   16737     116.5054
   16738     120.5059
   16739     121.5083
   16740     123.5256
   16741     123.9968
   16742     122.4632
   16743     124.0162
   16744     125.7104
   16745     127.6831
   16746     125.2109
   16747     127.3040
   16748     128.6014
   16749     124.4414
   16750     124.2146
   16751     120.1528
   16752     119.7143
   16753     121.4428
   16754     123.1014
   16755     124.3040
   16756     120.9193
   16757     121.9192
   16758     120.3815
   16759     117.2882
   16760     112.3893
   16761     111.8032
   16762     105.5839
   16763     101.7249
   16764      99.3827
   16765      97.4671
   16766      97.1306
   16767      98.7827
   16768     101.1457
   16769     104.5905
   16770     106.0345
   16771     105.7116
   16772     106.6829
   16773     107.0774
   16774     104.8696
   16775     106.4661
   16776     106.6353
   16777     100.6838
   16778     101.6216
   16779     100.0323
   16780     100.7679
   16781      99.9610
   16782     101.2199
   16783     101.7855
   16784     101.6971
   16785     104.0877
   16786     103.1864
   16787     108.1190
   16788     108.9134
   16789     110.5750
   16790     113.1381
   16791     115.6960
   16792     117.7466
   16793     118.1016
   16794     115.4397
   16795     111.8637
   16796     113.5052
   16797     112.3900
   16798     109.2716
   16799     108.1073
   16800     110.9221
   16801     110.2328
   16802     109.1727
   16803     108.5913
   16804     109.3129
   16805     111.1461
   16806     108.8838
   16807     111.7233
   16808     114.2747
   16809     110.7950
   16810     114.2952
   16811     114.1023
   16812     113.2054
   16813     112.7816
   16814     113.9369
   16815     113.2670
   16816     113.7205
   16817     114.6876
   16818     114.9639
   16819     114.7126
   16820     114.0983
   16821     111.3436
   16822     110.0270
   16823     109.8031
   16824     107.4550
   16825     108.2341
   16826     109.9451
   16827     105.8692
   16828     103.9965
   16829     106.6450
   16830     107.8442
   16831     106.0408
   16832     100.1466
   16833      98.6867
   16834     100.0115
   16835     101.2800
   16836     100.8041
   16837      98.1105
   16838      95.0034
   16839      88.2163
   16840      87.6724
   16841      85.7227
   16842      79.5948
   16843      85.0648
   16844      84.7435
   16845      79.6379
   16846      79.5640
   16847      80.7249
   16848      80.1205
   16849      80.7950
   16850      80.3709
   16851      80.5523
   16852      78.4686
   16853      74.7302
   16854      76.6776
   16855      77.2189
   16856      76.4483
   16857      74.5460
   16858      72.2837
   16859      68.8827
   16860      68.4660
   16861      71.5489
   16862      75.0197
   16863      77.9033
   16864      77.9978
   16865      82.5241
   16866      85.8017
   16867      90.8430
   16868      96.1353
   16869     101.2285
   16870     105.3297
   16871     107.9472
   16872     110.6014
   16873     114.7021
   16874     113.1027
   16875     112.8374
   16876     112.0328
   16877     112.6192
   16878     113.4464
   16879     113.5934
   16880     111.5192
   16881     112.5446
   16882     112.4639
   16883     111.5762
   16884     109.8445
   16885     105.8927
   16886     102.9159
   16887     101.5600
   16888      99.1818
   16889      99.0366
   16890      97.7835
   16891      96.4032
   16892      95.9820
   16893      96.8787
   16894      96.7628
   16895     100.1226
   16896     100.9507
   16897     102.0095
   16898     104.7256
   16899     105.3421
   16900     103.6348
   16901     103.1169
   16902     100.0326
   16903     106.1618
   16904     106.0438
   16905     105.4689
   16906     108.2707
   16907     112.1653
   16908     111.8696
   16909     110.2958
   16910     105.9474
   16911     103.3463
   16912     103.4332
   16913     105.4708
   16914     105.8928
   16915     105.4297
   16916     103.6254
   16917     102.6404
   16918      99.4555
   16919     100.5319
   16920      99.6373
   16921     100.6207
   16922     100.5187
   16923     104.0519
   16924     102.1969
   16925     103.7778
   16926     103.5177
   16927     103.7678
   16928     108.4461
   16929     110.5614
   16930     111.1006
   16931     111.4639
   16932     111.1311
   16933     115.8304
   16934     115.6489
   16935     118.4537
   16936     121.6131
   16937     120.9889
   16938     120.8552
   16939     120.5433
   16940     117.2253
   16941     119.4833
   16942     118.9675
   16943     121.9575
   16944     121.1652
   16945     127.5463
   16946     123.2489
   16947     129.5468
   16948     128.4885
   16949     131.7038
   16950     131.0537
   16951     129.8860
   16952     129.0911
   16953     132.5117
   16954     131.7499
   16955     131.5212
   16956     127.2926
   16957     130.4413
   16958     128.4109
   16959     124.7169
   16960     119.6064
   16961     123.3012
   16962     122.0005
   16963     122.9648
   16964     121.9319
   16965     121.4600
   16966     126.9220
   16967     128.4236
   16968     126.7830
   16969     125.7969
   16970     127.2622
   16971     129.3273
   16972     123.7232
   16973     122.4050
   16974     122.7015
   16975     123.5904
   16976     120.5225
   16977     119.0585
   16978     122.0396
   16979     129.3754
   16980     129.3312
   16981     128.9943
   16982     132.0573
   16983     134.7697
   16984     136.3568
   16985     140.2376
   16986     144.4533
   16987     146.1908
   16988     143.6777
   16989     143.4696
   16990     144.9020
   16991     146.9860
   16992     143.8485
   16993     146.6154
   16994     147.1837
   16995     150.1304
   16996     153.2036
   16997     155.6165
   16998     162.4531
   16999     164.0229
   17000     164.6215
   17001     162.1091
   17002     163.3190
   17003     162.0248
   17004     158.4522
   17005     160.0415
   17006     161.7656
   17007     154.8561
   17008     156.2975
   17009     156.7500
   17010     156.6511
   17011     159.3541
   17012     161.8134
   17013     164.8917
   17014     167.6557
   17015     164.4372
   17016     158.2353
   17017     157.2710
   17018     161.0016
   17019     165.1467
   17020     164.3738
   17021     159.7520
   17022     159.3476
   17023     156.6246
   17024     153.1718
   17025     151.7717
   17026     147.1916
   17027     147.4755
   17028     145.2787
   17029     148.5894
   17030     149.6999
   17031     151.5171
   17032     151.4259
   17033     151.3108
   17034     151.9087
   17035     153.1613
   17036     151.6498
   17037     152.3132
   17038     148.0779
   17039     152.1481
   17040     155.0237
   17041     153.6836
   17042     156.1348
   17043     153.6164
   17044     153.2895
   17045     153.2366
   17046     153.7946
   17047     154.0534
   17048     156.8314
   17049     155.1198
   17050     154.0591
   17051     154.7332
   17052     155.1567
   17053     156.8496
   17054     158.3701
   17055     157.3500
   17056     159.3200
   17057     159.5816
   17058     161.0857
   17059     163.2789
   17060     164.1592
   17061     166.4080
   17062     167.5390
   17063     172.9746
   17064     171.7211
   17065     173.3238
   17066     173.0522
   17067     169.7355
   17068     170.9817
   17069     170.0178
   17070     172.1020
   17071     173.8515
   17072     176.3994
   17073     177.2478
   17074     176.0961
   17075     177.9149
   17076     177.6043
   17077     179.1327
   17078     181.3447
   17079     182.3001
   17080     182.0711
   17081     182.8019
   17082     184.2016
   17083     183.2804
   17084     181.2764
   17085     183.7499
   17086     181.1418
   17087     182.4044
   17088     181.8859
   17089     177.5683
   17090     178.5175
   17091     179.0309
   17092     180.3366
   17093     182.6126
   17094     184.4959
   17095     187.2511
   17096     186.2303
   17097     186.8623
   17098     184.1328
   17099     187.7824
   17100     185.7651
   17101     185.1485
   17102     183.3357
   17103     182.3622
   17104     180.1805
   17105     179.5897
   17106     181.1775
   17107     183.7550
   17108     184.1452
   17109     182.6820
   17110     182.0279
   17111     175.5066
   17112     174.4639
   17113     173.7509
   17114     171.4319
   17115     173.4320
   17116     171.0974
   17117     170.1587
   17118     172.3409
   17119     168.1381
   17120     169.2952
   17121     168.7322
   17122     165.6213
   17123     165.9565
   17124     167.1644
   17125     167.0034
   17126     169.5702
   17127     174.4228
   17128     177.5632
   17129     176.6868
   17130     175.3395
   17131     174.1876
   17132     172.5771
   17133     174.1375
   17134     170.5058
   17135     168.5564
   17136     170.2942
   17137     169.8339
   17138     170.6930
   17139     172.2849
   17140     173.7792
   17141     173.7226
   17142     178.5410
   17143     176.6415
   17144     180.3382
   17145     179.7940
   17146     181.4692
   17147     177.4825
   17148     178.2852
   17149     178.9214
   17150     177.1123
   17151     179.1506
   17152     187.2007
   17153     188.6499
   17154     188.5085
   17155     188.4286
   17156     185.9862
   17157     190.7847
   17158     186.5872
   17159     186.3225
   17160     185.6893
   17161     187.7999
   17162     186.9982
   17163     186.7548
   17164     190.4130
   17165     185.1591
   17166     191.7173
   17167     188.1725
   17168     188.8581
   17169     189.8535
   17170     187.5624
   17171     187.7732
   17172     189.1375
   17173     187.1909
   17174     186.5989
   17175     180.3338
   17176     179.5581
   17177     177.2122
   17178     176.1667
   17179     173.7250
   17180     178.1792
   17181     175.6113
   17182     175.4385
   17183     174.5372
   17184     178.4215
   17185     172.5459
   17186     175.7477
   17187     175.0913
   17188     174.6817
   17189     177.3417
   17190     176.0048
   17191     178.4394
   17192     175.5731
   17193     178.0852
   17194     174.8631
   17195     171.7735
   17196     171.0388
   17197     171.6492
   17198     170.8961
   17199     171.4381
   17200     168.8244
   17201     166.6545
   17202     166.2066
   17203     165.7760
   17204     164.6206
   17205     165.7529
   17206     166.8749
   17207     164.2179
   17208     164.4760
   17209     162.0071
   17210     162.0551
   17211     160.7325
   17212     160.5656
   17213     158.5902
   17214     155.8575
   17215     157.1804
   17216     158.8277
   17217     161.8973
   17218     161.8786
   17219     155.7370
   17220     154.2672
   17221     152.6107
   17222     149.4651
   17223     154.6959
   17224     154.0573
   17225     150.3044
   17226     149.5306
   17227     147.6318
   17228     146.8757
   17229     149.8838
   17230     149.1255
   17231     146.1009
   17232     152.1936
   17233     148.2080
   17234     147.7648
   17235     147.6576
   17236     145.3878
   17237     147.6022
   17238     146.5025
   17239     142.9317
   17240     141.3691
   17241     142.0060
   17242     141.3628
   17243     139.8640
   17244     137.6184
   17245     138.3875
   17246     138.5770
   17247     135.0888
   17248     135.5918
   17249     136.2582
   17250     130.6528
   17251     132.2743
   17252     130.0362
   17253     128.5404
   17254     127.8942
   17255     121.1279
   17256     119.9595
   17257     119.1792
   17258     117.9706
   17259     114.7884
   17260     112.9605
   17261     108.9062
   17262     105.6074
   17263     101.1676
   17264      97.3984
   17265      96.1443
   17266      94.0674
   17267      97.9587
   17268      98.4003
   17269      95.7159
   17270      98.0158
   17271      97.8405
   17272      99.7152
   17273     100.6428
   17274     103.5560
   17275     103.7829
   17276     101.2119
   17277      97.5768
   17278      95.9398
   17279     100.2546
   17280      97.2661
   17281     103.8930
   17282     101.4164
   17283     102.4598
   17284     105.7895
   17285     104.7196
   17286     107.0310
   17287     108.9519
   17288     108.4771
   17289     113.3920
   17290     114.8367
   17291     119.4904
   17292     118.0644
   17293     113.0985
   17294     114.0429
   17295     116.3690
   17296     118.4553
   17297     124.6593
   17298     121.5186
   17299     121.0553
   17300     122.7794
   17301     121.3748
   17302     125.7269
   17303     125.8245
   17304     123.2875
   17305     128.3210
   17306     129.6354
   17307     128.1102
   17308     131.1551
   17309     131.1330
   17310     127.2456
   17311     123.4582
   17312     122.6741
   17313     118.0624
   17314     118.8108
   17315     115.5568
   17316     115.3002
   17317     118.6771
   17318     117.7538
   17319     117.0148
   17320     115.8600
   17321     118.0515
   17322     119.5628
   17323     120.4202
   17324     119.8393
   17325     119.7136
   17326     120.5758
   17327     123.3363
   17328     123.3072
   17329     126.4104
   17330     125.2514
   17331     123.6353
   17332     126.7782
   17333     124.6916
   17334     124.4663
   17335     125.9240
   17336     126.5220
   17337     126.2482
   17338     126.8079
   17339     125.9685
   17340     128.0028
   17341     125.1756
   17342     125.4031
   17343     121.4695
   17344     120.1431
   17345     118.4876
   17346     116.4360
   17347     115.0339
   17348     117.1172
   17349     119.5525
   17350     119.0016
   17351     115.7902
   17352     118.5063
   17353     115.1346
   17354     115.8465
   17355     121.4012
   17356     120.0554
   17357     120.8317
   17358     125.7950
   17359     122.9438
   17360     125.5729
   17361     124.2700
   17362     126.1342
   17363     128.2733
   17364     128.7781
   17365     129.1040
   17366     130.4364
   17367     133.0939
   17368     138.6894
   17369     139.1784
   17370     139.4166
   17371     146.8426
   17372     146.9858
   17373     148.2107
   17374     143.1990
   17375     145.0273
   17376     145.8132
   17377     142.1267
   17378     144.1992
   17379     140.3215
   17380     141.5195
   17381     140.9809
   17382     143.8744
   17383     144.2172
   17384     149.0769
   17385     147.7218
   17386     147.3339
   17387     152.7010
   17388     149.4673
   17389     145.9700
   17390     145.6690
   17391     150.3265
   17392     149.5014
   17393     152.5801
   17394     153.8126
   17395     153.0130
   17396     155.7079
   17397     157.4677
   17398     154.6241
   17399     156.1300
   17400     153.3307
   17401     148.8865
   17402     153.0150
   17403     147.8887
   17404     145.6627
   17405     147.4088
   17406     146.9074
   17407     148.1195
   17408     150.0567
   17409     147.8792
   17410     151.6436
   17411     152.0494
   17412     155.0320
   17413     158.0088
   17414     157.4123
   17415     159.2255
   17416     153.9460
   17417     154.5079
   17418     156.0022
   17419     152.2139
   17420     150.0162
   17421     151.6304
   17422     144.6495
   17423     146.2425
   17424     147.3261
   17425     146.8862
   17426     147.8310
   17427     147.8962
   17428     150.7254
   17429     148.8128
   17430     151.0354
   17431     157.6421
   17432     155.2361
   17433     153.4081
   17434     152.1282
   17435     151.4663
   17436     150.5358
   17437     147.6975
   17438     148.2523
   17439     152.7197
   17440     153.4200
   17441     148.1541
   17442     147.6225
   17443     146.9272
   17444     142.4165
   17445     139.5748
   17446     136.3391
   17447     134.5427
   17448     133.4326
   17449     130.7621
   17450     137.0058
   17451     139.3249
   17452     140.8323
   17453     138.5020
   17454     137.7824
   17455     137.2071
   17456     136.8107
   17457     135.8709
   17458     134.3662
   17459     133.5436
   17460     133.1760
   17461     137.1636
   17462     131.4461
   17463     129.1682
   17464     123.8069
   17465     121.3738
   17466     122.5240
   17467     121.7243
   17468     124.5800
   17469     124.0950
   17470     121.9986
   17471     124.2640
   17472     124.9230
   17473     125.3761
   17474     119.4500
   17475     122.0676
   17476     123.2828
   17477     124.4765
   17478     122.1414
   17479     119.4449
   17480     113.3507
   17481     111.8321
   17482     114.1361
   17483     114.2225
   17484     112.1290
   17485     109.4947
   17486     105.9529
   17487     104.3255
   17488     104.2582
   17489     100.3077
   17490      95.7559
   17491     100.9509
   17492     103.9027
   17493     102.5427
   17494      99.9981
   17495     100.0447
   17496     105.2786
   17497     104.8314
   17498     108.8613
   17499     106.6503
   17500     103.7754
   17501     103.3273
   17502     108.6624
   17503     104.0905
   17504     102.6915
   17505     107.6242
   17506     108.2072
   17507     104.3039
   17508     102.3236
   17509     103.8614
   17510     102.6280
   17511     103.7449
   17512     105.7549
   17513     107.9818
   17514     110.2501
   17515     107.9172
   17516     104.2358
   17517     100.3393
   17518      98.5555
   17519      96.4412
   17520      93.9308
   17521      94.4281
   17522      95.9365
   17523      90.5251
   17524      85.6416
   17525      87.5900
   17526      85.7883
   17527      84.2369
   17528      85.2453
   17529      82.3659
   17530      80.0093
   17531      84.3265
   17532      82.0798
   17533      85.2874
   17534      85.9847
   17535      83.9305
   17536      88.2166
   17537      88.6208
   17538      90.3824
   17539      91.0167
   17540      90.9944
   17541      89.1455
   17542      92.6774
   17543      91.4946
   17544      93.0645
   17545      91.7022
   17546      89.7653
   17547      89.8643
   17548      89.1133
   17549      89.9210
   17550      91.2653
   17551      92.0800
   17552      88.8183
   17553      96.0094
   17554      91.2912
   17555      90.9143
   17556      89.7145
   17557      87.0005
   17558      87.4699
   17559      85.6828
   17560      85.4941
   17561      88.8929
   17562      90.2433
   17563      91.1025
   17564      93.0653
   17565      95.7554
   17566      95.2102
   17567      93.1473
   17568      95.1330
   17569     100.2142
   17570     102.1939
   17571      99.2655
   17572      98.5216
   17573     100.0913
   17574      98.5751
   17575     100.3151
   17576      99.9181
   17577     101.5637
   17578      99.5392
   17579      99.6553
   17580     100.3394
   17581      99.3830
   17582      95.9590
   17583      93.2526
   17584      91.6375
   17585      87.9363
   17586      87.8973
   17587      89.3467
   17588      87.5885
   17589      89.6951
   17590      92.0395
   17591      89.2262
   17592      86.3917
   17593      86.0307
   17594      86.4155
   17595      85.3372
   17596      86.7694
   17597      87.6644
   17598      86.4405
   17599      88.5820
   17600      88.0523
   17601      86.5220
   17602      86.6963
   17603      87.2948
   17604      88.7199
   17605      88.7306
   17606      85.2508
   17607      83.1140
   17608      81.2574
   17609      78.5893
   17610      75.0734
   17611      72.0308
   17612      71.9616
   17613      69.3916
   17614      65.7003
   17615      68.5763
   17616      67.1784
   17617      65.0155
   17618      66.2511
   17619      67.1397
   17620      69.2675
   17621      69.6819
   17622      77.1642
   17623      77.1446
   17624      78.4782
   17625      77.5053
   17626      81.5090
   17627      83.3177
   17628      77.8114
   17629      76.9513
   17630      74.7996
   17631      73.0967
   17632      70.0335
   17633      71.5282
   17634      67.5241
   17635      67.4350
   17636      62.8646
   17637      66.3348
   17638      67.8007
   17639      72.4590
   17640      70.3633
   17641      71.5748
   17642      72.2292
   17643      75.0115
   17644      76.2002
   17645      78.3918
   17646      76.5213
   17647      76.6145
   17648      80.7905
   17649      77.8294
   17650      80.7180
   17651      83.0035
   17652      80.8707
   17653      84.7448
   17654      85.7739
   17655      90.1432
   17656      89.3731
   17657      88.7915
   17658      91.5332
   17659      92.6697
   17660      95.0667
   17661      93.8568
   17662      91.2927
   17663      89.5340
   17664      89.9413
   17665      92.4783
   17666      89.9762
   17667      87.9995
   17668      85.4440
   17669      82.1330
   17670      80.0797
   17671      80.5489
   17672      79.9570
   17673      79.6672
   17674      81.5209
   17675      79.0042
   17676      77.8194
   17677      76.7684
   17678      77.2926
   17679      80.7214
   17680      82.6292
   17681      82.8939
   17682      82.2390
   17683      81.4628
   17684      81.7879
   17685      81.1871
   17686      84.3151
   17687      86.7631
   17688      89.6428
   17689      96.0744
   17690      94.4548
   17691      93.5764
   17692      96.0904
   17693      94.6196
   17694      90.4855
   17695      89.2955
   17696      84.8962
   17697      81.0722
   17698      79.3948
   17699      80.9054
   17700      84.6596
   17701      85.4658
   17702      83.3900
   17703      80.2871
   17704      73.6419
   17705      69.2347
   17706      66.4181
   17707      67.2831
   17708      65.2381
   17709      63.0509
   17710      63.6818
   17711      66.0491
   17712      68.7305
   17713      66.0826
   17714      67.8919
   17715      74.2609
   17716      73.0791
   17717      73.8031
   17718      72.1520
   17719      75.9605
   17720      77.0271
   17721      80.2562
   17722      83.5598
   17723      82.4693
   17724      82.5206
   17725      82.3396
   17726      81.0121
   17727      82.0333
   17728      80.5809
   17729      80.8932
   17730      78.2721
   17731      76.2402
   17732      76.4574
   17733      78.8903
   17734      76.3075
   17735      84.1840
   17736      82.2527
   17737      78.4419
   17738      76.2765
   17739      74.8975
   17740      74.5403
   17741      74.1460
   17742      78.0112
   17743      78.1420
   17744      71.7155
   17745      76.6992
   17746      77.0551
   17747      73.0950
   17748      72.9430
   17749      68.3252
   17750      69.3573
   17751      71.1904
   17752      64.3127
   17753      64.7786
   17754      66.3980
   17755      68.7723
   17756      70.2280
   17757      69.0095
   17758      72.4674
   17759      75.8883
   17760      79.3791
   17761      82.9509
   17762      84.2404
   17763      88.9907
   17764      91.2125
   17765      91.2125
   17766      92.2049
   17767      94.1430
   17768      98.2046
   17769      99.2340
   17770      98.0763
   17771      95.9791
   17772      99.0112
   17773     101.7330
   17774     100.7661
   17775     101.8389
   17776     101.0127
   17777     101.0599
   17778      97.7831
   17779     101.3563
   17780     102.3758
   17781     103.9820
   17782     100.1836
   17783     103.5409
   17784     102.0268
   17785      99.6824
   17786     102.0836
   17787      98.7367
   17788     101.0385
   17789      99.1721
   17790      99.5162
   17791      99.9516
   17792     100.1697
   17793     102.6774
   17794     108.7555
   17795     106.6691
   17796     102.7991
   17797     105.1071
   17798     105.9951
   17799     104.8659
   17800     103.9174
   17801     103.1517
   17802     105.4594
   17803     106.9352
   17804     105.7838
   17805     105.2163
   17806     109.8913
   17807     110.2456
   17808     107.0712
   17809     106.7727
   17810     111.3355
   17811     107.7040
   17812     106.8877
   17813     109.9478
   17814     109.9375
   17815     113.2920
   17816     115.0985
   17817     115.8262
   17818     116.2394
   17819     117.1635
   17820     116.3453
   17821     115.9678
   17822     111.6902
   17823     110.7730
   17824     115.2790
   17825     115.3793
   17826     118.1854
   17827     118.2059
   17828     119.5156
   17829     119.6665
   17830     122.3607
   17831     121.9846
   17832     121.7745
   17833     120.2951
   17834     121.8074
   17835     121.2967
   17836     121.1402
   17837     119.1393
   17838     117.5468
   17839     115.9283
   17840     117.6018
   17841     120.6643
   17842     118.7468
   17843     117.6003
   17844     119.5765
   17845     121.0076
   17846     120.9497
   17847     121.4119
   17848     118.4055
   17849     119.8123
   17850     118.6156
   17851     121.9994
   17852     121.9757
   17853     122.4877
   17854     122.0768
   17855     123.8090
   17856     124.4187
   17857     122.0527
   17858     124.5384
   17859     119.2471
   17860     119.3949
   17861     119.7558
   17862     119.5063
   17863     118.5566
   17864     117.4446
   17865     121.5904
   17866     121.5990
   17867     125.1241
   17868     133.9370
   17869     134.8975
   17870     135.5223
   17871     140.1098
   17872     141.0434
   17873     141.9291
   17874     140.5270
   17875     143.3727
   17876     143.5332
   17877     139.0081
   17878     139.8442
   17879     139.7801
   17880     140.1149
   17881     141.0185
   17882     147.9672
   17883     148.9230
   17884     148.6804
   17885     143.7788
   17886     147.0489
   17887     140.5090
   17888     140.6925
   17889     144.2050
   17890     141.2036
   17891     136.7809
   17892     133.7204
   17893     133.9011
   17894     129.2819
   17895     126.7546
   17896     125.1854
   17897     123.9005
   17898     121.7747
   17899     120.1084
   17900     120.2476
   17901     122.9049
   17902     128.4503
   17903     131.5904
   17904     137.4644
   17905     138.3772
   17906     141.7847
   17907     135.9364
   17908     138.2575
   17909     142.3906
   17910     137.3983
   17911     134.3998
   17912     133.5335
   17913     138.5780
   17914     135.3510
   17915     139.0328
   17916     140.9277
   17917     141.5956
   17918     144.0174
   17919     145.4822
   17920     149.9038
   17921     153.2839
   17922     152.7840
   17923     152.2717
   17924     158.4021
   17925     161.2562
   17926     165.8282
   17927     168.9124
   17928     169.7810
   17929     168.5036
   17930     168.0625
   17931     172.2929
   17932     169.9217
   17933     169.2388
   17934     168.5835
   17935     168.6899
   17936     169.7803
   17937     165.7948
   17938     167.8887
   17939     164.8172
   17940     163.5547
   17941     161.6111
   17942     157.5782
   17943     157.7362
   17944     155.9318
   17945     155.0513
   17946     155.3267
   17947     157.6733
   17948     157.1856
   17949     156.0405
   17950     155.7730
   17951     155.8573
   17952     151.1674
   17953     145.6365
   17954     141.1139
   17955     135.9768
   17956     133.9555
   17957     133.1810
   17958     128.9710
   17959     131.4903
   17960     128.7655
   17961     128.9005
   17962     127.8199
   17963     125.8012
   17964     118.0638
   17965     119.8649
   17966     116.7558
   17967     116.8016
   17968     118.6680
   17969     118.4951
   17970     118.3557
   17971     119.3304
   17972     119.2994
   17973     124.3164
   17974     122.6278
   17975     121.5305
   17976     120.3811
   17977     122.5441
   17978     124.8183
   17979     128.5159
   17980     128.4835
   17981     132.0944
   17982     130.9797
   17983     129.8270
   17984     125.7563
   17985     124.8579
   17986     116.5918
   17987     115.7550
   17988     112.2883
   17989     105.4713
   17990     104.2090
   17991     106.5022
   17992     107.3627
   17993     108.8323
   17994     106.6561
   17995     104.4678
   17996     101.8124
   17997     104.9989
   17998     106.2592
   17999     105.6160
   18000     102.6430
   18001     100.6503
   18002      99.0329
   18003      96.4319
   18004      93.4068
   18005      88.5817
   18006      89.8590
   18007      91.6261
   18008      87.8710
   18009      93.7035
   18010      89.6754
   18011      90.8068
   18012      93.4292
   18013      92.5223
   18014      95.2409
   18015      96.9053
   18016      99.1857
   18017     102.7710
   18018     102.8442
   18019     106.6216
   18020     107.1575
   18021     103.2695
   18022     103.1221
   18023     101.0141
   18024      97.2895
   18025      98.6404
   18026     100.5589
   18027      99.6594
   18028     100.8638
   18029     101.3920
   18030     101.5479
   18031     101.1261
   18032     101.2111
   18033      99.7580
   18034      99.2651
   18035      98.2328
   18036     102.8670
   18037     103.5953
   18038     107.9094
   18039     109.7132
   18040     107.1483
   18041     110.8177
   18042     112.3829
   18043     110.7767
   18044     108.7057
   18045     111.8854
   18046     112.8458
   18047     116.5615
   18048     114.4002
   18049     114.6165
   18050     112.5015
   18051     113.5047
   18052     114.7893
   18053     112.7486
   18054     110.5207
   18055     107.2178
   18056     106.8730
   18057     105.6796
   18058     102.8124
   18059     103.0465
   18060     105.0033
   18061     101.1264
   18062      96.5717
   18063      94.7956
   18064      91.2415
   18065      87.3114
   18066      89.3051
   18067      86.9541
   18068      84.4507
   18069      87.8824
   18070      89.1847
   18071      88.9236
   18072      87.1513
   18073      88.3714
   18074      88.2122
   18075      84.3795
   18076      86.7021
   18077      89.2758
   18078      90.9055
   18079      86.1687
   18080      83.3085
   18081      87.0725
   18082      87.7456
   18083      90.1674
   18084      88.4554
   18085      88.9122
   18086      92.5936
   18087      87.5913
   18088      83.9120
   18089      82.2503
   18090      84.3968
   18091      89.9508
   18092      88.8482
   18093      88.0669
   18094      92.9798
   18095      93.3179
   18096      91.0950
   18097      90.9498
   18098      93.0573
   18099      89.7471
   18100      89.1699
   18101      91.4179
   18102      89.9941
   18103      92.8308
   18104      92.2965
   18105      94.8774
   18106      92.1761
   18107      95.5321
   18108      95.4773
   18109      97.4582
   18110      99.9025
   18111      99.8673
   18112      97.7774
   18113      96.9306
   18114      95.4761
   18115      93.6095
   18116      95.0902
   18117      95.6022
   18118      98.5022
   18119      98.3095
   18120     101.1520
   18121      97.1015
   18122      97.7209
   18123      95.6280
   18124      93.1001
   18125      98.2121
   18126      94.3348
   18127      96.0173
   18128      97.6593
   18129      95.3511
   18130      92.6262
   18131      95.2680
   18132      97.3397
   18133      96.7025
   18134      92.3010
   18135      90.8086
   18136      84.4079
   18137      83.9975
   18138      80.8189
   18139      84.8700
   18140      89.0566
   18141      91.7443
   18142      89.5969
   18143      90.4071
   18144      90.2640
   18145      86.0850
   18146      81.6770
   18147      80.5478
   18148      83.1827
   18149      81.5535
   18150      80.5046
   18151      76.5949
   18152      75.2983
   18153      71.9137
   18154      71.3149
   18155      73.6449
   18156      76.5143
   18157      75.1359
   18158      71.5635
   18159      70.6687
   18160      67.7665
   18161      67.2308
   18162      66.5427
   18163      72.0658
   18164      73.3628
   18165      72.2754
   18166      73.6897
   18167      70.7527
   18168      67.3497
   18169      66.5063
   18170      65.5715
   18171      66.7248
   18172      69.0109
   18173      67.0928
   18174      68.7706
   18175      71.0355
   18176      71.9289
   18177      76.1854
   18178      81.9758
   18179      83.7997
   18180      85.7709
   18181      88.0478
[truncated: 194,239 more chars]
