# Supplementary material for: Correlating fluorescence microscopy, optical and magnetic tweezers to study single chiral biopolymers such as DNA
Source: Nat Commun. 2024 Mar 29;15:2748. doi: 10.1038/s41467-024-47126-6 (PMC10980717; doi:10.1038/s41467-024-47126-6)
Supplement: Supplementary file 21 — Source Data [file 41467_2024_47126_MOESM21_ESM.zip › source data_final/extd data fig 3/P01_03pN/ptraj_BubbleLocs_P01_03pN.txt]

Frame	Start	End
3098	218	220
3100	218	220
3104	218	220
3110	219	221
3115	218	220
3117	218	220
3121	218	221
3126	219	221
3129	218	220
3130	219	221
3132	219	221
3133	219	221
3137	219	221
3139	219	221
3140	218	220
3141	218	221
3144	218	221
3155	219	221
3159	218	220
3160	218	220
3162	219	221
3164	219	221
3166	218	221
3167	218	220
3168	219	221
3170	219	221
3173	218	221
3177	219	221
3179	218	220
3180	219	221
3184	218	220
3186	219	221
3187	218	221
3188	218	221
3194	218	221
3201	218	220
3216	218	220
3218	218	220
3275	218	220
3276	218	220
3278	219	221
3293	218	220
3460	218	220
3508	218	220
3588	218	220
3589	218	220
3591	218	220
3592	218	220
5297	198	200
5330	198	200
5333	198	200
5337	198	200
5342	198	200
5350	198	200
5355	198	200
5360	198	200
5363	198	200
5373	198	200
5374	198	200
5376	198	200
5384	198	200
5393	198	200
5397	198	200
5398	198	200
5409	198	200
5411	198	200
5431	197	199
5436	198	200
5439	198	200
5440	198	200
5452	198	200
5454	198	200
5458	198	200
5459	198	200
5460	198	200
5587	198	200
5588	198	200
5596	198	200
5597	198	200
5598	198	200
5684	339	341
5723	198	200
5724	198	200
5726	198	200
5729	198	200
5732	198	200
5995	198	200
6004	198	200
6005	198	200
6009	198	200
6014	198	200
6018	198	200
6033	198	200
6035	198	200
6048	198	200
6054	198	200
6055	198	200
6078	198	200
6087	198	200
6090	198	200
6092	198	200
6099	198	200
6103	208	210
6107	198	200
6111	198	200
6112	198	200
6113	198	200
6119	198	200
6139	198	200
6140	198	200
6147	198	200
6149	198	200
6153	198	200
6161	198	200
6162	198	200
6170	198	200
6171	198	200
6173	198	200
6191	198	200
6201	198	200
6202	198	200
6203	198	200
6206	198	200
6207	198	200
6213	198	200
6225	198	200
6232	198	200
6235	198	200
6237	198	200
6249	208	210
6262	198	200
6268	198	200
6269	198	200
6270	198	200
6279	198	200
6280	198	200
6282	198	200
6285	198	200
6286	198	200
6289	198	200
6290	198	200
6291	198	200
6303	198	200
6315	198	200
6324	198	200
6332	198	200
6337	198	200
6338	198	200
6372	198	200
6374	198	200
6377	198	200
6379	198	200
6382	198	200
6385	198	200
6388	198	200
6390	198	200
6407	198	200
6412	198	200
6414	198	200
6420	198	200
6435	198	200
6436	198	200
6437	198	200
6439	198	200
6444	198	200
6453	198	200
6469	198	200
6470	198	200
6481	198	200
6489	198	200
6495	198	200
6501	198	200
6518	198	200
6543	198	200
6565	198	200
6596	198	200
6616	198	200
6619	198	200
6621	198	200
6629	198	200
6632	198	200
6637	198	200
6643	198	200
6644	198	200
6647	198	200
6650	198	200
6655	198	200
6657	198	200
6658	198	200
6659	198	200
6662	198	200
6680	198	200
6683	198	200
6688	198	200
6702	198	200
6704	198	200
6708	198	200
6716	198	200
6717	198	200
6720	198	200
6721	198	200
6725	198	200
6733	198	200
6737	198	200
6745	198	200
6746	198	200
6754	198	200
6757	198	200
6793	198	200
6794	198	200
6797	198	200
6802	198	200
6805	198	200
6816	198	200
6819	198	200
6822	198	200
6827	198	200
6833	198	200
6834	198	200
6836	198	200
6837	198	200
6844	198	200
6846	198	200
6849	198	200
6850	198	200
6856	198	200
6857	198	200
6858	198	200
6860	198	200
6868	198	200
6871	198	200
6873	198	200
6878	198	200
6884	198	200
6893	198	200
6894	198	200
6897	198	200
6899	198	200
6901	198	200
6910	198	200
6912	198	200
6917	198	200
6928	198	200
6952	198	200
6960	198	200
6970	198	200
6980	198	200
6981	198	200
6983	198	200
6984	198	200
7000	198	200
7011	198	200
7013	198	200
7016	198	200
7017	198	200
7018	198	200
7020	198	200
7021	198	200
7023	198	200
7048	198	200
7049	198	200
7052	198	200
7059	198	200
7063	198	200
7064	198	200
7069	198	200
7070	198	200
7078	198	200
7094	198	200
7095	198	200
7097	198	200
7107	198	200
7140	198	200
7146	198	200
7148	198	200
7152	198	200
7159	198	200
7180	198	200
7184	198	200
7192	198	200
7204	198	200
7216	198	200
7218	198	200
7228	198	200
7230	198	200
7234	198	200
7238	198	200
7240	198	200
7241	198	200
7255	198	200
7256	198	200
7260	198	200
7267	198	200
7276	198	200
7282	198	200
7292	198	200
7305	198	200
7308	198	200
7319	198	200
7327	198	200
7332	198	200
7349	198	200
7354	198	200
7355	198	200
7359	198	200
7365	198	200
7371	198	200
7375	198	200
7401	198	200
7409	198	200
7423	198	200
7426	198	200
7438	198	200
7440	198	200
7443	198	200
7444	198	200
7446	198	200
7448	198	200
7449	198	200
7452	198	200
7458	198	200
7459	198	200
7463	198	200
7470	198	200
7473	198	200
7488	198	200
7507	198	200
7518	198	200
7520	198	200
7525	198	200
7529	198	200
7532	198	200
7536	198	200
7550	198	200
7559	198	200
7576	198	200
7578	198	200
7590	198	200
7592	198	200
7595	198	200
7597	198	200
7606	198	200
7611	198	200
7613	198	200
7617	198	200
7620	198	200
7623	198	200
7632	198	200
7633	198	200
7634	198	200
7639	198	200
7653	198	200
7656	198	200
7661	198	200
7666	198	200
7669	198	200
7672	198	200
7677	198	200
7681	198	200
7682	198	200
7683	198	200
7684	198	200
7685	198	200
7692	198	200
7695	198	200
7700	198	200
7714	198	200
7715	198	200
7720	198	200
7721	198	200
7725	198	200
7727	198	200
7739	198	200
7744	198	200
7745	198	200
7749	198	200
7755	198	200
7758	198	200
7767	198	200
7791	198	200
7793	198	200
7806	198	200
7808	198	200
7814	198	200
7819	198	200
7821	198	200
7822	198	200
7824	198	200
7827	198	200
7833	198	200
7837	198	200
7838	198	200
7839	198	200
7851	198	200
7858	198	200
7859	198	200
7861	198	200
7863	198	200
7865	198	200
7869	198	200
7870	198	200
7874	198	200
7875	198	200
7879	198	200
7881	198	200
7882	198	200
7887	198	200
7896	198	200
7897	198	200
7902	198	200
7904	198	200
7916	198	200
7921	198	200
7922	198	200
7927	198	200
7932	198	200
7944	198	200
7948	198	200
7951	198	200
7956	198	200
7966	198	200
7988	198	200
7993	198	200
8003	198	200
8006	198	200
8018	198	200
8020	198	200
8021	198	200
8028	198	200
8042	198	200
8045	198	200
8046	198	200
8051	198	200
8062	198	200
8068	198	200
8070	198	200
8082	198	200
8087	198	200
8090	198	200
8093	198	200
8097	198	200
8098	198	200
8099	198	200
8112	198	200
8116	198	200
8121	198	200
8127	198	200
8132	198	200
8133	198	200
8134	198	200
8141	198	200
8142	198	200
8143	198	200
8144	198	200
8150	198	200
8171	198	200
8175	198	200
8178	198	200
8179	198	200
8180	198	200
8183	198	200
8185	198	200
8186	198	200
8187	198	200
8189	198	200
8201	198	200
8210	198	200
8216	198	200
8219	198	200
8220	198	200
8236	198	200
8241	198	200
8245	198	200
8268	198	200
8269	198	200
8279	198	200
8281	198	200
8288	198	200
8290	198	200
8293	198	200
8295	198	200
8298	198	200
8304	198	200
8306	198	200
8311	198	200
8312	198	200
8322	198	200
8325	198	200
8329	198	200
8337	198	200
8349	198	200
8351	198	200
8355	198	200
8358	198	200
8360	198	200
8365	198	200
8368	198	200
8371	198	200
8382	198	200
8391	198	200
8392	198	200
8399	198	200
8404	198	200
8410	198	200
8419	198	200
8421	198	200
8424	198	200
8429	198	200
8434	198	200
8446	198	200
8447	198	200
8449	198	200
8470	198	200
8475	198	200
8487	198	200
8490	198	200
8501	198	200
8502	198	200
8518	198	200
8519	198	200
8529	198	200
8530	198	200
8532	198	200
8534	198	200
8540	198	200
8557	198	200
8560	198	200
8565	198	200
8568	198	200
8577	198	200
8580	198	200
8589	198	200
8590	198	200
8600	198	200
8602	198	200
8609	198	200
8610	198	200
8614	198	200
8620	198	200
8624	198	200
8631	198	200
8653	198	200
8655	198	200
8656	198	200
8672	198	200
8674	198	200
9021	198	200
9024	198	200
9025	198	200
9032	198	200
9034	198	200
9037	198	200
9039	198	200
9044	198	200
9051	198	200
9058	198	200
9064	198	200
9067	198	200
9070	198	200
9076	198	200
9109	198	200
9122	198	200
9131	198	200
9135	198	200
9143	198	200
9144	198	200
9149	198	200
9152	198	200
9164	198	200
9167	198	200
9187	198	200
9196	198	200
9202	198	200
9203	198	200
9205	198	200
9206	198	200
9211	219	221
9232	198	200
9240	198	200
9249	198	200
9253	198	200
9256	198	200
9262	198	200
9273	198	200
9288	198	200
9292	198	200
9295	198	200
9296	198	200
9297	198	200
9299	198	200
9831	198	200
9832	198	200
9835	198	200
9840	198	200
9843	198	200
9845	198	200
9849	198	200
9851	198	200
9877	198	200
9888	198	200
9891	198	200
9892	198	200
9893	198	200
9895	198	200
9902	198	200
9903	198	200
9915	198	200
9919	198	200
9922	198	200
9942	198	200
9948	198	200
9950	198	200
9958	198	200
9960	198	200
9962	198	200
9964	198	200
9972	198	200
9978	198	200
9985	198	200
9996	198	200
9997	198	200
10005	198	200
10006	198	200
10015	198	200
10029	198	200
10037	198	200
10041	198	200
10044	198	200
10045	198	200
10046	198	200
10060	198	200
10067	198	200
10073	198	200
10080	198	200
10083	198	200
10402	198	200
10407	198	200
10419	198	200
10425	198	200
10523	198	200
10529	198	200
10538	198	200
10544	198	200
10548	198	200
10557	198	200
10558	198	200
10559	198	200
10636	198	200
10638	198	200
10736	198	200
10737	198	200
10739	198	200
10744	198	200
10746	198	200
10752	198	200
10753	198	200
10761	198	200
10765	198	200
10779	198	200
10834	198	200
10845	198	200
10941	198	200
10950	198	200
11082	198	200
11150	198	200
11170	198	200
11189	198	200
11199	198	200
11202	198	200
11206	198	200
11207	198	200
11209	198	200
11211	198	200
11214	198	200
11219	198	200
11220	198	200
11225	198	200
11235	198	200
11243	198	200
11254	198	200
11349	198	200
11353	198	200
11471	198	200
11483	198	200
11485	198	200
11496	198	200
11513	198	200
11523	198	200
11524	198	200
11525	198	200
11536	198	200
11546	198	200
11548	198	200
11551	198	200
11554	198	200
11557	198	200
11568	198	200
11576	198	200
11577	198	200
11579	198	200
11581	198	200
11592	198	200
11593	198	200
11602	198	200
11604	198	200
11608	198	200
11610	198	200
11612	198	200
11624	198	200
11625	198	200
11627	198	200
11631	198	200
11642	198	200
11646	198	200
11647	198	200
11649	198	200
11654	198	200
11655	198	200
11657	198	200
11664	198	200
11667	198	200
11682	198	200
11693	198	200
11694	198	200
11696	198	200
11700	198	200
11732	198	200
11735	198	200
11741	198	200
11745	198	200
11760	198	200
11770	198	200
11781	198	200
11784	198	200
11794	198	200
11805	339	341
11813	198	200
11833	339	341
11840	198	200
11841	198	200
11848	198	200
11851	198	200
11860	198	200
11865	198	200
11872	339	341
11875	198	200
11877	198	200
11877	339	341
11882	198	200
11883	197	200
11885	198	200
11892	198	200
11895	198	200
11900	198	200
11906	198	200
11909	339	341
11923	198	200
11927	198	200
11933	198	200
11934	339	341
11935	198	200
11936	198	200
11937	198	200
11945	198	200
11946	339	341
11947	198	200
11954	198	200
11957	198	200
11961	198	200
11962	198	200
11966	339	341
11991	339	341
12009	198	200
12014	198	200
12015	339	341
12028	198	200
12028	339	341
12033	339	341
12045	339	341
12083	339	341
12086	339	341
12090	339	341
12092	338	340
12101	198	200
12109	198	200
12110	339	341
12111	198	200
12118	198	200
12120	198	200
12137	198	200
12142	198	200
12145	339	341
12147	198	200
12150	198	200
12153	339	341
12160	198	200
12176	198	200
12181	198	200
12188	198	200
12188	339	341
12191	198	200
12192	198	200
12195	198	200
12198	339	341
12204	198	200
12208	198	200
12215	198	200
12216	198	200
12219	198	200
12220	198	200
12221	198	200
12243	198	200
12248	198	200
12252	198	200
12253	198	200
12259	198	200
12269	198	200
12276	198	200
12278	198	200
12291	339	341
12292	339	341
12297	198	200
12298	339	341
12300	198	200
12301	198	200
12304	198	200
12308	198	200
12313	198	200
12316	339	341
12320	339	341
12328	198	200
12330	339	341
12339	198	200
12345	198	200
12371	339	341
12498	198	200
12500	198	200
12512	198	200
12513	198	200
12516	198	200
12522	198	200
12541	198	200
12542	198	200
12543	198	200
12545	198	200
12552	339	341
12576	339	341
12577	339	341
12583	339	341
12591	339	341
12610	198	200
12618	198	200
12631	198	200
12637	198	200
12640	198	200
12641	198	200
12645	231	233
12646	231	233
12648	231	233
12652	231	233
12657	231	233
12669	231	233
12674	231	233
12684	231	233
12689	231	233
12696	231	233
12697	231	233
12701	231	233
12703	231	233
12706	339	341
12708	339	341
12712	231	233
12716	231	233
12716	339	341
12722	198	200
12723	198	200
12726	198	200
12726	231	233
12728	339	341
12731	231	233
12744	231	233
12750	231	233
12754	231	233
12755	231	233
12760	231	233
12772	231	233
12773	231	233
12774	231	233
12775	231	233
12780	231	233
12784	231	233
12790	231	233
12796	231	233
12797	231	233
12808	231	233
12814	231	233
12823	231	233
12826	231	233
12832	231	233
12835	231	233
12836	231	233
12840	231	233
12841	231	233
12844	231	233
12860	231	233
12861	231	233
12874	231	233
12881	339	341
12883	231	233
12900	230	233
12902	230	232
12904	230	232
12905	231	233
12906	231	233
12908	230	233
12910	230	233
12911	230	233
12915	230	233
12917	230	233
12919	230	233
12923	230	232
12924	230	232
12925	230	232
12927	230	233
12928	230	233
12929	230	232
12930	230	232
12932	230	233
12933	230	232
12934	230	233
12935	230	232
12936	230	232
12937	230	233
12938	230	232
12940	230	232
12942	339	341
12944	230	232
12946	230	232
12946	339	341
12947	230	232
12951	230	233
12954	230	233
12957	231	233
12960	339	341
12965	230	233
12966	230	233
12967	230	232
12968	231	233
12969	231	233
12970	231	233
12977	339	341
12979	231	233
12982	339	341
12983	231	233
12985	339	341
12986	339	341
12989	231	233
12993	231	233
12997	198	200
13003	231	233
13004	198	200
13006	231	233
13007	231	233
13013	231	233
13013	339	341
13014	231	233
13017	231	233
13023	198	200
13025	231	233
13026	231	233
13031	198	200
13033	231	233
13034	231	233
13035	198	200
13035	231	233
13036	230	233
13037	230	233
13038	198	200
13040	230	233
13053	231	233
13055	231	233
13056	198	200
13058	198	200
13060	198	200
13067	198	200
13069	230	232
13071	231	233
13077	230	233
13079	230	232
13081	230	232
13082	230	232
13083	230	232
13084	230	232
13085	230	232
13087	230	232
13091	230	232
13150	339	341
13161	198	200
13163	198	200
13171	339	341
13173	198	200
13179	198	200
13181	198	200
13244	198	200
13246	198	200
13248	198	200
13273	339	341
13287	233	235
13288	339	341
13290	339	341
13291	230	232
13292	198	200
13293	198	200
13293	231	233
13294	198	200
13294	231	233
13295	230	232
13296	198	200
13296	230	233
13298	339	341
13305	231	233
13306	230	233
13307	231	233
13308	198	200
13309	230	233
13310	231	233
13311	231	233
13312	231	233
13313	231	233
13314	230	232
13318	198	200
13319	231	233
13324	198	200
13325	198	200
13325	231	233
13327	231	233
13328	198	200
13329	230	233
13330	231	233
13331	230	233
13332	230	232
13333	230	233
13334	230	233
13335	230	233
13336	230	232
13339	198	200
13340	198	200
13340	231	233
13341	230	233
13342	231	233
13343	230	233
13345	198	200
13345	230	233
13346	230	232
13347	230	232
13349	198	200
13349	230	233
13350	231	233
13351	230	232
13352	230	233
13353	230	232
13354	230	233
13355	230	233
13356	230	232
13357	230	232
13358	230	232
13359	230	232
13361	230	233
13362	231	233
13363	230	232
13364	230	233
13365	230	232
13367	198	200
13368	198	200
13375	230	232
13376	230	233
13377	230	233
13378	230	232
13379	230	233
13380	230	232
13381	230	232
13382	230	232
13383	230	232
13384	230	232
13385	230	233
13386	230	232
13387	230	232
13388	230	233
13389	230	233
13390	230	232
13391	230	233
13392	230	233
13393	230	232
13394	230	232
13395	230	233
13396	230	233
13397	230	233
13398	230	233
13399	230	233
13400	230	233
13401	230	233
13402	198	200
13402	230	232
13403	230	233
13404	230	233
13405	230	232
13406	230	233
13407	230	233
13408	230	233
13409	230	233
13410	230	233
13411	230	233
13412	230	233
13413	230	232
13415	230	232
13416	230	232
13417	230	233
13418	230	232
13419	230	232
13420	230	232
13421	230	232
13423	230	232
13424	230	232
13425	230	232
13426	230	232
13427	230	232
13428	230	233
13429	230	233
13430	230	232
13431	230	233
13432	230	233
13433	230	233
13434	230	232
13435	230	232
13436	230	232
13437	230	233
13439	230	233
13441	230	233
13442	230	232
13521	198	200
13539	230	233
13541	230	232
13543	230	233
13544	198	200
13546	198	200
13546	230	233
13548	198	200
13549	198	200
13549	231	233
13550	230	233
13551	230	232
13552	230	233
13553	230	232
13554	230	233
13555	230	233
13556	230	233
13559	231	233
13563	230	232
13564	230	232
13565	230	233
13567	230	233
13569	230	232
13570	198	200
13574	198	200
13574	230	233
13575	230	232
13577	198	200
13577	230	232
13579	198	200
13580	230	232
13581	230	233
13583	198	200
13583	230	233
13585	231	233
13587	230	232
13588	198	200
13588	230	233
13589	230	232
13591	198	200
13592	231	233
13594	198	200
13596	230	232
13600	230	233
13602	231	233
13603	231	233
13604	198	200
13606	230	232
13607	230	232
13612	230	232
13616	231	233
13620	198	200
13620	230	233
13623	230	232
13625	230	233
13626	230	233
13627	230	233
13628	230	233
13629	230	232
13630	230	233
13631	230	233
13632	230	233
13633	230	232
13634	230	232
13635	198	200
13635	230	233
13636	230	232
13637	230	233
13638	230	232
13639	198	200
13639	230	232
13640	230	233
13641	230	232
13642	198	200
13642	230	233
13643	198	200
13643	231	233
13644	230	233
13645	230	232
13647	230	232
13652	231	233
13654	230	233
13659	198	200
13659	230	233
13661	230	232
13662	230	233
13663	230	233
13664	230	233
13666	230	232
13667	230	232
13668	230	232
13669	231	233
13670	231	233
13671	231	233
13673	198	200
13673	230	232
13676	230	233
13680	230	232
13681	230	233
13682	230	232
13683	230	233
13684	230	233
13685	230	233
13688	231	233
13689	231	233
13690	230	232
13692	230	232
13695	230	233
13696	198	200
13697	230	233
13701	198	200
13701	231	233
13704	230	232
13706	198	200
13707	230	233
13708	230	232
13709	230	232
13710	230	232
13711	231	233
13713	230	232
13714	198	200
13714	230	232
13715	230	233
13716	198	200
13716	230	232
13717	198	200
13719	231	233
13720	230	233
13723	231	233
13725	231	233
13729	230	233
13732	198	200
13733	198	200
13734	231	233
13737	198	200
13739	231	233
13741	229	232
13742	198	200
13742	229	232
13743	230	233
13744	198	200
13746	198	200
13746	229	232
13751	229	232
13752	230	232
13753	230	232
13754	230	233
13755	198	200
13761	229	232
13762	231	233
13763	230	232
13767	230	233
13770	198	200
13770	229	232
13771	198	200
13771	230	232
13772	198	200
13776	198	200
13776	229	232
13781	198	200
13781	229	233
13783	198	200
13785	231	233
13786	230	232
13788	230	232
13789	229	232
13790	229	231
13791	230	233
13792	198	200
13792	230	232
13793	229	232
13797	229	233
13799	198	200
13800	198	200
13800	230	233
13801	229	232
13803	230	232
13804	231	233
13808	230	232
13809	229	231
13810	198	200
13811	229	233
13813	198	200
13817	229	232
13819	198	200
13819	229	232
13820	230	233
13822	229	232
13823	231	233
13824	229	233
13825	229	233
13826	229	233
13827	229	232
13829	229	233
13830	230	233
13831	229	232
13832	230	233
13833	198	200
13833	231	233
13835	229	233
13836	230	233
13837	198	200
13837	229	232
13838	231	233
13842	230	233
13843	229	233
13844	229	232
13845	198	200
13846	198	200
13847	229	233
13848	229	232
13849	230	233
13851	198	200
13851	229	233
13853	229	233
13855	229	233
13856	229	233
13857	198	200
13857	230	233
13858	198	200
13859	230	233
13860	230	233
13861	229	233
13863	229	233
13865	198	200
13865	231	233
13866	231	233
13868	198	200
13868	230	232
13869	230	233
13870	231	233
13871	230	232
13872	231	233
13873	229	232
13874	229	233
13875	229	233
13876	230	233
13877	230	233
13878	230	233
13879	231	233
13880	229	232
13881	230	233
13882	229	232
13885	198	200
13886	231	233
13887	198	200
13887	231	233
13888	229	233
13889	230	233
13890	231	233
13891	231	233
13892	229	233
13893	229	233
13894	230	232
13895	230	233
13896	231	233
13897	229	231
13898	230	233
13899	230	232
13900	229	232
13901	339	341
13902	229	232
13903	230	232
13904	229	232
13904	339	341
13905	229	232
13907	229	232
13909	339	341
13910	231	233
13911	230	233
13912	229	233
13913	231	233
13914	230	232
13916	231	233
13918	230	232
13920	198	200
13921	230	232
13922	229	233
13924	230	233
13926	198	200
13926	230	232
13927	229	232
13928	229	232
13929	229	232
13930	229	233
13931	231	233
13932	230	233
13933	230	233
13934	229	233
13938	198	200
13938	231	233
13939	231	233
13941	231	233
13942	198	200
13942	231	233
13943	230	232
13944	229	233
13945	229	232
13946	198	200
13946	229	233
13947	230	232
13948	231	233
13950	198	200
13950	229	233
13952	198	200
13952	231	233
13953	230	232
13954	231	233
13955	230	233
13956	230	233
13957	198	200
13957	229	232
13958	230	233
13959	230	232
13960	230	232
13961	230	232
13962	230	233
13963	230	233
13964	229	233
13965	230	233
13967	230	232
13969	230	232
13972	230	232
13973	230	232
13974	230	233
13975	230	233
13976	230	233
13977	230	233
13978	230	232
13980	198	200
13982	231	233
13986	229	232
13988	230	232
13990	230	232
13991	230	232
13992	229	233
13993	198	200
13993	230	232
13994	198	200
13994	229	233
14002	231	233
14005	230	232
14007	230	233
14009	231	233
14012	230	233
14015	198	200
14016	229	232
14018	230	232
14019	230	232
14020	198	200
14020	229	233
14021	230	233
14024	229	232
14025	230	232
14026	230	232
14030	229	232
14035	198	200
14035	231	233
14036	198	200
14036	231	233
14038	198	200
14038	230	232
14040	198	200
14044	229	232
14047	198	200
14050	230	233
14054	229	232
14055	230	232
14058	198	200
14058	231	233
14059	229	232
14060	230	233
14061	229	233
14063	229	233
14064	229	232
14066	229	232
14067	231	233
14068	230	233
14069	231	233
14073	198	200
14079	229	232
14081	229	233
14082	229	233
14083	229	232
14085	229	232
14086	198	200
14086	231	233
14087	229	232
14088	231	233
14089	198	200
14090	198	200
14095	229	232
14096	231	233
14097	231	233
14098	231	233
14099	230	232
14108	198	200
14111	198	200
14112	229	233
14113	198	200
14113	230	233
14116	198	200
14117	229	233
14121	198	200
14121	230	232
14122	231	233
14123	230	232
14124	229	233
14128	230	233
14131	229	233
14132	229	232
14133	229	233
14134	229	232
14135	231	233
14136	229	232
14137	229	233
14138	229	232
14141	230	232
14142	229	233
14143	231	233
14146	230	232
14148	231	233
14150	230	232
14151	230	233
14152	229	232
14154	198	200
14154	231	233
14157	229	233
14158	231	233
14159	229	233
14160	230	233
14161	198	200
14161	230	233
14162	230	233
14163	198	200
14163	229	231
14166	229	232
14168	229	233
14170	231	233
14171	230	232
14172	230	232
14173	198	200
14173	230	233
14179	230	232
14180	231	233
14181	198	200
14181	229	231
14183	230	233
14185	198	200
14187	231	233
14193	198	200
14198	231	233
14204	230	232
14205	231	233
14206	230	232
14207	231	233
14208	230	232
14211	198	200
14211	230	233
14214	231	233
14215	229	232
14216	229	233
14217	229	233
14220	229	233
14226	229	233
14227	231	233
14228	230	232
14230	229	233
14231	198	200
14231	230	233
14232	198	200
14232	231	233
14233	229	231
14234	229	232
14235	198	200
14235	231	233
14237	230	233
14238	198	200
14238	229	232
14239	230	233
14240	231	233
14242	230	232
14243	229	233
14244	230	233
14245	230	232
14246	231	233
14248	229	233
14250	229	233
14252	229	233
14253	229	232
14254	230	233
14255	230	232
14256	198	200
14256	229	232
14257	229	232
14258	230	232
14259	230	233
14260	230	232
14263	231	233
14264	229	233
14265	231	233
14266	230	232
14268	198	200
14268	229	233
14269	229	233
14271	198	200
14271	229	232
14273	230	232
14274	229	231
14275	198	200
14278	198	200
14279	229	231
14280	229	233
14281	198	200
14281	229	232
14282	229	232
14283	198	200
14287	198	200
14295	198	200
14301	198	200
14301	230	233
14305	230	232
14306	230	233
14308	198	200
14311	229	231
14312	230	233
14313	230	232
14314	198	200
14317	198	200
14318	198	200
14319	198	200
14319	229	232
14320	229	232
14321	230	232
14322	198	200
14322	230	232
14323	230	233
14324	198	200
14327	229	232
14329	231	233
14330	198	200
14331	198	200
14332	230	232
14334	198	200
14334	229	232
14335	198	200
14335	231	233
14337	230	233
14338	230	233
14339	198	200
14339	229	232
14340	229	232
14341	231	233
14343	198	200
14343	229	232
14344	198	200
14344	229	232
14345	198	200
14345	229	232
14346	229	233
14348	198	200
14348	230	233
14349	231	233
14350	198	200
14352	198	200
14352	231	233
14355	229	232
14356	231	233
14358	229	233
14359	231	233
14360	230	233
14361	229	233
14363	230	233
14364	230	232
14365	231	233
14367	198	200
14367	229	232
14369	198	200
14370	230	232
14371	231	233
14374	231	233
14376	231	233
14377	231	233
14378	229	232
14379	229	232
14380	231	233
14384	229	233
14385	229	233
14386	229	233
14387	230	232
14388	230	232
14389	229	232
14390	198	200
14390	230	232
14391	198	200
14393	231	233
14394	229	232
14395	231	233
14396	198	200
14396	229	232
14398	198	200
14399	229	232
14400	230	233
14401	230	232
14403	231	233
14404	229	233
14407	198	200
14407	229	232
14407	339	341
14409	229	232
14410	198	200
14410	229	233
14411	198	200
14411	229	232
14412	230	233
14413	231	233
14414	229	233
14415	198	200
14415	229	232
14416	231	233
14416	339	341
14417	229	233
14417	339	341
14418	198	200
14418	231	233
14419	198	200
14419	231	233
14420	229	232
14421	230	232
14422	229	233
14423	198	200
14423	229	233
14424	229	233
14426	231	233
14427	230	232
14430	231	233
14431	230	232
14432	198	200
14432	229	233
14433	198	200
14434	230	232
14436	230	232
14438	229	232
14439	230	233
14440	198	200
14440	229	233
14441	229	232
14442	230	232
14443	231	233
14445	231	233
14446	231	233
14448	230	232
14450	231	233
14451	229	231
14453	231	233
14454	229	233
14457	231	233
14458	230	233
14460	229	231
14461	198	200
14461	229	233
14462	230	233
14463	198	200
14463	231	233
14464	198	200
14466	231	233
14467	230	233
14468	198	200
14469	229	232
14470	231	233
14471	229	233
14472	230	232
14473	231	233
14475	231	233
14476	198	200
14476	230	232
14477	231	233
14478	198	200
14478	229	233
14479	230	233
14480	231	233
14481	230	233
14482	229	233
14483	231	233
14484	231	233
14485	230	232
14486	229	233
14487	229	233
14489	231	233
14491	229	233
14492	198	200
14493	230	233
14495	229	232
14496	198	200
14497	229	233
14498	230	232
14499	198	200
14499	231	233
14500	230	232
14501	198	200
14501	231	233
14504	229	233
14508	230	233
14509	231	233
14511	229	233
14512	229	233
14514	198	200
14514	231	233
14515	198	200
14516	230	233
14524	198	200
14525	198	200
14527	230	233
14528	229	231
14529	198	200
14529	229	232
14530	230	233
14533	198	200
14533	230	233
14538	231	233
14539	229	233
14540	229	232
14541	231	233
14542	230	232
14544	231	233
14545	230	232
14546	230	232
14547	231	233
14549	230	232
14550	230	232
14552	229	232
14553	229	233
14555	198	200
14555	231	233
14561	231	233
14562	198	200
14562	230	233
14563	230	232
14564	229	233
14567	231	233
14569	231	233
14570	230	232
14573	198	200
14573	229	233
14575	229	232
14576	231	233
14577	231	233
14578	231	233
14579	229	233
14581	229	232
14582	198	200
14583	198	200
14583	231	233
14585	230	233
14586	198	200
14586	231	233
14589	230	232
14591	230	233
14593	229	232
14595	230	233
14596	229	232
14597	229	233
14598	198	200
14599	230	232
14600	230	232
14601	229	232
14602	229	233
14604	229	232
14605	229	233
14607	231	233
14608	230	232
14610	229	232
14615	229	232
14616	198	200
14616	230	232
14617	229	231
14618	229	233
14619	229	232
14621	229	232
14623	231	233
14624	229	232
14625	230	232
14627	198	200
14627	230	233
14628	229	232
14629	230	232
14630	231	233
14631	229	233
14632	198	200
14633	198	200
14633	229	232
14635	231	233
14636	231	233
14639	229	233
14640	231	233
14642	229	233
14643	198	200
14644	231	233
14645	230	233
14646	229	233
14647	229	232
14648	198	200
14648	230	232
14650	231	233
14655	230	232
14657	229	233
14658	231	233
14659	230	232
14660	230	232
14661	198	200
14661	229	232
14662	198	200
14663	230	233
14664	230	233
14665	198	200
14666	229	232
14667	230	232
14669	229	233
14670	229	233
14671	230	232
14672	230	232
14673	230	233
14677	231	233
14678	231	233
14679	230	233
14681	229	232
14682	230	233
14685	230	232
14686	229	232
14687	230	233
14689	229	232
14690	198	200
14690	229	232
14690	339	341
14691	231	233
14692	198	200
14692	230	233
14693	229	232
14695	231	233
14697	198	200
14698	198	200
14698	230	233
14699	231	233
14700	229	233
14701	229	233
14701	339	341
14703	229	233
14705	229	232
14706	198	200
14706	229	232
14707	230	232
14707	339	341
14711	230	233
14712	198	200
14712	229	233
14713	230	232
14714	229	232
14715	229	233
14717	230	232
14718	229	232
[truncated: 5,076 more rows]
