# Supplementary material for: Correlating fluorescence microscopy, optical and magnetic tweezers to study single chiral biopolymers such as DNA
Source: Nat Commun. 2024 Mar 29;15:2748. doi: 10.1038/s41467-024-47126-6 (PMC10980717; doi:10.1038/s41467-024-47126-6)
Supplement: Supplementary file 21 — Source Data [file 41467_2024_47126_MOESM21_ESM.zip › source data_final/extd data fig 3/P01_07pN/bends_length_l-15.dat]

    1    46.508    28.143    24.871    24.087    30.561    38.533    35.759    37.345    38.995    37.513    21.044    36.597    23.425    31.044    26.009    32.083    22.023    29.211    26.516    15.384    30.253    30.074    37.105    47.691    41.365    37.883    53.375    34.731    27.292    27.362    29.509    47.948    31.683    66.090    37.000    39.679    32.952    35.111    28.273    37.175    28.817    37.094    34.822    30.826    36.613    41.101    42.443    44.856    51.720    32.403    44.516    36.139    20.513    38.803    47.896    21.180    42.137    41.404    32.992    27.890    13.277    36.817    36.816    26.874    36.749    31.713    47.163    33.811    22.372    33.567    32.318    17.242    33.658    22.331    30.765    36.897    24.890    31.717    23.366    46.130    40.900    33.778    47.672    34.111    56.587    43.388    40.986    31.689    28.878    36.662    46.334    29.839    23.263    49.819    42.377    28.042    48.083    41.427    37.542    43.974    48.303    14.822     9.807    24.561    42.468    19.723    43.294    25.918    52.048    37.089    36.103    27.937    35.241    28.593    33.436    46.674    33.831    41.155    40.863    53.330    48.793    36.985    30.788    35.830    26.821    34.007    24.626    33.176    40.397    17.931    38.098    43.287    45.190    49.364    46.878    73.563    29.617    40.215    38.146    64.314    22.569    25.216    44.523    42.799    36.683    37.363    32.587    35.391    43.351    24.009    36.815    37.524    39.694    21.974    42.933    53.458    23.223    23.632    48.282    32.124    28.899    10.723    39.754    34.909    30.534    42.960    36.464    34.818    36.343    38.176    35.200    36.644    28.125    27.832    22.955    36.212    58.968    45.088    36.196    29.734    35.478    34.207    21.624    33.837    28.075    24.684    19.325    30.438    31.971    28.051    30.376    40.799    50.448    42.990    24.874    21.573    51.466    34.783    42.583    36.515    42.190    39.801    42.110    37.420    32.344    42.727    41.585    30.722    25.905    17.397    26.281    24.769    28.537    29.361    38.881    35.259    28.063    32.710    31.016    24.987    67.694    40.112    37.480    26.738    27.423    16.986    35.900    44.246    29.359    34.249    31.708    39.002    27.639    19.498    31.814    20.440    26.799    44.757    30.296    27.127    41.659    41.585    43.305    37.748    28.660    42.029    40.767    22.943    39.402    31.860    34.089    31.772    40.359    20.833    33.600    43.859    30.154    34.947    34.748    37.396    38.144    35.007    39.127    43.416    43.422    23.966    43.155    14.893    33.666    28.530    34.303    28.600    33.267    30.191    33.658    54.362    28.114    40.968    38.046    34.097    28.772    51.202    27.140    42.927    32.792    21.707    32.768    31.687    33.958    52.696    15.862    39.851    45.921    37.438    27.421    48.459    45.995    29.748    22.894    28.819    29.135    25.730    30.378    34.770    35.537    42.806    28.410     8.522    17.029    57.112    40.734     7.179    27.343    34.928    42.765    36.967    20.524    45.557    34.037     5.972    32.707    27.413    37.444    36.002    31.788    22.884    29.007    40.550    22.353    39.474     7.458    41.540    32.856    34.282    38.164    28.438    24.685    36.514    25.088    48.598    17.590    46.193    42.092    16.727    36.971    48.608    27.861    36.419    50.996    33.003    20.281    49.285    31.067    33.204    24.308    17.815    25.883    37.491    19.926    29.449    35.952    23.776    30.379    21.129    22.327    16.673    32.893    42.339    40.218    22.615    44.956    29.001    39.915    19.554    40.766    21.004    21.209    41.128    31.518    28.244    31.410    50.652    31.076    30.696    36.311    32.547    28.791    24.474    22.761    17.069    31.646    29.578    19.853    44.648    25.524    46.992    14.327    45.039    24.523    47.704    53.270    47.355    27.846    33.044    47.787    43.138    52.174    41.770    38.994    30.839    44.960    36.647    17.834    28.858    35.790    20.360    14.907    50.305    37.510    41.717    36.009    45.917    31.725    43.771    49.189    50.267    41.313    32.883    18.329    32.551    39.041    33.755    41.410    44.771    28.773    32.556    48.034    42.673    37.055    50.352    50.121    44.765    64.711    38.731    44.119    25.586    49.785    36.689    46.433    44.146    31.334    37.109    18.623    36.610    37.638    24.898    30.994    46.527    35.927    58.254    40.220    14.985    48.843    20.127    23.024    39.359    40.325    30.004    58.233    37.788    41.396    52.532    44.629    18.750    55.623    53.725    54.321    43.782    46.285    30.943    34.154    34.276    44.953    29.360    34.005    35.857    31.720    45.695    58.941    31.909    47.301    29.945    50.684    40.700    33.832    46.962    27.810    40.399    36.903    31.882    49.346    39.415    33.910    36.188    35.500    24.756    51.017    17.405    36.984    31.900    31.143    21.601    45.213    24.379    23.358    28.794    26.633    42.839    39.177    44.756    31.967    40.546    40.626    24.661    29.548    31.588    57.356    32.968    30.608    17.843    12.102    48.269    19.359    48.822    24.161    60.745    49.554    39.638    50.583    15.783    33.665    23.242    25.253    40.897    26.404    39.268    53.426    55.641    15.211    25.752    27.060    54.986    19.917    34.057    39.869    45.737    35.580    48.780    32.536    17.650    35.423    33.551    22.204    39.308    35.956    24.587    29.783    53.428    32.267    44.798    44.257    36.763    28.246    43.835    26.716    32.680    19.635    20.669    33.840    47.993    16.872    41.025    45.182    20.646    35.096    41.393    47.460    30.712    44.164    29.982    34.792    36.369    14.281    37.719    51.889    28.767    30.623    41.506    29.090    48.614    44.011    45.401    33.123    29.003    27.776    43.527    48.136    24.150    25.044    37.664    52.028    44.207    37.943    44.418    41.489    33.680    47.837    36.682    44.186    29.912    41.730    35.775    30.293    28.317    31.043    45.778    35.676    38.307    32.281    42.618    35.394    44.681    34.620    27.606    12.780    28.371    22.862    15.950    39.467    26.490    25.941    38.010    41.059    40.480    34.958    32.606    50.369    31.472    18.918    40.230    38.188    29.447    21.972    14.198    38.137    31.396    47.216    39.899    27.903    22.683    42.851    33.861    44.738    26.121    13.562    40.133    23.730    38.149    35.920    33.314    55.407    40.962    32.367    37.036    19.107    24.392    39.734    37.888    50.338    46.098    20.120    36.467    40.899    44.213    36.718    45.187    34.113    50.489    51.088    24.012    21.212    19.332    31.841    37.447    26.917    32.868    33.792    36.104    10.535    31.767    32.002    25.269    41.333    59.912    29.778    43.459    42.529    23.555    23.862    29.094    28.106    20.798    24.475    14.110    35.857    39.308    38.245    42.764    40.758    41.339    29.260    48.730    29.023    31.764    32.354    27.326    37.309    46.265    31.371    25.807    37.395    19.737    34.515    26.016    26.295    51.399    25.993    22.035    49.446    40.823    32.245    45.382    41.410    48.942    26.285    50.101    33.970    38.701    28.213    14.792    33.297    36.125    32.330    34.457    39.510    29.351    42.763    36.311    44.075    31.167    34.609    37.792    43.150    26.451    28.412    43.269    12.525    43.214    33.083    13.986    16.683    19.498    25.766    38.303    20.811    23.221    29.170    39.177    53.030    45.537    28.301    30.731    37.947    33.380    37.781    37.364    39.898    12.912    37.835    34.516    36.946    30.631    41.803    25.700    37.699    26.401    15.054    45.428    33.212    41.095    45.534    21.376    14.583    52.573    18.171    39.079    52.042    35.345    35.580    14.740    20.284    51.466    22.840    51.051    33.752    11.781    38.296    46.412    10.210    32.633    43.892    41.360    27.545    23.312    22.240    41.614    16.025    32.919    36.376    41.346    45.052    16.098    38.990    44.833    46.103    21.924    37.422    35.117    50.304    43.086    47.766    36.432    51.765     4.011    38.647    24.564    20.178    49.179    29.186    33.635    39.604    24.651    28.611    24.709    39.278    36.461    31.065    29.688    39.200    32.796    23.481    42.046    12.729    34.072    30.191    14.813    32.321    44.918    27.498    23.413    25.941    49.813    30.482    33.071    31.710    52.195    21.442    27.516    42.381    30.774    39.898    38.831    35.735    32.209    24.216    36.223    45.062    42.269    31.018    34.171    23.878    14.642    33.776    51.068    51.742    27.665    23.764    25.330    36.934    32.499    49.516    24.605    36.244    35.089    55.105    34.552    36.456    38.956    28.232    19.036    46.680    35.789    26.110    19.102    37.490    41.297    37.095    29.659    38.358    22.007    43.831    20.900    36.110    39.360    46.889    35.871    23.448    42.950    20.937    39.631    25.125    30.310    29.196    13.241    46.239    29.669    36.702    16.566    58.216    26.126    25.344    35.375    26.116    27.491    33.741    24.999    32.423    31.337    30.678    25.649    31.703    34.765    41.812    36.352    12.054    37.690    34.004    25.857    37.535    14.509    34.505    35.121    37.043    35.120    45.486    31.633    33.402    44.285    37.978    40.787    39.499    28.492    36.487    22.770    59.675    29.199    26.924    39.309    21.180    25.320    28.059    39.985    33.825    45.105    39.092    31.157    27.484    30.358    37.231    34.366    36.804    40.657    11.778    42.145    31.567    40.236    30.736    20.864    18.211    38.728    32.374    36.596    36.226    33.788    50.795    21.593    40.960    31.830    25.658    43.246    50.748    14.372    31.821    36.422    42.685    28.982    26.678    16.751    40.233    35.204    30.088    21.665    29.493    25.110    30.569    39.309    30.676    28.707    47.606    28.206    39.803    47.898    11.894    20.494    38.552    40.276    41.506    30.175    34.595    22.864    45.140    38.603    45.395    56.849    44.173    49.017    36.466    21.321    30.985     8.533    31.442    40.998    34.291    43.227    35.205    41.401    30.847    44.698    63.165    36.940    19.845    33.411    17.727    42.858    45.957    37.043    38.717    35.261    36.825    31.624    32.906    27.527    40.043    29.788    43.018    43.519    19.891    36.977    26.418    36.657    41.982    23.040    32.900    11.142    35.403    24.319    27.504    36.544    21.485    24.185    48.346    26.091    35.491    36.650    43.926    37.755    22.466    30.768    23.899    26.780    37.450    15.356    33.290    49.510    30.656    37.902    21.497    40.791    24.912    42.873    13.677    41.167    14.394    60.405    34.926    17.023    39.425    34.051    28.420    36.738    32.849    20.116    43.380    24.094    43.312    22.671    39.015    39.668    31.718    34.635    29.816    20.803    27.555    32.145     8.703    10.856    30.135    30.271    24.093    17.981    55.013    34.437    38.141    15.709    57.651    33.754    41.501    52.246    27.586    46.783    23.885    40.479    38.650    33.637    36.479    38.315    40.242    35.153    21.650    30.645    21.691    40.182    40.287    54.636    42.338    35.176    47.386    33.253    25.115    41.742    42.543    36.994    52.113    21.836    44.329    44.489    33.484    35.317    36.788    45.645    47.038    44.823    38.215    28.802    12.883    38.673    30.829    36.898    25.284    36.916    34.904    39.734    69.208    25.180    50.632    35.109    30.224    37.578    33.400    21.848    20.166    29.966    28.857    23.437    57.637    24.216    47.750    38.033    37.964    45.620    46.357    17.955    37.854    30.772    19.196    30.015    28.997    20.820    52.601    37.142    59.727    40.042    49.062    36.838    39.961    27.259    26.657    25.966    28.063    24.267    32.044    31.918    44.926    18.597    44.739    32.806    27.332    33.972    49.197    46.197    21.680    45.339    54.578    27.110    41.455    34.762    48.250    33.472    34.889    32.328    38.970    40.386    33.933    24.881    37.356    50.477    38.804    38.661    40.415    52.668    30.951    45.681    35.516    25.987    38.309    31.155    42.114    47.573    27.428    58.325    51.772    41.982    25.934    46.000    28.172    25.587    43.272    27.120    45.991    45.023    26.999    38.039    56.664    29.501    37.392    36.265    43.486    37.495    38.253    30.038    22.871    40.119    17.477    36.342    54.112    50.665    32.179    30.620    30.213    28.280    41.486    33.258    31.692    39.201    23.163    29.566    17.616    37.674    31.688    34.864    33.148    39.447    35.458    21.477    47.221    33.373    26.003    32.562    33.417    27.043    41.053    27.001    39.119    57.071    38.993    35.559    33.753    53.862    42.226    42.065    28.695    22.280    39.335    28.328    43.200    21.618    48.617    35.005    35.615    37.194    21.973    37.550    41.324    33.830    17.518    30.950    48.234    36.436    21.403    28.497    40.052    36.691    42.672    24.062    44.000    26.678    53.667    30.226    59.314    21.136    40.095    29.994    62.397    16.575    45.110    41.860    48.270    15.135    22.412    32.075    45.275    56.061    29.517    23.865    33.411    25.113    55.199    32.095    37.501    50.754    39.681    35.267    25.517    43.552    38.472    39.298    37.462    28.574    39.889    45.155    44.027    56.259    44.965    39.555    52.107    28.616    42.621    23.431    32.963    23.006    37.813    42.886    40.564    18.918    25.277    27.185    24.433    39.998    29.974    53.554    24.211    53.533    19.312    27.892    36.644    28.874    61.683    22.820    31.226    42.940    38.621    22.734    42.676    19.432    39.268    40.158    32.048    42.916    37.921    26.882    38.565    26.899    53.085    23.952    39.609    40.272    49.733    25.655    30.982    24.845    37.569    37.945    24.199    43.842    34.004    34.005    47.386    57.739    33.881    25.690    20.864    26.014    31.866    43.642    28.516    26.165    27.924    33.443    31.773    53.665    50.248    44.041    45.757    35.581    50.248    45.556    17.502    34.292    54.393    29.462    28.105    46.502    37.073    35.077    22.946    35.276    45.663    51.428    20.927    27.612    31.313    45.911    32.457    19.610    14.804    18.432     8.747    27.647    36.357    28.352    28.077    29.779    33.973    36.052    33.605    45.414    37.230    17.284    46.953    41.706    36.691    41.051    29.138    41.421    38.004    35.301    30.217    40.083    30.709    34.642    37.023    34.943    43.473    25.481    30.998    42.245    23.092    39.171    39.303    39.652    39.307    52.796    22.842    50.370    28.712    38.262    41.629    29.169    35.961    34.476    34.885    39.066    22.677    47.568    10.652    45.138    33.090    39.421    40.977    16.345    32.796    38.499    44.465    24.314    36.769    29.257    24.251    47.315    28.648    20.134    21.691    20.851    19.859    27.111    19.634    43.970    20.648    43.186    20.784    33.317    37.674    12.921    49.046    31.656    37.620    14.106    38.264    35.302    23.927    45.403    26.928    51.158    49.441    29.866    45.036    29.407    34.421    30.317    32.067    22.890    37.591    48.178    27.175    47.637    39.996    25.066    37.408    45.076    18.793    34.772    54.893    47.380    24.166    28.104    25.723    29.238    29.545    32.830    50.616    31.689    16.026    41.989    19.151    36.312    39.590    50.628    33.236    46.106    24.659    21.485    30.189    32.653    28.074    35.793    45.707    15.882    53.296    20.076    35.836    23.046    21.611    21.043    35.893    33.204    49.516    52.350    30.067    24.932    23.608     8.282    39.824    27.544    23.064    21.516     7.621    44.890    29.569    18.476    42.558    35.872    26.740    33.296    36.209    32.806    38.971    36.474    35.675    31.247    53.932    22.912    32.491    24.577    27.946    20.589    39.732    30.233    31.726    31.048    43.510    38.132    35.425    32.936    40.765    23.544    28.001    22.891    34.708    14.000    43.039    27.082    35.634    29.659     8.832    36.908    14.908    24.300    59.851    27.276    27.009    28.804    48.606    13.817    31.623    41.452    57.624    41.124    48.333    17.935    34.122    25.889    26.354    19.265    24.182    24.894    31.095    22.873    33.569    35.443    33.019    40.115    18.613    37.290    17.177    43.090    29.452    19.639    18.492    21.722    36.836    23.997    34.893    46.002    35.014    40.562    22.222    46.036    45.750    22.866    32.119    25.368    30.764    31.187    33.883     9.403    32.048    32.254    22.104    28.391    48.506    52.872    28.735    33.497    19.570    39.144    29.448    45.037    24.618    37.848    22.059    27.206    47.546    38.147    46.587    28.071    31.108    23.270    26.672    39.819    44.698    46.767    20.338    24.656    41.877    24.300     8.442    43.290    25.148    37.084    28.278    44.042    36.147    27.083    29.417    35.021    30.471    31.540    43.023    21.950    19.297    50.381    15.855    29.923    67.942    36.119    49.529    35.183    39.467    47.197    34.313    36.174    44.126    51.956    19.308    39.165    26.184    34.869    25.886    48.517    23.847    24.927    13.769    52.980    24.948    37.769    61.603    21.371    30.870    39.958    32.339    41.868    33.108    47.687     6.243    48.768    35.216    49.550    27.181    32.544    49.982    28.434    29.836    22.969    33.786    28.855    42.564    25.451    34.418    30.335    45.807    30.046    47.263    47.776    54.443    46.400    24.517    25.872    25.570    28.788    16.975    40.786    28.132    36.397    24.507    24.448    21.951    24.026    44.657    24.579    35.249    17.055    27.143     8.919    41.150    35.960    18.419    28.298    48.825    38.287    39.578    20.093    23.280    57.463    12.684    21.008    39.927    28.517    36.699    38.437    51.631    29.868    29.525    43.152    32.467    47.125    34.684    24.428    39.101    27.911    35.268    40.545    17.071    22.198    30.812    29.659    49.325    22.822    21.904    64.071     6.201    44.942    22.282    49.260    35.500    43.292    25.463    36.155    35.014    20.958    40.652    36.090    31.784    22.696    22.401    10.094    42.424    27.524    25.302    33.520    17.736    32.250    32.265    38.157    17.901    20.506    18.791    29.081    21.654    39.322    27.613    31.996    21.611    26.853    22.834    19.954    26.584    17.781    34.491    27.635    17.285    34.508    19.976    61.929    25.181    36.055    46.013    16.054    28.500    39.412    10.012    18.593    34.027    20.665    37.162    31.858    18.665    41.887    21.236    45.215    31.968    41.067    37.428    31.918    22.623    30.498    38.538    37.631    24.082    37.040    24.184    38.036    20.462    38.270    21.976    42.743    26.563    28.208    29.390    35.769    45.593    41.671    37.363    17.462    32.768    11.957    30.345    41.595    27.763    42.464    37.327    23.825    34.170    33.743    54.885    41.793    19.628    39.018    56.187     7.493    16.548    33.281    39.589    34.693    39.126    34.099    15.248    54.889    24.589    32.618    37.833    28.159    31.018    33.452    33.990    33.544    36.106    35.753    54.458    31.097    39.495    30.359    29.188    29.535    18.670    20.769    37.149     9.557    59.205    20.738    52.516    22.525    45.452    19.636    24.601    28.898    41.501    17.569    47.712    39.153    27.331    24.559    26.728    33.340    24.138     8.443    22.371    48.880    45.377    36.805    32.350    36.964    31.164    30.541    20.348    33.354    24.459    53.892    14.601    27.636    19.729    45.173    44.084    30.289    37.533    32.769    14.715     7.897    43.478    32.036    39.756    21.071    26.454    28.347    15.341    34.193    33.112    28.011    18.568    26.369    33.651    46.479    13.767    28.369    40.405    20.233    31.224    39.504    34.053    19.911    35.709    32.162    45.239    27.908    18.800    45.419    19.961    28.168    29.680    39.517    45.906    30.322    25.206    25.376    34.111    27.654    36.673    26.323    39.777    38.654    22.871    35.192    32.522    25.814    29.317    21.270    34.517    40.257    12.028    46.022    34.812    40.249    39.224    29.325    33.432    34.294    20.550    32.163    38.186    18.915    29.393    41.057    10.782    28.972    52.866    11.631    38.184    28.727    34.760    10.649    39.385    13.576    31.854    25.153    22.983    40.489    37.011    31.551    27.035    33.097    26.091    28.359    27.079    38.519    43.649    24.837    24.625    38.060    57.812    15.248    30.479    24.744    30.805    43.762    43.992    33.631    30.166    28.936    33.037    35.741    36.694    19.206    30.281    43.042    36.285    31.108    35.935    18.140    25.848    37.094    21.996    46.731    26.712    35.820    48.554    36.470    32.297    26.464    15.835    41.282    25.786    12.953    44.494    32.247    27.523    28.112    36.026     8.589    57.025    18.061    48.320    34.538    37.814    35.393    37.606    37.166    40.599    28.369    39.531    42.797    43.263    21.626    15.626    24.586    38.372    20.608    22.968    28.976    29.912    45.270    26.610    28.715    21.559    23.583    30.540    27.790    37.362    28.708    22.833    35.612    28.467    24.774    21.917    41.674    24.696    28.832    29.595    30.311    22.149    46.416    33.972    42.369    46.097    25.127    22.399    31.995    36.894    44.330    31.181    46.092    18.735     4.895    53.250    41.175    21.636    32.190    13.376    31.746    29.877    23.480    58.425    37.386    42.168    35.986    34.153    26.235    25.278    33.468    44.336    39.271    19.363    44.144    38.677    36.588    31.293    27.479    30.020    55.793    26.352    44.689    23.720    11.120    24.828    26.308    49.656    29.679    39.521    32.775    30.851    30.912    50.863    45.581    10.186    45.036    35.609    27.126    27.796    51.801    18.970    42.934    37.063    28.349    41.264    15.577    40.260    45.077    28.502    28.752    19.580    46.641    29.676    19.344    29.087    30.066    21.127    29.620    48.685    18.545    41.211    22.427    27.079    39.152    18.245    30.370    39.415    22.504    42.805    55.582    32.171    32.673    36.844    20.424    42.252    28.391    39.187    30.448    40.941    29.786    28.451    22.064    37.982    33.714    40.110    14.061    34.578    30.972    47.079    27.733    36.138    37.147    19.365    49.105    36.770    27.172    48.288    27.471    31.533    33.515    36.238    36.910    30.709    19.526    42.082    40.828    26.149    38.592    31.954    24.491    37.611    33.237    38.970    36.964    21.074    40.107    45.909    39.647    43.194    39.082    33.956    38.701    41.391    31.131    12.549    46.952    41.798    30.665    21.922    24.141    36.150    27.619    16.289    35.902    47.065    23.936    45.133    41.788    41.005    28.528    24.530    33.001    45.465    29.387    36.053    46.132    48.374    24.062    39.001    43.716    43.117    34.863    36.916    20.909    34.701    48.744    20.700    25.824    44.535    24.569    31.875    49.274    21.498    24.651    54.386    17.144    16.092    25.555    48.533    25.832    26.382    40.299    43.544    28.864    39.819    36.968    27.201    42.033    31.044     9.895    46.096    34.545    34.157    13.050    44.241    33.908    16.251    39.857    50.338    35.007    35.139    35.938    29.357    25.407    35.447    37.708    45.301    46.038    39.438    43.803     8.818    26.126    16.725    19.863    36.683    36.952    50.530    30.668    22.888    30.979    27.713    21.498    29.103    31.252    51.245    42.287    27.150    48.330    24.187    33.587    49.813    12.278    35.980    33.976    26.492    39.948    28.540    31.257    64.534    27.118    21.719    13.484    40.715     8.337    42.429    34.223    56.048    39.059    47.945    57.253    30.930    30.653    37.489    39.622    36.453    39.703    34.855    37.348    32.481    32.947    31.921    37.961    37.751    41.810    19.979    16.382    33.591    21.244    55.187    41.657    31.453    42.356    30.439    30.466    52.861    37.092    48.039    37.388    31.633    55.196    44.547    31.843    46.224    35.960    56.874    19.150    19.066    38.302    23.829    30.910    26.681    29.964    33.761    19.912    49.903    24.076    23.493    51.422    43.184    35.230    24.093    59.448    29.317    38.654    36.994    45.415    31.054    34.057    28.691    46.532    38.897    28.210    32.428    37.726    30.587    45.697    27.278    19.936    33.919    40.312    42.349    37.113    36.425    38.483    33.571    31.338    19.070    42.215    31.534    28.048    28.345    33.379    47.788    33.382    36.565    28.151    27.819    33.545    15.201    35.493    42.295    26.636    40.805    32.985    39.874    53.223    51.602    29.089    59.780    34.982    36.159    36.930    29.693    38.187    43.060    14.043    28.306    36.864    35.192    15.533    48.288    27.782    31.152    71.126    43.956    13.387    45.405    18.839    47.380    30.632    40.385    38.946    18.954    51.350    29.448    29.414    27.591    42.053    38.167    37.623    25.573    48.329    42.228    34.906    25.839    41.124    37.683    43.442    47.198    28.144    45.952    44.377    45.357    39.219    34.101    40.554    29.536    29.734    40.408    50.212    36.465    31.919    47.709    30.718    24.912    28.418    50.501    31.228    56.152    32.454    61.174    36.558    21.119    45.380    44.495    23.339    36.441    41.462    38.186    27.795    20.098    51.375    12.563    27.627    28.926    49.179    38.116    11.345    47.851    24.773    46.091    47.875    57.358    36.628    47.900    42.043    40.508    10.541    42.932    26.865    31.799    44.051    46.173    31.747    33.798    40.352    35.089    32.181    48.164    48.234    27.482    34.518    44.809    51.869    32.894    42.537    39.030    20.006    36.615    33.585    36.723    46.761    20.326    44.443    40.460    35.937    31.947    46.149    19.650    16.390    29.195    30.951    22.612    35.208    16.102    25.938    25.422    35.186    35.644    35.063    42.148    47.174    35.886    41.095    23.893    23.744    46.391    25.007    42.844    37.836    39.755    34.159    50.096    34.133    24.546    30.042    46.749    42.280    31.051    21.632    34.276    39.020    34.489    35.620    32.135    44.481    45.904    37.866    32.619    37.549    15.757    28.823    37.363    28.600    38.376    20.942    31.754    26.183    41.399    38.125    25.960    38.326    47.552    50.647    29.003    55.312    43.530    30.258    49.521    17.346    25.567    21.813    49.983    19.231    42.249    28.080    17.825    40.582     8.810    24.125    28.782    53.273    28.802    29.735    34.584    33.325    23.457    40.844    25.778    22.038    34.606    40.743    18.669    34.856    43.972    17.256    39.412    18.461    31.043    43.944    39.363    23.187    49.105    33.011    27.891    36.146    45.138    30.088    22.584    33.147    32.264    28.010    39.748    45.900    22.615    31.069    18.603    29.751    36.912    37.755    33.575    46.407    39.470    19.623    23.947    35.644    48.732    46.718    32.949    20.571    32.581    46.758    32.715    39.690    58.173    34.340    27.785    42.654    26.217    27.629    15.931    11.213    50.048    42.400    25.592    47.830    26.372    38.714    30.663    48.603    13.113    49.777    27.177    32.615    15.767    21.789    50.702    26.316    46.026    43.833    25.526    16.936    45.256    48.975    32.415    38.922    20.880    53.287    21.649    54.310    35.286    51.505    28.874    34.663    31.625    52.293    18.076    49.266    16.743    19.898    26.722    26.427    26.149    24.822    34.683    20.615    11.469    32.067    25.389    32.802    24.550    35.635    21.236    25.987    48.602    19.242    31.443    17.880    31.567    26.934    48.696    28.760    50.746    40.234    31.015    26.624    25.765    24.450    34.006    11.372    30.169    38.889    33.876    27.620    34.302    15.135    40.604    22.027    33.681    35.134    20.158     7.596    50.961    30.863    19.787    35.453    22.603    20.031    35.768    22.190    27.937    34.245    20.250    31.540    37.243    27.218    28.317    41.696    26.719    44.411    17.722    30.156    33.787    44.260    25.672    36.924    27.296    24.308    35.218    26.193    36.475    42.409    29.321    12.941    40.216    38.364    41.716    57.569    29.965    28.549    23.507    49.412    37.527    35.984    28.282    21.359    38.356    14.652    20.599    29.014    36.861    16.543    33.581    21.935    29.743    25.476    48.775    18.294    51.176    31.842    21.396    30.556    23.666    45.381    35.636    54.337    25.609    42.871    30.219    31.057    28.587    42.579    26.107    41.374     8.039    29.314    21.435    39.483    23.801    27.642    22.263    44.321    38.357    29.598    38.162    21.434    35.470    24.365    46.308    37.842    40.171    20.759    43.095    10.144    33.308    40.895    40.635    27.190    24.199    37.038    36.268    19.935    23.912    33.250    38.994    39.649    34.824    23.999    48.756    22.826    30.662    30.374    58.945    18.432    25.714    31.257    43.162    16.314    17.857    30.629    45.754    21.624    34.603    16.183    23.552    20.399    27.110    42.937    23.262    43.050    60.734    19.872    27.850    14.908    19.096    32.186    36.302    36.576    14.956    32.953    19.424    41.852    23.946    27.834    33.143    33.435    21.658    55.145    18.671    27.449    29.994    28.570    40.483    32.818    26.195    46.611    28.120    13.528    33.298    22.255     7.658    15.170    46.844    26.546    28.900    20.245    27.711     8.843    23.637    39.960    26.963    44.662    31.801    33.446    20.891    42.019     9.571    36.460    30.105    41.029    40.620    17.643    46.591    14.943    36.640    43.293    34.773    30.561    36.082    23.420    32.658    21.366    31.063    15.357    51.008    18.390    39.795    28.872    40.989    25.664    33.659    26.472    24.898    32.604    15.650    30.809    37.658    46.690    26.811    16.281    28.906    36.747    34.231    30.061    22.693    36.983    36.592    28.624    30.197    33.909    41.274    26.887    28.413    23.507    36.405    39.207    27.315    20.198    27.116    36.303    23.075    23.577    43.094    34.267    22.336    19.185    34.127    36.011    29.950    39.488    28.319    32.987    27.241    41.453    22.240    27.338    15.119    30.665    28.470    27.328    29.708    21.212    33.008    23.362    40.333    35.973    13.262    37.013    24.948    51.505    21.181    35.153    28.451    26.376    41.723    56.021    19.801    36.212    31.564    22.876    33.803    22.180    44.380    55.808    27.150    38.969    28.582    29.830    34.731    24.811    50.763    30.325    44.781    43.348    22.721    26.851    10.844    36.936    32.435    22.692    32.686    27.794    32.744    32.808    30.992    18.193    36.039    33.958    16.709    43.994    22.466    40.743    29.209    47.896    27.548    39.438    40.158    29.520    53.575    29.096    39.006    28.960    27.354    31.570    35.983    31.014     3.586    39.689    30.852    33.355    35.942    33.912    49.757    48.217    54.205    15.578    25.436    33.730    28.320    37.444    22.766    47.553    35.192    44.310    29.045    22.481    41.171    27.208    28.528    42.441    27.938    35.124    47.266    39.327    25.232    30.386    26.330    45.353    48.422    28.833    32.329    45.756    40.876    30.827    44.104    43.905    30.314    37.887    27.618    29.547    35.839    21.359    16.392    32.965    20.035    38.160    54.293    40.083    40.469    35.139    34.288    25.295    24.412    37.631    43.280    21.065    20.678    26.623    34.249    25.502    38.571    35.788    45.978     5.217    30.565    29.682    33.868    18.953    41.183    22.047    34.423    25.675    32.124    35.478    48.709    27.679    23.658    41.010    24.593    26.696    37.051    16.530    36.975    34.670    31.972    24.922    42.790    13.149    43.645    35.845    29.831    29.523    35.608    17.644    42.278    41.964    46.360    28.688    36.936    37.416    25.088    21.459    44.730    26.498    46.270    27.784    34.549    26.924    17.246    14.036    37.270    16.864    36.062    56.403    28.902    39.459    36.270    28.932    36.195    45.828    31.289    37.819    34.478    30.007    34.819    53.634    25.516    48.382    44.514    13.275    22.735    44.854    24.711    27.529    39.307    30.945    37.629    34.078    29.983    39.168    33.784    26.045    24.551    24.972    32.904    46.667    31.498    42.523    28.577    43.377    39.417    43.027    26.515    37.214    39.338    33.380    28.500    50.699    39.234    56.208    32.529    51.037    19.856    36.956    26.585    37.704    25.842    27.458    42.062    23.329    33.167    51.645     7.053    37.883    33.384    31.353    39.896    36.367    35.882    39.413    47.279    25.580    31.347    34.734    38.382    37.059    26.648    22.434    50.266    41.930    36.836    36.404    28.058    33.062    32.322    21.797    18.780    40.335    40.531    22.349    21.856    51.475    42.557    41.060    68.866    38.833    34.387    36.299    33.133    25.334    31.475    33.097    30.201    27.166    42.409    11.365    56.543    22.215    39.910    46.418    35.050    38.963    45.906    41.058    47.751    34.017    35.633    40.308    16.491    28.069    36.561    24.147    52.607    10.870    55.360    24.892    27.894    59.777    23.962    24.288    20.329    31.546    15.823    15.226    63.282    12.629    35.168    19.384    40.799    24.105    25.926    41.506    31.516    27.443    43.293    20.418    38.286    41.399    18.573    18.983    29.991    35.733    45.458    53.172    35.336    28.795    32.121    23.696    29.505    13.006    51.531    45.545    25.252    32.519    22.028    24.685    19.118    45.917    15.050    53.546    44.052    37.486    24.080    33.691    31.294    24.366    41.408    34.887    38.712    44.537    29.097    24.490    33.593    33.740    42.564    33.123    22.220    23.627     9.914    32.403    20.993    33.901    25.420    20.136    55.888    55.085    36.074    42.095    24.287    49.902    21.243    43.086    38.578    41.347    20.208    40.067    19.536    39.897    31.869    54.594    39.092    12.438    50.020    20.864    16.076    49.927    26.270    40.997    41.495    42.808    23.759    26.616    13.951    26.898    38.617    23.843    37.673    29.602    51.734    30.283    28.455    36.071    34.780    36.033    27.343    32.136    25.051    36.085    39.759    30.397    31.015    38.765    33.025    30.901    39.130    22.911    36.783    55.607    36.820    43.548    30.079    33.651    29.380    46.854    35.183    28.588    25.752    40.199    29.460    24.798    33.411    35.397    24.442    16.095    33.026    54.995    41.724    21.386    28.995    43.737    37.133    37.552    59.316    39.483    43.715    49.193    51.127    45.687    69.088    21.035    40.642    37.594    35.991    17.877    29.668    41.328    50.213    17.298    18.342    41.956    14.009    32.392    29.885    14.533    24.965    27.444    17.683    31.683    26.702    35.125     9.705    33.004    35.437    60.908    27.655    20.415    42.841    33.789    16.993    36.220    25.507    24.836    38.492    30.396    31.219    24.905    20.406    36.740    40.308    39.280    40.602     1.054    49.239    38.690    37.858    30.741    22.998    20.438    48.250    27.314    35.371    28.978    33.189    58.120    31.577    24.008    23.672    24.283    20.554    32.508    34.811    48.135    15.406    30.198    33.519    24.766    38.358    17.977    38.533    42.179    31.465    20.116    40.032    32.653    26.055    50.134    29.701    46.025    48.285    29.401    43.745    21.569    29.603    43.480    11.455    43.274    49.551    32.941    38.339    22.880    26.828    28.506    30.141    34.864    33.920    31.563    57.728    33.504    23.510    35.796    32.280    47.559    31.431    33.108    21.952    27.360     5.362    39.425    25.651    30.500    22.276    57.246    42.523    32.767    14.758    46.684    22.097    19.661    34.125    28.916     7.874    21.531    53.855    38.492    38.176    29.958    36.840    34.354    27.554    38.900    31.530    25.997    36.862    30.024    34.153    27.854    28.783    43.673    11.332    36.129    19.943    31.335    20.287    28.838    19.370    22.952    40.412    30.364    18.106    41.293    10.443    46.218    26.218    28.800    17.895    37.054    23.573    31.346    39.713    22.668    28.574    16.981    48.478    19.433    26.561    17.672    40.366    28.996    41.287     5.634    35.507    33.891    40.501    26.937    34.481    31.640    18.999    32.601    30.087     8.764    38.388    16.870    32.501    30.761    29.761    39.696    43.560    33.395    27.330    28.537    40.702    48.665    29.620    21.129    25.169    26.856    23.793    29.680    13.055    21.677    12.268    21.130    22.156    41.105    54.613    20.462    23.646    30.734    36.454    42.445    31.095    52.274    32.074    34.011    28.882    39.895    40.060    27.697    40.138    42.429    39.626    24.285    36.172    25.881    44.259    31.182    28.177    25.780    16.986    38.123    21.786    33.546    42.225    21.400    38.332    27.063    15.479    48.290    39.241    40.580    30.749    47.851    40.127    18.122    28.313    36.167    26.233    33.491    31.776     9.031    29.359    14.849    39.019    48.178    36.856    39.620    35.036    37.160    25.224    31.013    38.168    19.200    34.234    25.300    41.694    32.568    33.313    44.270    40.950    23.626    32.097    18.816    40.276    37.931    46.984    29.707    24.962    31.249    19.539    25.810    37.465    45.769    28.787    19.607    45.282    19.313    40.049    36.918    31.352    19.524    40.234    18.549    37.682    33.384    31.012    40.572    25.472    27.592    54.955    62.062    29.754    29.131    28.219    26.675    29.629    20.333    24.035    33.221     5.883    36.561    10.364    51.653    20.667    38.618    42.720    27.550    39.092    53.642    49.004    33.979    13.187    29.888    38.569    26.332    31.805    37.470    35.328    28.212    38.761    40.255    17.302    17.817    31.582    30.870    29.535    36.803    21.762    31.738    23.493    33.164    54.001    23.145    44.260    43.748    31.604    35.983    25.187    43.033    37.389    28.564    49.745    33.508    24.514    20.576    22.561    29.775    27.947    20.114    43.881    29.843    41.334    49.728    19.052    43.835    27.325    24.988    29.488    43.295    40.728    49.890    45.196    37.165    14.633    24.466    33.095    48.885    45.236    28.835    28.538    27.027    35.010    27.728    34.706    56.163    10.243    33.843    31.506    40.111    10.068    37.629    36.774    43.614    35.116    29.037    34.165    14.995    51.879    31.307    33.438    32.977    52.452    33.823    23.347    50.388    53.318    43.223    27.713    27.285    14.465    12.649    25.437    29.229    27.772    27.913    43.387    30.990    31.247    35.251    35.902    36.698    33.028    24.052    39.115    39.636    36.770    21.525    40.979    34.345    31.308    36.506    53.278    31.679    40.340    28.294    26.207    42.547    43.794    35.496    22.655    17.301    33.344    21.874    22.883    28.992    34.241    35.795    33.934    33.579    42.014     9.131    26.067    43.587    34.626    39.536    18.456    40.698    27.279    28.057    53.194    23.053    43.564    17.080    24.179    33.975    38.292    51.239    21.646    30.862    24.347    24.851    40.678    35.508    33.748    32.775    43.349    27.980    24.445    37.806    19.562    36.456    32.204    24.909    42.783    42.277    27.203    20.060    36.266    34.872    37.119    17.998    40.438    32.784    33.338    43.630    24.115    45.149    32.596    20.761    54.721    21.481    31.488    33.489    35.498    44.225    39.094    40.786    65.990    36.003    42.045    47.311    44.404    26.957    42.826    38.867    28.889    23.041    36.716    21.445    44.437    30.694    31.991    43.743    39.347    35.255    13.331    31.937    14.563    62.134    31.094    35.335    21.683    25.659    17.159    41.613    35.749    26.354    26.077    54.881    50.533    32.574    34.390    23.127    32.047    40.327    30.961    30.442    36.730    19.392    24.334    39.288    25.551    34.665    23.153    58.037    30.336    37.055    23.767    30.696    44.487    44.293    11.444    29.931    47.407    51.671    31.284    17.592    32.177    40.082    18.724    36.289    17.333    33.932    36.443    31.970    15.530    45.459    35.783    34.264    44.552    27.436    32.824    41.738    26.677    23.505    46.488    16.500    27.005    41.617    25.161    35.084    22.721    21.539    29.637    38.718    17.764    37.274    32.347    15.951    27.176    27.613    43.431    26.167    13.621    32.989    48.270    22.736    47.636    33.932    42.894    60.613    24.895    26.440    42.610    31.739    37.886    47.240    36.480    33.988    46.976    25.394    28.143    28.391    22.747    18.714    48.687    26.984    39.232    25.357     9.422    32.515    35.326    32.036    47.770    11.306    39.714    21.823    45.979    23.301    28.248    24.546    27.870    30.297    25.602    10.669    49.753    22.341    38.123    37.902    37.545    12.279    35.131    12.633    52.267    46.326    10.131    24.298    33.149    19.489    34.431    41.759    37.158    45.027    26.787    53.080    25.662    25.586    34.864    12.476    37.402    45.938    31.183    37.191    24.750    22.168    48.196    15.275    38.465    33.058    25.067    32.621    40.783    17.619    22.546    27.388     9.614    38.022    25.177    27.520    38.592    24.173    50.276    33.041    19.123    51.288    22.499    32.022    30.598    61.365    30.324    23.365    36.880    30.365    39.928    29.605    34.903    36.832    28.406    32.697    35.664    49.219    59.473    31.409    31.938    21.476    42.917    30.683    46.050    41.818    33.533    33.978    23.203    18.961    24.624    21.127    38.809    22.536    35.316    28.856    43.690    30.071    21.610    38.588    17.209    45.886    48.334    27.675    46.931    35.690    23.683    32.536    45.923    13.940    32.229    40.139    41.792    42.338    34.176    31.701    16.925    41.932    54.278    39.558    38.626    40.606    24.849    29.234    28.908    38.919    28.714    37.382    18.619    50.397    34.483    44.074    42.434    31.217    39.138    20.615    44.852    35.919    41.539    25.751    39.162    48.034    37.719    50.726    21.480    24.896    23.869    48.884    42.210    52.107    40.019    20.113    48.645    27.202    37.477    22.499    42.574    10.043    69.571    24.323    34.929    21.282    33.380    16.512    32.793    36.740    40.962    44.598    33.798    22.407    40.480    30.709    16.126    35.733    14.919    38.319    39.944    46.783    44.701    26.624    49.265    17.657    32.281    34.392    35.556    37.521    36.978    21.405    30.025    28.614    39.127    22.470    30.781    19.908    34.066    35.868    25.648    49.317    36.186    27.385    46.029    48.634    29.788    21.983    44.517    39.633    32.909    19.076    19.973    44.768    16.661    21.725    33.107    33.162    34.222    18.671    34.618    42.606    32.157    24.000    35.216    30.194    23.358    49.200    49.600    50.548    17.633    48.661    29.007    35.983    17.213    47.080    31.912    28.171    50.270    20.497    27.005    30.857    26.834    55.367    18.128    42.905    12.365    37.174    15.076    31.933    40.040    34.370    23.802    33.989    40.617    25.953    40.630    36.144    35.635    35.718    25.237    44.809    31.156    48.972    12.789    33.664    24.874    29.098    54.578    26.980    52.533    35.701    29.814    29.104    27.537    43.285    17.428    29.407    37.680    34.503    26.004    36.133    17.229    39.752    32.247    31.228    42.334    43.408    36.894    43.242    23.072    23.969    24.501    28.406     4.569    10.142    40.264    40.273    28.415    47.077    38.632    26.226    38.048    33.558    46.903    31.905    17.668    54.498    39.606    42.445    39.680    43.062    20.368    47.635    15.998    38.879    42.969    45.049    34.763    37.865    15.353    35.185    39.936    29.374    45.224    21.388    24.434    31.753    39.168    31.800    29.275    41.706    20.579    42.208    43.663    38.976    30.588    35.326    25.066    45.370    34.779    19.811    41.137     9.689    46.777    21.847    55.979    39.116    28.544    30.011    28.448    33.192    19.832    35.139    33.353    15.482    18.493    34.019    43.260    11.049    34.962    49.500    32.246    19.996    36.586    12.236    39.808    25.338    53.857    36.290    35.951    33.056    40.450    15.966    37.496     7.865    36.634    33.317    41.910    30.264    22.477    11.165    43.061    28.970    21.547    30.748    16.188    20.027    44.933    21.689    37.413    41.365    32.482    31.416    28.163    37.632    53.376    34.230    30.456    37.377    32.602    17.381    44.851    50.582    19.716    49.612    38.281    35.507    39.165     8.001    42.933    15.845    20.692    31.599    41.437    14.984    44.803    37.251    22.205    31.493    37.571    44.619     9.332    32.329    13.307    26.032    51.426    36.097    43.475    41.106     9.708    38.090    32.020    26.977    29.513    26.225    43.110    36.974    35.513    26.024    34.330    15.834    40.576    32.284    35.380    20.901    38.698    46.494    13.412    37.004    40.307    16.163    24.298    35.138    26.436    30.060    30.170    18.530    41.290    29.989    22.997    54.466    18.898    31.228    22.452    29.352    33.378    32.161    31.751    24.566    41.472    23.992    31.921    42.320    34.731    33.445    18.288    27.797    35.122    28.733    47.248    31.911    22.087    46.819    35.713    28.829    29.208    32.613    23.224    49.329    37.095    42.027     9.785    40.156    22.222    41.880    33.809    24.212    47.108    25.475    22.775    45.122    29.539    28.681    42.978    30.014    32.617    27.574    44.986    35.392    29.720    21.360    32.246    36.279    23.267    25.149    41.882    19.645    36.256    38.774    35.834    33.653    30.728     8.318    35.309    35.519    39.088    21.398    13.533    35.800    22.273    38.977    17.034    38.143    31.884    18.240    52.835    26.433    28.237    24.007    24.233    20.239    30.537    43.262    29.193    39.128    12.733    45.894    31.262    35.470    33.762    29.009    43.781    34.944    33.147    26.353    38.013    47.531    14.774    17.992    55.965     8.654    36.077    13.610    32.450    34.794    32.251    27.159    22.476    35.501    38.360    39.803    34.962    24.558    49.607    35.783    45.069    27.169    33.381    17.027    41.586    43.474    21.499    20.402    34.351    48.607    56.609    30.277    23.031    34.903    51.864    33.752    46.430    36.502    30.271    20.561    50.088    45.863    33.314    40.303    36.525    19.437    27.044    31.521    37.774    32.038    38.641    39.056    52.519    38.823    25.490    38.145    32.599    27.139    40.561    34.439    37.047    15.862    54.633    30.353    35.824    34.040    36.440    38.130    20.089    37.996    34.078    37.018    34.954    33.551    34.461    34.811    38.752    25.313    50.356    30.744    38.089    33.683    35.250    49.999    21.038    31.638    31.035    37.348    11.615    66.585    28.272    58.068    22.370    36.314    22.698    35.408    30.272    25.415    32.708    27.904    18.122    33.913    43.424    32.705    39.215    24.010    40.771    31.535    13.124    32.922    28.620    31.653    35.297    48.451    17.152    44.647    39.668    38.829    26.045    48.478    19.735    38.523    23.922    21.136    32.171    30.248    25.397    28.575    30.696    26.906    44.366    39.085    42.460    15.698    48.881    36.579    37.358    28.055    23.853    45.755    30.091    32.245    28.563    33.202    16.700    32.605    19.302    45.986    37.049    47.599    12.556    32.481    25.664    48.200    23.263    30.008    44.141    36.583     9.534    38.932    36.710    24.702    34.403    39.091    49.593    35.001    41.043    44.412    29.249    37.040    25.299    27.145    21.810    44.991    23.531    16.776    59.809    37.653    25.638    21.093    36.433    11.474    48.094    32.358    35.989    40.722    40.430    18.998    38.184    24.479    31.574    29.450    39.778    23.831    40.899    51.206    33.001    18.952    22.742    36.130    31.372    29.718    38.116    23.446    24.100    42.275    12.899    35.266    25.756    24.832    24.912    21.497    31.645    25.642    22.977    36.577    46.715    34.117    66.149    17.530    64.955    15.880    26.959    17.080    36.820    44.565    23.300    19.266    33.974    24.343    50.143    32.759    26.538    26.302    35.050    28.434    47.953    21.107    38.274    52.553    51.001    16.283    36.024    15.719    31.735    35.143    26.818    35.992    38.367    22.738    43.411    50.323    50.773    23.341    25.373    50.103    13.548    31.641    27.730    39.383    46.333    22.107    37.149    27.422    37.032    18.454    33.307    35.038    25.821    29.321    46.190     9.714    41.256    45.101    33.672    30.648    29.777    30.891    34.299    35.142    38.216    28.738    20.182    26.876    37.820    50.754     9.241    40.562    34.836    34.500    25.253    26.227    47.807    54.025    39.724    30.943    40.048    39.706    35.454    22.368    34.028    34.565    45.545    31.020    23.106     8.104    17.453    37.674    20.970    31.895    36.685    35.137    15.189    42.278    40.985    63.376    38.974    18.576    33.011    22.725    22.393    27.613    32.062    33.383    25.807    55.775    40.671    40.723    41.274    43.500    14.209    23.583    23.545    27.359    35.680    30.151    40.021    29.419    32.166    22.008    27.287    28.657    63.125    25.708    22.267    40.547    34.872    22.349    34.940    27.247    55.644    35.508    35.072    47.664    54.683    19.126    10.213    44.041    41.589    20.567    31.906    38.285    36.295    27.957    47.507    23.769    41.092    43.998    17.270    24.879    25.901    23.538    44.334    30.978    51.003    37.679    36.942     8.913    29.291    26.365    35.520    31.281    27.388    33.916    34.418    18.760    46.876    27.346    42.975    24.594    31.422    59.786    40.738    28.822    31.242    43.320    23.944    45.406    21.648    36.335    38.511    39.358    24.767    31.032    30.162    27.678    15.743    18.833    49.987    27.919    36.915    16.844    31.482    43.042    26.552    42.402    20.490    35.051    44.074    28.299    27.538    50.762    30.949    37.833    18.000    22.901    37.401    34.125    38.434    44.946    29.557    27.550    48.608    34.165    37.513    25.042    26.067    34.387    37.089    35.733    27.676    39.451    37.167    33.230    14.715    20.133    38.576    30.179    32.796    51.603    36.513    24.286    30.403    34.281    35.386    34.195    27.173    21.859    37.398    27.106    29.959    34.528    24.282    37.386    35.784    27.554    14.234    34.743    51.867    31.651    29.605    21.355    35.514    38.635    45.433    35.814    40.218    28.378    39.767    45.728    36.826    24.933    36.504    25.087    39.227    34.446    26.419    41.112    39.265    19.015    29.402    29.930    42.723    30.631    22.222    29.251    21.899    45.349    42.907    33.345    47.767    35.243    29.526    29.557    41.830    34.271    32.966    40.830    26.476    35.902    30.290    32.128    39.130    34.592    30.321    43.583    23.244    36.074    12.281    19.399    48.628    38.445    49.783    20.482    38.348     5.976    24.382    17.780    29.446    18.338    29.116    28.776    35.991    42.886    20.184    15.519    38.183    19.641    39.417    36.176    36.669    39.988    44.697    20.494    57.772    26.512    40.376    49.125    48.512    25.644    39.540    23.780    37.318    30.534    41.161    48.182    28.935     8.241    30.211    23.409    28.336    44.316    26.666    22.264    38.931    32.277    45.718    54.291    22.644    42.036    33.175    40.647    31.501    35.088    50.186    31.338    29.351    30.131    40.161    23.961    16.950    31.976    20.599    27.730    54.865    32.820    27.883    25.408    35.916    26.705    41.724    31.211    25.003    32.673    32.704    30.003    35.751    34.021    34.060    24.725    17.317    38.846    35.250     9.954    27.437    49.540     7.346    19.585    30.202    32.238    49.371     4.956    46.281    16.231    33.730    12.744    36.768    31.118    62.633    30.526    29.855    32.673    23.724    41.520    31.191    22.735    36.136    39.364    32.032    11.410    42.361    34.282    21.001    50.370    21.624    37.914    34.076    39.401    55.181    16.895    24.699    29.826    32.350    32.923    35.828    48.770    37.800    32.991    37.824    30.626    33.620    22.644    50.650    33.460     3.315    35.454    41.828    15.628    21.282    43.025    35.741    33.290    22.971    25.961    19.123    32.874    36.333    31.900    18.998    19.825    35.701    39.935    18.244    36.640    46.261    34.553    31.112    28.153    21.106    30.832    30.794    12.104    45.007    37.088    20.623    30.170    45.594    20.966    35.395    41.332    27.297    26.331    36.396    42.435    22.042    29.576    18.453    40.495    54.196    27.181    28.903    33.576    10.646    32.997    40.962    28.192    36.443    40.465    35.727    30.266    56.177    40.536    36.167    45.067    39.809    16.733    33.661    36.441    37.550    37.440    21.559    34.509    37.513    35.951    38.945    34.447    42.023    15.075    36.294    59.319    37.950    50.112    40.752    45.781    39.393    38.781    54.784    46.886    22.728    31.808    13.161    21.652    42.751    24.330    25.543    26.919    29.048    46.994    32.887    26.483    31.648    44.075    29.170    47.127    25.354    41.531    25.196    37.763    51.777    32.729    26.566    17.672    24.247    28.587    29.562    19.596    38.797    27.155    33.785    19.587    27.336    45.522    24.134    26.036    37.391    43.135    34.006    38.279    25.814    35.612    31.007    47.775    44.767    16.880    34.963    48.222    23.457    38.026    17.087    67.799    46.420    33.105    33.146    30.195    32.531    40.987    35.474    24.270    24.038    27.910    39.748    35.574    24.246    32.567    37.406    17.794    22.273    39.596    26.216    39.796    43.349    29.691    35.378    37.947    43.589    27.370    49.832    29.816    33.520    31.513    46.382    32.116    22.915    50.311    43.166    31.648    23.862    42.432    54.926    28.034    29.436    22.393    41.409    35.726    38.238    34.679    39.809    24.053    43.367    18.702    34.397    27.323    27.639    35.790    55.306    22.722    64.096    38.504    33.015    57.792    36.799    42.876    32.575    37.827    47.157    30.980    35.970    46.969    29.487    22.915    37.334    36.142    19.861    26.826    27.192    19.611    45.822    37.682    32.955    29.953    45.161    35.498    24.677    38.159    14.629    39.189    34.807    24.315    38.201    38.390    31.190    48.431    35.369    31.823    41.522    30.504    23.294    29.938    18.442    20.138    26.956    19.734    39.045    22.944    34.298    28.834    38.039    27.716    34.443    24.754    24.141    21.940    23.760    38.013    11.521    32.309    28.352    36.327    41.460    32.842    16.560    38.671    28.752    41.288    27.330    38.248    30.909    19.162    33.068    23.395    54.232    40.488    40.025    45.597    39.970    21.043    32.590    49.678    31.562    55.545    19.549    34.275    56.046    34.012    23.778    52.085    20.599    35.283    35.191    35.040    47.678    34.486    19.494    34.389    24.057    12.470    45.243     6.468    29.906    31.308    44.558    26.627    29.929    45.124    42.022    23.961    49.274    31.876    31.683    15.188    29.472    37.918    38.327    39.419    24.277    22.727    22.405     9.790    42.897    30.851    32.862    26.319    47.882    30.579    10.662    45.556    15.417    15.388    48.714    31.886    47.405    20.322    20.297    37.404    27.368    26.720    42.349    30.427    57.652    17.959    23.682    46.571    20.916    29.270    26.045    40.228    44.291    31.185    28.168    21.182    28.226    30.588    13.577    22.576    34.716    34.382    30.775    20.773    29.236    49.725    40.494    43.252    36.231    15.923    42.844    23.145    45.580    35.426    37.447    24.328    44.048    32.103    47.160    18.967    39.874    35.644    22.285    23.489    29.152    17.732    33.241    26.303    29.908    22.994    39.800    21.038    48.773    41.320    16.108    41.453    40.095    28.676    46.184    42.206    33.720    27.468    30.229    31.780    28.794    49.803    25.513    33.268    35.389    16.729    29.582    28.189    34.259    19.335    25.140    18.989    16.675    31.384    36.810    22.226    31.419    41.688    44.010    10.978    46.992    16.222    33.400    41.636    24.450    39.324    13.879    31.547    36.273    57.056    25.942    23.949    33.590    33.569    33.316    26.238    36.985    26.081    34.800    25.322    37.344    30.036    40.022    32.248    20.305    18.335    13.909    19.511    25.486    49.017    29.532    42.139    30.390    25.863    38.177    24.784    33.955    32.301    50.894    24.121    41.695    31.444    32.168    35.434    32.862    31.191    30.756    36.799    31.297    32.957    19.631    21.494    28.263    30.406    45.609    33.252    35.988    60.513    38.016    47.995    40.186    30.829    24.867    39.003    27.076    45.666    49.733    48.458    12.995    38.471    21.050    54.621    26.153    32.044    60.243    21.483    33.427    35.609    40.854    23.922    22.623    29.637    15.323    43.504    40.628    27.987    20.853    21.095    54.853    41.605    31.425    54.472    32.203    28.022    34.095     9.799    23.376    22.124    55.745    32.386    24.874    40.310    36.832    47.155    23.157    40.723    28.881    19.553    21.113    41.364    28.088    28.743    40.870    44.013    45.042    29.409    40.927    26.989    33.887    41.246    34.582    33.780    23.419    50.918    34.963    40.530    34.264    27.062    39.703    32.978    33.401    23.952    30.376    36.547    37.194    25.517    13.742    31.806    36.434    40.943    40.105    31.794    23.872    42.504    57.002    30.370    30.664    35.870    30.548    28.396    24.103    28.887    26.559    52.869    38.958    25.588    38.092    38.566    17.336    18.478    47.800    39.024    28.971    44.077    23.057    33.548    50.165    23.781    36.040    47.701    42.711    39.562    37.314    35.727    15.573    35.503    34.492    40.601    40.534    29.565    35.514    32.171    32.893    36.883    27.448    37.553    39.122    38.958    34.474    28.653    24.476    34.951    38.531    24.841    21.476    22.195    29.721    24.664    53.171    20.977    24.112    28.686    37.487    38.009    13.957    36.372    30.724    35.762    36.180    22.455    27.598    41.727    22.840    50.029    32.637    15.753    40.755    21.771    32.307    32.429    37.452    17.566    44.731     4.162    37.805    20.840    51.181    15.939    42.418    32.116    37.855    37.958    41.126    28.018    36.924    30.609    55.434    24.615    33.348    22.096    41.711    37.020    11.626    28.326    11.244    36.307    35.737    41.114    31.810    25.950    37.288    44.049    35.426    19.806    46.241    30.139    52.173    15.838    41.514    52.638    16.783    41.860    30.587    25.397    30.363    26.242    10.744    55.588    31.358    35.499    32.105    40.311    41.580    29.396    39.154    30.711    31.696    32.869    50.643    20.411    58.163    28.477    47.864    37.447    21.487    41.138    40.689    40.836    36.163    27.987    32.277     8.849    34.933    30.808    22.034    49.136    20.242    31.034    18.222    41.026    34.685    47.653    36.487    32.317    40.429    31.834    32.404    18.588    38.193     6.707    25.926    41.814    11.194    47.061    27.235    33.326    47.632    19.802    35.850    23.953    11.905    44.097    47.812    34.379    27.198    24.626    15.604    17.636    22.572    26.670    16.484    52.567    15.155    38.220    18.937    35.745    46.004    30.104    15.534    54.666    26.265    28.397    31.604    29.365    32.933    16.950    15.516    31.349    34.181    18.256    48.479    19.422    30.170    59.634    36.815    32.400    35.638    25.055    39.954    37.756    44.987    17.674    44.192    34.750    21.619    52.498     6.628    39.730    20.536    26.887    58.426    35.123    33.850    10.180    35.974    16.265    47.404    25.325    38.560    37.518    39.526    31.815    31.587    36.027    35.446    33.827    34.615     9.808    39.243    33.660    16.947    37.413    28.075    25.518    48.118    26.399    14.449    37.482    17.216    37.408    26.133    34.414    30.849    36.968    32.501    37.334    30.795    31.425    24.278    26.731    26.354    37.410    15.867    41.797    25.848    35.574    21.708    52.280    42.707    16.074    25.141    55.309    32.837    33.992    33.530    25.395    41.052    43.373    21.929    52.607    30.389    52.720    29.849    20.847    39.853    35.775    23.153    31.588    24.568    42.230    21.416    41.240    12.733    37.097    18.362    41.561    11.316    31.869    26.481    34.280    34.981    35.469    35.967     9.514    37.507    23.946    29.839    30.921    33.099    49.395    47.475    42.539    39.946    54.452    31.520    32.678    18.932    36.780    45.358    41.213    32.497    30.834    43.151    35.626    41.561    30.815    33.466    39.827    42.428    19.434    31.494    60.362    24.590    32.186    40.741    50.913    45.361    30.202    34.216    46.220    44.974    29.224    37.241    42.734    25.112    30.688    30.656    22.865    36.367    19.877    38.516    30.425    57.459    36.104    36.811    32.844    16.382    32.969    22.206    34.951    38.387    32.353    40.743    41.294    35.789    34.356    30.504    44.402    26.911    34.105    54.277    34.128    20.297    45.772    32.356    37.304    46.206    31.548    22.967    47.457    29.444    27.817    48.994    27.366    13.039    51.026    45.059    31.488    27.325    25.392    24.321    36.418    39.575    18.688    27.465    39.843    30.229    37.164    34.797     5.380    36.970    35.914    20.160    32.246    15.942    38.657    31.116    20.358    42.267    42.383    20.247    19.161    52.607    26.762    20.547    42.886    35.868    28.484    14.582    26.564    32.878    39.256    26.308    32.053    23.840    22.641    41.997    31.911    23.995    18.295    23.471    46.893    33.507    15.418    37.502     9.457    24.043    25.665    42.233    29.212    20.278    39.086    35.781    36.855    41.061    13.618    51.938    26.363    15.729    28.000    50.864    40.947    20.804    51.480    25.107    36.706    51.356    39.344    17.449    26.622    38.851    31.935    45.305    34.773    17.350    14.468    32.851    42.504    17.882    44.185    23.290    29.928    36.096    33.382    40.580    35.618    35.878    18.827    33.892    35.305    18.169    26.663    31.368    40.913    33.036    34.136    22.697    23.846    64.940    36.931    12.810    29.894    31.094    30.364    54.362    31.711    51.242    30.348    32.284    14.371    31.079    48.276    27.831    25.337    28.135    38.809    12.414    41.321    43.113    33.547    31.019    40.960    46.070    32.198     7.241    57.179    24.722    27.014    46.440    15.309    44.481    27.517    49.510    24.600    36.501    30.691    36.293    22.646    54.214    17.120    50.014    27.154    44.078     2.023    49.748    28.735    39.629    24.696    32.443    35.128    32.119    49.944    31.864    29.809    30.446    28.576    34.821    17.352    24.836    33.948    31.039    42.917    35.921    42.242    41.150    28.720    43.943    43.084    33.854    11.289    42.578    36.688    28.192    13.924    42.560    34.782    14.181    34.481    38.543    23.615    20.344    35.105    19.754    25.333    30.076    44.994    30.255    21.066    49.230    40.250    35.603    34.206    14.715    34.637    40.739    44.644    37.977    47.526    48.889    31.275    29.054    51.728    26.475    34.549    38.691    36.140    33.028    32.371    45.302    43.651    21.772    49.903    69.751    23.857    35.821    25.619    34.260    16.151    24.390    31.785    24.702    17.596    30.347    33.232    44.023    28.886    38.926    25.145    37.404    33.293     5.777    45.423    17.689    21.127    38.775    47.067    25.761    28.362    41.548    38.218    18.094    40.611    58.089    16.312    32.282    33.691    26.765    32.853    21.949    59.412    12.788    46.318    19.399    39.575    27.946    19.024    25.563     9.868    21.374    32.444    25.293    50.666    12.369    31.085    33.184    25.451    22.091    27.866    25.588    39.182    21.244    49.673    35.313    33.340    48.422    31.096    42.725    27.113    14.759    37.179    28.970    31.492    44.833    25.934    26.738    38.193    27.190    40.025    40.757    35.793    27.397    42.938    37.102    13.895    37.654    35.624    20.851    34.832    26.331    37.060    33.309    27.316    26.171    22.234    30.192    32.204    51.151    32.403    32.337    31.127    48.082    20.435    43.024    51.728    14.655    30.076    41.278    35.880    36.761    15.931    19.796    14.122    41.805    31.128    34.583    37.930    28.139    44.228    13.994    58.026    20.362    26.947    53.841    24.271    45.154    14.504    21.102    23.024    41.529    40.117    27.390    30.539    42.965    22.762    34.396    26.582    25.654    32.786    45.850    23.878    24.430    53.937    31.493    15.800    30.372    10.228    47.883     9.104    23.279    32.610    25.578    34.658    45.941    19.929    27.151    43.787    33.163    41.340    22.001    29.914    33.351    47.765    28.950    27.930    26.478    44.608    53.692    22.006    20.673    42.367    29.608    25.279    32.499    18.869    27.591    24.650    20.174    41.498    11.106    18.971    17.463    28.095    17.892    40.765    31.198    36.307    22.661    34.830    40.825    48.786    37.375    48.104    33.488    38.010    31.386    24.884    37.651    30.856    23.136    49.842    29.468    44.285     2.207    26.731    35.342    31.134    34.250    26.586    31.604    24.416    26.968    20.338    52.018    23.906    16.161    42.581    19.115    37.991    43.471    34.358    46.562    33.732    46.000    39.403     8.204    38.297    36.036    46.478    30.425    25.784    33.206    38.263    30.817    52.137    12.029    35.317    33.924    25.454    22.150    11.952    38.291    50.316    40.807    25.277    23.606    38.202    47.081    17.221    43.556    34.307    37.776    31.336    46.771    33.738    48.940    48.865    16.656    46.411    33.564    35.734    29.332    29.770    32.489    22.397    37.372    48.887    40.509    15.011    50.471    27.467    14.340    43.477    25.708    11.608    35.452    37.424    54.968    35.619    30.007    22.888    29.148    34.171    21.347    34.111    31.765    27.474    44.880    30.161    20.397    26.518    53.000    52.953    30.848    12.732    29.310    27.179    38.912    28.737    29.980    29.404    34.777    30.477    40.758    27.984    43.472    30.983    36.050    36.010    22.367    49.014    17.353    29.877    28.140    35.767    34.855    39.245    31.335    46.733    13.248    25.544    32.737    45.449    24.033     4.605    29.646    27.685    20.516    34.689    32.635    31.585    41.367    29.962    23.913    47.337    51.589    25.955    27.849    49.348    40.984     8.599    24.467    23.095    35.292    36.872    29.556    22.089    36.720    30.599    46.434    11.681    29.507    35.899    25.893    21.797    41.890    41.055    27.207    20.657    36.772    44.252    22.885    33.913    24.104    40.194    28.041    32.376    38.645    27.320    43.405    20.701    21.847    56.879    22.987    32.152    22.057    32.799    27.279    25.471     6.027    34.503    32.276    19.245    31.984    38.945    24.350    22.191    34.102    39.186    17.083    28.071    36.269    31.928    43.965    23.802    30.867    34.548    21.556    33.344    20.689    31.115    52.865    27.870    24.570    47.381    23.571    21.643    39.866    26.240    31.352    53.512    31.815    30.410    23.645    42.258    30.741    48.728    31.466    54.146    24.892    30.267    39.001    25.120    24.569    36.722    26.117    41.932    34.797    31.283    29.694    29.669    10.025    19.218    24.084    29.320    23.722    56.669    31.146    57.529    51.742    18.085    36.719    20.701    28.035    31.397    18.177    11.487    38.671    35.034    31.397    30.653    33.394    15.473    37.026    30.592    39.180    23.033    32.814    39.364    39.278    25.754    55.728    46.964    35.593    35.496    16.849    36.986    40.290    51.686    38.694    16.959    44.904    46.830    42.723    16.686    39.247    38.402    22.988    35.318    33.143    26.000    35.151    33.136    32.444    41.939    40.173    12.320    48.862    23.041    33.997    29.833    40.900    22.974    23.074    40.727    29.824    28.857    24.799    36.201    38.145    35.641    26.963    24.926    35.619    40.561    16.875    32.773    15.221    38.392    54.695    47.956    33.301    41.160    20.644    33.001    30.177    34.775    57.966    43.523    35.811    45.084    34.206    49.283    30.709    26.210    27.241    21.428    29.293    43.283    23.703    36.417    41.198    27.821    34.593    19.277    29.272    23.097    23.719    28.254    31.739    35.281    49.195    35.957    31.483    21.068    43.416    33.234    19.150    15.948    42.034    51.663    26.201    26.912    43.091    30.579    40.358    30.099    29.299    20.023    25.606    36.390    43.866    36.796    19.958    30.119    14.317    26.327    30.063    11.989    18.781    33.048    16.047    37.548    23.366    58.089    47.359    21.653    25.786    38.976    37.967    21.713    38.663    19.200    41.311    32.887    40.809    42.277    28.302    31.092    35.546    31.286    33.992    38.008    31.761    18.188     7.474    47.995    42.383    34.770    39.368    38.928    20.933    28.030    40.842    29.241    21.902    16.145    35.653    24.613    28.485    25.937    21.113    21.622    28.419    32.983    37.433    21.853    32.274    37.383    24.214    33.344    32.267    34.222    37.578    37.281    39.456    40.851    17.563    29.936    16.222    44.050    32.797    40.450    23.031    22.899    48.665    20.906    23.947    44.040    36.439    24.484    44.927    14.322    56.557    40.139    41.130    37.638    25.993    17.177    29.537    30.332    22.669    21.066    36.501    17.085    38.670    45.242    35.587    49.653    39.742    28.636    43.623    45.949    39.747    27.663    46.762    23.385    30.364    22.198    25.804    46.033    19.813    47.261    37.861    40.188    20.351    27.008    48.160    41.972    37.040    43.843    26.039    40.667    21.358    18.319    37.783    32.409    27.417    26.045    43.971    36.856    39.085    14.562    37.790    47.691    28.911    51.156    38.977    17.173    25.325    30.318    21.831    31.210    27.323    31.383    28.035    33.919    30.715    39.106    29.540    52.645    28.823    29.178    39.002    32.113    33.281    30.607    16.369    30.826    32.897     5.826    38.318    16.579    19.552    32.552    22.934    28.619    34.107    16.734    28.003     4.517    20.909    24.964    35.310    22.652    18.582    18.668    21.300    30.109    49.884    19.047    31.762    29.488    37.843    33.506    37.109    28.020    36.249    15.612    13.970    27.538    38.096    55.958    29.985    40.469    37.003    26.213    19.812    40.675    38.190    31.444    23.418    20.482    22.169    41.438     8.045    43.420    33.956    18.828    43.412    34.584    25.482    12.243    38.784    65.706    22.731    22.730    40.483    45.235    36.886    30.824    35.929    29.301    26.194    32.406    44.768    30.080    35.513    32.898    43.040    34.786    30.848    31.476    27.874    38.405    26.979    24.507    23.716    38.724    27.427    18.278    30.201    34.591    47.783    31.508    21.252    29.012    35.339    24.269    35.825    25.908    38.188    19.783    35.598    30.190    47.835    29.458    21.735    30.411    33.908    36.501    35.047    30.515    22.092    50.227    32.412    40.044    57.330    37.442    23.516    33.396    27.366    37.951    33.123    35.042    38.756    28.604    49.538    36.245    28.976    21.988    27.368    43.092    19.112    32.403    15.465    63.310    20.649    32.776    29.838    36.863    38.034    24.389    32.470    26.179    35.748    34.795    13.723    39.658    18.116    30.618    33.215    44.905    47.121    36.152    31.993    43.732    37.893    49.997    28.141    36.279    38.892    16.165    39.269    39.717    19.944    42.748    30.348    30.516    29.860    38.040    36.765    35.004    43.894    35.379    38.491    38.476    35.129    40.500    38.408     4.175    50.441    44.436    27.324    27.353    48.379    33.409    32.185    39.499    37.222    31.285    35.832    24.329    27.959    26.584    36.786    30.909    33.266    18.630    49.715    39.175    39.279    28.559    38.886    26.337    37.766    27.549    37.977    28.490    32.060    33.058    45.705    57.538    38.295    18.816    46.166    41.550    19.631    25.256    48.195    23.377    40.057    39.741    32.421    52.200    40.337    27.133    29.723    32.844    18.322    38.223    34.943    38.450    36.169     3.895    38.944    42.710    27.705    23.477    35.517    17.992    29.042    14.597    17.417     9.356    39.047    24.813    43.003    32.174    28.773    32.781    34.285    33.245    29.616    31.234    51.355    30.596    42.987    43.823    24.486    28.204    49.992    15.822    25.423    51.395    28.440    29.661    28.966    37.619    24.360    33.599    36.347    41.672    18.353    29.170    25.855    41.998     6.523    13.607    23.165    36.980    20.596    51.779    18.211    48.324    37.346    23.440    38.699    21.296    32.255    46.455    38.691    50.818    35.093    23.776    35.411    30.230     3.076    27.537    35.272    33.585    22.732    50.726    32.013    22.673    39.643    40.927    25.946    33.830    43.064    37.098    31.305    35.436    31.244     0.967    43.349    33.382    37.170    41.155    33.500    29.187    40.020    34.480    32.978    25.599    45.449    49.438    31.207    16.481    42.158    45.010    38.458    39.292    28.627    42.860    40.853    27.739    25.702    31.409    26.818    47.775    35.384    42.934    41.097    15.569    32.149    37.813    21.523    29.253    20.282    18.801    28.152    13.822    35.700    31.819    45.582    26.429    23.527    20.321    30.182    28.625    36.337    20.142    43.434    35.698    34.639    32.665    28.151    28.703    46.510    29.775    59.340    40.107    42.981    24.025    47.630    48.851    18.851    19.168    22.813    43.645    40.028    40.796    29.950    36.004    26.652    31.024    11.362    28.913    25.798    41.341    24.830    40.005    12.721    52.481    23.505    17.601    52.643    25.501    23.592    16.214    50.642    29.301    34.004    17.394    34.883    48.333    28.156    17.152    42.556    31.639    34.446    39.605    47.640    35.173    27.949    42.772    28.354    32.054    35.844    39.112    36.975    25.613    32.792    28.629    51.013    36.110    32.132    16.910    41.967    34.880    29.300    54.448    34.352    25.091    22.204    46.258    33.388    35.004    25.075    33.770    52.811    40.083    48.232    53.661    27.210    19.869    39.383    48.205    36.629    31.017    43.152    15.159    42.414    40.395    42.014    34.526    29.904    28.875    43.289    47.228    37.685    32.656    61.515    30.745    27.662    29.860    20.205    18.787    20.291    27.153    13.667    46.047    33.102    34.061    23.650    40.917    28.708    29.796    26.274    54.166    27.473    47.496    30.394    21.460    31.303    36.586    32.161    40.409    43.633    23.418    31.531    30.542    41.973    38.254    32.359    28.896    35.310    12.575    42.479    26.653    28.014    34.804    47.973    18.637    12.741    31.065    44.411    10.758    34.854    27.449    21.484    28.924    27.406    14.519    33.676    25.189    37.058    10.901    23.815    19.838    15.288    34.365    19.798    23.107    39.142    40.477    14.409    21.719    22.153    36.961    26.350    10.957    36.396    28.158    19.689    11.933    33.074    41.115    12.923    33.665    35.787    32.585    16.121    24.547    22.795     7.252    40.927    22.982    37.411    25.941    23.739    26.340    33.384    37.388    33.368    26.421    31.039    15.050    28.605    42.128    14.253    26.883    24.288    38.029    13.721    26.107    37.941    29.372    50.538    35.143    46.274    26.724    41.755    21.094    44.167    28.198    34.299    25.161    33.714    40.310    22.136    34.178    15.682    40.153    31.457    39.478     3.956    47.943    31.905    45.378    24.876    32.027    31.622    34.652    34.968    26.741     9.493    24.578    32.694    44.352    26.322    16.401    33.758    45.589    31.503    31.925     9.006    28.315    19.471    32.874    15.356    11.359    34.667    27.297    39.394    31.730    53.114    50.000    28.202    38.210    29.821    41.509    40.736    20.431    30.841    55.053    37.375    22.884    14.937    22.837    35.721    10.348    34.416    33.648    27.624    39.464    34.500    45.794    28.757    43.162    15.311    32.001    39.931    38.908    32.487    24.204    37.451    38.342    30.098    49.530    31.888    55.021    29.944    41.348    34.982    28.575    37.351    27.849    31.301    27.685    25.414     8.786    10.932    33.436    19.512    30.463    41.671    31.886    28.038    19.893    44.429    35.511    26.432    37.295    39.767    34.212    22.371    22.238    41.150    48.151    31.694    37.233    17.089    15.493    27.441    30.601    29.213    24.209    22.787    38.094    60.170    22.351    56.279    24.918    40.530    25.186    26.976    30.714    31.748    32.553    31.317    30.079    31.997    53.427    37.696    43.281    33.128    48.852    48.043    30.007    31.713    45.231    23.270    26.990    36.084    28.338    37.520    39.805    15.406    41.903    43.310    50.996    36.610    24.516    23.400    46.139    33.750    32.392    29.107    24.200    40.913    13.072    25.615    24.761    21.158    37.787    44.952    18.320    35.525    28.412    20.478    27.601    30.075    28.894    36.168    36.342     4.691    29.000    42.739    23.337    47.404    41.593    50.513    52.122    32.299    31.458    31.746    45.823    32.510    19.129    43.330    31.459    27.276    26.175    35.632    25.580    48.011    31.408    35.295    27.928    19.249    32.948    17.592    38.046    27.844    31.861    28.023    12.176    37.865    24.421    37.921    47.323    29.692    26.041    25.695    32.716    34.703    27.035    32.254    20.112    40.384    53.337    13.802    14.007    39.705    28.503    35.114    25.444    25.447    18.809    16.278    35.103    36.970    34.545    43.760    11.010    36.931    26.215    38.965    33.643    40.140    22.752    31.121    41.483    27.708     8.034     7.073    45.932    18.124    19.208    27.699    23.628    38.221    24.150    21.825    18.858    27.129    18.755    31.171    13.603    19.042    29.324    45.875    31.403    15.111    38.555    38.964    22.311    10.055    31.171    38.540     1.318    26.952    31.527    34.981    16.312     8.132    28.078    14.840    24.885    19.996    31.771    27.173    10.113    28.015    36.183    18.303    20.071    37.413    11.001    40.007    25.267    24.961    14.013    36.464    21.555    49.094    48.775    19.846    36.432    28.916    21.525    23.907    16.947    42.410    22.298    36.771    19.776    25.413    37.603    51.313    48.005    30.048    20.763    33.783    41.772    36.221    32.163    23.220    28.444    17.264    31.129    21.825    42.080    26.161    21.504    36.880    14.559    22.453    19.903    46.111    30.029    63.109    36.389    15.041    36.870    18.563    41.583    35.822    24.391    37.342    31.260    27.336    30.450    40.132    18.212    31.167    37.002    36.943    27.086    31.517    28.577    33.235    32.214    10.256    27.326    27.451    21.205    21.342    27.080    29.342    30.374    35.220    42.837    46.356     8.991    32.244    23.447    34.605    13.267    37.458    19.797    24.283    28.068    37.118    37.585    38.049    20.367    34.889    20.549    27.515    13.685    17.416    37.402    40.860    35.092    26.491    36.125    24.055    20.109    37.437    29.629     9.037    40.596    22.343    31.749    29.653    22.262    30.771    33.145    17.195    27.094    36.609    39.253    29.648    23.909    29.166    44.545    29.029    14.435    22.181    33.364    33.196    17.462    32.567    32.795    40.745    23.512    37.700    28.668    25.801    24.372    45.731    19.517    37.739    28.727    31.925    13.770    44.501    28.399    29.432    37.490    20.936    36.857    28.529    25.656    43.048    35.130    22.848    24.475    25.432    41.356    48.691    36.699    48.933    25.125    29.792    19.425    15.689    22.845    33.996    36.416    30.401    23.029    25.011    36.147    20.458    23.574    27.824    29.689    19.645    34.656    15.231    25.321    17.127    49.426    27.546    36.450    16.952    34.667    26.912    34.031    21.120    30.204    29.632    30.512    26.809    35.340     8.879    41.878    33.962    34.679    36.109    37.153     7.819    31.761    27.365    32.623    34.169    31.450    26.233    42.294    21.219    33.536    38.994    31.023    30.640    36.522    40.287    19.215    43.977    18.279    23.503    32.349    37.126    27.816    20.544    27.871    20.100    41.147    36.057    26.205    18.820    31.542    16.641    42.501    47.002    26.475    20.434    30.306    53.377    28.898    30.340    45.021    23.654    21.004    40.392    29.353    34.764    30.750    24.362    47.951    39.103    31.154    25.179    23.426    32.119    57.456    21.558    42.388    34.380    56.826    31.501    44.297    39.078    48.619    25.255    30.107    19.512    27.048    33.230    30.461    18.145    36.930    22.658    24.097    47.891    56.109    15.680    39.927    24.967    26.144    46.465    22.114    24.319    39.337    41.699    30.461    15.145    40.842    45.239    18.589    33.100    37.030    37.177    32.274    31.135    41.460    50.659    27.822    38.033    38.191    30.479    46.585    38.256    44.294    25.546    26.230    36.473    27.139    48.676    32.676    24.353    13.488    24.246    31.449    42.077    30.592    41.186    34.355    28.692    46.377    36.986    25.353    39.288    37.488    40.523    20.380    46.051    36.572    13.469    33.520    35.512    29.220    30.928    36.004     8.489    37.850    32.435    25.439    21.993    30.681    43.019    25.541    46.564    25.971    30.419    34.229    26.678    45.298    36.043    43.648    44.808    30.646    34.851    33.490    25.543    39.497    20.671    22.732    24.022    30.187    40.651    36.097    33.673    26.326    35.317    48.695    27.794    32.897    27.707    40.181    33.976    19.070    20.880    25.077    30.981    24.463    43.162    56.432    30.463    18.696    35.058    15.719    40.977    53.293    41.861    41.786    29.218    39.512    26.684    32.153    23.002    44.073    22.290    17.949    31.824    36.408    25.357    36.952    32.828    40.126    27.667    28.631    26.104    33.384    17.052    23.914    15.819    39.660     4.444    31.093    32.896    21.208    30.880    22.180    45.401    36.577    11.093    45.689    44.499    27.819    46.556    26.983     9.133    44.511    15.360    28.582    24.487    36.684    29.833    25.038    40.438    32.775    22.626    18.191    23.273    48.232    37.383    28.496    39.982    32.933    28.904    22.647    35.696    17.611    41.449    30.160    22.184    41.340    37.346    20.059    39.603    18.479    28.214    40.221    35.325    34.922    22.436    54.159    24.859    25.464    30.915    16.499    52.494    29.891    19.397    23.202    25.263    22.522    41.137    44.400    41.154    39.903    32.267    21.526    44.136    35.629    29.625    32.353    34.027    39.990    31.672    38.836    27.720    31.865    19.246    20.891    21.965    44.115    15.557    37.568    20.473    52.860    25.741    32.455    29.877    33.506    26.580    36.691    23.993    39.022    17.737    26.888    59.252    37.681    38.310    17.095    35.816    31.589    42.164    38.003    30.119    21.707    18.605    44.459    33.485    52.098    26.327    40.728    12.804    18.854    21.724    48.597    32.987    45.766    15.025    26.460    32.469    50.011    20.311    53.936    19.151    25.764    41.861    29.242    43.063    31.199    32.819    30.615    39.109    21.295    37.462    13.243    52.297    33.746    47.802    27.667    25.386    30.135    18.091    40.018    32.530    40.686    36.626    17.501    30.751    50.702    24.827    41.091    35.872    34.906    33.678    16.940    29.332    40.457    25.880    27.462    20.257    14.028    38.424    19.483    34.003    17.789    34.555    24.900    27.755    41.347    41.275    27.083    33.691    38.193    41.815    45.252    30.562    30.818    30.621    31.618    34.559    34.370    39.844    31.562    36.689    30.296    19.655    35.559    37.827    24.258    38.876    36.917    29.970    40.276    43.077    22.401    23.876    36.336    50.964    27.008    26.795    50.193    31.967    15.521    46.005    38.985    43.419    22.145    32.752    18.408    42.100    38.145    17.306    19.096    45.103    21.118    19.273    30.102    34.619    30.163    39.473    45.666    44.333    55.081    19.495    44.347    27.018    39.694    23.807    32.535    31.078    11.266    29.807    28.170    41.516    44.381    44.594    16.410    17.201    43.371    37.342    39.641    46.932    20.470    38.363    19.294    31.794    20.840    25.677    26.330    23.074    19.393    35.453    32.093    24.315    23.082    37.592    31.381    42.607    34.793    39.650    33.534    35.232    24.640    13.871    40.187    20.280    26.965    35.417    33.209    31.657    27.707    27.288    36.747    38.335    26.716    32.787    18.289    27.651    35.645    14.748    53.931    32.867    23.070    18.627    39.585    36.376    27.171    14.230    43.923    30.076    36.000    31.716    15.521    39.299    39.341    36.904    46.622    22.831    23.261    36.340    19.700    42.123    25.409    23.473    26.818    37.057    42.217    33.178    34.177    37.097    15.788    37.679    40.629    23.839    40.004    39.602    30.145    26.911    22.038    36.154    48.675    44.746    32.425    17.967    35.001    45.764    17.182    28.034    22.085    38.299    38.650    23.233    42.987    33.112    34.538    33.180    36.524    22.080    46.272    26.314    16.921    35.494    20.314    41.433    41.874    39.847    27.165     9.389    38.170     8.203    50.784    24.440    34.823    30.858    36.936    42.234    49.904    48.346    28.732    42.026    13.948    34.496    21.571    13.255    41.163    14.463    38.000    11.277    42.938    29.622     9.583    41.609    51.746    29.265    55.467    30.819    23.233    43.563    46.452    21.107    46.678    41.144    34.729    40.150    45.040    32.854    39.908    31.351    38.810    38.831    26.544    32.792    46.374    34.413    29.027    55.535    18.882    31.647    31.829    32.054    35.381    43.858    14.759    42.034    30.932    46.224    46.829    43.534    37.272    35.887    40.919    38.375    35.603    39.368    13.277    39.183    44.387    48.952    17.250    38.707    34.013    35.923    31.718    34.353    32.466    12.188    21.079    48.913    22.681    18.716    50.036    13.177    71.888    30.033    58.016    26.212    47.502    43.411    29.011    34.366    44.481    25.189    31.306    55.945    33.926    44.583    37.318    49.044    20.512    29.995    42.602    19.712    41.797    18.122    38.493    18.071    33.039    31.430    50.983    32.587    37.580    34.450    38.454    52.242    26.951    42.588    50.918    41.522    27.287    63.318    29.066    34.727    44.212    33.861    27.146    50.776    40.803    29.744    15.954    34.205    32.699    45.209    36.432    12.930    32.515    37.991    40.650    21.811    38.970    26.716    46.848    35.712    45.121    48.368    32.098    44.624    50.917    35.548    30.195    28.296    61.600    50.202    27.630    48.778    32.025    41.358    34.048    40.187    29.631    24.965    47.225    27.328    15.603    53.193    28.569    40.622    28.976    17.787    39.685    25.268    30.561    29.985    40.336    11.938    53.000    28.252    23.446    31.836    36.121    19.463    29.412    41.727    36.694    32.275    30.795    38.734    24.196    26.980    44.878    31.147    33.400    42.507    40.712    18.760    34.966    43.918    46.341    38.987    63.743    50.402    27.692    28.543    33.892    39.290    34.323    40.346    39.423    26.091    51.827    28.754    22.872    56.205    50.039    37.026    21.981    29.342    48.375    46.069    33.260    50.687    63.940    18.960    40.745    20.894    49.001    31.671    39.792    34.806    38.113    37.389    45.742    48.016    38.545    37.707     5.155    46.357     6.013    28.192    33.887    21.489    42.991    38.951    29.368    42.375    15.642    25.381    33.318    34.370    43.175    17.013    21.239    47.747    28.136    21.520    34.661    36.153    20.360    30.129    41.684    32.379    11.960    58.123    17.422    28.547    25.408    22.255    39.898    48.382    22.046    43.660    27.591    42.846    26.984    37.652    42.305    28.397    55.050    43.435    36.632    51.765    40.763    30.120    35.956    15.705    41.390    41.521    32.674    25.735    41.818    32.447    27.241    31.726    31.989    27.187    48.454    36.837    49.497    28.299    15.669    36.789    31.790    59.866    49.364    43.970    31.782    35.205    44.436    24.653    33.850    37.859    40.825    30.899    37.596    31.612    25.705    14.615    34.257    27.290    45.138    36.186    17.512    20.360    39.595    28.891    28.420    38.218    32.103    27.182    31.982    40.192    20.637    56.068    29.934    38.998    17.665    29.180    51.189    54.870    22.072    46.574    36.566    26.292    34.688    14.585    32.826    41.911    24.242    26.996    19.542    33.356    36.762    34.587    20.337    24.107    30.835    47.060    25.018    34.271    47.786     8.378    38.992    28.753    40.673    42.609    30.259    51.871    32.520    42.820    43.833    28.020    39.873    33.478    35.302    37.528    34.498    41.074    27.483    33.892    19.045    38.750    30.494    40.916    34.861    22.915    39.733    18.877    42.853    22.817    30.769    38.953    36.800    30.028    35.980    34.177    40.940    49.961    44.847    27.380    37.958    36.427    17.406    42.595    31.202    29.796    32.135    48.576    43.140    32.200    14.609    20.242    52.137    20.339    23.415    18.930    23.938    45.971     9.877    31.751    16.706    44.198    23.259    31.996    33.390    29.124    25.441    44.564    22.659    26.601    43.315     9.566    33.683    26.869    45.513    36.730    40.333    20.467    26.730    43.469    42.681    37.891    26.849    35.606    35.748    34.336    25.702    39.372    28.099    42.177    14.202    36.999    43.212    25.194    26.010    41.011    36.410    15.556    34.697    18.256    51.321    25.502    37.756    20.707    39.992     9.606    41.001    31.146    41.047    36.099    38.679    20.753    29.719    35.962    38.380    42.499    39.166    30.666    46.078    19.359    23.681    56.462    28.642    46.788    35.284    12.990    21.606    13.104    45.559    23.780    20.664    28.410    38.290    36.797    46.179    30.960    25.074    41.009    31.752    46.723    40.677    21.741    18.214    24.265    32.231    28.781    29.804    27.400    51.966    36.794    64.741    38.296    36.213    24.898    33.283    41.743    37.616    26.220    31.554    39.476    47.916    14.514    24.863    24.689    19.858    28.753    20.169    31.639    43.596    27.733    30.045    28.331    38.734    25.212     3.716    43.892    26.587    31.171    59.002    44.576    30.930    72.955    39.754    43.756    45.635    30.586    15.820    34.759    28.385    46.615    25.560    33.506    42.565    20.814    18.961    51.327    41.670    52.174    17.074    34.124    20.960    33.290    22.490    19.033    21.402    26.925    19.517    44.214    25.597    23.606    45.175    18.860    27.222    29.772    30.929    20.028    40.254    12.625    23.351    23.020    30.687    31.687    35.279    52.353    26.469    29.976    42.082    33.131    38.331    20.120    29.284    45.244    28.891    32.823    25.651    39.267    55.409    23.399    48.992    41.923    32.678    37.062    33.910    43.650    38.381    34.289    35.446    25.784    18.911    32.300    25.131    31.932    28.375    33.185    21.759    37.369    30.297    40.535    57.658    33.066    18.789    36.962    30.248    22.427    30.289    26.223    10.271    45.668    28.671    45.865    33.145    35.157    39.810    34.476    32.154    39.796    29.392    21.270    35.511    43.372    49.751    33.328    31.358    16.730    34.013    38.645    33.789    54.709    29.115    33.557    23.692    35.869    39.915    18.869    16.155    33.951    17.260    19.614    32.342    16.529    43.542    32.983    28.388    25.412    16.300    36.384    25.474    37.914    18.997    29.680    16.471    27.692    40.091    29.100    30.099    24.723    45.948    38.789    28.666    21.830    38.388     9.391    48.011    22.958    19.215    34.073    34.104    28.512    44.675    21.988    22.616    23.722    26.358    28.627    30.255    43.633    21.713    54.340    21.875    21.101    24.640    17.342    38.466    12.546    42.285    20.875    52.644    43.843    22.964    30.057    34.031    24.888    28.121    45.615    40.408    33.419    19.756    45.128    28.770    27.761    49.318    39.367    44.783    36.947    25.185    49.482    29.580    29.669    34.752    44.357    19.231    30.016    27.840    34.467    34.124    25.940    35.234    25.108    23.994    39.390    36.204    32.887    30.280    25.262    26.201    30.767    37.468    37.995    23.295    22.032    25.104    22.756    38.745    28.177    37.791    30.678    35.169    11.890    23.547    27.359    50.801    23.952    41.757    36.983    28.632    48.655    26.370    35.875    27.650    28.942    32.362    31.309    14.419    46.995    26.978    39.575    49.309    28.973    22.684    32.679    34.460    32.903    40.353    29.490    33.315    37.976    40.154    46.819    39.548    49.311    22.976    26.596    26.144    41.276    42.477    33.763    22.710    33.097    27.206    40.395    40.860    53.770    34.332    34.666    36.889    35.168    36.439    60.101    34.055    44.191    49.467    31.538    29.799    26.427    31.310    49.668    12.156    35.423    46.627    32.937    25.894    55.606    45.701    44.089    33.866    25.438    30.742    47.357    34.910    39.643    26.033    47.298    30.583    27.600    32.745    35.721    40.854    43.007    28.554    44.967    44.326    31.018    24.650    29.831    35.285    26.743    38.131    39.830    17.977    36.519    26.069    42.516    14.667    30.378    33.123    38.401    32.638    30.214    38.904    17.165    33.453    28.376    45.480    16.431    34.952    27.187    18.226    60.707    48.250    17.262    45.719    35.020    29.967    32.299    26.541    32.241    33.380    39.467    15.679    10.779    24.248    20.336    45.948    30.097    50.770    32.435    25.138    40.586    31.228    43.283    43.391    45.529    38.231    31.766    35.617    51.113    37.684    51.257    30.992    39.021    26.977    35.873    27.547    40.832    15.256    35.430    55.511    20.878    39.790    53.455    36.613    29.995    33.065    29.771    34.605    26.368    24.162    28.189    32.827    38.596    24.959    14.323     9.133    30.634    44.312    21.378    44.118    45.142    26.800    37.440    14.226    36.606    48.159    42.990    55.902    38.176    29.388    47.183    39.042    12.230    43.499    15.150    45.081    23.748    22.569    40.273    27.738    46.496    22.222    32.601    26.361    42.244    40.638    49.482    46.252    26.438    60.050    20.837    42.679    58.078    38.639    49.093    31.482    64.425    37.853    12.555    27.981    57.050    24.677    52.145    30.299    24.754    55.217    35.668    45.580    44.006    46.558    33.816    29.385    22.532    26.871    22.211    54.575    21.237    46.804    35.897    26.417    49.812    16.942    28.303    35.421    30.290    29.027    50.682    17.306    32.656    32.631    40.729    30.385    23.348    42.560    26.276    26.268    27.312    26.090    53.193    48.565    45.948    29.667    31.019    18.990    35.736    44.707    33.696    42.074    25.409    30.144    23.529    28.013    35.839    30.053    38.710    36.158    37.748    41.234    49.871    32.965    34.942    48.210    27.716    41.680    32.311    32.623    27.762    39.449    18.255    48.491    34.701    41.217    39.984    39.165    30.867    33.079    26.633    24.538    38.748    20.010    28.528    26.230    29.456    29.898    47.493    28.046    30.437    39.423    43.544    44.047    35.282    19.944    26.892    34.319    25.379    27.577    36.814    37.242    25.596    39.156    19.646    26.104    34.253    35.111    38.244    39.930    15.795    43.255    37.184    50.622    31.327    32.609    21.283    30.115    35.970    25.033    23.873    25.899    56.177    36.018    31.634    41.786    28.787    30.912    51.554    28.240    64.264    44.921    45.129    18.627    38.174    46.913    38.999    25.420    37.725    47.066    25.510    41.331    27.627    26.701    26.931    37.646    35.998    13.314    38.534    28.547    53.285    47.940    25.081    34.274    19.570    42.574    46.235    11.955    35.322    21.308    28.775    35.799    28.816    42.368    34.977    52.398    31.327    38.400    21.964    57.216    28.575    57.535    31.719    33.439    44.023    32.645    27.447    25.801    41.967    54.049    16.691    40.074    32.765    30.815    27.488    32.577    49.672    26.272    30.916    57.037    42.707    39.570    32.737    26.527    43.431    34.616    24.536    27.887    55.393    22.212    22.720    49.497    34.533    42.982    39.233    40.613    31.424    46.629    36.050    34.383    58.678    42.914    28.447    27.069    20.105    24.318    47.617    32.833    24.538    35.560    31.378    34.682    30.816    29.541    27.943    29.622    20.536    21.323    45.000    30.814    30.646    46.588    23.580    38.691    37.535    36.108    39.163    29.592    27.231    49.743    52.604    30.254    49.481    23.537    37.994    26.348    25.048    19.892    36.977    47.639    24.798    26.539    42.953    22.186    42.209    43.847    29.363    28.818    47.378    45.250    35.366    44.569    39.547    55.870    31.611    31.252    72.680    33.341    28.268    42.056    33.557    28.856    38.826    34.446    56.537    48.490    46.808    44.004    25.035    39.189    22.969    50.816    26.478    37.617    43.525    51.578    28.742    44.525    45.393    25.164    31.722    45.318    46.163    25.700    29.905    42.053    41.729    42.996    51.244    32.096    47.489    32.522    38.974    39.625    34.781    38.842    40.245    28.326    52.266    28.140    23.401    28.039    39.860    20.734    36.136    65.888    25.492    18.264    29.178    40.193    15.678    34.634    35.467    24.361    33.381    39.492    26.523    25.063    33.564    34.319    22.338    30.831    41.353    55.815    31.912    37.994    40.729    39.449    30.535    44.856    13.481    31.060    27.534    40.464    59.527    30.039    27.798    51.572    27.809    42.041    23.855    43.249    41.474    53.457    31.122    42.464    35.077    49.135    50.963    73.210    34.661    40.708    30.716    39.864    25.106    52.099    30.327    31.376    36.473    45.780    21.365    40.244    36.696    41.194    26.189    31.578    29.088    37.525    41.359    23.259    33.979    49.961    47.401    47.592    41.667    36.056    32.274    24.221    57.608    20.369    28.952    52.979    33.893    25.486    38.726    42.992    35.805    44.999    20.066    37.167    44.912    42.443    22.811    36.592    32.795    50.652    27.047    35.571    60.117    31.472    26.647    46.807    33.628    19.121    50.752    28.277    16.536    27.746    22.024    40.148    37.400    27.049    34.542    38.530    33.864    51.951    36.532    36.109    36.722    32.856    30.981    40.410    52.450    39.658    26.235    52.939    42.420    26.891    39.409    18.480    57.029    26.871    28.220    39.618    32.119    39.244    27.609    43.932    33.714    35.201    23.713    23.437    41.768    33.382    35.617    25.392    43.771    12.557    36.639    19.094    40.821    36.476    46.638    26.334    46.002    54.704    45.905    54.071    30.997    39.577    49.778    33.613    24.697    32.951    20.288    19.157    21.570    36.123    29.883    33.655    22.543    40.418    40.900    52.034    36.563    31.876    21.223    55.690    50.662    36.805    33.539    29.330    44.553    40.218    43.185    34.765    26.799    22.611    33.868    28.110    49.635    41.818    37.399    36.813    28.619     8.969    32.009    40.278    40.125    23.307    45.262    30.075    31.885    30.463    42.240    58.405    33.396    28.439    16.267    61.954    34.132    35.588     8.638    43.025    41.068    30.599    47.857    52.176    28.074    37.231    37.434    40.768    26.126    35.118    42.928    28.341    21.388    30.549    12.333    38.103    21.728    30.308    24.059    35.766    34.788    13.041    47.646    23.988    41.303    37.832    44.343    43.839    21.266    54.301    21.088    50.692    27.479    40.069    32.285    28.591    30.313    43.807    34.095    17.784    17.666    38.659    21.074    43.267    35.225    43.931    11.366    48.075    29.436    15.333    39.474    48.858    36.803    40.318    20.882    27.335    38.242    31.198    19.654    30.066    34.091    51.725    29.889    30.135    22.960    32.342    39.934    34.572    32.092    31.898    62.305    17.853    18.267    33.131    32.284    40.996    51.156    18.093    22.203    30.531    22.159    49.241    18.044    40.031    23.122    19.103    29.575    22.908    34.631    54.930    10.311    38.985    13.837    29.828    32.031    37.421    41.837    15.580    30.013    40.603    39.136    18.481    23.540    33.596    26.155    33.790    18.614    35.629    22.322    29.018    27.930    44.153    29.170    39.291    59.230    32.442    41.536    28.632    21.691    45.018    25.541    35.502    62.893    52.198    35.190    35.091    41.616    28.538    36.000    23.680    38.018    21.364    27.587    16.182    29.528    33.795    34.486    33.285    25.118    48.137    29.673    27.983    41.727    35.368    33.478    24.018    26.114    38.798    36.277    14.334    21.570    22.622    15.268    29.639    18.518    45.698    39.393    20.431    40.466    31.187    44.543    53.245    16.216    34.341    47.471    25.200    62.381    13.839    22.153    20.007    14.819    42.389    26.156    34.146    33.526    35.526    25.518    54.336    36.720    29.723    30.283    52.554    45.410    40.091    41.362    35.667    34.667    50.960    21.375    30.248    39.441    25.699    43.972    25.246    22.411    56.438    23.539    46.047    35.394    41.351    25.612    29.893    38.686    23.753    42.752    39.105    23.767    35.564    50.503    25.819    32.122    36.347    26.436    31.925    44.320    29.828    37.946    22.321    27.649    29.431    41.179    23.500    33.965    44.709    47.556    40.062    41.328    14.218    52.652    42.260    30.511    34.885    27.981    36.730    28.951    14.532    49.411    44.747    28.418    44.040    31.153    33.778    49.267    54.802    47.434    42.503    20.733    37.743    32.559    50.358    33.380    46.989    37.508    30.801    56.062    21.320    39.120    28.596    29.801    35.541    56.555    44.743    31.838    43.838    26.500    31.643    41.630    38.098    43.849    19.244    41.604    53.944    42.546    33.037    23.932    56.093    36.883    31.314    28.567    35.973    27.080    37.848    49.157    52.440    32.573    37.525    45.142    27.918    50.997    37.513    37.026    33.062    15.922    23.302    23.957    42.096    28.927    22.510    49.089    41.816    37.657    45.515    30.953    35.851    46.107    32.528    38.168    44.758    33.663    17.431    31.210    41.757    31.021    37.985    19.614    25.885    38.502    16.961    55.806    38.340    51.948    34.199    36.642    21.661    27.400    23.337    26.712    32.213    21.624    25.958    17.177    31.828    42.949    28.233    30.788    44.301    29.101    22.745    34.171    42.553    26.888    22.399    26.105    40.710    32.361    27.885    15.467    32.506    40.093    23.741    43.661    21.012    17.256    39.589    28.394    42.483    17.919    51.522    29.917    17.516    43.465    31.776    27.733    32.285    39.675    17.013    59.731    26.821    26.263    43.737    14.117    16.631    35.861    17.865    38.577    27.519    18.322    19.378    28.019    31.943    38.920    21.569    37.444    37.010    41.921    46.269    36.968    26.137    26.751    30.665    33.959    36.738    39.039    17.744    34.884    33.434    53.930    33.601    29.691    38.828    40.482    17.441    29.983    43.691    28.232    29.847    37.850    44.182    30.789    44.018    42.950    29.278    16.750    30.201    21.709    45.128    44.445    31.980    31.405    35.038    32.100    46.245    37.967    40.511    45.612    30.324    43.875    33.945    32.857    36.553    28.928    36.485    50.682    39.345     6.264    40.212    39.151    32.688    18.783    28.080    38.675    21.194    34.107    34.911    23.716    27.392    39.697    44.276    60.171    25.467    29.095    33.672    33.470    38.249    26.837    34.770    21.093    42.128    30.261    31.979    30.137    25.977    40.268    31.076    42.450    35.416    34.646    26.942    29.453    40.774    53.537    44.210    50.457    26.482    47.813    37.074    47.948    25.768    41.811    34.452    42.260    37.117    38.870    19.606    37.069    18.103    37.123    29.236    42.499    31.225    27.374    41.735    31.909    17.418    51.226    34.529    32.605    31.870    13.082    36.067    23.312    39.941    35.828    35.098    29.809    36.085    16.051    36.124    36.333    60.655    35.917    32.145    38.043    15.398    64.874    16.657    35.885    52.100    26.250    36.757    40.524    33.410    42.363    38.565    27.838    47.412    43.458    47.702    29.744    46.194    32.222    29.225    31.169    39.088    40.780    29.521    17.859    38.130    46.304    45.765    32.533    44.468    20.707    40.341    39.311    28.240    34.796    56.877    31.965    35.363    40.242    45.702    37.783    21.985    25.476    34.545    33.762    38.539    28.099    34.503    53.512    32.158    32.594    40.683    26.234    26.761    19.055    24.777    40.242    29.692    40.288    40.293    43.052    33.254    14.264    41.239    31.801    40.940    33.608    44.100    49.995    25.970    44.393    31.606    22.777    39.297    36.600    29.361    52.519    38.293    30.805    26.954    29.661    39.038    40.527    36.747    40.007    52.574    30.364    32.542    45.446    49.660    42.423    33.690    42.030    29.296    22.855    42.485    48.442    20.240    25.159    28.625    49.187    26.167    52.742    39.693    27.001    41.882    27.020    48.057    33.914    38.408    48.499    24.483    24.276    27.677    31.771    35.037    46.379    19.080    26.516    43.572    43.085    35.961    49.369    40.692    33.159    35.133    37.653    57.214    47.404    31.208    20.914    57.177    45.388    29.889    57.631    35.195    34.167    37.532    40.206    34.739    42.645    30.988    42.890    24.885    36.336    38.257    36.526    13.412    51.632    34.305    47.004    30.610    32.647    51.811    41.290    42.838    34.540    35.384    37.686    33.688    24.328    46.346    31.700    23.901    54.400    30.890    27.269    10.546    44.523    58.465    34.717    37.427    42.663    27.634    33.731    21.823    45.954    13.506    43.335    28.978    32.171    32.817    30.566    33.881    41.355    25.166    37.315    30.287    26.689    50.381    28.393    53.010    39.409    40.457    43.097    25.605    27.724    47.756    35.608    32.080    21.275    33.038    42.333    35.079    19.998    53.346    31.918    27.979    36.467    28.070    27.921    53.928    34.787    31.696    30.374    39.374    53.535    32.155    14.240    28.923    21.759    33.024    57.207    36.372    53.567    40.229    20.705    29.931    18.297    31.876    15.259    58.137    29.240    21.748    38.130    33.808    39.796    35.961    38.472    27.284    34.850    25.525    33.447    39.720    42.225    27.655    50.113    20.587    62.418    13.549    39.121    41.492    32.469    30.521    26.563    23.363    24.594    50.002    27.100    41.319    28.824    28.789    26.366    31.243    23.848    46.142    31.617    28.880    33.593    11.609    18.304    26.571    39.208    31.242    42.472    43.587    43.741    14.858    49.808    34.691    55.196    16.027    31.658    36.885    29.320    12.990    30.945    54.594    47.914    29.423    30.923    31.831    29.433    28.171    36.639    42.848    35.875    45.371    44.186    58.222    28.840    28.380    31.264    39.951    23.677    43.693     2.045    45.992    30.300    38.093    47.199    33.046    59.967    28.632    38.933    39.408    48.059    29.389    57.646    22.713    12.907    26.762    44.467    26.238    34.352    35.917    34.298    21.078    12.859    38.478    19.078    23.553    53.986    17.040    44.474    42.295    23.911    32.034    30.792    26.382    37.748    29.285    18.610    27.111    37.475    47.267    38.546    31.343    26.525    37.920    38.080     8.624    55.443    32.348    26.759    42.607    44.508    33.248    48.352    40.455    24.090    26.606    27.087    47.182    47.367    25.140    34.765    37.144    37.225    36.100    32.467    30.312    15.059    26.010    18.220    36.873    34.212    38.915    37.846    18.263    46.388    33.982    36.591    26.911    29.032    36.582    35.206    28.153    33.942    39.950    52.681    27.693    35.983    28.868    44.398    33.709    31.710    19.937    24.869    36.841    33.139    27.535    31.099    33.421    36.630    37.413    18.670    19.926    20.448    45.654    23.674    13.836    37.013    59.456    21.427    40.643    33.703    31.475    34.647    19.174    38.574    29.884    27.854    29.489    32.392    36.647    35.616    45.579    28.302    32.481    37.566    33.106    47.799    53.495    25.927    42.392    32.555    21.889    42.799    27.458    30.001    25.831    47.816    29.823    16.478    27.800    37.235    19.924    17.088    34.728    45.765    22.667    30.164    13.359    58.316    17.795    19.363    30.341    37.946    37.701    22.656    28.118    34.175    35.275    51.092    35.397    39.183    30.271    37.461    26.551    24.419    31.404    32.856    32.777    19.756    20.399    23.970    17.739    36.702    18.955    30.338    18.375    36.358    47.712    52.522    27.658    10.931    39.836    43.899    14.319    20.849    24.796    15.746    26.903    38.838    34.011    36.478    13.903    25.068    15.619    22.551    62.772    53.851    21.706    33.883    39.408    25.798    38.456    30.116    22.051     2.568    34.451    23.089    34.952    25.597    30.416    52.905    25.768    25.215    37.572    27.338    26.073    35.471    33.191    29.755    58.564    35.907    37.506    32.930    39.135    23.923    15.763    34.295    29.959    32.018    30.647    30.369    25.952    37.634    45.766    43.008    27.636    30.561    30.897    47.773    35.290    18.192    50.781    48.196    17.118    14.313    37.734    31.004    24.141    30.687     5.145    33.884    38.529    13.038    37.391    12.903    18.820    38.151    36.311    32.051    48.662    55.562    27.237    61.341    32.745    40.908    26.318    28.679    41.300    39.142    38.169     5.936    46.534    36.615    17.343    51.156    47.337    20.724    48.455    42.389    61.111    19.761    23.442    34.424    26.308    39.469    48.879    35.886    31.949    30.311    31.232    37.848    35.129    47.291    31.239    30.075    44.879    53.752    29.843    33.849    40.883    28.982    25.606    39.212    33.909    36.032    29.234    41.091    43.184    40.966    20.801    44.296    35.017    29.427    33.129    28.231    30.790     9.233    35.339    42.754    35.053    34.484    41.066    52.907    46.331    27.575    40.461    27.843    40.450    43.961    31.432    48.372    40.317    51.795    24.741    51.789    46.909    29.999    11.482    24.137    31.773    44.282    26.354    31.393    40.958    38.182    40.695    26.981    21.890    49.489    10.010    27.661    42.881    47.924    30.673    37.022    22.825    40.519    24.730    58.453    26.248    28.523    43.350    28.092    10.970    29.277    35.136    31.872    24.245    46.694    37.442    27.408    36.718    44.263    35.998    26.628    29.934    33.535    46.820    39.576    30.172    50.500    45.357    30.370    27.519    18.681    43.121    20.629    17.023    45.152    29.216    29.255    47.824    23.286    49.868    40.603    23.422    36.529    39.935    26.834    45.916    41.435    36.706    34.596    32.353    47.723    21.608    34.653    23.156    30.174    55.199    31.776    44.953    24.349    28.912    36.964     9.488    18.302    49.637    35.816    26.054    25.672    45.973    19.102    37.345    33.850    41.535    28.699    27.752    37.930    28.785    56.327    13.437    36.124    33.668    37.538    20.620    47.633    29.814    46.524    32.674    38.949    21.224    36.347    12.138    50.666    24.720    14.004    44.387    24.081    35.584    47.427    23.115    37.627    28.660    32.075     9.759    34.684    33.482    43.578    31.730    22.871    38.932    28.329    52.499    42.900    25.448    49.650    26.873    34.097    27.731    37.919    34.281    43.970    17.352    48.590    31.306    49.985    51.950    35.938    53.749    14.597    55.740    34.713    35.834    41.675    28.594    35.157    27.898    31.345    27.594    37.500    30.750    40.162    19.029    76.005    15.270    51.039    38.823    39.726    18.106    33.377    30.430    34.038    32.028    39.861    58.561    34.583    47.398    44.441    30.690    42.457    27.717    27.969    20.905    30.225    27.285    34.654    29.828    42.526    34.564    31.736    31.007    48.264    22.037    38.476    44.753    33.933    40.653    39.642    42.472    38.254    36.505    42.022    38.433    25.732    42.158    58.539    34.645    43.143    39.175    51.707    39.226    41.805    26.928    34.901    30.485    51.399    27.547    29.332    24.803    33.850    26.442    46.115    37.356     6.405    42.727    18.122     8.375    54.709    32.677    34.313    18.999    36.232    34.052    43.439    21.416    37.925    30.109    45.378    33.775    32.379    35.308    34.955    16.059    14.685    14.134    27.090    25.465    36.242    19.057    34.650    39.881    44.482    41.527    37.950    39.361    19.325    31.239    43.069    18.653    51.081    41.990    34.397    50.373    26.862    31.183    29.286    53.782    36.559    46.247    18.829    40.178    36.920    37.684    25.231    34.262    38.863    31.516    36.372    20.687    24.672    38.042    33.879    21.354    28.020    33.427    42.155    31.003    45.279    36.944    44.555    39.430    31.531    35.030    38.125    31.406    28.311    33.211    21.398    37.473    39.665    42.181    30.609    50.174    40.549    17.836    37.669    25.549    40.528    22.060    44.295    21.822    18.174    42.973    33.412    38.401    42.067    29.905    49.368    19.588    22.782    35.398    49.955    32.849    28.593    37.144    34.551    31.876    43.006    34.561    37.834    34.251    33.681    38.618    20.212    28.940    31.167    46.945    48.650    24.520    31.653    37.785    43.234    38.008    37.950    45.672    34.601    21.994    37.844    24.042    46.517    26.590    32.958    59.839    32.318    23.330    32.806    50.817    36.368    25.995    23.568    34.542    28.283    37.461    26.041    28.148    26.023    26.312    42.820    52.279    30.755    36.898    24.437    24.647    26.723    37.712    20.728    22.562    34.092    19.263    27.033    41.230    47.417    36.527    35.537    56.418    35.593    41.623    15.942    37.364    48.516    33.032    57.153    34.883    43.098    27.653    13.602    41.719     9.692    15.274    37.020    22.747    26.223    19.970    20.677    55.341    25.791    37.447    30.858    22.910    26.870    25.609    21.046    37.850    24.884    31.362    30.725    33.342    27.234    37.815    36.215    35.382    24.984    31.257    35.416    32.779    45.810    20.438    42.333    18.254    33.379    48.265    13.509    49.573    27.151    40.215    28.724    30.164    54.338    33.355    48.553    19.464    37.758    58.809    20.582    23.750    27.013    40.433    19.952    35.146    34.015    43.007    41.608    34.259    21.602    47.483    22.460    28.865    41.782    16.439    53.126    30.353    18.374    53.846    23.931    19.035    39.963    45.292    16.810    55.991    30.702    30.444    29.136    35.807    39.918    27.708    25.794    39.835    33.255    39.652    29.704    24.251    32.049    25.473    39.405    44.410    20.091    26.049    26.139    24.968    35.831    19.926    44.295    34.521    22.558    36.569    50.186    30.773    31.270    29.971    45.578    21.529    37.831    25.340    44.735    35.493    47.130    38.397    40.274    34.714    63.142    20.504    50.009    46.360    35.652    30.242    23.799    36.053    48.259    24.393    34.649    39.170    25.298    50.044    24.525    38.612    40.177    42.439    31.200    30.873    29.864    30.688    16.557    30.995    26.884    34.709     7.075    24.567    38.384    25.413    28.779    29.819    26.294    30.009    42.867    34.241    46.115    28.992    34.373    34.878    39.475    25.271    37.470    41.385    40.170    20.796    40.187    39.860    38.712    27.363    31.070    35.112    26.417    27.868    30.734    33.747    35.795    36.864    39.043    47.454    46.334    24.168    43.276    31.580    27.108    26.345    25.221    29.143    42.287    22.603    43.102    15.945    48.692    32.326    41.951    37.875    36.406    29.096    41.925    49.279    36.387    28.223    27.704    17.322    28.465    29.480    27.211    21.140    41.729    30.395    53.876    19.700    44.016    36.689    27.705    25.245    23.002    20.386    36.752    36.162    36.891    46.855    37.413    21.355    28.817    26.516    12.313    39.915    39.728    25.951    32.962    45.791    32.437    34.081    16.954    39.294    19.344    37.875    28.243    51.544    33.329    34.352    37.606    32.412    30.445    30.451    35.553    21.416    38.809    29.413    45.581    22.433    59.522    30.368    34.575    37.199    19.584    28.418    17.378    33.640    34.855    37.759    18.199    48.409    31.582    48.651    38.384    17.319    42.253    18.339    28.938    13.792    46.846    15.607    33.763    26.448    40.827    25.448    23.092    43.273    25.249    39.311    22.488    34.444    38.154    36.186    29.946    22.842    43.319    20.593    26.973    26.001    39.122    53.200    34.898    40.665    43.739    24.157    25.571    41.662    45.614    38.494    28.439    42.073    47.900    41.703    26.743    38.081    17.554    37.458    39.167    29.097    26.732    33.863    34.858    21.746    35.153    30.938    41.665    36.903    28.336    33.758    43.027    47.271    25.637    48.210    21.590    32.789    37.817    30.742    27.765    44.844    32.064    23.501    29.372    20.075    31.587    40.353    42.597    43.798    41.054    31.967    39.347     9.105    25.615    35.484    35.888    32.575    29.372    33.204    31.297    33.046    23.092    33.730    24.995    33.346    32.311    34.938    44.145    30.561    26.033    29.668    48.871    29.939    40.840    47.223    10.383    37.070    27.793    42.727    23.058    49.850    22.208    35.574    33.958    39.139    36.382    24.893    40.873    40.157    11.213    52.842    18.925    27.881    19.880    27.156    38.458    29.015    39.451    34.812    33.785    24.660    43.260    38.914    48.713    21.264    44.008    30.391    45.938    25.605    37.932    28.893    43.016    30.375    27.424    28.123    25.343    11.664    25.997    34.297    19.255    18.115    35.225    38.984    60.524    22.731    44.954    43.945    21.655    34.893    29.267    20.585    38.012    29.204    26.951    30.154    53.675    25.947    41.325    43.373    36.263    43.693    35.941    38.216    15.797    29.267    26.808    26.515    29.682    26.672    27.193    39.485    22.814    32.524    47.308    41.346    40.496    39.995    35.331    32.031    34.582    12.832    34.514    45.054    27.103    33.999    35.685    24.078    35.326    37.823    30.338    43.813    33.160    42.914    34.671    31.652    37.272    10.673    44.926    23.393    30.727    28.865    27.280    32.344    45.130    60.633    13.248    15.522    34.879    51.117    28.559    43.441    39.382    22.466    31.508    42.749    21.411    17.243    40.405    31.688    23.179    37.564    28.306    23.310    30.440    40.103    42.714    36.192    29.766     9.306    37.546    30.596    22.312    42.293    28.800    32.187    39.100    25.773    35.823    18.838    34.067     6.232    45.159    12.101    28.266    12.844    36.255    12.033    28.273    25.285     8.462    37.008    39.097     7.365    50.687    21.388    33.559    22.750    35.460    19.819    17.487    21.827    32.159    31.055    16.375    30.672    50.073    40.041    23.006    43.504    10.178    15.878    35.614    35.295    41.839    37.491    31.295    36.947    54.642    21.366    39.427    18.006    42.041    23.985    35.058    27.300    42.097    22.400     9.195    45.931    44.467    21.244    48.450    19.780    13.446    27.285    42.204    30.791    13.278    21.297    27.268    26.482     8.884    33.205    37.408    22.802    27.615    41.751    34.673    37.596    30.464    40.148    33.069     8.797    44.695    44.328    41.291    45.104    22.668    39.600    39.419    33.775    52.072    30.011    18.063    37.146    24.661    24.243    31.629    36.555    20.296    25.078    30.962    21.554    29.879    39.056    16.673    31.433    39.424    25.362    31.158    35.812    29.217    15.144    29.410    23.727    55.698    23.547    41.101    24.331    41.563    13.913    37.051    40.241    34.943    23.509    23.325    29.831    31.829    26.294    47.949    43.656    42.519    35.117    26.197    47.131    29.344    26.251    43.465    34.468     9.663    35.011    34.717     9.090    19.579    50.808    11.991    39.735    29.895    23.483    47.407    32.197    37.776    41.030    24.647    43.765    33.628    40.092    35.841    28.233    28.348    23.025    40.783    37.149    31.697    19.780    32.747    27.979    29.927    52.152    25.471    40.433    24.647    38.229    22.147    31.601    46.778    26.874    40.004    35.649    12.283    30.447    26.794    38.781    35.239    42.410    24.310    27.505    24.664    39.122    37.549    45.746    21.035    20.277    11.590    41.532    15.907    27.134    28.711    33.109    37.445    34.302    22.651    33.468    34.916    47.742    37.162    26.991    35.284    40.195    21.767    44.425    34.290    35.760    13.282    33.810    34.000    41.774    47.700    30.038    30.786    48.719    35.600    38.114    13.438    49.632    48.819    25.868    53.068    25.111    43.291    39.697    17.978    43.131    34.278    29.017    36.226    30.797    33.670    26.601    44.016    22.094    28.662    51.997    32.570    16.865    45.427    24.435    15.874    38.730    25.179    38.452    40.883    23.719    27.869    28.017    41.531    34.941    41.335    36.606    19.468    27.246    22.451    28.508    23.315    48.540    32.351    21.366    68.896    52.554    31.644    26.192    32.284    19.929    45.113    21.162    50.882    16.880    50.166    26.389    29.059    30.223    42.616    19.085    53.622    31.417    17.847    28.915    33.090    17.532     5.358    33.162    18.661    39.727    26.002    36.965    40.719    45.741    26.244    29.079    43.857    27.812    45.085    22.970    23.722    29.709    42.390    34.676    38.500    31.426    43.607    33.866    28.923    11.122    29.254    19.125    29.580    25.362    41.494    39.956    41.440    24.709    46.115    27.354    42.429    28.618    44.854    34.627    32.949    36.767    44.133    29.997    47.322    31.071    28.176    45.105    31.545    29.918    29.791    26.035    22.438    20.343    24.180    21.210    50.933    29.923    51.685    24.402    45.412    13.590    25.948    15.316    37.073    46.115    31.732    37.682    27.845    36.875    27.583    25.997    46.447    21.590    25.270    48.800    29.064    41.870    28.314    21.332    21.978    26.955    23.548    51.356    33.089    23.456    22.081    36.293    51.434    26.870    27.838    41.653    36.123    34.922    41.243    20.767    39.511    46.407    29.689    27.782    37.639    30.596    13.447    48.077    39.980    43.049    38.287    48.695    24.985    34.004    44.577    24.768    36.406    27.573    44.184    44.478    43.424    23.987    32.670    37.374    48.652    45.290    18.095    45.500    35.774    30.690    20.510    15.167    32.484    42.471    20.173    56.499    41.839    29.619     4.135    27.821    39.226    45.516    18.590    26.083    26.493    39.145    36.319    49.042    31.201    24.132    28.359    30.673    42.266    25.542    30.575    20.437    30.003    25.021    37.315    15.196    48.001    40.690    24.889    27.141    25.374    28.778    27.871    31.133    34.559    14.639    34.356    21.967    27.160    44.330    35.410    35.080    36.296    33.916    32.640    51.224    31.672    36.769    20.962    28.815    19.409    23.514    26.799    23.434    22.046    15.737    33.790    40.205    26.091    28.379    31.281    29.921    16.764    42.366    22.088    56.299    26.289    32.558    29.812    34.461    27.535    12.018    34.467    25.749    31.018    32.536    21.129    31.976    23.641    25.194    29.190    28.775    57.183    26.541    25.498    48.879    38.692    46.369    24.930    31.362    25.986    25.288    23.075    16.378    22.432    12.053    24.177    39.103    51.026    38.677    15.136    24.436    25.748    27.562    43.032    30.833    46.345    23.124    32.650    45.090    29.358    32.196    42.209    28.203    14.640    31.101    32.846    22.787    38.194    28.051    24.650     2.162    32.805    23.609    16.778    42.507    27.744    48.589    30.961    28.714    34.871    34.068    40.523    35.542    29.394    23.361    28.147    30.671    18.190    29.932    50.052    33.610    17.453    24.395    27.615    52.344    18.633    29.622    33.132    25.834    35.103    33.929    30.810    28.515    38.946    26.882    37.250    31.150    43.532    17.485    21.701    23.817    29.030    38.386    26.062    28.806     3.322    38.457    19.498    25.956    37.103    17.170    29.196    43.247    31.899    25.029    35.516    28.604    34.809    19.074    25.679    25.004    38.142    20.798    14.353    59.812    16.215    29.154    43.284    40.346    17.909    33.084    23.047    18.173    30.248    54.110    11.442    40.312    22.484    30.568    19.012    12.555    47.912    42.541    20.691    38.998    30.061    25.199    49.955    36.432    29.044    26.520    19.071    27.687    37.602    41.006    28.759    36.836    37.996    41.280    18.683    37.777    39.444    30.151    34.267    45.704    42.577    29.220    23.276    38.890    12.964    24.496    42.155    46.161    33.167    41.640    30.989    39.767    42.897    35.021    36.389    47.651    45.342    20.121    40.808    21.110    33.121    24.511    21.818    45.542    24.542    21.723    31.273    24.625    24.872    30.602    44.398    23.733    18.810    18.590    52.338    43.083    27.069    11.852    34.923    22.390    45.282    21.110    40.201    28.807    41.489    23.996    37.123    24.310    49.352    41.837    43.430     2.064    32.578    20.578    19.699    22.574    30.751    27.449    31.808    45.494    25.002    37.270    34.671    33.345    38.897    15.756    33.638    38.799    31.949    41.890    16.482    28.178    31.763    33.877    16.825    24.200    35.356    41.321    40.530    39.635    35.726    41.340    19.519    10.569    38.738    23.450    44.379    35.209    24.748    42.486    31.089    31.933    31.227    35.537    18.958    34.935    32.003    36.864    30.954    10.599    25.781    30.294    28.480    37.579    32.969    32.673    43.246    23.463    54.055    31.535    21.714    50.644    35.985    28.819    40.642    31.319    28.245    26.787    28.589    46.370    13.446    32.948    34.682    23.338    40.271    17.483    40.923    23.093    39.758    46.606    34.820    41.764    45.911    26.597    30.925    27.935    24.225    27.102    21.804    40.747    25.697    21.127    35.571    26.777    45.729    31.323    20.824    17.588    42.125    38.279    26.637    44.396    55.298    27.844    53.184    18.733    44.191    31.880    35.078    39.343    27.083    30.279    26.013     8.205    46.922     9.173    35.989    52.526    29.486    37.003    44.151    41.163    34.295    42.641    38.806    48.588    41.734    31.724    51.386    50.363    37.102    25.911    40.174    39.748    49.146    22.053    40.428    33.018    35.797    22.974    29.684    44.925    42.634    30.971    52.158    49.694    12.268    39.445    25.192    44.218    30.569    21.205    28.484    34.462    48.128    36.745    37.999    41.983    34.919    36.391    35.149    38.119    29.915    35.781    36.096    33.983    38.028    37.270    42.510    51.296    21.341    45.719    41.320    25.618    28.247    18.637    40.177    10.224    46.977    31.536    27.477    29.820    31.337    23.111    27.466    42.136    33.128    32.684    47.718    26.142    49.683    51.503    29.828    34.844    32.708    70.723    40.282    41.320    23.813    53.388    11.823    31.478    30.070    23.783    36.650    16.428    31.461    32.895    30.358    48.073    45.209    39.756    31.555    38.403    16.007    40.383    33.463    31.286    18.025    38.858    28.571    41.024    35.777    21.117    28.655    49.311    54.295    28.965    21.310    27.154    52.689    20.241    53.326    27.120    41.256    37.991    21.412    30.597     9.451    42.130    37.721    47.966    26.039    52.030    34.881    31.239    32.521    54.093    23.522    16.860    10.129    49.608    35.151    35.101    46.636    23.464    45.254    14.014    32.765    33.248    38.778    35.742    38.662    38.219    41.764    22.840    56.535    30.093    39.834    42.294    31.444    23.277    14.389    29.286    20.805    48.915    41.374    19.122    39.278    34.322    32.978    34.753    20.388    45.253    47.201    26.019    38.513    28.608    33.854    27.527    35.545    15.193    53.851    34.432    30.921    27.653    44.007    32.224    21.948    25.144    30.562    38.565    43.448    40.360    41.612    35.524    31.135    28.209    33.605    27.930    18.757    23.740    27.393    43.256    29.355    44.697    42.291    36.540    41.760    38.584    33.590    22.334    56.703    19.122    35.966    49.409    41.363    54.229    38.031    30.252    48.772    21.323    60.614    43.406    26.417    33.748    23.638    27.252    25.265    41.402    27.800    47.673    27.661    17.949    48.493    21.290    31.850    31.276    38.740    35.896    42.671    26.563    34.181    40.885    17.740    32.430    16.686    13.854    25.282    34.972    48.567    22.624    46.680    61.543    43.177    35.303    23.283    32.825    25.500    42.295    31.650    27.135    37.251    45.828    48.060    34.067    30.137    38.684    35.349    28.560    19.708    44.717    32.501    34.824    11.713    43.946    14.351    32.079    19.647    33.397    27.927    55.897    13.296    16.362    15.025    52.250    29.918    50.757    22.018    42.091    19.961    44.714    22.360    43.310    30.784    28.624    34.006    23.129    50.800    27.611    41.936    37.479    33.380    25.140    26.850    46.220    32.254    56.486    37.830    24.479    38.561    25.360    31.860    31.444    46.167    30.680    45.065    34.216    34.601    40.572    17.020    35.875    38.175    20.211    35.032    51.938    27.520     6.626    36.038    48.127    21.182    34.691    35.597    12.346    32.746    41.910    27.611    32.478    31.985    36.369    56.004    42.062    45.096    30.587    30.151    36.438    22.447    24.191    34.407    22.858    22.761    16.193    24.599    40.188    33.624    21.762    32.650    20.976    38.154    16.879    28.515    31.668    18.699    24.944    17.371    36.260    32.165    35.348    31.900    18.393    41.930    18.387    12.224    11.858     7.759    36.984    22.815    46.035    59.373    19.142    41.311    22.080    38.089    47.368    22.342    28.574    28.757    33.965    30.462    14.922    18.620    11.376    20.088    16.920    28.442    32.962    37.968    42.766    24.880    49.584    16.875    29.478    24.193    56.644    16.987    31.270    35.120    27.838    27.679    17.489    28.922    45.139    40.499    36.007    33.344    28.875    37.571    39.069    38.748    26.627    45.734    37.669    45.608    41.028    17.917    26.940    26.578    39.167    47.183    27.765    42.147    37.304    23.315    31.759    62.756    45.652    33.826    37.405    31.802    52.977    32.101    37.604    46.148    50.021    36.875    29.241    49.303    29.470    41.176    38.787    39.083    33.947    40.739    39.019    29.306    33.447    41.286    20.490    39.359    38.246    45.980    25.964    47.114    33.190    36.752     9.867    42.807    33.732    25.320    45.581    41.955    26.931    36.857    39.434    16.095    27.739    45.695    15.429    41.065    28.038    50.298    40.824    44.217    41.118    30.822    34.351    46.865    36.207    23.006    34.493    37.511    34.150    34.440    41.224    21.824    38.923    43.490    43.774    43.695    37.668    34.789    24.147    43.032    38.163    48.097    18.146    50.629    35.466    49.099    39.622    27.756    27.597    29.411    50.823    24.493    37.036    30.311    38.890    35.462    48.790    34.608    24.107    33.421    30.441    49.527    20.993    38.392    31.715    27.506    37.151    25.743    58.064    27.831    33.515    47.960    29.029    42.704    17.169    48.754    32.771    33.852    24.481    33.046    29.962    24.155    48.483    41.361    22.812    29.175    35.602    28.849    29.753    36.253    41.678    43.884    30.893    24.066    47.857    32.699    31.219    42.988    40.702    34.915    32.055    33.086    42.317    37.753    47.237    31.433    16.761    39.370    20.409    41.777    29.316    39.706    18.750    44.430    32.742    13.589    22.603    33.960    35.270    35.267    40.818    43.095    51.041    45.949    20.063    29.717    39.979    52.030    46.741    30.450    24.546    46.908    36.068    40.931    33.565    30.525    22.062    31.194    32.047    16.184    32.835    33.349    48.975    28.959    39.600    38.210    24.458    38.030    34.539    39.040    35.542    13.553    47.660    24.944    26.020    29.961    26.056    35.299    42.697    28.724    32.631    19.846    31.495    30.674    44.038    43.809    26.841    43.486    39.768    35.438    19.447    35.212    44.820    25.248    55.495    18.675    26.497    26.893    29.609    35.767    47.971    34.913    36.836    16.129    39.747    43.723    26.258    47.959    26.896    18.943    20.987    38.332    21.973    39.527    39.553    32.287    27.839    49.959    34.294    40.573    24.769    42.886    52.109    38.127    38.522    54.514    21.967    31.630    41.135    37.414    35.585    29.938    20.237    30.001    27.935    58.764    25.532    37.737    26.870    27.426    18.084    31.270    40.949    28.374    35.222    48.669    41.893    35.531    40.257    27.409     8.751    42.729    36.845    24.371    16.710    43.531    27.411    35.937    28.804    45.627    29.263    46.437    51.621    28.416    15.180    36.114    57.609    21.748    20.960    18.833    36.156    42.629    41.077    38.829    20.623    17.271    19.819    37.711    49.983    29.502    47.686    26.778    30.276    28.015    32.598    36.485    10.849    33.716    25.352    30.713    37.615    41.401    24.218    42.454    52.518    40.788    27.402    50.844    28.001    47.810    43.211    37.608    15.375    34.304    27.398    38.178    16.586    37.575    34.797    38.358    32.636    38.137    34.633    38.320    49.362    23.607    45.403    45.169    31.919    23.103    33.224    33.596    38.038    29.587    21.194    33.708    25.750    14.378    32.914    34.664    26.838    39.641    34.544    45.629    26.140    21.077    34.994    60.140    41.159    20.305    25.085    35.525    29.548    48.778    40.151    28.348    39.918    23.073    45.894    31.431    32.136    20.657    38.279    26.879    14.827    35.710    24.119    28.799    28.583    23.665    58.889    21.477    41.366    28.479    47.178    41.515    21.010    58.874    30.525    34.980    56.731    23.605    43.032    28.129    43.761    14.625    36.063    36.848    29.922    23.402    32.473    54.543    32.840    30.023    29.072    34.593    42.312    25.539    24.232    40.732    43.466    42.185    34.362    22.849    28.767     8.361    30.413    34.216    23.824    38.523    35.802    33.029    21.146    40.133    23.218    47.629    30.724    26.214    27.411    26.653    48.752    28.521    32.291    17.526    32.956    26.487    35.077    34.443    19.188    34.068    33.753    34.288    21.200    41.680    38.047    39.247    31.642    47.834    37.509    42.412    28.122    54.751    34.573    21.067    23.193    56.335    34.518    44.367    33.585    46.755    22.173    31.543    30.844    24.305    12.189    20.399    34.435    32.196    49.262    44.491    29.521    17.768    50.353    41.377    52.991    33.609    27.140    37.121    31.746    33.303    25.891    30.496    33.930    19.154    51.024    33.457    22.808    33.349    21.978    45.695    32.701    37.194    18.233    38.991    17.183    36.428    35.047    22.524    53.482    33.754    29.877    39.867    36.673    41.660    43.372    22.727    52.021    53.144    26.085    50.223    24.965    19.050    27.397    37.565    32.310    33.365    36.031    36.343    34.341    24.741    22.242    38.183    30.305    30.331    27.141    42.138    30.964    43.528    29.768    44.483    27.333    42.547    41.344    25.612    51.059    19.789    37.587    33.763    37.650     7.438    41.129    28.419    26.133    31.636    38.712    31.559    39.404    42.647    33.043    43.080    32.663    42.564    43.819    31.183    31.950    46.819    24.516    38.954    52.495    26.734    36.808    37.097    35.633    51.006    30.537    40.415    33.896    30.261    22.723    24.374    29.953    29.629    38.565    17.545    21.579    36.841    11.046    45.786    23.788    33.374    39.478    26.276    40.435    34.704    38.609    18.620    45.117    35.954    47.288    24.802    60.983    32.167    38.252    46.387    23.650    37.897    30.961    37.032    30.523    30.258    31.735    37.635    47.441    25.886    46.342    33.739    27.503    17.798    44.986    22.495    13.241    61.930    40.201    30.427    28.566    38.995    30.997    40.817    36.578    38.685    48.880    27.743    32.219    32.453    33.888    25.635    43.604    34.986    41.639    42.374    25.924    24.575    39.694    40.222    32.503    27.383    33.908    25.759    49.444    29.171    25.090    33.701    48.743    51.677    36.823    51.010    29.525    32.639    34.050    28.941    28.455    11.792    35.249    32.410    22.958    41.914    35.433    42.895    34.589    37.387    23.694    34.664    32.270    43.520    15.853    29.947    34.257    37.539    31.900    53.692    28.890    34.949    42.407    30.362    49.339    26.384    37.331    32.953    35.857    56.094    13.304    29.819    39.002    30.173    33.133    23.073    41.511    29.629    17.361    27.187    40.478    32.844    26.702    40.900    18.291    27.848    47.166    18.388    42.662    36.500    25.249    40.418    19.583    44.721    31.338    39.265    39.449    39.251    25.463    42.088    47.476    41.974    41.112    46.584    17.984    32.001    30.453    29.788    35.875    44.542    39.816    31.510    41.455    33.291    27.747    24.390    38.583    43.756    35.175    31.023    26.482    64.657    10.093    33.364    32.660    19.746    52.722    47.970    37.303    35.050    17.740    38.182    46.351    27.874    19.259    41.989    27.329    36.740    24.170    22.492    50.722    34.276    47.242    54.001    32.361    40.666    53.298    38.502    33.803    26.785    39.412    33.189    42.073    17.664    40.125    28.589    15.600    32.522    32.075    49.032    27.778    53.161    39.256    47.283    37.613    36.118    35.838    38.862    13.904    32.370    37.800    27.263    51.979    17.866    39.842    29.254    40.564    20.288    43.232    19.031    32.397    26.289    31.107    38.652    41.332    18.937    14.590    41.899    49.188    24.075    56.929    55.400    43.137    46.439    40.148    22.388    42.493    19.696    37.588    36.540    39.657    48.089    39.288    33.445    36.207    30.674    38.768    23.398    26.906    38.550    11.877    28.709    44.256    45.535    49.356    32.223    19.221    51.104    30.915    44.034    20.842    43.177    31.230    22.097    36.323    48.506    34.808    49.245    47.333    28.428    46.937    45.281    41.884    43.066    33.973    45.006    27.833    19.021    21.483    26.157    36.766    19.738    50.923    34.882    33.275    30.520    32.381    24.122    33.053    41.508    24.798    38.675    36.029    33.796    20.590    49.561    21.393    37.120    16.535    22.145    60.880    34.402    30.608    52.770    40.546    27.372    34.524    38.748    39.064    36.110    47.805    24.059    36.387    29.283    47.819    28.190    31.385    32.565    40.412    20.938    40.747    22.464    45.710    30.175    24.122    46.318    14.367    42.980    37.800    22.279    53.158    34.606    39.420    43.395    39.351    35.716    61.363     9.877    37.636    37.148    29.762    52.990    35.013    33.013    14.395    45.582    28.120    45.355    27.196    51.751    49.449    33.378    19.662    43.230    25.609    20.513    42.103    26.993    37.998    36.880    30.913    36.310    35.042    44.119    43.553    31.717    32.095    16.132    46.507    44.559    33.989    47.742    23.833    31.687    30.844    59.932    27.319    41.768    40.357    28.670    34.879    27.683    41.223    34.621    49.996    37.317    53.112    19.112    19.331    30.832    14.633    35.257    36.409    35.750    38.799    23.415    31.079    19.971    37.636    29.315    42.692    31.252    51.125    22.838    33.687    32.152    32.377    33.017    22.386    50.495    51.980    56.207    35.301    42.929    36.889    26.508    36.613    48.351    38.654    21.671    31.555    52.227    36.005    37.956    43.939    44.363    40.396    47.009    30.313    41.595    46.306    28.043    43.132    41.198    25.706    29.379    32.114    33.595    11.103    33.225    22.213    48.117    24.788    35.064    25.385    21.752    36.586    45.008    36.242    30.830    50.893    40.009    26.718    17.067    27.187    43.447    32.798    51.194    40.172    57.610    14.261    37.679    34.983    53.704    41.121    38.233    28.960    29.167    22.182    37.311    33.719    30.721    36.022    39.295    26.325    36.966    40.095    36.781    51.118    32.971    52.005    47.622    35.989    40.168    28.662    47.040    28.980    41.522    20.671    38.323    41.415    58.301    24.161    45.495    36.355    46.192    31.468    16.407    29.630    38.203    33.239    33.944    34.011    29.480    25.313    27.460    30.674    41.389    30.889    16.963    41.966    32.767    27.260    45.114    13.389    47.667    32.319    25.196    30.316    10.742    14.441    54.840    30.256    37.540    33.214    29.527    21.679    28.540    40.207    38.324    36.673    25.839    35.615    37.584    31.316    62.822    14.673    37.097    49.341    39.424    27.719    27.820    42.517    19.415    37.354    22.605    27.450    38.739    37.383    43.588    56.823    52.016    39.974    31.654    41.920    36.890    41.026    39.153    24.926    34.600    29.654    34.991    31.366    44.259    34.677    32.962    22.599    25.131    34.827    31.427    37.414    17.550    29.203    40.378    40.636    53.969    36.440    28.347    36.080    20.015    43.093    45.808    41.248    29.080    37.433    37.926    37.351    48.213    23.909    20.173    41.669    25.049    29.576    31.985    49.851    39.302    48.532    39.016    29.498    45.817    26.520    34.006    27.127    26.790    28.727    32.948    57.438    29.892    23.819    22.247    32.547    29.472    25.761    22.186    36.067    19.749    22.097    38.340    33.290    19.575    42.213    28.491    27.550    34.779    14.158    26.401    38.897    27.365    36.108    55.530    34.763    48.440    31.900    27.594    40.645    35.654    27.950    31.214    37.364    18.862    36.243    41.015    30.673    34.848    13.118    38.868    40.957    47.907    38.654    50.219    34.395    37.409    25.105    54.676    15.270    40.709    23.482    32.646    42.696    38.670    29.851    19.542    44.264    17.692    49.864    34.752    15.976    28.583    22.511    33.338    28.413    22.207    39.750    44.409    27.302    43.999    30.875    32.639    10.568    50.309    16.775    28.461    21.157    23.289    31.694    48.401    23.744    24.099    48.716    43.170    22.855    45.666    23.579    49.622    47.121    17.588    43.431    22.125    22.084    32.154    39.853    40.962    28.770    40.261    48.527    23.879    43.328    20.392    35.551    36.616    14.665    36.337    61.545    25.294    25.916    37.466    10.043    46.290    14.455    34.504    34.998    25.100    31.179    47.951    17.272    45.666    22.393    42.158    37.864    39.434    33.692    24.030    37.035    28.976    34.081    34.441    46.590    30.797    26.678    34.962    37.171    36.908    21.364    29.834    25.812    27.865    35.182    46.869    50.141    39.286    42.732    61.920    31.996    21.526    59.382    20.717    59.155    40.468    41.851    48.871    33.670    16.113    26.024    35.956    17.429    39.483    48.840    35.245    25.814    19.420    48.836    44.178    33.642    19.994    30.135    45.217    29.460    37.074    26.176    46.771    29.301    61.248    26.417    29.190    45.787    35.411    37.315    42.503    38.783    51.071    44.771    46.603    31.044    16.599    26.418    34.357    33.191    26.289    30.067    38.172    33.785    27.001    23.312    18.649    38.363    36.153    37.231    48.555    28.406    43.788    21.587    36.479    27.824    30.813    36.612    33.739    21.646    29.415    27.328    35.955    33.864    30.751    22.647    47.712    28.144    47.359    46.545    49.175    37.318    25.231    46.501    37.468    32.899    39.613    39.036    43.274    49.294    34.920    35.319    33.630    21.732    23.019    31.304    25.165    37.326    31.856    31.858    31.382    31.785    33.538    30.639    37.729    20.783    38.773    32.794    23.843    37.728    37.109    59.152    37.127    29.124    38.204    29.926    38.771    36.378    20.154    32.825    32.942    28.674    39.942    33.385    48.373    34.502    34.389    48.968    48.208    24.787    52.989    32.343    43.832    48.337    21.350    31.274    32.611    30.035    28.544    39.578    40.958    49.450    22.149    35.152    42.915    50.167    26.684    46.125    23.479    45.351    44.748    47.119    50.068    45.700    33.928    55.936    43.194    30.650    30.833    38.959    38.737    46.187    35.665    34.623    46.921    30.910    24.587    45.671    59.330    32.337    36.811    39.067    25.953    30.806    11.550    37.720    23.167    42.858    26.875    47.112    38.390    44.347    12.218    39.273    22.055    40.824    41.728    45.027    27.264    53.077    31.834    39.749    47.030    27.296    31.442    34.120    39.365    28.826    31.829    37.797    33.909    29.346    38.268    41.278    25.437    32.458    49.531    54.379    21.649    44.948    40.843    10.737    40.736    17.053    18.633    28.258    62.579    41.629    30.962    46.000    42.734    14.725    43.406    40.974    28.125    12.383    30.138    39.273    30.389    54.022    41.798    48.852    34.391    28.413    61.572    14.268    43.190    26.125    33.796    11.321    22.211    16.766    46.506    30.342    41.948    42.537    35.689    30.183    17.126    24.672    22.616    33.376    43.640    19.419    24.266    19.157    32.356    56.513    47.146    40.834    45.912    44.626    26.581    35.352    37.279    20.611    31.434    39.767    13.064    48.787    37.519    48.079    42.094    34.466    48.634    47.832    31.134    32.406    31.237    37.623    37.926    39.485    29.222    17.417    36.998    30.133    35.629    32.764    36.409    34.813    40.632    20.645    22.979    25.832    23.613    38.816    33.781    41.098    38.085    40.392    33.721    35.732    24.772    36.061    31.803    26.158    39.731    12.495    21.335    21.838    24.829    24.092    39.048    16.988    29.781    28.800    21.953    31.068    35.986    37.743    29.101    36.708    32.072    41.373    25.734    29.289    44.685    34.516    51.267    43.950    34.344    17.750    38.403    14.240    40.560    34.340    14.444    26.873    37.571    12.828    38.170    34.712    37.859    22.292    42.232    30.626    44.000    25.267    44.598    40.659    32.638    38.577    22.710    21.184    31.459    33.405    36.161    35.788    41.384    40.049    38.401    25.050    42.938    34.239    46.922    14.775    40.772    19.756    30.458    31.198    36.983    24.965    28.541    24.971    22.009    37.932    33.736    35.286    26.050    27.051    39.536    50.733    26.890    47.523    33.946    53.934    35.740    24.919    43.265    34.767    24.325    22.345    16.729    49.979    15.277    35.802    21.759    47.190    29.717    38.781    40.014    29.399    35.642    35.046    22.380    55.578    36.858    37.705    31.587    44.022    34.545    16.387    42.800    26.337    37.304    35.218    37.180    21.647    49.444    31.588    36.066    34.157    43.717    44.714    43.895    41.126    23.076    23.488    17.840    23.294    34.607    26.792    35.764    20.145    33.764    36.530    43.277    37.751    31.829    36.251    50.109    37.073    44.458    44.804    14.933    25.008    49.122    40.770    45.583    46.064    42.625    32.824    33.586    32.224    41.587    31.058    50.082    47.246    43.223    34.664    37.601    27.448    46.683    42.594    44.385    23.007    32.207    40.736    48.088    49.434    19.060    31.649    42.522    22.465     8.962    49.960    24.224    38.878    29.599    50.720    15.138    41.917    27.339    54.064    11.577    53.595    24.013    15.656    23.557    32.255    36.446    42.916    47.357    33.624    20.532    41.742    36.424    27.630    37.485    37.247    38.235    37.529    28.642    22.684    35.128    46.653    25.351    28.942    22.828    36.635    30.229    23.715    19.683    31.515    44.671    42.474    22.017    29.959    47.324    35.459    25.330    35.266    29.806    37.262    36.427    28.531    37.780    16.597    21.932    41.482    29.400    38.568    36.365    32.193    42.401    32.542    43.318    40.486    49.928    48.392    15.228    38.561    25.874    58.380    34.396    42.835    48.818    40.501    28.987    46.217    24.711    48.222    27.191    35.569    35.017    25.790    33.087    41.444    41.004    54.315    33.292    18.366    17.985    22.309    17.732    36.951    23.394    38.227    33.839    29.272    37.746    28.896    58.051    30.743    33.146    23.133    34.926    30.582    45.051    30.300    55.637    23.562    26.691    39.177    44.002    28.515    37.089    44.699    42.162    42.323    39.176    39.342    34.248    18.792    28.493    28.369    58.633    25.672    26.965    27.920    36.339    28.462    21.676    38.241    33.881    43.114    46.338    38.000    53.431    29.929    46.143    31.252    44.943    37.543    36.982    37.179    23.329    35.826    38.644    42.067    47.017     5.975    31.659    47.196    28.281    18.048    28.419    38.322     7.791    34.142    29.882    41.767    43.856    21.558    34.679    37.828    27.928    34.057    46.430    34.933    34.725    29.183    24.916    16.042    49.079    45.796    37.020    36.001    34.358    38.680    28.895    22.811    26.134    38.183    26.775    45.148    53.765    19.754    21.624    34.586    30.203    25.491    31.859    34.309    28.101    36.760    28.842    27.259    48.396    26.440    24.413    32.475    42.182    17.408    43.138    23.311    33.277    36.109    26.598    36.535    36.089    62.103    44.022    16.379    27.415    33.020    30.648    24.253    44.155    16.999    31.854    26.676    21.652    41.303    15.545    26.530    33.291    20.295    34.906    28.683    32.842    38.417    49.985    35.599    37.059    29.958    35.565    42.773    31.148    47.763    36.324    30.514    42.398    24.257    28.278    27.665    46.538    25.977    37.638    27.795    34.902    39.174    37.069    44.498    19.188    39.304    42.669    23.198    49.125    32.549    40.750    34.061    26.824    47.303    46.435    34.503    33.934    15.610    44.495    49.272    31.129    23.697    25.960    39.626    33.042    24.433    31.995    44.706    20.964    29.128    51.685    31.966    43.561    43.058    27.648    22.587    36.889    11.185    38.811    54.978    27.336    24.409    43.574    28.034    47.149    41.603    48.297    19.432    42.829    42.570    34.468    41.011    64.267    31.323    32.204    49.391    20.735    36.388    26.507    28.282    35.937    24.210    30.895    33.139    22.073    44.149    49.556    50.076    12.602    21.644    31.030    27.922    54.426    40.139    38.622    24.920    25.778    42.932    22.843    38.401    43.851    25.729    36.785    28.087    45.696    39.100    41.751    37.633    29.848    14.532    29.909    17.858    34.186    26.438    39.619    35.917    31.548    24.809    40.359    49.290    51.854    31.287    41.145    29.460    26.523    31.143    42.191    19.020    52.703    55.537    33.278    28.961    44.153    10.191    36.571    52.752    52.843    46.199    28.208    25.372    37.318    30.323    17.956    35.507    34.055    41.652    26.517    37.030    38.008    36.759    19.347    39.600    30.071    35.826    31.872    47.718    38.768    50.921    30.984    24.294    33.468    47.512    31.309    16.679    51.636    17.104    35.558    45.974    23.632    52.671    16.297    41.029    29.596    18.040    16.828    32.492    21.664    28.768    19.470    34.645    31.260    20.479    49.039    33.446    20.287    38.409    29.130    38.889    34.671    33.418    28.636    28.245    43.996    16.167    38.307    24.415    34.449    41.586    26.704    55.231    43.985    21.248    37.541    40.990    13.317    19.932    21.750    21.158    28.601    47.626    51.841    42.690    33.349    35.289    33.979    39.942    31.063    50.389    34.118    31.458    42.065    47.397    35.992    37.885    29.088    12.383    40.463    33.883    34.054    41.335    21.391    46.348    37.711    41.472    31.512    44.188    33.302    19.852    36.666    25.288    36.814    32.557    45.657    17.825    38.656    30.297    52.237    21.761    21.586    43.071    35.051    28.029    42.422    31.654    51.859    45.202    30.952    51.701    36.127    45.427    31.794    50.763    10.543    19.639    55.434    47.295    34.563    43.473    54.734    26.621    64.357    27.833    55.629    29.738    43.663    28.236    48.888    28.044    35.551    28.905    26.321    44.374    42.445    26.872    41.820    35.728    43.224    22.323    42.304    41.654    41.608    21.817    37.441    39.869    48.363    45.757    25.032    57.018    45.887    30.904    41.708    35.672    32.788    30.572    32.910    54.918    18.865    51.908    31.795    34.330    44.816    44.319    27.343    32.232    24.458    26.774    30.456    29.054    42.571    39.333    29.358    31.004    41.497    27.786    41.475    54.264    31.510    45.857    27.454    42.916    27.984    25.452    32.306    36.866    30.800    20.993    38.269    33.883    32.927    35.913    44.549    36.098    47.632    29.471    50.917    18.963    33.685    41.016    37.218    42.173    39.097    13.054    45.234    24.655    34.132    27.672    28.198    34.907    41.074    33.845    41.409    37.093    20.936    28.759    18.642    44.113    24.494    39.733    37.736    26.661    34.972    19.478    43.340    30.534    38.661    27.192    40.867    28.061    28.702    38.960    33.034    37.587    30.591    25.911    42.456    17.406    41.273    38.974    35.591    18.495    36.884    38.289    28.907    45.790    35.180    13.475    36.074    34.935    28.768    36.446    19.439    33.013    46.181    35.209    43.533    39.801    42.835    47.149    21.856    40.122    35.761    14.331    20.933    42.025    34.048    35.576    42.324    37.040    36.174    23.470    42.285    16.999    47.322    45.019    25.991    21.455    54.282    33.038    39.668    39.857    29.987    36.732    25.892    45.050    15.952    28.563    37.365    20.918    29.826    31.258    31.198    41.446    36.335    51.195    31.839    42.575    30.782    45.632    36.557    24.980    42.252    32.439    25.096    45.217    43.428    22.793    31.029    32.265    31.896    31.460    42.368    19.626    34.237    55.205    28.430    20.451    31.042    38.814    46.440    18.329    32.596    39.036    16.169    50.686    34.629    39.523    32.516    38.130    26.557    40.332    46.328    44.770    27.755    57.879    32.409    28.553    53.144    39.896    39.329    35.232    23.079    33.310    32.102    24.324    44.790    13.194    19.123    50.313    33.471    19.901    29.828    35.635    36.779    39.908    19.818    37.743    24.155    37.436    50.504    37.931    35.621    35.458    33.871    48.967    46.989    33.809    26.872    37.794    34.046    47.979    33.496    29.803    39.417     9.562    47.389    39.314    28.095    43.083    31.842    28.144    46.994    33.260    33.085    34.013    13.370    25.860    17.208    39.513    38.303    24.104    26.069    26.810    23.238     9.529    37.273    30.587    30.218    16.079    11.973    34.418    28.738    30.779    31.467    23.964    43.262    50.051    28.900    47.439    35.311    26.775    42.197    35.899    24.982    42.655    32.751    41.135    36.555    25.986    34.122    29.560    36.605    21.970    28.292    42.476    45.743    32.903    37.236    39.657    31.730    31.736    29.819    37.174    40.234    21.049    38.601    53.892    32.815    43.151    38.659    24.222    37.918    20.650    30.354    28.868    43.131    46.620    37.760    30.247    34.672    57.952    33.185    38.308    20.316    40.872    44.838    25.868    46.423    39.281    40.790    24.104    23.190    46.148    28.212    51.719    34.177    46.019    22.327    16.191    40.287    43.558    32.678    22.502    25.069    48.783    18.322    24.778    31.036    27.689    41.330    28.810    43.244    46.197    29.585    53.310    43.643    23.571    29.609    36.375    31.374    37.499    58.146    29.468    37.404    34.869    40.041    31.081    39.948    31.838    44.182    41.176    30.865    37.905    28.883    21.794    26.277    47.395    37.548    33.890    34.992    46.484     8.484    40.403    34.224    34.239    58.084    25.412    37.092    40.992    46.037    23.565    40.598    37.286    36.511    26.763    29.599    52.541    29.778    24.689    39.766    27.513    30.451    31.892    31.740    41.930    40.285    47.790    54.998    32.246    59.432    37.183    44.052    23.097    43.402    32.828    18.879    42.873    25.956    45.229    25.869    52.040    30.579    10.886    31.559    36.603    48.086    34.602    44.688    38.667    30.142    38.785    38.119    29.227    30.218    57.470    11.936    45.382    28.945    53.345    29.393    37.645    35.861    33.029    32.105    45.561    31.045    30.149    33.755    47.025    36.856    35.791    48.843    15.771    48.434    27.924    30.681    32.053    55.478    15.777    49.787    27.165    19.368    40.289    32.536    35.945    52.313    27.436    33.298    27.913    49.867    33.011    45.744    39.817    23.745    24.216    39.588    32.173    36.608    39.491    31.792    17.679    33.903    22.761    37.667    57.486    21.474    36.479    36.776    40.730    33.796    37.548    35.471    37.487    28.829    26.798    52.243    35.357    30.196    42.025    30.157    50.518    51.973    33.208    60.647    30.489    26.491    44.217    31.921    21.695    26.598    32.237    39.894    28.129    39.341    32.047    50.289    45.111    32.796    35.888    31.269    37.485    51.587    40.711    15.221    50.016    50.692    34.417    15.652    23.503    29.689    46.412    27.885    57.172    36.092    15.412    25.778    41.486    27.756    39.209    34.839    26.626    23.923    33.073    31.481    24.655    33.759    52.184    37.688    26.730    28.387    49.696    29.727    52.574    18.469    34.429    33.416    24.926    30.517    37.149    41.057    36.117    37.244    29.249    25.553    32.794    49.547    28.500    19.422    41.061    29.016    24.303    37.855    30.731    34.405    52.068    42.495    31.487    54.932    25.672    57.171    26.245    23.355    29.590    49.100    17.453    38.721    38.372    43.351    25.946    22.461    29.867    31.676    53.005    18.407    21.995    32.757    39.105    28.916    44.293    22.672    41.076    45.594    36.253    32.800    46.647    39.612    34.657    25.936    35.214    47.360    37.034    48.726    17.050    51.712    48.665    34.175    24.375    32.482    21.796    39.380    50.837    15.468    41.125    14.681    38.721    36.975    33.412    24.034    40.414    26.711    40.248    25.656    33.951    31.527    31.575    40.216    47.677    15.463    57.255    30.242    41.558    49.468    26.481    29.376    45.597    22.921    22.926    25.369    30.128    35.656    31.307    22.447    32.994    32.199    39.368    31.596    37.232    39.882    42.630    32.941    56.070    31.035    37.495    41.899    39.692    16.813    44.808    33.973    18.744    37.726    19.469    37.406    29.085    35.716    20.369    22.032    18.861    44.315    30.821    36.665    42.587    39.344    37.030    29.276    42.698    42.277    28.020    31.959    45.694    45.706    47.606    28.957    46.974    17.527    27.224    36.731    31.939    13.470    49.345    27.015    24.434    21.759    30.917    29.280    51.286    31.062    42.108    46.239    21.041    37.326    35.905    42.672    35.641    22.673    26.481    23.337    39.258    14.993    33.694    36.416    33.976    44.751    35.787    19.030    18.814    29.104    53.921    14.962    34.545    22.278    30.771    36.213    39.115    46.805    45.969    41.119    28.170    32.924    52.347    22.943    32.996    34.459    32.889    43.578    41.323    27.184    34.949    43.874    32.186    23.418    28.224    40.897    33.377    39.825    46.152    35.128    18.646    26.151    24.093    25.985    45.638    36.279    45.419    17.452    33.189    50.034    36.218    30.010    37.683    13.282    31.877    33.393    24.317    41.559    33.801    53.223    39.840    27.339    47.069    44.153    20.848    33.078    41.098    22.661    40.908    28.215    39.030    48.496    30.181    33.404    22.709    28.867    42.403    16.554    31.873    49.716    26.392    36.987    49.938    31.613    51.161    36.832    35.144    36.233    33.275    18.990    25.763    31.354    48.131    42.103    37.255    14.700    29.488    15.768    32.621    27.756     9.151    44.886    40.631    35.746    34.302    39.962    25.294    37.820    39.210    32.457    23.478    45.343    18.398    48.124    37.139    28.716    40.768    30.185    25.016    43.641    24.468    13.511    26.759    55.055    13.241    22.478    31.281    29.984    19.839    34.857    48.565    24.259    23.919    40.158    17.634    35.303    51.467    38.773    45.699    37.773    20.031    44.535    45.091    37.797    48.310    39.467    24.169    37.786    17.773    32.293    39.439    32.153    44.423     5.838    12.845    38.176    37.820    25.599    27.409    26.121    39.853    35.288    41.600    33.881    41.331    39.299    40.399    50.528    25.786    40.038    26.438    32.205    42.980    42.659    35.743    42.840    27.872    37.590    30.757    42.191    36.530    31.245    35.836    10.116    24.756    25.512    49.600    16.594    37.354    21.144    53.411    25.797    46.216    44.810    33.155    49.317    59.960    40.528    27.533    39.234    34.397    29.846    31.244    23.109    24.784    37.276    31.196    49.912    15.363    28.258    13.027    53.372    48.112    52.716    22.546    58.208    37.095    36.189    30.154    24.099    58.887    12.459    53.760    44.060    35.360    25.951    38.340    44.391    51.868    45.815    29.507    19.750    34.463    25.688    17.243    31.104    38.205    19.363    34.141    38.695    39.328    39.225    48.666    25.901    31.159    27.960    37.235    36.422    38.247    44.564    25.957    31.378    24.585    40.067    23.619    66.557    28.419    22.109    28.931    24.322    42.256    44.559    55.259    34.856    45.196    27.510    35.396    54.196    27.073    42.908    47.004    26.486    18.327    27.841    15.810    27.701    41.071    38.558    28.801    40.586    24.717    49.350    35.812    34.675    21.044    58.295    29.476    43.913    42.017    31.582    33.951    50.547    26.568    30.088    61.254    21.105    49.770    25.552    15.435    46.923    30.223    30.564    38.103    28.930    42.229    31.629    31.413    54.879    36.623    18.441    27.922    35.234    31.178    46.383     9.972    32.468    43.630    30.860    43.642    37.747    30.511    20.059    31.389    35.673    47.193    39.249    32.346    32.682    32.989    45.988    46.677    31.667    35.285    24.750    35.663    17.634    28.125    35.707    38.064    38.346    34.768    32.494    32.781    44.498    31.058    29.899    38.642    20.210    32.229    26.721    39.007    27.134    35.515    49.768    55.421    27.243    32.694    49.815    39.270    36.728    29.087    36.547    32.119    21.711    22.100    54.500    36.391    37.133    28.255    21.011    37.196    29.886    28.864    32.239    47.509    36.611    33.151    28.447    48.794    14.763    31.655    26.600    28.626    26.097    30.230    44.298    24.959    16.363    32.081    47.169    40.629    29.060    18.330    39.762    23.793    45.127    41.031    43.585    37.362    39.588    37.180    16.357    45.959    25.063    48.340    26.401    54.424    36.066    36.246    30.790    44.745    50.108    37.003    45.422    18.117    65.111    39.021    22.195    38.428    31.457    32.671    39.951    29.770    25.667    32.640    11.264    37.016    29.469    30.943    26.282    55.575    28.040    44.751    22.368    26.954    35.148    38.293    39.155    36.045    32.122    33.485    42.875    29.666    34.797    39.984    21.718    39.496    22.190    54.396    27.183    52.498    33.005    28.644    44.025    50.800    35.025    37.582    37.446    46.405    41.301    24.567    43.087    26.708    38.919    24.524    10.885    25.258    41.210    23.835    30.762    21.653    36.359    38.774    35.588    20.580    36.369    15.497    36.471    46.886    12.065    30.087    46.852    30.051    30.111    38.261    45.478    21.853    21.246    25.528    25.322    18.810    23.897    28.858    27.074    19.859    30.872    40.512    15.173    26.057    44.332    30.684    28.752     5.786    23.048    28.114    17.957    19.528    50.225    46.748    21.582    47.617    36.265    52.153    33.400    22.334    33.107    40.163    35.385    37.397    29.437    37.711    31.705    27.024    27.266    35.465    32.807    39.504    14.676    35.598    32.811    23.567    22.699    38.495    22.965    25.511    65.982    18.456    42.090    27.838    47.200    31.517    38.482    46.310     9.363    22.660    28.025    39.342    33.711    31.437    26.204    28.240    32.585    33.861    38.614    31.083    37.029    24.773    32.664    26.877    45.255    46.450    48.514    32.088    32.229    32.328    40.864    21.037    38.156    22.412    40.569    51.335    29.105    31.247    23.335    32.491     9.471    44.303    40.959    21.461    44.881    32.667    41.583    49.815    38.793    28.166    56.163    50.397    39.039    42.561    24.955    33.863    32.092    20.663    30.245    48.414    20.355    37.298    32.754    42.165    58.964    20.178    48.475    34.726    18.847    57.911    28.675    31.139    40.642    37.363    31.342    42.728    48.903    41.270    29.229    25.139    47.895    30.884     7.915    47.028    35.149    41.014    41.097    29.318    29.237    25.196    22.455    26.193    28.085    25.135    59.725    47.119    31.546    53.768    16.438    31.512    44.178     9.910    10.248    48.157    38.321    13.800    54.390    27.622    31.130    24.222    23.220    37.527    21.929    59.883    46.520    53.350    44.489    34.228    24.633    38.972    34.446    27.714    35.360    37.342    37.337    49.625    29.990    35.182    57.722    32.937    30.905    25.368    50.991    38.748    22.258    31.753    21.959    38.473    32.383    23.939    33.332    42.519    42.376    37.469    51.755    51.287    55.437    49.769    38.893    68.396    29.578    37.958    51.164    13.574    38.293    26.574    19.386    47.004    43.616    39.874    15.133    31.067    37.745    40.245    43.025    28.558    43.419    23.550    34.893    32.541    53.097    35.406    45.801    36.835    37.432    56.282    27.810    27.016    24.971    14.802    40.356    27.585    28.336    37.966    47.486    13.343    32.196    57.790    40.208    36.649    29.273    37.272    26.038    54.972    43.699    15.984    42.934    33.617    34.153    35.617    37.703    46.023     9.061    44.663    33.736    17.811    34.922    41.921    28.424    43.040    43.634    34.809    44.952    38.851    28.571    31.053    26.713    31.133    27.340    33.664    27.984    47.039    28.030    33.084    25.118    34.983    36.423    52.370    47.674    19.191    29.904    39.280    30.772    41.171    38.757    45.892    35.083    16.098    26.578    40.769    22.060    33.060    34.628    28.429    29.862    39.992    41.769    41.612    35.042    30.953    33.583    40.750    29.695    32.310    32.664    25.049    17.559    38.538    61.845    34.895    23.041    22.022    49.120    37.973    38.944    22.608    45.933    29.695    39.892    25.933    23.922    30.180    46.149    46.846    33.397    45.307    38.724    28.079     6.030    38.906    28.688    36.037    28.954    34.996    34.031    12.690    37.423    41.311    41.970    25.567    22.701    27.602    31.858    49.328    35.367    29.338    34.558    40.145    34.964    41.489    25.821    40.390    48.931    42.949    24.899    20.678    55.592    44.537    28.775    47.451    14.598    27.259    28.977    28.632    10.879    46.579    12.629    32.372    42.525     8.829    40.790    22.583    19.834    25.492    39.794    30.035    29.631    36.899    46.729    34.590    32.118    37.709    43.260    18.909    37.332    42.741    10.321    21.204    34.979    21.435    33.344    20.156    45.983    19.904    29.024    31.106    20.543    28.801    13.727    20.955    34.069    29.341    36.887    26.448    35.107    39.204    17.157    26.686    57.031    31.084    34.926    43.745    26.047    29.620    27.284    31.707    32.702    42.691    28.750    45.635    35.330    36.345    32.937    30.417    37.564    32.344    47.448    18.270    52.196    41.175    49.924    27.832    37.460    43.224    27.762    45.206    38.883    14.282    30.526    36.578    36.778    54.602    31.357    45.641    41.600    28.557    39.386    13.453    35.607    60.734    17.157    27.703    25.961    52.213    35.750    40.307    44.409    30.550    28.330    32.301    43.654    48.869    41.287    58.241    36.396    35.078    26.464    29.834    36.981    34.699    35.546    39.090    24.290    30.845    24.769    25.806    47.896    45.827    29.330    41.153    35.339    28.457    25.737    35.587    38.390    40.667    37.259    25.557    37.090    36.724    37.778    29.961    30.994    42.980    32.830    52.691    48.202    19.431    24.410    34.376    35.390    24.209    31.479    29.035    43.036    29.703    25.068    30.607    28.493    33.031    41.778    33.126    42.359    37.812    51.180    35.476    45.762    38.302    40.452    32.672    46.100    29.589    34.742    43.660    18.717    52.539    17.116    43.140    35.969    21.929    26.965    59.173    47.207    36.155    29.468    48.414     8.167    27.548    22.149    41.051    35.630    34.403    31.422    38.332    33.586    35.634    42.216    33.195    51.718    41.232    37.966    43.380    28.581    52.427    27.609    31.360    28.250    51.586    32.384    38.565    15.619    24.494    29.176    17.732    33.814    30.936    35.384    30.794    14.560    24.178    21.743    41.509    42.366    41.597    32.053    34.053    40.512    30.904    23.377    27.528    34.041    43.719    15.495    40.033    23.432    42.263    38.074    24.709    42.049    26.736    27.882    42.828    13.824    27.108    33.168    21.710    45.407    29.057    40.918    20.763    41.318    15.389    34.919    37.702    38.579    36.734    46.275    25.574    39.658    29.201    13.814    53.879    17.627    54.841    37.245    34.798    43.849    34.944    27.176    48.873    18.427    43.499    43.046    56.548     6.610    35.271    45.048    38.733    45.918    36.669    37.095    37.344    11.578    31.342    40.309    32.926    48.421    28.828    33.320    21.055    34.305    37.869    28.374    39.861    28.071    47.142    31.871    35.471    50.497    43.184    32.623    22.190    45.669    43.771    39.215    48.811     6.318    46.151    30.926    35.504    25.765    33.529    31.465    44.392    21.612    45.588    32.282    46.367    49.463    15.124    56.748    44.282    30.156    32.216    37.699    38.487    42.226    22.059    46.420    28.766    19.831    46.449    31.641    34.473    26.495    17.327    39.153    37.164    30.806    37.948    40.032    39.460    44.835    35.722    48.378    16.924    22.993    48.477    33.721    30.607    52.964    27.808    41.292    47.964    28.671    17.534    26.140     0.802    32.697    25.992    17.254    27.480    49.503    33.502    36.107    36.376    38.493    49.523    46.042    43.345    48.646    26.852    19.277    34.940    26.166    21.766    39.249    24.953    28.419    24.121    53.535    49.856    37.781    23.640    40.530    25.390    42.435    48.675    43.381    34.939    27.433    30.974    38.388    34.192    43.795    29.850    59.512    34.399    44.168    35.389    37.611    52.563    30.982    36.021    46.848    38.944    32.262    41.120    54.868    16.107    10.698    39.690    30.512    32.644    26.438    32.800    30.644    43.050    37.025    24.351    27.575    35.589    34.158    42.780    34.737    16.051    28.916    12.772    34.093    23.943    39.505    56.199    28.864    47.722    54.586    32.298    51.989    44.222    43.248    24.129    32.344    20.506    33.240    30.508    34.483    50.837    40.146    18.761    47.878    44.937    50.107    44.074    34.871    32.919    25.217    49.198    27.425    46.632    18.831    44.540    33.102    23.092    46.366    37.348    32.534    33.782    58.087    30.151    33.428    43.742    30.861    42.836     9.243    37.512    34.877    28.029    35.402    45.429    29.108    30.259    21.679    40.986    22.542    36.400    42.646    41.056    48.453    29.364    46.807    39.685    24.850    21.367    31.595    44.490    36.710    43.231    30.822    19.680    32.063    24.123    16.538    30.165    28.660    27.677    59.499    27.667    39.002    33.078    27.918    42.383     8.926    34.012    36.442    32.017    25.723    50.521    41.344    31.099    26.408    35.255    32.325    43.000    26.160    33.030    30.708    25.730    40.390    43.516    47.840    24.577     8.511    39.563    28.884    48.703    36.743    28.859    36.155    40.426    22.693    25.323    34.127    10.553    45.063    29.486    24.049    42.328    44.638    42.438    23.735    39.249    29.530    61.162    35.226    48.044    43.002    31.496    39.079     7.823    42.086    41.959    35.697    40.395    30.925    41.997    31.808    57.285    33.883    35.192    53.254    17.597    21.215    31.096    28.806    36.338    26.333    51.294    17.833    27.288    23.442    43.217    14.668    16.224    11.117    58.243    10.787    35.711    46.011    18.757    30.857    42.835    21.563    54.858    14.016    41.764    13.622    35.142    30.840    29.744    12.741    29.042    28.527    39.684    45.706    34.516    33.977    23.189    43.359    30.487    38.595    36.128    44.805    33.248    38.282    36.644    28.153    31.259    42.934    21.539    35.527    25.184    46.104    19.750    30.491    22.437    24.120    37.256    40.039    15.449    52.204    38.002    44.376    22.636    43.071    27.067    29.584    34.575    31.325    47.205    20.987    31.474    30.130    13.145    50.308    27.979    42.669    47.244    28.155    33.882    31.907    39.164    41.627    40.914    35.999    44.742    15.449    27.539    39.555    30.434    23.635    23.499    31.130    33.753    10.193    44.334    39.845    31.626    57.700    42.613    51.399    47.230    24.220    26.981    37.303    23.947    33.599    34.814    51.089    10.136    39.307    43.959     8.390    48.850    34.906    50.939    44.721    25.193    28.948    53.119    15.162    47.313    24.717    29.996    30.912    45.586    17.976    37.048    19.971    47.510    29.753    40.922    17.393    31.718    54.230    48.055    33.483    24.497    32.392    37.448    29.959    50.311    23.987    44.437    43.222    54.187    53.032    27.266    18.505    40.220    26.331     5.749    39.825    34.944    35.112    60.810    47.837    22.196    38.882    23.958    19.014    32.533    42.530    56.698    49.999    44.284    55.720    16.224    26.006    17.792    34.315    28.282    30.766    45.795    18.782    25.774    22.516    44.266    36.965    16.837    38.015    34.016    29.946    19.520    30.396    54.001    28.708    47.087    57.239    45.893    35.982    46.440    33.520    40.413    32.142    57.612    40.489    27.917    38.644    18.737    27.839    60.373    22.385    43.816    39.004    30.170    38.760    33.729    37.464    32.112    27.770    26.994    30.761    43.694    27.876    50.019    43.407    30.867    25.557    21.899    33.311    31.759    32.070    40.558    19.466    24.173    42.688    29.890    51.649    39.746    28.813    21.346    30.921    28.778    44.336    52.294    37.823    48.006    32.124    14.601    28.949    43.203    24.305    50.139    47.301    27.469    36.668    34.630    33.422    27.109    26.210    34.929    19.541    38.300    24.925    29.547    42.521    41.916    21.228    36.437    34.186    25.894    16.858    17.889    36.839    48.123    26.771    48.883    37.186    11.988    37.854    43.979    39.765    33.456    26.749    36.260    36.466    59.036    35.479    37.996    41.188    37.574    41.868    29.416    38.037    34.427    29.569    34.676    44.405    28.604    30.111    16.582    55.695    17.845    31.344    28.150    30.763    41.711    27.257    36.201    40.779    36.350    38.798    43.239    46.611    39.726    42.730    43.093    55.531    23.613    47.733    20.795    42.058    29.684    26.427    39.030    55.965    26.647    34.646    42.940    32.352    30.807    35.359    45.264    45.292    34.387    47.800    38.120    19.448    54.484    37.831    19.594    40.010    27.847    30.671    35.359    39.048    44.551    17.378    41.737    42.732    36.392    39.513    54.061    34.229    32.434    43.195    17.936    34.385    26.517    40.890    28.538    31.752    36.111    36.562    52.075    21.792    16.167    24.780    33.087    46.421    42.159    43.452    34.630    54.928    44.487    54.401    37.487    45.665    22.026    34.934    41.712    42.067    18.525    43.636    32.384    51.557    44.559    46.710    30.604    31.965    40.426    30.175    47.486    48.221    33.672    46.560    32.095    35.934    30.752    22.501    41.112    35.882    30.064    33.258    22.191    45.223    25.593    24.277    49.068    58.549    49.413    43.053    46.891    26.997    31.339    16.957    42.865    56.025    25.724    40.924    27.199    27.654    37.336    42.300    28.398    14.164    36.376    34.335    34.990    30.669    24.020    44.784    24.708    19.864    25.302    36.792    21.781    43.073    31.224    26.220    25.269    37.801    19.899    43.613    36.284    36.348    27.819    41.937    21.356    48.629    45.409    19.969    50.727    46.189    25.474    25.034    36.626    30.970    36.271    41.681    51.046    39.879    48.917    47.722    36.363    33.991    29.963    33.650    30.563    10.264    32.433    18.384    26.684    25.169    28.766    30.843    18.105    30.636    33.815    37.270    29.250    37.724    26.971    26.887    27.037    19.355    21.140    40.556    36.872    34.300    34.257    34.831    29.254    42.671    48.318    29.868    33.495    41.200    30.578    22.943    31.258    26.115    41.324    41.452    28.279    26.716    21.064    41.980    40.752    30.405    22.003    30.550    16.358    29.429    27.350    19.380    38.401    27.691    33.354    39.754    17.706    48.449    13.521    51.006    29.949    24.343    30.553    26.621    39.961    31.781    28.394    24.097    32.783    26.360    33.067    34.045    46.313    43.328    30.670    25.015    39.233    26.563    30.037    57.169    27.147    32.505    35.078    22.308    19.578    38.796    35.522    30.878    35.560    34.634    24.139    22.074    20.681    19.889    26.415    26.535    38.597    30.101    31.049    25.993    46.165    32.069    18.176    43.327    40.065    19.259    35.486    48.675    11.534    33.466     8.611    40.584    25.659    27.822    35.146    37.163    29.979    52.869    31.554    22.722    22.070    26.310    25.333    32.368    18.676    22.097    49.869    19.035    31.168    16.973    38.142    28.764    16.351    46.672    31.897    21.478    64.305    29.088    40.875    30.985    29.902    42.815    29.930    43.440    34.181    34.714    33.605    46.226    10.266    35.552    46.741    34.930    35.652    29.480    28.024    24.458    55.610    40.807    38.633    35.363    48.706    32.455    53.523    29.646    47.782    42.750    39.442    14.930    41.630    25.421    26.540    35.474    22.787    27.762    21.810    21.394    35.314    39.613    27.819    31.829    39.679    25.967    24.223    18.841    19.283    24.258    37.374    42.765    45.615    21.050    19.199    31.733    38.536    13.811    35.913    24.075    22.718    29.836    20.976    30.191    43.572    50.527    31.045    40.117    44.779    53.076    32.392    34.498    29.385    16.709    24.445    42.448    19.282    43.460    27.243    36.077    39.601    47.030    20.668    37.719    27.851    32.386    29.282    39.609    22.515    24.950    37.904    35.754    23.319    27.348    39.547    42.024    14.561    24.144    30.397    19.138    39.922    23.302    23.150    40.604    43.335    44.823    42.830    35.884    25.002    47.963    29.460    28.968    30.385    34.607    31.440    12.612    45.143     9.641    43.262    27.340    19.544    38.826    38.944    28.325    31.602    38.535    30.583    30.583    27.135    42.597    29.059    41.680    56.036    17.901    38.168    31.456    24.204    58.715    31.693    44.902    25.290    28.005    26.553    36.894    23.946    31.309    23.569    22.546    26.419    18.542    16.407    42.342    14.968    55.120    12.842    36.539    38.837    32.385    26.875    44.190    38.932    46.537    39.449    22.873    48.815    36.495    43.063    28.578    28.869    49.459    38.722    39.243    32.355    30.378    48.294    19.846    34.373    40.321    35.548    17.759    44.617    20.036    54.857    17.990    35.053    36.192    27.046    21.913    29.836    19.067    33.516    30.434    37.086    43.162    19.923    45.633    32.367    33.923    25.114    52.415    51.584    32.764    16.946    54.349    19.706    46.863    30.656    17.665    34.192    63.302    32.701    35.003    36.053    43.588    45.742    34.903    30.830    26.260    36.766    28.346    17.229    29.356    32.101    20.978    48.504    34.446    25.325    23.290    26.783    24.763    43.811    25.160    22.221    32.184    38.939    35.720    46.597    44.118    45.790    32.771    32.377    37.120    41.623    31.772    27.617    39.988    19.340    39.674    45.424    28.521    15.024    32.437    29.108    42.270    41.713    26.895    50.209    33.518    44.596    34.951    38.743    46.131    35.396    49.186    52.476     9.494    43.445    48.385    16.447    51.868    30.770    46.662    23.648    43.696    24.490    25.927    10.620    36.931    20.882    34.676    43.357    39.067    34.637    28.192    42.562    35.076    52.806    35.522    46.050    25.818    50.189    65.382    50.359    39.103    52.470    43.010    30.931     6.842    26.913    20.907    32.897    30.537    39.200    41.322    45.407    27.493    48.045    37.978    41.892    30.667    45.608    32.318    31.601    40.508    54.617    33.631    42.062    34.430    38.083    26.127    35.690    22.172    48.244    34.920    27.768    45.079    17.210    39.008    34.378    54.519    18.632    45.580    38.925    32.899    42.032    39.963    36.964    15.932    28.112    19.517    27.007    52.122    42.795    53.205    30.669    29.864    29.555    25.175    32.968    33.150    28.032    30.197    42.941    37.817    29.356    17.700    37.221    46.836    35.194    50.292    32.332    43.533    29.549    28.299    39.136    21.839    26.692    40.831    33.086    63.355    27.147    36.360    28.140    27.933    39.483    46.005    45.301    36.928    32.370    35.055    42.730    42.200    43.080    24.060    33.921    37.298    27.316    38.529    16.973    37.627    29.122    46.702    30.917    37.583    41.317    26.140    35.964    33.880    33.665    30.366    39.244    12.503    19.632    29.287    33.986    52.024    46.397    16.376    42.459    30.512    45.634    35.184    40.639    29.852    44.715    22.739    32.690    54.585    25.606    26.077    25.620    46.851    29.248    29.965    27.494    39.312    26.335    41.843    16.493    47.191    35.180    30.539    22.967    35.450    34.509    58.407    29.210    22.539    59.076    32.621    43.048    25.969    43.587    37.227    46.492    46.510    39.478    38.344    28.237    28.769    24.330    44.048    15.552    22.948    19.918    34.164    42.135     6.490    40.351    27.067    30.235    46.593    28.488    18.435    23.531    45.727    38.532    40.625    39.477    36.467    41.751    30.414    45.053    30.475    21.392    42.017    31.032    33.309    25.994    29.969    35.835    21.659    33.407    26.004    30.004    41.090    36.765    29.981    23.254    44.394    31.091    46.828    45.913    54.229    30.404    31.896    28.294    36.423    37.560    23.417    34.472    47.529    45.247    18.387    23.504    43.354    36.228    50.942    22.719    40.693    18.386    23.185    33.326    46.597    25.826    32.123    51.641    25.193    26.304    35.247    34.939    27.910    43.952    39.165    15.667    38.227    19.337    29.580    37.099    47.754    30.300    17.391    34.355    24.278    13.697    29.856    51.516    24.199    24.108    57.117    37.756    60.919    35.398    53.791    37.030    20.469    43.553    55.071    27.353    45.555    29.190    35.746    39.505    26.794    25.983    37.415    45.284    26.398    36.986    46.514    21.956    36.320    34.435    57.394    35.348    57.198    27.177    40.937    37.011    21.973    58.076    49.650    36.228    38.744    31.911    24.656    35.691    45.232    32.615    31.168    21.022    31.757    50.731    19.366    36.485    50.733    30.686    15.054    18.700    49.812    29.695    34.601    13.682    38.394    35.725    29.139    48.386    54.179    32.267    46.189    41.174    46.370    38.354    55.207    38.232    48.850    21.054    15.438    31.915    45.627    25.084    26.079    36.193    41.439    13.375    52.300    23.042    34.861    37.864    38.804    26.428    28.030    31.093    39.986    19.501    46.370    36.056    18.122    35.081    28.370    27.890    38.131    36.596    30.428    36.748    37.510    47.568    19.182    39.749    22.047    50.197    45.108    50.001    25.375    34.959    60.131    25.378    37.664    33.741    28.042    48.367    42.150    39.838    30.624    38.932    44.267    40.044    44.326    48.767    55.795    37.389    38.885    28.219    43.351    24.004    29.930    38.758    32.087    48.097    22.586    39.155    26.556    35.305    42.954    30.956    36.966    30.483    39.482     5.759    41.790    30.883    27.283    43.333    27.787    26.244    25.679    33.594    26.506    45.312    48.977    29.026    15.525    39.462    44.286    25.748    34.772    40.831    32.406    46.645    39.783    29.330    38.629    42.346    33.148    40.314    36.111    47.474    31.710    37.392    25.438    46.975    47.694    25.739    35.295    34.998    37.011    33.133    33.034    43.527    23.160    23.261    16.976    34.110    24.424    29.607    41.485    21.189    52.231    27.527    39.508    27.730    35.608    36.376    32.240    34.561    21.439    48.851    37.267    20.134    19.933    32.661     7.557    44.023    38.857    30.441    34.092    27.594    25.315    54.148    21.809    48.094    57.514    11.595    22.082    37.058    55.144    13.409    42.118    25.184    26.110    28.444    32.421    25.739    23.141    24.975    25.869    31.256    46.005    25.621    36.111    24.654    29.072    36.177    12.505    31.829    24.077    42.307    19.643    18.425    45.293    26.197    37.771    35.410    51.401    10.585    42.847    31.769    42.088    42.934    33.891    32.394    43.507    35.234    32.759    28.670    30.112    22.303    35.631    31.043    59.024    10.416    49.530    53.842    30.305    21.120    40.511    18.750    20.567    50.943    23.514    46.703    26.509    35.153    21.335    24.011    40.759    38.105    35.563    34.535    37.249    38.214    13.825    45.296    33.288    22.534    32.926    40.895     7.774    43.961    30.588    32.117    42.011    29.603    32.854    35.214    41.197    35.948    38.479    16.045    37.495    44.192    38.511    32.831    38.038    21.738    31.501    17.199    37.930    47.022    20.516    34.517    29.937    42.608    48.244    42.931    32.077    27.319    52.187    47.858    52.763    45.934    37.985    32.685    17.425    56.986    32.956    14.538    42.152    24.227    31.178    24.161    45.985    28.011    32.746    47.100    34.073    51.876    31.565    41.155    22.843    22.111     9.756    26.369    30.241    18.567    33.048    30.338     3.700    32.947    13.469    18.771    35.535    16.276    33.705    31.200    29.789    44.623    24.505    30.488    33.888    25.158    18.425    28.676    29.950    38.398     8.700    14.900    25.245    16.271    57.398    18.668     9.806    23.220    27.613    35.863    23.627    13.496    40.974    50.068    23.296    42.337    20.761    24.883    40.714    24.632    31.441    29.513    29.371    42.062    40.155    40.641    40.162    26.498    47.433    36.514    36.111    20.488    17.912    15.512    24.640    24.808    32.260    20.211    37.900    32.193    10.533    40.644    22.683    45.396    28.503    45.674    33.541    22.853    17.481    30.352    54.382    22.540    29.144    35.996    24.854    32.226    49.293    26.758    18.169    31.040    28.336    25.638    36.100    39.027    37.784    35.531    45.235    28.473    54.558    11.566    34.911    15.273    22.277    43.675    33.802    26.438    16.165     9.439    33.534    16.014    38.405    29.087    22.802    19.629    33.965    31.287    31.575    33.580    36.849    48.273    22.577    21.870    43.793    17.403    41.675    22.592    33.198    25.523    27.889    33.040    14.541    14.603    46.362    32.703    24.065    26.007    23.700    33.276    20.106    42.769    38.310    31.341     8.332    53.040    29.092    31.444    28.429    16.478    43.897     4.481    35.434    41.814    19.996    49.908    54.327    24.099    23.083    27.097    29.197    42.227    33.927    32.615    12.479    35.338    33.812    30.657    40.735    38.632    22.137    26.259    27.674    27.355    41.163    34.004    26.979    33.277    30.392    30.494    34.206    26.275    13.176    28.020    28.782    34.813    37.693    29.386    59.225    32.250    33.290    28.315    27.050    31.435    31.715    35.378    39.064    24.806    30.869    34.386    23.965    31.690    35.138    39.220    31.148    36.845    45.331    25.838    26.669     8.093    27.605    44.336    10.227    25.911    41.406    32.306     5.680    20.972    27.917    13.862    45.395    18.892    33.437    19.474    42.466    31.392    32.624    29.585    26.581    40.297    16.474    49.258    19.310    24.483    29.280    45.784    15.804    37.525    37.131    12.846    25.119    13.623    32.761    44.145    21.043    26.094    18.432    49.436    32.203    19.714    16.868    29.222    10.660    46.588    22.662    22.156    39.285    31.838    29.933    18.749    27.974    28.723    41.167    36.946    25.697    39.112    28.689    20.356    35.503    11.356    31.404    24.643    56.258    19.500    40.061    22.789    51.602    15.455    32.796    51.104    10.930    33.442    16.424    30.664    11.322    41.665    24.731    25.815    21.586    35.859    19.256    29.223    18.867    37.141    12.107    36.330    22.307    16.882    38.537     9.633    22.848    21.740    29.393    28.176    17.213    20.151    28.849    46.315    23.407    25.829    41.221    33.569    42.372    35.511    30.910    36.534    41.424    23.538    39.878    29.340    28.292    34.775    42.789    30.797    29.547     7.620    19.951    39.749    29.350    23.812    21.117    33.092    23.566    30.765    11.240    27.120    13.689    49.649    33.459    24.863    31.103    27.321    46.132    44.211    35.387    33.531    30.875    26.798     8.074    47.035    26.410    28.837    26.300    14.215    25.331    46.934    19.436    43.835    12.009    22.193    22.204    49.432    23.599    33.175    44.377    28.031    43.726    49.632    24.882     7.021    28.441    29.468    10.022    15.778    10.108    28.073    19.247    24.044    31.971    43.521    37.337    23.407    46.574    31.694    32.697    44.472    30.321    42.098    40.243    30.206    23.810    34.843    30.458    22.339    35.575    27.700    39.844    20.108    28.974    42.337    20.714    22.902    44.688    27.821    37.963    30.581    25.475    34.186    42.845    39.604    50.481    49.386    44.773    48.120    40.967    41.230    23.024    13.544    37.867    14.888    14.787    47.546    24.302    27.275    25.919    31.214    41.736    37.570    38.100    38.933    32.113    21.055    25.710    59.306    25.853    41.056    34.282    19.722    31.076    34.865    14.064    41.334    26.585    40.451     4.541    36.331    44.644    34.464    53.165    51.270    39.888    27.968    54.606    26.195    29.904    29.714    31.266    40.355    32.800    35.771    41.347    22.630    39.128     5.593    40.252    42.231    60.324    40.327    47.396    26.459    36.873    26.919    23.256    32.298    57.226    30.128    36.435    41.007    21.518    38.980    19.734    35.226    39.991    47.514    35.354    36.658    39.798    34.933    42.325    21.030    30.238    49.491    38.640    32.303    30.449    48.351    26.250    39.710    49.541    32.229    43.686    53.843    23.050    36.034    29.951    34.483    29.044    54.665    20.426    14.454    20.819    38.023    38.498    51.908    37.121    36.752    51.267    39.053    44.455     9.559    32.315    30.953    19.182    29.992    28.938    43.133    31.361    37.265     5.684    31.431    46.210    54.027    32.098    44.458    44.708    27.909    30.431    26.930    28.044    36.207    12.493    41.368    37.630    35.486    22.433    17.456    24.543    30.610    26.017    25.722    28.367    36.419    36.316    48.823    20.877    24.778    33.037    33.529    39.050    32.980    21.178    34.799    26.450    25.740    53.956    15.297    40.876    21.329    42.578    27.993    39.349    40.432    38.848    36.364    34.384    44.184    38.650    30.864    37.654    26.994    14.170    33.553    53.631    27.407    36.796    43.414    45.390    46.358    38.166    21.537    48.934    37.445    36.303    42.944    40.571    12.960    30.257    25.491    47.521    29.772    27.156    26.529    15.731    24.969    39.911    24.219    43.487    24.733    26.858    29.188    30.324    33.819    38.839    34.890    37.810    31.772    57.961    27.111    38.349    30.482    36.849    21.387    39.944    34.540    40.940    13.600    51.483    37.550    37.365    17.356    17.770    43.358    18.398    44.418    21.293    40.737    37.139    33.690    22.762    33.094    37.713    48.430    11.476    31.344    26.980    39.372    35.375    47.152    52.553    24.481    27.841    42.289    37.376    36.177    20.540    27.406    32.848    23.211    32.449    53.838    16.630     8.918    40.209    48.560    34.389    31.515    33.836    36.373    30.268    46.900    48.259    32.352    28.959    38.738    33.996    15.623    11.489    53.848    34.460    31.167    23.983    30.657    32.712    34.709    24.234    26.912    40.541    11.287    61.938    34.735    23.968    55.210    34.200    22.449    47.702    39.754    30.257    15.025    35.397    36.079    33.931    22.983    31.131    30.008    11.929    29.708    41.973    11.061    38.922    48.527    29.508    34.336    30.266    41.666    15.300    32.804    21.882    34.512    42.939    35.987    33.345    19.379    32.384    32.378    47.923    38.658    22.990    41.063    42.605    43.243    26.869    25.472    34.279    29.167    26.205    34.315    35.323    48.063    31.739    31.581    29.606    43.891    41.658    37.417    31.555    31.069    36.232    34.928    30.273    35.895    46.786    22.979    28.369    37.108    34.633    49.910    23.695    39.631    36.714    21.559    38.554    41.524    32.756    49.106    43.635    48.602    34.766    42.139    34.126    50.010    32.500    31.927    44.684    29.520    31.175    28.381    34.906    37.132    33.964    29.793    38.875    30.678    38.197    24.432    48.683    25.196    30.138    44.927    26.087    45.787    40.935    27.941    37.703    45.033    37.414    39.297    32.737    37.079    21.091    21.996    38.430    39.567    26.869    33.451    39.289    37.167    38.569    48.722    36.246    40.518    25.334    55.823    24.445    41.904    42.685    35.568    28.943    58.891    19.710    47.997    19.272    38.923    42.897    22.891    29.345    37.080    47.391    46.940    29.745    28.259    35.094    43.847    33.037    27.249    29.189    47.838    34.056    35.529    19.829    47.827    40.064    27.706    46.940    25.310    38.432    27.942    43.810    37.398    25.837    32.553    13.213    15.215    40.999    32.619    34.083    23.578    32.468    26.701    25.508    39.891    29.691    37.558    23.654    50.659    43.223    40.891    36.183    24.106    20.844    44.481    46.276    35.068    42.986    20.506    33.106    26.567    28.652    27.048    35.176    40.241    28.267    31.342    36.327    36.096    49.262     3.711    32.512    30.392    34.040    30.331    36.030    18.740    36.115    41.136    32.938    46.968    49.655    36.415    42.236    22.798    34.098    35.429    46.444    41.239    32.515    22.592    32.389    17.641    44.773    24.163    48.711    32.849    57.268    24.008    25.694    43.275    40.265    28.247    32.708    29.145    35.302    36.000    32.920    27.261    45.083    18.841    44.257    24.889    37.817    30.579    17.496    38.056    15.353    32.304    27.732    28.886    19.115    34.126    22.584    25.818    21.501    26.087    37.711    27.109    34.536    34.361    33.616    15.882    42.788    36.575    33.298    53.165    20.799    47.087    36.331    40.083    23.980    54.908    30.695    27.327    31.568    30.283    25.015    42.864    29.679    45.011    45.881    32.314    25.722    34.358    36.895     9.837    18.717    45.050    39.110    22.768    31.673    30.090    36.565    32.597    44.318    48.451    35.852    26.162    49.564    35.138    47.779    40.734    48.080    28.930    42.601    57.834    27.040    29.779    41.057    14.665    45.491    10.375    31.737    45.678    32.726    31.548    36.021    35.711    17.314    19.465    38.489    32.747    32.215    35.274    45.548    30.947    34.322    29.395    28.307    39.502    40.004    22.389    39.157    33.342    25.820    46.920    19.070    38.358    25.725    26.284    45.440    22.916    28.127    35.793    23.214    40.354    44.357    19.769    30.073    41.191    18.512    63.888    23.313    35.183    36.775    31.713    16.337    39.511    39.528    34.054    31.290    31.570    40.485    33.315    21.218    41.001    28.857    33.533    14.571    22.317    41.239    30.985    45.382    26.117    28.953    43.939    20.908    30.221    14.471    15.023    39.272    34.348    49.923    59.265    27.581    37.044    43.210    19.520    25.332    14.083    35.057    51.734    35.994    50.500    41.697    19.538    41.957    33.266    37.576    54.248     7.051    22.934    26.523    11.165    26.521    31.551    51.372    24.940    31.337    22.433    37.538    24.373    29.976    28.554    15.156    20.726    26.757    48.964    54.618    42.777    30.609    30.565    25.752    38.471    35.039    43.531    27.059    23.084    34.503    39.234    30.950    29.827    26.222    46.463    27.149    48.735    20.683    25.618    39.083    23.179    22.623    36.135    31.311    33.668    30.990    22.412    28.203    17.989    45.700    20.406    58.107    29.771    57.865    22.510    26.818    27.195    25.815    24.783    38.321    30.516    18.960    29.935    36.078    38.961    28.619    20.744    22.874    32.613    30.003    46.891    21.932    40.154    47.412    43.156    37.242    12.480    43.271    17.162    43.900    16.163    29.515    35.015    27.898    39.087    41.278    32.303    46.236    39.416    65.413    40.368    41.624    36.473    38.335    40.135    34.295    37.903    40.795    19.369    24.553    37.153    32.524    23.285    22.834    14.280    26.000    21.503    56.158    27.423    27.144    49.809    37.076    27.800    16.154    43.018    33.110    31.656    23.538    23.758    36.538    34.362    13.741    43.849    18.064    45.539    27.440    23.525    29.466    49.453    44.175    45.534    24.174    33.599    40.342    21.393    12.368    40.176    40.031    34.995    27.133    35.807    37.780    54.950    40.466    20.394    48.361    52.132    27.369    35.354    27.981    34.780    42.791    29.926    25.825    30.774    31.916    27.588    29.698    23.105    30.995    54.905    31.028    22.698    14.464    26.832    28.980    36.488    35.185    22.544    33.433    26.678    43.273    29.461    44.631    22.065    36.206    33.980    46.841    35.298    31.481    41.527    19.791    35.180    37.231    29.448    24.825    36.985    46.768    23.924    39.371    34.153    41.600    11.989    10.582    29.227    45.320    25.986    29.250    39.355    12.262    49.787     5.986    61.196    39.016    17.121    37.329    57.546    36.047    50.548    49.640    38.306    52.933    27.483    39.254    37.420    50.965    58.582    20.051    24.216    28.436    40.457    30.143    39.352    39.013    45.849    30.169    42.397    37.899    23.492    32.917    25.076     3.914    31.498    42.962    33.176    44.161    35.796    47.287    22.863    61.260    22.593    31.919    27.720    33.430    29.118    34.075    24.102    41.668    42.355    33.421    33.495    19.517    27.171    32.321    41.033    34.170    49.392    42.036    23.969    42.682    46.453    33.271    37.960    35.248    26.853    21.976    48.692    26.685    17.777    34.863    50.647    41.979    17.617    57.133    44.850    35.477    23.678    40.576    32.470    25.492    24.072    53.901    32.402    38.723    32.757    28.676    18.002    46.177    38.052    30.847    36.336    36.781    33.011    34.574    46.964    10.467    15.669    25.009    34.048    24.804    39.966    31.843    31.118    31.505    30.690    43.054    25.087    52.552    31.556    38.613    30.250    31.030    35.933    44.619    27.556    45.176    38.541    37.920    37.147    18.620    21.195    29.933    31.864    33.729    26.295    42.251    38.342    26.682    26.905    35.729    27.214    36.217    50.560    21.439    32.619    28.187    27.879    18.237    25.568    13.774    39.027    28.802    37.801    23.706    31.275    21.233    46.487    49.254    42.884    40.383    49.186    26.715    31.720    38.419    25.841    50.977    48.911    18.496    24.430    23.388    27.074    40.810    36.062    28.134    29.398    59.801    31.447    43.876    43.722    19.195    44.515    37.068    20.758    31.895    35.401    46.363    40.610    46.106    19.233    52.685    25.072    31.166    38.542    48.387    44.049    21.800    35.161    27.527    31.647    52.382    26.883    39.000    44.080    40.970    31.868    30.177    41.326    15.826    34.458    32.878    46.196    25.268    23.743    48.273    53.717    46.184    28.523    38.512    31.108    14.183    36.459    45.628    18.715    32.660    24.841    35.462    47.898    22.297    26.384    35.963    19.914    38.982    43.337    33.428    38.642    48.561    48.096    25.166    30.301    34.409    33.530    61.387    43.953    37.275    30.834    47.942    12.941    37.749    25.399    34.526    31.151    21.366    49.546    38.700    32.032    40.657    25.369    33.786    30.869    39.402    34.373    11.788    52.274    41.730    18.673    38.635    33.034    32.968    40.809    37.591    37.372    51.244    42.422    31.542    34.431    36.413    24.856    22.637    42.767    43.270    47.757    37.982    33.146    31.443    23.298    37.193    15.440    24.996    32.900     3.647    60.874    38.316    23.074    29.919    43.487     6.972    24.459    25.902    56.768    37.114    32.552    38.392    19.007    35.081    30.856    32.811    44.404    43.227    27.047    39.361    30.115    22.237    35.084     5.376    33.377    39.519    24.205    26.885    23.628    21.542    39.521    22.715    33.155    35.664    27.020    33.746    58.130    27.526    43.632    21.705    43.349    26.053    24.426    43.583    41.829    36.455    43.082    39.882    42.205    19.525    31.263    30.402    22.971    16.239    30.406    34.148    47.254    52.582    30.822    45.532    42.263    46.825    39.729    11.756    38.240    32.981    38.130    29.535    33.051    31.902    42.277    19.189    40.959    28.044    37.831    28.520    39.858    33.635    31.747    24.099    55.548    35.366    32.824    38.229    31.852    22.092    21.297    43.350    19.932    37.870    10.357    50.667    12.888    22.994    25.835    63.121     8.060    23.494    28.198    25.567    40.116    18.621    28.135    11.518    45.936    21.327    25.417    16.915    45.630    21.736    39.022    31.757    18.256    30.110    38.795    32.886    45.293    33.605    44.738    34.775    41.044    30.094    20.696    29.509    33.066    18.130    41.332    39.681    32.126    25.056    44.431    31.005    55.037    31.992    33.044    31.937    39.293    37.407    34.265    36.287    42.346    46.369    26.241    33.893    32.916    32.531    45.771    29.790    38.407    37.426    19.892    45.725    38.182    36.917    49.788    43.006    30.704    30.394    37.662    34.721    29.381    15.306    41.261    37.658    31.605    15.054    15.154    27.751    46.017    46.421    34.920    28.119    20.524    28.025    20.822    42.534    46.452    16.738    21.586    37.038    34.337    41.369    35.443    38.636    25.682    32.986    51.323    22.721    32.690    49.338    20.663    45.673    33.349    36.826    11.218    33.517    30.567    58.385    28.340    22.010    28.533    31.017    31.428    30.817    35.158    31.353    28.981    48.968    16.879    34.351    42.876    25.331    54.211    48.124    43.503    50.313    42.580    25.707    35.562    19.602    36.432    42.290    20.566    28.923    51.974    26.363    51.354    17.587    47.865    38.622    28.950    34.815    33.524    37.940    20.998    48.842    18.716    29.816    29.155    30.883    51.688    36.421    17.627    32.770    48.210    21.177    44.249    32.776    34.659    26.925    40.292    27.677    56.282    38.919    26.590    31.600    64.707    18.313    49.564    40.713    53.452    34.583    53.748    15.167    44.328    35.619    30.191    43.028    15.487    36.637    14.645    28.275    32.944    29.445    36.724    34.940    16.787    49.991    37.180    44.087    44.334    30.743    29.894    36.461    42.709    28.991    16.465    37.515    55.065    26.850    28.360    38.123    38.865    36.685    38.349    22.970    24.991    15.204    28.305    37.810    42.622    40.521    24.455    37.493    31.654    43.289    22.574    33.560    44.884    37.231    51.095    32.664    18.747    40.253    28.481    43.155    33.984    28.627    40.551    38.934    26.976    29.963    23.196    36.685    42.484    20.952    37.098    36.891    29.773    36.386    18.359    41.854    40.261    27.720    44.129    15.025    26.898    45.196    23.102    33.335    14.313    17.513    25.620    39.058    30.922     8.646    24.713    32.846    29.379    24.908    41.982    23.865    59.291    39.524    23.971    13.413    45.069    37.073    15.268    15.102    37.060    27.623    38.941    32.858    44.968    27.820    55.468    30.679    33.625    28.834    26.548    43.535    22.123    18.864    25.059    26.766    56.510    39.128    39.628    26.580    42.215    29.404    50.502    35.888    45.941    44.846    38.630    33.001    25.956    26.824    11.764    40.495    31.591    31.044    28.342    35.822    46.146    14.632    21.756    15.114    37.536    24.510    52.741    44.221    20.001    46.023    45.430    24.027    34.906    28.864    32.970    45.417    37.310    18.166    41.625    34.028    11.822    49.906    22.532    50.217    32.260    42.327    37.282    33.210    50.160    13.862    46.021    25.529    49.584    30.705    50.853    40.374    50.001    33.167    38.689    26.858    33.522    34.367    27.827    19.559    40.736    43.970    43.166    51.393    39.774    41.193    41.176    35.037    21.170    41.827    21.765    27.997    39.146    29.790    31.730    41.189    35.808    34.090    40.112    32.790    37.844    35.437    36.552    16.269    27.736    11.412    36.799    34.760    34.201    27.073    31.801    32.718    29.241    52.959    27.002    19.830    52.353    32.532    37.218    22.705    33.075    30.119    33.301    52.214    41.542    47.273    25.729    43.773    39.775    37.836    35.944    42.150    27.094    23.299    37.214    30.695    40.786    47.375    14.117    34.040    46.127    33.727    32.024    50.540    29.575    35.719    33.817    47.142    12.992    16.888    45.305    33.117    34.087    26.664    55.567    31.188    26.676    58.067    12.905    46.252    26.806    41.462    48.118    28.859    47.639    32.535    35.862    30.727    23.243    33.683    10.389    27.417    42.143    38.175    16.843    26.740    39.694    37.502    21.238    33.240    32.254    33.871    23.048    30.586    21.297    31.988    39.412    35.304    26.079    32.739    22.180    30.992    19.644    42.129    22.152    24.588    44.824    33.533    17.491    45.694    11.717    41.628    24.766    34.354    32.415    15.276    29.156    42.639    31.309    39.337    17.328    25.906    27.807    30.587    28.653    34.485    25.507    29.291    18.608    26.094    30.391    26.671    39.572    16.470    35.740    24.591    40.500    25.512    36.780    34.591    37.575    27.960    37.055    24.973    49.018    23.279    55.225    32.904    49.841    27.740    27.338    31.996    50.943    34.157    41.355    31.403    35.326    36.059    43.932    29.629    41.958    27.803    22.850    45.653    30.004    24.299    47.114    38.282    30.761    36.971    25.375    23.862    38.470    39.586    40.857    22.377    55.002    31.914    34.074    27.788    37.488    33.284    34.508    21.342    50.593    22.171    48.830    45.722    31.242    38.704    24.203    27.675    48.202    32.999    32.292    24.662    46.137    16.903    44.843    25.882    26.452    27.033    29.674    37.945     2.633    27.418    30.154    22.069    27.297    27.745    28.605    34.778    53.475    25.297    26.823    18.965    35.005    26.398    42.689    29.229    14.955    38.777    36.201    44.999    27.936    24.974    33.898    33.425    33.025    29.593    39.455    26.280    28.250    27.530    33.489    28.972    40.533    18.393    26.254    22.640    25.209    40.830    27.005    29.267    56.299    33.604    43.831    38.376    43.408    11.601    44.248    51.087    12.515    16.141    23.476    43.602    14.609    43.955     5.274    38.728    16.015    35.498    31.968    29.831    40.112    42.111    18.799    36.151    11.471    12.939    26.905    34.513    47.331    35.202    11.489    22.419    17.459    19.897    29.531    21.451    30.757    38.509    23.505    29.437    35.905    36.627    29.524    40.326    25.070    27.592    28.678    18.734    37.612    28.837    40.302    48.301    27.509    45.541    30.897    43.003    38.378    25.068    49.777    31.492    53.467    31.408    35.548    29.110    37.719    40.826    38.859    27.300    19.391    27.277    22.790    31.059    35.141    22.265    18.776    33.629    39.113    44.635    28.990    48.389    17.531    29.555    19.791    37.126    27.040    13.747    49.090    19.637    27.473    37.806    44.952    37.351    46.143    32.920    31.951    48.256    14.902    15.811    11.763    33.538    23.228    42.843    42.646    18.516    30.435    43.732    30.862    35.856    30.408    28.450    53.965    23.106    20.519    32.315    46.491    39.226    46.980    14.184    46.167    12.548    25.855    39.999    27.750    32.408    31.283    22.512    54.486    14.268    25.180    34.383    53.266    21.461    40.742    25.632    42.795    34.091    21.640    31.561    39.877    50.083    30.857    35.780    41.661    24.041    36.856    27.541    29.471    25.524    20.674    36.188    45.385    36.266    31.116    29.878    56.867    16.235    33.934    51.209    23.369    30.685    18.374    23.327    33.998    46.711    33.118    14.007    25.088    26.683    33.950    23.451    35.255    29.171    23.139    40.414    17.313    50.929    32.091    33.157    40.240    50.023    35.618    36.397     7.414    33.922    22.349    33.319    39.660    41.894    37.526    39.005    29.313    29.555    18.494    37.095    53.775    22.099    37.624    18.211    20.596    39.278    34.946    38.718    50.137    44.719    22.267    27.967    32.882    21.858    45.929    22.689    26.935    25.478    13.680    42.805    45.041    28.611    43.522    31.181    25.203    43.690    41.234     5.378    49.497    28.294    10.456    41.030    40.150    46.044    31.794    20.676    32.992    26.018    32.030    32.371    21.455    18.050    19.012    28.024    22.268    23.636    15.916    27.573    38.236    29.425    47.179    33.454    14.679    31.849    21.698    24.165    35.047    31.106    42.898    23.184    17.471    31.069    39.648    57.121    28.399    22.762    32.067    35.630    30.802    31.606    32.499    31.839    22.566    14.293    31.055    36.538    22.157    27.478    34.730    18.559    35.220    36.411    44.680    33.497    49.261    35.204    33.012    48.220    34.262    32.908    23.517    28.244    50.533    31.002    32.763    27.180    29.657    26.415    40.567    44.952    21.855    24.057    21.712    43.190    16.351    51.833    37.746    40.565    25.908    44.132    30.553    37.208    45.581    39.219    41.622    45.042    41.059    16.648    27.981    27.488    44.955    32.648    46.506    43.566    23.369    18.260    35.200    44.309    41.141    36.717    24.852    40.174    29.208    43.656    30.461    56.000    49.563    39.569    55.446    53.798    42.376    17.265    43.141    39.563    52.311    28.850    33.062    35.709    45.963    32.522    49.069    44.396    43.797    40.620    42.170    23.616    65.737    32.378    39.984    39.886    52.823    27.573    42.522    24.211    20.961    44.284    37.947    36.705    36.813    31.068    26.725    48.934    22.496    14.558    37.215    53.896    46.151    15.407    47.562    51.936    28.027    35.693    40.088    48.171    27.236    41.937    18.127    35.380    43.391    29.207    43.812    46.853    36.402    52.735    22.887    56.040    44.220    17.021    30.468    40.065    32.607    40.877    33.553    49.793    30.474    52.771    29.749    34.090    34.518    17.442    28.654    34.223    49.782    53.073    36.064    46.782    35.901    24.734    29.959    39.759    49.490    28.386    50.558    40.532    30.204    42.135    37.460    34.122    30.658    45.899    26.780    38.895    38.292    44.094    38.200    52.715    32.722    47.865    36.596    34.216    44.491    38.457    45.561    41.167    49.137    58.386    25.541    35.003    59.272    32.460    62.463    44.813    40.458    28.806    42.790    30.500    50.767    37.438    35.233    33.760    25.254    17.977    38.654    47.942    25.275    46.278    39.723    50.824    20.835    37.706    28.814    54.415    35.018    27.804    36.806    48.978    17.732    30.949    41.551    19.682    40.656    53.206    29.864    42.055    28.938    37.808    27.277    35.961    22.643    19.363    20.007    47.495    40.655    16.899    47.412    23.893    35.945    39.255    33.059    37.700    40.021    38.747    24.026    41.166    34.021    34.927    23.703    51.386    44.957    34.655    44.249    41.943    38.643    50.970    16.904    23.224    38.077    43.656    40.185    29.966    51.172    42.474    42.094    40.998    22.053    36.856    42.214    43.064    54.529    28.476    19.811    27.227    40.171     8.678    25.411    29.841    34.583    25.753    30.509    23.460    33.583    47.121    24.389    31.241    41.165    14.638    44.397    40.800    32.434    28.526    14.165    42.713    14.934    31.911    37.628    28.398    29.731    40.762    30.409    24.719    27.883    13.325    37.828    48.580    34.576    34.104    45.263    38.138    54.667    36.352    39.240    22.008    62.035    33.261    35.405    40.975    24.754    24.179    46.526    31.385    20.705    31.640    19.692    28.085    31.509    36.426    12.188    37.018    36.037    23.721    28.637    41.796    26.392    32.769    39.608    29.870    31.115    44.207    45.367    30.010    28.016    44.405    20.690    39.214    40.803    28.418    46.596    43.150    31.644    30.122    27.999    36.893    49.392    25.495    36.503    41.642    16.436    58.145    51.265    47.783    42.272    21.204    34.868    28.112    29.577    42.124    23.002    23.530    38.287    44.948    31.601    14.408    40.707    33.729    31.187    38.335    49.426    29.537    10.803    65.306    30.217    35.597    27.441    34.562    34.298    36.563    34.094    26.477    38.270    38.340    30.610    42.385    31.117    32.962    21.271    18.828    21.470    73.456    53.721    13.360    47.327    24.048    19.217    37.330    33.020    38.806    46.057    34.808    37.983    41.598    45.105    39.640    36.598    41.971    13.076    17.195    45.717    25.363    28.318    48.647    18.160    23.575    28.730    36.312    23.210    36.378    42.653    27.984    40.911    45.225    41.313    51.201    28.927    33.397    46.924    40.513    25.284    53.377    15.406    33.417    42.945    41.045    29.185    39.509    34.568    28.573    33.582    32.545    42.217    23.848    32.799    20.811    34.328    21.491    44.845    33.007    22.189    28.894    35.975    34.114    19.953    53.794    51.588    31.181    43.910    29.087    19.455    24.194    33.119    15.592    34.737    49.603    40.097    38.525    36.586    28.918    34.887    54.658    25.747    48.374    27.238    36.956    42.841    42.666    31.663    32.497    31.942    19.567    29.024    41.973    25.192    35.111    18.614    40.591    37.613    34.288    33.190    25.682    42.432    34.839    41.122    38.420    38.803    21.575    37.041    27.410    30.517    43.025    33.791    40.889    37.497    21.338    25.597    22.837    20.627    26.276    38.292    25.394    50.707    47.886    23.749    37.895    31.288    30.364    27.346    43.679    62.709    24.127    34.965    17.386    33.472    41.578    24.408    20.682    32.669    45.347    34.160    39.851    39.321     4.050    55.981    36.367    48.232     8.926    34.904    29.304    20.307     9.754    22.079    33.726    21.826    32.182    38.099    38.210    37.840    46.547    16.252    40.991    34.028    34.749    24.705    14.161    30.429    26.389    46.727    37.352    45.009    39.779    42.651    29.384    23.969    31.461    53.364    37.525    38.209    31.898    21.904    23.320    24.264    36.524    30.293    42.405    13.300    49.751    14.052    42.748    36.999    49.872    26.230    50.085    26.721    58.107    37.078    33.889    26.056    25.636    38.011    44.257    26.106    42.572    12.970    30.628    30.795    30.327    24.308    39.435    52.192    32.340    30.851    28.472    32.916    21.256    39.795    35.560    26.659    29.477    32.954    36.736    49.687    26.244    28.234    24.340    30.824    36.159    47.055    58.054    34.054    23.101    51.317    50.426    24.809    42.981    38.492    31.569    38.637    33.511    29.791    52.178    23.733    41.585    35.613    40.442    22.079    30.588    38.873    45.633    42.629    47.589    28.198    40.251    23.748    45.503    46.311    30.433    10.617    35.299    22.542    48.291    35.916    30.668    38.339    37.216    48.045    17.867    24.487    18.579    38.073    27.509    35.847    46.682    31.455    38.982    32.657    25.999    32.600    26.743    33.737    49.151    15.193    43.733    24.673    28.156    32.607    52.554    30.127    26.277    37.074    33.552    27.286    37.633    35.612    21.071    27.936    48.825    21.346    31.782    23.104    38.513    27.406     1.510    34.187    25.923    58.850    62.979    39.976    37.540    32.461    32.233    34.347    28.747    27.790    26.433    34.397    33.716    53.702    13.644    30.577    21.314    29.237    36.601    23.208    30.534    36.180    20.130    47.771    19.828    39.756    43.982    45.216    26.073    37.205    28.908    28.154    41.226    26.340    40.743    44.209    33.470    45.523    30.312    38.363    51.507    26.376    33.227    30.647    37.795    38.667    32.508    28.881    22.121    30.126    23.448    42.388    26.988    54.258    54.853    27.689    50.792    20.691    35.673    49.507    47.702    38.339    39.254    37.207    32.550    52.570    20.101    40.655    39.894    44.356    43.779    44.543    42.466    30.546    38.587    42.675    47.676    42.618    54.216    27.229    44.928    33.870    31.391    48.516    12.761    34.895    30.461    26.508    31.199    32.573    29.074    28.517    33.452    53.836    34.942    27.944    36.014    45.136    35.347    36.677    36.580    35.412    41.818    40.966    40.892    52.878    26.280    37.291    32.354    47.000    37.719    28.440    40.479    32.343    32.763    27.665    27.260    52.250    37.987    27.726     9.246    33.307    38.163    44.293    22.479    38.193    38.674    28.758    31.904    34.365    35.417    31.072    43.154    30.062    27.779    28.696    33.360    39.775    16.585    41.189    36.444    33.036    18.496    51.334    27.260    32.888    50.107    40.957    29.158    16.838    43.290    26.609    22.849    42.809    33.164    40.956    41.183    35.746    39.113    25.816    39.903    25.832    13.974    40.942    21.663    41.439    40.364    38.271    26.623    34.396    48.087    32.980    18.655    40.750    29.709    36.637    37.542    28.563    39.317    21.022    31.046    15.813    48.366    48.711    29.356    34.922    52.133    25.336    23.686    43.824    44.518    29.234    33.342    33.618    17.415    21.202    11.010    38.724    25.421    36.524    39.443    25.292    41.433    38.309    48.422    39.758    32.236    50.422    34.622    51.215    47.574    36.361    31.858    23.354    60.606    39.782    35.976    45.019    29.355    38.985    23.880    22.617    28.504    41.221    58.401    25.952    45.625    29.069    50.678    36.789    39.932    29.407    37.670    21.456    35.445    17.922    32.203    12.846    37.563    32.952    25.800    33.239    41.133    58.851    32.270    48.547    31.409    62.932    30.403    27.343    42.881    16.029    40.124    20.983    23.062    30.837    30.321    36.643    36.461    45.888    36.166    38.326    53.293    35.469    37.618    29.575    21.255    36.268    21.322    52.741    32.696    33.531    24.833    46.579    41.703    39.429    41.293    39.730    43.183    26.106    32.684    27.117    29.049    36.012    28.958    31.443    40.861    28.364    23.565    41.788    42.922    21.597    40.811    54.885    42.230    41.516    37.214    41.775    45.776    28.399    34.672    45.116    35.372    54.490    47.629    20.023    41.276    15.503    36.987    41.492    50.672    23.488    36.767    29.740    27.627    34.252    38.781    30.596    23.797    31.351    48.552    61.833    19.652    16.876    43.890    33.346    22.662    36.221    22.855    37.112    28.203    28.756    30.740    36.064    31.395    22.706    22.777    34.506    41.396    28.666    41.226    43.048    35.537    22.123    42.616    46.548    20.400    43.901    27.628    35.226    37.804    11.472    38.393    23.324    45.781    48.686    39.749    35.966    42.941    46.499    30.904    43.988    26.114    42.625    25.157    25.850    29.272    48.658    33.857    22.687    30.845    19.542    39.944    17.164    35.203    17.708    39.902    23.781    34.990    34.387    30.718    24.345    41.226    31.761    40.824    21.802    32.951    34.803    26.214    34.819     1.697    26.294    31.001    25.924    35.744    24.478    39.979    16.603    36.495    25.140    39.594    19.665    41.243    31.165    27.629    35.351    31.235    39.358    46.829    17.399    36.706    15.108    38.139    10.561    58.678    15.048    32.201    37.723    44.203    23.949    28.868    27.011    22.998    37.086    20.558    22.667    50.102    28.877    30.880     9.470    47.524    17.944    10.513    35.195    17.607    38.631    29.549    52.088    36.399    23.043    19.140    22.098    34.243    14.291    25.837    34.403    24.843     8.962    35.153    31.179    42.692    40.395    49.931    30.347    20.998    43.669    45.169    36.444    41.093    36.350    32.397    51.015    17.665    31.171    29.894    46.321    23.944    36.949    27.087    32.806    44.357    34.814    39.290    38.431    31.559    35.079    24.703    33.665    43.175    32.729    45.758    37.886    32.544    40.533    56.363    44.186    36.295    45.731     8.138    31.567    36.212    16.386    12.026    40.949    29.350    21.572    43.564    40.201    48.328    39.549    39.146    25.367    37.795    51.902    24.114    25.493    47.628    34.021    34.844    31.441    10.587    39.621     8.765    49.223    25.989    39.448    25.226    33.303    30.728    30.790    42.003    42.959    22.819    20.002    27.628    33.087    38.682    31.921    34.592    50.816    32.157    56.075    38.985    45.763    20.703    54.213    29.315     7.240    28.728    46.647    27.563    21.316    45.769     9.644    48.185    30.261    40.757    28.475    53.743    36.521    19.575    31.217    26.903    25.766    48.374    21.115    22.399    30.113    35.444    36.558    29.165    13.486    33.131    34.387    56.091    20.147    30.808    43.796    35.418    17.045    43.095    21.612    50.043    27.757    30.958    39.344    24.237    35.296    22.850    30.022    19.394    21.692    30.654    21.991    39.986    31.128    57.809    33.785    15.790    44.953    32.628    38.499    39.743    40.629    30.543    39.029    26.159    39.990    33.911    32.895    42.276    39.167    41.009    33.001    42.878    42.653    11.903    26.950    33.456    15.913    27.607    30.714    40.496    22.220    26.292    44.802    35.500    22.410    37.669    27.053    21.604    31.322    41.764    34.247    13.284    26.829    28.043    36.045    40.718    43.350    19.155    37.000    25.146    38.392    36.858    37.420    39.315    35.684    37.186    32.744    32.987    48.498    46.440    22.274    33.621    41.947    20.580    46.517    15.196    25.243    37.371    19.426    28.516    30.681    30.932    41.593    17.912    29.706    46.748    14.247    40.343    41.129    34.499    35.231    39.274    23.096    34.619    47.480    36.724    40.732    34.742    25.760    26.439    39.102    13.913    53.152    31.796    39.504    40.454    35.093    35.296    28.142    17.420    63.220    30.683    20.225    48.366    36.216    58.102    36.665    15.158    29.292    40.328    33.475    21.087    31.582    56.013    12.115    38.012    31.847    55.260    43.266    35.653    30.734    49.500    28.512    29.497    48.283    28.641    44.092    25.722    22.064    39.026    58.274    25.748    11.142    46.736    15.227    36.698    33.269    44.552    24.342    37.539    44.714    47.162    45.384    38.722    37.467    27.162    31.729    45.638    15.361    23.183    44.280    30.885    33.470    42.786    30.327    44.370    30.897    27.668    24.047    24.926    23.766    32.452    30.505    40.466    21.702    51.979    31.878    28.276    33.180    31.048    33.300    46.941    28.061    26.208    29.494    32.532    29.439    44.359    24.116    46.109    27.728    36.569    23.666    22.705    37.765    35.752    41.554    36.125    36.872    34.443    49.965    42.964    15.243    43.409    31.699    34.066    21.232    52.542    27.695    22.988    36.944    24.031    27.464    35.194    29.815    31.229    19.248    44.525    34.034    38.538    31.371    24.586    30.012    27.608    56.090    43.041    35.490    37.200    34.871    34.652    40.831    43.846    31.366    34.407    41.169    31.173    47.769    24.415    37.139    32.138    31.564    31.342    31.926    39.115    36.186    37.602    14.732    37.800    40.015    25.776    26.458    42.279    30.931    38.444    44.222    29.266    42.390    44.718    36.584    26.340    28.280    45.346    30.158    51.019    60.122    42.920    58.066    20.649    21.913    50.222    32.384    48.987    36.775    37.598    33.147    31.417    33.228    48.266    18.857    51.771    31.512    45.218    45.287    46.240    38.081    24.288    41.271    22.562    28.384    49.767    29.515    31.072    33.164    47.045    30.861    51.127    46.468    29.899    37.406    36.864    44.726    32.729    39.843    11.748    45.198    28.886    48.781    25.687    61.572    23.146    24.489    53.557    37.393    41.463    21.390    29.506    24.105    29.037    38.673    23.629    18.019    31.334    34.231    50.387    41.927    34.444    38.400    30.762    30.056    37.951    27.508    22.813    46.081    37.698    16.856    39.599    42.709    36.661    23.566    46.586    29.432    47.314    41.451    46.136    48.234    46.015    37.812    11.054    24.933    34.839    39.573    28.752    29.885    26.048    41.250    13.731    40.825    34.653    33.467    27.668    34.020    46.807    14.683    30.067    26.394    45.648    29.689    35.785    33.610    22.770    17.426    56.218    24.933    33.813    34.613    28.913    47.500    19.731    30.615    42.715    25.636    36.498    29.887    19.950    27.324    33.181    24.284    44.766    50.771    44.656    36.289    28.522    23.228    57.329    50.464    38.154    32.668    27.949    47.530    48.301    26.109    34.090    48.216    40.525     7.308    31.734    15.975    25.635    42.227    37.680    33.610    32.073    34.707    49.933    33.869    37.106    28.608    32.816    20.738    52.919    23.811    28.891    21.566    52.482    35.891    36.206    44.064    13.913    48.432    47.468    47.338    59.450    34.176    34.531    26.477    34.739    19.223    36.655    18.645    39.891    19.118    21.771    33.304    21.297    40.636    39.145    22.687    23.451    27.651    46.674    26.551    40.976    26.037    54.188    14.576    33.053    12.569    28.279    57.858    19.080    29.133    35.656    32.201    33.833    51.466    57.262    26.679    13.488    41.539    31.961    43.442    48.472    51.225    21.597    32.379    36.619    31.392    17.489    41.844    43.463    34.888    40.337    20.140    27.823    23.058    22.940    28.910    35.538    43.675    24.885    38.175    40.713    39.580    44.866    35.832    38.843    48.283    28.010    31.268    38.533    42.988    34.946    31.582    46.857    24.707    44.934    19.953    36.533    23.866    24.379    38.851    26.495    36.958    42.404    22.558    20.525    25.349    23.990    21.557    38.760    26.972    43.074    38.977    40.831    13.222    33.308    29.236    35.163    23.839    19.587    43.485    35.246    29.594    34.157    20.780    37.127    45.528    22.771    40.966    42.817    20.907    29.114    19.388    27.953    41.597    19.247    34.928    20.187    33.023    35.203    30.566    33.883     6.622    50.364    16.718    61.582    45.059    48.635    25.294    37.836    40.554    17.870    26.620    21.966    34.567    35.568    29.184    21.830    44.592    18.923    20.558    25.635    40.452    39.803    37.894    37.686    53.490    38.596    36.394    13.214    35.550    32.839    45.327    37.734    28.509    48.577    40.279    39.223    25.510    36.735    20.211    33.278    45.601    21.778    17.957    40.861    28.219    24.172    26.280    35.939    21.086    41.047    31.711    51.103    43.988    48.110    24.136    48.022    28.248    46.832    45.047    45.507    43.007    46.095    24.761    44.684    43.839    14.235    27.310    19.599    13.579    16.925    25.787    27.804    25.784    45.379    19.757    43.374    42.891    44.385    32.729    31.414    37.967    49.143    33.126    25.678    43.248    31.966    20.772    42.019    65.039    17.972    38.586    23.125    40.743     9.767    42.679    18.341    41.806    39.479    41.106    46.609    30.038    33.216    28.563    16.041    35.440    34.620    50.976    36.168    49.730    31.760    21.726    22.395    33.637    25.883    31.087    32.338    35.634    23.922    42.807    39.389    35.525    36.650    33.132    24.243    32.554    25.942    28.410    39.675    26.375    28.204    29.080    33.173    19.971    42.030    37.692    32.410    41.555    27.727    34.123    34.393    34.358    38.054    39.788    45.964    38.116    14.777    31.568    34.295    37.309    34.240    38.747    29.881    35.425    31.599    17.926    48.980    33.785    38.098    58.232    23.938    32.239    33.996    22.084    28.768    32.832    42.988    24.114    46.927    32.786    42.900    26.452    27.619    27.986    14.189    47.677    24.560    52.690    25.700    53.402    28.632    18.535    44.610    45.908    29.490    37.835    15.955    42.734    30.083    43.003    28.267    44.448    18.504    19.646    34.017    30.988    38.527    54.584    39.299    26.752    18.658    44.680    50.311    19.098    39.520    38.876    47.864    32.433    33.185    63.719    26.092    45.942    32.310    34.761    25.292    26.495    29.076    58.454    19.892    41.553    20.042    22.164    35.437    44.930    32.411    45.725    34.354    26.499    33.368    20.262    42.987    42.522    36.595    35.436    25.564    44.552    44.678    31.121    38.780    38.049    27.089     6.307    34.228    38.481    36.076    51.800    15.974    16.434    33.485    32.164    60.047    19.226    73.355    24.448    20.847    41.727    22.256    31.845    40.159    23.991    47.072    36.324    33.686    23.841    46.002    38.816    50.042    44.119    45.695    25.370    43.405    52.695    30.896    51.041    43.926    35.234    41.281    38.148    45.510    37.507    36.355    38.873    14.344    46.799    27.845    25.760    24.600    29.383    32.900    39.703    23.435    39.468    33.962    39.003    17.735    45.519    28.690    21.967    30.777    26.127    37.715    31.576    18.399    40.079    46.475    30.139    29.690    61.445    29.281    21.014    36.921    31.583    23.399    34.552    38.037    35.288    33.544    31.089    29.882    32.957    38.869    13.883    32.725    42.738    42.092    16.070    32.107    44.749    17.129    17.030    44.472    24.672    22.641    27.898    32.482    39.194    30.385    20.101    32.064    24.225    30.218    45.018    40.080    31.078    34.440    36.701    25.637    40.367    36.528    53.156    39.439    24.935    23.676    41.915    40.633    29.647    45.797    29.317    34.212    33.607    54.848    39.039    31.738    31.183     6.703    37.713    25.648    41.474    31.191    38.544    24.582    26.669    29.218    15.733    52.113    32.862    35.083    23.497    32.774    31.956    41.292    33.216    36.669    40.244    14.448    30.165    35.402    45.954    36.395    28.968    30.807    17.309    25.221    34.044    54.024    26.704    28.355    33.347    12.614    54.523    32.935    40.304    28.408    37.271    27.687    22.757    32.804    27.934    29.863    35.472    32.236    29.889    37.555    20.349    32.559    34.545    32.777    35.477    27.670    20.940    27.874    20.753    23.465    56.801    38.796    38.090    39.633    29.251    24.472    32.175    23.916    38.523    44.194    25.359    41.177    41.082    32.039    37.654    49.804    37.844     9.021    25.998    45.875    33.244    34.307    31.704    54.832    50.120    42.505    32.991    39.238    37.653    14.891    43.661    49.912    37.350    23.001    47.084    26.422    26.469    41.320    26.705    31.114    30.453    55.630    24.526    37.708    53.032    28.598    47.710    23.797    46.558    11.602    50.982    21.164    32.061    37.957    37.324    20.597    38.961    32.498    49.885    35.148    47.802    21.047    20.325    24.368    35.330     9.819    60.799    36.530    44.959    52.585    35.384    30.847    29.788    34.713    35.895    17.818    52.568    36.912    34.855    25.641    30.270    27.019    43.028    20.947    46.632    35.289    24.353    18.953    37.942    14.756    10.950    43.516    20.660    24.949    39.043    48.131    39.229    36.419    42.784    37.320    20.695    24.048    38.748    35.657    16.483    51.280    29.506    29.428    27.488    22.492    33.306    12.104    42.583    48.807    31.395    42.106    14.271    27.733    25.977    44.561    31.195    45.368    29.293    24.522    25.574    36.545    33.699    31.946    19.498    26.135    13.215    46.661    13.780    35.961    19.793    37.649    38.253    41.413    48.505    29.975    30.404    29.418    40.756    36.957    46.559    26.826    21.081    41.638    27.525    19.019    42.847    35.217    19.854    21.589    27.293    41.741    21.965    51.308    23.791    39.782    24.252    47.795    36.492    50.990    45.432    28.654    23.905    41.787    24.300    40.920    34.038    21.582    41.104    24.964    15.982    33.559    36.960    16.967    16.599    40.481    34.356    42.595    30.424    20.258    48.218    41.008    36.282    33.209    46.380    19.535    29.699    27.932    42.662    36.053    33.664    27.185    43.040    24.400    48.553    31.019    34.150    33.299    26.692    30.447    29.940    46.918    39.417    42.310    42.871    30.770    31.149    50.442    33.746    31.458    30.374    11.675     5.258    37.967    23.931    35.604    28.504    33.922    21.585    43.211    29.504    26.204    20.058    33.867    30.711    43.296    38.260    30.188    41.283    23.952    26.749    56.012    31.317    41.395    32.147    18.583    27.256    60.042    38.867    28.024    29.499    26.498    54.136    28.444    19.206    45.827    26.381    27.686    21.597    12.966    26.461    36.380    39.155    39.901    27.460    46.419    23.771    42.048    18.853    41.921    23.226    31.176    27.112    23.502     3.600    59.091    26.723    40.871    30.017    33.185    17.511    38.701    44.703    38.243    54.042    45.489    34.679    36.329    48.741    46.895    38.495    30.556    41.006    33.961    35.607    46.146    41.281    22.385    27.336    25.346    38.343    30.527    36.953    25.315    34.254    25.996    40.568    28.773    21.218    32.724    31.476    24.103    57.815    32.870    37.472    42.231    28.329    49.275    23.834    24.755    16.125    35.306    35.420    48.475    18.544    27.193    38.493    15.688    36.063    46.192    19.703    51.003    25.084    37.226    20.968    30.119    35.443    36.625    36.083    44.273    22.820    35.827    36.451    44.379    53.790    35.101    33.398    47.229    39.217     9.317    28.925    25.528    40.827    47.244    44.568    33.100    37.885    33.767    43.588    23.904    12.380    24.252    45.242    29.679    36.493    14.500    34.120    37.917    35.606    43.873    48.085    16.620    33.172    36.727    38.132    43.591    38.952    43.803    19.748    59.274    14.394    45.411    25.837    58.803    19.638    33.240    11.312    46.645    33.563    21.094    31.391    37.806    39.049    42.546    35.007    38.037    30.168    33.177    74.181    34.726    31.116    36.906    33.699    29.838    12.654    21.891    27.177    43.170    28.644    56.215    21.353    42.402    20.825    28.041    39.736    41.739    30.344    24.814    45.815    39.106    25.773    30.908    44.246    17.506    42.501    21.615    57.474    13.459    34.102    23.654    37.018    38.646    25.126    23.909    39.109    14.902    29.802    30.058    13.874    26.591    48.990    37.998    40.073    27.565    43.486     8.388    46.801    26.001    44.555    27.073    14.758    20.659    31.158    32.332    30.756    42.916    35.823    32.483    38.797    29.202    33.727    41.549    29.479    21.892    26.646    46.683    48.457    28.082    29.403    38.973    24.302    24.158    29.358    28.512    29.449    41.266    24.442    38.675    56.335    38.046    19.809    41.776    22.265    37.245    41.479    15.669    37.242    32.224    25.730    27.191    34.460    18.261    40.010    38.834    15.219    26.990    25.665    37.794    25.990    16.552    41.957    36.816    39.078    22.586    21.915     9.247    37.503    38.495    43.523    28.271    31.248    39.227    51.849    38.497    36.544    47.709    48.744    24.593    57.801    30.104    21.503    32.712    16.459    54.970    22.868    23.752    31.029    34.648    34.823    20.860    56.840    36.940    30.203    36.257    19.674    52.049    31.320    38.113    45.213    33.369    38.981    23.147    39.665    43.806    34.003    46.753    23.260    37.740    35.941    49.302    34.509    45.137    31.316    35.352    39.126    32.573    50.379    35.454    27.478    46.157    24.598    37.565    14.011    34.781    38.891    27.516    14.435    28.973    26.332    45.097    52.944    38.313    39.590    39.537    35.825    29.423    22.083    48.157    15.096    26.457    41.194    32.259    35.220    38.552    27.387    23.460    44.697    21.519    40.862    25.573    27.604    45.815    21.957    28.413    23.572    41.298    32.383    40.031    38.598    48.050    20.794    42.186    41.858    27.180    35.047    30.757    24.254    10.625    39.618    37.117    28.401    23.726    41.504    31.351    24.765    21.348    48.781    54.943    25.613    20.400    48.888    42.699    25.192    52.392    30.714    37.595    21.017    37.855    24.180    40.570    31.455    50.544    16.500    19.714    32.521    51.554    27.674    15.786    30.768    51.104    37.048    30.660    42.835    32.307    37.057    34.169     7.639    46.408    27.122    28.163    17.408    61.029    26.042    42.829    32.710    40.293    25.463    24.559    26.545    39.146    46.662    32.518    36.721    45.066    22.789    35.520    34.219    39.973    33.632    30.644    48.806    36.898    26.320    54.680    23.497    23.517    35.354    39.957    15.968    50.550    48.846    34.614    33.274    34.182    33.420    22.831    39.166    36.078    47.719    26.084    28.356    11.919    36.752    39.766    37.523    49.225    28.165    29.493    25.440    35.777    18.857    39.322    41.518     6.949    35.653    42.009    37.135    38.031    33.681    25.055    22.604    27.624    35.301    36.468    36.501    39.858    19.253    23.097    31.142    36.252    35.830    34.727    24.374    46.793    38.498    31.182    35.136    23.494    37.899    30.250    43.614    21.180    37.617    32.491    28.676    33.699    53.047    34.762    28.241    49.520    35.257    32.834    38.596    23.625    27.019    23.206    46.925    40.472    32.262    40.822    46.941    28.156    44.467    19.598    19.705    38.843    27.883    37.617    26.721    36.733    22.209    46.354    44.770    36.080    29.748    25.166    38.669    23.449    31.231    35.964    28.279    34.308    53.135    15.807    29.783    37.256    44.766    27.704    20.382    21.342    37.711    33.451    39.251    40.727    43.947    44.787    31.421    27.063    34.246    36.834    32.950    44.379    28.858    27.463    46.742    19.918    47.844    32.541    43.691    11.897    52.458    30.887    34.397    15.529    32.797    52.090    18.938    33.977    53.317    31.878    42.978    27.377    33.886    21.513    35.564    37.778    30.595    33.617    62.786    50.562    43.891    34.927    33.659    23.766    41.379    24.587    40.717    49.315    25.717    33.142    25.132    28.595    37.166    15.711    30.976    45.202    18.609    46.237    49.136    34.220    47.155    47.979    34.224    34.668    10.027    42.185    30.236    37.814    40.016    34.598    41.756    18.392    24.707    36.765    25.720    49.503    46.455    37.550    44.186    42.650    31.627    39.001    29.577    17.528    42.129    27.279    28.870    41.605    39.590    37.044    23.971    47.174    27.529    32.076    42.622    45.244    31.022    45.817    26.003    32.366    46.317    36.980    53.661    25.158    17.466    25.247    52.151    28.123    36.045    37.912    15.700    15.123    35.270    13.065    22.368    45.211    32.569    41.169    14.069    33.003    52.158    15.225    45.065    34.244    39.517    40.930    23.142    30.845    32.724    43.089    34.426    18.531    29.104    38.602    27.390    33.993    25.773    25.525    39.832    35.293    59.048    26.493    52.652    37.811    43.698    27.722    40.394    12.870    43.140    35.987    41.102    30.590    44.232    32.989    34.498    48.264    15.539    50.434    15.806    37.144    37.405    21.656    12.522    56.799    20.377    31.572    20.708    26.213    19.860    32.084    34.576    16.133    23.857    29.207    38.195    40.058    41.369    26.939    28.133    34.058    49.359    19.674    33.023    29.946    28.598    21.530    40.646    43.064    29.969    33.386    24.918    40.239    20.039    36.684    40.525    36.729    25.386    43.978    34.823    34.551    47.339    36.068    48.007    25.486    11.351    26.511    30.015    20.497    34.495    38.448    33.554    14.082    36.626    50.553    24.747    35.538    18.177    38.047    19.407    28.920    11.514    38.938    42.817    34.723    27.605    39.620    39.450    45.070    38.425    30.554    18.480    32.160    41.315    28.992    28.937    42.963    24.834    47.220    37.837    18.476    42.683    35.097    30.954    31.057    24.651    54.099    16.002    30.353    35.036    30.239    36.690    24.930    16.794    27.392    25.796    36.450    53.859     7.117    45.832    35.720    40.785    51.401    13.279    29.961    26.394    39.663    32.054    44.334    32.638    18.355    28.417    38.419    23.526    29.043    39.156    40.078    50.082    39.972    16.245    57.968    15.172    43.892    31.139    33.183    32.779    33.989    33.110    36.904    37.046    35.476    45.077    45.468    16.227    25.695    31.154    42.540    43.935    30.419    31.035    55.174    39.181    37.106    35.863    27.397     9.322    38.705    26.853    48.855    18.933    33.511    48.407    22.994    32.778    42.932    34.763    21.216    29.475    37.302    36.183    34.084    52.994    28.649    23.372    38.289    19.080    34.080    15.771    41.181    43.009    45.583    41.581    33.480    14.585    45.805    18.982    19.215    33.554    28.094    29.793    42.677    16.514    36.891    42.772    40.461    56.585    46.637    43.347    20.291    33.609    25.230    43.147    28.447    36.881    36.823    25.003    27.744    24.934    42.004    26.481    47.183    41.659    49.821    27.654    25.793    13.253    29.227    41.514    50.901    47.477    21.304    38.876    19.195    15.628    37.528    31.108    34.474    19.158    39.998    35.460    41.656    29.297    40.456    20.982    45.065    22.934    62.550    28.085    42.145    45.125    22.918    32.323    37.247    25.521    26.997    39.220    31.356    31.529    45.323    36.034    47.806    57.552    13.040    23.845    38.500    38.799    38.301    27.020    26.767    54.233    36.962    63.050     8.160    37.846    31.469    49.010    34.319    32.845    47.682    17.544    19.484    30.287    31.098    45.906    51.236    30.194    30.064    31.895    16.170    37.748    15.628    43.570    25.521    45.556    28.500    36.297    32.293    39.728    37.372    35.671    30.717    40.364    23.934    26.622    42.588    44.977    41.019    24.748    37.557    49.708    36.130    36.234    27.990    30.926    57.204    23.080    40.873    39.759    41.979    48.818    18.929    48.571    44.648    34.685    40.377    22.209    22.133    39.877    38.257    37.302    33.408    11.054    29.507    33.469    40.743    25.749    14.998    27.295    63.449    24.622    23.371    40.388    24.496    30.976    42.634    40.085    51.349    21.932    34.009    38.373    38.143    30.936    37.897    35.934    28.136    24.688    38.666    44.124    28.632    53.272    21.742    49.686    19.799    44.306    41.406    20.290    35.458    39.633    26.176    60.818    34.170    49.894    20.856    52.704     7.574    47.962    42.497    25.964    23.796    25.266    32.034    45.202    50.682    12.992    51.683    26.399    31.837    42.469    29.278    37.652    36.323    16.850    38.813    18.520    27.894    36.323    22.223    42.406    19.526    40.578    28.776    22.879    29.126    22.756    35.180    13.761    34.507    12.729    30.709    18.260    38.476    52.532    34.790    43.179    45.018    44.965    20.725    49.102    39.877    34.216    25.694    34.757    34.113    17.448    27.550    25.434    34.509    25.316    21.432    22.172    35.766    28.562    46.044    20.831    42.873    17.581    39.975    44.204    29.038    45.369    24.980    41.995    35.649    47.617    27.379    38.655    42.573    43.590    23.208    39.169    46.086    26.268    38.377     8.820    33.851    28.409    46.666    47.070    26.326    36.772    26.302    42.930    46.809    46.356    27.926    17.777    45.864    24.609    24.235    24.966    25.749    42.382    32.219    29.796    37.426    25.793    34.070    33.143    50.589    29.142    31.046    32.533    23.747    25.728    33.991    26.818    31.334    47.604    22.476    51.295    37.182    50.002    13.708    44.323    33.319    30.952    24.043    35.490    41.289    44.009    26.804    53.910    17.661    31.325    27.827    14.218    26.021    36.343    32.098    29.507    39.485    41.666    46.769    28.659    28.719    21.808    57.048    30.896    28.079    29.926    24.301    36.076    39.129    10.198    32.074    28.985    13.522    60.464    28.853    29.847    54.287    39.218    38.105    22.397    29.841    35.602    31.583    37.605    44.520    33.731    34.283    50.285    24.731    44.214    46.418    26.476    35.107    37.426    32.497    55.599    48.766    32.445    28.442    54.320    28.704    30.952    27.795    37.005    29.935    45.607    27.616    43.957    46.685    33.905    25.826    14.878    23.906    32.128    48.512    21.908    51.591    34.055    47.823    20.049    28.033    28.357    14.056    42.327    40.940    32.952    33.651    39.864    18.720    42.330    19.724    47.966    26.780    46.955    39.054    33.296    31.631    17.465    51.517    39.738    39.645    49.129    42.050    38.579    33.013    30.200    42.330    38.743    24.821    20.944    13.436    28.003    34.769    16.998    41.220    23.995    36.834    46.840    50.596    35.558    32.697    32.876    28.541    43.538    33.255    52.596    34.962    37.313    38.710    45.672    11.825    32.102    55.874    21.146    36.728     8.535    44.924    45.960    36.956    36.899    24.241     6.727    32.509    31.497    35.509    20.896    25.838    35.352    16.267    17.435    33.325    53.577    28.223    44.536    20.571    51.710    28.478    24.277    27.519    31.681    26.070    53.024    23.011    37.801    38.701    27.530    44.908    21.921    31.315    23.815    30.342    43.842    34.081    53.255    41.238    38.237    36.483    21.742    14.339    33.078    27.210    40.364    25.286    29.130    30.307    42.481    12.494    29.948    48.109    20.269    35.836    36.400    25.137    51.084    11.973    31.523    28.520    49.244    13.542    38.631    41.347    15.267    24.480    30.513    53.960    35.434    44.103    36.256    40.941    35.934    23.051    33.923    30.500    26.327    22.813    33.155    33.448    35.215    30.859    52.816    32.131    44.413    34.975    37.875    24.620    49.623    32.895    30.083    32.839    26.461    46.470    33.054    37.126    30.373    43.346    51.134    17.326    44.423    24.500    43.240    27.961    32.526    28.848    32.647    58.853    35.460    19.023    30.060    34.416    39.436    29.790    30.450    45.355    25.693    18.047    54.208    26.925    22.194    30.830    27.586    47.069    32.980    30.926    33.520    20.012    42.764    30.512    27.246    39.567    50.898    15.533    50.164    30.939    58.841    35.726    54.624    34.013    25.713    35.660    22.570    31.908    40.209    35.634    46.168    43.428    56.828    32.608    39.240    27.369    36.396    39.305    32.542    32.284    24.725    45.739    32.183    44.335    21.348    43.330    24.659    43.201    35.526    19.114    28.163    19.392    18.970    50.818    24.131    29.840    30.564    42.629    16.872    53.285    37.091    31.948    27.118    25.449    30.823    28.458    28.450    22.811    57.424    15.353    37.157    15.626    41.893    23.946    20.871    18.370    30.800    15.683    52.804    31.353    37.046    29.414    37.940    29.852    41.532    33.888    25.605    30.445    31.341    31.578    12.143    32.640    38.817    31.622    24.268    35.866    46.950    40.962    46.090    19.718    27.977    56.529    21.647    43.983    30.319    44.846    18.463    29.973    25.778    22.981    31.123    29.309    24.109    29.693    31.934    32.284    49.395    38.479    22.419    28.166    22.083    25.031    45.911    44.878    38.576    29.913    27.906    24.965    30.865    35.256    28.896    43.241    22.028    25.491    32.566    34.283    23.836    36.661    37.907    27.600    30.893    38.084    40.062    41.197    53.516    28.953    47.760    24.867    45.794    40.415    30.144    38.003    31.943    55.326    29.771    56.341    29.664    34.620    32.647    26.378    23.304    26.920    38.924    23.830    23.131    38.392    19.746    20.377    48.280    46.424    30.859    32.711    30.595    25.762    25.253    40.421    34.394    35.596    39.288    37.604    14.606    35.211    38.025    10.530    30.681    21.078    28.522    39.948    40.125    42.138    36.913    30.500    45.328    36.833    39.630    50.333    47.547    39.967    33.576    43.578    36.440    20.123    29.172    29.280    29.456    28.105    40.943    15.164    38.306    17.021    30.925    39.973    23.383    27.848    55.196    21.709    48.655    25.360    29.485    27.881    28.079    50.997    28.866    16.079    33.501    10.395    36.320    39.407    37.810    31.389    46.650    23.911    27.507    46.684    32.707    40.361    37.747    21.001    31.997    45.264    30.793    44.301    33.056    37.969    28.208    10.314    32.925    15.398    36.263    58.616    29.706    17.787    49.228    29.958    20.323    42.558    33.401    20.115     8.373    56.071    23.579    17.651    26.745    46.438    50.210    35.699    48.326    26.572    25.299    21.972    33.154    34.569    34.089    37.645    43.326    39.597    47.276    17.994    31.889    39.087    28.246    45.911    34.379     7.680    37.861    12.937    41.797    31.239    20.670    45.229    34.054    35.516    49.639    19.371    16.118    47.720    38.382    44.552    38.598    35.250    27.518    35.172    31.893    28.848    46.483    32.094    18.969    28.705    45.067    19.338    26.458    40.465     6.199    33.189    29.976    23.406    31.592    21.120    34.759    36.891    33.687    40.078    38.314    25.974    16.706    29.364    34.627    33.738    47.694    40.348    29.407    32.082    28.752    42.268    37.038    51.721    48.362    24.493    35.297    31.866    20.768    32.113    34.387    25.051    23.200    30.789    26.653    24.756    40.549    37.447    30.104    52.205    36.546    57.270    39.776    45.921    30.992    39.660    16.731    13.783    33.866    27.523    34.108    50.128    27.571    13.172    51.411    33.161    44.696    22.551    29.487    32.370    39.689    12.508    15.659    20.296    45.427    24.676    29.887    29.192    36.278    45.778    35.875    42.733    25.091    47.582    21.519    39.942    38.423    25.490    33.602    33.715    28.442    43.169    20.627    29.405    38.866    27.011    32.959    12.202    38.201    30.700    17.918    49.621    31.954    38.741    31.718    34.013    38.164    46.386    51.746    31.773    25.947     9.806    30.490    13.148    19.949    27.377    16.841    32.956    30.470    25.769    32.136    38.972    29.972    23.371    14.801    23.467     5.888    47.707    28.466    31.934    36.399    35.643    40.093    19.681    34.725     2.184    27.988    19.038    26.901    15.510    17.138    26.086     5.227    38.334    20.204    21.223    33.810    38.588    28.085    16.744    17.209    46.405    44.670    34.335    41.381    32.142    36.631    33.942    31.124    11.783    22.974    26.571    42.854    41.933    21.744    34.029    34.311    34.560    19.975    28.458    22.716    42.743    25.376    20.797    23.124     3.116    51.651    27.604    48.571    43.807    30.768    30.740    34.314    51.146    43.709    37.498    34.805    31.703    40.672    25.623    57.134    23.250    35.586    27.068    34.757    34.629    45.051    20.395    38.510    45.801    38.035    35.458    23.834    43.300    44.999    39.782    20.427    25.518    34.734    28.223    40.031    41.975    40.699    29.962    23.473    22.841    40.913    20.104    47.105    28.897    30.223    50.383    43.837    25.931    42.343    27.395    28.999    48.665    31.845    39.879    20.813    15.471    47.139    35.879    22.219    43.141    49.787    34.490    24.646    34.245    23.164    26.675    37.202    50.749    32.752    33.672    32.182    38.418    37.246    37.874    26.292    45.125    19.395    39.288    14.349    24.697    33.540    34.148    42.368    27.903    38.238    41.076    42.220    27.783    26.673    28.111    41.317    31.632    47.325    29.979    31.857    40.490    20.339    37.381    32.148    28.268    43.728    33.132    18.255    54.610    22.475    29.422    37.537    33.833    48.352    20.408    41.127    47.797    23.899    25.241    22.819    50.540    27.364    18.298    41.702    31.955    24.613    41.318    32.378    25.153    38.463    46.726    40.626    20.610    40.270    37.466    33.593    22.627    29.046    33.805    31.164    26.604    37.870    26.304    22.842    23.031    48.752    26.729    51.156    29.795    28.985    19.029    23.485    35.982    27.424    48.653    42.599    31.825    23.446    19.665    28.239    25.181    25.539    43.926    31.688    46.713    34.960    30.705    50.741    33.855    42.461    24.802    30.632    37.829    13.162    35.251    50.630    43.903    18.021    22.179    36.043    21.792    38.344    53.258    27.854    46.388    23.160    60.529    34.396    20.341    37.399    40.609    36.142    37.472    31.352    29.625    32.043    44.960    42.997    36.123    33.595    20.412    40.634    41.632    27.426    36.190    16.987    17.652    29.833    30.172    42.948    34.828    34.314    24.237    27.876    25.820    32.248    35.560    25.841    42.284    47.671    41.442    34.504    35.991    33.703    24.118    25.354    43.846    24.335    41.459    57.199    19.651    59.585    28.842    34.580    30.332    43.119    38.727    26.233    16.380    54.380    39.856    50.764    33.916    30.285    34.326    26.145    28.483    32.264    14.694    46.881    24.598    42.950    28.407    41.294    20.433    39.447    27.112    27.750    28.524    39.733    32.798    28.396    26.382    23.860    11.745    46.962    44.948    31.299    42.802    23.321    29.910    15.582    32.929    37.958    44.107    34.088    34.178    35.851    24.151    35.813    37.691    34.988    29.371    15.466    43.374    29.590    34.844    34.145    28.725    31.500    26.216    31.874    61.357     9.665    46.009    19.968    26.489    42.575    29.473    34.661    56.276    16.595    29.142    39.972    20.229    25.809    44.692    22.160    29.513    46.302    24.297    19.551    44.632    22.094    33.219    28.109    31.768    44.483    47.432    35.527    37.026    34.673    48.151    25.973    35.355    32.760    47.328    23.537    49.626    25.222    51.979    39.056    38.088    39.127    44.654    15.884    32.260    28.092    21.625    38.968    22.648    20.408    28.555    39.358    14.840    32.404    39.847    39.321    21.833    41.099    31.417     4.213    38.595    40.308    37.441    31.603    44.516    44.182    19.643    37.085    45.117    33.581    28.887    36.738    45.473    26.762    53.192    25.155    39.716    38.276    43.809     9.747    31.862    29.146    56.572    29.026    29.673    30.229    43.398    33.263    38.751    31.614    20.227    26.590    31.455    27.313    46.700    43.563    45.660    36.711    33.738    36.613    35.785    27.899    38.732    38.536    38.446    30.199    24.772    23.908    14.327    59.082    27.136    43.992    51.274    28.709    30.193    26.199    17.176    38.456    30.749    15.832    55.030    42.347    35.319    34.387    19.144    32.749    23.235    44.123    49.202    36.234    25.882    46.359    29.565    36.559    27.717    38.749    37.605    27.950    42.041    26.760    18.910    26.862    46.250    36.607    45.020    40.055    31.218     9.345    25.526    47.618    34.815    33.184    44.440    35.400    38.673    48.994    38.954    49.688    29.345    19.698    32.853    35.632    32.100    12.488    50.776    13.839    15.885    40.728    38.113    31.616    42.322    29.500    21.599    47.422    39.624    32.467    45.206    43.224    31.423    62.681    37.373    29.044    45.563    27.338    25.836    27.483    16.141    25.527    38.187    23.056    26.341    31.919    33.593    39.428    32.353    25.541    29.872    39.332    23.097    44.914    37.380    46.705    26.061    48.792    23.248    23.248    48.212    29.122    52.223    44.475    44.924    25.763    41.406    36.908    25.787    38.757    29.731    40.445    15.325    66.123    31.643    33.956     8.570    43.281    21.052    46.150    24.420    32.008    28.377    46.788    44.877    27.857    44.262    25.007    38.218    32.124    30.312    14.506    59.433    12.401    21.700    24.638    41.758    28.706    30.644    17.645    19.141    43.858    39.064    36.564    31.079    49.049    45.405    57.171    32.065    58.900    31.192    30.870    30.992    25.089    39.224    35.418    41.968
[truncated: 93,203,821 more chars]
