# Supplementary material for: Correlating fluorescence microscopy, optical and magnetic tweezers to study single chiral biopolymers such as DNA
Source: Nat Commun. 2024 Mar 29;15:2748. doi: 10.1038/s41467-024-47126-6 (PMC10980717; doi:10.1038/s41467-024-47126-6)
Supplement: Supplementary file 21 — Source Data [file 41467_2024_47126_MOESM21_ESM.zip › source data_final/extd data fig 3/P01_07pN/end-end_P01_07.dat]

       1     955.0843
       2     954.9371
       3     946.9929
       4     947.7123
       5     942.7411
       6     939.7498
       7     937.2829
       8     937.6285
       9     935.6560
      10     934.6373
      11     931.0871
      12     929.2919
      13     927.0263
      14     925.3017
      15     921.4066
      16     920.5071
      17     917.5053
      18     915.6595
      19     914.6517
      20     914.2273
      21     911.9272
      22     912.7860
      23     912.0398
      24     911.1944
      25     910.5703
      26     906.0049
      27     901.6185
      28     899.4295
      29     896.7030
      30     893.8242
      31     891.0124
      32     889.5472
      33     890.2323
      34     889.2047
      35     888.0689
      36     889.2470
      37     891.6849
      38     889.7339
      39     887.8768
      40     889.4400
      41     893.3442
      42     890.1192
      43     891.2176
      44     889.1425
      45     889.3620
      46     885.9463
      47     888.1882
      48     883.8492
      49     879.2359
      50     877.3363
      51     874.4037
      52     873.9979
      53     873.5872
      54     872.6332
      55     874.0556
      56     874.6239
      57     874.2885
      58     875.9186
      59     873.5008
      60     874.3901
      61     874.1699
      62     877.1124
      63     879.1752
      64     876.5582
      65     882.0714
      66     880.1351
      67     878.3458
      68     879.3053
      69     878.7500
      70     882.7625
      71     885.1565
      72     886.4714
      73     885.6192
      74     885.4649
      75     881.5716
      76     885.2161
      77     884.3606
      78     884.2398
      79     885.9715
      80     885.2217
      81     885.7058
      82     886.0852
      83     888.0361
      84     882.3739
      85     884.1020
      86     883.8906
      87     883.0191
      88     882.7712
      89     885.7975
      90     885.0456
      91     887.1481
      92     887.6312
      93     888.2001
      94     889.4234
      95     889.5633
      96     892.5319
      97     890.6211
      98     889.0823
      99     890.0433
     100     889.2295
     101     887.8660
     102     888.1218
     103     887.7186
     104     888.3966
     105     888.9381
     106     892.0465
     107     888.4303
     108     888.0966
     109     890.8731
     110     893.0636
     111     893.2038
     112     889.3215
     113     886.9300
     114     884.9904
     115     885.9425
     116     883.9733
     117     881.0663
     118     883.5600
     119     884.5379
     120     885.8247
     121     888.4946
     122     888.5749
     123     888.9957
     124     886.4610
     125     884.1181
     126     884.9185
     127     882.1681
     128     882.4008
     129     881.3827
     130     877.4857
     131     874.1202
     132     872.6048
     133     870.6379
     134     870.1888
     135     865.9050
     136     861.0066
     137     862.4485
     138     857.8754
     139     849.9126
     140     852.5147
     141     851.1386
     142     845.6760
     143     846.1358
     144     846.4436
     145     846.9398
     146     842.5182
     147     846.3983
     148     844.5742
     149     842.1673
     150     840.5913
     151     843.6348
     152     842.7569
     153     838.5788
     154     835.8528
     155     835.5303
     156     830.6569
     157     828.2004
     158     827.8706
     159     830.9001
     160     830.6282
     161     831.6148
     162     831.2889
     163     831.0860
     164     832.2875
     165     830.9713
     166     832.9983
     167     830.4228
     168     831.6139
     169     827.1805
     170     828.0747
     171     828.4856
     172     830.4082
     173     828.7613
     174     826.8257
     175     823.1481
     176     821.7343
     177     821.0357
     178     818.0407
     179     815.6278
     180     815.0134
     181     813.5857
     182     809.7154
     183     807.2231
     184     802.4191
     185     802.3844
     186     800.1061
     187     796.3018
     188     795.8116
     189     793.7534
     190     793.7542
     191     793.1227
     192     789.4076
     193     791.1598
     194     784.9381
     195     783.7942
     196     785.8800
     197     783.1219
     198     783.4159
     199     779.3649
     200     779.6253
     201     778.9780
     202     777.2328
     203     777.0054
     204     778.7744
     205     777.6380
     206     774.9402
     207     773.5243
     208     775.1157
     209     773.1465
     210     773.6130
     211     775.6619
     212     777.8839
     213     779.6342
     214     779.6399
     215     783.4586
     216     784.1911
     217     782.8620
     218     784.3269
     219     786.6251
     220     789.9027
     221     791.0730
     222     792.5490
     223     791.9265
     224     793.6511
     225     795.6120
     226     793.8926
     227     791.7728
     228     793.8682
     229     793.4410
     230     791.5380
     231     787.2489
     232     786.5453
     233     785.5430
     234     783.1783
     235     778.2834
     236     779.1544
     237     772.5017
     238     771.1885
     239     770.1595
     240     769.9007
     241     772.1479
     242     772.3077
     243     769.6389
     244     770.2124
     245     766.6152
     246     765.2783
     247     764.6168
     248     760.1497
     249     761.6044
     250     760.3873
     251     758.0524
     252     758.2380
     253     760.3647
     254     757.2426
     255     760.1082
     256     759.9968
     257     758.8798
     258     758.9515
     259     761.0877
     260     761.8478
     261     756.6440
     262     757.6009
     263     756.7222
     264     757.3595
     265     751.4079
     266     751.8333
     267     748.5758
     268     749.3590
     269     751.6106
     270     747.1270
     271     745.3160
     272     740.7438
     273     741.1794
     274     739.3310
     275     737.7123
     276     736.0667
     277     731.8114
     278     729.1978
     279     726.5474
     280     726.8685
     281     724.2855
     282     727.8313
     283     724.9737
     284     728.4776
     285     729.9901
     286     732.9403
     287     732.6441
     288     735.7486
     289     737.3540
     290     734.7297
     291     736.1630
     292     736.2244
     293     737.3829
     294     739.7373
     295     741.7469
     296     739.5580
     297     742.3604
     298     743.9960
     299     740.5911
     300     744.6551
     301     742.6798
     302     742.1902
     303     744.6424
     304     745.0008
     305     741.6391
     306     739.3800
     307     739.9454
     308     741.2120
     309     743.2009
     310     743.1290
     311     740.9277
     312     739.8780
     313     740.3103
     314     740.8296
     315     734.6056
     316     732.7342
     317     732.0851
     318     730.7846
     319     729.0056
     320     726.6535
     321     724.7151
     322     719.0456
     323     716.2478
     324     713.8910
     325     713.7684
     326     710.8759
     327     710.5324
     328     708.6039
     329     708.4102
     330     707.3337
     331     707.0567
     332     706.2825
     333     706.8812
     334     711.3203
     335     709.2988
     336     710.2869
     337     711.6210
     338     715.6210
     339     715.1886
     340     715.8939
     341     715.3401
     342     717.0776
     343     713.4711
     344     717.1903
     345     716.2066
     346     718.6601
     347     721.4045
     348     717.9765
     349     719.7402
     350     717.2776
     351     717.7526
     352     714.4415
     353     713.0474
     354     709.1946
     355     708.4058
     356     702.7857
     357     704.3501
     358     701.3868
     359     701.7816
     360     698.9977
     361     700.8466
     362     698.2856
     363     697.8258
     364     696.9071
     365     699.0390
     366     698.5043
     367     699.2615
     368     699.6524
     369     697.7654
     370     699.9372
     371     702.1712
     372     702.3352
     373     700.6726
     374     697.6728
     375     695.0740
     376     690.9125
     377     688.3027
     378     688.7651
     379     687.7922
     380     691.4318
     381     689.6592
     382     685.7303
     383     687.6886
     384     685.9662
     385     682.6316
     386     684.5122
     387     684.9664
     388     688.5244
     389     688.6914
     390     691.1617
     391     692.6639
     392     695.4546
     393     697.1803
     394     698.3235
     395     698.3508
     396     698.9045
     397     699.6999
     398     699.1793
     399     698.9830
     400     701.5944
     401     699.9491
     402     699.3226
     403     700.8091
     404     699.0337
     405     699.1419
     406     696.6241
     407     698.3390
     408     696.1732
     409     695.2100
     410     691.9379
     411     690.8367
     412     687.2223
     413     689.9854
     414     688.9767
     415     691.3115
     416     687.1963
     417     684.3919
     418     683.9579
     419     686.7180
     420     683.8125
     421     681.8473
     422     680.5209
     423     682.6655
     424     681.1895
     425     680.8371
     426     682.3964
     427     684.6527
     428     684.1387
     429     682.5088
     430     682.7028
     431     679.5090
     432     676.7900
     433     677.5872
     434     677.9953
     435     674.9096
     436     674.0094
     437     672.5616
     438     668.4537
     439     668.1021
     440     663.4476
     441     664.3993
     442     663.5767
     443     663.1156
     444     659.2305
     445     663.9573
     446     661.8233
     447     660.3296
     448     662.8379
     449     661.9293
     450     661.8782
     451     660.7319
     452     662.3665
     453     663.1799
     454     663.4342
     455     661.3879
     456     658.2675
     457     657.0762
     458     658.0494
     459     657.1781
     460     655.0526
     461     657.2817
     462     659.0418
     463     653.6819
     464     656.2857
     465     659.4768
     466     656.8070
     467     662.0773
     468     664.6040
     469     667.1214
     470     668.1353
     471     667.4913
     472     667.0779
     473     668.9843
     474     670.6344
     475     671.8548
     476     669.7026
     477     670.8198
     478     666.2532
     479     664.5796
     480     663.6462
     481     663.8115
     482     663.2989
     483     666.1921
     484     661.6613
     485     661.1178
     486     661.6784
     487     663.1154
     488     662.2348
     489     660.1843
     490     661.6075
     491     658.7154
     492     655.5379
     493     655.0360
     494     651.0485
     495     647.4136
     496     644.7559
     497     644.8449
     498     646.9193
     499     646.2751
     500     648.5632
     501     644.7392
     502     644.3416
     503     643.3345
     504     638.6091
     505     641.5434
     506     637.6364
     507     632.8023
     508     634.0580
     509     634.1314
     510     632.7908
     511     636.1484
     512     634.1707
     513     633.1283
     514     635.2940
     515     633.8038
     516     635.1797
     517     631.3777
     518     630.5360
     519     630.3089
     520     630.5541
     521     629.4195
     522     633.6618
     523     628.1581
     524     632.0229
     525     630.5321
     526     632.5522
     527     630.7941
     528     631.8374
     529     630.3457
     530     632.8232
     531     628.8083
     532     632.1789
     533     629.8087
     534     630.8859
     535     630.3231
     536     628.9337
     537     629.4148
     538     629.7398
     539     629.5320
     540     626.8618
     541     625.8420
     542     625.0828
     543     624.3572
     544     622.4945
     545     622.8856
     546     622.4985
     547     619.2840
     548     619.3021
     549     618.2143
     550     618.4952
     551     620.9257
     552     621.9919
     553     622.5876
     554     624.9500
     555     622.0572
     556     624.9267
     557     627.5965
     558     626.9568
     559     623.0027
     560     622.5131
     561     624.2411
     562     623.9424
     563     627.0967
     564     621.9015
     565     620.0323
     566     620.4302
     567     617.3491
     568     614.8427
     569     612.6931
     570     611.2163
     571     608.5976
     572     609.3745
     573     605.9609
     574     608.8932
     575     609.5743
     576     608.4187
     577     611.4363
     578     612.6913
     579     609.2345
     580     609.3456
     581     611.4270
     582     611.8881
     583     613.9943
     584     619.1596
     585     620.3276
     586     619.3544
     587     622.2034
     588     622.4793
     589     622.7309
     590     625.6642
     591     624.5879
     592     622.7322
     593     623.0798
     594     619.9566
     595     618.7219
     596     618.0432
     597     614.1444
     598     614.7223
     599     611.8048
     600     615.9222
     601     611.1363
     602     611.8831
     603     609.9534
     604     609.2856
     605     607.1953
     606     604.9379
     607     602.7548
     608     603.5281
     609     607.1957
     610     606.3194
     611     608.7424
     612     608.6085
     613     605.5405
     614     610.1868
     615     612.4819
     616     612.0651
     617     614.2122
     618     612.5048
     619     613.1831
     620     615.3807
     621     613.1935
     622     610.7331
     623     612.2899
     624     607.9883
     625     609.7944
     626     610.2668
     627     607.1803
     628     608.7674
     629     606.6261
     630     606.8589
     631     608.4158
     632     606.3989
     633     604.6376
     634     609.0011
     635     609.4425
     636     606.0620
     637     608.1922
     638     607.3769
     639     607.6347
     640     610.1862
     641     608.4054
     642     606.6076
     643     610.2660
     644     609.4889
     645     611.0388
     646     610.7864
     647     611.5363
     648     610.5737
     649     610.1983
     650     609.3985
     651     609.4317
     652     610.7341
     653     613.9513
     654     611.2926
     655     613.7081
     656     613.4984
     657     612.7370
     658     612.8469
     659     611.0576
     660     612.5651
     661     613.4238
     662     611.5410
     663     609.9861
     664     609.7054
     665     606.9824
     666     605.1006
     667     603.9820
     668     601.4288
     669     599.4625
     670     601.5299
     671     598.4978
     672     599.3944
     673     595.3955
     674     595.1642
     675     595.6702
     676     594.4023
     677     594.1484
     678     597.4456
     679     594.7556
     680     593.6028
     681     592.1194
     682     595.5286
     683     592.8433
     684     598.1077
     685     595.0516
     686     594.9715
     687     593.2439
     688     591.5700
     689     588.5589
     690     588.3996
     691     589.0592
     692     586.7992
     693     588.5212
     694     582.9170
     695     582.7892
     696     584.6102
     697     585.2527
     698     583.2357
     699     579.6060
     700     574.8657
     701     570.1545
     702     567.2248
     703     562.7358
     704     556.6006
     705     556.5466
     706     552.6381
     707     548.7610
     708     545.0107
     709     539.4042
     710     536.9790
     711     535.6553
     712     533.0563
     713     530.8948
     714     528.8474
     715     526.9937
     716     527.3229
     717     526.6693
     718     525.9717
     719     524.1530
     720     521.3450
     721     521.8937
     722     521.1591
     723     520.3059
     724     522.7452
     725     521.8921
     726     525.8782
     727     525.8858
     728     525.7550
     729     525.1589
     730     526.0605
     731     527.6982
     732     527.6560
     733     527.9719
     734     530.9746
     735     531.9594
     736     531.1035
     737     533.7274
     738     532.6860
     739     534.9398
     740     536.9635
     741     539.2060
     742     543.3589
     743     544.6950
     744     543.4418
     745     543.4145
     746     541.4067
     747     541.8718
     748     542.2378
     749     535.3893
     750     535.8176
     751     536.8534
     752     536.3498
     753     537.4795
     754     536.0566
     755     535.6145
     756     539.5495
     757     536.9969
     758     539.9923
     759     539.3154
     760     542.9704
     761     543.6228
     762     545.8375
     763     546.8005
     764     546.2868
     765     545.0966
     766     544.1793
     767     546.1403
     768     542.5170
     769     543.5049
     770     544.8536
     771     542.9303
     772     542.3954
     773     540.7387
     774     543.6699
     775     540.8423
     776     540.4275
     777     536.6973
     778     538.3090
     779     536.7770
     780     534.8911
     781     528.6570
     782     529.7345
     783     530.9246
     784     531.2735
     785     533.6727
     786     529.1369
     787     529.2432
     788     529.5496
     789     528.5992
     790     526.6955
     791     525.6679
     792     527.7684
     793     531.1959
     794     532.0681
     795     534.4331
     796     537.6834
     797     540.8501
     798     539.3352
     799     543.2807
     800     539.7680
     801     543.5463
     802     543.5806
     803     542.6909
     804     542.9130
     805     540.5366
     806     539.5647
     807     535.8426
     808     535.2135
     809     533.5429
     810     537.1964
     811     536.5617
     812     533.3429
     813     530.5608
     814     526.3332
     815     526.2405
     816     526.6654
     817     523.9718
     818     522.2495
     819     521.4045
     820     520.0343
     821     518.1763
     822     516.5998
     823     511.4756
     824     511.0088
     825     510.5474
     826     510.1617
     827     509.9077
     828     508.1947
     829     511.6812
     830     514.9363
     831     514.5282
     832     516.2078
     833     513.1624
     834     517.0058
     835     514.6299
     836     514.8730
     837     516.8432
     838     515.9627
     839     517.7372
     840     514.3821
     841     511.7933
     842     512.7415
     843     511.4803
     844     515.7409
     845     514.3493
     846     514.1071
     847     515.3786
     848     512.8602
     849     513.9868
     850     513.2516
     851     513.5529
     852     514.8724
     853     514.0194
     854     511.7057
     855     513.6313
     856     511.3676
     857     511.6533
     858     511.3786
     859     510.3581
     860     509.1982
     861     509.4218
     862     506.1304
     863     506.2689
     864     506.2061
     865     505.1291
     866     503.7192
     867     503.1981
     868     502.5788
     869     500.9211
     870     498.9491
     871     495.3017
     872     494.1549
     873     494.5878
     874     490.6553
     875     491.5206
     876     492.1852
     877     489.5723
     878     487.1655
     879     488.0283
     880     485.6829
     881     487.6847
     882     487.1745
     883     485.6782
     884     481.1894
     885     479.2897
     886     475.0642
     887     474.5062
     888     474.1497
     889     471.2159
     890     468.1018
     891     469.3709
     892     466.4814
     893     464.1033
     894     461.0866
     895     460.6750
     896     456.5309
     897     457.6631
     898     455.8097
     899     456.9411
     900     458.6067
     901     457.9827
     902     454.6581
     903     454.9362
     904     452.6358
     905     450.6999
     906     452.8055
     907     449.5261
     908     447.2542
     909     444.0406
     910     446.7571
     911     444.1000
     912     448.6532
     913     444.7224
     914     444.0208
     915     437.9953
     916     436.1603
     917     437.6065
     918     435.8076
     919     434.3280
     920     432.4947
     921     433.9085
     922     433.7700
     923     430.9129
     924     432.5994
     925     430.1725
     926     425.0591
     927     426.6530
     928     426.5156
     929     423.6818
     930     423.0968
     931     419.3833
     932     418.9739
     933     420.2443
     934     419.4382
     935     417.0708
     936     414.9014
     937     416.5871
     938     415.9908
     939     414.0256
     940     412.2457
     941     409.3182
     942     404.6457
     943     401.9857
     944     405.6141
     945     402.4593
     946     402.8686
     947     403.5012
     948     404.4799
     949     403.7699
     950     401.9847
     951     400.5274
     952     402.0008
     953     399.4602
     954     397.7472
     955     393.8913
     956     395.2208
     957     397.1744
     958     395.0327
     959     391.4397
     960     389.8571
     961     389.4328
     962     385.8902
     963     385.4737
     964     383.9704
     965     380.9245
     966     381.9704
     967     382.2710
     968     381.9876
     969     381.0729
     970     382.0224
     971     385.2052
     972     384.7337
     973     382.5886
     974     379.4271
     975     381.0881
     976     381.5877
     977     380.3167
     978     379.3626
     979     384.3444
     980     385.4896
     981     387.0385
     982     383.4110
     983     387.6474
     984     392.1880
     985     392.7529
     986     390.9334
     987     392.1801
     988     392.0267
     989     389.3109
     990     388.2855
     991     387.6550
     992     385.0665
     993     385.4963
     994     380.8303
     995     381.6631
     996     381.9239
     997     381.3424
     998     379.6675
     999     381.8583
    1000     382.6867
    1001     380.5713
    1002     377.5943
    1003     379.9546
    1004     384.2465
    1005     387.5042
    1006     387.2386
    1007     384.5200
    1008     384.8644
    1009     384.2566
    1010     384.9454
    1011     387.4190
    1012     387.9760
    1013     391.3922
    1014     391.4115
    1015     391.0893
    1016     385.6437
    1017     385.3082
    1018     380.9131
    1019     383.3607
    1020     384.5397
    1021     387.3019
    1022     386.0327
    1023     386.5822
    1024     386.7548
    1025     383.5312
    1026     381.0875
    1027     381.5834
    1028     381.2207
    1029     379.9715
    1030     381.8556
    1031     382.3953
    1032     381.7438
    1033     381.6689
    1034     376.8627
    1035     374.8437
    1036     375.4259
    1037     373.9551
    1038     370.9003
    1039     373.7502
    1040     369.1300
    1041     368.2841
    1042     367.2266
    1043     365.7780
    1044     366.2804
    1045     365.0496
    1046     364.3403
    1047     362.9510
    1048     358.8084
    1049     358.7549
    1050     359.3829
    1051     357.2870
    1052     357.7523
    1053     356.6588
    1054     354.1458
    1055     353.1343
    1056     351.9196
    1057     354.2740
    1058     352.2353
    1059     350.8742
    1060     349.9836
    1061     347.2391
    1062     345.8185
    1063     343.3765
    1064     342.2724
    1065     341.1677
    1066     339.0783
    1067     343.6586
    1068     339.2267
    1069     339.4686
    1070     342.1549
    1071     342.5050
    1072     341.1211
    1073     341.6487
    1074     342.8875
    1075     345.5745
    1076     344.4907
    1077     343.7131
    1078     346.8834
    1079     346.5535
    1080     344.3474
    1081     343.2839
    1082     340.2078
    1083     338.2964
    1084     337.3278
    1085     337.8940
    1086     335.6094
    1087     340.1593
    1088     340.0106
    1089     336.9903
    1090     340.5586
    1091     340.7262
    1092     344.6134
    1093     343.1025
    1094     342.4253
    1095     343.9156
    1096     344.5542
    1097     343.9779
    1098     342.1605
    1099     346.5266
    1100     347.4807
    1101     347.4344
    1102     345.6044
    1103     347.8235
    1104     348.3178
    1105     349.9815
    1106     352.9960
    1107     353.5523
    1108     354.7631
    1109     355.2530
    1110     357.3958
    1111     352.1502
    1112     352.8758
    1113     351.7121
    1114     353.5432
    1115     354.2442
    1116     355.3398
    1117     354.2550
    1118     350.5391
    1119     350.3647
    1120     349.7726
    1121     349.5351
    1122     348.6660
    1123     346.8192
    1124     339.2167
    1125     342.6417
    1126     341.0533
    1127     341.3310
    1128     340.1790
    1129     337.3613
    1130     337.1202
    1131     336.4372
    1132     337.3363
    1133     338.7754
    1134     336.0874
    1135     338.8154
    1136     339.6185
    1137     342.1612
    1138     345.0284
    1139     347.3871
    1140     347.4207
    1141     349.6585
    1142     350.2644
    1143     350.4387
    1144     353.2124
    1145     351.6268
    1146     350.4795
    1147     352.2422
    1148     350.9139
    1149     350.2530
    1150     352.2483
    1151     351.2651
    1152     353.1726
    1153     354.3374
    1154     354.7572
    1155     356.2253
    1156     357.6140
    1157     357.0881
    1158     357.5449
    1159     359.7885
    1160     361.7688
    1161     364.4311
    1162     366.5587
    1163     369.1457
    1164     371.6515
    1165     374.0926
    1166     375.9700
    1167     380.1353
    1168     382.8617
    1169     385.1898
    1170     385.1791
    1171     385.6293
    1172     385.6002
    1173     389.9796
    1174     393.3407
    1175     394.0904
    1176     394.7025
    1177     391.7902
    1178     391.0771
    1179     388.2624
    1180     389.9068
    1181     389.8669
    1182     391.0936
    1183     393.3511
    1184     389.8379
    1185     388.8447
    1186     387.5899
    1187     383.8929
    1188     384.0861
    1189     382.3983
    1190     384.9683
    1191     383.4967
    1192     383.4680
    1193     383.9562
    1194     383.0483
    1195     383.0554
    1196     384.2088
    1197     382.8356
    1198     381.5498
    1199     382.6040
    1200     385.4260
    1201     385.1607
    1202     381.8611
    1203     380.3311
    1204     382.5741
    1205     379.3274
    1206     380.8051
    1207     379.0347
    1208     374.5520
    1209     376.4332
    1210     374.8334
    1211     375.9559
    1212     377.3052
    1213     372.4839
    1214     369.9898
    1215     372.1598
    1216     372.9281
    1217     373.6535
    1218     374.2759
    1219     371.1949
    1220     371.0669
    1221     371.4938
    1222     368.3712
    1223     367.1708
    1224     368.3333
    1225     368.6043
    1226     369.0259
    1227     368.6006
    1228     367.3924
    1229     365.7899
    1230     364.4359
    1231     363.0144
    1232     360.7008
    1233     360.6984
    1234     359.9519
    1235     360.7633
    1236     361.7617
    1237     363.0578
    1238     364.0738
    1239     366.3768
    1240     366.6612
    1241     370.0328
    1242     366.4833
    1243     367.5758
    1244     364.8463
    1245     366.1370
    1246     366.7096
    1247     365.9094
    1248     365.7682
    1249     365.5440
    1250     364.2616
    1251     364.1003
    1252     362.9061
    1253     361.9308
    1254     361.2933
    1255     362.9473
    1256     361.5317
    1257     360.1012
    1258     359.2268
    1259     360.3913
    1260     361.7477
    1261     364.0337
    1262     364.5469
    1263     360.7932
    1264     364.1201
    1265     367.5881
    1266     365.4652
    1267     364.5273
    1268     360.6017
    1269     357.3394
    1270     359.4191
    1271     355.3597
    1272     354.8019
    1273     356.5014
    1274     361.3704
    1275     360.4983
    1276     361.8901
    1277     359.7772
    1278     359.5318
    1279     355.2898
    1280     356.4208
    1281     356.5374
    1282     354.4341
    1283     350.2640
    1284     350.1773
    1285     348.9242
    1286     347.4308
    1287     348.9203
    1288     345.3336
    1289     343.6435
    1290     342.6379
    1291     341.7526
    1292     341.0293
    1293     338.6458
    1294     337.6830
    1295     336.5065
    1296     339.7892
    1297     339.5429
    1298     337.7839
    1299     335.4058
    1300     334.0188
    1301     333.8829
    1302     334.6747
    1303     334.9940
    1304     333.8942
    1305     335.3070
    1306     334.1665
    1307     336.3543
    1308     336.0419
    1309     336.4029
    1310     336.1363
    1311     333.8258
    1312     330.0394
    1313     331.0936
    1314     328.8110
    1315     328.7920
    1316     328.1547
    1317     326.6502
    1318     328.2627
    1319     328.8373
    1320     328.9451
    1321     329.6655
    1322     330.4470
    1323     327.4489
    1324     328.9014
    1325     326.2748
    1326     325.3542
    1327     326.8286
    1328     326.7742
    1329     327.0979
    1330     326.9641
    1331     323.2445
    1332     324.4056
    1333     323.7812
    1334     322.5079
    1335     323.8411
    1336     324.1880
    1337     325.4673
    1338     323.7928
    1339     325.5352
    1340     325.1505
    1341     324.7433
    1342     325.3877
    1343     326.3998
    1344     327.3746
    1345     324.7741
    1346     325.4637
    1347     327.0320
    1348     325.6357
    1349     324.6935
    1350     322.7112
    1351     322.4741
    1352     316.8819
    1353     316.7676
    1354     313.3394
    1355     313.1863
    1356     312.3722
    1357     314.7559
    1358     316.1011
    1359     315.9851
    1360     318.0100
    1361     317.9816
    1362     314.8070
    1363     320.2067
    1364     318.2295
    1365     319.4286
    1366     321.0148
    1367     321.2058
    1368     320.2534
    1369     320.3893
    1370     316.2198
    1371     314.6877
    1372     310.9689
    1373     311.1670
    1374     307.3458
    1375     307.9330
    1376     306.6474
    1377     307.5222
    1378     304.8008
    1379     305.2807
    1380     302.4621
    1381     302.0064
    1382     301.9682
    1383     301.1637
    1384     301.1693
    1385     302.5607
    1386     301.9806
    1387     300.1701
    1388     300.8604
    1389     298.6559
    1390     295.6692
    1391     292.9743
    1392     294.7813
    1393     288.5384
    1394     286.9796
    1395     280.2320
    1396     278.2744
    1397     275.9255
    1398     271.1639
    1399     266.0042
    1400     262.9633
    1401     261.1803
    1402     260.5009
    1403     260.4141
    1404     259.9164
    1405     256.7292
    1406     258.2748
    1407     257.2608
    1408     259.3145
    1409     255.9795
    1410     257.2801
    1411     256.5524
    1412     254.4004
    1413     254.5671
    1414     256.1384
    1415     255.1411
    1416     256.1911
    1417     256.5647
    1418     254.3537
    1419     254.3315
    1420     256.8002
    1421     256.5487
    1422     256.3082
    1423     257.4452
    1424     255.6988
    1425     257.9140
    1426     256.5814
    1427     257.6699
    1428     257.2431
    1429     255.4800
    1430     252.0889
    1431     252.5315
    1432     251.7390
    1433     250.4333
    1434     251.4956
    1435     254.3789
    1436     253.9495
    1437     259.7451
    1438     261.9411
    1439     264.6060
    1440     264.8448
    1441     265.4335
    1442     263.9891
    1443     268.4811
    1444     267.0237
    1445     268.7414
    1446     267.5202
    1447     267.6972
    1448     269.1224
    1449     267.0511
    1450     267.4227
    1451     269.7508
    1452     273.7333
    1453     270.5204
    1454     270.2192
    1455     268.3133
    1456     266.7104
    1457     262.3994
    1458     266.3882
    1459     264.0472
    1460     263.9070
    1461     263.8377
    1462     262.0003
    1463     261.0341
    1464     263.5580
    1465     260.3657
    1466     259.1667
    1467     260.0161
    1468     256.5857
    1469     260.8978
    1470     258.0563
    1471     257.1120
    1472     257.2076
    1473     254.4047
    1474     254.5284
    1475     248.9572
    1476     248.8609
    1477     248.9301
    1478     246.2750
    1479     243.2854
    1480     243.0604
    1481     245.4559
    1482     247.8624
    1483     248.0595
    1484     250.5340
    1485     245.1326
    1486     248.2252
    1487     245.8723
    1488     241.9271
    1489     237.4951
    1490     237.2992
    1491     235.2510
    1492     233.5400
    1493     229.9233
    1494     231.2836
    1495     232.8319
    1496     234.0608
    1497     232.9728
    1498     231.5061
    1499     233.2481
    1500     229.3579
    1501     228.1909
    1502     224.7873
    1503     222.4401
    1504     222.2049
    1505     217.7301
    1506     215.3354
    1507     211.6389
    1508     212.1160
    1509     211.1210
    1510     209.6629
    1511     204.7212
    1512     207.1918
    1513     205.3758
    1514     201.4542
    1515     201.5016
    1516     197.2445
    1517     194.4345
    1518     193.3760
    1519     194.2050
    1520     196.3473
    1521     196.1368
    1522     193.5298
    1523     191.5567
    1524     190.5059
    1525     186.8342
    1526     185.8223
    1527     185.3672
    1528     185.8417
    1529     181.8942
    1530     177.0913
    1531     175.8149
    1532     176.8683
    1533     175.0195
    1534     173.9522
    1535     172.5778
    1536     175.2766
    1537     179.6502
    1538     181.1071
    1539     177.4670
    1540     179.2103
    1541     181.8178
    1542     185.7130
    1543     186.8581
    1544     185.7843
    1545     185.7901
    1546     185.2962
    1547     186.3289
    1548     185.2340
    1549     181.4941
    1550     183.0311
    1551     181.7919
    1552     186.5393
    1553     189.8045
    1554     189.1843
    1555     190.4299
    1556     193.5687
    1557     194.4041
    1558     192.5868
    1559     195.3927
    1560     193.6940
    1561     199.0648
    1562     198.4396
    1563     197.4902
    1564     198.4023
    1565     198.5309
    1566     199.7409
    1567     195.4221
    1568     195.2049
    1569     193.7133
    1570     195.6422
    1571     196.6185
    1572     198.5189
    1573     196.0102
    1574     198.4271
    1575     200.4494
    1576     197.1308
    1577     199.5114
    1578     199.4462
    1579     203.6276
    1580     204.7172
    1581     208.6418
    1582     210.5752
    1583     208.0405
    1584     210.3754
    1585     210.3348
    1586     208.6369
    1587     210.7050
    1588     213.0577
    1589     217.6503
    1590     224.6978
    1591     229.5615
    1592     231.0734
    1593     229.5831
    1594     233.4235
    1595     235.7231
    1596     236.9063
    1597     238.3947
    1598     242.0384
    1599     244.5014
    1600     245.1213
    1601     239.4379
    1602     241.0227
    1603     237.4615
    1604     237.2290
    1605     232.5459
    1606     231.0096
    1607     235.0708
    1608     232.2505
    1609     233.4727
    1610     232.6390
    1611     235.3672
    1612     236.5921
    1613     237.9042
    1614     238.1827
    1615     238.3909
    1616     240.4314
    1617     246.5582
    1618     247.4624
    1619     244.8822
    1620     243.3727
    1621     246.9155
    1622     247.4762
    1623     247.8276
    1624     252.2057
    1625     253.5860
    1626     256.7931
    1627     260.5878
    1628     256.9819
    1629     254.4291
    1630     260.6365
    1631     260.8030
    1632     257.8375
    1633     252.6956
    1634     251.5142
    1635     245.6434
    1636     246.5590
    1637     240.0875
    1638     239.5016
    1639     239.6955
    1640     238.5555
    1641     239.6802
    1642     237.1444
    1643     238.7037
    1644     238.4756
    1645     238.0318
    1646     235.1138
    1647     234.7619
    1648     233.3470
    1649     229.3673
    1650     227.5736
    1651     221.9058
    1652     221.1254
    1653     217.7404
    1654     215.5773
    1655     212.0626
    1656     209.1522
    1657     205.1381
    1658     201.6867
    1659     204.8314
    1660     205.3078
    1661     205.9003
    1662     208.7620
    1663     211.4695
    1664     214.3625
    1665     211.5723
    1666     212.7687
    1667     216.4959
    1668     217.1878
    1669     217.0248
    1670     219.8507
    1671     215.7557
    1672     217.2260
    1673     214.6862
    1674     215.4910
    1675     215.6117
    1676     216.9546
    1677     214.3023
    1678     213.7751
    1679     210.0114
    1680     205.4114
    1681     199.8899
    1682     200.7010
    1683     199.2020
    1684     202.5081
    1685     201.8568
    1686     201.6852
    1687     200.4213
    1688     199.9512
    1689     194.7617
    1690     195.8349
    1691     192.9162
    1692     189.8419
    1693     190.3582
    1694     188.8508
    1695     190.2932
    1696     192.1592
    1697     190.6545
    1698     190.5916
    1699     191.0356
    1700     190.5604
    1701     189.3635
    1702     190.5783
    1703     188.9194
    1704     189.3719
    1705     189.6501
    1706     190.1133
    1707     190.2616
    1708     189.0350
    1709     186.7368
    1710     186.8193
    1711     187.3482
    1712     188.5400
    1713     186.7775
    1714     183.7123
    1715     180.0768
    1716     180.2003
    1717     177.8130
    1718     176.5793
    1719     174.4618
    1720     173.7360
    1721     177.4782
    1722     174.7647
    1723     175.5167
    1724     175.4818
    1725     175.4011
    1726     178.9267
    1727     180.8554
    1728     181.5585
    1729     186.6665
    1730     186.6432
    1731     183.8824
    1732     185.4137
    1733     184.1216
    1734     184.1316
    1735     181.0574
    1736     182.3920
    1737     183.3470
    1738     183.6538
    1739     180.6385
    1740     179.9979
    1741     179.9241
    1742     180.0324
    1743     178.9946
    1744     174.6514
    1745     174.9315
    1746     175.3076
    1747     174.3672
    1748     179.5793
    1749     177.5721
    1750     175.0048
    1751     173.6865
    1752     173.0743
    1753     170.4025
    1754     167.9587
    1755     165.7071
    1756     165.7819
    1757     166.7599
    1758     168.1527
    1759     165.3508
    1760     163.1934
    1761     161.5475
    1762     163.9329
    1763     162.0593
    1764     164.7072
    1765     164.3654
    1766     162.3284
    1767     162.7068
    1768     164.1491
    1769     161.4022
    1770     166.2282
    1771     164.2119
    1772     162.2553
    1773     162.5467
    1774     162.3379
    1775     163.5719
    1776     160.5330
    1777     159.3780
    1778     159.3726
    1779     161.2330
    1780     162.7895
    1781     161.5691
    1782     159.5192
    1783     166.6366
    1784     163.8178
    1785     163.8116
    1786     162.7595
    1787     162.4019
    1788     160.6003
    1789     159.8201
    1790     162.0658
    1791     161.9501
    1792     163.1940
    1793     165.9508
    1794     169.8083
    1795     168.4616
    1796     167.4180
    1797     169.4616
    1798     170.2321
    1799     164.9399
    1800     167.7023
    1801     168.6018
    1802     169.4509
    1803     166.7974
    1804     167.7529
    1805     168.6820
    1806     167.9564
    1807     164.6807
    1808     163.3484
    1809     159.2263
    1810     158.3235
    1811     153.2838
    1812     151.3638
    1813     150.2814
    1814     148.3289
    1815     147.7884
    1816     150.0928
    1817     151.5537
    1818     151.0516
    1819     152.2404
    1820     151.7924
    1821     153.7773
    1822     155.1688
    1823     151.3143
    1824     154.0309
    1825     155.1839
    1826     159.0967
    1827     155.7340
    1828     158.7184
    1829     161.1931
    1830     160.8220
    1831     163.6182
    1832     167.3945
    1833     172.5717
    1834     172.5698
    1835     172.5072
    1836     174.2640
    1837     176.1692
    1838     175.5216
    1839     179.2586
    1840     174.8874
    1841     173.7470
    1842     172.6244
    1843     170.9162
    1844     172.7940
    1845     171.9722
    1846     170.5291
    1847     171.9891
    1848     174.1537
    1849     175.7556
    1850     175.8094
    1851     178.0288
    1852     176.1733
    1853     178.1743
    1854     174.7051
    1855     173.2439
    1856     173.9391
    1857     173.7068
    1858     173.6339
    1859     168.4519
    1860     173.4670
    1861     171.7232
    1862     171.6070
    1863     175.5218
    1864     177.4425
    1865     176.8532
    1866     172.5662
    1867     174.0134
    1868     172.9246
    1869     168.6037
    1870     164.6943
    1871     165.1967
    1872     167.0777
    1873     170.1406
    1874     170.7090
    1875     171.1753
    1876     172.9395
    1877     174.3179
    1878     176.8420
    1879     179.5085
    1880     178.3703
    1881     177.4366
    1882     179.0327
    1883     179.3027
    1884     182.3310
    1885     180.6500
    1886     181.4439
    1887     188.4915
    1888     190.8436
    1889     193.2811
    1890     191.4459
    1891     194.6937
    1892     193.1168
    1893     198.0720
    1894     201.2834
    1895     203.2028
    1896     203.3258
    1897     202.7343
    1898     205.1453
    1899     208.3560
    1900     208.0339
    1901     207.0435
    1902     206.8614
    1903     202.8694
    1904     201.2101
    1905     197.5865
    1906     195.4133
    1907     190.9124
    1908     191.8249
    1909     186.4888
    1910     181.5528
    1911     176.7823
    1912     170.0538
    1913     166.5413
    1914     163.5625
    1915     158.7772
    1916     158.7740
    1917     153.0241
    1918     149.8624
    1919     145.4400
    1920     145.2983
    1921     145.3632
    1922     143.5049
    1923     142.3771
    1924     144.0039
    1925     140.6387
    1926     137.8140
    1927     138.0253
    1928     133.7065
    1929     131.6561
    1930     133.2760
    1931     132.3404
    1932     131.3949
    1933     134.0149
    1934     133.4264
    1935     133.7663
    1936     136.5261
    1937     134.2754
    1938     137.7342
    1939     140.9601
    1940     142.3483
    1941     144.7622
    1942     141.2194
    1943     143.1638
    1944     139.9419
    1945     140.8020
    1946     145.1358
    1947     146.1573
    1948     146.0597
    1949     149.3097
    1950     147.5646
    1951     147.9403
    1952     148.2296
    1953     153.0682
    1954     154.2076
    1955     149.1455
    1956     151.3116
    1957     150.5816
    1958     152.7216
    1959     155.9729
    1960     156.6209
    1961     156.8063
    1962     160.3358
    1963     162.4302
    1964     164.4595
    1965     163.0197
    1966     165.1331
    1967     167.2122
    1968     166.2848
    1969     164.8213
    1970     163.9276
    1971     163.4257
    1972     165.7331
    1973     164.7459
    1974     169.8005
    1975     166.6430
    1976     161.7507
    1977     161.5724
    1978     162.0157
    1979     162.3151
    1980     165.2567
    1981     167.8578
    1982     167.7883
    1983     164.8176
    1984     166.6659
    1985     165.3009
    1986     165.0815
    1987     169.0522
    1988     167.0005
    1989     164.4853
    1990     163.3658
    1991     168.9895
    1992     168.7458
    1993     172.1716
    1994     172.4974
    1995     169.0300
    1996     171.9353
    1997     174.7548
    1998     177.3150
    1999     177.0878
    2000     171.3939
    2001     169.9955
    2002     167.4093
    2003     165.5045
    2004     167.0971
    2005     169.2624
    2006     168.5098
    2007     170.8715
    2008     173.5827
    2009     172.2922
    2010     171.7041
    2011     166.0000
    2012     165.9744
    2013     167.0483
    2014     164.0946
    2015     161.6628
    2016     161.0299
    2017     157.9921
    2018     161.2830
    2019     164.2636
    2020     165.2560
    2021     159.7416
    2022     157.7924
    2023     159.2087
    2024     162.0085
    2025     162.3913
    2026     163.7225
    2027     163.8724
    2028     160.4669
    2029     161.9098
    2030     161.4592
    2031     157.5130
    2032     158.0404
    2033     156.0674
    2034     154.8128
    2035     155.7640
    2036     158.4375
    2037     158.6503
    2038     160.3906
    2039     163.8608
    2040     161.7701
    2041     164.1218
    2042     162.6610
    2043     159.6923
    2044     157.4327
    2045     159.1405
    2046     156.9946
    2047     159.3341
    2048     158.0952
    2049     153.7554
    2050     151.0469
    2051     149.8649
    2052     145.0888
    2053     146.9907
    2054     146.2480
    2055     141.4169
    2056     140.4366
    2057     140.5282
    2058     139.6829
    2059     135.0459
    2060     136.5617
    2061     140.7918
    2062     140.6536
    2063     140.8809
    2064     145.0176
    2065     144.3153
    2066     146.3569
    2067     145.4757
    2068     148.9754
    2069     153.4025
    2070     153.6223
    2071     160.8179
    2072     158.9947
    2073     159.3465
    2074     162.4778
    2075     165.2887
    2076     168.8131
    2077     170.0648
    2078     172.1841
    2079     171.5712
    2080     168.6715
    2081     166.6096
    2082     164.8639
    2083     163.4191
    2084     161.3025
    2085     159.4978
    2086     152.1651
    2087     150.6307
    2088     146.6212
    2089     143.9749
    2090     143.4395
    2091     144.8611
    2092     143.9684
    2093     146.0298
    2094     143.3107
    2095     140.7874
    2096     138.2012
    2097     137.7127
    2098     136.4649
    2099     138.1355
    2100     139.1014
    2101     139.5482
    2102     138.3201
    2103     138.8318
    2104     136.1907
    2105     137.0090
    2106     141.8380
    2107     139.5969
    2108     140.3491
    2109     138.3724
    2110     138.8561
    2111     138.3225
    2112     137.4539
    2113     136.3811
    2114     131.6379
    2115     135.4263
    2116     134.0018
    2117     131.7850
    2118     135.1779
    2119     136.5936
    2120     136.3963
    2121     138.3318
    2122     140.1604
    2123     136.7000
    2124     137.5102
    2125     138.9774
    2126     141.7541
    2127     145.0915
    2128     143.7576
    2129     145.8115
    2130     147.2814
    2131     149.4231
    2132     147.3506
    2133     147.9136
    2134     152.4218
    2135     150.4337
    2136     149.3115
    2137     146.4305
    2138     145.8625
    2139     143.7858
    2140     145.4519
    2141     148.5472
    2142     149.3094
    2143     151.7256
    2144     151.0059
    2145     148.6274
    2146     145.7448
    2147     147.0172
    2148     147.5288
    2149     143.4318
    2150     150.3508
    2151     145.4962
    2152     142.8243
    2153     146.9057
    2154     144.9491
    2155     142.9573
    2156     142.5748
    2157     142.3173
    2158     141.7406
    2159     139.3528
    2160     138.3570
    2161     139.0403
    2162     138.9465
    2163     136.5185
    2164     134.7604
    2165     131.4141
    2166     132.5430
    2167     135.9906
    2168     134.9439
    2169     134.6381
    2170     134.7817
    2171     132.7662
    2172     129.5360
    2173     130.7339
    2174     135.1614
    2175     137.0282
    2176     131.7910
    2177     131.6953
    2178     125.6466
    2179     129.2355
    2180     127.1870
    2181     125.4436
    2182     130.4464
    2183     131.2568
    2184     132.8890
    2185     136.1792
    2186     139.2061
    2187     141.9845
    2188     142.9479
    2189     145.2185
    2190     144.1632
    2191     145.0443
    2192     148.4168
    2193     150.5361
    2194     154.1414
    2195     150.4547
    2196     149.8952
    2197     149.8405
    2198     149.5380
    2199     146.0711
    2200     150.7528
    2201     147.0050
    2202     143.9753
    2203     142.1572
    2204     137.0722
    2205     132.7510
    2206     134.1972
    2207     133.1877
    2208     130.9609
    2209     128.7422
    2210     128.3379
    2211     128.8412
    2212     123.8742
    2213     116.2621
    2214     112.0884
    2215     109.1815
    2216     109.8061
    2217     109.3811
    2218     106.4682
    2219     105.1573
    2220     104.8594
    2221     106.4335
    2222     111.7164
    2223     113.5429
    2224     114.8739
    2225     115.1330
    2226     116.1665
    2227     114.9458
    2228     119.2905
    2229     117.9254
    2230     118.5121
    2231     120.3810
    2232     118.9711
    2233     121.6353
    2234     122.2388
    2235     115.2875
    2236     113.8685
    2237     115.0705
    2238     113.1448
    2239     112.3042
    2240     115.4655
    2241     116.5466
    2242     117.9882
    2243     119.9198
    2244     120.4755
    2245     123.6295
    2246     127.7450
    2247     127.7520
    2248     130.3473
    2249     130.3712
    2250     129.0974
    2251     131.5053
    2252     130.6007
    2253     130.8883
    2254     130.9545
    2255     130.9284
    2256     132.9811
    2257     131.0077
    2258     131.3029
    2259     130.2082
    2260     131.6342
    2261     128.7163
    2262     128.3730
    2263     128.1110
    2264     130.1841
    2265     132.0199
    2266     129.3743
    2267     127.9796
    2268     127.1532
    2269     124.7079
    2270     125.2455
    2271     123.7237
    2272     121.0142
    2273     120.8167
    2274     119.7234
    2275     119.7542
    2276     121.6321
    2277     122.5406
    2278     122.1590
    2279     124.5815
    2280     128.3424
    2281     132.6037
    2282     133.4654
    2283     133.2879
    2284     135.4443
    2285     137.2370
    2286     133.9763
    2287     133.0271
    2288     134.4650
    2289     132.6629
    2290     133.4372
    2291     130.7232
    2292     133.2271
    2293     133.6979
    2294     135.6115
    2295     136.8882
    2296     136.9978
    2297     140.3397
    2298     141.5351
    2299     142.4770
    2300     143.0515
    2301     144.8045
    2302     144.3587
    2303     145.6702
    2304     146.0941
    2305     142.7081
    2306     143.7946
    2307     142.8946
    2308     143.5810
    2309     140.8644
    2310     140.6507
    2311     144.1493
    2312     142.1507
    2313     144.8317
    2314     142.6244
    2315     142.8956
    2316     143.7106
    2317     146.7090
    2318     143.8785
    2319     146.3118
    2320     145.3800
    2321     143.7850
    2322     141.0273
    2323     139.9379
    2324     135.0127
    2325     135.2099
    2326     131.5640
    2327     129.2788
    2328     130.0835
    2329     126.8603
    2330     129.4302
    2331     127.2230
    2332     130.0106
    2333     128.4100
    2334     130.0408
    2335     129.4221
    2336     130.5303
    2337     131.9442
    2338     133.1905
    2339     135.9725
    2340     136.9787
    2341     139.2731
    2342     139.4487
    2343     142.4826
    2344     144.3351
    2345     147.0541
    2346     148.9582
    2347     154.5137
    2348     153.4950
    2349     155.9828
    2350     156.0534
    2351     156.9151
    2352     158.0647
    2353     159.8430
    2354     159.0600
    2355     162.5582
    2356     162.5432
    2357     162.2937
    2358     164.6722
    2359     165.4014
    2360     165.8441
    2361     165.5185
    2362     165.8849
    2363     165.9988
    2364     164.3697
    2365     162.0635
    2366     164.4791
    2367     164.3419
    2368     168.3888
    2369     169.2127
    2370     173.5225
    2371     172.6857
    2372     170.9035
    2373     174.3010
    2374     175.4736
    2375     176.6880
    2376     179.9927
    2377     181.9574
    2378     182.4230
    2379     184.2724
    2380     185.0739
    2381     187.0664
    2382     187.3159
    2383     187.4537
    2384     185.4062
    2385     180.3540
    2386     179.9781
    2387     179.9555
    2388     177.8443
    2389     176.1019
    2390     177.2086
    2391     174.8229
    2392     172.4336
    2393     171.9166
    2394     169.5209
    2395     168.1828
    2396     167.2829
    2397     170.2838
    2398     169.9114
    2399     170.8071
    2400     170.5435
    2401     169.8299
    2402     170.5055
    2403     172.1529
    2404     170.3324
    2405     171.9570
    2406     177.0198
    2407     174.0925
    2408     168.9206
    2409     167.5233
    2410     170.0506
    2411     172.1586
    2412     173.1104
    2413     173.9446
    2414     172.6718
    2415     175.6132
    2416     175.3840
    2417     175.3478
    2418     171.2097
    2419     178.1918
    2420     178.7718
    2421     179.7106
    2422     180.3503
    2423     181.5404
    2424     185.7537
    2425     186.8681
    2426     190.1799
    2427     186.9439
    2428     187.5705
    2429     185.4020
    2430     186.3260
    2431     184.6998
    2432     184.6382
    2433     181.6797
    2434     184.2413
    2435     186.8044
    2436     187.1978
    2437     189.6543
    2438     185.7877
    2439     189.0029
    2440     187.1772
    2441     187.2017
    2442     188.8857
    2443     186.5073
    2444     183.3045
    2445     181.4440
    2446     179.5739
    2447     182.1406
    2448     180.6554
    2449     177.8979
    2450     179.7851
    2451     177.3441
    2452     177.7862
    2453     180.1944
    2454     174.4345
    2455     172.6081
    2456     174.0098
    2457     173.8062
    2458     168.8869
    2459     169.1943
    2460     165.8045
    2461     165.9456
    2462     170.8424
    2463     172.7222
    2464     176.1422
    2465     177.1765
    2466     179.1949
    2467     177.1688
    2468     176.9493
    2469     176.6134
    2470     178.1254
    2471     181.2554
    2472     181.1543
    2473     184.9646
    2474     186.5684
    2475     189.1822
    2476     182.7396
    2477     183.3452
    2478     184.8983
    2479     186.4800
    2480     184.0928
    2481     182.0593
    2482     180.0721
    2483     180.8844
    2484     181.4278
    2485     181.5873
    2486     179.8251
    2487     181.0848
    2488     178.3676
    2489     181.7792
    2490     179.1477
    2491     177.0437
    2492     178.3947
    2493     172.5251
    2494     169.5412
    2495     168.6869
    2496     170.0454
    2497     168.8218
    2498     164.4298
    2499     163.9203
    2500     160.0301
    2501     156.6655
    2502     156.1268
    2503     157.3441
    2504     157.7015
    2505     156.9378
    2506     154.0064
    2507     150.9855
    2508     148.0329
    2509     142.9883
    2510     143.9065
    2511     142.5806
    2512     139.4041
    2513     137.6647
    2514     136.8102
    2515     135.3689
    2516     134.6730
    2517     134.0270
    2518     132.5517
    2519     127.7798
    2520     126.7808
    2521     127.5935
    2522     126.8483
    2523     126.0727
    2524     123.5888
    2525     121.4152
    2526     122.4235
    2527     121.9334
    2528     122.0341
    2529     122.1897
    2530     124.5185
    2531     124.9876
    2532     127.0463
    2533     129.1530
    2534     130.2585
    2535     128.9726
    2536     127.8466
    2537     129.2730
    2538     131.6783
    2539     131.6747
    2540     134.3494
    2541     133.0430
    2542     136.0068
    2543     134.8985
    2544     136.6072
    2545     138.4326
    2546     141.2176
    2547     143.1621
    2548     143.2209
    2549     147.0066
    2550     148.1778
    2551     148.4082
    2552     151.1900
    2553     150.9896
    2554     155.2391
    2555     151.6986
    2556     150.2109
    2557     149.7203
    2558     147.0737
    2559     148.6557
    2560     147.3369
    2561     146.5572
    2562     143.1991
    2563     140.9563
    2564     139.3525
    2565     137.5139
    2566     136.2668
    2567     131.4275
    2568     128.0903
    2569     123.1942
    2570     124.4401
    2571     124.3125
    2572     124.3769
    2573     123.0612
    2574     123.5244
    2575     119.2979
    2576     119.9367
    2577     124.3723
    2578     118.0297
    2579     121.6161
    2580     118.7778
    2581     120.3556
    2582     123.5677
    2583     120.6116
    2584     119.5858
    2585     124.7752
    2586     121.9124
    2587     121.1661
    2588     123.4205
    2589     126.3665
    2590     126.8224
    2591     128.0094
    2592     124.4731
    2593     126.4442
    2594     128.3003
    2595     125.4930
    2596     127.1636
    2597     124.7245
    2598     125.3418
    2599     127.1995
    2600     126.9292
    2601     125.1643
    2602     125.4192
    2603     125.7784
    2604     125.1766
    2605     125.2285
    2606     126.0723
    2607     127.9875
    2608     129.1090
    2609     130.8098
    2610     132.9269
    2611     131.4210
    2612     129.1238
    2613     127.4052
    2614     127.5082
    2615     130.4858
    2616     126.8604
    2617     129.8415
    2618     131.4441
    2619     125.9137
    2620     127.0632
    2621     127.7561
    2622     127.5528
    2623     124.2677
    2624     125.3794
    2625     123.0929
    2626     126.9714
    2627     128.3296
    2628     127.5194
    2629     128.7957
    2630     124.3990
    2631     125.8843
    2632     124.4976
    2633     121.5963
    2634     125.8380
    2635     123.0478
    2636     118.1886
    2637     117.3631
    2638     110.7388
    2639     108.4239
    2640     105.8502
    2641     107.3745
    2642     107.6879
    2643     105.3945
    2644     107.6368
    2645     106.8491
    2646     107.8674
    2647     107.3307
    2648     103.6396
    2649     103.3313
    2650     104.9674
    2651     103.8031
    2652     106.5304
    2653     102.5426
    2654     103.1204
    2655     102.2740
    2656      98.8480
    2657     101.3886
    2658     104.7168
    2659     100.1979
    2660     102.5096
    2661     107.9496
    2662     104.9139
    2663     108.2679
    2664     105.6513
    2665     110.4334
    2666     108.5468
    2667     109.5523
    2668     116.2517
    2669     114.1468
    2670     113.7261
    2671     112.8474
    2672     111.1010
    2673     110.0085
    2674     107.7961
    2675     107.5999
    2676     105.6147
    2677     106.9398
    2678     106.8870
    2679     104.1488
    2680     108.0738
    2681     105.6567
    2682     103.3902
    2683      99.3005
    2684     101.1552
    2685      99.7177
    2686      99.7269
    2687     101.1232
    2688     100.8948
    2689     104.4077
    2690     106.9217
    2691     107.8944
    2692     100.9069
    2693     102.6189
    2694     106.0472
    2695     105.7625
    2696     101.3803
    2697     102.3010
    2698     107.4377
    2699     106.0657
    2700     107.4635
    2701     103.3834
    2702     103.6352
    2703     103.9956
    2704     104.6401
    2705     101.8159
    2706     104.8151
    2707     107.8032
    2708     110.8656
    2709     113.3750
    2710     109.9768
    2711     110.8818
    2712     118.6955
    2713     115.4310
    2714     118.9852
    2715     122.0383
    2716     123.3225
    2717     123.0876
    2718     119.8768
    2719     120.1990
    2720     116.4365
    2721     118.4115
    2722     116.9592
    2723     116.7224
    2724     121.0551
    2725     117.8785
    2726     121.5549
    2727     126.6116
    2728     129.8581
    2729     127.3549
    2730     125.7842
    2731     125.9467
    2732     124.7724
    2733     125.8439
    2734     125.3890
    2735     124.1670
    2736     126.7569
    2737     126.9117
    2738     129.8978
    2739     133.7109
    2740     137.1498
    2741     140.1343
    2742     138.0021
    2743     134.9629
    2744     133.8681
    2745     137.5094
    2746     134.0698
    2747     133.6462
    2748     137.2755
    2749     132.9384
    2750     134.1657
    2751     134.9404
    2752     136.8796
    2753     138.2803
    2754     137.7438
    2755     137.1861
    2756     134.7440
    2757     131.4923
    2758     132.3740
    2759     135.2901
    2760     136.7579
    2761     136.7570
    2762     133.4744
    2763     139.9659
    2764     137.4621
    2765     136.9223
    2766     136.4484
    2767     140.3527
    2768     138.6598
    2769     138.6089
    2770     138.1860
    2771     141.7048
    2772     143.1057
    2773     145.7954
    2774     144.8829
    2775     141.5996
    2776     141.3863
    2777     139.2069
    2778     143.7861
    2779     137.3158
    2780     139.6746
    2781     137.9881
    2782     132.8264
    2783     134.3440
    2784     131.3737
    2785     129.1541
    2786     124.5664
    2787     126.8795
    2788     129.8951
    2789     129.1062
    2790     127.8875
    2791     123.7845
    2792     128.3179
    2793     128.0276
    2794     129.0423
    2795     128.5152
    2796     125.6377
    2797     121.3704
    2798     121.3546
    2799     122.7934
    2800     119.3027
    2801     121.3456
    2802     123.7993
    2803     122.6115
    2804     124.8320
    2805     124.7658
    2806     127.7678
    2807     129.9639
    2808     128.5411
    2809     128.2037
    2810     125.5632
    2811     127.7238
    2812     127.5540
    2813     128.9928
    2814     130.3165
    2815     131.3448
    2816     131.9899
    2817     135.3144
    2818     134.8711
    2819     140.0386
    2820     137.8749
    2821     139.5861
    2822     135.9815
    2823     135.3048
    2824     133.0862
    2825     130.8244
    2826     130.5252
    2827     133.1524
    2828     136.7743
    2829     135.2369
    2830     133.9345
    2831     132.1157
    2832     128.3251
    2833     123.7673
    2834     125.0001
    2835     120.6034
    2836     122.3952
    2837     119.7638
    2838     123.2806
    2839     116.3079
    2840     115.2722
    2841     114.9089
    2842     109.8788
    2843     109.7314
    2844     113.4077
    2845     108.6055
    2846     105.9418
    2847     102.5998
    2848     102.4047
    2849      99.8239
    2850      98.2723
    2851      95.1252
    2852      98.6851
    2853      99.0500
    2854     100.2396
    2855      95.7839
    2856      97.7518
    2857      99.6459
    2858      99.2856
    2859     100.6997
    2860      98.6775
    2861      98.8120
    2862      99.4167
    2863      97.9038
    2864      96.2564
    2865      95.9488
    2866      95.1348
    2867      89.2181
    2868      90.9435
    2869      91.3485
    2870      88.5416
    2871      83.2111
    2872      78.9662
    2873      76.8062
    2874      81.6669
    2875      78.4279
    2876      79.6634
    2877      85.9540
    2878      93.1282
    2879      92.1335
    2880      94.3364
    2881      91.8184
    2882      92.1191
    2883      95.3508
    2884      96.2136
    2885      97.8889
    2886     104.5272
    2887     106.9945
    2888     106.8434
    2889     110.2548
    2890     113.1096
    2891     113.7921
    2892     114.5101
    2893     118.7927
    2894     114.5890
    2895     113.8554
    2896     119.5502
    2897     119.1680
    2898     117.2497
    2899     123.2505
    2900     119.2366
    2901     115.0511
    2902     115.5996
    2903     118.4283
    2904     119.3087
    2905     117.4144
    2906     115.6997
    2907     118.7459
    2908     120.4167
    2909     123.3678
    2910     123.6741
    2911     122.1232
    2912     121.7405
    2913     121.1261
    2914     126.0353
    2915     127.6016
    2916     128.8014
    2917     134.8238
    2918     137.2469
    2919     143.3525
    2920     141.5039
    2921     144.0730
    2922     149.3469
    2923     152.4984
    2924     149.0618
    2925     147.9279
    2926     144.8463
    2927     140.6040
    2928     140.5960
    2929     141.7457
    2930     133.6348
    2931     135.0804
    2932     133.8574
    2933     133.4540
    2934     138.3711
    2935     136.3806
    2936     133.1384
    2937     128.0153
    2938     130.8689
    2939     129.8936
    2940     131.3811
    2941     127.1989
    2942     127.5174
    2943     128.7340
    2944     130.0868
    2945     127.0884
    2946     127.3710
    2947     122.5667
    2948     124.0819
    2949     120.4724
    2950     119.4590
    2951     120.1962
    2952     120.8899
    2953     118.1099
    2954     118.1514
    2955     118.0456
    2956     117.3640
    2957     120.8130
    2958     121.4500
    2959     123.9827
    2960     124.5549
    2961     127.5676
    2962     129.7000
    2963     133.6638
    2964     132.8617
    2965     133.7133
    2966     132.2604
    2967     130.3247
    2968     128.5714
    2969     128.5320
    2970     132.0682
    2971     130.5204
    2972     129.4744
    2973     125.8017
    2974     124.1259
    2975     119.7954
    2976     117.1954
    2977     115.0925
    2978     116.7150
    2979     120.0799
    2980     123.4207
    2981     124.0372
    2982     125.0820
    2983     125.3903
    2984     124.4000
    2985     123.4000
    2986     122.7774
    2987     120.7896
    2988     123.6460
    2989     125.9196
    2990     124.1208
    2991     125.7715
    2992     124.6680
    2993     122.9502
    2994     122.2662
    2995     124.8418
    2996     124.5358
    2997     124.8386
    2998     119.3831
    2999     118.1206
    3000     112.6997
    3001     114.2415
    3002     113.8324
    3003     113.7815
    3004     115.2502
    3005     115.8703
    3006     109.9095
    3007     110.0113
    3008     108.3771
    3009     104.0902
    3010     107.4337
    3011     109.6666
    3012     111.7517
    3013     113.6464
    3014     112.0067
    3015     111.4883
    3016     109.0481
    3017     105.6861
    3018     107.3568
    3019     103.7095
    3020     101.7748
    3021     101.9736
    3022     103.5070
    3023     104.3322
    3024     109.6396
    3025     105.9647
    3026     108.2284
    3027     104.9198
    3028     106.8484
    3029     106.4997
    3030     102.2820
    3031     101.9097
    3032     103.4905
    3033     106.6796
    3034     105.3609
    3035     107.4874
    3036     108.3330
    3037     110.7017
    3038     109.1171
    3039     111.2890
    3040     109.2750
    3041     112.4529
    3042     119.3353
    3043     117.8626
    3044     119.0450
    3045     119.6095
    3046     122.5215
    3047     120.7628
    3048     123.8893
    3049     125.1303
    3050     125.3265
    3051     125.0079
    3052     125.5062
    3053     122.4399
    3054     121.2081
    3055     120.1412
    3056     121.4005
    3057     118.3208
    3058     114.6650
    3059     114.2407
    3060     119.5412
    3061     119.8234
    3062     120.5806
    3063     123.0360
    3064     127.2522
    3065     123.1745
    3066     124.0366
    3067     127.6895
    3068     130.4470
    3069     130.6533
    3070     124.9896
    3071     125.6604
    3072     120.9020
    3073     119.4588
    3074     118.4961
    3075     122.3191
    3076     125.1272
    3077     126.1557
    3078     126.5702
    3079     130.2386
    3080     135.2268
    3081     131.7297
    3082     132.6314
    3083     131.3466
    3084     135.4066
    3085     131.4473
    3086     133.8766
    3087     135.2825
    3088     136.7650
    3089     135.4294
    3090     136.4266
    3091     138.0872
    3092     139.1082
    3093     143.0464
    3094     139.4241
    3095     140.4844
    3096     135.7086
    3097     138.1021
    3098     135.8714
    3099     140.2140
    3100     134.8126
    3101     138.2573
    3102     128.9703
    3103     126.9640
    3104     124.8113
    3105     120.5317
    3106     123.5937
    3107     121.7571
    3108     122.3489
    3109     123.6491
    3110     121.1470
    3111     121.1368
    3112     120.7132
    3113     119.8925
    3114     124.6626
    3115     129.2309
    3116     129.4024
    3117     131.0527
    3118     130.5904
    3119     133.7357
    3120     129.4608
    3121     130.8778
    3122     127.1432
    3123     128.0234
    3124     130.0480
    3125     129.3160
    3126     129.1648
    3127     127.3042
    3128     126.0263
    3129     129.8689
    3130     129.4289
    3131     129.8040
    3132     123.3716
    3133     121.7397
    3134     128.1428
    3135     124.1370
    3136     119.8211
    3137     120.1701
    3138     118.2950
    3139     114.0293
    3140     111.8051
    3141     109.0667
    3142     104.4283
    3143     102.7036
    3144     107.0713
    3145     108.7853
    3146     105.0769
    3147     106.2809
    3148     105.2632
    3149     102.8643
    3150     105.6374
    3151     105.7903
    3152     103.3825
    3153     101.0409
    3154      99.1136
    3155      98.3717
    3156      95.8217
    3157      98.6720
    3158     100.4015
    3159     102.1674
    3160     105.9138
    3161     103.7323
    3162     104.7959
    3163     107.2712
    3164     107.9978
    3165     107.0497
    3166     109.9053
    3167     105.2589
    3168     107.3481
    3169     105.6609
    3170     108.7377
    3171     106.5194
    3172     102.9619
    3173      99.7796
    3174      95.7022
    3175      92.9017
    3176      92.1747
    3177      89.9819
    3178      88.7247
    3179      88.8459
    3180      87.6422
    3181      87.1958
    3182      85.6391
    3183      84.2356
    3184      80.3099
    3185      80.7065
    3186      80.4227
    3187      78.9507
    3188      80.0402
    3189      77.8686
    3190      76.0656
    3191      74.6745
    3192      77.8342
    3193      78.1815
    3194      81.7025
    3195      81.4371
    3196      85.8817
    3197      88.5235
    3198      88.6262
    3199      91.9682
    3200      90.0067
    3201     101.6855
    3202     103.0741
    3203     105.8617
    3204     113.2641
    3205     121.2079
    3206     119.9264
    3207     119.7450
    3208     118.0877
    3209     111.4765
    3210     109.1527
    3211     113.4024
    3212     112.5456
    3213     108.0292
    3214     108.9438
    3215     105.4134
    3216     105.9796
    3217     109.4313
    3218     115.7805
    3219     117.1775
    3220     119.1685
    3221     121.7926
    3222     120.8059
    3223     123.7399
    3224     121.6185
    3225     118.2931
    3226     117.8954
    3227     121.0168
    3228     122.6126
    3229     128.0614
    3230     126.3861
    3231     129.5309
    3232     128.4429
    3233     133.6560
    3234     135.1147
    3235     134.5350
    3236     136.6051
    3237     138.8727
    3238     141.1191
    3239     145.4249
    3240     150.3247
    3241     149.7458
    3242     153.0300
    3243     154.2790
    3244     153.9654
    3245     153.2505
    3246     153.4691
    3247     151.2481
    3248     152.7810
    3249     153.9404
    3250     151.0454
    3251     151.6643
    3252     151.4902
    3253     151.5314
    3254     148.9676
    3255     148.8443
    3256     150.5957
    3257     152.7232
    3258     151.3833
    3259     150.9657
    3260     153.8373
    3261     153.4470
    3262     154.9081
    3263     153.5695
    3264     153.2491
    3265     154.1040
    3266     156.1049
    3267     157.7696
    3268     153.1246
    3269     152.7581
    3270     152.1016
    3271     150.9595
    3272     147.2289
    3273     148.9500
    3274     148.2661
    3275     142.3247
    3276     138.9657
    3277     137.0884
    3278     136.9339
    3279     138.3067
    3280     135.1145
    3281     135.7652
    3282     132.4087
    3283     130.1330
    3284     125.9314
    3285     126.2358
    3286     121.9992
    3287     123.3996
    3288     121.1725
    3289     120.5945
    3290     121.7832
    3291     121.1953
    3292     122.6151
    3293     122.4562
    3294     121.0313
    3295     119.0657
    3296     121.0291
    3297     120.7355
    3298     123.3250
    3299     125.6549
    3300     128.1692
    3301     126.5064
    3302     126.6937
    3303     122.6633
    3304     124.1800
    3305     124.1322
    3306     123.4091
    3307     122.4409
    3308     123.3382
    3309     120.3077
    3310     119.0967
    3311     123.0511
    3312     121.0805
    3313     123.3170
    3314     123.6473
    3315     123.4666
    3316     123.3355
    3317     125.8057
    3318     128.1631
    3319     131.6409
    3320     132.9443
    3321     140.9918
    3322     139.1009
    3323     139.9995
    3324     141.1921
    3325     143.3101
    3326     142.6185
    3327     144.2037
    3328     145.5727
    3329     145.6645
    3330     144.7076
    3331     149.4527
    3332     145.7889
    3333     143.6823
    3334     144.9016
    3335     144.2780
    3336     139.5736
    3337     133.2459
    3338     131.0781
    3339     131.1748
    3340     128.9519
    3341     127.9516
    3342     128.3248
    3343     124.2745
    3344     129.3866
    3345     129.4656
    3346     129.4207
    3347     132.2136
    3348     136.5689
    3349     136.0262
    3350     136.4925
    3351     138.5990
    3352     139.3437
    3353     138.9798
    3354     140.6077
    3355     137.8661
    3356     141.4163
    3357     138.0696
    3358     138.9008
    3359     139.1430
    3360     141.5559
    3361     142.4395
    3362     141.3277
    3363     146.5676
    3364     149.2211
    3365     153.4305
    3366     150.4197
    3367     153.5005
    3368     153.2363
    3369     159.2171
    3370     162.9710
    3371     164.8371
    3372     163.8318
    3373     164.5583
    3374     163.4387
    3375     163.3727
    3376     167.3079
    3377     168.2457
    3378     165.7476
    3379     170.2093
    3380     168.7796
    3381     172.8513
    3382     168.3400
    3383     169.3921
    3384     173.4201
    3385     170.1044
    3386     166.2605
    3387     165.4245
    3388     168.2845
    3389     165.9146
    3390     168.3441
    3391     169.0174
    3392     171.2056
    3393     174.1845
    3394     174.3287
    3395     174.6583
    3396     177.8690
    3397     175.1011
    3398     177.2845
    3399     179.3667
    3400     179.3637
    3401     179.1858
    3402     179.2156
    3403     177.4630
    3404     177.1652
    3405     174.0974
    3406     173.9549
    3407     177.9607
    3408     179.0267
    3409     187.7223
    3410     188.2958
    3411     187.3072
    3412     187.3222
    3413     190.8973
    3414     190.5123
    3415     188.1366
    3416     190.5214
    3417     183.5720
    3418     189.8989
    3419     190.9847
    3420     194.5597
    3421     192.8151
    3422     194.4921
    3423     194.5021
    3424     190.1324
    3425     186.1591
    3426     184.4951
    3427     179.3750
    3428     176.7841
    3429     182.5941
    3430     178.1725
    3431     180.2093
    3432     180.2576
    3433     177.9380
    3434     179.9177
    3435     179.2605
    3436     181.7767
    3437     179.5933
    3438     182.1953
    3439     182.4029
    3440     180.0226
    3441     177.2111
    3442     176.3168
    3443     175.3337
    3444     173.6123
    3445     175.9754
    3446     174.0190
    3447     172.8357
    3448     177.4094
    3449     180.6959
    3450     183.2945
    3451     182.8736
    3452     183.8438
    3453     185.1788
    3454     189.3863
    3455     194.3670
    3456     194.3519
    3457     200.3185
    3458     206.1256
    3459     207.2594
    3460     204.3261
    3461     210.2125
    3462     213.1688
    3463     215.7448
    3464     219.0819
    3465     225.5688
    3466     222.3661
    3467     224.7421
    3468     225.0768
    3469     228.0877
    3470     226.2795
    3471     223.9957
    3472     224.4258
    3473     224.7894
    3474     225.3053
    3475     226.3031
    3476     222.5132
    3477     220.8646
    3478     221.5612
    3479     221.6294
    3480     217.7200
    3481     223.1354
    3482     224.7398
    3483     220.1210
    3484     216.7244
    3485     214.9021
    3486     215.7492
    3487     217.4501
    3488     215.9018
    3489     217.4089
    3490     217.3627
    3491     221.8923
    3492     217.4370
    3493     214.4068
    3494     214.1734
    3495     215.5822
    3496     214.5399
    3497     216.0555
    3498     217.4004
    3499     218.0155
    3500     216.2830
    3501     213.6908
    3502     216.7142
    3503     216.2039
    3504     212.9122
    3505     216.1973
    3506     213.7988
    3507     213.2372
    3508     217.9822
    3509     218.9466
    3510     216.5890
    3511     220.2911
    3512     217.5581
    3513     219.0489
    3514     221.3129
    3515     219.6507
    3516     213.8554
    3517     217.7916
    3518     217.2498
    3519     215.1630
    3520     215.4397
    3521     216.1532
    3522     220.5502
    3523     220.8820
    3524     225.7389
    3525     228.0927
    3526     225.8803
    3527     230.2598
    3528     233.4130
    3529     237.0690
    3530     237.9597
    3531     237.7249
    3532     241.1609
    3533     238.7399
    3534     231.4017
    3535     235.1898
    3536     233.4826
    3537     234.6274
    3538     233.0358
    3539     233.2387
    3540     230.4857
    3541     230.1862
    3542     231.7087
    3543     227.0655
    3544     227.2517
    3545     227.2164
    3546     224.0026
    3547     225.0085
    3548     225.6116
    3549     228.9722
    3550     228.4677
    3551     230.6222
    3552     229.0877
    3553     227.7558
    3554     227.4782
    3555     230.8861
    3556     227.6968
    3557     226.4108
    3558     222.8790
    3559     223.8310
    3560     220.8567
    3561     218.8776
    3562     217.6939
    3563     216.3460
    3564     218.5470
    3565     212.8538
    3566     210.8824
    3567     210.3197
    3568     208.4169
    3569     205.1526
    3570     208.2106
    3571     207.5011
    3572     206.8063
    3573     209.4100
    3574     210.5240
    3575     209.5944
    3576     208.3000
    3577     205.9018
    3578     206.1603
    3579     212.0958
    3580     210.1386
    3581     210.1584
    3582     210.4493
    3583     209.3498
    3584     212.0737
    3585     208.3985
    3586     207.4294
    3587     201.9294
    3588     200.5513
    3589     200.0592
    3590     199.5641
    3591     198.9613
    3592     196.9561
    3593     196.6784
    3594     194.7487
    3595     193.0903
    3596     193.6747
    3597     192.7757
    3598     191.6878
    3599     192.5227
    3600     187.5769
    3601     189.4267
    3602     188.1995
    3603     184.6556
    3604     181.2941
    3605     182.4540
    3606     180.5465
    3607     176.0584
    3608     176.9561
    3609     176.7320
    3610     173.2859
    3611     175.4359
    3612     172.7790
    3613     175.1425
    3614     173.8585
    3615     178.0178
    3616     176.3824
    3617     178.4086
    3618     178.5151
    3619     181.0939
    3620     183.0747
    3621     188.7758
    3622     190.7800
    3623     189.8355
    3624     194.3772
    3625     193.4933
    3626     192.4092
    3627     197.2574
    3628     203.8840
    3629     211.1503
    3630     211.2064
    3631     215.7130
    3632     220.4301
    3633     220.8360
    3634     222.4745
    3635     220.0513
    3636     215.3701
    3637     212.4416
    3638     210.2136
    3639     212.4584
    3640     212.7947
    3641     209.7604
    3642     215.5427
    3643     214.8984
    3644     218.1345
    3645     218.4349
    3646     219.3464
    3647     219.6826
    3648     218.2807
    3649     216.9561
    3650     213.8894
    3651     211.3370
    3652     210.0409
    3653     208.3267
    3654     210.2172
    3655     208.1813
    3656     205.8378
    3657     205.4743
    3658     199.9774
    3659     204.5957
    3660     206.7236
    3661     209.3782
    3662     209.8474
    3663     207.7469
    3664     207.9494
    3665     207.9363
    3666     206.3751
    3667     203.9243
    3668     203.1045
    3669     198.2129
    3670     194.3461
    3671     196.2239
    3672     191.8837
    3673     191.9205
    3674     190.0631
    3675     191.3389
    3676     197.8214
    3677     194.9826
    3678     194.4499
    3679     198.7922
    3680     201.3854
    3681     200.6912
    3682     196.6877
    3683     198.0667
    3684     198.6385
    3685     195.2741
    3686     194.9303
    3687     193.8389
    3688     192.3227
    3689     193.3829
    3690     195.9636
    3691     196.4758
    3692     200.9155
    3693     203.8291
    3694     201.3946
    3695     202.8093
    3696     202.5434
    3697     201.8605
    3698     199.0631
    3699     198.8221
    3700     194.5698
    3701     194.5530
    3702     199.1232
    3703     198.3248
    3704     198.1265
    3705     195.8391
    3706     189.7783
    3707     187.1955
    3708     184.0747
    3709     184.6974
    3710     180.5742
    3711     178.6765
    3712     175.1356
    3713     170.7942
    3714     175.8372
    3715     177.5076
    3716     172.9576
    3717     170.5672
    3718     175.5890
    3719     171.4595
    3720     167.2159
    3721     168.2351
    3722     169.1086
    3723     165.9203
    3724     169.7177
    3725     165.8409
    3726     167.1482
    3727     163.1201
    3728     167.4047
    3729     166.0008
    3730     166.7619
    3731     166.5915
    3732     168.5033
    3733     165.1037
    3734     166.0209
    3735     164.0753
    3736     163.9153
    3737     165.1103
    3738     166.4321
    3739     163.3322
    3740     169.5404
    3741     172.0739
    3742     176.3605
    3743     176.3649
    3744     180.5390
    3745     183.1737
    3746     185.1459
    3747     186.9798
    3748     189.2851
    3749     188.3855
    3750     190.0607
    3751     187.8620
    3752     183.1864
    3753     180.5841
    3754     184.0811
    3755     182.8604
    3756     183.1539
    3757     181.7266
    3758     184.1579
    3759     187.5098
    3760     189.0812
    3761     186.8865
    3762     187.1048
    3763     184.7406
    3764     184.2434
    3765     189.0594
    3766     188.2674
    3767     192.1162
    3768     186.3052
    3769     186.4616
    3770     185.8493
    3771     185.2407
    3772     181.9365
    3773     179.4629
    3774     178.8750
    3775     174.7939
    3776     176.9027
    3777     173.9211
    3778     179.4834
    3779     179.4468
    3780     173.9832
    3781     174.0921
    3782     175.3438
    3783     179.0876
    3784     176.4512
    3785     170.7337
    3786     168.5407
    3787     163.0123
    3788     162.1667
    3789     162.9226
    3790     159.8250
    3791     158.6016
    3792     159.5324
    3793     162.7461
    3794     160.7777
    3795     161.0704
    3796     160.2554
    3797     157.0769
    3798     158.4868
    3799     153.8448
    3800     151.8235
    3801     152.3201
    3802     151.1261
    3803     149.4333
    3804     148.4098
    3805     146.8495
    3806     148.5929
    3807     151.0237
    3808     149.9514
    3809     150.7900
    3810     150.2699
    3811     149.8439
    3812     150.5559
    3813     147.4777
    3814     153.3630
    3815     149.0884
    3816     146.3029
    3817     149.1641
    3818     145.3935
    3819     144.5301
    3820     143.3312
    3821     144.4092
    3822     142.9150
    3823     146.7276
    3824     145.0796
    3825     144.3009
    3826     145.6943
    3827     142.8142
    3828     144.4656
    3829     142.8312
    3830     143.9455
    3831     147.5788
    3832     146.0023
    3833     143.6512
    3834     148.0636
    3835     149.1222
    3836     145.9087
    3837     148.4843
    3838     152.1625
    3839     152.1733
    3840     157.4358
    3841     156.6532
    3842     161.8473
    3843     162.9941
    3844     162.8871
    3845     164.1821
    3846     162.3398
    3847     161.2961
    3848     159.8863
    3849     157.4141
    3850     156.7979
    3851     153.2863
    3852     153.0349
    3853     153.6076
    3854     156.1606
    3855     156.2686
    3856     157.0667
    3857     154.3253
    3858     147.3207
    3859     144.8395
    3860     143.5464
    3861     144.7328
    3862     141.7313
    3863     140.5542
    3864     135.6216
    3865     133.4338
    3866     135.5016
    3867     129.0050
    3868     130.8111
    3869     130.0335
    3870     131.0900
    3871     132.4349
    3872     130.7527
    3873     130.3797
    3874     126.8282
    3875     124.7043
    3876     126.6299
    3877     125.6037
    3878     128.7174
    3879     130.1893
    3880     132.0792
    3881     131.4282
    3882     132.1476
    3883     136.9467
    3884     137.0923
    3885     134.5218
    3886     130.1083
    3887     128.4861
    3888     132.1104
    3889     130.2667
    3890     132.1541
    3891     131.8599
    3892     134.3907
    3893     138.3063
    3894     132.9502
    3895     133.2773
    3896     131.8536
    3897     132.4690
    3898     129.6215
    3899     130.2822
    3900     126.5942
    3901     124.5961
    3902     128.3409
    3903     129.0788
    3904     129.5586
    3905     130.2136
    3906     133.6448
    3907     132.8489
    3908     135.1373
    3909     133.0875
    3910     133.3044
    3911     134.9870
    3912     129.5380
    3913     133.2728
    3914     134.1891
    3915     133.2259
    3916     137.8019
    3917     141.7668
    3918     142.0837
    3919     141.5164
    3920     141.6814
    3921     148.1722
    3922     154.0389
    3923     152.5757
    3924     151.8308
    3925     152.5952
    3926     153.6965
    3927     152.5517
    3928     152.0961
    3929     152.4966
    3930     154.2357
    3931     150.5181
    3932     152.0972
    3933     154.0750
    3934     151.6353
    3935     148.3388
    3936     148.9755
    3937     147.3280
    3938     147.2647
    3939     146.3607
    3940     148.8146
    3941     147.3800
    3942     150.5971
    3943     149.1743
    3944     153.9348
    3945     155.5377
    3946     151.8418
    3947     150.1825
    3948     150.8291
    3949     152.1269
    3950     153.5277
    3951     159.8279
    3952     158.7833
    3953     157.0037
    3954     158.4357
    3955     154.1088
    3956     155.8364
    3957     156.5395
    3958     159.3864
    3959     162.4516
    3960     159.9935
    3961     158.8685
    3962     158.7341
    3963     161.4770
    3964     161.9186
    3965     161.1867
    3966     159.4662
    3967     157.0670
    3968     156.4504
    3969     155.2579
    3970     153.9555
    3971     150.8488
    3972     148.7805
    3973     147.6163
    3974     146.3877
    3975     144.3857
    3976     144.3341
    3977     146.5478
    3978     146.8304
    3979     147.8352
    3980     150.9801
    3981     150.2848
    3982     149.6837
    3983     145.1412
    3984     146.1334
    3985     142.5337
    3986     141.9347
    3987     137.5163
    3988     138.8700
    3989     139.3536
    3990     142.8926
    3991     143.9876
    3992     145.1815
    3993     147.5101
    3994     143.5606
    3995     137.9270
    3996     136.7355
    3997     136.0527
    3998     138.8525
    3999     138.3256
    4000     139.4566
    4001     138.4489
    4002     139.6270
    4003     140.6724
    4004     142.0493
    4005     138.1474
    4006     142.0749
    4007     141.2280
    4008     139.8462
    4009     142.3680
    4010     136.6946
    4011     138.2656
    4012     138.5584
    4013     139.4391
    4014     135.7212
    4015     137.6329
    4016     134.5450
    4017     128.8879
    4018     127.0711
    4019     127.7569
    4020     127.0889
    4021     131.5371
    4022     128.6846
    4023     129.5365
    4024     129.0399
    4025     127.0322
    4026     127.8690
    4027     128.4311
    4028     124.0991
    4029     128.5219
    4030     126.5964
    4031     123.9981
    4032     124.6886
    4033     118.7329
    4034     119.1272
    4035     121.0580
    4036     117.7075
    4037     120.3404
    4038     123.5031
    4039     121.9844
    4040     120.4500
    4041     124.5149
    4042     126.0445
    4043     127.9368
    4044     127.3020
    4045     127.6005
    4046     129.1949
    4047     130.9738
    4048     133.6277
    4049     134.3837
    4050     140.3115
    4051     140.3906
    4052     143.8654
    4053     143.3566
    4054     140.7382
    4055     143.7153
    4056     147.3988
    4057     147.4282
    4058     152.0416
    4059     151.6504
    4060     153.9348
    4061     154.8009
    4062     157.5720
    4063     160.0111
    4064     161.0791
    4065     160.4600
    4066     163.5823
    4067     165.3882
    4068     169.1849
    4069     169.8188
    4070     172.9236
    4071     173.1980
    4072     171.5146
    4073     174.9989
    4074     173.9462
    4075     173.1389
    4076     174.0243
    4077     175.1782
    4078     178.4564
    4079     181.9397
    4080     178.3304
    4081     176.4675
    4082     177.9345
    4083     178.9783
    4084     176.8228
    4085     178.0953
    4086     177.3973
    4087     176.3827
    4088     175.6166
    4089     174.2682
    4090     174.0510
    4091     173.8200
    4092     175.3656
    4093     173.4796
    4094     173.1774
    4095     174.4096
    4096     173.9674
    4097     174.5727
    4098     175.7728
    4099     175.3288
    4100     173.1273
    4101     171.5986
    4102     168.9313
    4103     172.1759
    4104     172.5906
    4105     171.7416
    4106     171.7898
    4107     172.0112
    4108     172.7328
    4109     168.8889
    4110     166.8852
    4111     166.6278
    4112     161.2615
    4113     162.3113
    4114     157.5871
    4115     157.0531
    4116     154.5749
    4117     153.6738
    4118     155.1746
    4119     156.6969
    4120     155.0249
    4121     155.6867
    4122     154.6080
    4123     156.0308
    4124     158.6007
    4125     158.6005
    4126     157.4210
    4127     158.3803
    4128     160.6760
    4129     160.4189
    4130     161.6154
    4131     161.7230
    4132     157.2280
    4133     157.0571
    4134     156.8724
    4135     156.4066
    4136     158.1634
    4137     156.2115
    4138     152.5664
    4139     153.6221
    4140     150.9913
    4141     146.9708
    4142     147.6287
    4143     141.9084
    4144     142.1894
    4145     139.7964
    4146     138.0581
    4147     132.9779
    4148     133.2250
    4149     130.8223
    4150     129.9076
    4151     130.2108
    4152     129.0472
    4153     131.6778
    4154     135.0072
    4155     134.0658
    4156     133.1138
    4157     132.8631
    4158     132.3771
    4159     129.6428
    4160     125.1312
    4161     127.3174
    4162     126.2940
    4163     127.1715
    4164     129.0819
    4165     132.2699
    4166     128.2070
    4167     131.0677
    4168     136.1113
    4169     131.7984
    4170     128.2479
    4171     134.7430
    4172     133.6001
    4173     136.2246
    4174     131.4357
    4175     129.3106
    4176     129.6220
    4177     126.1106
    4178     125.0674
    4179     121.1942
    4180     122.1843
    4181     116.3921
    4182     107.9347
    4183     107.2612
    4184     107.1810
    4185     101.6136
    4186      94.6683
    4187      92.1402
    4188      85.8194
    4189      85.0996
    4190      84.0904
    4191      85.1336
    4192      84.9121
    4193      86.1486
    4194      87.5977
    4195      90.1114
    4196      92.9755
    4197      95.1868
    4198      98.8945
    4199     102.4915
    4200     103.9372
    4201     104.8604
    4202     100.9781
    4203     103.1182
    4204      98.8790
    4205      98.0382
    4206      96.3227
    4207      98.7281
    4208      94.6930
    4209      97.7459
    4210     102.6571
    4211     102.3025
    4212     105.7602
    4213     112.3993
    4214     116.4936
    4215     117.4653
    4216     120.9711
    4217     122.0970
    4218     118.2883
    4219     117.7679
    4220     114.6739
    4221     114.3914
    4222     112.8822
    4223     111.4835
    4224     108.7666
    4225     110.1175
    4226     108.7144
    4227     108.5034
    4228     110.4606
    4229     111.7730
    4230     115.0417
    4231     115.0527
    4232     118.6496
    4233     118.7380
    4234     119.5067
    4235     120.5901
    4236     122.1004
    4237     121.4792
    4238     122.7617
    4239     121.5029
    4240     123.7791
    4241     122.0621
    4242     124.7725
    4243     122.0888
    4244     120.1279
    4245     120.5651
    4246     117.1328
    4247     118.7000
    4248     114.2335
    4249     114.2712
    4250     112.7580
    4251     111.7882
    4252     113.8031
    4253     114.1586
    4254     113.4126
    4255     112.0698
    4256     112.1829
    4257     115.2574
    4258     116.8452
    4259     115.1398
    4260     114.5201
    4261     113.7239
    4262     113.5397
    4263     114.4250
    4264     108.7992
    4265     110.2130
    4266     103.6857
    4267     102.2868
    4268      99.3391
    4269     102.3862
    4270      98.0689
    4271      94.4644
    4272      88.6170
    4273      89.1926
    4274      91.8442
    4275      90.2105
    4276      87.9575
    4277      90.2369
    4278      88.0036
    4279      91.4176
    4280      92.9768
    4281      91.0121
    4282      87.0747
    4283      85.3109
    4284      85.3031
    4285      79.9032
    4286      79.4960
    4287      76.1034
    4288      74.8362
    4289      70.6315
    4290      66.5229
    4291      64.7858
    4292      65.0773
    4293      64.7869
    4294      62.6997
    4295      64.3859
    4296      65.3966
    4297      61.8765
    4298      63.9511
    4299      64.9472
    4300      68.5935
    4301      64.9449
    4302      61.7617
    4303      64.3383
    4304      70.6500
    4305      72.5855
    4306      70.9980
    4307      67.4271
    4308      68.4231
    4309      70.0144
    4310      68.8058
    4311      70.5414
    4312      74.4234
    4313      75.9646
    4314      75.3930
    4315      68.3454
    4316      63.5286
    4317      64.3638
    4318      64.4453
    4319      67.5775
    4320      73.9311
    4321      79.9832
    4322      77.5494
    4323      78.9374
    4324      88.0005
    4325      91.2680
    4326      95.2557
    4327      90.9070
    4328      85.3345
    4329      83.4454
    4330      86.9175
    4331      91.9945
    4332      96.1454
    4333      97.7314
    4334      97.2890
    4335      99.9541
    4336     102.6105
    4337     100.5320
    4338      97.6471
    4339      96.2634
    4340      96.0767
    4341      97.8936
    4342      94.3540
    4343     102.0044
    4344      99.4831
    4345      98.4033
    4346     100.0281
    4347      98.1275
    4348      97.3102
    4349      98.7753
    4350      98.9460
    4351     100.9496
    4352     101.5576
    4353      99.9310
    4354     100.9887
    4355      99.6823
    4356      98.4760
    4357     101.1661
    4358      97.0334
    4359      95.5890
    4360      98.8290
    4361      97.3203
    4362      93.5521
    4363      94.3216
    4364      94.2514
    4365      93.4863
    4366      96.0459
    4367      98.2220
    4368      99.4525
    4369      98.0734
    4370      98.0557
    4371      98.1537
    4372      96.2490
    4373      96.0334
    4374      97.9235
    4375      93.2034
    4376      96.8410
    4377      96.2630
    4378      96.5522
    4379      97.8715
    4380     100.9875
    4381     102.9965
    4382     100.3482
    4383     103.8235
    4384     101.9394
    4385     100.1586
    4386      99.8080
    4387      99.4656
    4388     102.6553
    4389      98.1196
    4390      99.5370
    4391     100.0358
    4392      96.8196
    4393      98.5705
    4394      99.6215
    4395     101.1381
    4396      99.1940
    4397     102.7318
    4398     100.2864
    4399     105.1406
    4400     104.6764
    4401     105.1758
    4402     101.8070
    4403     100.8279
    4404     103.5128
    4405      99.4776
    4406      98.2430
    4407      91.9139
    4408      95.4024
    4409      97.6973
    4410      93.5620
    4411      95.2205
    4412      97.9818
    4413      98.4216
    4414     102.5877
    4415     109.4192
    4416     106.2643
    4417     106.2206
    4418     112.0749
    4419     113.8095
    4420     114.5249
    4421     113.3574
    4422     110.6679
    4423     110.7166
    4424     106.9321
    4425     100.7340
    4426     101.4466
    4427     103.7597
    4428      97.6678
    4429      98.8743
    4430      96.3238
    4431      95.8990
    4432      95.0871
    4433      98.7607
    4434      99.7208
    4435      98.5743
    4436     101.1010
    4437     100.9748
    4438     106.1519
    4439     110.4342
    4440     113.2076
    4441     116.3557
    4442     118.4349
    4443     119.3527
    4444     120.5762
    4445     119.9394
    4446     122.0739
    4447     120.4362
    4448     120.9836
    4449     123.7710
    4450     123.5645
    4451     125.3884
    4452     130.6886
    4453     132.6237
    4454     134.8485
    4455     140.7140
    4456     143.8294
    4457     146.9985
    4458     144.7706
    4459     148.7517
    4460     147.0459
    4461     145.7060
    4462     142.7778
    4463     142.0760
    4464     140.7488
    4465     137.6974
    4466     136.7311
    4467     131.2484
    4468     128.9132
    4469     132.6178
    4470     134.2655
    4471     134.2240
    4472     136.8296
    4473     134.3287
    4474     136.7807
    4475     133.4464
    4476     135.3351
    4477     139.3045
    4478     139.6811
    4479     134.3000
    4480     132.7153
    4481     136.9027
    4482     138.2867
    4483     132.5466
    4484     131.9589
    4485     134.8483
    4486     134.1791
    4487     129.5279
    4488     131.0314
    4489     129.9375
    4490     126.2073
    4491     128.9224
    4492     129.0565
    4493     128.8357
    4494     135.4920
    4495     137.9767
    4496     137.7739
    4497     138.1535
    4498     138.6441
    4499     141.9064
    4500     143.3764
    4501     142.1304
    4502     147.8654
    4503     146.7434
    4504     143.7839
    4505     144.7809
    4506     146.6199
    4507     143.2501
    4508     143.7803
    4509     144.9274
    4510     148.6437
    4511     148.1145
    4512     149.3262
    4513     147.9449
    4514     142.8822
    4515     140.7090
    4516     142.5469
    4517     142.9057
    4518     141.5454
    4519     140.8991
    4520     141.1261
    4521     137.2207
    4522     135.5771
    4523     133.4790
    4524     133.1425
    4525     128.2582
    4526     117.0155
    4527     115.6275
    4528     114.1399
    4529     112.2469
    4530     112.5307
    4531     107.7687
    4532     107.0339
    4533     105.6296
    4534     106.6528
    4535     105.1444
    4536     105.7603
    4537     103.0080
    4538      95.1200
    4539      95.8443
    4540      99.7934
    4541      96.6762
    4542      95.5727
    4543      96.7809
    4544      89.7950
    4545      90.8343
    4546      89.3978
    4547      89.1895
    4548      87.4062
    4549      80.1558
    4550      77.0485
    4551      78.1241
    4552      81.3306
    4553      77.5842
    4554      75.1264
    4555      74.3375
    4556      75.2703
    4557      76.7289
    4558      81.7735
    4559      80.9824
    4560      79.8704
    4561      79.4880
    4562      82.7580
    4563      82.0147
    4564      78.6370
    4565      79.1946
    4566      80.4943
    4567      82.4487
    4568      80.7285
    4569      77.4842
    4570      74.6049
    4571      76.9262
    4572      78.8358
    4573      84.1990
    4574      85.7286
    4575      81.2407
    4576      82.8222
    4577      85.5009
    4578      87.9926
    4579      89.1434
    4580      86.6458
    4581      84.7614
    4582      89.7497
    4583      91.5214
    4584      92.0277
    4585      92.1953
    4586      98.0626
    4587      99.3423
    4588     101.1494
    4589     103.7765
    4590     105.5965
    4591     110.0033
    4592     111.8466
    4593     117.7253
    4594     110.1362
    4595     113.2711
    4596     117.8393
    4597     117.2809
    4598     117.6100
    4599     116.3309
    4600     116.8294
    4601     118.3322
    4602     112.7049
    4603     109.1992
    4604     108.5279
    4605     109.3110
    4606     109.9961
    4607     110.7966
    4608     109.3168
    4609     110.7201
    4610     109.2431
    4611     111.6278
    4612     110.4678
    4613     110.0576
    4614     109.7337
    4615     109.9866
    4616     109.2046
    4617     109.5612
    4618     107.7594
    4619     109.7562
    4620     107.6926
    4621     106.3553
    4622     102.4732
    4623     106.1327
    4624      99.7547
    4625     101.6997
    4626     101.8183
    4627     103.6408
    4628     107.8053
    4629     107.0112
    4630     106.9459
    4631     107.6867
    4632     106.1756
    4633     100.4608
    4634      96.8560
    4635      95.5541
    4636      95.6185
    4637      99.7772
    4638      98.5111
    4639     101.0901
    4640     104.8402
    4641     105.0428
    4642     103.5776
    4643     101.3790
    4644     105.4295
    4645     107.2212
    4646     110.1285
    4647     108.9681
    4648     107.6463
    4649     107.3631
    4650     105.8158
    4651     106.0171
    4652     105.9202
    4653     103.8108
    4654     102.1716
    4655     102.7690
    4656     103.9170
    4657     104.3286
    4658     106.1985
    4659     104.7437
    4660     106.0592
    4661     108.2286
    4662     111.8314
    4663     111.5640
    4664     110.5803
    4665     111.9865
    4666     116.2753
    4667     115.6504
    4668     112.7367
    4669     114.2660
    4670     113.7920
    4671     115.1968
    4672     110.7846
    4673     106.7069
    4674     108.4336
    4675     110.5138
    4676     109.3780
    4677     109.4314
    4678     112.0132
    4679     112.8233
    4680     115.2618
    4681     116.2748
    4682     119.0186
    4683     117.6765
    4684     116.3659
    4685     116.5012
    4686     119.6769
    4687     118.4691
    4688     119.4659
    4689     114.1698
    4690     119.1081
    4691     118.9064
    4692     120.7575
    4693     120.1537
    4694     117.7421
    4695     118.1059
    4696     118.6701
    4697     120.4828
    4698     121.1879
    4699     119.8337
    4700     119.3417
    4701     125.3487
    4702     120.9228
    4703     123.2746
    4704     128.5261
    4705     132.2256
    4706     135.2686
    4707     137.2728
    4708     136.3243
    4709     134.6207
    4710     139.2219
    4711     143.8541
    4712     137.9009
    4713     136.9736
    4714     134.3682
    4715     132.1467
    4716     129.9060
    4717     129.4157
    4718     127.0022
    4719     122.9880
    4720     121.1880
    4721     118.2468
    4722     117.8777
    4723     113.2346
    4724     115.5120
    4725     114.5442
    4726     115.5098
    4727     117.1969
    4728     120.0064
    4729     116.4623
    4730     122.0621
    4731     117.2586
    4732     121.0897
    4733     120.0005
    4734     121.7297
    4735     123.8654
    4736     119.0681
    4737     112.1443
    4738     106.7400
    4739     110.0579
    4740     104.8681
    4741     101.7678
    4742     105.4971
    4743     105.7402
    4744     107.9100
    4745     111.2213
    4746     108.0282
    4747     103.2815
    4748     106.9330
    4749     100.9555
    4750     106.7748
    4751     105.2013
    4752     103.2343
    4753     101.9165
    4754     101.9448
    4755      98.4830
    4756      99.4442
    4757      98.6327
    4758      94.0821
    4759      96.9486
    4760      96.4743
    4761      95.5570
    4762      95.2738
    4763      94.9469
    4764      97.1565
    4765     100.4277
    4766      94.6072
    4767      93.5338
    4768      88.4807
    4769      92.3120
    4770      89.9187
    4771      91.3967
    4772      89.9194
    4773      93.1282
    4774      98.7568
    4775      99.7396
    4776     103.0157
    4777     103.0814
    4778     107.3997
    4779     106.7804
    4780     109.6408
    4781     109.1296
    4782     110.5530
    4783     109.4997
    4784     106.1964
    4785     104.1504
    4786     106.6285
    4787     105.5628
    4788     106.9784
    4789     107.4179
    4790     106.5567
    4791     107.7003
    4792     110.8840
    4793     109.0873
    4794     108.9077
    4795     107.6802
    4796     109.4781
    4797     109.0218
    4798     106.8008
    4799     108.1103
    4800     108.6575
    4801     110.7315
    4802     115.1167
    4803     119.2909
    4804     121.0617
    4805     118.3844
    4806     117.7282
    4807     117.0507
    4808     114.8055
    4809     116.2132
    4810     117.1739
    4811     118.3020
    4812     115.7306
    4813     118.1687
    4814     123.7514
    4815     122.9035
    4816     124.3053
    4817     122.7011
    4818     124.0460
    4819     123.3939
    4820     122.2712
    4821     126.4972
    4822     123.8311
    4823     124.2484
    4824     122.0142
    4825     119.5750
    4826     118.7858
    4827     121.3362
    4828     121.7562
    4829     119.9892
    4830     124.2949
    4831     129.9916
    4832     126.6252
    4833     126.0955
    4834     122.7184
    4835     125.6193
    4836     129.3741
    4837     127.3530
    4838     128.6902
    4839     130.2604
    4840     130.7252
    4841     129.5880
    4842     133.1048
    4843     133.8362
    4844     130.8132
    4845     129.6376
    4846     129.8110
    4847     128.2377
    4848     124.0912
    4849     121.0594
    4850     125.5594
    4851     120.4150
    4852     120.6530
    4853     118.6528
    4854     121.4574
    4855     122.1266
    4856     120.3497
    4857     120.4598
    4858     119.1154
    4859     113.9891
    4860     114.1149
    4861     117.6622
    4862     119.6342
    4863     114.4815
    4864     116.1007
    4865     112.4730
    4866     109.1324
    4867     105.3581
    4868     107.2165
    4869     102.1767
    4870     103.8432
    4871      98.1935
    4872      95.3392
    4873      95.2085
    4874      93.0284
    4875      89.9055
    4876      92.1732
    4877      93.4173
    4878      91.9712
    4879      93.9003
    4880      95.4922
    4881      89.7249
    4882      89.2193
    4883      87.4211
    4884      84.4490
    4885      85.4290
    4886      84.9777
    4887      84.5423
    4888      89.0350
    4889      93.0516
    4890      90.7572
    4891      88.4056
    4892      89.0719
    4893      90.9789
    4894      90.9766
    4895      91.7358
    4896      93.0763
    4897      91.8559
    4898      97.0487
    4899      94.9001
    4900      96.4708
    4901      92.1968
    4902      95.0475
    4903      97.8222
    4904      96.6431
    4905     100.6163
    4906     103.1350
    4907     104.2707
    4908     105.4309
    4909     102.3695
    4910     100.1706
    4911     102.9387
    4912     102.6582
    4913     102.4841
    4914     103.3599
    4915     107.7044
    4916     108.7851
    4917     101.2550
    4918     104.0903
    4919     105.1616
    4920     104.1910
    4921     102.3011
    4922     103.1826
    4923     101.0506
    4924     101.8837
    4925     104.0799
    4926     103.5529
    4927     102.4836
    4928     101.8503
    4929     102.5055
    4930     106.5460
    4931     105.4819
    4932     108.5920
    4933     109.0744
    4934     110.5892
    4935     107.2993
    4936     104.8705
    4937     106.4628
    4938     109.1224
    4939     109.5261
    4940     114.0817
    4941     116.4970
    4942     117.1595
    4943     119.2220
    4944     119.8079
    4945     119.4585
    4946     121.5499
    4947     122.1284
    4948     126.5486
    4949     123.9354
    4950     124.6115
    4951     124.6309
    4952     129.5946
    4953     130.6849
    4954     132.3141
    4955     131.3518
    4956     132.4455
    4957     130.8792
    4958     131.4294
    4959     132.4557
    4960     131.9648
    4961     129.8719
    4962     130.2109
    4963     133.1715
    4964     131.8824
    4965     130.6126
    4966     130.1725
    4967     132.3537
    4968     132.4252
    4969     135.4422
    4970     134.7338
    4971     135.2584
    4972     139.6040
    4973     136.4599
    4974     139.7062
    4975     141.9867
    4976     143.9806
    4977     145.6555
    4978     147.2396
    4979     152.8735
    4980     152.8514
    4981     153.1593
    4982     158.7102
    4983     157.7588
    4984     157.9784
    4985     156.7868
    4986     158.6774
    4987     161.5147
    4988     163.9926
    4989     167.9822
    4990     170.5300
    4991     171.5270
    4992     165.7041
    4993     168.7208
    4994     169.2997
    4995     172.7002
    4996     174.3438
    4997     174.0713
    4998     173.1376
    4999     173.2246
    5000     175.5861
    5001     174.7625
    5002     180.4902
    5003     181.4228
    5004     184.4307
    5005     181.4051
    5006     183.0422
    5007     185.4119
    5008     185.9235
    5009     184.5802
    5010     187.2176
    5011     186.5348
    5012     188.2923
    5013     181.7950
    5014     180.9096
    5015     183.9809
    5016     186.0799
    5017     190.9484
    5018     194.1142
    5019     193.7071
    5020     193.9948
    5021     192.6144
    5022     189.5664
    5023     190.7983
    5024     189.8918
    5025     188.4703
    5026     191.1554
    5027     188.2666
    5028     186.0590
    5029     178.9488
    5030     178.0125
    5031     178.4608
    5032     173.9081
    5033     172.0512
    5034     168.0623
    5035     169.7286
    5036     162.6168
    5037     160.8257
    5038     158.5144
    5039     155.3188
    5040     156.8837
    5041     152.7577
    5042     151.9549
    5043     150.9014
    5044     149.7946
    5045     149.2626
    5046     151.4624
    5047     152.3540
    5048     150.7368
    5049     152.8762
    5050     149.9149
    5051     150.8800
    5052     152.6478
    5053     149.3542
    5054     149.9899
    5055     146.2179
    5056     148.5004
    5057     145.0305
    5058     142.6367
    5059     142.3909
    5060     137.3742
    5061     138.4780
    5062     137.5019
    5063     135.9761
    5064     137.0142
    5065     139.0292
    5066     140.2089
    5067     146.5693
    5068     146.5015
    5069     150.7568
    5070     155.5329
    5071     155.9269
    5072     159.6389
    5073     159.3422
    5074     156.7134
    5075     158.9626
    5076     157.6397
    5077     155.5218
    5078     152.4932
    5079     144.5260
    5080     148.6653
    5081     151.1323
    5082     148.5905
    5083     148.7344
    5084     146.9349
    5085     145.6088
    5086     148.8100
    5087     148.1060
    5088     147.1875
    5089     145.3082
    5090     139.2091
    5091     140.6257
    5092     139.9048
    5093     139.7623
    5094     141.1468
    5095     141.2766
    5096     145.6143
    5097     145.6075
    5098     147.7620
    5099     148.3207
    5100     146.2559
    5101     143.7780
    5102     144.6629
    5103     144.9986
    5104     146.4698
    5105     145.2882
    5106     145.6227
    5107     143.2332
    5108     137.8986
    5109     141.3572
    5110     142.3206
    5111     137.8992
    5112     135.5397
    5113     141.1426
    5114     144.3964
    5115     146.0822
    5116     143.8203
    5117     143.7743
    5118     142.3468
    5119     144.7495
    5120     147.5785
    5121     150.1969
    5122     148.7539
    5123     148.2820
    5124     148.8183
    5125     146.5828
    5126     148.5588
    5127     152.0781
    5128     151.6172
    5129     149.5967
    5130     146.7075
    5131     143.8654
    5132     146.8938
    5133     145.4830
    5134     142.7100
    5135     141.8025
    5136     144.0545
    5137     140.7825
    5138     143.3479
    5139     151.8083
    5140     150.0906
    5141     155.6041
    5142     154.9291
    5143     160.0149
    5144     165.7577
    5145     167.4607
    5146     167.1735
    5147     171.0121
    5148     174.2403
    5149     178.2363
    5150     179.3237
    5151     180.7490
    5152     182.3956
    5153     185.4917
    5154     187.9333
    5155     186.1583
    5156     184.5803
    5157     185.1823
    5158     184.7121
    5159     182.2767
    5160     179.2746
    5161     184.9145
    5162     178.2497
    5163     179.1528
    5164     175.5739
    5165     172.6986
    5166     169.1683
    5167     167.7926
    5168     165.2763
    5169     167.9469
    5170     165.2128
    5171     163.3491
    5172     161.2954
    5173     161.0035
    5174     162.0512
    5175     161.0662
    5176     160.3959
    5177     161.5961
    5178     161.8700
    5179     164.2054
    5180     161.9520
    5181     167.0313
    5182     170.7576
    5183     173.6954
    5184     175.5563
    5185     173.8166
    5186     176.4067
    5187     179.6041
    5188     178.1525
    5189     178.1661
    5190     177.8684
    5191     175.6148
    5192     173.7285
    5193     172.4910
    5194     171.7525
    5195     172.9314
    5196     171.2710
    5197     170.8758
    5198     173.6819
    5199     174.3213
    5200     175.6322
    5201     177.1827
    5202     176.2235
    5203     177.1654
    5204     177.8722
    5205     176.5369
    5206     174.9702
    5207     175.5703
    5208     177.3827
    5209     175.9420
    5210     177.5090
    5211     174.0780
    5212     172.9803
    5213     175.4177
    5214     173.2428
    5215     171.8444
    5216     170.8270
    5217     170.2741
    5218     172.6292
    5219     169.5933
    5220     171.1903
    5221     163.4106
    5222     163.3291
    5223     163.8778
    5224     164.9170
    5225     172.8712
    5226     171.9116
    5227     170.7834
    5228     171.2805
    5229     167.9137
    5230     161.8433
    5231     162.2510
    5232     162.5759
    5233     157.0940
    5234     152.8564
    5235     146.2076
    5236     148.1491
    5237     147.9873
    5238     147.1748
    5239     145.1241
    5240     144.3064
    5241     143.3437
    5242     142.7783
    5243     145.1053
    5244     148.7702
    5245     148.1619
    5246     148.9651
    5247     145.3711
    5248     142.3587
    5249     145.3943
    5250     144.7474
    5251     145.6594
    5252     142.3248
    5253     138.6714
    5254     140.5607
    5255     141.4839
    5256     143.6704
    5257     141.6227
    5258     140.5200
    5259     140.2729
    5260     137.9022
    5261     139.7147
    5262     137.2725
    5263     134.6961
    5264     133.3617
    5265     135.8808
    5266     133.6773
    5267     136.5065
    5268     140.4152
    5269     136.4984
    5270     144.9711
    5271     146.8958
    5272     149.8548
    5273     156.9225
    5274     158.8768
    5275     162.6178
    5276     158.2344
    5277     156.2152
    5278     159.4081
    5279     163.1641
    5280     164.5371
    5281     160.9364
    5282     163.8551
    5283     161.8627
    5284     161.1414
    5285     161.8638
    5286     159.8213
    5287     155.7177
    5288     150.8705
    5289     151.3302
    5290     147.9842
    5291     146.8892
    5292     146.6478
    5293     147.1154
    5294     144.9709
    5295     141.4405
    5296     139.2902
    5297     130.8689
    5298     131.5048
    5299     128.5604
    5300     126.6381
    5301     123.9404
    5302     121.5766
    5303     120.7851
    5304     118.6775
    5305     120.7667
    5306     118.6801
    5307     118.3499
    5308     116.4703
    5309     118.3585
    5310     119.1903
    5311     117.5165
    5312     115.4308
    5313     113.0493
    5314     115.2753
    5315     114.3150
    5316     109.8817
    5317     103.5428
    5318     104.6302
    5319     109.2204
    5320     109.9782
    5321     109.9374
    5322     110.3636
    5323     109.9244
    5324     106.5204
    5325     108.4510
    5326     101.9060
    5327      99.6917
    5328      99.5381
    5329     100.0242
    5330      97.2034
    5331      96.3743
    5332      97.1370
    5333      92.0860
    5334      94.3685
    5335      93.5609
    5336      92.8027
    5337      96.3484
    5338      98.7962
    5339     101.9845
    5340     101.2461
    5341      99.2254
    5342      97.6923
    5343      92.3955
    5344      90.5662
    5345      91.2601
    5346      87.0560
    5347      91.1753
    5348      87.3850
    5349      85.0990
    5350      84.6677
    5351      84.1333
    5352      80.2921
    5353      78.9698
    5354      80.6945
    5355      80.5946
    5356      77.0943
    5357      77.8695
    5358      79.4558
    5359      82.6784
    5360      84.0146
    5361      89.5121
    5362      84.0413
    5363      83.3694
    5364      79.4420
    5365      80.9594
    5366      86.7544
    5367      87.1422
    5368      88.0451
    5369      92.7938
    5370      88.9582
    5371      94.6588
    5372      95.7460
    5373      99.3464
    5374     103.1242
    5375     100.9051
    5376      98.3448
    5377      97.0842
    5378      99.1646
    5379      97.3160
    5380      94.9539
    5381      92.7327
    5382      94.2516
    5383      98.0945
    5384      98.7998
    5385      98.0435
    5386      94.5998
    5387      99.7839
    5388      95.4404
    5389      94.0787
    5390      93.9356
    5391      98.1550
    5392      98.9398
    5393      96.6237
    5394      93.9799
    5395      94.8676
    5396      99.0626
    5397     102.2802
    5398     101.4312
    5399     100.4121
    5400     103.1542
    5401     104.1058
    5402     105.3962
    5403     104.9492
    5404     109.8045
    5405     110.3242
    5406     110.8311
    5407     109.1239
    5408     105.3532
    5409     103.2406
    5410     102.8906
    5411     102.2852
    5412     100.0384
    5413     102.1461
    5414     102.1201
    5415     103.5236
    5416     106.2732
    5417     110.3072
    5418     111.6274
    5419     112.9126
    5420     114.9645
    5421     113.5493
    5422     119.2972
    5423     123.5861
    5424     125.2336
    5425     129.3385
    5426     128.3875
    5427     124.1166
    5428     125.0232
    5429     120.3924
    5430     121.4279
    5431     118.1382
    5432     116.6410
    5433     115.5967
    5434     115.9767
    5435     114.9679
    5436     114.2452
    5437     116.1559
    5438     115.9086
    5439     115.8955
    5440     116.6680
    5441     113.7256
    5442     113.7650
    5443     116.5177
    5444     113.2849
    5445     113.1082
    5446     109.7791
    5447     109.4840
    5448     105.6909
    5449     101.8730
    5450      97.2397
    5451      92.2044
    5452      92.0009
    5453      90.4372
    5454      89.7933
    5455      93.0232
    5456      95.2752
    5457      96.6931
    5458      95.9992
    5459      97.1046
    5460      96.3531
    5461      99.4336
    5462     102.8902
    5463     100.5985
    5464     104.7554
    5465     107.2021
    5466     102.7856
    5467     105.2827
    5468     105.2769
    5469     105.5733
    5470      99.9386
    5471      98.2400
    5472      96.9569
    5473      98.8672
    5474      96.5557
    5475      96.3445
    5476      94.2848
    5477      92.1523
    5478      91.7636
    5479      94.0839
    5480      94.8236
    5481      95.4501
    5482      96.7773
    5483      93.8191
    5484      93.1440
    5485      91.4194
    5486      92.6534
    5487      94.3960
    5488      96.9807
    5489      97.4322
    5490      99.6542
    5491     103.5950
    5492     101.5119
    5493      98.5334
    5494      92.7315
    5495      92.1249
    5496      89.3110
    5497      91.6448
    5498      94.6603
    5499      92.1152
    5500      91.1875
    5501      89.4613
    5502      85.8951
    5503      88.1778
    5504      92.3670
    5505      95.8624
    5506      92.8219
    5507      95.0237
    5508      98.4225
    5509      99.9726
    5510     102.2914
    5511     100.7009
    5512     100.5197
    5513      96.0011
    5514      93.5627
    5515      93.5481
    5516      92.2077
    5517      94.7041
    5518      98.4291
    5519      97.5184
    5520      93.9717
    5521      94.8464
    5522      93.3058
    5523      89.4697
    5524      94.7767
    5525      98.6721
    5526      95.8948
    5527      94.2855
    5528      93.1164
    5529      90.5544
    5530      89.3910
    5531      85.0453
    5532      88.9920
    5533      85.3304
    5534      83.7302
    5535      83.4601
    5536      82.2331
    5537      85.1497
    5538      86.6683
    5539      87.7285
    5540      85.9706
    5541      84.0474
    5542      85.9990
    5543      88.9147
    5544      91.3024
    5545      94.5133
    5546      91.6803
    5547      89.0591
    5548      90.3374
    5549      92.7077
    5550      90.6779
    5551      88.2740
    5552      91.0347
    5553      88.9415
    5554      89.7060
    5555      87.6042
    5556      86.4633
    5557      89.0456
    5558      92.8466
    5559      96.4598
    5560     102.0433
    5561     102.7814
    5562     107.3542
    5563     111.8104
    5564     113.9107
    5565     118.7221
    5566     121.3396
    5567     126.0976
    5568     120.7558
    5569     122.0963
    5570     124.6747
    5571     126.8922
    5572     126.1961
    5573     124.7375
    5574     118.7018
    5575     116.8271
    5576     118.6263
    5577     118.9893
    5578     120.9702
    5579     121.4512
    5580     121.0457
    5581     124.5781
    5582     127.2971
    5583     129.7740
    5584     130.4799
    5585     135.7457
    5586     140.7348
    5587     141.6621
    5588     147.3019
    5589     150.0160
    5590     151.2773
    5591     151.4047
    5592     155.2542
    5593     150.9126
    5594     149.9799
    5595     146.8562
    5596     144.2252
    5597     146.9248
    5598     143.4246
    5599     145.2776
    5600     143.2786
    5601     139.4874
    5602     144.1595
    5603     141.5278
    5604     140.8938
    5605     138.0332
    5606     138.6790
    5607     137.3395
    5608     135.5864
    5609     134.0652
    5610     133.8718
    5611     136.3563
    5612     135.7118
    5613     134.4248
    5614     132.5664
    5615     135.3108
    5616     135.3015
    5617     132.4956
    5618     133.4711
    5619     135.6291
    5620     132.8469
    5621     130.1650
    5622     130.8240
    5623     132.5454
    5624     130.9819
    5625     128.5574
    5626     127.4318
    5627     130.1773
    5628     129.4456
    5629     130.1102
    5630     131.1664
    5631     129.5288
    5632     130.1169
    5633     126.8352
    5634     127.4187
    5635     126.1697
    5636     124.7307
    5637     128.7566
    5638     127.5953
    5639     126.8649
    5640     127.1606
    5641     133.3793
    5642     135.3021
    5643     139.0406
    5644     140.0730
    5645     142.8587
    5646     144.2318
    5647     141.9229
    5648     142.7243
    5649     145.1705
    5650     141.9582
    5651     143.2333
    5652     146.7909
    5653     148.0092
    5654     146.8866
    5655     149.4331
    5656     148.1225
    5657     146.9397
    5658     148.8726
    5659     150.1485
    5660     145.8522
    5661     148.3054
    5662     151.5895
    5663     151.4159
    5664     148.0028
    5665     150.7005
    5666     147.8470
    5667     146.9229
    5668     150.2228
    5669     151.1613
    5670     149.5769
    5671     142.7222
    5672     145.7254
    5673     146.5586
    5674     146.8317
    5675     150.9831
    5676     150.2614
    5677     144.8966
    5678     147.3229
    5679     145.3016
    5680     142.7774
    5681     144.4893
    5682     141.1859
    5683     145.7592
    5684     150.6567
    5685     151.6011
    5686     149.9959
    5687     151.9499
    5688     150.5939
    5689     150.6951
    5690     151.0847
    5691     151.4490
    5692     151.4636
    5693     148.7876
    5694     147.0451
    5695     147.5800
    5696     147.7011
    5697     149.4882
    5698     147.8501
    5699     145.3896
    5700     144.7141
    5701     141.4269
    5702     141.4562
    5703     138.9334
    5704     144.1454
    5705     141.6988
    5706     133.7319
    5707     132.7579
    5708     129.7623
    5709     124.2764
    5710     125.4608
    5711     126.7150
    5712     126.2265
    5713     127.3028
    5714     127.5535
    5715     127.6077
    5716     124.7144
    5717     124.0863
    5718     119.7824
    5719     119.3509
    5720     116.4092
    5721     114.9428
    5722     115.8753
    5723     113.6491
    5724     110.1692
    5725     109.3443
    5726     104.9131
    5727     108.8612
    5728     108.4873
    5729     105.7107
    5730     110.1020
    5731     114.5811
    5732     109.9289
    5733     106.3159
    5734     109.4918
    5735     110.9034
    5736     111.6436
    5737     117.7850
    5738     119.8590
    5739     121.0969
    5740     124.9449
    5741     128.9052
    5742     136.2958
    5743     136.3855
    5744     134.8289
    5745     127.9820
    5746     128.6792
    5747     126.4368
    5748     123.6696
    5749     124.6384
    5750     120.0306
    5751     123.2662
    5752     123.2377
    5753     116.8439
    5754     116.4823
    5755     110.1187
    5756     108.4122
    5757     108.3626
    5758     102.6430
    5759     104.9014
    5760     104.7249
    5761     102.9340
    5762     103.9338
    5763     103.0986
    5764     103.0372
    5765     101.9274
    5766     104.6174
    5767     101.4578
    5768     102.2824
    5769     106.2519
    5770     105.1845
    5771     108.2490
    5772     107.9040
    5773     108.3787
    5774     107.1558
    5775     106.1755
    5776     104.4035
    5777     104.8617
    5778     105.7474
    5779     106.8486
    5780     109.4042
    5781     106.6064
    5782     107.7512
    5783     104.2723
    5784     101.8424
    5785     106.0397
    5786      98.0493
    5787      97.1172
    5788      92.5768
    5789      92.1675
    5790      95.6508
    5791      96.6417
    5792      93.4611
    5793      93.6912
    5794      96.5915
    5795      97.6192
    5796      93.7496
    5797      93.5084
    5798      97.5823
    5799      95.2520
    5800     105.2995
    5801     105.0676
    5802     107.4875
    5803     109.9014
    5804     120.4982
    5805     119.2048
    5806     116.3742
    5807     120.5500
    5808     115.8920
    5809     117.8597
    5810     115.4277
    5811     119.7515
    5812     119.1476
    5813     107.5467
    5814     106.2366
    5815     108.2674
    5816     106.0838
    5817     105.5974
    5818     102.3468
    5819     106.8114
    5820     104.8388
    5821     107.1130
    5822     106.1129
    5823     107.0518
    5824     102.4117
    5825     103.9850
    5826     105.9135
    5827     109.7870
    5828     112.7396
    5829     111.3030
    5830     109.4653
    5831     113.1501
    5832     112.9906
    5833     113.6571
    5834     110.9881
    5835     112.5080
    5836     107.5632
    5837     105.4085
    5838     104.6505
    5839     100.7790
    5840     100.3527
    5841     102.7576
    5842      97.9050
    5843      98.2787
    5844      98.3918
    5845     101.9645
    5846     100.1482
    5847     101.8635
    5848     100.9514
    5849      99.3818
    5850     103.2070
    5851     103.2059
    5852     104.3311
    5853     107.3484
    5854     105.1357
    5855     108.1180
    5856     102.2102
    5857      98.3809
    5858      96.5803
    5859      94.6657
    5860      94.0444
    5861      92.4683
    5862      92.1218
    5863      90.8357
    5864      92.3870
    5865      94.5634
    5866      92.4407
    5867      97.8758
    5868      98.5630
    5869     101.3200
    5870      99.7452
    5871     107.5030
    5872     109.1390
    5873     110.2417
    5874     106.4304
    5875     108.3014
    5876     111.0762
    5877     114.3319
    5878     115.7501
    5879     108.1315
    5880     102.4317
    5881     105.3175
    5882     105.5072
    5883     105.0941
    5884     106.1324
    5885     110.7419
    5886     109.0038
    5887     109.6443
    5888     109.3612
    5889     111.4650
    5890     112.0190
    5891     113.2877
    5892     113.6189
    5893     114.2872
    5894     113.9083
    5895     116.8435
    5896     115.2686
    5897     112.9753
    5898     115.7812
    5899     115.0551
    5900     113.8729
    5901     113.9802
    5902     114.6308
    5903     117.0738
    5904     112.0511
    5905     122.2746
    5906     119.7426
    5907     121.3862
    5908     120.8674
    5909     123.2065
    5910     126.9495
    5911     124.1528
    5912     120.6445
    5913     119.4760
    5914     120.3085
    5915     117.4107
    5916     116.7945
    5917     116.4187
    5918     123.7770
    5919     122.1205
    5920     120.2778
    5921     119.2930
    5922     120.5051
    5923     121.0600
    5924     119.4006
    5925     122.1103
    5926     120.9827
    5927     119.8024
    5928     112.9325
    5929     109.9412
    5930     110.2943
    5931     110.6422
    5932     109.7378
    5933     115.0016
    5934     119.0095
    5935     121.5062
    5936     123.5075
    5937     123.3399
    5938     123.9942
    5939     125.8587
    5940     127.9773
    5941     129.4259
    5942     131.4219
    5943     132.3327
    5944     130.2576
    5945     132.6184
    5946     136.8009
    5947     131.3447
    5948     130.2270
    5949     129.2590
    5950     126.8970
    5951     123.7238
    5952     121.1820
    5953     125.3305
    5954     124.1742
    5955     126.3133
    5956     124.1251
    5957     122.6050
    5958     121.4373
    5959     120.6212
    5960     121.9481
    5961     115.8004
    5962     112.3725
    5963     109.0802
    5964     109.7122
    5965     108.4947
    5966     107.3156
    5967     104.3933
    5968     106.0898
    5969     106.1894
    5970     110.3212
    5971     112.5256
    5972     111.2277
    5973     111.1225
    5974     115.0165
    5975     114.1667
    5976     110.4783
    5977     109.3103
    5978     110.7849
    5979     110.5309
    5980     114.9861
    5981     116.1381
    5982     120.5227
    5983     121.7400
    5984     121.3061
    5985     122.3323
    5986     121.2414
    5987     120.0753
    5988     118.6472
    5989     118.6032
    5990     118.0020
    5991     116.7352
    5992     113.2021
    5993     114.7703
    5994     110.2377
    5995     106.7866
    5996     105.8943
    5997     105.7255
    5998     104.8626
    5999     101.9344
    6000     102.6690
    6001     100.9031
    6002     102.9364
    6003     103.2422
    6004     110.3112
    6005     112.9343
    6006     109.7612
    6007     107.6356
    6008     108.4688
    6009     109.4527
    6010     105.3204
    6011     105.4131
    6012     102.0541
    6013     101.2447
    6014     100.9257
    6015      95.6157
    6016      91.1815
    6017      89.8991
    6018      85.4007
    6019      87.2098
    6020      86.2008
    6021      85.1835
    6022      87.6075
    6023      88.6622
    6024      91.8604
    6025      91.2697
    6026      89.4613
    6027      88.9992
    6028      90.8912
    6029      95.8544
    6030      95.2728
    6031      97.5937
    6032      97.7790
    6033      95.8410
    6034      99.2984
    6035      98.1379
    6036      94.8992
    6037      99.3181
    6038     101.2215
    6039     100.2501
    6040     100.5051
    6041     102.2185
    6042     101.6984
    6043     104.8083
    6044     107.1960
    6045     110.4012
    6046     113.0380
    6047     116.7833
    6048     113.7573
    6049     118.9577
    6050     119.4437
    6051     115.5541
    6052     116.0451
    6053     120.5644
    6054     117.9063
    6055     121.8206
    6056     126.5006
    6057     123.3066
    6058     124.9267
    6059     125.6569
    6060     123.6898
    6061     123.2093
    6062     121.8478
    6063     119.7792
    6064     119.2990
    6065     118.3390
    6066     116.9360
    6067     117.3878
    6068     116.5757
    6069     112.9437
    6070     110.3423
    6071     110.4453
    6072     108.7421
    6073     109.7888
    6074     113.0460
    6075     113.6426
    6076     111.7099
    6077     115.4578
    6078     120.5766
    6079     125.0193
    6080     128.4832
    6081     129.8620
    6082     137.8928
    6083     143.9895
    6084     144.0924
    6085     146.6706
    6086     151.5629
    6087     152.5349
    6088     153.1644
    6089     151.3230
    6090     153.3078
    6091     151.7263
    6092     153.8707
    6093     148.0899
    6094     152.4333
    6095     146.4026
    6096     143.9772
    6097     141.6689
    6098     139.4720
    6099     140.2740
    6100     144.8277
    6101     146.0610
    6102     148.6451
    6103     145.8680
    6104     142.7679
    6105     145.5058
    6106     141.9504
    6107     142.1327
    6108     144.4634
    6109     149.2214
    6110     150.0985
    6111     151.6124
    6112     153.7875
    6113     157.0095
    6114     160.0973
    6115     161.0663
    6116     160.9080
    6117     156.9306
    6118     161.8835
    6119     160.7203
    6120     158.8644
    6121     157.7421
    6122     158.9454
    6123     150.1099
    6124     148.5878
    6125     143.6919
    6126     135.1127
    6127     138.1779
    6128     137.1011
    6129     133.7718
    6130     135.5304
    6131     135.6592
    6132     131.4638
    6133     126.7282
    6134     133.8300
    6135     129.2296
    6136     131.6241
    6137     132.8958
    6138     133.3054
    6139     128.8284
    6140     127.7479
    6141     132.9566
    6142     132.3223
    6143     131.2593
    6144     136.1581
    6145     137.5964
    6146     141.1459
    6147     146.0026
    6148     145.3238
    6149     148.5542
    6150     150.1149
    6151     154.9152
    6152     155.4981
    6153     152.8355
    6154     156.6609
    6155     155.1158
    6156     153.6357
    6157     155.8215
    6158     155.2611
    6159     156.4351
    6160     154.9345
    6161     157.7648
    6162     155.7611
    6163     157.1291
    6164     157.4627
    6165     156.2214
    6166     153.6738
    6167     152.0555
    6168     154.3014
    6169     154.4022
    6170     156.9045
    6171     158.4523
    6172     162.4665
    6173     159.2117
    6174     159.1571
    6175     153.6257
    6176     153.4512
    6177     156.3094
    6178     156.6465
    6179     162.2998
    6180     164.2680
    6181     161.8773
    6182     161.5952
    6183     165.1473
    6184     167.7123
    6185     171.2467
    6186     173.5338
    6187     174.9652
    6188     175.1768
    6189     181.5392
    6190     178.8374
    6191     177.6959
    6192     178.8309
    6193     175.8548
    6194     174.3052
    6195     176.9695
    6196     176.3984
    6197     172.1048
    6198     173.0067
    6199     175.3945
    6200     175.2504
    6201     176.0103
    6202     176.5434
    6203     177.2656
    6204     173.9169
    6205     173.9917
    6206     171.8915
    6207     176.3418
    6208     172.3581
    6209     175.5540
    6210     171.6327
    6211     169.1722
    6212     170.7063
    6213     164.2330
    6214     166.3379
    6215     167.3465
    6216     164.7326
    6217     160.0056
    6218     160.6483
    6219     159.8534
    6220     155.5907
    6221     153.9649
    6222     152.5499
    6223     156.4004
    6224     158.7193
    6225     156.7186
    6226     154.2623
    6227     153.4880
    6228     151.9078
    6229     152.8641
    6230     153.0105
    6231     155.1825
    6232     154.8571
    6233     154.2298
    6234     153.5199
    6235     157.9654
    6236     155.6290
    6237     158.1299
    6238     156.0763
    6239     160.7855
    6240     158.7178
    6241     157.5958
    6242     156.0205
    6243     158.1973
    6244     156.6862
    6245     153.0062
    6246     151.7955
    6247     149.8766
    6248     146.7623
    6249     141.7018
    6250     141.6981
    6251     139.6110
    6252     141.0168
    6253     140.4273
    6254     141.1269
    6255     142.9963
    6256     149.2176
    6257     146.7310
    6258     146.2695
    6259     145.8646
    6260     146.6002
    6261     146.8533
    6262     145.8610
    6263     141.0116
    6264     143.7654
    6265     140.7887
    6266     140.4822
    6267     142.9711
    6268     139.8573
    6269     141.0063
    6270     134.0282
    6271     133.1603
    6272     136.9163
    6273     131.9981
    6274     132.0057
    6275     130.6205
    6276     123.0556
    6277     121.8055
    6278     119.5523
    6279     119.9090
    6280     117.0892
    6281     113.6095
    6282     115.4985
    6283     110.7022
    6284     111.2600
    6285     119.3619
    6286     116.7685
    6287     119.6883
    6288     125.1582
    6289     127.4780
    6290     127.5217
    6291     133.0643
    6292     134.7273
    6293     135.4540
    6294     135.8703
    6295     134.3659
    6296     134.0893
    6297     133.9112
    6298     136.1713
    6299     136.6774
    6300     138.1015
    6301     139.3405
    6302     137.4718
    6303     135.4367
    6304     134.3517
    6305     136.5956
    6306     134.8749
    6307     135.5246
    6308     135.5393
    6309     130.0265
    6310     132.9595
    6311     131.5053
    6312     131.9718
    6313     137.0772
    6314     142.7374
    6315     148.7850
    6316     148.6248
    6317     144.8783
    6318     148.6236
    6319     148.3001
    6320     146.0948
    6321     144.7888
    6322     143.6780
    6323     143.1176
    6324     140.4553
    6325     138.1334
    6326     139.7591
    6327     139.5164
    6328     140.0406
    6329     143.2855
    6330     145.3456
    6331     143.2285
    6332     145.2389
    6333     144.2471
    6334     143.5827
    6335     148.0770
    6336     151.4362
    6337     153.4498
    6338     156.4667
    6339     156.1262
    6340     157.2452
    6341     159.4366
    6342     159.9157
    6343     160.8056
    6344     159.1598
    6345     160.5798
    6346     159.0038
    6347     156.6377
    6348     157.3045
    6349     158.9503
    6350     160.9635
    6351     159.1304
    6352     156.7793
    6353     163.3311
    6354     163.4171
    6355     166.4521
    6356     162.3301
    6357     164.1535
    6358     162.9107
    6359     157.7194
    6360     158.2281
    6361     155.8606
    6362     157.3171
    6363     150.5516
    6364     150.4979
    6365     151.8004
    6366     150.1355
    6367     154.8016
    6368     154.4661
    6369     153.3266
    6370     152.1370
    6371     156.3326
    6372     157.2354
    6373     155.8081
    6374     154.2691
    6375     157.2493
    6376     159.7564
    6377     163.5278
    6378     162.7741
    6379     168.3018
    6380     173.4211
    6381     172.9576
    6382     172.8997
    6383     171.6892
    6384     172.4570
    6385     171.9440
    6386     172.3902
    6387     173.7405
    6388     174.0874
    6389     174.4131
    6390     176.2157
    6391     174.6246
    6392     175.9786
    6393     182.9034
    6394     182.7168
    6395     180.1196
    6396     177.2074
    6397     176.9994
    6398     176.9929
    6399     178.8400
    6400     178.1957
    6401     175.0549
    6402     174.7104
    6403     172.1780
    6404     168.0171
    6405     169.1792
    6406     164.1128
    6407     163.2748
    6408     159.8507
    6409     157.8228
    6410     156.0222
    6411     155.0431
    6412     160.6262
    6413     157.7624
    6414     161.6092
    6415     159.1152
    6416     153.0037
    6417     157.0760
    6418     155.6591
    6419     150.9143
    6420     150.2077
    6421     145.4471
    6422     146.1573
    6423     144.0054
    6424     143.2413
    6425     145.0444
    6426     145.9416
    6427     146.0116
    6428     144.2430
    6429     143.1171
    6430     142.8165
    6431     141.9406
    6432     146.9260
    6433     147.0518
    6434     146.6501
    6435     153.4113
    6436     152.3177
    6437     148.4781
    6438     148.4407
    6439     150.5837
    6440     153.8622
    6441     153.1525
    6442     154.5463
    6443     154.0341
    6444     155.3806
    6445     155.0207
    6446     155.3803
    6447     155.4730
    6448     156.1914
    6449     156.4281
    6450     157.5427
    6451     159.5953
    6452     160.5418
    6453     162.3520
    6454     164.4728
    6455     167.3102
    6456     165.3161
    6457     162.7095
    6458     163.6210
    6459     158.5589
    6460     153.0711
    6461     150.1097
    6462     151.1565
    6463     148.4723
    6464     144.1223
    6465     143.4350
    6466     141.5183
    6467     142.2787
    6468     141.6694
    6469     140.3187
    6470     137.6317
    6471     139.1704
    6472     138.8781
    6473     136.1843
    6474     131.6972
    6475     131.8998
    6476     131.3436
    6477     130.5131
    6478     128.3937
    6479     127.1151
    6480     126.8927
    6481     127.7274
    6482     123.5673
    6483     121.0581
    6484     120.8290
    6485     118.5270
    6486     123.6684
    6487     121.2061
    6488     121.7108
    6489     121.0650
    6490     119.8214
    6491     117.9972
    6492     120.8892
    6493     125.1378
    6494     124.7544
    6495     121.2785
    6496     120.6267
    6497     119.7706
    6498     120.1219
    6499     121.0247
    6500     126.2387
    6501     128.7037
    6502     126.3734
    6503     125.2558
    6504     126.6483
    6505     124.2949
    6506     125.1213
    6507     128.0900
    6508     127.7182
    6509     127.1040
    6510     118.7092
    6511     118.7587
    6512     115.5010
    6513     113.6106
    6514     113.7312
    6515     114.2847
    6516     109.9495
    6517     106.0712
    6518     106.5422
    6519     104.0437
    6520     106.5666
    6521     107.0434
    6522     112.3009
    6523     106.7547
    6524     107.8139
    6525     101.9990
    6526      99.3916
    6527     101.3748
    6528     100.9398
    6529     103.8216
    6530     100.0945
    6531      96.7503
    6532      97.6133
    6533      99.0811
    6534      97.7778
    6535      97.1232
    6536      98.4501
    6537      98.3388
    6538      97.7789
    6539     102.0110
    6540     100.5230
    6541     101.1373
    6542     101.8778
    6543     101.2875
    6544      94.7733
    6545      97.0672
    6546      99.3989
    6547      99.8123
    6548     104.9860
    6549     107.4247
    6550     103.4012
    6551     102.7369
    6552     103.3809
    6553     105.6597
    6554     107.1481
    6555     109.2031
    6556     108.4145
    6557     107.1582
    6558     111.9933
    6559     117.8498
    6560     115.8532
    6561     117.3695
    6562     113.8615
    6563     110.8216
    6564     110.2588
    6565     111.0004
    6566     114.2841
    6567     112.8394
    6568     109.8087
    6569     110.4778
    6570     109.6839
    6571     109.0490
    6572     109.4301
    6573     109.7819
    6574     109.5773
    6575     109.9030
    6576     102.4765
    6577     102.8607
    6578     101.1848
    6579     103.2936
    6580     105.8095
    6581     106.5992
    6582     103.8193
    6583      99.3709
    6584      98.0126
    6585      97.5623
    6586     102.8054
    6587     105.6749
    6588     107.7618
    6589     107.3614
    6590     109.5134
    6591     112.3022
    6592     112.8321
    6593     112.5792
    6594     110.0115
    6595     110.5974
    6596     118.8145
    6597     121.6501
    6598     130.9308
    6599     132.4763
    6600     130.4085
    6601     130.4491
    6602     129.6202
    6603     135.2761
    6604     131.7980
    6605     132.7508
    6606     131.7520
    6607     131.4391
    6608     125.8440
    6609     124.4348
    6610     125.7490
    6611     121.9940
    6612     120.9794
    6613     118.4440
    6614     111.7608
    6615     117.5828
    6616     116.7553
    6617     115.9079
    6618     119.2196
    6619     124.3386
    6620     123.0710
    6621     119.9714
    6622     118.7793
    6623     121.2189
    6624     121.2797
    6625     123.9257
    6626     126.3681
    6627     124.5655
    6628     123.9369
    6629     128.1523
    6630     126.1089
    6631     124.3015
    6632     126.5676
    6633     126.0596
    6634     122.3533
    6635     123.5494
    6636     124.2495
    6637     117.8848
    6638     116.2723
    6639     116.0700
    6640     112.5308
    6641     113.2312
    6642     115.5504
    6643     113.0351
    6644     113.5491
    6645     118.2222
    6646     115.5420
    6647     112.3743
    6648     115.5524
    6649     121.1501
    6650     123.1192
    6651     115.3009
    6652     113.9193
    6653     116.8183
    6654     110.3912
    6655     110.9529
    6656     110.9985
    6657     108.5729
    6658     109.9083
    6659     105.7961
    6660     109.7313
    6661     111.5811
    6662     110.8590
    6663     113.6603
    6664     115.2526
    6665     114.5046
    6666     119.0006
    6667     115.5912
    6668     117.6137
    6669     116.0595
    6670     120.0560
    6671     116.7936
    6672     111.7514
    6673     113.2949
    6674     110.1565
    6675     101.7828
    6676     100.9693
    6677      96.8854
    6678      98.8428
    6679      96.5197
    6680      98.1215
    6681      99.1621
    6682      97.6935
    6683      98.3136
    6684     100.1838
    6685      96.3069
    6686      95.4183
    6687      95.2601
    6688      92.3726
    6689      89.3087
    6690      87.2999
    6691      85.5868
    6692      82.8554
    6693      83.8390
    6694      75.6826
    6695      77.1690
    6696      75.5760
    6697      71.7643
    6698      75.5729
    6699      79.8778
    6700      77.6173
    6701      78.4816
    6702      78.9805
    6703      81.5152
    6704      84.5572
    6705      81.8179
    6706      81.1880
    6707      80.4878
    6708      79.1340
    6709      82.9593
    6710      89.1568
    6711      88.3794
    6712      92.0040
    6713      93.4040
    6714     102.1657
    6715     110.2754
    6716     109.0182
    6717     108.1236
    6718     105.1391
    6719     104.4895
    6720     104.9699
    6721     105.4379
    6722     106.8020
    6723     106.6115
    6724     106.1989
    6725     109.6054
    6726     107.8301
    6727     109.0773
    6728     111.2311
    6729     106.6341
    6730      98.4503
    6731      98.6601
    6732      97.8574
    6733     100.7067
    6734      99.0469
    6735     104.5700
    6736     104.6226
    6737     100.7737
    6738     100.7237
    6739     102.7122
    6740     105.2697
    6741     102.6578
    6742     100.3787
    6743      99.7886
    6744     101.8836
    6745     100.3743
    6746     101.6386
    6747     100.4919
    6748      98.6743
    6749      99.0998
    6750      95.4346
    6751      94.3015
    6752      90.1386
    6753      91.4244
    6754      98.6035
    6755      99.8453
    6756      99.6009
    6757     103.5367
    6758     107.0890
    6759     106.9718
    6760     103.2283
    6761     103.8268
    6762     105.7663
    6763     108.0050
    6764     115.2875
    6765     111.6974
    6766     106.9970
    6767     105.3379
    6768     102.4416
    6769     109.5765
    6770     109.8472
    6771     112.0203
    6772     111.6568
    6773     110.2301
    6774     111.0443
    6775     108.3340
    6776     106.5709
    6777     105.8430
    6778     106.9486
    6779     106.7125
    6780     106.8667
    6781     109.9406
    6782     110.5192
    6783     115.8997
    6784     115.7043
    6785     121.1212
    6786     124.1646
    6787     124.7022
    6788     122.2501
    6789     125.9071
    6790     127.0698
    6791     129.2481
    6792     132.2748
    6793     129.5182
    6794     134.8963
    6795     135.7081
    6796     135.1148
    6797     135.0403
    6798     138.1617
    6799     128.5423
    6800     126.9675
    6801     124.5204
    6802     130.1141
    6803     124.9557
    6804     122.7804
    6805     120.8730
    6806     118.0354
    6807     120.1870
    6808     122.0197
    6809     119.5424
    6810     119.0196
    6811     114.9326
    6812     114.0300
    6813     113.6127
    6814     114.2785
    6815     110.9802
    6816     110.1519
    6817     105.3729
    6818     103.1563
    6819     101.1306
    6820      94.6772
    6821      96.6831
    6822      95.8941
    6823      93.8227
    6824      93.6633
    6825      96.0863
    6826      98.2741
    6827      96.7450
    6828      95.0884
    6829     101.0261
    6830     100.9986
    6831     100.7441
    6832     102.2612
    6833     101.9425
    6834     102.7019
    6835     100.7714
    6836     103.7802
    6837     105.8343
    6838     112.1529
    6839     109.1912
    6840     107.4640
    6841     106.2803
    6842     105.4074
    6843     106.3200
    6844     108.7950
    6845     106.8045
    6846     103.3882
    6847      99.5773
    6848      91.0205
    6849      85.4494
    6850      87.0416
    6851      87.0704
    6852      86.8029
    6853      86.7202
    6854      84.0291
    6855      84.5568
    6856      83.2672
    6857      84.4141
    6858      85.8554
    6859      82.4013
    6860      80.3931
    6861      77.7156
    6862      75.6813
    6863      73.8574
    6864      66.9023
    6865      69.3179
    6866      71.8343
    6867      74.6337
    6868      74.6695
    6869      69.5496
    6870      68.0018
    6871      69.0132
    6872      69.7188
    6873      71.4943
    6874      75.4892
    6875      76.0362
    6876      69.3486
    6877      68.5224
    6878      74.4095
    6879      67.5469
    6880      71.9054
    6881      74.6106
    6882      71.5962
    6883      73.4609
    6884      79.2307
    6885      84.3804
    6886      89.0376
    6887      90.3262
    6888      85.6105
    6889      87.8380
    6890      87.1790
    6891      85.0210
    6892      88.3938
    6893      86.5568
    6894      89.5423
    6895      91.9893
    6896      91.2594
    6897      89.4768
    6898      95.0835
    6899      97.0850
    6900      95.5302
    6901      94.9962
    6902      99.9596
    6903     106.7672
    6904     105.7207
    6905     101.9869
    6906     105.0680
    6907     101.7116
    6908      98.5989
    6909      95.1698
    6910     101.7226
    6911     102.8220
    6912     100.9889
    6913     101.7555
    6914     102.9793
    6915     104.5614
    6916     108.7215
    6917     112.4131
    6918     113.2726
    6919     112.1458
    6920     116.5971
    6921     114.4804
    6922     112.8985
    6923     110.6816
    6924     110.6412
    6925     112.0404
    6926     108.9932
    6927     110.7284
    6928     110.9465
    6929     111.2014
    6930     111.6245
    6931     120.4742
    6932     123.3956
    6933     121.1392
    6934     123.5048
    6935     124.1364
    6936     124.1174
    6937     126.6265
    6938     126.5430
    6939     130.5248
    6940     125.6769
    6941     125.9384
    6942     126.7429
    6943     128.7107
    6944     127.3551
    6945     127.2776
    6946     128.7468
    6947     124.7635
    6948     123.1184
    6949     124.4929
    6950     126.3452
    6951     124.6316
    6952     128.0795
    6953     127.1283
    6954     129.0735
    6955     132.7476
    6956     131.6950
    6957     134.7878
    6958     131.3095
    6959     128.7609
    6960     126.8601
    6961     124.7887
    6962     121.8413
    6963     125.2947
    6964     126.0568
    6965     125.5620
    6966     128.2148
    6967     130.8664
    6968     126.3170
    6969     125.7532
    6970     121.5753
    6971     123.9491
    6972     125.6543
    6973     126.0784
    6974     125.4518
    6975     122.0022
    6976     120.5698
    6977     124.1559
    6978     126.1586
    6979     123.0618
    6980     124.6397
    6981     124.0837
    6982     120.4777
    6983     117.7721
    6984     121.0504
    6985     120.4537
    6986     118.5600
    6987     116.4644
    6988     117.5000
    6989     115.8664
    6990     117.0758
    6991     117.5748
    6992     114.6840
    6993     114.0989
    6994     112.7376
    6995     115.0098
    6996     114.0342
    6997     113.6280
    6998     120.0508
    6999     115.9231
    7000     114.3686
    7001     110.0186
    7002     112.9383
    7003     113.1614
    7004     108.3285
    7005     111.7818
    7006     110.8587
    7007     106.0943
    7008     105.6861
    7009     106.2205
    7010     103.6010
    7011     106.4333
    7012     110.8526
    7013     112.7972
    7014     119.3813
    7015     123.8063
    7016     120.8847
    7017     120.5388
    7018     124.4938
    7019     128.8257
    7020     127.8607
    7021     129.6108
    7022     132.7076
    7023     129.3354
    7024     129.3144
    7025     133.1946
    7026     141.6823
    7027     140.0604
    7028     145.0231
    7029     139.4768
    7030     134.5663
    7031     133.6059
    7032     133.9200
    7033     131.9992
    7034     132.0342
    7035     126.7642
    7036     126.6423
    7037     123.4960
    7038     124.5080
    7039     122.9016
    7040     126.6584
    7041     127.4675
    7042     132.7078
    7043     136.6988
    7044     136.1954
    7045     134.1800
    7046     133.5618
    7047     131.3240
    7048     131.2707
    7049     130.6571
    7050     136.5075
    7051     130.9934
    7052     129.0186
    7053     126.9399
    7054     124.8352
    7055     127.1035
    7056     124.6478
    7057     121.2657
    7058     121.3724
    7059     119.4528
    7060     121.8028
    7061     125.8738
    7062     129.0561
    7063     130.2280
    7064     133.3210
    7065     133.8734
    7066     131.7149
    7067     134.2813
    7068     130.7180
    7069     126.2890
    7070     123.0825
    7071     125.0921
    7072     122.7703
    7073     122.4928
    7074     119.2250
    7075     121.3780
    7076     116.1389
    7077     119.8694
    7078     126.0361
    7079     130.0809
    7080     129.8884
    7081     124.4785
    7082     121.6510
    7083     122.0153
    7084     122.2741
    7085     121.7644
    7086     119.1996
    7087     118.3160
    7088     114.7546
    7089     108.5260
    7090     105.6466
    7091     100.8361
    7092      98.5849
    7093     100.0785
    7094     100.8330
    7095      97.1379
    7096      96.1387
    7097      95.8033
    7098     100.2698
    7099     100.5681
    7100      99.3277
    7101     104.2390
    7102      95.0917
    7103      92.0566
    7104      91.8650
    7105      88.2437
    7106      92.5624
    7107      87.8257
    7108      84.7350
    7109      90.4283
    7110      94.7021
    7111      93.4414
    7112      99.9072
    7113     101.0593
    7114      98.7006
    7115      96.7560
    7116     102.4404
    7117     103.5610
    7118     105.1549
    7119     105.3165
    7120     106.8961
    7121     107.4129
    7122     110.2538
    7123     109.8872
    7124     110.0665
    7125     114.9657
    7126     112.4972
    7127     109.8480
    7128     112.9038
    7129     111.8005
    7130     112.2404
    7131     108.4123
    7132     108.0375
    7133     108.9296
    7134     112.5797
    7135     106.2905
    7136     102.8774
    7137     105.0206
    7138     103.7003
    7139      99.3381
    7140      91.1605
    7141      92.5681
    7142      87.0364
    7143      91.9951
    7144      83.3961
    7145      86.5078
    7146      87.3259
    7147      90.0064
    7148      92.3946
    7149      93.8294
    7150      88.4334
    7151      95.8560
    7152      94.8685
    7153      91.0557
    7154      89.4976
    7155      88.6172
    7156      78.6646
    7157      77.5418
    7158      77.3037
    7159      79.6952
    7160      88.7551
    7161      89.2759
    7162      91.6887
    7163      91.4902
    7164      97.4495
    7165     100.3368
    7166      94.2227
    7167      99.7027
    7168     103.3668
    7169     100.0869
    7170      93.0390
    7171      86.8442
    7172      80.1859
    7173      82.9881
    7174      84.6905
    7175      81.0117
    7176      83.2335
    7177      80.0497
    7178      81.1219
    7179      77.8452
    7180      75.1562
    7181      81.5417
    7182      78.7427
    7183      81.6318
    7184      82.8615
    7185      83.1678
    7186      83.1442
    7187      81.3657
    7188      84.2235
    7189      85.3878
    7190      87.7960
    7191      87.0943
    7192      87.1427
    7193      77.1719
    7194      80.9867
    7195      78.6771
    7196      82.7705
    7197      81.4366
    7198      77.7670
    7199      78.1970
    7200      79.3521
    7201      79.1447
    7202      74.1853
    7203      77.1233
    7204      79.4873
    7205      74.8386
    7206      78.9165
    7207      76.4062
    7208      78.1021
    7209      82.8578
    7210      80.5416
    7211      79.4053
    7212      79.2065
    7213      73.8257
    7214      73.5410
    7215      75.5881
    7216      73.2158
    7217      73.8817
    7218      75.7782
    7219      81.5793
    7220      82.0808
    7221      83.2140
    7222      88.2439
    7223      86.2207
    7224      85.2835
    7225      85.9583
    7226      91.6720
    7227      93.7908
    7228      88.1395
    7229      89.1439
    7230     100.6245
    7231      95.4128
    7232      93.4635
    7233      95.5603
    7234      92.5726
    7235      86.1105
    7236      79.6958
    7237      79.6340
    7238      79.0079
    7239      77.4088
    7240      81.7535
    7241      83.1276
    7242      87.3268
    7243      92.5961
    7244      96.1132
    7245      94.5268
    7246      96.4967
    7247      97.7636
    7248      87.6130
    7249      84.9425
    7250      82.7361
    7251      84.2003
    7252      83.6252
    7253      85.7613
    7254      79.3338
    7255      87.6992
    7256      87.6338
    7257      94.0724
    7258      91.8736
    7259      88.9501
    7260      87.2979
    7261      88.0472
    7262      86.8806
    7263      91.3943
    7264      90.6768
    7265      98.0076
    7266      97.7968
    7267      95.3581
    7268      95.6962
    7269      95.9288
    7270      94.0803
    7271      97.0551
    7272      97.4273
    7273      98.1961
    7274      96.9830
    7275      92.7728
    7276      92.5684
    7277      92.9473
    7278      99.9217
    7279     101.9071
    7280     105.1805
    7281     106.1134
    7282     102.1256
    7283     100.3924
    7284     108.2536
    7285     104.3273
    7286     101.6203
    7287     103.7102
    7288     100.8662
    7289     101.8919
    7290     102.4955
    7291      95.9634
    7292      96.0979
    7293      93.9643
    7294      93.5338
    7295      99.2918
    7296      98.7706
    7297     101.1556
    7298      97.6050
    7299      97.6597
    7300     104.2422
    7301      99.8189
    7302     105.2594
    7303     103.9752
    7304     109.7164
    7305     112.5969
    7306     109.1341
    7307     107.2327
    7308     109.7745
    7309     108.8891
    7310     104.8731
    7311     101.3680
    7312     106.4790
    7313     106.1421
    7314     105.4626
    7315     105.9768
    7316     109.8276
    7317     110.8546
    7318     112.6093
    7319     107.4878
    7320     105.4258
    7321     102.4232
    7322     101.3416
    7323     104.3784
    7324      96.0020
    7325      94.0479
    7326      96.0459
    7327      96.8812
    7328      98.9305
    7329      99.8770
    7330     101.4548
    7331      98.4363
    7332      99.6850
    7333     101.2938
    7334      95.8330
    7335     101.6762
    7336      96.9131
    7337      97.4129
    7338      98.8864
    7339      92.6086
    7340      92.1826
    7341      93.5010
    7342      93.3914
    7343      96.3439
    7344      92.5704
    7345      91.9559
    7346      93.1699
    7347      94.8331
    7348      92.9247
    7349     100.0012
    7350      97.9260
    7351     100.8885
    7352     104.7661
    7353     106.5422
    7354     105.7073
    7355     105.0886
    7356     106.2547
    7357     101.5649
    7358     101.5327
    7359     101.4346
    7360     108.4163
    7361     105.9577
    7362     104.7411
    7363     109.1035
    7364     107.3796
    7365     105.4768
    7366     100.2961
    7367      98.6535
    7368     101.0238
    7369     101.7410
    7370     106.7569
    7371     105.7121
    7372     100.1103
    7373      94.6377
    7374      94.9959
    7375      90.9912
    7376      89.9891
    7377      89.5966
    7378      88.2631
    7379      88.2852
    7380      92.8280
    7381      96.3559
    7382     100.2774
    7383     101.0349
    7384     110.6504
    7385     114.5400
    7386     116.6929
    7387     118.1093
    7388     118.8227
    7389     107.4913
    7390     108.6054
    7391     106.3207
    7392     107.6501
    7393     112.7673
    7394     115.6158
    7395     117.6815
    7396     119.2342
    7397     118.4938
    7398     119.2901
    7399     119.5229
    7400     118.6803
    7401     120.6675
    7402     118.8147
    7403     113.0607
    7404     112.8628
    7405     111.5654
    7406     112.2711
    7407     111.9630
    7408     118.2504
    7409     117.8712
    7410     112.9648
    7411     120.1573
    7412     122.5119
    7413     124.4171
    7414     119.4298
    7415     119.8848
    7416     115.6203
    7417     113.0360
    7418     116.4651
    7419     110.4202
    7420     107.0415
    7421     108.3395
    7422     108.3376
    7423     110.8794
    7424     115.2018
    7425     119.8037
    7426     116.0074
    7427     116.0427
    7428     114.6206
    7429     115.1187
    7430     115.0560
    7431     115.3065
    7432     112.7874
    7433     115.9731
    7434     116.7177
    7435     118.1209
    7436     121.4751
    7437     124.3331
    7438     122.6438
    7439     117.9217
    7440     113.2207
    7441     111.9322
    7442     106.5385
    7443     101.6852
    7444      99.2373
    7445      99.6083
    7446      97.5486
    7447      98.3095
    7448     101.9382
    7449     105.8488
    7450     106.3513
    7451     101.9777
    7452     100.7806
    7453     102.5620
    7454     111.4963
    7455     111.8506
    7456     110.4025
    7457     105.4761
    7458     107.2071
    7459      98.7733
    7460      98.1926
    7461      95.5331
    7462      91.8036
    7463      91.7496
    7464      91.8335
    7465      90.9897
    7466      89.6321
    7467      84.2849
    7468      84.2993
    7469      83.6666
    7470      85.2136
    7471      81.3714
    7472      81.2699
    7473      82.3962
    7474      84.5869
    7475      77.4065
    7476      76.7821
    7477      78.5565
    7478      78.7278
    7479      78.2703
    7480      77.9246
    7481      79.4731
    7482      80.6758
    7483      81.1642
    7484      84.0045
    7485      89.4303
    7486      91.1962
    7487      93.5567
    7488      92.2512
    7489      98.4056
    7490     101.3388
    7491     101.2885
    7492     107.0292
    7493     103.6861
    7494     105.1475
    7495     106.7424
    7496     106.7650
    7497     104.0100
    7498     105.8349
    7499     104.1058
    7500     104.9004
    7501     104.9644
    7502     105.6514
    7503     115.3939
    7504     116.3302
    7505     120.3926
    7506     119.6069
    7507     116.2627
    7508     118.4693
    7509     119.9139
    7510     121.9858
    7511     116.5452
    7512     111.6895
    7513     113.5657
    7514     113.0541
    7515     114.1972
    7516     114.3950
    7517     117.3273
    7518     117.9533
    7519     116.2037
    7520     116.1600
    7521     113.9001
    7522     112.3318
    7523     115.9617
    7524     112.7804
    7525     113.7764
    7526     112.8518
    7527     115.3440
    7528     116.2433
    7529     117.7654
    7530     114.1840
    7531     119.5121
    7532     118.5377
    7533     121.0118
    7534     115.7689
    7535     116.2772
    7536     110.9426
    7537     103.9733
    7538     103.8031
    7539     101.1476
    7540     100.3126
    7541      96.4724
    7542      97.1487
    7543      97.9739
    7544      95.7452
    7545      97.6434
    7546      96.8401
    7547      99.8162
    7548      96.8719
    7549      95.3916
    7550      96.4198
    7551      95.1825
    7552      94.3756
    7553      93.5299
    7554      91.9526
    7555      94.0036
    7556      90.9343
    7557      88.0940
    7558      85.6282
    7559      88.3507
    7560      87.7349
    7561      85.3522
    7562      83.5957
    7563      78.6176
    7564      80.4524
    7565      85.2073
    7566      84.1957
    7567      84.3108
    7568      82.9320
    7569      83.0824
    7570      83.7870
    7571      87.3817
    7572      89.9929
    7573      85.6364
    7574      94.0526
    7575      96.9103
    7576      97.6777
    7577      92.5977
    7578      93.2017
    7579      93.8741
    7580      90.5147
    7581      91.9523
    7582      95.9107
    7583      90.3114
    7584      92.7404
    7585      91.8122
    7586      89.0375
    7587      91.2681
    7588      87.2399
    7589      81.3580
    7590      84.6210
    7591      88.3512
    7592      91.6055
    7593      93.7316
    7594      92.2510
    7595      91.5123
    7596      93.8861
    7597      92.9768
    7598      93.0218
    7599      92.4795
    7600      90.2305
    7601      92.4711
    7602      93.4688
    7603      90.1605
    7604      86.1622
    7605      88.3525
    7606      85.8136
    7607      85.5733
    7608      86.5747
    7609      86.1148
    7610      86.5955
    7611      90.9430
    7612      94.9629
    7613      94.2146
    7614      94.9438
    7615      97.7556
    7616     101.9659
    7617     100.0437
    7618      99.1690
    7619     104.5509
    7620     104.7444
    7621     103.1718
    7622     106.7450
    7623     101.1438
    7624     103.9407
    7625     107.6733
    7626     110.2731
    7627     116.6739
    7628     117.0725
    7629     119.6010
    7630     118.5610
    7631     121.0900
    7632     114.6479
    7633     114.6600
    7634     112.8208
    7635     111.5826
    7636     117.6729
    7637     115.1748
    7638     113.2280
    7639     114.4675
    7640     112.6758
    7641     111.9835
    7642     111.3198
    7643     114.9998
    7644     110.4500
    7645     113.1173
    7646     111.4116
    7647     110.6279
    7648     106.7690
    7649     107.8971
    7650     105.5084
    7651     101.1943
    7652     101.6394
    7653     100.4751
    7654      96.6008
    7655      99.9981
    7656     101.1205
    7657     103.4685
    7658     101.6417
    7659     104.4281
    7660     104.0464
    7661     100.3686
    7662      97.8722
    7663      97.7873
    7664      96.7387
    7665      90.2415
    7666      91.0037
    7667      93.2615
    7668      90.0511
    7669      87.9672
    7670      87.2281
    7671      84.7381
    7672      84.8717
    7673      89.8286
    7674      95.0446
    7675      98.0786
    7676     103.0302
    7677     102.9644
    7678     104.4182
    7679     103.4264
    7680      99.1246
    7681      97.4479
    7682      99.5614
    7683      98.8580
    7684      98.3981
    7685      99.0905
    7686     103.4165
    7687     105.8108
    7688     103.0228
    7689     104.0390
    7690     107.2208
    7691     103.8028
    7692     100.7019
    7693     107.3289
    7694     106.8534
    7695     113.6305
    7696     114.7529
    7697     117.0720
    7698     117.9646
    7699     120.6253
    7700     118.2901
    7701     117.5021
    7702     111.0977
    7703     109.0028
    7704     102.8320
    7705     104.3669
    7706      98.5931
    7707     101.5580
    7708     101.1138
    7709     102.3702
    7710     104.6411
    7711     105.2521
    7712     108.1207
    7713     104.7394
    7714     101.0353
    7715     101.9973
    7716     103.1363
    7717     102.4900
    7718     103.5462
    7719     104.4283
    7720     103.9789
    7721      98.1100
    7722      95.3738
    7723      99.3174
    7724      99.4529
    7725      98.9334
    7726      99.6037
    7727      99.5908
    7728      94.6386
    7729      93.8693
    7730      98.3685
    7731      98.0094
    7732      98.1691
    7733      96.7937
    7734      91.3721
    7735      94.0631
    7736      93.1211
    7737      97.4258
    7738     101.5732
    7739      98.5037
    7740     100.1816
    7741     100.5948
    7742     103.9028
    7743     106.2523
    7744     110.9696
    7745     110.2154
    7746     112.2323
    7747     116.4575
    7748     109.7414
    7749     108.3362
    7750     110.0089
    7751     107.1409
    7752     108.7904
    7753     106.8164
    7754     104.3547
    7755     105.1456
    7756     106.2478
    7757     102.8976
    7758      99.2056
    7759      99.1835
    7760     106.0735
    7761     106.8397
    7762     105.0751
    7763     103.5147
    7764     102.3998
    7765     103.0411
    7766     101.4232
    7767     100.3104
    7768      98.6604
    7769      94.5228
    7770      94.5457
    7771      97.5882
    7772      96.4784
    7773      92.7317
    7774      95.5978
    7775     106.8395
    7776     109.5609
    7777     111.8154
    7778     114.0587
    7779     108.3269
    7780     103.6154
    7781     102.1322
    7782      99.0561
    7783     102.2854
    7784     101.0976
    7785     101.7591
    7786     105.5723
    7787     106.4973
    7788     110.5887
    7789     111.3113
    7790     107.0095
    7791      98.8055
    7792     102.2910
    7793     104.4684
    7794     104.4697
    7795     110.9364
    7796     110.7772
    7797     114.2724
    7798     111.4296
    7799     117.2473
    7800     115.5854
    7801     115.6328
    7802     116.7944
    7803     116.3433
    7804     115.5782
    7805     112.7598
    7806     109.7911
    7807     111.4568
    7808     115.0234
    7809     107.8898
    7810     112.1684
    7811     112.3237
    7812     110.4923
    7813     109.1018
    7814     108.1177
    7815     114.1496
    7816     109.3514
    7817     106.4923
    7818     104.8678
    7819     102.6570
    7820     100.1149
    7821     102.6224
    7822     101.5171
    7823     101.0118
    7824     101.3856
    7825     105.0505
    7826     107.5714
    7827     109.8783
    7828     106.6360
    7829     104.0326
    7830     106.2907
    7831     107.5426
    7832     102.3763
    7833     103.6045
    7834     107.9541
    7835     107.2881
    7836     109.2534
    7837     108.0058
    7838     108.9917
    7839     111.1916
    7840     112.4529
    7841     109.2047
    7842     105.6323
    7843     104.6650
    7844     109.9771
    7845     102.8551
    7846      98.0347
    7847     102.3269
    7848     101.4656
    7849     105.0522
    7850      96.4587
    7851      97.4274
    7852      91.5385
    7853      86.7541
    7854      85.9043
    7855      77.8292
    7856      76.9295
    7857      70.6286
    7858      66.6267
    7859      68.7374
    7860      62.9901
    7861      63.7008
    7862      68.6292
    7863      68.5730
    7864      71.2115
    7865      81.0530
    7866      85.9318
    7867      83.2172
    7868      81.6115
    7869      85.6617
    7870      94.4799
    7871      90.1865
    7872      94.4486
    7873      95.3607
    7874      95.5878
    7875      96.3652
    7876      95.6214
    7877      93.4355
    7878      91.0678
    7879      89.4453
    7880      86.6827
    7881      86.7572
    7882      86.8705
    7883      84.5459
    7884      80.8252
    7885      77.8999
    7886      84.8636
    7887      83.6025
    7888      81.3777
    7889      85.1545
    7890      83.2608
    7891      84.0551
    7892      85.2171
    7893      85.1593
    7894      84.2015
    7895      85.0564
    7896      87.0494
    7897      89.3631
    7898      83.9295
    7899      83.7376
    7900      79.8535
    7901      84.2760
    7902      80.7312
    7903      79.0042
    7904      82.8380
    7905      82.8617
    7906      79.9328
    7907      84.1137
    7908      83.3044
    7909      83.4882
    7910      77.8379
    7911      77.9503
    7912      78.9580
    7913      78.9892
    7914      80.9400
    7915      77.5604
    7916      81.2272
    7917      78.4519
    7918      80.9925
    7919      79.9347
    7920      80.4708
    7921      81.6214
    7922      80.1916
    7923      78.5902
    7924      77.8864
    7925      81.1775
    7926      79.5390
    7927      78.7816
    7928      79.3984
    7929      75.4861
    7930      79.9414
    7931      77.5958
    7932      78.6101
    7933      81.5344
    7934      82.8891
    7935      81.7766
    7936      83.4629
    7937      83.0278
    7938      80.7714
    7939      83.0520
    7940      80.2924
    7941      79.7254
    7942      82.4717
    7943      86.4824
    7944      94.0796
    7945      92.6907
    7946      93.6674
    7947      87.5025
    7948      86.1732
    7949      89.6013
    7950      87.5037
    7951      84.2772
    7952      83.1455
    7953      79.4416
    7954      70.5236
    7955      72.2592
    7956      72.1283
    7957      74.7374
    7958      77.8599
    7959      80.5882
    7960      85.0199
    7961      84.4762
    7962      82.5209
    7963      81.4113
    7964      82.2089
    7965      80.1718
    7966      80.7668
    7967      81.8031
    7968      83.4194
    7969      82.2888
    7970      79.1317
    7971      76.9587
    7972      72.4651
    7973      70.7402
    7974      70.4961
    7975      71.2130
    7976      70.7202
    7977      71.9342
    7978      74.2345
    7979      76.6766
    7980      73.5686
    7981      73.3071
    7982      72.5399
    7983      74.3181
    7984      71.3172
    7985      66.5923
    7986      64.2175
    7987      65.8652
    7988      64.7599
    7989      62.6648
    7990      62.2170
    7991      67.3749
    7992      68.8224
    7993      74.3892
    7994      72.5002
    7995      62.9603
    7996      60.0351
    7997      62.8997
    7998      62.0973
    7999      59.9223
    8000      57.0380
    8001      58.0551
    8002      58.8674
    8003      58.5605
    8004      57.3681
    8005      61.2581
    8006      65.6856
    8007      66.8699
    8008      66.3241
    8009      66.2040
    8010      67.1694
    8011      70.1284
    8012      76.0735
    8013      80.3814
    8014      86.8949
    8015      86.2622
    8016      82.6803
    8017      79.9952
    8018      85.1319
    8019      83.1773
    8020      85.0178
    8021      85.0650
    8022      84.1640
    8023      84.3751
    8024      78.6772
    8025      86.4350
    8026      86.3330
    8027      87.2442
    8028      89.1840
    8029      89.4864
    8030      88.1289
    8031      92.5132
    8032      86.2833
    8033      84.2335
    8034      82.7494
    8035      79.7649
    8036      83.0913
    8037      87.4542
    8038      92.8548
    8039      96.1198
    8040      95.1153
    8041      93.9908
    8042      98.0309
    8043     101.2627
    8044     104.6760
    8045     101.9265
    8046     103.2326
    8047     101.8989
    8048      97.2790
    8049     102.0644
    8050     103.3617
    8051     101.6869
    8052     102.8781
    8053     100.7491
    8054     104.5980
    8055     105.6693
    8056     109.2820
    8057     108.3827
    8058     110.2148
    8059     114.1677
    8060     108.6131
    8061     102.4517
    8062      99.1897
    8063      96.5682
    8064      99.1482
    8065      94.9470
    8066      97.8522
    8067     102.4926
    8068      96.9897
    8069      95.1693
    8070      97.5696
    8071      97.6350
    8072     100.1163
    8073      99.5347
    8074      95.5061
    8075      94.4069
    8076      93.4563
    8077      93.7886
    8078      95.5161
    8079     102.6341
    8080      98.6886
    8081      93.6100
    8082      92.5782
    8083      89.0574
    8084      88.8124
    8085      90.5562
    8086      91.1329
    8087      86.6910
    8088      92.2239
    8089      93.0552
    8090      93.0306
    8091      91.6840
    8092      91.2645
    8093      93.2637
    8094      97.1091
    8095     100.2212
    8096      98.5209
    8097     102.6044
    8098     104.1110
    8099     104.9555
    8100     110.4033
    8101     113.3549
    8102     115.6893
    8103     115.5407
    8104     119.5252
    8105     119.3776
    8106     110.0184
    8107     108.7333
    8108     106.2089
    8109     102.8403
    8110      99.3757
    8111      98.9733
    8112      96.1938
    8113      96.4157
    8114      92.9734
    8115      90.6204
    8116      94.9492
    8117      99.3529
    8118     100.1896
    8119     103.3529
    8120     103.8060
    8121     104.5792
    8122     106.6085
    8123     103.6631
    8124     107.6183
    8125     109.4239
    8126     109.3885
    8127     111.8211
    8128     116.3620
    8129     116.7560
    8130     116.0862
    8131     121.8972
    8132     120.5480
    8133     119.7650
    8134     117.0739
    8135     118.6193
    8136     116.3755
    8137     120.8482
    8138     122.2410
    8139     123.4776
    8140     122.5965
    8141     125.4942
    8142     124.8853
    8143     127.8309
    8144     131.8371
    8145     131.4553
    8146     133.4782
    8147     138.3400
    8148     139.6624
    8149     141.2508
    8150     146.2128
    8151     146.1593
    8152     146.9847
    8153     151.7618
    8154     147.6543
    8155     149.2775
    8156     152.9718
    8157     154.1828
    8158     153.2171
    8159     160.0057
    8160     160.2355
    8161     163.6719
    8162     163.0192
    8163     164.5261
    8164     166.6477
    8165     166.5528
    8166     167.5427
    8167     169.6765
    8168     169.7928
    8169     172.4371
    8170     174.9994
    8171     175.4948
    8172     173.5258
    8173     178.7364
    8174     175.4897
    8175     176.7068
    8176     178.0419
    8177     180.0854
    8178     177.3800
    8179     178.3051
    8180     178.0509
    8181     178.5453
    8182     179.7954
    8183     177.2204
    8184     177.1467
    8185     178.2084
    8186     179.6534
    8187     181.5507
    8188     179.7009
    8189     182.2905
    8190     181.5854
    8191     183.5354
    8192     183.5126
    8193     181.9778
    8194     183.2249
    8195     182.5652
    8196     180.0721
    8197     184.5499
    8198     183.6288
    8199     185.2299
    8200     185.1026
    8201     188.8099
    8202     186.4598
    8203     185.4931
    8204     185.6215
    8205     183.2412
    8206     184.2920
    8207     181.0360
    8208     179.5019
    8209     175.1389
    8210     172.3953
    8211     175.6992
    8212     177.4348
    8213     173.4331
    8214     173.5020
    8215     171.5600
    8216     171.0384
    8217     174.0760
    8218     175.4481
    8219     172.8288
    8220     174.2195
    8221     176.7584
    8222     176.5886
    8223     178.1288
    8224     182.8950
    8225     186.5081
    8226     180.7644
    8227     182.8598
    8228     183.0625
    8229     181.9419
    8230     176.7963
    8231     177.0810
    8232     180.3390
    8233     177.5578
    8234     177.5117
    8235     179.6330
    8236     179.7416
    8237     179.0930
    8238     179.5717
    8239     178.7427
    8240     176.4258
    8241     179.3827
    8242     182.1677
    8243     178.6601
    8244     183.9702
    8245     187.0980
    8246     189.4891
    8247     188.7236
    8248     186.7392
    8249     184.0896
    8250     186.1896
    8251     190.3285
    8252     186.7367
    8253     186.5175
    8254     187.7269
    8255     185.3906
    8256     181.2851
    8257     179.9048
    8258     182.1218
    8259     181.5454
    8260     179.8554
    8261     181.7326
    8262     178.7038
    8263     173.0463
    8264     173.9537
    8265     179.2929
    8266     181.7968
    8267     182.5674
    8268     182.5627
    8269     181.8440
    8270     177.5867
    8271     178.4688
    8272     178.8544
    8273     181.2286
    8274     182.5678
    8275     182.7628
    8276     183.3994
    8277     186.4214
    8278     184.2048
    8279     182.2983
    8280     179.9196
    8281     179.9318
    8282     173.1250
    8283     171.4879
    8284     169.3687
    8285     171.3776
    8286     167.1096
    8287     170.2172
    8288     169.4945
    8289     166.7781
    8290     164.3489
    8291     160.2247
    8292     159.2592
    8293     153.4705
    8294     152.6828
    8295     150.7067
    8296     153.2580
    8297     154.1316
    8298     153.0296
    8299     157.5232
    8300     156.9809
    8301     157.4432
    8302     161.5912
    8303     159.6021
    8304     157.9906
    8305     158.1154
    8306     159.4273
    8307     157.9571
    8308     160.2188
    8309     158.5364
    8310     158.9485
    8311     160.3388
    8312     154.7616
    8313     151.7207
    8314     152.2784
    8315     149.2603
    8316     147.0395
    8317     148.4931
    8318     145.9278
    8319     147.1390
    8320     150.5865
    8321     148.6513
    8322     143.8681
    8323     144.9265
    8324     142.3400
    8325     138.2231
    8326     134.4783
    8327     135.3907
    8328     131.2179
    8329     128.8753
    8330     132.1599
    8331     132.8596
    8332     132.2794
    8333     132.5546
    8334     130.8203
    8335     128.4541
    8336     128.6998
    8337     121.5048
    8338     122.7849
    8339     122.4363
    8340     125.1786
    8341     123.5339
    8342     125.8821
    8343     123.3448
    8344     123.8060
    8345     124.5584
    8346     124.4163
    8347     125.0776
    8348     124.5540
    8349     117.8556
    8350     121.3898
    8351     123.9555
    8352     124.0623
    8353     126.8975
    8354     123.8140
    8355     122.0491
    8356     121.2913
    8357     117.2861
    8358     117.3910
    8359     116.1878
    8360     115.9492
    8361     114.8522
    8362     109.5680
    8363     111.6741
    8364     118.9853
    8365     122.1196
    8366     119.3559
    8367     117.6867
    8368     117.5406
    8369     120.9369
    8370     119.5255
    8371     121.3801
    8372     127.4084
    8373     127.5179
    8374     128.0215
    8375     128.8546
    8376     127.2379
    8377     127.7857
    8378     132.2424
    8379     132.8215
    8380     130.1071
    8381     126.4528
    8382     125.6926
    8383     123.3361
    8384     121.6924
    8385     125.4765
    8386     128.8776
    8387     122.0294
    8388     120.3094
    8389     122.1530
    8390     128.4366
    8391     123.1821
    8392     126.9806
    8393     127.9945
    8394     132.1646
    8395     131.2491
    8396     130.7155
    8397     135.1462
    8398     136.5666
    8399     138.4519
    8400     135.8368
    8401     144.8401
    8402     142.5176
    8403     144.7368
    8404     146.5664
    8405     145.9637
    8406     144.6626
    8407     142.9252
    8408     141.3888
    8409     141.3302
    8410     144.6853
    8411     139.6696
    8412     138.6147
    8413     141.5313
    8414     143.3929
    8415     139.5091
    8416     143.4137
    8417     138.7884
    8418     145.7788
    8419     146.0955
    8420     147.4414
    8421     147.2573
    8422     147.3900
    8423     145.2268
    8424     145.0593
    8425     140.1800
    8426     141.2993
    8427     139.4631
    8428     141.8656
    8429     145.1017
    8430     144.6453
    8431     142.4972
    8432     143.9742
    8433     139.9962
    8434     141.5687
    8435     137.0493
    8436     131.5281
    8437     128.3296
    8438     126.1974
    8439     125.7819
    8440     127.6316
    8441     130.4068
    8442     129.2601
    8443     125.9377
    8444     125.5682
    8445     121.6875
    8446     119.5491
    8447     119.3553
    8448     120.8224
    8449     122.7916
    8450     122.2860
    8451     121.2414
    8452     121.0188
    8453     120.0235
    8454     125.5165
    8455     129.9352
    8456     133.3600
    8457     131.5366
    8458     132.2749
    8459     132.8688
    8460     135.0253
    8461     133.5265
    8462     136.5831
    8463     138.0498
    8464     135.0167
    8465     135.6344
    8466     136.2347
    8467     135.4473
    8468     135.7014
    8469     136.3936
    8470     137.5932
    8471     130.6684
    8472     125.1263
    8473     125.0826
    8474     123.9574
    8475     112.9254
    8476     111.7316
    8477     110.1654
    8478     110.4806
    8479     109.4913
    8480     107.7802
    8481     107.8017
    8482     110.7430
    8483     109.1438
    8484     109.9404
    8485     112.3341
    8486     114.2023
    8487     108.8140
    8488     103.4113
    8489     101.3332
    8490     103.1532
    8491      98.3435
    8492      96.3080
    8493      91.4841
    8494      91.6025
    8495      92.0621
    8496      93.3495
    8497      96.6138
    8498      98.6727
    8499      99.3109
    8500      98.5490
    8501     101.4650
    8502     109.4811
    8503     115.9248
    8504     114.2942
    8505     115.2313
    8506     110.5159
    8507     115.0376
    8508     109.5782
    8509     110.2910
    8510     111.7018
    8511     110.7378
    8512     110.9158
    8513     110.3378
    8514     106.1218
    8515     100.5548
    8516     100.7158
    8517      96.9678
    8518      99.0601
    8519     101.8644
    8520      94.1848
    8521      97.4974
    8522     100.5747
    8523      93.9461
    8524      94.5631
    8525      92.4288
    8526      92.5158
    8527      87.6516
    8528      92.0409
    8529      86.9679
    8530      85.9322
    8531      76.1924
    8532      77.8380
    8533      79.9228
    8534      79.6555
    8535      80.1071
    8536      83.2885
    8537      82.1179
    8538      78.7408
    8539      79.2558
    8540      80.4874
    8541      78.5020
    8542      85.2101
    8543      81.5191
    8544      83.9965
    8545      83.4555
    8546      82.4803
    8547      84.4549
    8548      84.5518
    8549      84.8228
    8550      77.9035
    8551      76.4370
    8552      80.8924
    8553      77.6101
    8554      79.4853
    8555      81.5209
    8556      76.5758
    8557      78.5990
    8558      76.1899
    8559      78.9043
    8560      75.4882
    8561      79.1824
    8562      78.6766
    8563      80.7726
    8564      79.7971
    8565      82.8155
    8566      86.5206
    8567      90.1317
    8568      91.6529
    8569      93.6486
    8570      97.7378
    8571      96.6046
    8572      98.4336
    8573      96.7730
    8574      89.9217
    8575      83.4716
    8576      84.1772
    8577      78.1014
    8578      72.8394
    8579      75.5162
    8580      74.0961
    8581      67.4561
    8582      71.6502
    8583      66.4984
    8584      63.1600
    8585      67.2328
    8586      65.6673
    8587      65.4531
    8588      78.5502
    8589      75.3187
    8590      74.7811
    8591      76.8418
    8592      72.9430
    8593      71.3664
    8594      76.1847
    8595      74.9464
    8596      78.8902
    8597      77.4827
    8598      79.5932
    8599      80.5670
    8600      85.3143
    8601      84.6303
    8602      87.4979
    8603      89.7258
    8604      90.2654
    8605      94.0888
    8606      94.5081
    8607      94.4493
    8608     100.4093
    8609     102.3163
    8610     102.6147
    8611     103.2535
    8612     105.4224
    8613     104.9145
    8614     100.9692
    8615     101.4713
    8616     106.2294
    8617     103.9080
    8618     101.9874
    8619     100.8348
    8620      95.2491
    8621     100.0590
    8622      99.5437
    8623     100.3895
    8624     100.8729
    8625     101.2042
    8626     102.1643
    8627     103.4711
    8628     102.8108
    8629     103.9123
    8630     101.8533
    8631     100.1131
    8632     104.7308
    8633     102.4479
    8634     100.2631
    8635     102.4608
    8636     103.7419
    8637     104.1598
    8638     106.5996
    8639     107.8119
    8640     105.4594
    8641     106.9836
    8642     110.6327
    8643     109.8379
    8644     106.6239
    8645     108.0617
    8646     104.8983
    8647     106.1216
    8648     105.6065
    8649      97.0786
    8650      96.9940
    8651     100.5546
    8652      97.3439
    8653      94.4444
    8654      92.3998
    8655      89.0402
    8656      88.0772
    8657      92.8950
    8658      90.8384
    8659      93.8092
    8660      88.9520
    8661      87.6132
    8662      84.5210
    8663      86.1404
    8664      87.8948
    8665      90.8703
    8666      86.2685
    8667      85.7284
    8668      87.7961
    8669      92.7139
    8670      89.4768
    8671      91.5550
    8672      92.7056
    8673      88.3510
    8674      84.1558
    8675      80.2248
    8676      75.5888
    8677      72.6311
    8678      69.5734
    8679      67.9788
    8680      62.8080
    8681      66.9572
    8682      70.3740
    8683      68.7733
    8684      77.6447
    8685      79.3622
    8686      81.7908
    8687      84.0397
    8688      91.2221
    8689      95.9487
    8690      92.8102
    8691      89.8123
    8692      88.3366
    8693      84.1356
    8694      80.1366
    8695      83.5044
    8696      83.7314
    8697      81.5065
    8698      72.4108
    8699      73.1094
    8700      70.7618
    8701      67.5420
    8702      67.5040
    8703      68.1499
    8704      72.9950
    8705      70.7582
    8706      71.2763
    8707      72.2771
    8708      65.0181
    8709      71.5481
    8710      72.3601
    8711      76.3526
    8712      76.6114
    8713      75.5019
    8714      80.2564
    8715      82.1005
    8716      79.8880
    8717      84.1831
    8718      88.4066
    8719      91.9644
    8720      95.7323
    8721      99.3838
    8722     101.3811
    8723     100.2240
    8724     104.3658
    8725     103.4239
    8726     100.9562
    8727     101.7975
    8728     102.1459
    8729     104.0197
    8730     105.0060
    8731     105.9505
    8732     103.9089
    8733     100.0227
    8734     101.9554
    8735     100.4510
    8736      96.8489
    8737     106.6658
    8738     103.9950
    8739     104.8196
    8740     104.7689
    8741     100.7741
    8742      99.9424
    8743      98.7620
    8744     100.4488
    8745      98.0246
    8746      99.1886
    8747      93.9105
    8748      92.8698
    8749      95.9083
    8750      98.0355
    8751      91.2678
    8752      95.4900
    8753      95.7355
    8754      96.3898
    8755      98.5964
    8756      93.3669
    8757      89.8155
    8758      89.9024
    8759      93.5788
    8760      96.8574
    8761      96.4131
    8762      91.4807
    8763      94.4781
    8764      96.4371
    8765      93.5291
    8766      97.9036
    8767      96.8109
    8768      97.6572
    8769     101.0350
    8770     102.2778
    8771     100.4794
    8772     106.1509
    8773     106.6598
    8774     103.8520
    8775     104.9640
    8776     103.6956
    8777     103.6664
    8778     100.5790
    8779     103.1624
    8780      99.7322
    8781     100.5673
    8782     101.0265
    8783      97.4753
    8784      99.0762
    8785      99.4418
    8786     101.6980
    8787      99.2018
    8788     100.6393
    8789     105.0109
    8790     113.3067
    8791     112.2973
    8792     113.4957
    8793     115.1601
    8794     115.1672
    8795     111.2792
    8796     112.6653
    8797     106.9973
    8798     106.6089
    8799     106.8123
    8800     106.3732
    8801     101.8112
    8802     105.5735
    8803     100.9412
    8804     100.6705
    8805     106.6131
    8806     111.2507
    8807     108.0890
    8808     107.7472
    8809     104.2823
    8810     104.3932
    8811     105.8075
    8812     102.1073
    8813     106.2306
    8814     111.9729
    8815     116.3072
    8816     116.2354
    8817     111.7245
    8818     107.9366
    8819     107.4188
    8820     103.6529
    8821     106.1021
    8822     103.8766
    8823     104.7462
    8824     100.9605
    8825      98.6158
    8826      97.5803
    8827      99.1710
    8828      98.1924
    8829     104.5871
    8830     102.6766
    8831     101.2784
    8832      94.5646
    8833      95.9308
    8834      98.4646
    8835      96.3516
    8836      99.2804
    8837      96.3841
    8838      94.4433
    8839      96.0789
    8840      89.9419
    8841      87.4350
    8842      91.9717
    8843      88.8321
    8844      83.2214
    8845      86.4109
    8846      84.6242
    8847      84.8854
    8848      87.0976
    8849      87.0398
    8850      88.1921
    8851      89.7784
    8852      91.2445
    8853      91.2346
    8854      91.3721
    8855      91.6320
    8856      95.4939
    8857      94.7169
    8858      93.7837
    8859      97.1642
    8860      95.3732
    8861      94.5595
    8862      93.8205
    8863      94.7197
    8864      95.8964
    8865      94.1436
    8866      94.1208
    8867      91.9698
    8868      91.8350
    8869      93.1209
    8870      91.3656
    8871      93.1752
    8872      96.5945
    8873      99.9912
    8874      98.9771
    8875      96.4516
    8876      93.7772
    8877      97.7070
    8878      97.4623
    8879      95.8657
    8880      96.8246
    8881      91.7503
    8882      92.2710
    8883      88.1490
    8884      89.4724
    8885      86.7721
    8886      82.5152
    8887      79.4630
    8888      81.6170
    8889      81.3916
    8890      77.1436
    8891      78.1603
    8892      77.6643
    8893      75.6930
    8894      71.0590
    8895      74.8472
    8896      70.9299
    8897      67.5750
    8898      71.2063
    8899      69.8677
    8900      69.0021
    8901      67.7396
    8902      59.8175
    8903      60.6894
    8904      63.5630
    8905      64.4676
    8906      67.6565
    8907      73.6457
    8908      75.4584
    8909      75.7417
    8910      79.0907
    8911      78.1296
    8912      71.9297
    8913      66.5040
    8914      58.0847
    8915      53.4684
    8916      53.2809
    8917      50.0204
    8918      57.4852
    8919      60.1726
    8920      67.4520
    8921      70.4785
    8922      69.4291
    8923      68.0511
    8924      71.9595
    8925      71.7814
    8926      70.5523
    8927      69.3699
    8928      69.4076
    8929      70.1206
    8930      65.0334
    8931      66.5022
    8932      64.7470
    8933      60.8791
    8934      63.3533
    8935      61.1101
    8936      61.7816
    8937      58.8646
    8938      60.5241
    8939      57.6241
    8940      59.4461
    8941      55.8665
    8942      59.1691
    8943      63.5837
    8944      64.1396
    8945      66.6367
    8946      67.8871
    8947      69.6788
    8948      69.8985
    8949      73.6344
    8950      76.6936
    8951      81.2226
    8952      83.3129
    8953      89.5748
    8954      88.6803
    8955      92.6002
    8956      82.5880
    8957      86.3294
    8958      86.2703
    8959      84.7508
    8960      86.5622
    8961      83.7152
    8962      86.5819
    8963      80.6294
    8964      82.5713
    8965      81.1697
    8966      79.8273
    8967      79.2613
    8968      78.5315
    8969      80.7639
    8970      86.8421
    8971      81.0377
    8972      83.7145
    8973      88.5100
    8974      86.1270
    8975      84.6653
    8976      82.3246
    8977      84.7645
    8978      85.1549
    8979      90.6579
    8980      96.4963
    8981      96.9531
    8982      92.8301
    8983      87.8168
    8984      94.4140
    8985      89.8434
    8986      91.3942
    8987      92.2278
    8988      95.6780
    8989      89.8389
    8990      89.8111
    8991      95.9136
    8992      92.8791
    8993      97.3310
    8994     101.3481
    8995     100.8319
    8996      99.0532
    8997      95.8688
    8998      96.3484
    8999      97.3984
    9000      95.9580
    9001     102.0891
    9002     106.3302
    9003     108.7962
    9004     104.7025
    9005     105.7028
    9006     107.6539
    9007     110.7337
    9008     113.2473
    9009     112.7306
    9010     117.6554
    9011     118.6896
    9012     117.2264
    9013     124.7010
    9014     128.7414
    9015     128.4038
    9016     131.7480
    9017     129.9970
    9018     126.8794
    9019     124.7968
    9020     125.0968
    9021     128.0254
    9022     126.6892
    9023     129.7679
    9024     124.4716
    9025     123.7794
    9026     121.9186
    9027     119.4803
    9028     118.0777
    9029     120.7783
    9030     123.1657
    9031     122.0055
    9032     126.1471
    9033     125.5757
    9034     121.8690
    9035     121.0906
    9036     118.6189
    9037     118.8422
    9038     116.0906
    9039     114.7240
    9040     113.4771
    9041     113.4278
    9042     107.8291
    9043     109.1492
    9044     101.9593
    9045      97.2024
    9046      98.4553
    9047      92.8142
    9048      92.4941
    9049      91.8911
    9050      90.1072
    9051      92.4684
    9052      90.9452
    9053      89.0732
    9054      95.1779
    9055      94.9642
    9056      95.4776
    9057      94.1761
    9058      95.6740
    9059      93.6929
    9060      92.1353
    9061      96.2399
    9062      90.9386
    9063      88.2181
    9064      81.8131
    9065      87.2885
    9066      84.6002
    9067      83.6948
    9068      78.2584
    9069      77.7157
    9070      80.7917
    9071      83.6400
    9072      85.5770
    9073      85.3195
    9074      89.8391
    9075      91.5778
    9076      95.6472
    9077      96.5807
    9078      98.1137
    9079      99.6917
    9080      99.7125
    9081     101.6225
    9082     103.1573
    9083     101.3292
    9084     104.9096
    9085     106.0212
    9086     106.8260
    9087     113.6595
    9088     112.3965
    9089     113.4780
    9090     113.5362
    9091     111.6137
    9092     110.9383
    9093     112.2394
    9094     110.9626
    9095     106.6454
    9096     105.0053
    9097     107.8457
    9098     104.7316
    9099     108.5715
    9100     109.3228
    9101     106.2413
    9102     103.2341
    9103     103.6714
    9104     105.8746
    9105     106.4529
    9106     104.3935
    9107     105.7116
    9108     110.1901
    9109     114.2286
    9110     117.9224
    9111     115.3756
    9112     118.7696
    9113     119.2286
    9114     121.1205
    9115     118.1192
    9116     118.2339
    9117     116.7445
    9118     119.6192
    9119     118.9935
    9120     113.8327
    9121     109.7455
    9122     109.1873
    9123     100.6495
    9124      99.6797
    9125      99.7125
    9126     100.7342
    9127      97.3234
    9128     104.7731
    9129     106.7182
    9130     107.1154
    9131     105.5886
    9132     113.3988
    9133     114.4947
    9134     115.5087
    9135     115.0929
    9136     116.9877
    9137     116.3018
    9138     114.1539
    9139     119.1317
    9140     114.2119
    9141     113.7906
    9142     112.4900
    9143     113.5836
    9144     116.1870
    9145     109.6678
    9146     112.0564
    9147     108.5782
    9148     106.6999
    9149     106.0201
    9150      99.8272
    9151      94.5733
    9152      92.4876
    9153      93.8541
    9154      93.4521
    9155      95.6381
    9156      94.2498
    9157      93.3696
    9158      98.3954
    9159      98.5379
    9160     100.0119
    9161     100.0504
    9162     101.5311
    9163     108.0734
    9164     107.6426
    9165     103.5147
    9166      98.3054
    9167      95.6485
    9168      96.1042
    9169      96.2019
    9170      95.8258
    9171      99.1185
    9172      97.4476
    9173     100.8381
    9174     100.5519
    9175     101.8219
    9176     106.6233
    9177     106.6465
    9178     109.1262
    9179     109.4813
    9180     107.3769
    9181     112.4349
    9182     110.3205
    9183     113.7815
    9184     111.5127
    9185     116.4024
    9186     119.4217
    9187     120.1428
    9188     121.5416
    9189     122.3342
    9190     123.1896
    9191     125.1527
    9192     128.9907
    9193     125.6074
    9194     126.1836
    9195     131.8883
    9196     134.6978
    9197     137.1849
    9198     136.9367
    9199     138.9320
    9200     143.0909
    9201     145.1736
    9202     141.0935
    9203     141.4020
    9204     143.7810
    9205     145.0927
    9206     139.5977
    9207     133.0938
    9208     129.1795
    9209     131.4013
    9210     126.7234
    9211     124.9264
    9212     128.1045
    9213     124.1358
    9214     120.6907
    9215     123.2060
    9216     124.3882
    9217     123.6144
    9218     124.3359
    9219     128.6645
    9220     124.4302
    9221     124.4282
    9222     126.1936
    9223     124.5901
    9224     123.9253
    9225     122.2424
    9226     119.8754
    9227     117.7682
    9228     116.1996
    9229     114.0515
    9230     114.5121
    9231     112.1209
    9232     110.2818
    9233     107.6844
    9234     108.8968
    9235     107.4384
    9236     106.3269
    9237     109.5965
    9238     111.0953
    9239     115.1564
    9240     108.2997
    9241     110.7406
    9242     114.1969
    9243     109.4641
    9244     109.6769
    9245     109.3313
    9246     115.6407
    9247     111.7341
    9248     109.6153
    9249     116.3793
    9250     114.2036
    9251     113.3373
    9252     114.1570
    9253     116.0988
    9254     118.9591
    9255     121.0577
    9256     124.1726
    9257     125.6078
    9258     128.4016
    9259     136.1756
    9260     132.1723
    9261     130.9940
    9262     136.3339
    9263     133.5817
    9264     131.7135
    9265     126.6386
    9266     124.3748
    9267     124.2183
    9268     124.5287
    9269     126.1069
    9270     124.1267
    9271     124.3927
    9272     125.3517
    9273     126.2263
    9274     125.9850
    9275     124.3664
    9276     123.1950
    9277     120.5136
    9278     118.7518
    9279     122.0439
    9280     121.4382
    9281     120.8119
    9282     116.0352
    9283     115.6421
    9284     110.5945
    9285     106.0993
    9286     101.1027
    9287     102.3649
    9288      96.6512
    9289      90.8952
    9290      86.3432
    9291      86.6629
    9292      83.1210
    9293      80.2298
    9294      87.2834
    9295      84.7110
    9296      85.8884
    9297      88.1502
    9298      91.5113
    9299      90.3390
    9300      91.7414
    9301      92.4618
    9302      93.6369
    9303      99.4930
    9304     103.6798
    9305     103.1809
    9306     102.0461
    9307     106.5495
    9308     106.3357
    9309     109.4615
    9310     108.9820
    9311     110.1540
    9312     107.2629
    9313     105.5343
    9314     106.1095
    9315     103.6090
    9316     105.5859
    9317     110.1178
    9318     116.3280
    9319     114.3353
    9320     118.0430
    9321     117.7371
    9322     118.6654
    9323     122.3249
    9324     125.9211
    9325     124.1177
    9326     120.2513
    9327     119.8484
    9328     118.6541
    9329     115.6652
    9330     116.2823
    9331     120.5866
    9332     118.5015
    9333     121.3846
    9334     120.6427
    9335     119.1279
    9336     122.4523
    9337     121.0659
    9338     126.3243
    9339     127.2030
    9340     126.9012
    9341     127.7419
    9342     129.1639
    9343     129.0039
    9344     131.4459
    9345     133.1942
    9346     129.0196
    9347     127.4928
    9348     129.0005
    9349     130.7353
    9350     130.3324
    9351     128.2710
    9352     126.8472
    9353     126.1880
    9354     127.8974
    9355     131.2164
    9356     134.7268
    9357     132.7893
    9358     138.0374
    9359     132.0929
    9360     134.7799
    9361     135.5116
    9362     133.2086
    9363     137.0132
    9364     134.9912
    9365     134.1343
    9366     136.0773
    9367     132.5857
    9368     134.3439
    9369     134.1904
    9370     137.6118
    9371     135.8313
    9372     137.7075
    9373     137.7425
    9374     142.3828
    9375     141.0973
    9376     145.5471
    9377     141.3048
    9378     137.4913
    9379     138.0665
    9380     133.3577
    9381     137.7754
    9382     138.3676
    9383     134.7923
    9384     136.6533
    9385     135.8551
    9386     137.8819
    9387     131.8102
    9388     132.5670
    9389     130.5364
    9390     127.4382
    9391     123.4493
    9392     127.1420
    9393     126.9225
    9394     126.9446
    9395     124.0371
    9396     120.9347
    9397     122.5059
    9398     124.2846
    9399     120.8782
    9400     121.7128
    9401     120.9843
    9402     117.7231
    9403     119.6972
    9404     120.1244
    9405     116.7636
    9406     115.4656
    9407     115.8217
    9408     118.2326
    9409     118.9626
    9410     123.7857
    9411     128.1024
    9412     132.1177
    9413     132.8884
    9414     131.4628
    9415     133.0286
    9416     138.3638
    9417     140.3812
    9418     138.7873
    9419     139.1583
    9420     138.5444
    9421     135.2571
    9422     135.9188
    9423     134.0498
    9424     134.0987
    9425     132.0585
    9426     133.9958
    9427     130.3026
    9428     133.1580
    9429     132.7604
    9430     126.3815
    9431     127.8007
    9432     125.7126
    9433     129.8431
    9434     129.5936
    9435     130.7362
    9436     130.2674
    9437     132.2922
    9438     131.7916
    9439     135.1914
    9440     135.8710
    9441     140.4015
    9442     143.4213
    9443     142.8745
    9444     143.5511
    9445     148.4463
    9446     147.7383
    9447     147.8987
    9448     147.4805
    9449     149.3403
    9450     146.5193
    9451     145.0499
    9452     147.1262
    9453     151.5956
    9454     153.7974
    9455     156.6627
    9456     154.5800
    9457     155.8171
    9458     153.9733
    9459     153.5936
    9460     152.8727
    9461     156.6836
    9462     157.9528
    9463     159.2669
    9464     159.7128
    9465     161.9413
    9466     163.4335
    9467     161.2730
    9468     159.0941
    9469     157.0727
    9470     152.6871
    9471     150.1048
    9472     153.6612
    9473     151.4967
    9474     148.1917
    9475     144.1196
    9476     141.6987
    9477     137.6462
    9478     137.2423
    9479     136.6358
    9480     132.0385
    9481     133.7711
    9482     135.5237
    9483     137.0153
    9484     142.6370
    9485     143.9884
    9486     143.6764
    9487     146.8628
    9488     144.4342
    9489     145.9887
    9490     148.8320
    9491     151.4268
    9492     151.6556
    9493     153.6561
    9494     149.3885
    9495     145.0740
    9496     147.2702
    9497     145.9454
    9498     142.8859
    9499     143.6512
    9500     140.9525
    9501     137.2585
    9502     133.8960
    9503     132.6110
    9504     130.2466
    9505     131.0323
    9506     127.7900
    9507     127.6947
    9508     132.7944
    9509     126.1051
    9510     121.8874
    9511     124.2316
    9512     123.5300
    9513     121.0731
    9514     119.9398
    9515     121.7293
    9516     124.9034
    9517     122.5232
    9518     127.1559
    9519     129.0680
    9520     132.4107
    9521     132.4843
    9522     132.3370
    9523     132.5898
    9524     133.6612
    9525     128.9719
    9526     131.5520
    9527     128.9012
    9528     132.3241
    9529     137.1845
    9530     136.4165
    9531     136.8941
    9532     136.5667
    9533     135.0057
    9534     136.6936
    9535     137.6908
    9536     135.5028
    9537     135.8330
    9538     136.2671
    9539     131.8643
    9540     133.8809
    9541     133.0446
    9542     126.5109
    9543     120.3972
    9544     117.2145
    9545     113.7169
    9546     111.3552
    9547     110.3433
    9548     109.5631
    9549     112.5750
    9550     106.1944
    9551     104.2467
    9552     103.3547
    9553     104.9990
    9554     106.9000
    9555     107.6452
    9556     110.1449
    9557     114.7391
    9558     111.8734
    9559     108.2254
    9560     106.1513
    9561     103.1446
    9562      99.2153
    9563      94.4866
    9564      94.7940
    9565      94.7137
    9566      91.8437
    9567      94.3708
    9568      91.0942
    9569      88.2771
    9570      87.3581
    9571      92.9472
    9572      91.3589
    9573      94.6200
    9574      93.3721
    9575      98.6199
    9576      98.9790
    9577     101.2185
    9578     103.8081
    9579     101.4230
    9580     102.0031
    9581     101.2571
    9582     101.2851
    9583     100.0033
    9584     101.0928
    9585     104.7969
    9586      99.5409
    9587     100.6361
    9588     101.7000
    9589      99.7456
    9590     102.0754
    9591     104.2745
    9592     109.5747
    9593     117.0616
    9594     121.7152
    9595     125.0906
    9596     126.8054
    9597     128.7782
    9598     131.1436
    9599     137.4624
    9600     141.7797
    9601     141.8319
    9602     140.7819
    9603     144.0165
    9604     141.9836
    9605     147.0557
    9606     147.9386
    9607     148.8433
    9608     152.3731
    9609     152.5285
    9610     149.8975
    9611     147.1101
    9612     140.8001
    9613     144.8726
    9614     144.0653
    9615     139.3023
    9616     142.7019
    9617     144.6581
    9618     143.9492
    9619     146.7740
    9620     148.6540
    9621     149.5007
    9622     151.8644
    9623     151.1535
    9624     154.3345
    9625     154.9049
    9626     154.2130
    9627     151.6229
    9628     149.6076
    9629     143.9190
    9630     145.0303
    9631     148.5245
    9632     149.9359
    9633     147.3323
    9634     149.9756
    9635     144.1922
    9636     138.2310
    9637     137.3099
    9638     137.0903
    9639     136.2762
    9640     141.7755
    9641     144.8665
    9642     139.0840
    9643     135.4660
    9644     134.5991
    9645     131.3902
    9646     131.2931
    9647     134.2314
    9648     132.9516
    9649     129.3300
    9650     127.4025
    9651     128.4477
    9652     129.7968
    9653     128.8063
    9654     134.2950
    9655     135.0864
    9656     131.1031
    9657     129.5048
    9658     128.8566
    9659     128.0700
    9660     131.3981
    9661     132.2199
    9662     130.6408
    9663     134.5315
    9664     138.7598
    9665     140.7920
    9666     145.1466
    9667     146.9691
    9668     150.1247
    9669     151.6979
    9670     156.0945
    9671     154.8576
    9672     150.7244
    9673     150.1515
    9674     150.4699
    9675     148.0116
    9676     144.2673
    9677     143.3419
    9678     145.0194
    9679     141.4852
    9680     140.6709
    9681     140.5853
    9682     134.7504
    9683     139.7589
    9684     140.0129
    9685     139.4234
    9686     138.6891
    9687     140.6035
    9688     141.1971
    9689     143.7366
    9690     145.8087
    9691     146.0727
    9692     147.8851
    9693     145.9338
    9694     149.2990
    9695     147.9895
    9696     152.0488
    9697     149.6714
    9698     148.6172
    9699     153.3940
    9700     151.4428
    9701     150.1210
    9702     148.7763
    9703     150.9336
    9704     150.3372
    9705     150.7006
    9706     151.8532
    9707     152.3209
    9708     150.2124
    9709     149.0182
    9710     151.3695
    9711     153.0354
    9712     151.7612
    9713     155.3135
    9714     155.7816
    9715     157.4186
    9716     157.1568
    9717     160.0619
    9718     163.1557
    9719     163.7782
    9720     164.9408
    9721     162.2832
    9722     162.5762
    9723     166.4925
    9724     163.1549
    9725     160.0330
    9726     161.4790
    9727     157.3138
    9728     159.6673
    9729     162.2891
    9730     163.5671
    9731     163.4125
    9732     164.6651
    9733     162.1358
    9734     166.0950
    9735     164.5829
    9736     162.8607
    9737     162.2825
    9738     162.1258
    9739     160.8158
    9740     162.1062
    9741     163.6500
    9742     166.7456
    9743     167.8451
    9744     165.0682
    9745     170.3368
    9746     167.5849
    9747     172.2401
    9748     169.4026
    9749     174.2090
    9750     173.2309
    9751     173.1657
    9752     174.1609
    9753     176.7179
    9754     178.8248
    9755     179.5782
    9756     180.7172
    9757     181.5103
    9758     180.7744
    9759     182.7950
    9760     181.9545
    9761     178.7854
    9762     180.0566
    9763     184.9242
    9764     184.7656
    9765     189.5040
    9766     190.2513
    9767     193.6962
    9768     195.0585
    9769     198.7073
    9770     199.3316
    9771     199.9935
    9772     199.1190
    9773     201.7353
    9774     199.0015
    9775     197.8159
    9776     194.1960
    9777     196.3200
    9778     195.9599
    9779     196.9536
    9780     196.8579
    9781     196.5778
    9782     196.4720
    9783     195.6200
    9784     199.0578
    9785     201.2538
    9786     197.3912
    9787     201.8411
    9788     200.5720
    9789     203.5655
    9790     204.5981
    9791     204.7336
    9792     209.8546
    9793     209.4451
    9794     212.0953
    9795     212.0331
    9796     212.5223
    9797     213.6354
    9798     216.2705
    9799     215.7389
    9800     217.9479
    9801     213.9125
    9802     210.0506
    9803     208.4632
    9804     210.5239
    9805     211.9890
    9806     213.9184
    9807     210.7358
    9808     212.1909
    9809     215.0260
    9810     214.3997
    9811     215.3781
    9812     213.5693
    9813     211.4544
    9814     204.0558
    9815     202.6466
    9816     200.0481
    9817     198.7083
    9818     195.5741
    9819     191.9722
    9820     190.9843
    9821     190.5797
    9822     194.1528
    9823     187.3295
    9824     186.9334
    9825     190.7287
    9826     192.6303
    9827     191.5529
    9828     188.3448
    9829     186.4819
    9830     186.3449
    9831     188.6559
    9832     191.8916
    9833     193.2968
    9834     197.7780
    9835     201.1886
    9836     201.1618
    9837     201.3202
    9838     204.6411
    9839     204.8630
    9840     203.5800
    9841     205.4975
    9842     204.2043
    9843     205.6442
    9844     207.1885
    9845     208.5651
    9846     208.2971
    9847     210.2181
    9848     206.6332
    9849     205.0596
    9850     211.9997
    9851     212.2836
    9852     212.1050
    9853     211.7128
    9854     211.5097
    9855     210.7759
    9856     212.8348
    9857     208.5250
    9858     202.4845
    9859     203.6504
    9860     199.7766
    9861     202.7393
    9862     199.1988
    9863     199.2400
    9864     198.7752
    9865     196.4581
    9866     193.6582
    9867     191.8946
    9868     189.7115
    9869     190.8590
    9870     188.8056
    9871     189.6872
    9872     190.5554
    9873     190.4992
    9874     196.7368
    9875     208.2417
    9876     207.3335
    9877     214.3808
    9878     214.6892
    9879     210.5213
    9880     213.5616
    9881     207.4286
    9882     202.4490
    9883     200.7956
    9884     197.9370
    9885     195.8872
    9886     196.6151
    9887     197.4187
    9888     196.6704
    9889     193.2110
    9890     195.4032
    9891     192.7278
    9892     190.1102
    9893     190.1069
    9894     189.4661
    9895     190.1727
    9896     192.1665
    9897     193.1007
    9898     191.9350
    9899     190.5119
    9900     189.0680
    9901     189.0828
    9902     187.7152
    9903     188.4780
    9904     190.1630
    9905     190.5133
    9906     189.9094
    9907     185.7906
    9908     182.8574
    9909     178.6701
    9910     182.3083
    9911     180.5558
    9912     180.4922
    9913     183.0590
    9914     185.2943
    9915     187.5827
    9916     187.6087
    9917     191.0220
    9918     196.5577
    9919     199.7119
    9920     196.0258
    9921     195.1360
    9922     196.3233
    9923     192.3882
    9924     194.9690
    9925     192.7668
    9926     194.3079
    9927     197.0156
    9928     198.1941
    9929     196.9062
    9930     196.8618
    9931     198.9377
    9932     198.1367
    9933     203.3358
    9934     201.1484
    9935     196.4172
    9936     191.7312
    9937     189.8678
    9938     187.0234
    9939     185.0075
    9940     183.1592
    9941     183.8572
    9942     185.5126
    9943     186.3455
    9944     183.7283
    9945     186.3791
    9946     185.4520
    9947     189.3189
    9948     190.3300
    9949     195.2973
    9950     195.5698
    9951     197.9562
    9952     197.0269
    9953     196.7695
    9954     193.3171
    9955     192.9752
    9956     190.6217
    9957     193.5046
    9958     192.6907
    9959     194.1080
    9960     191.8690
    9961     193.3675
    9962     187.8738
    9963     193.0067
    9964     196.9298
    9965     190.8824
    9966     192.5472
    9967     188.9538
    9968     186.3427
    9969     182.9023
    9970     182.5991
    9971     180.2697
    9972     181.0431
    9973     184.7750
    9974     188.3607
    9975     188.0618
    9976     184.4003
    9977     181.9808
    9978     181.7203
    9979     180.4061
    9980     181.5909
    9981     188.7739
    9982     185.3134
    9983     185.3593
    9984     183.3680
    9985     181.7084
    9986     185.4720
    9987     188.2261
    9988     188.3490
    9989     194.5680
    9990     189.6877
    9991     190.4492
    9992     189.6850
    9993     190.9547
    9994     191.6913
    9995     197.1350
    9996     194.1281
    9997     193.8948
    9998     194.6798
    9999     199.4207
   10000     203.5346
   10001     200.1981
   10002     204.2341
   10003     207.3101
   10004     208.5600
   10005     209.7174
   10006     210.0454
   10007     210.5277
   10008     213.7955
   10009     214.8720
   10010     214.8385
   10011     218.7630
   10012     217.2212
   10013     215.9350
   10014     214.2435
   10015     214.1309
   10016     216.1897
   10017     216.5389
   10018     221.4237
   10019     222.6935
   10020     220.3145
   10021     218.9378
   10022     216.8237
   10023     214.2357
   10024     213.7626
   10025     213.8411
   10026     213.3454
   10027     215.4511
   10028     214.6337
   10029     215.9893
   10030     216.5773
   10031     216.0831
   10032     218.7228
   10033     218.6350
   10034     216.4477
   10035     216.3116
   10036     218.2691
   10037     216.8275
   10038     214.8041
   10039     214.7910
   10040     213.7792
   10041     216.8083
   10042     213.0247
   10043     215.3757
   10044     217.1531
   10045     216.9160
   10046     217.6714
   10047     217.9650
   10048     219.3989
   10049     220.3528
   10050     223.7207
   10051     224.7207
   10052     225.2124
   10053     223.8016
   10054     226.2504
   10055     225.8127
   10056     227.1482
   10057     221.7070
   10058     217.5736
   10059     216.3975
   10060     215.5652
   10061     214.0044
   10062     214.0717
   10063     213.4591
   10064     208.2461
   10065     210.0691
   10066     204.4560
   10067     200.3703
   10068     204.8783
   10069     204.0944
   10070     205.3619
   10071     206.3323
   10072     206.5424
   10073     205.0970
   10074     205.6152
   10075     208.4282
   10076     209.2752
   10077     208.8153
   10078     211.3503
   10079     208.1337
   10080     205.0220
   10081     204.5939
   10082     200.3596
   10083     200.4222
   10084     196.8919
   10085     199.5687
   10086     199.2880
   10087     199.8299
   10088     200.1870
   10089     197.4835
   10090     195.9427
   10091     193.0003
   10092     194.9249
   10093     193.4372
   10094     188.1260
   10095     187.9966
   10096     187.0167
   10097     187.6127
   10098     187.5121
   10099     190.6434
   10100     189.2009
   10101     189.6830
   10102     192.6313
   10103     191.7898
   10104     190.5431
   10105     188.0139
   10106     188.9041
   10107     188.4107
   10108     190.0683
   10109     185.2148
   10110     181.5480
   10111     179.1245
   10112     181.6248
   10113     176.9244
   10114     174.3929
   10115     173.1898
   10116     172.0546
   10117     172.1588
   10118     171.8721
   10119     169.4726
   10120     170.6449
   10121     165.7178
   10122     164.8119
   10123     162.1133
   10124     160.8001
   10125     163.1240
   10126     162.1551
   10127     163.8676
   10128     164.8539
   10129     165.7108
   10130     159.3570
   10131     160.6788
   10132     163.0497
   10133     161.2270
   10134     160.3422
   10135     157.6153
   10136     158.1146
   10137     156.8138
   10138     158.2211
   10139     162.2071
   10140     159.0841
   10141     160.7177
   10142     159.1037
   10143     157.9206
   10144     154.0552
   10145     157.1793
   10146     158.6496
   10147     159.9581
   10148     159.7941
   10149     157.8492
   10150     158.8915
   10151     158.9558
   10152     166.8692
   10153     163.8215
   10154     165.4494
   10155     165.0093
   10156     168.4744
   10157     165.2487
   10158     167.4998
   10159     172.6113
   10160     171.4361
   10161     175.4901
   10162     175.9785
   10163     180.1587
   10164     184.6482
   10165     180.2055
   10166     180.9578
   10167     182.1760
   10168     183.3685
   10169     185.9429
   10170     185.2765
   10171     181.9968
   10172     180.0542
   10173     180.1289
   10174     179.0825
   10175     175.9295
   10176     179.1461
   10177     177.0076
   10178     179.0300
   10179     180.6488
   10180     180.6031
   10181     182.4426
   10182     181.2199
   10183     182.9496
   10184     187.3598
   10185     188.0017
   10186     187.3178
   10187     189.9661
   10188     191.3545
   10189     193.7087
   10190     193.9809
   10191     194.4585
   10192     193.6781
   10193     194.4952
   10194     195.0440
   10195     192.1918
   10196     194.5125
   10197     194.5632
   10198     197.0842
   10199     198.5639
   10200     196.1629
   10201     199.6523
   10202     200.8029
   10203     197.8915
   10204     199.1843
   10205     200.9077
   10206     197.1122
   10207     197.0638
   10208     196.4746
   10209     196.3610
   10210     195.3576
   10211     197.6859
   10212     197.2258
   10213     199.0533
   10214     197.6170
   10215     198.9666
   10216     198.6793
   10217     199.9684
   10218     197.8992
   10219     202.8347
   10220     202.4410
   10221     201.6951
   10222     201.9434
   10223     200.9252
   10224     204.5999
   10225     203.5804
   10226     203.3439
   10227     199.3916
   10228     200.2272
   10229     199.3090
   10230     198.6197
   10231     197.2748
   10232     197.6152
   10233     202.1324
   10234     201.3199
   10235     200.0273
   10236     201.3014
   10237     199.6316
   10238     198.7610
   10239     197.5689
   10240     199.5112
   10241     197.7508
   10242     201.4604
   10243     201.3857
   10244     201.9421
   10245     197.9649
   10246     197.9030
   10247     196.0034
   10248     195.4365
   10249     197.7138
   10250     196.8903
   10251     199.5504
   10252     197.4780
   10253     198.8771
   10254     197.9847
   10255     196.0921
   10256     199.9258
   10257     199.8979
   10258     196.7566
   10259     194.3034
   10260     194.0882
   10261     195.1742
   10262     195.5770
   10263     197.4770
   10264     196.6715
   10265     197.0312
   10266     193.7852
   10267     193.4957
   10268     196.5746
   10269     193.7144
   10270     191.3975
   10271     193.5600
   10272     193.3271
   10273     193.4358
   10274     192.9114
   10275     192.2115
   10276     194.2443
   10277     196.8249
   10278     197.7013
   10279     198.4193
   10280     199.1238
   10281     196.5678
   10282     197.2019
   10283     195.0464
   10284     196.0514
   10285     194.5942
   10286     191.7734
   10287     191.9307
   10288     190.1848
   10289     195.1893
   10290     194.7861
   10291     196.4337
   10292     197.5569
   10293     197.3896
   10294     197.4781
   10295     199.6683
   10296     199.4251
   10297     200.9913
   10298     198.2599
   10299     198.4987
   10300     193.5349
   10301     190.9632
   10302     191.5031
   10303     187.7395
   10304     184.9855
   10305     184.1187
   10306     182.1937
   10307     183.3856
   10308     183.5562
   10309     184.5005
   10310     178.3558
   10311     182.0445
   10312     183.9467
   10313     182.4222
   10314     183.4245
   10315     185.2391
   10316     184.4628
   10317     187.6836
   10318     191.5734
   10319     193.0884
   10320     196.1332
   10321     197.2617
   10322     197.6645
   10323     199.1048
   10324     199.3822
   10325     196.9058
   10326     195.5948
   10327     192.2240
   10328     192.4238
   10329     193.6726
   10330     191.8435
   10331     192.9545
   10332     195.6070
   10333     197.5035
   10334     196.8002
   10335     197.2072
   10336     196.0940
   10337     196.8187
   10338     190.9279
   10339     188.7239
   10340     190.2047
   10341     191.1676
   10342     189.8283
   10343     187.6996
   10344     190.1790
   10345     196.9294
   10346     197.2346
   10347     196.7308
   10348     202.4410
   10349     200.7463
   10350     201.1705
   10351     199.7849
   10352     198.7495
   10353     198.6685
   10354     197.4240
   10355     194.7807
   10356     197.2394
   10357     200.3482
   10358     200.5141
   10359     201.1545
   10360     203.4973
   10361     204.7807
   10362     205.3516
   10363     207.8237
   10364     209.6509
   10365     211.0971
   10366     213.7760
   10367     210.0943
   10368     210.1574
   10369     211.2461
   10370     216.1620
   10371     216.4992
   10372     216.5935
   10373     219.0733
   10374     217.6052
   10375     215.9642
   10376     217.3091
   10377     213.9031
   10378     211.5203
   10379     215.0904
   10380     213.5324
   10381     212.4868
   10382     214.9996
   10383     215.2003
   10384     217.7674
   10385     213.4535
   10386     214.7914
   10387     215.4459
   10388     216.3249
   10389     217.2635
   10390     214.7134
   10391     213.7497
   10392     210.5107
   10393     207.3384
   10394     207.0739
   10395     206.3249
   10396     203.8001
   10397     206.2135
   10398     204.8564
   10399     206.9120
   10400     210.6943
   10401     212.3123
   10402     212.7580
   10403     215.0724
   10404     213.9039
   10405     216.6942
   10406     215.4316
   10407     217.9176
   10408     220.3236
   10409     223.7339
   10410     224.7307
   10411     229.4101
   10412     227.7969
   10413     225.5011
   10414     227.2837
   10415     224.4905
   10416     225.8328
   10417     227.7602
   10418     227.8929
   10419     227.9572
   10420     230.1148
   10421     224.1479
   10422     223.0787
   10423     224.8398
   10424     221.3234
   10425     222.0599
   10426     220.7305
   10427     221.0054
   10428     221.9246
   10429     222.9918
   10430     220.0494
   10431     224.0147
   10432     219.8893
   10433     220.0364
   10434     220.0329
   10435     220.3208
   10436     222.5282
   10437     222.0722
   10438     222.6461
   10439     223.7804
   10440     224.4840
   10441     226.1428
   10442     224.4303
   10443     223.1848
   10444     222.0151
   10445     224.8951
   10446     224.7833
   10447     225.5681
   10448     231.1651
   10449     230.5456
   10450     229.9381
   10451     228.1033
   10452     230.0829
   10453     229.2936
   10454     229.1641
   10455     231.3178
   10456     234.4809
   10457     236.0469
   10458     240.8753
   10459     239.5921
   10460     239.0005
   10461     239.9607
   10462     240.2112
   10463     241.9270
   10464     240.0387
   10465     240.6506
   10466     243.3381
   10467     244.8592
   10468     246.0910
   10469     245.4151
   10470     247.5891
   10471     244.2025
   10472     244.9900
   10473     244.7329
   10474     245.0916
   10475     244.7160
   10476     246.7248
   10477     244.5751
   10478     245.1452
   10479     243.5442
   10480     242.9297
   10481     242.2473
   10482     240.1417
   10483     240.7221
   10484     243.2767
   10485     243.8764
   10486     243.5317
   10487     242.2600
   10488     241.5498
   10489     240.1228
   10490     239.7697
   10491     240.6647
   10492     240.5041
   10493     238.6026
   10494     240.7329
   10495     244.9935
   10496     241.4751
   10497     240.4024
   10498     240.7384
   10499     242.6391
   10500     248.7537
   10501     249.4435
   10502     246.0154
   10503     247.9464
   10504     250.3254
   10505     249.9271
   10506     252.7221
   10507     252.1799
   10508     256.1343
   10509     260.4339
   10510     259.2933
   10511     261.7092
   10512     263.1622
   10513     264.3043
   10514     260.9023
   10515     262.3974
   10516     262.8437
   10517     265.2800
   10518     265.7058
   10519     261.0657
   10520     261.3132
   10521     257.2060
   10522     257.9153
   10523     254.8619
   10524     253.4502
   10525     248.7712
   10526     243.4273
   10527     246.9733
   10528     242.3128
   10529     241.9449
   10530     242.0168
   10531     240.2397
   10532     238.6456
   10533     236.3032
   10534     231.1116
   10535     231.9035
   10536     232.2653
   10537     231.5776
   10538     228.3729
   10539     232.8724
   10540     233.3098
   10541     233.9729
   10542     236.6101
   10543     237.1210
   10544     237.7420
   10545     237.6480
   10546     235.5668
   10547     236.0875
   10548     235.1275
   10549     229.6217
   10550     231.1200
   10551     235.9024
   10552     235.4225
   10553     236.6357
   10554     232.5512
   10555     233.3353
   10556     230.1509
   10557     230.7405
   10558     231.7854
   10559     230.6896
   10560     232.3773
   10561     231.3935
   10562     225.9942
   10563     229.2819
   10564     228.3658
   10565     228.0357
   10566     229.7942
   10567     229.4410
   10568     228.3861
   10569     229.6382
   10570     226.8555
   10571     224.1480
   10572     226.8245
   10573     223.1989
   10574     226.9764
   10575     227.8834
   10576     227.4158
   10577     228.2065
   10578     231.5419
   10579     231.9258
   10580     234.1259
   10581     233.0251
   10582     238.2056
   10583     235.0202
   10584     233.3397
   10585     233.3863
   10586     233.8262
   10587     234.4307
   10588     232.9781
   10589     234.6254
   10590     234.3619
   10591     234.3473
   10592     234.7928
   10593     237.1869
   10594     234.8511
   10595     239.0112
   10596     244.2617
   10597     245.8815
   10598     245.6025
   10599     248.4157
   10600     249.0407
   10601     251.6634
   10602     254.1396
   10603     253.8878
   10604     253.3873
   10605     255.0361
   10606     254.5612
   10607     254.6517
   10608     255.2077
   10609     256.0203
   10610     257.0499
   10611     257.1339
   10612     254.5878
   10613     258.2018
   10614     257.1561
   10615     259.6166
   10616     258.9194
   10617     258.4187
   10618     258.7026
   10619     257.0528
   10620     260.5757
   10621     258.7824
   10622     256.5068
   10623     257.0205
   10624     258.2376
   10625     255.9285
   10626     258.5338
   10627     257.9393
   10628     256.0947
   10629     261.5299
   10630     258.8932
   10631     263.3144
   10632     262.4166
   10633     262.6137
   10634     262.9967
   10635     260.6426
   10636     264.6770
   10637     266.7968
   10638     266.2234
   10639     263.2524
   10640     263.4769
   10641     261.5083
   10642     264.9970
   10643     264.1798
   10644     264.3404
   10645     264.8691
   10646     265.5964
   10647     262.1022
   10648     255.0878
   10649     255.8540
   10650     249.0896
   10651     246.8016
   10652     248.3429
   10653     246.2387
   10654     246.0644
   10655     243.7164
   10656     241.4909
   10657     241.0526
   10658     240.9801
   10659     237.2476
   10660     238.1296
   10661     236.7705
   10662     235.0982
   10663     231.1430
   10664     231.1300
   10665     228.3792
   10666     225.9098
   10667     225.2904
   10668     224.9517
   10669     222.8370
   10670     219.6835
   10671     219.3919
   10672     218.0465
   10673     219.2521
   10674     221.8786
   10675     222.0508
   10676     225.3104
   10677     224.5771
   10678     227.6213
   10679     227.5617
   10680     228.8685
   10681     229.9864
   10682     230.5879
   10683     234.5660
   10684     240.4861
   10685     241.4505
   10686     239.2114
   10687     239.6157
   10688     239.4371
   10689     237.7162
   10690     239.3532
   10691     236.3971
   10692     238.6424
   10693     238.0107
   10694     235.4244
   10695     236.6661
   10696     239.2395
   10697     240.0997
   10698     240.5467
   10699     242.2532
   10700     245.6270
   10701     241.0867
   10702     243.0534
   10703     245.9488
   10704     243.5742
   10705     241.3242
   10706     244.5716
   10707     244.3211
   10708     245.0847
   10709     244.5098
   10710     245.1479
   10711     250.8147
   10712     247.9669
   10713     251.2360
   10714     252.2835
   10715     256.3191
   10716     251.4904
   10717     245.6390
   10718     244.7961
   10719     241.5738
   10720     239.0254
   10721     237.7368
   10722     235.2266
   10723     236.6403
   10724     235.5356
   10725     233.6757
   10726     236.9601
   10727     234.3084
   10728     231.3399
   10729     234.0346
   10730     229.4821
   10731     231.4371
   10732     233.1867
   10733     234.8672
   10734     237.4159
   10735     241.6406
   10736     243.4114
   10737     245.5659
   10738     241.0658
   10739     245.6275
   10740     245.2877
   10741     248.2983
   10742     248.4668
   10743     250.0817
   10744     253.5828
   10745     252.2422
   10746     253.9738
   10747     254.2659
   10748     254.4432
   10749     253.3179
   10750     252.5462
   10751     252.3915
   10752     253.3548
   10753     248.9582
   10754     249.7638
   10755     246.4239
   10756     247.3863
   10757     248.6591
   10758     243.8848
   10759     247.4294
   10760     246.3272
   10761     245.4688
   10762     243.1426
   10763     242.4355
   10764     242.7063
   10765     240.9628
   10766     240.2294
   10767     238.2427
   10768     238.0159
   10769     239.4405
   10770     239.2751
   10771     235.5121
   10772     236.0608
   10773     235.1430
   10774     234.7475
   10775     234.1428
   10776     233.3730
   10777     228.8159
   10778     232.6533
   10779     231.5808
   10780     229.6702
   10781     230.0476
   10782     225.6205
   10783     223.4445
   10784     221.5235
   10785     215.7157
   10786     216.1532
   10787     215.1167
   10788     214.7022
   10789     217.3525
   10790     213.4321
   10791     212.4605
   10792     210.4692
   10793     212.8227
   10794     210.2823
   10795     207.7516
   10796     212.5180
   10797     210.4898
   10798     209.8957
   10799     206.6192
   10800     202.8540
   10801     202.1882
   10802     199.4147
   10803     195.3539
   10804     193.5422
   10805     187.8819
   10806     189.8381
   10807     189.2466
   10808     185.1800
   10809     183.8116
   10810     181.1267
   10811     179.1055
   10812     176.3846
   10813     176.6465
   10814     177.3147
   10815     179.5219
   10816     176.3054
   10817     177.6809
   10818     178.9464
   10819     181.3757
   10820     184.9551
   10821     188.0262
   10822     181.2328
   10823     181.4199
   10824     185.3485
   10825     179.8646
   10826     181.1298
   10827     180.1280
   10828     184.0360
   10829     180.3565
   10830     179.6206
   10831     186.9672
   10832     187.3364
   10833     190.1482
   10834     191.6891
   10835     194.5670
   10836     196.0176
   10837     191.6591
   10838     192.2311
   10839     189.7527
   10840     189.6576
   10841     188.3639
   10842     189.3770
   10843     190.0549
   10844     190.8385
   10845     191.7038
   10846     190.7812
   10847     194.6662
   10848     191.7777
   10849     194.5903
   10850     194.9988
   10851     190.9966
   10852     190.5879
   10853     189.8784
   10854     187.5148
   10855     186.7661
   10856     187.3947
   10857     184.7194
   10858     184.6385
   10859     183.5462
   10860     183.8444
   10861     183.8794
   10862     181.6632
   10863     183.6071
   10864     182.3923
   10865     181.5261
   10866     182.4567
   10867     184.6019
   10868     184.4973
   10869     183.9109
   10870     187.3571
   10871     186.4918
   10872     186.1972
   10873     186.3639
   10874     182.3773
   10875     181.6692
   10876     177.5724
   10877     178.2344
   10878     178.9539
   10879     179.1727
   10880     177.9347
   10881     179.3035
   10882     181.9333
   10883     182.1267
   10884     184.8248
   10885     188.3138
   10886     190.9768
   10887     191.1832
   10888     192.2025
   10889     193.4227
   10890     192.0436
   10891     188.7628
   10892     189.3518
   10893     188.9455
   10894     186.3609
   10895     182.8907
   10896     183.4614
   10897     182.3943
   10898     179.4362
   10899     179.5357
   10900     179.7759
   10901     180.8326
   10902     183.7368
   10903     186.0707
   10904     185.7827
   10905     187.2265
   10906     189.8066
   10907     188.0766
   10908     189.1612
   10909     190.2561
   10910     191.5837
   10911     192.2036
   10912     193.4668
   10913     192.7134
   10914     197.4208
   10915     196.1512
   10916     198.7396
   10917     200.2411
   10918     200.6551
   10919     199.3613
   10920     200.1778
   10921     202.5620
   10922     201.9288
   10923     204.1902
   10924     204.3538
   10925     208.2734
   10926     207.4247
   10927     207.3486
   10928     210.2213
   10929     212.4380
   10930     214.4195
   10931     214.3716
   10932     218.3298
   10933     216.0372
   10934     214.3563
   10935     216.3463
   10936     214.9807
   10937     214.3118
   10938     212.8564
   10939     212.1992
   10940     208.0238
   10941     208.8910
   10942     208.9442
   10943     212.0129
   10944     211.8941
   10945     213.7162
   10946     213.4165
   10947     216.1387
   10948     213.7131
   10949     213.2973
   10950     215.4642
   10951     215.3002
   10952     217.0114
   10953     216.4015
   10954     220.4601
   10955     221.3026
   10956     226.0501
   10957     226.8894
   10958     229.5524
   10959     229.8888
   10960     228.8908
   10961     234.3030
   10962     233.4507
   10963     233.6875
   10964     235.6449
   10965     236.9219
   10966     236.2401
   10967     236.9297
   10968     236.0245
   10969     238.8565
   10970     238.2643
   10971     235.3707
   10972     235.3139
   10973     234.4500
   10974     235.6274
   10975     232.3536
   10976     232.1802
   10977     233.4772
   10978     231.0323
   10979     233.2109
   10980     234.2044
   10981     235.8712
   10982     236.6155
   10983     235.4774
   10984     234.6596
   10985     234.6117
   10986     231.7877
   10987     235.7606
   10988     235.4746
   10989     233.0515
   10990     236.0556
   10991     232.4098
   10992     232.8347
   10993     228.0645
   10994     226.7790
   10995     228.0345
   10996     227.6901
   10997     227.9237
   10998     228.3273
   10999     229.0898
   11000     229.1215
   11001     230.0962
   11002     232.8759
   11003     236.8436
   11004     236.9842
   11005     236.0901
   11006     240.2091
   11007     242.3987
   11008     245.7055
   11009     246.1983
   11010     250.0068
   11011     253.2724
   11012     256.8546
   11013     258.0303
   11014     256.8584
   11015     257.0160
   11016     259.0829
   11017     261.3595
   11018     264.7539
   11019     262.2269
   11020     268.1137
   11021     267.8909
   11022     266.0897
   11023     268.0820
   11024     267.8448
   11025     267.5137
   11026     272.2037
   11027     271.7594
   11028     274.2063
   11029     274.7320
   11030     277.7836
   11031     278.1855
   11032     280.7173
   11033     281.5567
   11034     277.4737
   11035     282.2551
   11036     280.8625
   11037     278.9337
   11038     279.5795
   11039     279.3697
   11040     279.5345
   11041     279.5283
   11042     279.5510
   11043     281.7714
   11044     285.0162
   11045     283.2165
   11046     284.4182
   11047     284.8226
   11048     284.4786
   11049     283.4884
   11050     284.0280
   11051     284.6725
   11052     287.7114
   11053     287.7183
   11054     292.2609
   11055     294.1878
   11056     290.8426
   11057     290.7711
   11058     296.1144
   11059     295.4369
   11060     293.8319
   11061     292.9569
   11062     293.6951
   11063     294.4463
   11064     294.1737
   11065     293.4180
   11066     292.1310
   11067     296.2670
   11068     293.8034
   11069     295.5323
   11070     295.1886
   11071     292.6904
   11072     292.9750
   11073     289.2888
   11074     283.8450
   11075     283.4519
   11076     278.8777
   11077     276.3238
   11078     274.2420
   11079     274.6659
   11080     274.1508
   11081     276.2729
   11082     273.9108
   11083     270.7756
   11084     268.6575
   11085     268.1971
   11086     268.0405
   11087     267.0047
   11088     265.1462
   11089     267.3932
   11090     264.0502
   11091     265.2864
   11092     262.5536
   11093     261.5569
   11094     267.3157
   11095     271.1903
   11096     270.8815
   11097     274.6709
   11098     276.6350
   11099     276.2651
   11100     277.1450
   11101     277.4746
   11102     277.7270
   11103     280.2403
   11104     279.4392
   11105     280.0680
   11106     278.9932
   11107     276.5193
   11108     274.0793
   11109     275.4294
   11110     274.4254
   11111     272.5910
   11112     273.3582
   11113     269.5042
   11114     271.4398
   11115     270.6989
   11116     275.2462
   11117     276.4363
   11118     277.6665
   11119     279.5398
   11120     281.1333
   11121     282.2004
   11122     283.2435
   11123     288.5585
   11124     291.1935
   11125     296.4588
   11126     295.2420
   11127     298.2033
   11128     300.0910
   11129     297.1912
   11130     296.0685
   11131     292.6195
   11132     296.5012
   11133     293.4026
   11134     293.0956
   11135     291.0860
   11136     292.9436
   11137     294.3650
   11138     291.5688
   11139     289.5981
   11140     290.7692
   11141     291.4485
   11142     294.9268
   11143     293.9955
   11144     290.8914
   11145     290.8552
   11146     289.2158
   11147     289.7220
   11148     284.3851
   11149     286.8471
   11150     287.1423
   11151     284.8239
   11152     284.3272
   11153     283.7400
   11154     282.5075
   11155     285.3351
   11156     283.7728
   11157     284.6140
   11158     285.6357
   11159     284.3025
   11160     284.3667
   11161     282.1394
   11162     284.8408
   11163     283.6316
   11164     285.1964
   11165     285.4969
   11166     283.3745
   11167     283.3006
   11168     283.8578
   11169     287.2986
   11170     284.5627
   11171     281.8546
   11172     279.2712
   11173     280.5304
   11174     278.1940
   11175     280.6809
   11176     280.7975
   11177     281.6249
   11178     281.2557
   11179     276.3925
   11180     275.2476
   11181     275.5961
   11182     278.3781
   11183     276.2156
   11184     277.6073
   11185     276.4051
   11186     277.3934
   11187     281.3547
   11188     279.7920
   11189     279.5593
   11190     281.8891
   11191     280.6412
   11192     282.3234
   11193     283.8907
   11194     281.3431
   11195     284.0249
   11196     283.5998
   11197     280.0198
   11198     278.2936
   11199     276.7838
   11200     278.9258
   11201     279.4757
   11202     274.7792
   11203     273.3249
   11204     274.1741
   11205     273.4213
   11206     274.8964
   11207     272.5188
   11208     275.7489
   11209     273.4822
   11210     276.2805
   11211     272.9220
   11212     278.0951
   11213     279.4055
   11214     277.9169
   11215     281.2330
   11216     281.1389
   11217     279.8531
   11218     276.7324
   11219     280.6109
   11220     281.4548
   11221     280.1099
   11222     286.8837
   11223     287.1922
   11224     288.1753
   11225     289.4202
   11226     291.4399
   11227     292.6222
   11228     293.5023
   11229     293.1773
   11230     293.6884
   11231     294.9097
   11232     300.3257
   11233     295.8927
   11234     294.8521
   11235     295.4926
   11236     292.4296
   11237     293.7764
   11238     292.4369
   11239     290.3699
   11240     289.3147
   11241     286.5789
   11242     287.8987
   11243     286.3284
   11244     290.4268
   11245     286.0635
   11246     286.7500
   11247     285.6991
   11248     287.2684
   11249     286.1666
   11250     281.6163
   11251     284.8082
   11252     283.9692
   11253     283.3779
   11254     284.0691
   11255     286.7941
   11256     285.5674
   11257     286.3457
   11258     286.3763
   11259     286.5061
   11260     281.5576
   11261     278.6582
   11262     274.6077
   11263     275.5752
   11264     271.5335
   11265     268.6369
   11266     268.6607
   11267     263.8224
   11268     263.2962
   11269     260.7303
   11270     256.8579
   11271     257.0523
   11272     254.1969
   11273     256.1192
   11274     256.7218
   11275     256.0824
   11276     255.6540
   11277     252.9693
   11278     254.5837
   11279     255.8069
   11280     256.0246
   11281     255.8890
   11282     258.2952
   11283     256.4405
   11284     257.2200
   11285     258.6021
   11286     259.8587
   11287     258.6602
   11288     260.6503
   11289     262.0951
   11290     261.3744
   11291     257.1773
   11292     257.2522
   11293     259.8682
   11294     259.2606
   11295     261.5986
   11296     263.6873
   11297     260.9511
   11298     262.1240
   11299     260.2894
   11300     261.0378
   11301     262.8762
   11302     263.7622
   11303     267.1762
   11304     270.6206
   11305     272.9588
   11306     273.5153
   11307     273.9416
   11308     276.4610
   11309     280.8399
   11310     280.2468
   11311     281.9747
   11312     282.8104
   11313     281.7547
   11314     278.9488
   11315     279.5425
   11316     277.0460
   11317     278.8031
   11318     278.7877
   11319     279.8964
   11320     277.8643
   11321     277.9663
   11322     283.4476
   11323     284.6612
   11324     282.5490
   11325     280.5131
   11326     282.6436
   11327     281.0499
   11328     280.2881
   11329     282.3226
   11330     287.1925
   11331     289.1733
   11332     288.5401
   11333     288.9618
   11334     289.2878
   11335     290.4509
   11336     286.8308
   11337     285.9819
   11338     285.2415
   11339     285.3769
   11340     289.3313
   11341     283.3978
   11342     284.5226
   11343     286.6447
   11344     283.3179
   11345     281.9118
   11346     276.9315
   11347     281.7993
   11348     280.0976
   11349     279.0704
   11350     279.7610
   11351     281.1890
   11352     282.8463
   11353     281.0330
   11354     277.5177
   11355     277.7582
   11356     274.9477
   11357     272.4159
   11358     270.2600
   11359     271.3736
   11360     267.7939
   11361     267.4374
   11362     268.2277
   11363     264.5861
   11364     261.9411
   11365     263.2116
   11366     261.6412
   11367     259.0504
   11368     261.1235
   11369     262.6361
   11370     261.1217
   11371     260.7008
   11372     262.5956
   11373     263.5235
   11374     266.6088
   11375     274.0840
   11376     277.1728
   11377     277.0699
   11378     281.3611
   11379     284.2295
   11380     285.7955
   11381     296.6733
   11382     300.0451
   11383     300.1794
   11384     300.2645
   11385     301.3976
   11386     304.0695
   11387     309.6084
   11388     310.8300
   11389     310.3419
   11390     312.7654
   11391     310.9478
   11392     310.9694
   11393     311.8430
   11394     310.8353
   11395     310.4666
   11396     313.9529
   11397     310.9527
   11398     310.8777
   11399     310.9244
   11400     307.6872
   11401     306.2844
   11402     307.5744
   11403     305.6106
   11404     298.5341
   11405     303.5688
   11406     301.9564
   11407     300.7645
   11408     298.1186
   11409     292.5075
   11410     292.1890
   11411     287.5557
   11412     290.6312
   11413     289.4978
   11414     293.2804
   11415     290.8183
   11416     292.8622
   11417     286.2840
   11418     290.1130
   11419     293.3101
   11420     290.5867
   11421     294.0352
   11422     295.4271
   11423     296.9560
   11424     297.7438
   11425     294.7469
   11426     293.9741
   11427     294.4902
   11428     292.5248
   11429     293.6067
   11430     290.6016
   11431     291.7403
   11432     289.4973
   11433     290.5418
   11434     288.8381
   11435     289.8701
   11436     288.7505
   11437     289.4118
   11438     294.4808
   11439     292.9571
   11440     292.1270
   11441     289.3024
   11442     292.7241
   11443     289.8966
   11444     288.9573
   11445     293.5616
   11446     291.9186
   11447     289.2145
   11448     289.6079
   11449     286.5976
   11450     287.7235
   11451     284.8284
   11452     282.4523
   11453     279.1533
   11454     277.5320
   11455     276.5262
   11456     275.9510
   11457     275.8845
   11458     275.6765
   11459     275.9041
   11460     277.5543
   11461     277.9741
   11462     276.4883
   11463     280.4394
   11464     277.2391
   11465     276.0702
   11466     279.6226
   11467     277.5663
   11468     277.3193
   11469     276.2205
   11470     276.9743
   11471     278.6378
   11472     278.4861
   11473     277.2681
   11474     275.4281
   11475     278.8650
   11476     275.7201
   11477     280.2022
   11478     281.1853
   11479     281.0956
   11480     281.1304
   11481     284.4624
   11482     285.6581
   11483     286.3847
   11484     284.3168
   11485     280.5940
   11486     279.4206
   11487     277.3335
   11488     281.8487
   11489     276.0965
   11490     274.2849
   11491     272.9085
   11492     273.1148
   11493     268.1538
   11494     268.2467
   11495     263.2989
   11496     265.1021
   11497     260.0143
   11498     260.5110
   11499     261.8154
   11500     259.4512
   11501     259.5266
   11502     260.3923
   11503     258.8956
   11504     255.4382
   11505     253.7477
   11506     253.8098
   11507     256.3831
   11508     255.2203
   11509     254.1211
   11510     252.4933
   11511     250.2471
   11512     245.8378
   11513     246.0067
   11514     244.2794
   11515     243.7317
   11516     245.2172
   11517     243.3343
   11518     242.3888
   11519     241.4390
   11520     239.4948
   11521     239.3030
   11522     235.4249
   11523     233.3769
   11524     233.9970
   11525     230.0095
   11526     231.3637
   11527     230.6371
   11528     231.5429
   11529     230.5377
   11530     229.1292
   11531     227.0285
   11532     225.4628
   11533     230.0074
   11534     231.2288
   11535     231.8813
   11536     235.0300
   11537     237.0371
   11538     236.7475
   11539     238.7760
   11540     236.9801
   11541     237.8729
   11542     237.5054
   11543     237.0720
   11544     241.8388
   11545     245.0648
   11546     244.2462
   11547     243.5193
   11548     245.6230
   11549     245.3236
   11550     243.3661
   11551     240.7480
   11552     241.1236
   11553     236.0218
   11554     234.0901
   11555     231.0428
   11556     229.2229
   11557     228.4665
   11558     226.5514
   11559     224.5057
   11560     224.0754
   11561     224.0113
   11562     220.3203
   11563     220.9125
   11564     220.5344
   11565     224.4638
   11566     227.1914
   11567     226.7689
   11568     229.0114
   11569     235.6716
   11570     237.9885
   11571     241.0908
   11572     240.1959
   11573     240.3608
   11574     244.6353
   11575     244.0281
   11576     242.0869
   11577     243.2104
   11578     240.6694
   11579     243.3574
   11580     241.6908
   11581     241.3751
   11582     241.8224
   11583     241.9709
   11584     243.5896
   11585     246.9872
   11586     245.3071
   11587     248.1186
   11588     245.5657
   11589     245.2568
   11590     244.7104
   11591     246.2023
   11592     243.8787
   11593     241.6653
   11594     240.3071
   11595     237.9007
   11596     238.0596
   11597     234.4807
   11598     234.6032
   11599     237.7322
   11600     234.3444
   11601     232.2407
   11602     228.7161
   11603     230.2116
   11604     231.2702
   11605     231.1813
   11606     231.3587
   11607     232.6719
   11608     233.8381
   11609     238.2590
   11610     237.5989
   11611     237.1475
   11612     241.4980
   11613     245.1926
   11614     247.8077
   11615     251.1317
   11616     251.8775
   11617     254.9385
   11618     252.4876
   11619     257.7930
   11620     257.3386
   11621     257.9175
   11622     257.7598
   11623     256.6024
   11624     258.7767
   11625     257.9043
   11626     257.0507
   11627     253.9312
   11628     252.0695
   11629     248.8285
   11630     246.4730
   11631     247.3458
   11632     248.0939
   11633     244.1747
   11634     244.9689
   11635     245.6087
   11636     243.1821
   11637     241.7467
   11638     241.9751
   11639     241.6018
   11640     240.0920
   11641     240.1207
   11642     235.0240
   11643     234.2558
   11644     231.4743
   11645     231.6939
   11646     229.2312
   11647     231.9042
   11648     229.6092
   11649     225.5088
   11650     227.3511
   11651     227.7217
   11652     226.8792
   11653     224.8720
   11654     223.7516
   11655     223.7058
   11656     221.0475
   11657     218.4111
   11658     219.9320
   11659     219.6517
   11660     218.4133
   11661     219.6788
   11662     216.5450
   11663     215.4616
   11664     217.4477
   11665     216.9288
   11666     217.8897
   11667     213.9890
   11668     214.6499
   11669     214.9629
   11670     214.8729
   11671     217.1793
   11672     213.6524
   11673     214.2125
   11674     214.8349
   11675     214.1347
   11676     214.2520
   11677     212.0976
   11678     209.2630
   11679     206.6114
   11680     205.7954
   11681     204.1396
   11682     201.9054
   11683     199.8885
   11684     202.3278
   11685     200.4015
   11686     199.9496
   11687     198.0364
   11688     197.5349
   11689     196.5866
   11690     194.2703
   11691     191.1825
   11692     192.7162
   11693     190.8999
   11694     193.1548
   11695     192.4084
   11696     191.6435
   11697     189.5533
   11698     186.2105
   11699     184.5196
   11700     183.6718
   11701     179.7348
   11702     182.0827
   11703     180.8929
   11704     185.7054
   11705     184.7249
   11706     186.0344
   11707     183.7982
   11708     184.0715
   11709     186.5530
   11710     185.8687
   11711     186.7461
   11712     185.1767
   11713     185.6535
   11714     185.2159
   11715     184.8713
   11716     185.0898
   11717     185.0549
   11718     188.1794
   11719     190.9529
   11720     192.1544
   11721     196.6376
   11722     195.5137
   11723     196.4117
   11724     195.5779
   11725     197.3036
   11726     196.7191
   11727     192.8594
   11728     189.3408
   11729     189.3763
   11730     188.6773
   11731     189.1913
   11732     186.3830
   11733     191.7736
   11734     190.4979
   11735     193.0194
   11736     192.6553
   11737     194.6444
   11738     194.6456
   11739     192.5883
   11740     191.5077
   11741     192.5145
   11742     189.2885
   11743     189.8142
   11744     192.5258
   11745     192.1462
   11746     192.5320
   11747     191.8372
   11748     190.6044
   11749     190.1440
   11750     187.9708
   11751     186.7141
   11752     188.3125
   11753     185.3819
   11754     181.6001
   11755     179.7336
   11756     179.3637
   11757     178.9677
   11758     176.5431
   11759     175.8964
   11760     176.3477
   11761     172.0597
   11762     170.7403
   11763     172.0768
   11764     173.0626
   11765     172.2727
   11766     168.7066
   11767     166.4338
   11768     169.8003
   11769     166.7643
   11770     166.3920
   11771     161.8651
   11772     165.3730
   11773     163.3160
   11774     164.3112
   11775     162.0821
   11776     161.8774
   11777     161.4079
   11778     159.4240
   11779     161.3884
   11780     161.2916
   11781     160.3881
   11782     162.6132
   11783     159.5617
   11784     156.1586
   11785     155.7515
   11786     156.6280
   11787     153.7114
   11788     152.1006
   11789     153.2547
   11790     149.1363
   11791     150.5692
   11792     146.8074
   11793     148.4468
   11794     145.5119
   11795     146.4870
   11796     145.1107
   11797     149.5724
   11798     149.6559
   11799     146.1788
   11800     147.1232
   11801     148.4533
   11802     148.0209
   11803     146.8572
   11804     143.5135
   11805     144.7565
   11806     140.4420
   11807     138.0971
   11808     134.7381
   11809     136.1801
   11810     133.8979
   11811     131.6157
   11812     130.2277
   11813     129.7135
   11814     128.8246
   11815     129.8727
   11816     132.6224
   11817     131.9195
   11818     131.9758
   11819     133.4452
   11820     133.0078
   11821     134.9443
   11822     140.4104
   11823     141.3766
   11824     142.9430
   11825     143.3366
   11826     149.4925
   11827     153.3965
   11828     153.5121
   11829     158.5938
   11830     161.0896
   11831     165.1403
   11832     167.6458
   11833     164.2773
   11834     165.5198
   11835     166.1613
   11836     166.7043
   11837     169.3008
   11838     170.5883
   11839     167.2526
   11840     165.6993
   11841     166.6657
   11842     164.8538
   11843     165.5353
   11844     163.8458
   11845     163.9153
   11846     161.7662
   11847     161.1942
   11848     158.5565
   11849     158.3056
   11850     155.9926
   11851     156.1664
   11852     149.6274
   11853     149.4517
   11854     146.3634
   11855     141.9204
   11856     141.1267
   11857     140.3571
   11858     139.3940
   11859     140.1006
   11860     136.8808
   11861     137.7397
   11862     133.2606
   11863     131.7676
   11864     128.7704
   11865     131.9358
   11866     128.2880
   11867     125.5879
   11868     125.2330
   11869     123.9270
   11870     123.4708
   11871     123.6368
   11872     124.5659
   11873     124.2513
   11874     121.2691
   11875     124.7397
   11876     125.1194
   11877     122.3209
   11878     122.6464
   11879     121.4638
   11880     119.1403
   11881     116.9472
   11882     113.2989
   11883     113.0868
   11884     115.7574
   11885     114.7658
   11886     112.3252
   11887     111.3187
   11888     110.1824
   11889     108.5837
   11890     110.0088
   11891     111.8104
   11892     111.5327
   11893     112.1880
   11894     111.4892
   11895     111.0293
   11896     112.9735
   11897     111.2104
   11898     110.8537
   11899     112.4232
   11900     116.8038
   11901     117.5319
   11902     119.4462
   11903     125.1869
   11904     126.8749
   11905     125.8573
   11906     128.6215
   11907     127.3941
   11908     130.2072
   11909     135.2025
   11910     135.2220
   11911     136.6934
   11912     137.4391
   11913     137.9318
   11914     140.9675
   11915     144.3613
   11916     147.3031
   11917     149.9341
   11918     150.7430
   11919     148.0220
   11920     149.9386
   11921     150.4964
   11922     148.7065
   11923     149.0139
   11924     149.4331
   11925     149.6168
   11926     152.5638
   11927     150.3210
   11928     154.0864
   11929     156.6254
   11930     156.7873
   11931     159.1204
   11932     156.9465
   11933     158.8998
   11934     160.1919
   11935     162.3975
   11936     163.9295
   11937     165.9023
   11938     168.9536
   11939     165.8711
   11940     167.1755
   11941     166.1899
   11942     165.2213
   11943     163.2133
   11944     162.8939
   11945     164.9412
   11946     162.2400
   11947     163.2837
   11948     166.4718
   11949     161.4634
   11950     161.5824
   11951     161.0773
   11952     157.9612
   11953     158.0203
   11954     157.0367
   11955     154.2848
   11956     151.2039
   11957     148.7011
   11958     143.5344
   11959     146.6618
   11960     147.3219
   11961     146.1413
   11962     147.7624
   11963     147.6851
   11964     143.7030
   11965     140.0185
   11966     138.1999
   11967     137.0273
   11968     136.2650
   11969     136.9494
   11970     139.2705
   11971     135.7212
   11972     135.2003
   11973     137.9331
   11974     138.7491
   11975     139.1245
   11976     140.0115
   11977     142.8209
   11978     142.3722
   11979     145.0741
   11980     146.9375
   11981     146.9472
   11982     148.4069
   11983     152.8919
   11984     156.6613
   11985     155.2911
   11986     159.6986
   11987     158.2495
   11988     159.3377
   11989     157.0694
   11990     158.5756
   11991     158.4332
   11992     157.6569
   11993     159.2933
   11994     159.0400
   11995     157.9070
   11996     159.0551
   11997     155.2718
   11998     155.5409
   11999     157.9233
   12000     155.6060
   12001     155.1626
   12002     152.3763
   12003     152.8174
   12004     149.3336
   12005     148.5456
   12006     149.3163
   12007     148.3661
   12008     148.3084
   12009     149.7313
   12010     150.1585
   12011     150.8419
   12012     151.4931
   12013     154.0927
   12014     156.2772
   12015     160.5791
   12016     158.7825
   12017     162.8114
   12018     162.3303
   12019     163.2705
   12020     159.7211
   12021     159.9230
   12022     155.9139
   12023     154.3886
   12024     155.1193
   12025     150.5871
   12026     148.3114
   12027     141.3973
   12028     139.6428
   12029     141.1697
   12030     142.0006
   12031     140.1082
   12032     138.6642
   12033     141.5663
   12034     137.7958
   12035     130.3519
   12036     131.5520
   12037     126.1951
   12038     124.9055
   12039     124.7982
   12040     122.0509
   12041     122.1058
   12042     118.2343
   12043     118.6116
   12044     118.6186
   12045     122.8691
   12046     121.6566
   12047     121.6833
   12048     123.4834
   12049     127.6054
   12050     118.6651
   12051     117.4141
   12052     120.6476
   12053     120.7775
   12054     117.6030
   12055     120.6416
   12056     118.6851
   12057     119.0441
   12058     120.6083
   12059     120.0254
   12060     122.0232
   12061     121.0295
   12062     117.3569
   12063     117.2893
   12064     116.8545
   12065     121.0853
   12066     119.9326
   12067     117.7975
   12068     119.0562
   12069     121.1652
   12070     122.2196
   12071     124.3688
   12072     128.8318
   12073     127.7406
   12074     124.9327
   12075     127.3525
   12076     122.4340
   12077     121.6602
   12078     124.8361
   12079     123.0362
   12080     119.5020
   12081     122.2164
   12082     120.5803
   12083     123.5351
   12084     128.3399
   12085     129.0970
   12086     130.8423
   12087     132.7779
   12088     134.9919
   12089     133.1697
   12090     135.1165
   12091     135.9399
   12092     138.0533
   12093     144.4812
   12094     147.0182
   12095     148.3743
   12096     147.1991
   12097     147.9004
   12098     152.4282
   12099     151.1979
   12100     150.9204
   12101     148.7878
   12102     150.7619
   12103     158.1464
   12104     157.7387
   12105     160.7595
   12106     161.8442
   12107     163.7977
   12108     167.0055
   12109     171.3490
   12110     170.8903
   12111     170.6694
   12112     167.8557
   12113     164.7593
   12114     169.2204
   12115     169.0998
   12116     173.5537
   12117     177.0361
   12118     177.6865
   12119     179.9969
   12120     181.7456
   12121     187.5290
   12122     188.0919
   12123     183.9795
   12124     183.9368
   12125     185.9234
   12126     185.1431
   12127     185.6358
   12128     187.1329
   12129     186.4439
   12130     188.5846
   12131     188.4222
   12132     186.4399
   12133     187.8880
   12134     189.5208
   12135     188.5633
   12136     188.5404
   12137     186.7763
   12138     182.1157
   12139     179.6407
   12140     177.9421
   12141     178.4020
   12142     176.8106
   12143     173.7418
   12144     174.3922
   12145     169.5078
   12146     165.4370
   12147     169.5159
   12148     166.4567
   12149     163.9784
   12150     165.7306
   12151     161.8135
   12152     155.1100
   12153     156.2608
   12154     154.6354
   12155     156.6859
   12156     154.5465
   12157     154.8465
   12158     159.3713
   12159     159.6276
   12160     157.7146
   12161     159.9657
   12162     161.5702
   12163     160.3548
   12164     158.9537
   12165     164.8244
   12166     163.2397
   12167     167.2016
   12168     165.4021
   12169     166.7558
   12170     170.4296
   12171     176.1599
   12172     180.6385
   12173     180.5094
   12174     181.2877
   12175     178.5984
   12176     174.6236
   12177     173.3802
   12178     172.6486
   12179     169.4143
   12180     171.1779
   12181     170.5116
   12182     169.2105
   12183     171.3263
   12184     168.6426
   12185     168.1492
   12186     169.0244
   12187     165.9947
   12188     169.0276
   12189     167.3550
   12190     163.9203
   12191     161.9496
   12192     158.3017
   12193     157.9539
   12194     157.2845
   12195     155.1683
   12196     157.6407
   12197     155.7049
   12198     159.1269
   12199     161.5019
   12200     162.3084
   12201     165.4444
   12202     165.8792
   12203     166.8951
   12204     165.0589
   12205     163.9065
   12206     163.6385
   12207     161.1709
   12208     158.8049
   12209     158.7374
   12210     160.4150
   12211     159.6430
   12212     163.4884
   12213     159.6655
   12214     164.8120
   12215     168.1104
   12216     167.3638
   12217     170.2483
   12218     174.6625
   12219     175.8443
   12220     176.4167
   12221     172.6387
   12222     176.8534
   12223     176.2351
   12224     176.6654
   12225     177.6671
   12226     178.0502
   12227     179.3025
   12228     177.0214
   12229     172.6734
   12230     170.1596
   12231     171.5262
   12232     170.4861
   12233     174.5675
   12234     175.8800
   12235     177.1049
   12236     176.7254
   12237     174.7162
   12238     171.7742
   12239     167.0428
   12240     167.0973
   12241     165.8226
   12242     167.2572
   12243     169.4349
   12244     169.6172
   12245     169.8523
   12246     165.0113
   12247     161.9470
   12248     163.0635
   12249     157.5727
   12250     156.9143
   12251     155.6618
   12252     152.1272
   12253     153.6055
   12254     149.2142
   12255     147.3016
   12256     147.1082
   12257     142.4701
   12258     140.9259
   12259     141.9316
   12260     142.8058
   12261     144.2348
   12262     147.2026
   12263     151.5033
   12264     149.0855
   12265     149.9236
   12266     151.3836
   12267     151.1152
   12268     144.6651
   12269     145.9937
   12270     143.9075
   12271     139.7269
   12272     143.9435
   12273     140.2849
   12274     141.3005
   12275     141.7648
   12276     140.8376
   12277     142.3029
   12278     138.9892
   12279     144.0272
   12280     147.3168
   12281     150.2433
   12282     150.7420
   12283     151.4807
   12284     155.3745
   12285     152.8430
   12286     156.9759
   12287     161.0338
   12288     163.1449
   12289     162.4526
   12290     164.4286
   12291     166.5074
   12292     170.4174
   12293     171.3421
   12294     170.6044
   12295     172.1007
   12296     169.4194
   12297     165.4205
   12298     166.5970
   12299     163.8283
   12300     159.9852
   12301     161.5424
   12302     157.7157
   12303     162.2863
   12304     160.4147
   12305     161.4713
   12306     159.2118
   12307     159.2451
   12308     163.9055
   12309     165.5233
   12310     166.8155
   12311     168.4993
   12312     164.7227
   12313     162.8913
   12314     164.1398
   12315     163.6863
   12316     164.3798
   12317     165.9987
   12318     169.4939
   12319     171.3526
   12320     173.1177
   12321     177.7198
   12322     178.1467
   12323     180.0525
   12324     180.7182
   12325     177.8738
   12326     181.3249
   12327     181.7047
   12328     181.7117
   12329     181.8938
   12330     186.7085
   12331     186.0314
   12332     186.7905
   12333     185.9601
   12334     184.5393
   12335     179.9424
   12336     182.2268
   12337     185.4296
   12338     188.3799
   12339     188.2449
   12340     191.5252
   12341     191.9198
   12342     190.6573
   12343     191.9837
   12344     194.0575
   12345     191.6971
   12346     191.1626
   12347     191.8466
   12348     192.9751
   12349     193.4929
   12350     188.5906
   12351     187.6191
   12352     187.1193
   12353     185.8456
   12354     182.5425
   12355     183.5244
   12356     181.6929
   12357     182.2138
   12358     184.1028
   12359     184.5341
   12360     186.3372
   12361     188.6528
   12362     188.6789
   12363     192.4406
   12364     193.1521
   12365     196.2087
   12366     195.7175
   12367     193.9779
   12368     196.3243
   12369     191.5934
   12370     190.1316
   12371     192.2819
   12372     193.6084
   12373     195.4020
   12374     193.9603
   12375     193.2954
   12376     192.1447
   12377     192.1281
   12378     191.2613
   12379     190.7466
   12380     191.0960
   12381     186.9248
   12382     183.1092
   12383     183.6450
   12384     179.4948
   12385     176.2359
   12386     178.1041
   12387     173.2110
   12388     172.5522
   12389     172.8212
   12390     168.7303
   12391     163.8201
   12392     166.9285
   12393     167.1607
   12394     165.6262
   12395     165.7303
   12396     164.6025
   12397     166.5483
   12398     166.7606
   12399     168.1450
   12400     170.9391
   12401     173.4385
   12402     172.2225
   12403     173.5651
   12404     169.2546
   12405     168.7118
   12406     167.8129
   12407     164.7207
   12408     161.2755
   12409     161.9828
   12410     161.2013
   12411     160.4381
   12412     158.8527
   12413     156.8412
   12414     153.7831
   12415     152.8417
   12416     149.4511
   12417     145.8365
   12418     143.3161
   12419     144.6039
   12420     142.7253
   12421     142.4317
   12422     144.9822
   12423     144.7289
   12424     147.3997
   12425     153.6123
   12426     155.2678
   12427     157.1916
   12428     158.9542
   12429     164.2412
   12430     165.1916
   12431     164.3585
   12432     162.9896
   12433     167.6342
   12434     173.1360
   12435     172.3814
   12436     172.8054
   12437     174.4056
   12438     176.6864
   12439     177.6611
   12440     182.9317
   12441     184.3638
   12442     187.3815
   12443     193.3887
   12444     193.2061
   12445     194.4122
   12446     191.1379
   12447     194.4962
   12448     196.1461
   12449     197.7090
   12450     201.6699
   12451     203.2133
   12452     206.0531
   12453     203.4305
   12454     204.0008
   12455     208.0485
   12456     208.6126
   12457     210.9269
   12458     214.3595
   12459     215.4892
   12460     218.1717
   12461     217.3196
   12462     220.4732
   12463     221.3815
   12464     218.4743
   12465     217.0126
   12466     218.1743
   12467     218.1404
   12468     215.0744
   12469     212.2806
   12470     207.6237
   12471     210.3867
   12472     210.1561
   12473     207.1739
   12474     201.4267
   12475     203.5821
   12476     203.1506
   12477     202.6441
   12478     200.5297
   12479     200.9321
   12480     197.1613
   12481     198.8949
   12482     202.0557
   12483     200.8011
   12484     202.5790
   12485     206.5500
   12486     204.7503
   12487     205.8467
   12488     208.6710
   12489     207.5582
   12490     207.3817
   12491     204.7783
   12492     208.8192
   12493     210.4167
   12494     211.7764
   12495     209.5702
   12496     210.2217
   12497     208.4532
   12498     209.0689
   12499     208.8363
   12500     211.5629
   12501     212.3701
   12502     212.8784
   12503     214.4633
   12504     218.2598
   12505     220.6088
   12506     218.2275
   12507     219.3916
   12508     220.9031
   12509     217.0760
   12510     224.2136
   12511     230.7085
   12512     229.4971
   12513     232.5161
   12514     231.8774
   12515     234.1992
   12516     237.0931
   12517     239.0866
   12518     242.9477
   12519     244.5894
   12520     247.2136
   12521     247.4873
   12522     249.7706
   12523     248.1822
   12524     248.3768
   12525     249.1335
   12526     250.4108
   12527     249.6075
   12528     247.4590
   12529     248.7965
   12530     247.9374
   12531     247.4763
   12532     250.6884
   12533     251.7930
   12534     255.3254
   12535     256.0556
   12536     259.1323
   12537     256.1683
   12538     253.9636
   12539     257.7437
   12540     258.0902
   12541     255.1010
   12542     252.9293
   12543     254.6763
   12544     256.7856
   12545     253.4812
   12546     248.9793
   12547     249.2056
   12548     246.3833
   12549     243.3906
   12550     239.6441
   12551     241.7644
   12552     241.9521
   12553     242.5754
   12554     245.4072
   12555     245.9022
   12556     245.3643
   12557     247.8790
   12558     246.1141
   12559     246.2385
   12560     245.2079
   12561     246.3371
   12562     248.2673
   12563     247.2501
   12564     248.8427
   12565     248.6318
   12566     249.4986
   12567     248.7979
   12568     252.2855
   12569     254.7755
   12570     256.3182
   12571     254.5554
   12572     254.1101
   12573     253.8374
   12574     252.2611
   12575     253.9010
   12576     254.1961
   12577     253.1525
   12578     249.2031
   12579     254.3669
   12580     254.3534
   12581     253.4287
   12582     255.9401
   12583     257.4183
   12584     257.3804
   12585     253.9823
   12586     254.7602
   12587     253.5082
   12588     252.5265
   12589     250.0787
   12590     246.6471
   12591     248.1836
   12592     246.7697
   12593     245.9043
   12594     239.1540
   12595     237.0792
   12596     238.3453
   12597     236.9405
   12598     239.5831
   12599     242.4228
   12600     242.7518
   12601     243.5500
   12602     243.3460
   12603     246.0108
   12604     245.5059
   12605     243.4947
   12606     243.8529
   12607     242.6676
   12608     241.9269
   12609     244.3436
   12610     239.4441
   12611     243.2607
   12612     244.8471
   12613     243.7506
   12614     242.2253
   12615     242.1954
   12616     243.6880
   12617     248.7956
   12618     250.5737
   12619     245.5482
   12620     239.8008
   12621     236.2821
   12622     235.7330
   12623     239.6448
   12624     235.4796
   12625     236.3309
   12626     237.6954
   12627     233.3489
   12628     236.9101
   12629     238.4307
   12630     240.7675
   12631     237.6688
   12632     242.3647
   12633     240.1324
   12634     239.8121
   12635     242.7600
   12636     242.6872
   12637     244.1856
   12638     244.7916
   12639     242.5279
   12640     242.0630
   12641     241.3590
   12642     240.7962
   12643     241.0908
   12644     240.3633
   12645     240.4903
   12646     238.6230
   12647     235.4506
   12648     234.7879
   12649     233.0432
   12650     232.1654
   12651     231.8215
   12652     231.0802
   12653     228.9544
   12654     228.4195
   12655     227.4912
   12656     226.6657
   12657     224.6665
   12658     223.9853
   12659     223.6141
   12660     218.8256
   12661     218.7662
   12662     219.7334
   12663     224.0706
   12664     222.3064
   12665     226.6826
   12666     225.5947
   12667     227.0912
   12668     231.4269
   12669     237.4504
   12670     237.6259
   12671     239.2015
   12672     240.8503
   12673     240.7169
   12674     241.9976
   12675     242.9622
   12676     242.8708
   12677     244.0493
   12678     247.7696
   12679     242.0585
   12680     243.3407
   12681     242.3654
   12682     243.8675
   12683     244.6053
   12684     247.0325
   12685     244.7517
   12686     243.2642
   12687     242.4494
   12688     244.1155
   12689     241.6575
   12690     241.0504
   12691     243.8770
   12692     243.8752
   12693     247.7438
   12694     247.3461
   12695     250.2976
   12696     248.6633
   12697     250.9966
   12698     250.2147
   12699     252.3559
   12700     251.4909
   12701     253.9971
   12702     256.0227
   12703     250.2715
   12704     248.3060
   12705     249.4683
   12706     243.9217
   12707     242.7215
   12708     241.4129
   12709     241.2804
   12710     237.9626
   12711     235.4537
   12712     238.0934
   12713     238.3169
   12714     238.6686
   12715     242.9125
   12716     242.4215
   12717     243.8626
   12718     243.0663
   12719     240.9653
   12720     238.7735
   12721     238.9907
   12722     239.7768
   12723     239.2916
   12724     239.1541
   12725     239.2892
   12726     239.1589
   12727     238.2799
   12728     238.0317
   12729     235.9602
   12730     235.5428
   12731     232.7824
   12732     233.6234
   12733     234.6870
   12734     232.3186
   12735     232.1391
   12736     235.5099
   12737     232.4094
   12738     233.0673
   12739     231.7839
   12740     229.7635
   12741     229.2588
   12742     230.8146
   12743     228.7792
   12744     229.2515
   12745     230.5416
   12746     228.9801
   12747     230.3839
   12748     230.8662
   12749     230.6307
   12750     234.5097
   12751     231.5849
   12752     233.2151
   12753     236.9504
   12754     237.7241
   12755     239.2426
   12756     235.6639
   12757     233.9033
   12758     229.1852
   12759     227.8312
   12760     227.0212
   12761     226.9635
   12762     222.1153
   12763     217.3317
   12764     216.8119
   12765     215.7986
   12766     214.1536
   12767     215.1317
   12768     215.2326
   12769     213.8589
   12770     213.5846
   12771     209.7217
   12772     207.3827
   12773     207.5585
   12774     206.4055
   12775     203.7735
   12776     202.8512
   12777     201.2423
   12778     202.4304
   12779     204.4877
   12780     202.5239
   12781     206.8796
   12782     207.4015
   12783     205.9003
   12784     209.1339
   12785     208.8204
   12786     208.1589
   12787     209.3084
   12788     212.5504
   12789     213.6029
   12790     210.9953
   12791     214.1957
   12792     217.1470
   12793     213.6270
   12794     217.1178
   12795     218.0940
   12796     216.8838
   12797     215.3518
   12798     215.5462
   12799     213.6732
   12800     215.9524
   12801     216.7091
   12802     219.7938
   12803     223.9532
   12804     227.5842
   12805     226.5157
   12806     228.4260
   12807     230.2766
   12808     229.9988
   12809     228.0850
   12810     228.2305
   12811     227.2232
   12812     223.5413
   12813     224.8918
   12814     222.6886
   12815     225.3388
   12816     224.9800
   12817     226.2278
   12818     227.5048
   12819     225.9613
   12820     226.8613
   12821     228.8390
   12822     226.7439
   12823     223.0308
   12824     224.7390
   12825     225.7926
   12826     225.4477
   12827     222.1132
   12828     216.5465
   12829     212.7905
   12830     213.1633
   12831     211.1440
   12832     208.4892
   12833     207.8594
   12834     202.6175
   12835     201.2636
   12836     200.0748
   12837     199.6118
   12838     199.4033
   12839     196.5513
   12840     194.2816
   12841     197.4098
   12842     195.6281
   12843     195.9331
   12844     194.7222
   12845     188.6536
   12846     184.9752
   12847     183.7725
   12848     184.4540
   12849     190.6412
   12850     193.1831
   12851     188.7302
   12852     191.9928
   12853     191.6207
   12854     193.6678
   12855     192.4514
   12856     190.4662
   12857     191.2315
   12858     192.6846
   12859     189.2057
   12860     191.0849
   12861     195.5238
   12862     199.1391
   12863     199.1032
   12864     202.8872
   12865     202.3023
   12866     206.2993
   12867     207.6992
   12868     210.2100
   12869     208.1397
   12870     209.6635
   12871     212.0948
   12872     207.9026
   12873     208.9980
   12874     209.5675
   12875     212.5041
   12876     209.5200
   12877     211.8776
   12878     214.6854
   12879     214.1447
   12880     213.7877
   12881     217.6191
   12882     214.6481
   12883     215.2887
   12884     216.0863
   12885     217.4291
   12886     216.5745
   12887     217.3804
   12888     220.6409
   12889     223.3744
   12890     220.5443
   12891     221.8871
   12892     217.9188
   12893     218.2550
   12894     214.3383
   12895     214.4841
   12896     214.1186
   12897     212.3593
   12898     213.9233
   12899     213.1538
   12900     214.6208
   12901     212.6751
   12902     213.1871
   12903     213.3587
   12904     217.7019
   12905     220.2005
   12906     223.6978
   12907     226.4010
   12908     226.2542
   12909     224.0918
   12910     227.6747
   12911     225.9303
   12912     227.1817
   12913     227.0107
   12914     228.4529
   12915     231.6484
   12916     231.5243
   12917     230.5882
   12918     233.4175
   12919     231.6919
   12920     228.3746
   12921     229.8163
   12922     228.3081
   12923     227.6348
   12924     225.3335
   12925     225.7413
   12926     227.1540
   12927     228.9764
   12928     226.0366
   12929     230.6626
   12930     228.9450
   12931     227.8200
   12932     228.3766
   12933     230.0062
   12934     229.6185
   12935     228.1886
   12936     227.3576
   12937     224.7051
   12938     227.6208
   12939     219.0152
   12940     217.6781
   12941     217.6262
   12942     216.4477
   12943     213.9273
   12944     216.1952
   12945     214.3459
   12946     214.4123
   12947     214.5980
   12948     215.7214
   12949     217.3025
   12950     214.8934
   12951     215.8628
   12952     219.3424
   12953     216.6075
   12954     218.2982
   12955     218.1488
   12956     220.5148
   12957     216.0155
   12958     216.9545
   12959     216.8399
   12960     214.4852
   12961     214.5984
   12962     213.5883
   12963     210.9921
   12964     206.9157
   12965     212.8888
   12966     208.7460
   12967     210.8988
   12968     210.2493
   12969     210.1835
   12970     211.9691
   12971     208.4501
   12972     212.0785
   12973     215.6358
   12974     214.5723
   12975     216.0942
   12976     218.8868
   12977     218.7687
   12978     217.0510
   12979     215.4929
   12980     213.6623
   12981     214.1261
   12982     209.8125
   12983     208.2407
   12984     205.0245
   12985     207.7180
   12986     205.3622
   12987     204.1285
   12988     201.6156
   12989     201.9763
   12990     200.8938
   12991     196.5049
   12992     199.0711
   12993     198.9806
   12994     196.0176
   12995     195.9200
   12996     195.5979
   12997     197.6146
   12998     196.1143
   12999     194.9641
   13000     197.7150
   13001     197.5743
   13002     195.0738
   13003     195.8285
   13004     197.1138
   13005     196.4653
   13006     197.0883
   13007     198.3194
   13008     196.3427
   13009     196.3346
   13010     195.5254
   13011     194.7473
   13012     197.1946
   13013     195.1722
   13014     190.7112
   13015     191.0027
   13016     189.4993
   13017     193.8541
   13018     192.8889
   13019     193.0938
   13020     188.3599
   13021     189.0763
   13022     191.6626
   13023     190.6988
   13024     190.9920
   13025     192.7164
   13026     187.4559
   13027     191.7727
   13028     189.5794
   13029     191.2034
   13030     191.5377
   13031     191.7344
   13032     191.5127
   13033     195.6229
   13034     194.5979
   13035     197.3419
   13036     195.6639
   13037     197.0010
   13038     192.8384
   13039     193.4065
   13040     192.5211
   13041     191.8079
   13042     192.0739
   13043     189.6391
   13044     190.4030
   13045     190.5575
   13046     188.1056
   13047     188.4476
   13048     186.1524
   13049     182.3853
   13050     181.6717
   13051     181.1808
   13052     178.8195
   13053     181.8990
   13054     181.5164
   13055     181.2417
   13056     177.6023
   13057     181.7418
   13058     179.3524
   13059     176.8698
   13060     178.2166
   13061     176.1126
   13062     176.3356
   13063     180.2466
   13064     178.7942
   13065     180.1181
   13066     179.8543
   13067     178.7009
   13068     176.6194
   13069     172.0165
   13070     173.4681
   13071     172.0098
   13072     174.1949
   13073     176.6496
   13074     182.4514
   13075     185.8689
   13076     185.7623
   13077     187.2829
   13078     189.8832
   13079     190.8284
   13080     192.7072
   13081     193.2623
   13082     195.8295
   13083     196.6652
   13084     194.4412
   13085     195.2020
   13086     197.0603
   13087     199.0633
   13088     205.3693
   13089     205.1224
   13090     204.0912
   13091     206.0365
   13092     204.8649
   13093     201.3481
   13094     201.3654
   13095     199.3232
   13096     197.4342
   13097     196.6497
   13098     194.7293
   13099     193.7024
   13100     190.9021
   13101     188.4953
   13102     188.9902
   13103     190.9092
   13104     191.4038
   13105     190.9592
   13106     187.3349
   13107     187.3051
   13108     183.6341
   13109     186.6019
   13110     183.4454
   13111     183.6704
   13112     181.3731
   13113     179.5176
   13114     183.5294
   13115     182.6863
   13116     177.0878
   13117     173.6746
   13118     172.3195
   13119     174.2949
   13120     175.3058
   13121     177.2867
   13122     178.3241
   13123     179.1650
   13124     180.7296
   13125     184.8694
   13126     183.0120
   13127     183.6452
   13128     180.2018
   13129     178.6062
   13130     180.0822
   13131     177.8314
   13132     176.4758
   13133     176.6587
   13134     176.3821
   13135     174.8619
   13136     174.5223
   13137     176.6933
   13138     176.5002
   13139     176.9482
   13140     178.6273
   13141     177.6775
   13142     180.2680
   13143     183.4474
   13144     183.9797
   13145     187.8926
   13146     187.9851
   13147     186.3794
   13148     187.9719
   13149     190.5010
   13150     192.0369
   13151     193.0865
   13152     193.0484
   13153     196.1421
   13154     195.1186
   13155     194.1628
   13156     190.3872
   13157     188.7438
   13158     184.1117
   13159     186.0020
   13160     184.8155
   13161     184.5281
   13162     184.9408
   13163     184.5032
   13164     185.1258
   13165     185.6205
   13166     188.6010
   13167     190.7531
   13168     193.9672
   13169     197.2141
   13170     198.2629
   13171     197.4945
   13172     203.4975
   13173     203.1716
   13174     205.8596
   13175     204.8510
   13176     202.1167
   13177     196.0088
   13178     193.5536
   13179     190.9058
   13180     193.2466
   13181     191.1748
   13182     193.1340
   13183     192.9954
   13184     191.1561
   13185     194.2073
   13186     190.2550
   13187     191.9679
   13188     189.3460
   13189     187.8669
   13190     184.7406
   13191     188.5102
   13192     187.5244
   13193     188.4545
   13194     188.9409
   13195     190.4048
   13196     195.0159
   13197     189.7330
   13198     190.7931
   13199     192.6400
   13200     191.0186
   13201     193.0646
   13202     195.1155
   13203     195.1155
   13204     192.5301
   13205     193.3110
   13206     190.8224
   13207     186.9437
   13208     191.2627
   13209     188.1451
   13210     187.1682
   13211     186.2955
   13212     188.3253
   13213     187.9500
   13214     189.2843
   13215     188.2944
   13216     191.1854
   13217     193.2745
   13218     192.2913
   13219     193.1312
   13220     193.8838
   13221     196.2067
   13222     196.9221
   13223     195.6650
   13224     192.2012
   13225     190.1853
   13226     192.0859
   13227     189.2485
   13228     188.8725
   13229     184.1012
   13230     185.2519
   13231     181.8913
   13232     181.0936
   13233     177.2852
   13234     177.7989
   13235     178.2719
   13236     179.6165
   13237     179.9159
   13238     182.4763
   13239     182.7635
   13240     184.6386
   13241     185.9517
   13242     191.0249
   13243     187.5691
   13244     188.1987
   13245     184.5963
   13246     185.4830
   13247     185.3515
   13248     187.6139
   13249     190.0303
   13250     191.3908
   13251     186.4786
   13252     189.5554
   13253     192.6330
   13254     190.2100
   13255     189.4704
   13256     186.5497
   13257     185.8062
   13258     186.7610
   13259     187.3957
   13260     190.6226
   13261     186.5281
   13262     181.5808
   13263     181.1904
   13264     178.0477
   13265     177.8228
   13266     176.9248
   13267     176.4857
   13268     176.5926
   13269     172.8929
   13270     172.4379
   13271     174.6685
   13272     171.2710
   13273     169.9573
   13274     171.7556
   13275     169.8391
   13276     168.5076
   13277     170.0779
   13278     167.7216
   13279     166.9780
   13280     166.1862
   13281     167.9824
   13282     169.6843
   13283     166.2485
   13284     165.1398
   13285     165.1243
   13286     165.7412
   13287     167.0302
   13288     161.6975
   13289     164.9945
   13290     159.7333
   13291     161.1139
   13292     157.9754
   13293     156.6947
   13294     156.9939
   13295     156.7582
   13296     159.8961
   13297     159.1934
   13298     161.1803
   13299     160.7805
   13300     161.4559
   13301     162.2545
   13302     161.5444
   13303     161.2081
   13304     163.5364
   13305     163.1343
   13306     160.7816
   13307     157.1322
   13308     156.4498
   13309     154.1439
   13310     152.9518
   13311     151.0037
   13312     146.5917
   13313     147.3381
   13314     146.5412
   13315     147.3162
   13316     147.0306
   13317     146.7269
   13318     145.6666
   13319     146.1995
   13320     142.0395
   13321     141.7335
   13322     143.2814
   13323     138.6799
   13324     140.3259
   13325     139.6048
   13326     136.8412
   13327     138.9663
   13328     136.3831
   13329     137.2456
   13330     137.8242
   13331     135.8744
   13332     138.8684
   13333     135.1628
   13334     131.3439
   13335     131.0589
   13336     129.0044
   13337     128.4912
   13338     130.3323
   13339     130.6184
   13340     130.3503
   13341     131.2277
   13342     132.4000
   13343     132.4634
   13344     134.6688
   13345     136.8154
   13346     134.0486
   13347     135.3064
   13348     135.5875
   13349     133.9375
   13350     134.6543
   13351     133.9064
   13352     135.4098
   13353     136.0556
   13354     140.7607
   13355     141.9883
   13356     139.2939
   13357     143.8033
   13358     145.3129
   13359     144.6217
   13360     141.7793
   13361     138.9443
   13362     141.6327
   13363     137.7915
   13364     138.2085
   13365     139.8581
   13366     138.9071
   13367     138.0101
   13368     141.5946
   13369     138.2859
   13370     136.9549
   13371     135.6404
   13372     137.3040
   13373     135.2374
   13374     130.8997
   13375     128.8350
   13376     122.1265
   13377     121.0842
   13378     122.3001
   13379     121.3535
   13380     117.1483
   13381     109.5997
   13382     115.7603
   13383     111.1079
   13384     105.2209
   13385     111.7258
   13386     111.6184
   13387     114.6970
   13388     116.8460
   13389     118.9123
   13390     121.5292
   13391     123.0277
   13392     124.8331
   13393     126.8271
   13394     129.2018
   13395     128.9734
   13396     129.5851
   13397     130.1847
   13398     129.7807
   13399     129.5353
   13400     132.1822
   13401     135.7886
   13402     135.9584
   13403     133.2745
   13404     134.6176
   13405     134.7904
   13406     133.0808
   13407     128.7018
   13408     132.2413
   13409     129.4502
   13410     127.7423
   13411     126.7524
   13412     125.8907
   13413     129.6162
   13414     130.1428
   13415     129.2137
   13416     133.0184
   13417     132.9155
   13418     135.7074
   13419     135.4135
   13420     135.7383
   13421     140.4752
   13422     144.1961
   13423     142.3497
   13424     140.6267
   13425     138.0860
   13426     140.0761
   13427     137.8998
   13428     136.1646
   13429     135.0118
   13430     136.6262
   13431     139.7030
   13432     138.7309
   13433     140.8614
   13434     142.1767
   13435     145.5498
   13436     150.5878
   13437     152.5662
   13438     160.8727
   13439     160.2465
   13440     162.2049
   13441     162.3642
   13442     158.7054
   13443     157.8155
   13444     156.6286
   13445     154.6250
   13446     152.7253
   13447     148.5233
   13448     145.3436
   13449     142.1613
   13450     140.4742
   13451     135.9801
   13452     135.8572
   13453     134.7039
   13454     136.7025
   13455     136.2702
   13456     136.2205
   13457     137.7143
   13458     139.4876
   13459     142.5256
   13460     138.8717
   13461     136.3581
   13462     133.3056
   13463     137.4747
   13464     136.8587
   13465     135.0757
   13466     134.1567
   13467     131.6081
   13468     131.6239
   13469     125.6654
   13470     121.0664
   13471     114.9590
   13472     116.3302
   13473     115.6023
   13474     109.6141
   13475     108.5775
   13476     103.1710
   13477     102.9454
   13478      99.8934
   13479     101.7439
   13480     101.9687
   13481      96.5395
   13482      93.2060
   13483      91.5102
   13484      92.1660
   13485      91.2529
   13486      95.3140
   13487      95.5605
   13488      94.7375
   13489      94.9078
   13490      99.2593
   13491     101.8582
   13492      99.6239
   13493      99.7761
   13494     102.1673
   13495     102.4051
   13496     106.8339
   13497     109.1402
   13498     113.2468
   13499     117.8777
   13500     115.5529
   13501     115.0657
   13502     111.1720
   13503     110.6912
   13504     108.6499
   13505     111.6056
   13506     113.7896
   13507     116.9889
   13508     113.8288
   13509     111.9407
   13510     113.4467
   13511     116.5839
   13512     115.3896
   13513     117.3205
   13514     117.7383
   13515     117.4002
   13516     118.9006
   13517     115.0753
   13518     111.7570
   13519     109.9237
   13520     103.7199
   13521     103.1434
   13522     103.6056
   13523      99.8676
   13524     101.9317
   13525     101.9959
   13526     104.8939
   13527     105.3599
   13528     103.8323
   13529     107.6904
   13530     104.6194
   13531     101.8797
   13532     101.1661
   13533     104.0288
   13534     102.6041
   13535     101.5398
   13536      98.1903
   13537      97.1751
   13538      95.5658
   13539      91.4980
   13540      82.8730
   13541      79.7438
   13542      76.4977
   13543      77.5575
   13544      78.7688
   13545      78.4073
   13546      82.2543
   13547      83.7108
   13548      84.9215
   13549      89.7979
   13550      93.4844
   13551      93.7347
   13552      94.1329
   13553      90.9510
   13554      89.1410
   13555      89.4996
   13556      89.7881
   13557      90.7916
   13558      90.9281
   13559      89.3759
   13560      82.6940
   13561      83.3913
   13562      80.5810
   13563      82.2222
   13564      86.0105
   13565      82.3687
   13566      82.5808
   13567      84.0139
   13568      86.9418
   13569      84.8548
   13570      88.5588
   13571      86.8324
   13572      85.4507
   13573      81.9559
   13574      80.5948
   13575      81.9633
   13576      82.6616
   13577      82.3418
   13578      85.2813
   13579      87.0850
   13580      86.8677
   13581      87.1814
   13582      85.0684
   13583      88.6374
   13584      84.4780
   13585      90.6517
   13586      89.1294
   13587      88.8211
   13588      90.6430
   13589      94.4541
   13590      93.4810
   13591      89.3831
   13592      91.0407
   13593      93.0881
   13594      88.9250
   13595      89.3315
   13596      92.4733
   13597      93.7570
   13598      96.6951
   13599      97.7239
   13600     101.1032
   13601     101.3651
   13602      99.1993
   13603     102.7815
   13604     105.3580
   13605     105.8105
   13606     104.2164
   13607     104.2963
   13608     107.6323
   13609     109.1739
   13610     103.8120
   13611     103.8197
   13612     105.0780
   13613     107.8469
   13614     105.3613
   13615     108.9435
   13616     111.4988
   13617     109.2783
   13618     110.5275
   13619     105.9159
   13620     108.2405
   13621     106.5638
   13622     104.1527
   13623     103.4507
   13624     100.7536
   13625      95.8409
   13626      90.8184
   13627      91.4536
   13628      88.1380
   13629      90.5070
   13630      90.0596
   13631      87.5756
   13632      86.7405
   13633      85.5549
   13634      81.1988
   13635      78.4020
   13636      75.2304
   13637      75.5341
   13638      81.2448
   13639      83.0593
   13640      86.4439
   13641      90.2438
   13642      92.5051
   13643      97.2338
   13644     101.2409
   13645     105.1416
   13646     106.3620
   13647     105.0350
   13648     103.9971
   13649     100.8123
   13650     103.8065
   13651     101.6670
   13652      99.4794
   13653      99.5437
   13654      99.9788
   13655      96.5382
   13656      97.7688
   13657      98.4707
   13658      99.6097
   13659      95.2587
   13660     100.0626
   13661     102.8248
   13662     105.7758
   13663     106.0515
   13664     107.5454
   13665     106.1021
   13666     105.8622
   13667     106.1680
   13668     107.9017
   13669     108.7935
   13670     109.8861
   13671     114.5020
   13672     109.0124
   13673     111.2346
   13674     109.7045
   13675     112.9395
   13676     111.8748
   13677     116.2292
   13678     116.4738
   13679     114.1243
   13680     116.1000
   13681     116.2124
   13682     117.5257
   13683     118.0827
   13684     116.3454
   13685     119.9061
   13686     116.8639
   13687     119.9477
   13688     123.5720
   13689     122.6063
   13690     122.0439
   13691     127.0949
   13692     127.0169
   13693     127.6568
   13694     130.6117
   13695     129.4752
   13696     130.6257
   13697     131.2652
   13698     132.8184
   13699     128.3562
   13700     131.8629
   13701     132.8238
   13702     132.1180
   13703     134.5554
   13704     135.9406
   13705     139.0915
   13706     140.3067
   13707     144.7580
   13708     149.9957
   13709     150.2820
   13710     149.6388
   13711     149.3123
   13712     148.0979
   13713     149.5593
   13714     147.1271
   13715     149.8407
   13716     149.3457
   13717     147.8737
   13718     148.6373
   13719     147.9088
   13720     147.4885
   13721     148.5579
   13722     146.9677
   13723     148.0220
   13724     146.6862
   13725     147.4848
   13726     148.7587
   13727     149.7264
   13728     149.8565
   13729     149.3970
   13730     150.6626
   13731     151.5420
   13732     153.6452
   13733     154.0686
   13734     159.0394
   13735     157.8369
   13736     157.9656
   13737     157.2077
   13738     155.4792
   13739     158.8463
   13740     155.2403
   13741     154.6739
   13742     151.2290
   13743     151.4194
   13744     151.3803
   13745     150.6168
   13746     149.3461
   13747     147.9971
   13748     145.0191
   13749     146.0706
   13750     144.2701
   13751     140.4097
   13752     139.2721
   13753     137.1710
   13754     138.1065
   13755     136.4959
   13756     139.0060
   13757     140.4416
   13758     143.0844
   13759     145.6013
   13760     147.5904
   13761     148.5726
   13762     149.7070
   13763     154.7197
   13764     155.1375
   13765     154.1840
   13766     156.8741
   13767     156.0975
   13768     155.2575
   13769     155.3510
   13770     156.9672
   13771     155.4609
   13772     153.7394
   13773     159.1536
   13774     158.3341
   13775     159.7115
   13776     161.2902
   13777     158.9903
   13778     164.7608
   13779     165.9377
   13780     170.0740
   13781     168.1228
   13782     169.8426
   13783     170.9001
   13784     172.0745
   13785     173.4189
   13786     171.2848
   13787     170.8810
   13788     168.0722
   13789     169.1588
   13790     171.6036
   13791     172.0895
   13792     167.4940
   13793     173.4544
   13794     175.5288
   13795     176.7437
   13796     174.8275
   13797     171.9851
   13798     171.1006
   13799     165.9015
   13800     168.2924
   13801     167.0526
   13802     167.2453
   13803     167.5519
   13804     169.3684
   13805     177.9651
   13806     174.9135
   13807     172.9874
   13808     176.2706
   13809     179.1796
   13810     179.0530
   13811     180.5666
   13812     181.1375
   13813     184.5432
   13814     182.2866
   13815     184.1944
   13816     189.6432
   13817     190.1886
   13818     191.2258
   13819     186.4126
   13820     186.7887
   13821     180.5843
   13822     176.9756
   13823     171.7123
   13824     165.7249
   13825     162.2492
   13826     160.5461
   13827     158.1159
   13828     160.4621
   13829     160.3108
   13830     160.7337
   13831     161.3201
   13832     161.4014
   13833     158.7861
   13834     159.0078
   13835     158.4990
   13836     155.2630
   13837     157.0858
   13838     158.4836
   13839     160.9679
   13840     158.2219
   13841     155.6163
   13842     154.9250
   13843     155.2389
   13844     152.6326
   13845     154.3441
   13846     153.8360
   13847     158.6977
   13848     162.4547
   13849     167.3033
   13850     167.5770
   13851     170.0448
   13852     170.5394
   13853     170.8595
   13854     171.9470
   13855     171.6673
   13856     173.4794
   13857     175.7263
   13858     170.7132
   13859     169.5983
   13860     168.7188
   13861     167.4247
   13862     167.1431
   13863     168.4260
   13864     165.5847
   13865     166.3420
   13866     164.3404
   13867     164.8380
   13868     165.2699
   13869     168.9401
   13870     169.5412
   13871     169.7778
   13872     167.3547
   13873     163.5093
   13874     163.2262
   13875     168.6950
   13876     165.6369
   13877     169.8534
   13878     170.1181
   13879     170.7799
   13880     171.9482
   13881     172.3787
   13882     174.5286
   13883     181.6428
   13884     178.7311
   13885     177.4822
   13886     176.3671
   13887     177.5573
   13888     175.2686
   13889     173.7985
   13890     176.6397
   13891     181.2757
   13892     183.1414
   13893     179.5459
   13894     179.1283
   13895     180.3762
   13896     176.3764
   13897     175.7946
   13898     179.0222
   13899     177.1963
   13900     178.4484
   13901     175.3788
   13902     175.5129
   13903     174.7449
   13904     176.1345
   13905     175.0952
   13906     179.7476
   13907     183.5475
   13908     184.8979
   13909     185.2539
   13910     189.9675
   13911     190.8382
   13912     190.2115
   13913     191.0361
   13914     192.3783
   13915     190.4364
   13916     193.3017
   13917     193.2713
   13918     191.3546
   13919     193.2413
   13920     191.3554
   13921     191.5414
   13922     192.0340
   13923     192.7262
   13924     194.8469
   13925     197.0330
   13926     200.0034
   13927     201.3204
   13928     201.8257
   13929     204.7471
   13930     204.5681
   13931     205.7130
   13932     203.9044
   13933     202.2674
   13934     202.4893
   13935     200.4405
   13936     200.4640
   13937     201.8150
   13938     202.1510
   13939     202.5320
   13940     205.0299
   13941     206.8140
   13942     210.6469
   13943     212.3666
   13944     215.9082
   13945     215.9094
   13946     220.0890
   13947     219.1461
   13948     218.2896
   13949     217.6821
   13950     216.9205
   13951     216.7187
   13952     216.9145
   13953     215.4113
   13954     217.3694
   13955     216.5841
   13956     215.4718
   13957     216.5641
   13958     215.9078
   13959     216.7868
   13960     217.5226
   13961     222.2733
   13962     218.1242
   13963     218.4073
   13964     218.0861
   13965     220.0794
   13966     221.5745
   13967     223.9116
   13968     225.7623
   13969     230.8386
   13970     227.6783
   13971     225.6794
   13972     225.5288
   13973     227.7795
   13974     229.2536
   13975     227.8411
   13976     226.8936
   13977     228.7797
   13978     226.7792
   13979     224.6791
   13980     222.4280
   13981     222.8680
   13982     222.2078
   13983     224.5001
   13984     223.6069
   13985     221.9793
   13986     219.6744
   13987     218.0758
   13988     216.0946
   13989     214.2584
   13990     212.2593
   13991     213.4392
   13992     216.2283
   13993     220.7179
   13994     218.0672
   13995     219.3361
   13996     218.7109
   13997     219.5040
   13998     216.0259
   13999     215.2423
   14000     214.6915
   14001     214.0684
   14002     214.5643
   14003     215.6349
   14004     215.2105
   14005     215.0788
   14006     214.9735
   14007     213.8060
   14008     213.3241
   14009     212.6263
   14010     211.0749
   14011     212.5282
   14012     210.2888
   14013     212.1215
   14014     210.9597
   14015     211.1206
   14016     210.4608
   14017     205.6540
   14018     200.8885
   14019     200.9087
   14020     195.6323
   14021     189.4308
   14022     185.1291
   14023     186.0426
   14024     184.5443
   14025     184.8532
   14026     179.3979
   14027     179.1414
   14028     180.2608
   14029     179.0254
   14030     178.4122
   14031     180.9884
   14032     180.8560
   14033     179.7115
   14034     181.5141
   14035     178.4062
   14036     177.5209
   14037     180.8787
   14038     181.6065
   14039     184.7914
   14040     187.3069
   14041     183.3941
   14042     182.3521
   14043     184.6990
   14044     185.8403
   14045     187.0622
   14046     188.5051
   14047     189.4327
   14048     193.9994
   14049     194.2985
   14050     199.7837
   14051     197.4392
   14052     202.7163
   14053     203.4547
   14054     204.3684
   14055     202.4703
   14056     204.1693
   14057     203.0608
   14058     201.1430
   14059     204.5649
   14060     205.6299
   14061     204.9665
   14062     206.9262
   14063     204.6474
   14064     204.9448
   14065     203.7235
   14066     206.4914
   14067     206.3715
   14068     209.2027
   14069     210.4188
   14070     211.6597
   14071     208.4462
   14072     207.1448
   14073     207.4100
   14074     206.3612
   14075     205.1330
   14076     205.2662
   14077     204.6821
   14078     201.3387
   14079     202.6181
   14080     201.0050
   14081     198.7613
   14082     199.6175
   14083     199.3403
   14084     200.2630
   14085     198.5554
   14086     197.8460
   14087     201.4678
   14088     202.4409
   14089     203.4745
   14090     201.7511
   14091     202.2466
   14092     204.3773
   14093     202.5665
   14094     203.0825
   14095     203.7457
   14096     203.0062
   14097     206.0061
   14098     205.7823
   14099     205.1152
   14100     207.7819
   14101     203.0782
   14102     208.9713
   14103     207.2208
   14104     206.4347
   14105     205.6560
   14106     205.1627
   14107     200.8706
   14108     200.2247
   14109     196.3995
   14110     195.8779
   14111     194.9501
   14112     192.9212
   14113     195.4328
   14114     192.1071
   14115     192.4567
   14116     197.6827
   14117     195.9568
   14118     195.4103
   14119     193.7384
   14120     192.7203
   14121     189.9082
   14122     191.7583
   14123     188.8773
   14124     185.7853
   14125     185.8890
   14126     185.8474
   14127     182.0584
   14128     183.7256
   14129     180.7648
   14130     176.8353
   14131     175.7399
   14132     173.2691
   14133     175.4896
   14134     171.8612
   14135     176.0691
   14136     176.0896
   14137     174.9692
   14138     177.2475
   14139     175.5799
   14140     177.1670
   14141     177.3724
   14142     177.0781
   14143     176.7645
   14144     180.1987
   14145     183.9110
   14146     184.1665
   14147     184.7124
   14148     184.9130
   14149     184.9165
   14150     185.7896
   14151     185.9606
   14152     185.9399
   14153     186.1733
   14154     184.6584
   14155     187.8740
   14156     191.0184
   14157     192.3542
   14158     191.1213
   14159     194.4728
   14160     193.2144
   14161     197.6729
   14162     200.0753
   14163     199.8014
   14164     198.3903
   14165     200.1781
   14166     197.3437
   14167     198.6662
   14168     199.0261
   14169     197.2171
   14170     199.4876
   14171     200.7674
   14172     201.8660
   14173     203.3738
   14174     201.2762
   14175     200.9020
   14176     201.0666
   14177     202.8258
   14178     205.4598
   14179     203.3542
   14180     198.7278
   14181     198.3810
   14182     196.1438
   14183     195.7818
   14184     192.4794
   14185     195.5172
   14186     194.3145
   14187     192.8817
   14188     195.8542
   14189     194.3577
   14190     196.1624
   14191     192.0371
   14192     193.8097
   14193     193.0015
   14194     189.3058
   14195     186.2098
   14196     182.4710
   14197     181.1170
   14198     176.9103
   14199     177.6337
   14200     176.8571
   14201     174.3455
   14202     175.5533
   14203     173.0043
   14204     176.7702
   14205     174.9594
   14206     171.9740
   14207     175.6897
   14208     176.3805
   14209     178.1658
   14210     179.6443
   14211     180.8001
   14212     185.3639
   14213     183.8471
   14214     182.8314
   14215     185.9087
   14216     189.1573
   14217     190.4591
   14218     189.8568
   14219     189.2823
   14220     187.9159
   14221     187.3042
   14222     185.8549
   14223     183.4667
   14224     184.0162
   14225     185.3800
   14226     186.1933
   14227     186.3278
   14228     183.9530
   14229     183.6873
   14230     186.8646
   14231     186.1251
   14232     186.0947
   14233     187.6845
   14234     187.8699
   14235     189.5845
   14236     188.8232
   14237     189.0785
   14238     191.1987
   14239     192.1997
   14240     193.3271
   14241     193.3047
   14242     187.0931
   14243     186.1278
   14244     185.3388
   14245     187.0733
   14246     182.6250
   14247     183.1644
   14248     181.0750
   14249     179.5248
   14250     177.6991
   14251     178.2953
   14252     180.6109
   14253     180.7880
   14254     181.3227
   14255     183.3913
   14256     185.7980
   14257     185.4235
   14258     183.5556
   14259     183.2119
   14260     181.4470
   14261     182.4449
   14262     181.9630
   14263     179.1790
   14264     178.0041
   14265     177.9823
   14266     175.1420
   14267     172.3577
   14268     174.8229
   14269     171.7288
   14270     172.1566
   14271     170.4215
   14272     173.8298
   14273     175.1752
   14274     176.3910
   14275     179.5048
   14276     183.4193
   14277     183.3734
   14278     183.8033
   14279     185.0020
   14280     184.3296
   14281     184.7740
   14282     184.0822
   14283     184.1379
   14284     181.4527
   14285     184.7716
   14286     184.2754
   14287     189.7803
   14288     190.6510
   14289     190.4723
   14290     187.6021
   14291     186.3913
   14292     184.7994
   14293     185.0417
   14294     184.9042
   14295     184.2682
   14296     185.6953
   14297     183.6882
   14298     184.2546
   14299     183.0996
   14300     184.1616
   14301     187.1086
   14302     185.0836
   14303     188.5070
   14304     185.1689
   14305     188.9138
   14306     190.3978
   14307     191.4900
   14308     189.9411
   14309     191.1500
   14310     192.4318
   14311     193.8864
   14312     193.9768
   14313     196.5737
   14314     197.9998
   14315     195.4886
   14316     197.3266
   14317     197.0837
   14318     195.8504
   14319     197.7646
   14320     198.4274
   14321     197.4806
   14322     198.8070
   14323     196.7236
   14324     197.9125
   14325     199.3754
   14326     202.5600
   14327     199.0954
   14328     199.0785
   14329     198.4639
   14330     197.2860
   14331     201.1106
   14332     200.3556
   14333     196.8443
   14334     195.5475
   14335     197.2117
   14336     196.7544
   14337     198.2443
   14338     196.7898
   14339     193.6384
   14340     194.9416
   14341     196.3520
   14342     196.8239
   14343     200.7270
   14344     198.7382
   14345     205.2433
   14346     202.8784
   14347     201.8359
   14348     201.6159
   14349     199.5823
   14350     200.1267
   14351     200.6194
   14352     201.2454
   14353     202.7899
   14354     203.9113
   14355     202.1055
   14356     206.8725
   14357     206.1909
   14358     207.1004
   14359     207.3313
   14360     205.7423
   14361     203.6756
   14362     202.8049
   14363     198.2631
   14364     195.4849
   14365     194.1473
   14366     190.7855
   14367     190.1506
   14368     188.3280
   14369     188.4022
   14370     187.6789
   14371     184.9287
   14372     183.9922
   14373     182.3857
   14374     181.3338
   14375     180.7543
   14376     181.8067
   14377     181.5399
   14378     179.1969
   14379     181.8585
   14380     178.7472
   14381     177.4001
   14382     176.1878
   14383     173.6617
   14384     172.6353
   14385     173.6561
   14386     170.4093
   14387     170.9373
   14388     171.9453
   14389     171.2060
   14390     170.4784
   14391     170.7098
   14392     171.6697
   14393     172.7552
   14394     170.7739
   14395     169.9122
   14396     173.7957
   14397     171.5307
   14398     173.7380
   14399     175.1387
   14400     175.9772
   14401     176.4209
   14402     176.7254
   14403     177.0479
   14404     173.5674
   14405     176.1524
   14406     173.8845
   14407     176.1422
   14408     177.1316
   14409     176.6225
   14410     177.3141
   14411     177.6990
   14412     178.3246
   14413     182.2174
   14414     180.8326
   14415     180.6027
   14416     189.2034
   14417     189.5297
   14418     184.3445
   14419     181.5813
   14420     182.2825
   14421     180.7045
   14422     175.6354
   14423     173.4517
   14424     171.1219
   14425     169.9895
   14426     170.1626
   14427     167.1996
   14428     167.9402
   14429     164.1288
   14430     164.3845
   14431     162.5215
   14432     164.4035
   14433     164.9590
   14434     163.9584
   14435     165.4065
   14436     164.5472
   14437     163.5618
   14438     164.3749
   14439     167.7471
   14440     167.9665
   14441     165.3272
   14442     166.9563
   14443     164.3255
   14444     167.4108
   14445     167.6716
   14446     165.8232
   14447     165.5926
   14448     166.1209
   14449     163.8015
   14450     166.7435
   14451     167.7080
   14452     161.2719
   14453     162.7512
   14454     159.3612
   14455     158.0595
   14456     156.6142
   14457     155.5339
   14458     155.9961
   14459     156.8021
   14460     154.6126
   14461     152.3979
   14462     152.6211
   14463     153.8301
   14464     152.2882
   14465     150.0315
   14466     145.0489
   14467     145.3668
   14468     142.7009
   14469     141.2354
   14470     141.7242
   14471     141.8030
   14472     146.3486
   14473     145.5992
   14474     145.6523
   14475     146.7622
   14476     148.8252
   14477     146.4904
   14478     148.8072
   14479     148.0497
   14480     150.0878
   14481     149.4439
   14482     146.6154
   14483     151.1550
   14484     146.0123
   14485     146.8249
   14486     152.0340
   14487     150.1272
   14488     148.7127
   14489     150.6605
   14490     152.2056
   14491     149.6128
   14492     150.5468
   14493     149.6387
   14494     147.3460
   14495     146.9362
   14496     146.8401
   14497     148.8314
   14498     146.4963
   14499     146.7327
   14500     148.5263
   14501     148.7328
   14502     151.0657
   14503     150.9410
   14504     149.1733
   14505     150.7588
   14506     150.9220
   14507     149.5862
   14508     144.3570
   14509     142.6196
   14510     142.6163
   14511     143.7623
   14512     147.1376
   14513     148.5792
   14514     146.4398
   14515     146.5193
   14516     143.3165
   14517     146.8973
   14518     147.7260
   14519     152.2973
   14520     158.3347
   14521     161.8528
   14522     158.2622
   14523     158.6730
   14524     161.5850
   14525     162.9489
   14526     168.0707
   14527     170.5402
   14528     170.9976
   14529     173.5678
   14530     172.6052
   14531     173.8339
   14532     175.6369
   14533     173.2164
   14534     177.1280
   14535     176.4723
   14536     175.0711
   14537     175.9424
   14538     172.1145
   14539     173.3130
   14540     173.5950
   14541     174.5973
   14542     173.9682
   14543     175.6785
   14544     176.2054
   14545     174.8850
   14546     173.1179
   14547     164.3142
   14548     162.5997
   14549     159.9456
   14550     164.6631
   14551     161.5874
   14552     160.2232
   14553     155.1686
   14554     155.6630
   14555     152.5041
   14556     153.5628
   14557     151.8104
   14558     151.8389
   14559     150.8940
   14560     154.3709
   14561     156.7019
   14562     155.8887
   14563     160.8891
   14564     156.5439
   14565     159.6086
   14566     158.5037
   14567     157.3043
   14568     156.9002
   14569     158.4453
   14570     157.2456
   14571     155.8382
   14572     156.4574
   14573     155.5621
   14574     158.1342
   14575     158.1367
   14576     156.7492
   14577     162.2872
   14578     162.7766
   14579     162.8643
   14580     159.7607
   14581     160.3390
   14582     158.4064
   14583     157.5696
   14584     159.2893
   14585     157.2580
   14586     160.4375
   14587     164.0196
   14588     164.4591
   14589     167.6103
   14590     169.8169
   14591     168.4311
   14592     167.6151
   14593     166.4049
   14594     168.9434
   14595     171.7227
   14596     171.1590
   14597     169.7615
   14598     170.6731
   14599     166.3268
   14600     167.4571
   14601     168.5592
   14602     171.1214
   14603     173.7108
   14604     178.0205
   14605     179.2334
   14606     173.8143
   14607     172.8446
   14608     169.7853
   14609     172.0162
   14610     169.9897
   14611     169.6559
   14612     168.1214
   14613     166.1423
   14614     164.2951
   14615     165.3234
   14616     168.9385
   14617     169.3614
   14618     166.8824
   14619     167.7681
   14620     168.9533
   14621     172.9962
   14622     174.8801
   14623     175.5664
   14624     176.4343
   14625     177.1476
   14626     177.4891
   14627     178.2685
   14628     177.7624
   14629     178.3890
   14630     177.5526
   14631     177.4883
   14632     175.1024
   14633     173.0511
   14634     170.7214
   14635     167.0170
   14636     164.1610
   14637     163.4631
   14638     161.4104
   14639     159.9557
   14640     157.6775
   14641     157.3581
   14642     157.4987
   14643     158.9201
   14644     159.8560
   14645     158.9964
   14646     156.9389
   14647     154.8136
   14648     154.2353
   14649     158.7996
   14650     157.5627
   14651     155.6249
   14652     157.9729
   14653     158.3054
   14654     162.6086
   14655     162.9283
   14656     166.2577
   14657     164.0984
   14658     166.8456
   14659     164.5768
   14660     165.2821
   14661     164.4153
   14662     162.6406
   14663     166.7165
   14664     168.0303
   14665     172.7571
   14666     174.7855
   14667     174.8854
   14668     178.1964
   14669     177.7871
   14670     180.6312
   14671     178.4876
   14672     177.1579
   14673     177.8053
   14674     175.1042
   14675     174.1910
   14676     173.4980
   14677     171.8730
   14678     171.3868
   14679     172.8105
   14680     170.4405
   14681     169.1906
   14682     169.3705
   14683     168.2600
   14684     167.3218
   14685     167.5853
   14686     166.8979
   14687     167.5794
   14688     163.6660
   14689     165.7039
   14690     165.7495
   14691     167.4540
   14692     165.5135
   14693     163.8750
   14694     163.5288
   14695     166.0758
   14696     162.1550
   14697     160.1662
   14698     158.8399
   14699     158.5766
   14700     158.0034
   14701     156.4816
   14702     156.6781
   14703     154.8664
   14704     157.7533
   14705     154.5038
   14706     156.7178
   14707     155.3985
   14708     158.7153
   14709     159.9680
   14710     161.4088
   14711     162.7741
   14712     162.1714
   14713     159.2188
   14714     158.9454
   14715     159.4952
   14716     158.9041
   14717     159.3744
   14718     159.0447
   14719     157.9753
   14720     158.3109
   14721     158.2437
   14722     158.1422
   14723     158.0260
   14724     155.3065
   14725     154.6481
   14726     153.4270
   14727     156.0483
   14728     153.0336
   14729     153.2074
   14730     150.6548
   14731     151.1163
   14732     148.1820
   14733     147.7405
   14734     148.4265
   14735     147.9164
   14736     150.6864
   14737     147.4386
   14738     144.8691
   14739     140.0656
   14740     139.2456
   14741     136.4339
   14742     133.6948
   14743     134.7592
   14744     131.0515
   14745     129.4181
   14746     127.2915
   14747     126.4470
   14748     125.2619
   14749     124.1213
   14750     125.5700
   14751     127.1157
   14752     128.0571
   14753     129.8777
   14754     128.4446
   14755     129.2619
   14756     127.5270
   14757     126.6257
   14758     124.7392
   14759     124.9359
   14760     124.8420
   14761     123.6753
   14762     119.0780
   14763     119.7510
   14764     121.2642
   14765     120.2807
   14766     119.6061
   14767     116.5907
   14768     114.0832
   14769     110.9643
   14770     115.4307
   14771     110.5548
   14772     107.1471
   14773     107.2868
   14774     107.7218
   14775     107.3081
   14776     107.1662
   14777     108.3370
   14778     108.2345
   14779     107.5860
   14780     101.9148
   14781     107.2436
   14782     105.3490
   14783     104.1338
   14784     101.6098
   14785     103.6265
   14786     102.0423
   14787      99.4892
   14788     100.7640
   14789     100.1382
   14790      98.4709
   14791      99.9895
   14792     102.7013
   14793     102.4023
   14794     101.7473
   14795     101.3699
   14796     100.5769
   14797      97.3310
   14798      97.5739
   14799      96.6256
   14800      95.2266
   14801      95.3530
   14802      96.0751
   14803     100.4814
   14804     101.2968
   14805     101.3262
   14806     103.0773
   14807     108.1007
   14808     112.4821
   14809     111.1753
   14810     115.6749
   14811     119.1389
   14812     117.4547
   14813     117.0058
   14814     118.2913
   14815     116.3102
   14816     114.2237
   14817     115.5868
   14818     113.4542
   14819     108.3428
   14820     108.5471
   14821     109.2470
   14822     108.4649
   14823     109.0004
   14824     108.8041
   14825     111.4161
   14826     111.2834
   14827     115.2293
   14828     113.4108
   14829     113.5855
   14830     111.6516
   14831     110.1209
   14832     110.8116
   14833     111.2981
   14834     115.0884
   14835     113.6083
   14836     111.2898
   14837     108.6443
   14838     110.6166
   14839     110.7764
   14840     109.2018
   14841     105.6694
   14842     103.6888
   14843      99.9906
   14844     102.0406
   14845     103.9188
   14846     105.2205
   14847     106.6578
   14848     107.9704
   14849     105.7358
   14850     110.0233
   14851     113.6070
   14852     117.4873
   14853     117.4306
   14854     122.3239
   14855     126.7502
   14856     129.2364
   14857     127.5742
   14858     127.6561
   14859     128.4215
   14860     131.7132
   14861     129.8296
   14862     129.2718
   14863     131.7074
   14864     131.5079
   14865     130.7877
   14866     134.4606
   14867     134.5559
   14868     134.2042
   14869     139.0679
   14870     133.3339
   14871     135.1021
   14872     135.1279
   14873     136.9363
   14874     140.6580
   14875     141.9046
   14876     145.8497
   14877     146.3048
   14878     147.6796
   14879     148.6848
   14880     150.2573
   14881     149.5027
   14882     153.9391
   14883     153.6755
   14884     155.3401
   14885     160.2949
   14886     158.7999
   14887     160.7589
   14888     160.9399
   14889     163.9264
   14890     162.1480
   14891     165.6707
   14892     165.2279
   14893     165.5658
   14894     164.7862
   14895     165.4864
   14896     165.6156
   14897     162.3043
   14898     166.3687
   14899     164.7009
   14900     166.0867
   14901     166.0624
   14902     167.2697
   14903     162.7693
   14904     165.3292
   14905     169.1469
   14906     166.6370
   14907     167.7207
   14908     163.8247
   14909     165.9764
   14910     164.6843
   14911     162.7109
   14912     161.2113
   14913     160.9238
   14914     162.7257
   14915     160.2868
   14916     164.5215
   14917     163.7788
   14918     166.5112
   14919     167.2686
   14920     167.7817
   14921     169.0249
   14922     167.0110
   14923     164.9754
   14924     164.5075
   14925     162.2967
   14926     162.0050
   14927     163.8373
   14928     163.4048
   14929     166.0788
   14930     170.0814
   14931     172.6599
   14932     170.0551
   14933     172.9486
   14934     169.1106
   14935     174.6776
   14936     175.4915
   14937     173.5206
   14938     172.2003
   14939     171.0948
   14940     169.8321
   14941     173.1545
   14942     171.9245
   14943     175.3167
   14944     175.5446
   14945     178.9951
   14946     179.4060
   14947     176.4338
   14948     178.5038
   14949     175.8863
   14950     174.7882
   14951     171.8169
   14952     169.8165
   14953     172.2953
   14954     169.9044
   14955     170.0251
   14956     168.9337
   14957     173.5567
   14958     170.5744
   14959     172.1459
   14960     171.5095
   14961     172.7849
   14962     173.7449
   14963     170.8979
   14964     173.4558
   14965     169.6517
   14966     170.9737
   14967     169.9869
   14968     172.1872
   14969     171.6664
   14970     170.2033
   14971     173.2840
   14972     175.5079
   14973     176.8447
   14974     174.2242
   14975     172.8667
   14976     171.4475
   14977     173.1442
   14978     171.3959
   14979     174.0914
   14980     171.2825
   14981     169.1184
   14982     169.6834
   14983     169.9951
   14984     169.7426
   14985     172.9473
   14986     172.0374
   14987     173.4351
   14988     180.0836
   14989     179.9713
   14990     183.8637
   14991     186.2804
   14992     189.8344
   14993     189.6727
   14994     191.6047
   14995     195.5925
   14996     191.9177
   14997     188.9873
   14998     190.3962
   14999     186.9062
   15000     189.8143
   15001     189.8776
   15002     192.4799
   15003     194.3605
   15004     193.4142
   15005     194.2812
   15006     194.8792
   15007     197.5292
   15008     193.3225
   15009     192.3303
   15010     191.4984
   15011     191.9835
   15012     192.1506
   15013     190.8489
   15014     195.9109
   15015     196.6540
   15016     198.6684
   15017     195.6998
   15018     197.0787
   15019     196.1222
   15020     192.2463
   15021     195.0543
   15022     192.8571
   15023     193.6197
   15024     196.9366
   15025     199.3647
   15026     200.8278
   15027     202.0464
   15028     200.7996
   15029     199.9489
   15030     203.9090
   15031     202.1768
   15032     203.1997
   15033     204.3130
   15034     206.5911
   15035     202.6144
   15036     206.2322
   15037     206.1421
   15038     207.4060
   15039     207.4057
   15040     208.7994
   15041     209.6879
   15042     210.2402
   15043     213.0425
   15044     214.3150
   15045     214.5760
   15046     217.3900
   15047     219.9014
   15048     218.7621
   15049     216.3925
   15050     216.8055
   15051     217.6245
   15052     215.6407
   15053     217.0187
   15054     218.3157
   15055     221.7986
   15056     219.1190
   15057     225.7429
   15058     221.9178
   15059     223.8734
   15060     220.8896
   15061     221.1389
   15062     219.9754
   15063     216.0801
   15064     218.2598
   15065     217.0357
   15066     216.1887
   15067     218.9037
   15068     214.0460
   15069     213.9847
   15070     216.9947
   15071     215.2413
   15072     216.9876
   15073     217.0204
   15074     223.4386
   15075     227.1039
   15076     226.7237
   15077     229.5905
   15078     228.6830
   15079     230.6906
   15080     232.0005
   15081     234.5914
   15082     232.0966
   15083     230.8833
   15084     226.9367
   15085     225.5874
   15086     222.4618
   15087     222.6365
   15088     219.4305
   15089     215.1682
   15090     215.7833
   15091     215.0993
   15092     209.7080
   15093     211.0431
   15094     209.0067
   15095     207.0404
   15096     205.9461
   15097     207.6769
   15098     208.1158
   15099     210.7696
   15100     213.2590
   15101     209.9707
   15102     210.2080
   15103     210.5629
   15104     213.9547
   15105     215.2542
   15106     220.6427
   15107     222.5174
   15108     226.3185
   15109     228.4245
   15110     229.9983
   15111     234.3972
   15112     235.7609
   15113     237.1215
   15114     238.3074
   15115     238.6411
   15116     238.8887
   15117     238.4398
   15118     241.0663
   15119     241.9590
   15120     238.5885
   15121     238.9685
   15122     237.0463
   15123     236.4784
   15124     234.4905
   15125     233.8540
   15126     234.2617
   15127     230.0165
   15128     229.4944
   15129     231.5770
   15130     231.4395
   15131     225.0934
   15132     221.9114
   15133     222.0326
   15134     218.8945
   15135     217.6713
   15136     216.3569
   15137     216.7839
   15138     211.7459
   15139     209.6334
   15140     209.2149
   15141     204.6055
   15142     206.6248
   15143     204.3574
   15144     206.0535
   15145     206.7842
   15146     205.8971
   15147     208.6456
   15148     209.3594
   15149     209.5679
   15150     209.8394
   15151     212.0565
   15152     209.9351
   15153     213.1340
   15154     211.8994
   15155     212.8493
   15156     211.2625
   15157     212.5724
   15158     215.1314
   15159     219.4511
   15160     219.3562
   15161     222.9352
   15162     224.0502
   15163     224.9529
   15164     227.3906
   15165     232.1606
   15166     228.7168
   15167     228.7053
   15168     228.5456
   15169     225.6828
   15170     224.9436
   15171     226.9951
   15172     226.2614
   15173     224.6505
   15174     227.7106
   15175     226.9567
   15176     231.0304
   15177     232.2820
   15178     234.0673
   15179     230.2911
   15180     232.8478
   15181     230.7335
   15182     228.8503
   15183     228.7809
   15184     228.7715
   15185     233.1233
   15186     233.7616
   15187     233.2662
   15188     238.0581
   15189     238.3628
   15190     237.8052
   15191     239.9120
   15192     236.8727
   15193     236.7080
   15194     236.4035
   15195     236.3236
   15196     234.9528
   15197     232.3677
   15198     232.7129
   15199     235.1209
   15200     234.2969
   15201     232.2748
   15202     232.6315
   15203     231.5661
   15204     230.5517
   15205     233.2082
   15206     235.1891
   15207     235.0069
   15208     237.7926
   15209     238.5161
   15210     240.1023
   15211     240.8790
   15212     245.2059
   15213     246.8345
   15214     245.3167
   15215     249.9066
   15216     252.5604
   15217     252.1677
   15218     252.6605
   15219     257.2991
   15220     256.3961
   15221     256.4062
   15222     256.7323
   15223     253.7523
   15224     253.5446
   15225     251.3837
   15226     249.5375
   15227     255.9077
   15228     254.3724
   15229     258.5688
   15230     260.1169
   15231     259.7562
   15232     261.8794
   15233     266.6517
   15234     265.5021
   15235     265.1913
   15236     265.3028
   15237     259.7590
   15238     257.3080
   15239     258.9376
   15240     260.5036
   15241     256.7225
   15242     258.4708
   15243     259.5896
   15244     262.2725
   15245     261.7007
   15246     259.5369
   15247     259.8833
   15248     258.9604
   15249     259.1972
   15250     263.8550
   15251     263.4216
   15252     261.4752
   15253     261.7888
   15254     263.8606
   15255     260.9137
   15256     257.4675
   15257     257.6290
   15258     254.7536
   15259     255.0924
   15260     254.4690
   15261     258.0631
   15262     256.2260
   15263     261.5313
   15264     264.2897
   15265     262.7658
   15266     267.0513
   15267     265.8869
   15268     265.4445
   15269     267.6075
   15270     268.7330
   15271     269.0718
   15272     271.2389
   15273     267.2562
   15274     266.9114
   15275     267.3502
   15276     270.1519
   15277     268.8141
   15278     272.2506
   15279     270.8265
   15280     269.3825
   15281     273.3113
   15282     274.4741
   15283     273.9014
   15284     274.3594
   15285     273.6275
   15286     274.0615
   15287     275.0609
   15288     276.3190
   15289     279.9364
   15290     279.5248
   15291     276.6508
   15292     277.8673
   15293     280.2797
   15294     280.7574
   15295     280.2888
   15296     277.2395
   15297     277.7481
   15298     278.9933
   15299     276.3910
   15300     277.8144
   15301     279.4570
   15302     281.8882
   15303     279.1346
   15304     277.8736
   15305     280.9027
   15306     280.1421
   15307     277.3401
   15308     278.5181
   15309     275.3680
   15310     279.7136
   15311     279.0148
   15312     282.3335
   15313     280.6219
   15314     281.7309
   15315     285.2215
   15316     285.5888
   15317     286.6412
   15318     284.9864
   15319     283.6223
   15320     280.4951
   15321     281.0232
   15322     283.1667
   15323     280.1798
   15324     284.7275
   15325     284.8131
   15326     281.5999
   15327     279.4621
   15328     276.3416
   15329     275.6681
   15330     276.8343
   15331     277.6270
   15332     280.8920
   15333     280.5072
   15334     283.5276
   15335     283.5984
   15336     281.0553
   15337     280.5330
   15338     282.9986
   15339     281.4489
   15340     279.2824
   15341     282.6578
   15342     281.1404
   15343     281.5011
   15344     277.9666
   15345     275.1837
   15346     273.7361
   15347     272.3405
   15348     271.9713
   15349     267.1675
   15350     269.8527
   15351     265.5853
   15352     264.3793
   15353     266.4839
   15354     266.1427
   15355     267.7023
   15356     266.8817
   15357     264.0221
   15358     265.3750
   15359     262.8995
   15360     260.2220
   15361     259.4481
   15362     258.8932
   15363     259.1550
   15364     254.4876
   15365     257.2078
   15366     253.1613
   15367     260.1230
   15368     260.7630
   15369     260.5935
   15370     258.7502
   15371     261.3597
   15372     261.4742
   15373     264.7279
   15374     259.9643
   15375     263.6950
   15376     260.9498
   15377     262.1165
   15378     263.3110
   15379     260.4338
   15380     264.0631
   15381     261.8988
   15382     264.6387
   15383     264.3266
   15384     262.2344
   15385     264.2599
   15386     260.9918
   15387     260.0501
   15388     263.5255
   15389     264.0781
   15390     266.8239
   15391     266.0585
   15392     263.6302
   15393     260.1736
   15394     261.7334
   15395     262.1821
   15396     263.3844
   15397     261.1644
   15398     262.1562
   15399     264.1336
   15400     261.0060
   15401     260.6766
   15402     262.3520
   15403     260.1588
   15404     262.0699
   15405     264.9025
   15406     265.6299
   15407     266.8922
   15408     267.5052
   15409     268.4943
   15410     270.8639
   15411     271.9813
   15412     267.9800
   15413     269.8847
   15414     270.5868
   15415     270.0608
   15416     267.3423
   15417     267.9731
   15418     264.3445
   15419     262.5552
   15420     258.5587
   15421     258.9715
   15422     257.3880
   15423     262.2173
   15424     259.8362
   15425     264.1933
   15426     265.9993
   15427     267.0909
   15428     266.9648
   15429     266.3750
   15430     268.9293
   15431     271.5320
   15432     274.2412
   15433     273.9261
   15434     275.2681
   15435     273.9390
   15436     275.7035
   15437     275.0028
   15438     275.9277
   15439     274.3104
   15440     276.8173
   15441     280.4769
   15442     281.7895
   15443     283.7940
   15444     285.4160
   15445     285.0353
   15446     285.7338
   15447     285.0376
   15448     282.5236
   15449     280.6541
   15450     279.3865
   15451     276.7882
   15452     278.3469
   15453     280.4736
   15454     279.2501
   15455     278.4067
   15456     276.2207
   15457     271.3113
   15458     271.4801
   15459     273.3810
   15460     267.1027
   15461     269.0591
   15462     267.3846
   15463     266.0434
   15464     264.8802
   15465     262.7317
   15466     263.1064
   15467     261.9676
   15468     262.9069
   15469     264.8939
   15470     262.9635
   15471     262.8705
   15472     263.0425
   15473     261.7934
   15474     263.1661
   15475     266.5146
   15476     264.9352
   15477     261.6500
   15478     263.1470
   15479     259.2222
   15480     259.4982
   15481     257.0854
   15482     255.9525
   15483     257.6057
   15484     253.8239
   15485     254.0550
   15486     254.9740
   15487     251.3418
   15488     254.4801
   15489     251.7608
   15490     253.6351
   15491     252.1706
   15492     252.8335
   15493     252.9848
   15494     253.6418
   15495     254.6973
   15496     256.2968
   15497     255.3734
   15498     256.6691
   15499     260.2881
   15500     261.6840
   15501     262.2303
   15502     261.0523
   15503     259.6453
   15504     257.2896
   15505     257.1641
   15506     254.8289
   15507     254.3940
   15508     255.8828
   15509     254.7947
   15510     254.6921
   15511     253.7975
   15512     252.6962
   15513     252.9364
   15514     252.3473
   15515     251.2014
   15516     248.3366
   15517     248.5008
   15518     248.9259
   15519     250.6575
   15520     253.6530
   15521     249.1515
   15522     252.1982
   15523     249.5709
   15524     247.8014
   15525     248.1208
   15526     244.3278
   15527     244.0518
   15528     243.0857
   15529     243.5151
   15530     242.8526
   15531     239.0557
   15532     238.9245
   15533     239.1103
   15534     239.6756
   15535     243.0217
   15536     245.2646
   15537     247.7239
   15538     250.9106
   15539     248.6747
   15540     250.0435
   15541     255.4515
   15542     253.5821
   15543     252.2641
   15544     254.4719
   15545     249.2232
   15546     248.2532
   15547     244.8309
   15548     242.2770
   15549     237.9999
   15550     237.6216
   15551     235.7293
   15552     235.0886
   15553     235.3771
   15554     236.0218
   15555     240.2060
   15556     242.0308
   15557     242.1950
   15558     243.3257
   15559     243.3567
   15560     242.4504
   15561     242.0005
   15562     238.7039
   15563     237.8256
   15564     235.9272
   15565     235.4878
   15566     234.3911
   15567     232.1013
   15568     232.3542
   15569     233.5428
   15570     236.4136
   15571     236.2121
   15572     237.6644
   15573     238.4639
   15574     242.1522
   15575     240.7501
   15576     241.5933
   15577     242.4862
   15578     243.0801
   15579     245.0186
   15580     246.7305
   15581     248.8081
   15582     247.3273
   15583     248.3615
   15584     249.8793
   15585     245.7339
   15586     247.3568
   15587     249.1838
   15588     246.6195
   15589     248.5296
   15590     246.9715
   15591     250.3844
   15592     249.8808
   15593     251.6723
   15594     249.9967
   15595     250.7648
   15596     247.5634
   15597     246.9894
   15598     242.4612
   15599     242.0038
   15600     240.9107
   15601     244.8009
   15602     242.4230
   15603     242.0539
   15604     240.9227
   15605     241.5934
   15606     241.9926
   15607     239.9958
   15608     239.3621
   15609     234.0597
   15610     233.6112
   15611     233.7566
   15612     235.1228
   15613     234.9048
   15614     233.8129
   15615     233.5841
   15616     233.6338
   15617     234.2716
   15618     234.6601
   15619     237.2823
   15620     235.5395
   15621     234.2031
   15622     232.7969
   15623     236.9467
   15624     235.3615
   15625     237.5548
   15626     238.7679
   15627     238.0024
   15628     237.1543
   15629     239.9936
   15630     239.1189
   15631     239.5144
   15632     241.2971
   15633     240.0621
   15634     238.6029
   15635     240.2435
   15636     239.5924
   15637     236.4945
   15638     238.3843
   15639     237.2155
   15640     237.3274
   15641     238.3250
   15642     235.8563
   15643     238.5893
   15644     238.8190
   15645     235.8352
   15646     238.1181
   15647     238.0608
   15648     236.8800
   15649     237.5800
   15650     237.8952
   15651     236.8040
   15652     237.3194
   15653     235.9942
   15654     238.2929
   15655     239.1745
   15656     238.9134
   15657     240.4212
   15658     239.5793
   15659     242.5215
   15660     242.0255
   15661     242.5192
   15662     245.5421
   15663     247.6972
   15664     242.9216
   15665     247.3365
   15666     245.9778
   15667     247.5982
   15668     244.6188
   15669     248.4958
   15670     247.6715
   15671     251.4419
   15672     253.0579
   15673     255.6291
   15674     258.0231
   15675     257.9322
   15676     259.1472
   15677     262.5826
   15678     260.7595
   15679     261.3251
   15680     262.5155
   15681     260.2798
   15682     257.8351
   15683     255.2567
   15684     252.6162
   15685     248.5244
   15686     245.4666
   15687     243.6920
   15688     240.7256
   15689     242.0290
   15690     240.5383
   15691     239.5850
   15692     234.9373
   15693     233.6508
   15694     234.6071
   15695     235.3986
   15696     235.4359
   15697     237.3206
   15698     235.6741
   15699     238.8648
   15700     237.0786
   15701     239.5746
   15702     242.9137
   15703     243.6295
   15704     248.3553
   15705     249.1677
   15706     247.0513
   15707     249.4864
   15708     249.4865
   15709     249.5428
   15710     251.1803
   15711     249.3497
   15712     246.8597
   15713     247.5131
   15714     247.3182
   15715     247.2904
   15716     246.8198
   15717     242.1342
   15718     241.9849
   15719     243.7314
   15720     240.2323
   15721     242.4178
   15722     237.6292
   15723     235.6211
   15724     232.9571
   15725     231.4898
   15726     232.4293
   15727     233.9101
   15728     233.1635
   15729     232.8733
   15730     237.2794
   15731     235.6980
   15732     236.0929
   15733     237.7776
   15734     235.4576
   15735     235.5051
   15736     237.1314
   15737     235.0011
   15738     232.1197
   15739     232.5134
   15740     230.1418
   15741     234.0882
   15742     229.6904
   15743     225.7759
   15744     226.6172
   15745     224.9618
   15746     225.9942
   15747     227.0487
   15748     225.4955
   15749     227.6457
   15750     224.7405
   15751     225.2527
   15752     226.5447
   15753     228.5590
   15754     228.5058
   15755     228.4015
   15756     232.5363
   15757     229.7327
   15758     228.8092
   15759     227.2188
   15760     229.0606
   15761     228.2157
   15762     228.6941
   15763     231.6438
   15764     231.5124
   15765     234.7743
   15766     235.5832
   15767     236.9456
   15768     236.5166
   15769     235.9407
   15770     236.3436
   15771     238.8173
   15772     237.3275
   15773     236.5661
   15774     238.6108
   15775     242.3378
   15776     243.2016
   15777     241.0833
   15778     242.0956
   15779     242.2757
   15780     240.5084
   15781     237.7787
   15782     235.7040
   15783     234.4911
   15784     229.5737
   15785     227.7476
   15786     226.4298
   15787     221.8883
   15788     220.7366
   15789     217.2818
   15790     212.7047
   15791     209.7355
   15792     206.7375
   15793     208.6638
   15794     204.8261
   15795     199.7142
   15796     199.2249
   15797     195.9732
   15798     196.0529
   15799     197.2769
   15800     195.0205
   15801     195.5084
   15802     195.0766
   15803     194.4890
   15804     198.5705
   15805     198.7384
   15806     196.8800
   15807     196.7775
   15808     197.0473
   15809     194.8489
   15810     191.1508
   15811     191.2329
   15812     194.5132
   15813     194.0818
   15814     192.5016
   15815     193.4882
   15816     192.7328
   15817     191.3222
   15818     190.0951
   15819     194.8489
   15820     194.4715
   15821     199.3161
   15822     200.2420
   15823     204.1205
   15824     207.3760
   15825     208.1553
   15826     211.8728
   15827     215.0323
   15828     215.9163
   15829     219.8912
   15830     218.7176
   15831     220.7069
   15832     219.1141
   15833     220.2464
   15834     221.0175
   15835     224.8229
   15836     225.1172
   15837     225.3015
   15838     228.2787
   15839     227.4709
   15840     227.0426
   15841     229.8235
   15842     228.0547
   15843     228.7366
   15844     231.3209
   15845     228.6303
   15846     225.0016
   15847     220.9074
   15848     222.3672
   15849     221.0966
   15850     216.6217
   15851     213.6921
   15852     215.8827
   15853     213.3388
   15854     214.7458
   15855     215.4270
   15856     218.5815
   15857     223.9842
   15858     229.9107
   15859     231.5033
   15860     237.5499
   15861     235.4926
   15862     239.0000
   15863     239.9365
   15864     239.3386
   15865     241.2735
   15866     244.5693
   15867     246.8455
   15868     243.7894
   15869     243.6954
   15870     242.3480
   15871     243.1848
   15872     242.6811
   15873     240.2258
   15874     240.9879
   15875     243.1795
   15876     238.5012
   15877     235.9670
   15878     236.8443
   15879     236.2881
   15880     235.1030
   15881     236.5344
   15882     239.1357
   15883     240.3608
   15884     242.9012
   15885     245.0460
   15886     248.2345
   15887     247.5895
   15888     246.4985
   15889     246.3604
   15890     243.4938
   15891     244.4005
   15892     247.0695
   15893     247.2450
   15894     244.2422
   15895     244.3500
   15896     242.1649
   15897     242.9375
   15898     246.4093
   15899     244.7584
   15900     242.1735
   15901     241.3800
   15902     244.8593
   15903     244.4271
   15904     243.6966
   15905     245.8605
   15906     244.9122
   15907     243.8247
   15908     244.3925
   15909     245.5186
   15910     245.1818
   15911     246.7868
   15912     245.8021
   15913     247.2133
   15914     248.4007
   15915     250.3837
   15916     252.5292
   15917     251.6262
   15918     252.6353
   15919     253.1452
   15920     250.9482
   15921     250.4982
   15922     252.4936
   15923     251.0967
   15924     251.5408
   15925     252.3092
   15926     251.3858
   15927     254.0977
   15928     255.1089
   15929     253.9633
   15930     254.4739
   15931     255.0357
   15932     252.1713
   15933     252.0409
   15934     249.3735
   15935     250.1831
   15936     253.5453
   15937     248.3395
   15938     250.4904
   15939     248.0665
   15940     244.8203
   15941     245.2403
   15942     244.4710
   15943     242.8107
   15944     243.7435
   15945     245.3368
   15946     241.4023
   15947     242.4135
   15948     244.3067
   15949     243.9206
   15950     241.9974
   15951     238.8273
   15952     238.1669
   15953     239.2976
   15954     234.9807
   15955     236.0365
   15956     232.9417
   15957     234.6443
   15958     232.3307
   15959     234.1489
   15960     233.4101
   15961     233.9387
   15962     235.6920
   15963     231.4711
   15964     232.3038
   15965     228.2073
   15966     228.9590
   15967     226.9513
   15968     226.6013
   15969     222.8567
   15970     222.3457
   15971     222.2787
   15972     222.3232
   15973     222.8836
   15974     223.8230
   15975     228.2202
   15976     224.3912
   15977     227.6153
   15978     227.0308
   15979     226.4853
   15980     221.9110
   15981     224.7145
   15982     217.9553
   15983     214.9170
   15984     212.7340
   15985     213.0545
   15986     212.5636
   15987     212.0800
   15988     213.4852
   15989     212.0673
   15990     210.1178
   15991     204.2606
   15992     203.8926
   15993     199.0568
   15994     193.8839
   15995     193.6684
   15996     192.4216
   15997     190.1980
   15998     192.1834
   15999     195.5124
   16000     197.7094
   16001     200.0007
   16002     199.2484
   16003     200.7311
   16004     199.0981
   16005     200.7301
   16006     201.1896
   16007     201.3553
   16008     197.8869
   16009     202.2826
   16010     202.9998
   16011     202.7667
   16012     201.5800
   16013     201.3903
   16014     202.6090
   16015     203.4706
   16016     201.1136
   16017     204.8110
   16018     202.1141
   16019     200.4547
   16020     202.2181
   16021     199.9264
   16022     201.5156
   16023     201.9882
   16024     200.2782
   16025     202.4840
   16026     200.9587
   16027     203.7986
   16028     202.2457
   16029     201.3326
   16030     197.7988
   16031     194.5740
   16032     200.7744
   16033     199.7086
   16034     201.9789
   16035     202.1688
   16036     206.3843
   16037     206.6658
   16038     208.0932
   16039     211.1878
   16040     211.1636
   16041     210.4917
   16042     214.2742
   16043     218.3889
   16044     213.8147
   16045     218.9701
   16046     216.8718
   16047     219.1446
   16048     218.1301
   16049     221.7760
   16050     223.1978
   16051     224.4531
   16052     227.8638
   16053     227.5987
   16054     230.7069
   16055     232.7095
   16056     233.9293
   16057     233.7395
   16058     235.6814
   16059     238.8662
   16060     239.5631
   16061     239.6849
   16062     238.0549
   16063     240.1589
   16064     239.2265
   16065     237.5406
   16066     240.0324
   16067     238.7583
   16068     241.6159
   16069     240.5508
   16070     238.6639
   16071     240.2778
   16072     240.4817
   16073     239.7544
   16074     236.7971
   16075     233.9310
   16076     234.7278
   16077     232.7858
   16078     232.1816
   16079     232.3619
   16080     233.6893
   16081     233.3707
   16082     230.5970
   16083     230.4392
   16084     231.8378
   16085     235.9020
   16086     237.0426
   16087     234.2565
   16088     235.5451
   16089     232.7759
   16090     235.8737
   16091     236.7206
   16092     240.3297
   16093     241.2875
   16094     241.0166
   16095     237.1805
   16096     235.8270
   16097     237.7620
   16098     234.1905
   16099     234.6342
   16100     233.8817
   16101     232.7251
   16102     233.1914
   16103     233.4900
   16104     236.9004
   16105     238.0157
   16106     236.0286
   16107     238.4004
   16108     238.0466
   16109     239.6834
   16110     240.4080
   16111     241.2445
   16112     242.0311
   16113     243.3161
   16114     240.9096
   16115     238.1103
   16116     241.2675
   16117     235.3165
   16118     234.7124
   16119     237.7698
   16120     236.7842
   16121     238.6506
   16122     239.1511
   16123     242.4151
   16124     243.5514
   16125     248.3606
   16126     247.5814
   16127     251.1234
   16128     249.7778
   16129     251.4156
   16130     251.7600
   16131     250.6913
   16132     254.5326
   16133     256.7915
   16134     254.7744
   16135     255.3100
   16136     257.6178
   16137     255.1762
   16138     255.9659
   16139     257.6353
   16140     258.0100
   16141     249.6000
   16142     249.0708
   16143     247.2890
   16144     247.6866
   16145     247.9481
   16146     250.0649
   16147     253.7477
   16148     253.3842
   16149     254.6424
   16150     253.8813
   16151     252.8587
   16152     253.7066
   16153     255.8883
   16154     253.9015
   16155     257.1032
   16156     257.2578
   16157     257.0000
   16158     259.1811
   16159     265.7722
   16160     265.7003
   16161     267.0620
   16162     267.2067
   16163     268.0076
   16164     268.3851
   16165     264.6136
   16166     263.4491
   16167     262.9675
   16168     262.3441
   16169     263.5163
   16170     262.7053
   16171     260.3019
   16172     256.8715
   16173     258.8844
   16174     254.6286
   16175     253.5388
   16176     252.8393
   16177     252.4035
   16178     253.0509
   16179     253.8322
   16180     252.9330
   16181     254.0654
   16182     256.3346
   16183     255.9821
   16184     254.5725
   16185     248.4268
   16186     249.4568
   16187     250.4263
   16188     250.2762
   16189     249.9724
   16190     252.2375
   16191     253.9380
   16192     251.6484
   16193     253.2314
   16194     253.3080
   16195     250.1976
   16196     251.2984
   16197     248.8682
   16198     250.5315
   16199     249.4105
   16200     248.2354
   16201     246.1176
   16202     245.0476
   16203     243.0946
   16204     245.2716
   16205     242.2238
   16206     235.7072
   16207     238.7369
   16208     237.9321
   16209     238.3388
   16210     237.6784
   16211     238.0220
   16212     238.7925
   16213     237.5848
   16214     236.8470
   16215     237.7550
   16216     239.4210
   16217     240.1887
   16218     242.5725
   16219     238.9745
   16220     240.0829
   16221     237.8950
   16222     236.8772
   16223     238.9195
   16224     237.4687
   16225     232.5869
   16226     234.0001
   16227     234.3988
   16228     235.8499
   16229     238.7006
   16230     239.3829
   16231     239.1911
   16232     241.8707
   16233     241.7686
   16234     237.1318
   16235     237.1036
   16236     236.4192
   16237     235.7835
   16238     235.6576
   16239     238.9823
   16240     239.6085
   16241     237.6827
   16242     232.8556
   16243     234.1783
   16244     233.7507
   16245     233.5145
   16246     235.2683
   16247     233.0452
   16248     231.8656
   16249     230.0014
   16250     231.6949
   16251     229.4863
   16252     228.2287
   16253     227.0994
   16254     230.7217
   16255     232.9410
   16256     232.7621
   16257     232.7388
   16258     232.8018
   16259     229.8554
   16260     229.6577
   16261     226.3241
   16262     226.2983
   16263     224.2201
   16264     224.2350
   16265     223.8769
   16266     225.9217
   16267     224.9380
   16268     223.8473
   16269     226.5922
   16270     224.7016
   16271     227.6520
   16272     227.2979
   16273     228.9487
   16274     230.6104
   16275     232.9304
   16276     232.2627
   16277     234.5136
   16278     232.9354
   16279     234.6709
   16280     234.9568
   16281     236.7922
   16282     237.0950
   16283     235.2628
   16284     235.1194
   16285     237.0872
   16286     232.9004
   16287     234.1761
   16288     237.0178
   16289     234.6470
   16290     236.8749
   16291     237.4353
   16292     236.1319
   16293     235.6949
   16294     234.2413
   16295     237.1781
   16296     234.7574
   16297     233.6222
   16298     233.3177
   16299     233.9442
   16300     235.0818
   16301     232.6229
   16302     234.2228
   16303     231.6325
   16304     232.7834
   16305     230.5444
   16306     231.3066
   16307     232.4946
   16308     229.9974
   16309     231.1582
   16310     226.7417
   16311     223.9123
   16312     222.5339
   16313     220.8457
   16314     220.0749
   16315     220.7847
   16316     219.8082
   16317     215.6125
   16318     214.3366
   16319     213.5840
   16320     217.3846
   16321     217.0869
   16322     217.8287
   16323     213.7807
   16324     215.4513
   16325     213.4479
   16326     214.4364
   16327     214.9974
   16328     215.8116
   16329     212.0860
   16330     210.6145
   16331     207.5025
   16332     206.9597
   16333     203.4868
   16334     207.5110
   16335     206.9148
   16336     206.9710
   16337     207.7134
   16338     201.7595
   16339     199.8425
   16340     198.5051
   16341     197.7571
   16342     192.4287
   16343     193.6730
   16344     191.9575
   16345     189.9774
   16346     189.1370
   16347     190.9965
   16348     185.1144
   16349     185.1268
   16350     182.5694
   16351     184.6872
   16352     185.8453
   16353     185.1421
   16354     185.4802
   16355     183.9681
   16356     187.0855
   16357     186.3042
   16358     189.6425
   16359     186.0333
   16360     186.5130
   16361     187.4164
   16362     185.9293
   16363     183.7984
   16364     187.6204
   16365     189.5479
   16366     193.3678
   16367     192.4186
   16368     194.5017
   16369     200.0668
   16370     200.0852
   16371     202.1359
   16372     202.0908
   16373     202.1911
   16374     202.7922
   16375     201.0913
   16376     200.3679
   16377     198.1253
   16378     195.9869
   16379     191.9018
   16380     190.0423
   16381     194.1136
   16382     191.7115
   16383     192.3135
   16384     192.6237
   16385     191.3750
   16386     189.8484
   16387     186.3190
   16388     188.3762
   16389     186.4707
   16390     185.8170
   16391     187.1921
   16392     188.0724
   16393     190.1814
   16394     189.9237
   16395     189.1694
   16396     189.1215
   16397     191.1205
   16398     196.9142
   16399     196.0135
   16400     195.1616
   16401     197.6151
   16402     196.2930
   16403     195.5811
   16404     194.2908
   16405     190.5990
   16406     183.7088
   16407     183.3916
   16408     179.8423
   16409     180.2233
   16410     180.9828
   16411     181.3007
   16412     178.6486
   16413     182.9599
   16414     184.5991
   16415     184.2206
   16416     183.9338
   16417     183.3350
   16418     187.6011
   16419     185.0534
   16420     186.9802
   16421     187.4072
   16422     184.6854
   16423     185.3190
   16424     181.2116
   16425     185.4588
   16426     181.8466
   16427     184.8370
   16428     185.3423
   16429     185.9837
   16430     188.6564
   16431     192.3350
   16432     190.3648
   16433     190.3479
   16434     189.1830
   16435     191.3599
   16436     191.3578
   16437     193.2171
   16438     191.8670
   16439     195.0468
   16440     190.1919
   16441     189.1966
   16442     184.7986
   16443     181.5223
   16444     176.7163
   16445     179.9111
   16446     180.1372
   16447     178.8351
   16448     177.9776
   16449     178.3143
   16450     178.3355
   16451     181.8266
   16452     179.8066
   16453     177.8812
   16454     177.5722
   16455     181.5638
   16456     178.7013
   16457     180.1379
   16458     180.4748
   16459     179.3204
   16460     181.0423
   16461     178.6072
   16462     177.5034
   16463     174.8471
   16464     177.8182
   16465     180.9550
   16466     179.3038
   16467     179.4278
   16468     180.4259
   16469     177.1076
   16470     180.0397
   16471     177.6667
   16472     178.1001
   16473     179.0958
   16474     175.7797
   16475     177.4809
   16476     175.2367
   16477     173.7582
   16478     170.7605
   16479     167.7714
   16480     168.6820
   16481     167.8277
   16482     168.6103
   16483     166.7625
   16484     168.9184
   16485     167.4413
   16486     166.3280
   16487     164.0668
   16488     167.3425
   16489     165.5743
   16490     166.4128
   16491     167.4063
   16492     166.6185
   16493     167.1939
   16494     168.2301
   16495     168.5172
   16496     167.4125
   16497     169.1710
   16498     169.1490
   16499     171.2339
   16500     168.5056
   16501     167.3602
   16502     167.5318
   16503     172.2959
   16504     169.7731
   16505     167.2209
   16506     166.1917
   16507     166.2034
   16508     162.9522
   16509     166.5846
   16510     164.8643
   16511     166.4462
   16512     166.8511
   16513     164.6437
   16514     166.5009
   16515     168.6368
   16516     171.4226
   16517     171.8327
   16518     175.2757
   16519     171.5856
   16520     172.2486
   16521     173.0436
   16522     170.8728
   16523     171.8270
   16524     172.0219
   16525     170.7478
   16526     171.3292
   16527     171.9376
   16528     171.1811
   16529     173.5831
   16530     175.0907
   16531     178.6565
   16532     180.6391
   16533     177.3962
   16534     177.8356
   16535     177.0077
   16536     178.9456
   16537     176.8687
   16538     174.5032
   16539     176.7318
   16540     175.8556
   16541     175.7614
   16542     177.1104
   16543     176.8226
   16544     177.8382
   16545     179.1580
   16546     177.3257
   16547     175.0170
   16548     172.0783
   16549     172.1723
   16550     173.3028
   16551     173.6311
   16552     172.9083
   16553     173.1116
   16554     174.6919
   16555     176.4587
   16556     174.6186
   16557     176.5078
   16558     176.4510
   16559     175.8662
   16560     171.9381
   16561     173.5454
   16562     170.1710
   16563     170.8321
   16564     167.4115
   16565     172.9357
   16566     170.8586
   16567     169.0761
   16568     168.7352
   16569     168.7488
   16570     172.9458
   16571     170.6367
   16572     175.1719
   16573     175.3590
   16574     174.7228
   16575     176.1167
   16576     177.0190
   16577     177.9650
   16578     177.6390
   16579     176.1363
   16580     178.4853
   16581     180.0661
   16582     179.0981
   16583     182.4608
   16584     180.5057
   16585     178.7967
   16586     180.9393
   16587     178.8813
   16588     176.8666
   16589     180.6031
   16590     179.9289
   16591     178.4776
   16592     181.6523
   16593     181.0570
   16594     182.1032
   16595     183.3064
   16596     183.9172
   16597     185.0730
   16598     183.5383
   16599     184.1799
   16600     183.2428
   16601     182.2451
   16602     183.4706
   16603     186.6459
   16604     186.4427
   16605     188.4082
   16606     185.1095
   16607     184.9139
   16608     184.5066
   16609     182.3882
   16610     183.5648
   16611     179.6055
   16612     181.6410
   16613     180.6958
   16614     178.8664
   16615     177.5140
   16616     177.8393
   16617     176.3770
   16618     176.0302
   16619     175.5898
   16620     178.2408
   16621     176.8694
   16622     178.4890
   16623     183.3150
   16624     181.8784
   16625     180.0183
   16626     178.3441
   16627     179.8243
   16628     177.6034
   16629     175.1417
   16630     176.8167
   16631     175.0463
   16632     174.2660
   16633     174.1725
   16634     173.4837
   16635     172.8980
   16636     174.4786
   16637     176.2604
   16638     173.7648
   16639     174.6981
   16640     174.1116
   16641     178.0045
   16642     177.1912
   16643     178.8487
   16644     178.0604
   16645     179.8147
   16646     177.3144
   16647     177.1153
   16648     177.2456
   16649     182.5335
   16650     184.7851
   16651     191.7547
   16652     194.7908
   16653     198.7447
   16654     200.1921
   16655     201.5482
   16656     202.0922
   16657     208.7136
   16658     209.0666
   16659     207.7159
   16660     213.7434
   16661     212.4915
   16662     216.5729
   16663     215.8834
   16664     216.2235
   16665     216.4857
   16666     217.3938
   16667     218.0739
   16668     218.5303
   16669     218.1457
   16670     218.0711
   16671     216.3976
   16672     217.0481
   16673     213.8712
   16674     211.9918
   16675     213.4180
   16676     213.3933
   16677     214.5634
   16678     211.8408
   16679     214.5013
   16680     216.5424
   16681     219.4640
   16682     219.7899
   16683     219.5895
   16684     220.7824
   16685     224.9225
   16686     225.7953
   16687     224.8981
   16688     224.5233
   16689     226.9208
   16690     226.9671
   16691     229.6081
   16692     227.9529
   16693     231.5794
   16694     233.7966
   16695     231.5185
   16696     233.6689
   16697     234.4357
   16698     236.8742
   16699     237.5235
   16700     235.8431
   16701     231.8433
   16702     231.9516
   16703     229.2788
   16704     229.3211
   16705     228.4587
   16706     227.6654
   16707     224.8530
   16708     227.2093
   16709     228.5366
   16710     230.6169
   16711     231.1357
   16712     231.6294
   16713     235.6744
   16714     237.4882
   16715     237.9059
   16716     242.9501
   16717     247.1142
   16718     246.3533
   16719     249.7898
   16720     250.6345
   16721     251.4770
   16722     254.7137
   16723     252.6603
   16724     252.3224
   16725     251.0762
   16726     251.4597
   16727     247.6965
   16728     245.9481
   16729     247.8768
   16730     245.3578
   16731     250.2600
   16732     248.8124
   16733     251.3365
   16734     252.6626
   16735     251.9517
   16736     251.6425
   16737     252.0560
   16738     252.0152
   16739     250.9590
   16740     247.8549
   16741     245.3535
   16742     243.2723
   16743     239.5603
   16744     241.6598
   16745     238.4466
   16746     237.4843
   16747     233.9461
   16748     231.3399
   16749     229.9671
   16750     226.2045
   16751     225.5149
   16752     223.5933
   16753     227.2067
   16754     227.6720
   16755     229.6941
   16756     232.9680
   16757     235.1181
   16758     241.5453
   16759     242.7077
   16760     247.9356
   16761     248.0125
   16762     249.3674
   16763     249.1505
   16764     248.2171
   16765     248.3386
   16766     250.6867
   16767     251.9341
   16768     252.0345
   16769     252.3037
   16770     249.3722
   16771     244.1231
   16772     242.3401
   16773     242.2926
   16774     239.7562
   16775     237.6102
   16776     239.2210
   16777     237.9726
   16778     231.4919
   16779     235.2892
   16780     232.6797
   16781     226.8670
   16782     227.9975
   16783     225.5348
   16784     224.8643
   16785     226.1354
   16786     225.6879
   16787     223.9667
   16788     224.1016
   16789     227.4607
   16790     226.4736
   16791     228.0069
   16792     228.7764
   16793     227.7546
   16794     225.3799
   16795     226.7705
   16796     222.5908
   16797     220.1400
   16798     221.9333
   16799     222.0367
   16800     226.1950
   16801     226.4761
   16802     226.7327
   16803     227.8520
   16804     227.8955
   16805     226.0397
   16806     224.1333
   16807     226.0091
   16808     223.7804
   16809     226.3698
   16810     226.7961
   16811     230.8588
   16812     231.5745
   16813     234.1446
   16814     232.2825
   16815     234.8601
   16816     234.9229
   16817     236.0435
   16818     240.1672
   16819     241.3887
   16820     238.1556
   16821     242.2419
   16822     242.1986
   16823     241.1322
   16824     244.0026
   16825     243.8415
   16826     243.1927
   16827     247.8044
   16828     247.2108
   16829     248.2995
   16830     250.9116
   16831     250.3131
   16832     252.3082
   16833     250.3155
   16834     250.1803
   16835     252.2523
   16836     250.9271
   16837     251.5259
   16838     249.6514
   16839     248.9167
   16840     249.6863
   16841     244.8974
   16842     246.6256
   16843     247.4930
   16844     244.3540
   16845     245.7631
   16846     242.6818
   16847     243.8652
   16848     239.9965
   16849     241.3492
   16850     240.1668
   16851     240.7134
   16852     240.6696
   16853     239.0684
   16854     239.6700
   16855     236.7498
   16856     232.6293
   16857     230.6390
   16858     234.0892
   16859     236.3821
   16860     239.3889
   16861     245.4400
   16862     243.8473
   16863     246.7118
   16864     245.6341
   16865     247.3764
   16866     242.0791
   16867     243.2044
   16868     239.8799
   16869     241.1566
   16870     239.0242
   16871     239.2943
   16872     242.7192
   16873     238.7803
   16874     240.1752
   16875     242.1846
   16876     238.7233
   16877     238.3673
   16878     238.6538
   16879     239.7404
   16880     237.4883
   16881     237.2476
   16882     239.8168
   16883     239.7880
   16884     236.8149
   16885     234.7781
   16886     235.2081
   16887     232.5540
   16888     235.0040
   16889     235.5328
   16890     237.5161
   16891     240.9197
   16892     238.9807
   16893     242.3181
   16894     241.4112
   16895     239.2452
   16896     238.3060
   16897     237.6457
   16898     236.6198
   16899     234.1456
   16900     232.6114
   16901     233.3841
   16902     231.2717
   16903     230.5508
   16904     229.0058
   16905     229.0310
   16906     226.3509
   16907     225.4002
   16908     225.1142
   16909     221.7880
   16910     220.4195
   16911     218.8073
   16912     216.8727
   16913     215.2252
   16914     213.5024
   16915     215.2721
   16916     212.9989
   16917     212.3121
   16918     212.3513
   16919     214.9103
   16920     212.2019
   16921     211.5662
   16922     211.8029
   16923     211.8981
   16924     213.0388
   16925     215.3487
   16926     212.8791
   16927     212.7129
   16928     214.8671
   16929     213.0213
   16930     213.4629
   16931     220.5405
   16932     216.3534
   16933     213.5356
   16934     215.1521
   16935     212.4376
   16936     213.8450
   16937     207.3904
   16938     207.0107
   16939     208.2783
   16940     208.2128
   16941     210.3743
   16942     207.9639
   16943     210.7630
   16944     208.4266
   16945     208.9689
   16946     212.2125
   16947     208.7624
   16948     209.0911
   16949     210.2908
   16950     210.6310
   16951     207.6397
   16952     206.3480
   16953     203.5542
   16954     200.2940
   16955     196.7152
   16956     194.1756
   16957     192.3794
   16958     191.2765
   16959     189.9559
   16960     187.6631
   16961     187.9692
   16962     189.2984
   16963     190.7077
   16964     190.5840
   16965     191.1826
   16966     190.1229
   16967     191.5376
   16968     193.6092
   16969     194.5696
   16970     194.7507
   16971     192.7660
   16972     189.9081
   16973     192.9481
   16974     193.9445
   16975     192.5878
   16976     193.3621
   16977     191.6950
   16978     192.1357
   16979     185.3965
   16980     184.8014
   16981     183.7419
   16982     182.6652
   16983     182.6530
   16984     183.7613
   16985     181.6082
   16986     180.3831
   16987     178.7491
   16988     177.0067
   16989     173.6214
   16990     173.2005
   16991     173.5187
   16992     167.1198
   16993     167.5602
   16994     169.1124
   16995     167.4764
   16996     168.6055
   16997     169.4383
   16998     170.5199
   16999     173.6254
   17000     174.4180
   17001     177.0704
   17002     179.0014
   17003     182.3197
   17004     184.6583
   17005     186.2445
   17006     192.7746
   17007     193.1597
   17008     196.9509
   17009     196.1303
   17010     198.6438
   17011     196.4368
   17012     202.3828
   17013     201.7600
   17014     204.0012
   17015     202.6656
   17016     204.7109
   17017     205.9169
   17018     209.1803
   17019     208.9320
   17020     211.3213
   17021     210.4012
   17022     212.6617
   17023     212.8793
   17024     214.2591
   17025     214.9510
   17026     213.9544
   17027     217.2639
   17028     216.1561
   17029     218.2162
   17030     219.4330
   17031     220.2720
   17032     221.4913
   17033     218.0117
   17034     217.4906
   17035     214.8224
   17036     214.9147
   17037     214.6224
   17038     213.5164
   17039     212.3086
   17040     207.8517
   17041     209.0730
   17042     206.8403
   17043     208.5587
   17044     207.9978
   17045     207.7094
   17046     209.3823
   17047     211.7935
   17048     212.3575
   17049     210.3028
   17050     211.3370
   17051     212.0084
   17052     209.9604
   17053     213.2476
   17054     207.6485
   17055     207.4625
   17056     203.2322
   17057     203.9071
   17058     201.7223
   17059     204.7761
   17060     203.6142
   17061     207.2178
   17062     206.0349
   17063     209.0455
   17064     206.5550
   17065     207.4407
   17066     206.1504
   17067     207.3579
   17068     204.9780
   17069     207.6391
   17070     204.0929
   17071     206.6426
   17072     206.2936
   17073     206.5254
   17074     207.0546
   17075     208.2873
   17076     208.8856
   17077     208.7397
   17078     209.4967
   17079     212.4257
   17080     210.7694
   17081     213.2682
   17082     217.1621
   17083     215.1820
   17084     216.6653
   17085     219.8272
   17086     219.6791
   17087     220.9524
   17088     223.6124
   17089     226.8972
   17090     227.3497
   17091     228.8563
   17092     229.5179
   17093     232.2420
   17094     228.0894
   17095     228.0642
   17096     227.3077
   17097     224.3097
   17098     223.9725
   17099     220.4791
   17100     220.4277
   17101     216.8058
   17102     215.7158
   17103     212.9676
   17104     212.6224
   17105     211.9476
   17106     206.9205
   17107     208.9226
   17108     205.7274
   17109     210.2131
   17110     208.3630
   17111     212.9590
   17112     210.2970
   17113     209.7296
   17114     208.5017
   17115     209.4573
   17116     207.7998
   17117     212.4245
   17118     207.3532
   17119     206.9696
   17120     206.4247
   17121     206.5602
   17122     205.8257
   17123     204.7634
   17124     204.7700
   17125     200.7609
   17126     206.2746
   17127     205.4501
   17128     207.4548
   17129     206.9443
   17130     207.6749
   17131     206.6699
   17132     211.1489
   17133     209.2070
   17134     208.3046
   17135     207.9205
   17136     206.4809
   17137     207.4361
   17138     209.0567
   17139     210.4503
   17140     206.4154
   17141     206.8893
   17142     208.6656
   17143     207.0691
   17144     210.8922
   17145     211.0970
   17146     210.9419
   17147     209.9018
   17148     212.6917
   17149     212.4983
   17150     217.2674
   17151     215.1944
   17152     215.1318
   17153     215.5857
   17154     212.9801
   17155     212.2565
   17156     213.1937
   17157     210.9905
   17158     209.7069
   17159     206.1109
   17160     204.7108
   17161     204.4642
   17162     200.3851
   17163     199.0924
   17164     194.9630
   17165     193.0350
   17166     191.3910
   17167     189.7862
   17168     188.8303
   17169     188.2900
   17170     186.5886
   17171     186.8710
   17172     184.4247
   17173     186.3423
   17174     185.6751
   17175     187.1879
   17176     191.1268
   17177     189.9833
   17178     190.3839
   17179     189.7036
   17180     190.6000
   17181     188.6050
   17182     189.7723
   17183     189.7277
   17184     191.4866
   17185     190.7657
   17186     192.7242
   17187     194.7445
   17188     194.6497
   17189     195.6697
   17190     194.7977
   17191     193.7993
   17192     192.9087
   17193     193.8659
   17194     197.7847
   17195     198.3963
   17196     195.5925
   17197     196.9863
   17198     194.0975
   17199     193.5768
   17200     191.6201
   17201     194.3369
   17202     192.6038
   17203     191.5329
   17204     190.6439
   17205     192.9647
   17206     193.0417
   17207     190.2610
   17208     187.2028
   17209     187.2831
   17210     184.7002
   17211     184.4658
   17212     185.0546
   17213     183.5978
   17214     181.4799
   17215     179.0302
   17216     178.6476
   17217     174.6761
   17218     170.5755
   17219     170.3500
   17220     173.1468
   17221     171.5491
   17222     169.9048
   17223     169.5458
   17224     170.2931
   17225     168.4747
   17226     172.1444
   17227     172.7383
   17228     172.0736
   17229     172.7964
   17230     173.4636
   17231     171.2408
   17232     172.5792
   17233     174.1534
   17234     175.2307
   17235     173.7389
   17236     176.3131
   17237     178.5311
   17238     174.8354
   17239     174.4839
   17240     175.1216
   17241     176.5679
   17242     178.8013
   17243     180.5904
   17244     181.6859
   17245     180.8920
   17246     185.9922
   17247     185.5124
   17248     186.4478
   17249     189.4398
   17250     195.1958
   17251     197.2010
   17252     198.2047
   17253     193.9332
   17254     197.7579
   17255     193.7315
   17256     193.6725
   17257     190.9282
   17258     191.4947
   17259     190.8339
   17260     189.5312
   17261     192.6771
   17262     191.0503
   17263     191.1758
   17264     192.6857
   17265     196.1667
   17266     195.2131
   17267     195.1152
   17268     194.8610
   17269     193.5457
   17270     192.3430
   17271     191.7378
   17272     191.8064
   17273     186.9213
   17274     186.7323
   17275     183.2118
   17276     180.8224
   17277     179.3896
   17278     179.3744
   17279     180.9552
   17280     182.3439
   17281     184.3713
   17282     185.7334
   17283     187.3497
   17284     188.6338
   17285     185.5080
   17286     185.8686
   17287     182.7269
   17288     177.5031
   17289     169.6070
   17290     171.5384
   17291     170.2794
   17292     172.1612
   17293     172.0257
   17294     171.9363
   17295     172.8216
   17296     174.9971
   17297     178.2214
   17298     181.6461
   17299     181.0771
   17300     178.4649
   17301     183.0692
   17302     183.5867
   17303     184.2622
   17304     186.1683
   17305     182.9623
   17306     188.0215
   17307     188.8251
   17308     191.5811
   17309     190.8915
   17310     192.6229
   17311     192.8863
   17312     196.2999
   17313     198.6919
   17314     194.0439
   17315     197.8021
   17316     196.2135
   17317     192.4635
   17318     193.3225
   17319     191.9700
   17320     194.2463
   17321     195.4207
   17322     196.6819
   17323     197.1145
   17324     197.0752
   17325     196.5950
   17326     195.3373
   17327     192.6960
   17328     193.1650
   17329     190.6348
   17330     194.6827
   17331     197.0874
   17332     196.5439
   17333     193.8356
   17334     189.5390
   17335     190.2727
   17336     186.8648
   17337     185.4373
   17338     182.8535
   17339     186.9416
   17340     181.9416
   17341     182.7584
   17342     180.8571
   17343     180.2292
   17344     183.7706
   17345     185.6346
   17346     187.1493
   17347     184.5772
   17348     187.4778
   17349     188.7934
   17350     192.3887
   17351     192.6684
   17352     195.3669
   17353     195.2978
   17354     190.5871
   17355     191.8136
   17356     191.7227
   17357     190.4733
   17358     189.9886
   17359     190.2058
   17360     191.8517
   17361     192.5640
   17362     194.5488
   17363     196.2027
   17364     196.3608
   17365     199.3472
   17366     201.4942
   17367     202.5922
   17368     199.7081
   17369     203.0668
   17370     200.3965
   17371     201.8201
   17372     200.8716
   17373     197.1963
   17374     198.7546
   17375     196.8865
   17376     195.7037
   17377     197.6251
   17378     197.5795
   17379     200.2037
   17380     199.3635
   17381     202.4988
   17382     197.5389
   17383     196.4710
   17384     199.8725
   17385     199.3069
   17386     195.5716
   17387     192.2766
   17388     188.6999
   17389     185.8761
   17390     182.3139
   17391     182.7926
   17392     181.6668
   17393     180.3384
   17394     183.9475
   17395     182.5388
   17396     183.1010
   17397     181.6399
   17398     181.7156
   17399     181.5976
   17400     180.7377
   17401     178.6612
   17402     176.1959
   17403     175.4773
   17404     171.2300
   17405     168.3338
   17406     169.4456
   17407     171.1378
   17408     171.9872
   17409     172.8906
   17410     174.7055
   17411     176.4984
   17412     177.9045
   17413     176.9323
   17414     176.1109
   17415     177.1879
   17416     177.2980
   17417     177.6169
   17418     178.4096
   17419     179.8571
   17420     183.0493
   17421     180.4769
   17422     179.7671
   17423     181.6681
   17424     179.7883
   17425     177.1739
   17426     180.0037
   17427     176.5350
   17428     178.3818
   17429     182.1354
   17430     183.0289
   17431     183.5919
   17432     182.5719
   17433     183.4181
   17434     182.9784
   17435     186.4130
   17436     187.3406
   17437     186.8344
   17438     187.1569
   17439     190.6834
   17440     190.7969
   17441     190.1414
   17442     193.6451
   17443     191.3172
   17444     194.2480
   17445     191.1572
   17446     192.5644
   17447     190.8411
   17448     188.2160
   17449     189.1846
   17450     189.2883
   17451     187.7284
   17452     185.2466
   17453     184.3964
   17454     183.3456
   17455     180.7198
   17456     182.4567
   17457     184.8682
   17458     184.2758
   17459     185.7502
   17460     185.3936
   17461     184.7097
   17462     185.5076
   17463     184.1008
   17464     182.9900
   17465     184.3562
   17466     181.1142
   17467     184.4466
   17468     187.3486
   17469     184.8874
   17470     183.2663
   17471     177.8747
   17472     176.5730
   17473     179.0547
   17474     174.9828
   17475     171.3746
   17476     168.4738
   17477     169.7587
   17478     170.0690
   17479     171.8246
   17480     170.0907
   17481     168.9904
   17482     170.6858
   17483     169.4215
   17484     170.0278
   17485     171.1264
   17486     168.2277
   17487     170.8234
   17488     165.3298
   17489     166.9876
   17490     164.5845
   17491     167.5706
   17492     167.8470
   17493     165.8350
   17494     165.8969
   17495     167.0182
   17496     165.4053
   17497     168.1149
   17498     166.7984
   17499     164.9293
   17500     163.7433
   17501     166.9333
   17502     164.2087
   17503     164.8167
   17504     165.8240
   17505     167.8463
   17506     168.6845
   17507     171.1845
   17508     172.2002
   17509     170.3446
   17510     169.8894
   17511     167.6206
   17512     168.4579
   17513     169.2699
   17514     169.0217
   17515     168.0722
   17516     170.4383
   17517     173.0433
   17518     169.8618
   17519     174.3305
   17520     174.4257
   17521     173.6316
   17522     171.8687
   17523     173.6444
   17524     170.6252
   17525     169.0831
   17526     170.3354
   17527     166.9546
   17528     166.2642
   17529     168.8085
   17530     165.1573
   17531     170.0805
   17532     170.5176
   17533     173.0058
   17534     171.5636
   17535     176.2166
   17536     177.9407
   17537     177.3992
   17538     178.4317
   17539     180.3927
   17540     179.3530
   17541     180.3671
   17542     180.6278
   17543     178.2959
   17544     178.6073
   17545     179.2026
   17546     179.3538
   17547     180.0423
   17548     180.1194
   17549     180.0070
   17550     178.4643
   17551     177.4063
   17552     176.9325
   17553     177.7047
   17554     176.1787
   17555     176.5897
   17556     175.9656
   17557     177.0977
   17558     175.9005
   17559     178.5778
   17560     178.7331
   17561     180.9082
   17562     182.1588
   17563     181.9416
   17564     186.0173
   17565     187.3033
   17566     186.7682
   17567     189.8744
   17568     192.5636
   17569     189.6162
   17570     188.6248
   17571     186.0835
   17572     187.2831
   17573     185.7880
   17574     186.2956
   17575     192.0748
   17576     188.5193
   17577     189.6243
   17578     189.3493
   17579     190.5976
   17580     191.4679
   17581     192.7076
   17582     191.8487
   17583     191.4509
   17584     192.6919
   17585     195.4622
   17586     196.2137
   17587     197.9587
   17588     196.6554
   17589     196.8561
   17590     194.1991
   17591     191.8617
   17592     188.7437
   17593     189.2849
   17594     191.5556
   17595     192.3282
   17596     190.3907
   17597     191.3552
   17598     190.9214
   17599     191.0466
   17600     191.4361
   17601     189.1526
   17602     191.9853
   17603     188.8143
   17604     191.1449
   17605     194.1729
   17606     192.7851
   17607     191.7247
   17608     189.4724
   17609     190.7748
   17610     189.1176
   17611     184.2965
   17612     184.9163
   17613     180.4871
   17614     177.8138
   17615     178.0821
   17616     177.1552
   17617     175.6270
   17618     177.3589
   17619     178.2185
   17620     179.2616
   17621     179.5209
   17622     181.1422
   17623     178.5448
   17624     181.3369
   17625     179.4432
   17626     182.1124
   17627     180.9415
   17628     180.3154
   17629     178.0698
   17630     175.1524
   17631     172.8005
   17632     171.8289
   17633     170.8637
   17634     168.7989
   17635     171.9483
   17636     172.5956
   17637     173.5565
   17638     170.8971
   17639     170.5653
   17640     168.8533
   17641     172.4652
   17642     173.0592
   17643     172.6548
   17644     170.5551
   17645     170.1004
   17646     173.4525
   17647     172.3480
   17648     172.4492
   17649     172.1126
   17650     171.1608
   17651     171.8800
   17652     173.2557
   17653     171.5343
   17654     173.5778
   17655     174.3533
   17656     174.0277
   17657     175.6526
   17658     175.9445
   17659     171.4943
   17660     174.5143
   17661     175.3904
   17662     176.2002
   17663     176.9237
   17664     175.6548
   17665     175.8502
   17666     176.7242
   17667     175.1437
   17668     177.4541
   17669     177.8502
   17670     177.5186
   17671     173.7207
   17672     170.9501
   17673     171.2351
   17674     172.5957
   17675     171.4795
   17676     172.8018
   17677     174.2554
   17678     178.4697
   17679     177.9578
   17680     177.8451
   17681     175.9699
   17682     171.5940
   17683     171.9470
   17684     168.8583
   17685     168.1141
   17686     166.5815
   17687     165.2357
   17688     164.6504
   17689     162.4455
   17690     160.8844
   17691     159.0801
   17692     157.8413
   17693     154.2127
   17694     156.9527
   17695     159.9353
   17696     159.1883
   17697     161.8512
   17698     162.6935
   17699     161.3148
   17700     159.4401
   17701     157.1000
   17702     157.0982
   17703     157.8209
   17704     156.6713
   17705     158.9080
   17706     157.9147
   17707     157.1310
   17708     155.3315
   17709     155.3157
   17710     154.4661
   17711     153.2455
   17712     153.9725
   17713     152.2279
   17714     154.5933
   17715     154.0448
   17716     155.9213
   17717     152.9554
   17718     151.8404
   17719     150.3741
   17720     150.7044
   17721     149.0387
   17722     152.5855
   17723     150.0131
   17724     149.4527
   17725     150.6282
   17726     149.7979
   17727     150.7904
   17728     152.3731
   17729     150.3073
   17730     151.6322
   17731     149.2963
   17732     150.7609
   17733     150.4307
   17734     150.2556
   17735     153.2146
   17736     152.9329
   17737     151.8619
   17738     153.7649
   17739     154.1620
   17740     156.5291
   17741     155.9559
   17742     154.8594
   17743     155.6362
   17744     157.4570
   17745     153.0720
   17746     156.8428
   17747     153.4710
   17748     152.8810
   17749     153.8994
   17750     155.4585
   17751     155.4601
   17752     155.5013
   17753     154.5131
   17754     155.1910
   17755     153.6315
   17756     154.8828
   17757     154.8443
   17758     157.7228
   17759     156.4052
   17760     155.7115
   17761     155.6940
   17762     154.9128
   17763     154.9360
   17764     153.6131
   17765     154.7750
   17766     153.2774
   17767     153.0955
   17768     156.2467
   17769     157.2839
   17770     154.6641
   17771     155.8762
   17772     155.3028
   17773     157.5298
   17774     152.8098
   17775     155.2394
   17776     153.0135
   17777     152.9265
   17778     153.7863
   17779     152.8678
   17780     153.1998
   17781     154.9885
   17782     152.6161
   17783     156.1621
   17784     157.0854
   17785     158.4901
   17786     160.2281
   17787     160.7934
   17788     162.2302
   17789     162.9865
   17790     163.8616
   17791     162.0096
   17792     163.8700
   17793     162.9701
   17794     164.0411
   17795     161.6977
   17796     162.0688
   17797     164.3209
   17798     163.6171
   17799     165.3426
   17800     164.6748
   17801     164.5577
   17802     163.8297
   17803     164.6974
   17804     165.8960
   17805     163.7469
   17806     163.0815
   17807     162.0008
   17808     160.1902
   17809     163.3105
   17810     160.1424
   17811     160.4300
   17812     157.5696
   17813     159.2739
   17814     157.0799
   17815     161.6261
   17816     160.4304
   17817     161.3547
   17818     159.0472
   17819     163.4382
   17820     165.0629
   17821     164.4016
   17822     165.9579
   17823     165.4614
   17824     166.6349
   17825     167.0656
   17826     164.3414
   17827     164.9864
   17828     166.1334
   17829     165.5223
   17830     164.8072
   17831     165.4587
   17832     165.4280
   17833     168.1398
   17834     171.5505
   17835     169.6201
   17836     168.8216
   17837     169.3004
   17838     169.1559
   17839     166.9911
   17840     168.3487
   17841     165.8502
   17842     166.8323
   17843     170.2240
   17844     172.7044
   17845     169.8193
   17846     171.3499
   17847     175.0256
   17848     178.2691
   17849     178.9302
   17850     182.8094
   17851     184.0961
   17852     184.6634
   17853     184.8201
   17854     185.1007
   17855     184.3988
   17856     183.7532
   17857     182.0020
   17858     180.4357
   17859     178.0808
   17860     180.1971
   17861     178.8599
   17862     178.6908
   17863     179.4805
   17864     176.4503
   17865     178.2118
   17866     178.3815
   17867     181.4814
   17868     180.8033
   17869     182.2512
   17870     186.6974
   17871     182.5956
   17872     182.7346
   17873     183.1597
   17874     178.2833
   17875     179.1359
   17876     178.0987
   17877     178.8936
   17878     175.3925
   17879     173.2681
   17880     169.8213
   17881     168.6255
   17882     169.1220
   17883     171.6097
   17884     174.3597
   17885     172.2976
   17886     174.7388
   17887     170.1202
   17888     167.3628
   17889     166.1766
   17890     166.2946
   17891     165.5964
   17892     165.2096
   17893     164.2191
   17894     162.9590
   17895     164.7943
   17896     167.5753
   17897     165.6912
   17898     165.3482
   17899     161.9144
   17900     163.0810
   17901     162.6928
   17902     164.3452
   17903     163.9728
   17904     167.4529
   17905     170.4324
   17906     171.0558
   17907     172.8820
   17908     174.4622
   17909     176.3233
   17910     176.2273
   17911     177.4735
   17912     178.5788
   17913     175.8105
   17914     178.9035
   17915     178.6006
   17916     179.6178
   17917     179.5429
   17918     177.7465
   17919     178.1033
   17920     176.0233
   17921     180.4819
   17922     181.7380
   17923     180.1988
   17924     178.3009
   17925     182.6105
   17926     181.5477
   17927     183.2614
   17928     184.4894
   17929     187.9001
   17930     187.0380
   17931     191.2819
   17932     193.2597
   17933     196.5417
   17934     199.0958
   17935     203.0017
   17936     204.6847
   17937     204.7215
   17938     205.3911
   17939     203.4225
   17940     202.2575
   17941     201.8717
   17942     200.7669
   17943     195.2716
   17944     197.0399
   17945     195.4631
   17946     193.5104
   17947     189.5220
   17948     187.1624
   17949     186.8676
   17950     185.8566
   17951     186.5849
   17952     188.3292
   17953     189.3413
   17954     189.2202
   17955     189.5894
   17956     190.0466
   17957     191.9475
   17958     190.5068
   17959     190.8542
   17960     190.4017
   17961     188.3900
   17962     188.8606
   17963     187.9914
   17964     188.2580
   17965     192.5931
   17966     192.1178
   17967     191.9991
   17968     191.7488
   17969     193.1480
   17970     193.2270
   17971     194.1213
   17972     194.6515
   17973     195.6512
   17974     194.7278
   17975     194.7137
   17976     198.0210
   17977     197.7829
   17978     199.0582
   17979     197.0036
   17980     195.0044
   17981     197.7420
   17982     197.6531
   17983     198.8914
   17984     199.0019
   17985     201.3537
   17986     202.6550
   17987     202.7336
   17988     204.0036
   17989     202.6002
   17990     203.5023
   17991     199.0601
   17992     200.8510
   17993     200.1924
   17994     198.3898
   17995     197.9054
   17996     196.9921
   17997     198.5142
   17998     196.9964
   17999     194.0986
   18000     192.3405
   18001     188.5576
   18002     186.0150
   18003     186.0012
   18004     186.2818
   18005     184.2014
   18006     182.1493
   18007     181.2119
   18008     178.5973
   18009     177.9488
   18010     176.5692
   18011     171.8255
   18012     171.9068
   18013     171.1477
   18014     172.9430
   18015     170.3199
   18016     172.4311
   18017     173.5970
   18018     175.7142
   18019     174.9067
   18020     177.3394
   18021     180.3047
   18022     179.0036
   18023     180.0420
   18024     180.3754
   18025     179.6909
   18026     175.9302
   18027     175.3217
   18028     176.5764
   18029     176.4713
   18030     176.2145
   18031     176.2790
   18032     175.0471
   18033     178.0659
   18034     177.1005
   18035     178.2149
   18036     174.1192
   18037     178.4260
   18038     176.5972
   18039     173.9695
   18040     175.2280
   18041     177.4583
   18042     176.8765
   18043     174.9377
   18044     176.6366
   18045     176.0253
   18046     174.6162
   18047     175.2166
   18048     178.5275
   18049     179.5646
   18050     179.2294
   18051     178.0412
   18052     175.8753
   18053     179.9563
   18054     183.2771
   18055     181.9051
   18056     182.6752
   18057     183.4844
   18058     183.2396
   18059     187.3276
   18060     188.7931
   18061     189.9483
   18062     186.6709
   18063     186.0292
   18064     185.1175
   18065     190.3561
   18066     189.2258
   18067     189.3983
   18068     190.6970
   18069     189.7738
   18070     193.1869
   18071     193.3432
   18072     194.9036
   18073     193.5696
   18074     193.1283
   18075     194.6028
   18076     190.9356
   18077     191.0874
   18078     194.1066
   18079     192.1213
   18080     196.8632
   18081     200.2026
   18082     200.4538
   18083     200.1360
   18084     201.9016
   18085     201.4340
   18086     201.8163
   18087     200.6347
   18088     200.3245
   18089     198.5370
   18090     201.9362
   18091     197.6674
   18092     200.5430
   18093     200.8220
   18094     199.2658
   18095     200.6532
   18096     197.2564
   18097     197.5682
   18098     197.6558
   18099     196.9931
   18100     196.8209
   18101     194.8332
   18102     196.2328
   18103     194.5840
   18104     191.3566
   18105     192.4459
   18106     192.2250
   18107     192.6856
   18108     196.2212
   18109     198.9592
   18110     197.5143
   18111     200.4582
   18112     201.8915
   18113     198.9328
   18114     199.7288
   18115     200.5120
   18116     198.8459
   18117     200.7819
   18118     199.5009
   18119     201.4395
   18120     196.9748
   18121     195.4556
   18122     191.9717
   18123     194.1983
   18124     192.3010
   18125     189.8633
   18126     187.4831
   18127     187.7085
   18128     186.6059
   18129     185.3995
   18130     185.1396
   18131     185.0538
   18132     183.6125
   18133     182.8669
   18134     186.5853
   18135     184.8159
   18136     184.3546
   18137     180.9897
   18138     184.2976
   18139     185.2629
   18140     181.7485
   18141     187.3819
   18142     182.8584
   18143     184.8332
   18144     184.4335
   18145     183.7880
   18146     184.4279
   18147     184.4212
   18148     186.3271
   18149     182.0796
   18150     185.7064
   18151     184.1849
   18152     181.2218
   18153     179.8830
   18154     179.4326
   18155     179.7830
   18156     182.7367
   18157     183.1786
   18158     184.9314
   18159     185.2029
   18160     186.1661
   18161     189.2941
   18162     192.7498
   18163     193.9860
   18164     195.1566
   18165     198.0818
   18166     196.4462
   18167     193.6296
   18168     194.4202
   18169     194.4394
   18170     195.9283
   18171     195.6707
   18172     193.2492
   18173     193.8777
   18174     194.3079
   18175     193.9034
   18176     189.7563
   18177     189.3923
   18178     187.1139
   18179     187.0111
   18180     186.4348
   18181     184.7593
[truncated: 194,349 more chars]
