# Supplementary material for: Correlating fluorescence microscopy, optical and magnetic tweezers to study single chiral biopolymers such as DNA
Source: Nat Commun. 2024 Mar 29;15:2748. doi: 10.1038/s41467-024-47126-6 (PMC10980717; doi:10.1038/s41467-024-47126-6)
Supplement: Supplementary file 21 — Source Data [file 41467_2024_47126_MOESM21_ESM.zip › source data_final/extd data fig 3/P01_07pN/projected_PlectLocs_P01_07pN.txt]

Frame	Start	End
197	195	235
199	197	238
200	199	239
202	201	241
203	201	241
210	205	250
211	203	250
212	205	251
213	205	251
214	206	252
215	208	251
216	207	251
217	207	251
218	207	249
219	206	248
220	204	250
221	201	249
222	203	248
223	205	247
224	206	247
226	208	248
245	200	244
246	197	243
247	194	241
248	194	241
249	191	240
250	190	240
251	188	240
252	190	242
253	191	243
254	191	243
255	190	241
256	191	240
257	190	240
258	189	240
259	190	240
260	192	239
261	193	239
262	192	240
263	188	243
264	189	242
265	190	240
266	191	241
267	192	242
268	191	241
269	191	240
270	188	240
271	188	240
272	186	242
273	186	245
274	186	245
275	186	245
276	184	245
277	184	243
278	185	243
279	185	241
280	186	240
281	188	239
282	190	239
283	191	240
284	190	241
285	190	243
286	189	245
287	187	246
288	185	244
289	185	242
290	186	242
291	184	243
292	185	246
293	188	248
294	191	250
295	192	249
296	189	247
297	189	247
298	188	246
299	189	246
300	189	244
301	189	245
302	190	247
303	190	248
304	190	249
305	191	250
306	189	249
307	188	248
308	187	247
309	185	245
310	184	243
311	183	243
312	183	245
313	184	246
314	186	246
315	186	247
316	183	247
317	183	248
318	183	249
319	183	251
320	182	251
321	183	251
322	183	251
323	186	255
324	188	254
325	189	254
326	188	254
327	188	254
328	188	254
329	186	253
330	187	252
331	188	250
332	187	250
333	187	249
334	186	249
335	186	250
336	188	251
337	188	250
338	188	250
339	188	251
340	189	252
341	189	252
342	189	252
343	190	252
344	190	253
345	188	250
346	186	248
347	185	247
348	185	248
349	184	248
350	186	250
351	187	251
352	186	252
353	187	253
354	187	252
355	187	254
356	188	253
357	188	253
358	189	254
359	187	253
360	185	251
361	184	250
362	184	250
363	184	249
364	184	248
365	185	250
366	185	251
367	186	252
368	190	251
369	190	249
370	191	249
371	191	250
372	193	251
373	195	254
374	196	255
375	197	255
376	199	256
377	199	258
378	198	259
379	197	259
380	196	260
381	194	261
382	193	261
383	191	260
384	189	259
385	189	259
386	190	259
387	189	258
388	190	258
389	189	257
390	189	257
391	189	257
392	190	258
393	191	259
394	192	260
395	194	260
396	194	262
397	195	262
398	196	264
399	197	265
400	196	265
401	195	264
402	193	263
403	189	260
404	188	259
405	189	259
406	190	259
407	190	259
408	191	258
409	191	257
410	191	255
411	189	255
412	189	255
413	189	254
414	189	253
415	189	252
416	188	253
417	188	254
418	187	253
419	186	254
420	186	256
421	187	257
422	188	258
423	190	261
424	191	260
425	191	260
426	191	262
427	190	263
428	187	262
429	185	262
430	185	260
431	185	259
432	186	259
433	188	261
434	188	262
435	190	262
436	190	262
437	188	262
438	187	263
439	186	262
440	187	261
441	186	261
442	185	259
443	184	260
444	184	262
445	186	265
446	187	266
447	187	267
448	186	268
449	188	268
450	188	268
451	188	268
452	188	268
453	188	269
454	188	270
455	187	270
456	187	270
457	186	269
458	185	268
459	183	267
460	182	266
461	179	265
462	179	264
463	179	264
464	177	265
465	177	264
466	177	264
467	177	265
468	177	264
469	176	265
470	176	264
471	179	266
472	178	264
473	179	263
474	178	261
475	178	261
476	177	259
477	175	259
478	173	258
479	175	258
480	176	258
481	175	259
482	172	258
483	173	258
484	173	258
485	174	258
486	175	256
487	175	254
488	177	255
489	176	254
490	175	254
491	176	254
492	179	255
493	180	254
494	180	255
495	179	254
496	179	255
497	178	256
498	175	256
499	175	255
500	175	256
501	176	256
502	176	256
503	175	253
504	174	253
505	172	253
506	172	254
507	172	255
508	171	256
509	170	257
510	172	258
511	173	259
512	173	259
513	175	259
514	176	259
515	176	259
516	177	261
517	177	262
518	178	264
519	178	265
520	179	266
521	181	265
522	180	265
523	179	265
524	178	264
525	175	265
526	175	264
527	174	262
528	172	263
529	169	264
530	169	263
531	169	262
532	167	262
533	167	262
534	167	260
535	168	258
536	167	260
537	167	259
538	167	256
539	165	255
540	163	254
541	163	254
542	164	256
543	166	257
544	168	258
545	169	258
546	170	258
547	172	258
548	172	257
549	170	257
550	170	256
551	169	257
552	167	257
553	167	255
554	168	255
555	167	254
556	166	254
557	167	254
558	169	254
559	171	254
560	172	257
561	174	259
562	175	261
563	177	263
564	178	264
565	179	266
566	181	267
567	182	267
568	182	266
569	180	267
570	179	266
571	180	265
572	183	266
573	184	267
574	185	266
575	184	266
576	184	266
577	185	264
578	186	264
579	183	265
580	180	264
581	180	263
582	180	263
583	181	264
584	183	265
585	184	265
586	185	266
587	184	266
588	184	267
589	185	265
590	187	264
591	187	264
592	187	265
593	186	265
594	185	266
595	183	266
596	183	266
597	182	266
598	182	267
599	181	267
600	182	269
601	184	270
602	184	269
603	185	269
604	186	268
605	187	268
606	189	268
607	191	268
608	192	270
609	193	272
610	193	273
611	196	271
612	197	271
613	196	272
614	197	275
615	194	275
616	193	275
617	193	273
618	195	271
619	197	268
620	195	267
621	195	266
622	196	266
623	195	264
624	193	264
625	191	265
626	188	265
627	185	264
628	185	264
629	186	263
630	188	262
631	188	263
632	187	264
633	187	267
634	184	269
635	183	270
636	182	270
637	182	272
638	181	273
639	181	274
640	182	274
641	182	274
642	183	275
643	182	274
644	182	273
645	181	272
646	180	271
647	179	269
648	177	269
649	176	269
650	178	268
651	178	267
652	180	267
653	180	267
654	179	266
655	180	267
656	179	267
657	180	266
658	179	267
659	177	268
660	177	267
661	178	267
662	176	268
663	176	268
664	176	269
665	175	269
666	174	270
667	171	271
668	171	274
669	170	275
670	169	278
671	170	280
672	170	279
673	168	278
674	170	280
675	169	281
676	170	282
677	168	281
678	168	282
679	168	281
680	169	280
681	171	281
682	172	279
683	173	278
684	173	278
685	174	279
686	172	282
687	170	283
688	170	284
689	171	284
690	172	284
691	172	283
692	171	281
693	170	279
694	169	277
695	168	278
696	169	277
697	168	277
698	167	277
699	167	277
700	168	277
701	167	277
702	164	277
703	163	277
704	163	278
705	165	277
706	165	276
707	167	273
708	167	271
709	167	271
710	166	272
711	166	270
712	165	271
713	163	272
714	162	274
715	160	278
716	158	279
717	157	280
718	157	282
719	157	282
720	159	282
721	161	282
722	162	280
723	162	280
724	162	281
725	161	280
726	160	281
727	159	283
728	160	284
729	160	286
730	160	285
731	161	285
732	160	284
733	161	284
734	164	285
735	163	285
736	163	285
737	164	284
738	166	285
739	167	284
740	168	284
741	169	284
742	167	284
743	166	285
744	167	286
745	168	288
746	166	289
747	166	289
748	165	288
749	164	287
750	164	285
751	163	284
752	164	283
753	164	283
754	164	283
755	164	283
756	162	284
757	162	283
758	163	283
759	163	284
760	163	283
761	163	283
762	163	281
763	163	279
764	164	278
765	164	277
766	163	278
767	162	280
768	163	280
769	165	280
770	166	279
771	166	280
772	168	279
773	169	281
774	170	281
775	170	282
776	171	283
777	170	284
778	170	285
779	170	286
780	169	287
781	167	287
782	166	286
783	166	286
784	163	286
785	162	286
786	162	286
787	159	285
788	158	285
789	161	284
790	161	283
791	162	280
792	163	278
793	164	276
794	164	277
795	163	278
796	164	278
797	162	280
798	161	279
799	161	279
800	162	277
801	164	277
802	163	279
803	164	279
804	162	281
805	161	283
806	161	286
807	160	286
808	160	287
809	160	287
810	161	287
811	163	287
812	163	286
813	163	286
814	163	285
815	162	287
816	161	287
817	162	287
818	163	284
819	164	283
820	166	283
821	165	284
822	166	285
823	167	284
824	169	284
825	170	282
826	172	282
827	173	280
828	175	279
829	174	279
830	174	279
831	174	278
832	174	276
833	174	275
834	174	275
835	174	276
836	171	276
837	169	277
838	165	280
839	165	279
840	166	279
841	165	279
842	164	279
843	166	278
844	167	277
845	168	278
846	168	281
847	168	283
848	168	284
849	167	285
850	164	285
851	164	286
852	164	286
853	163	287
854	163	289
855	164	289
856	162	289
857	164	288
858	164	287
859	162	287
860	160	289
861	160	290
862	159	289
863	158	289
864	157	288
865	156	286
866	156	285
867	156	284
868	156	284
869	156	285
870	158	287
871	158	288
872	161	288
873	162	289
874	162	289
875	163	287
876	162	286
877	162	284
878	163	283
879	163	284
880	164	284
881	164	283
882	163	283
883	162	283
884	161	284
885	161	286
886	162	286
887	163	287
888	162	286
889	165	283
890	165	285
891	164	287
892	165	287
893	165	286
894	167	286
895	167	286
896	165	287
897	165	289
898	164	290
899	163	291
900	164	291
901	163	291
902	159	293
903	158	293
904	156	293
905	155	294
906	155	294
907	155	295
908	156	294
909	156	294
910	156	296
911	157	295
912	158	296
913	157	296
914	157	296
915	157	296
916	156	296
917	155	298
918	156	297
919	155	300
920	155	302
921	155	305
922	155	306
923	155	305
924	154	303
925	154	301
926	153	301
927	153	302
928	153	302
929	154	301
930	156	301
931	158	299
932	158	299
933	158	298
934	157	298
935	157	299
936	158	300
937	158	302
938	157	303
939	159	304
940	159	304
941	157	305
942	157	305
943	156	305
944	156	305
945	155	304
946	155	303
947	156	302
948	156	301
949	157	301
950	157	299
951	156	300
952	156	300
953	157	300
954	157	300
955	156	300
956	156	301
957	155	302
958	154	303
959	152	303
960	151	304
961	150	303
962	149	302
963	148	300
964	148	300
965	147	300
966	146	302
967	145	302
968	145	301
969	148	299
970	148	298
971	148	299
972	148	299
973	146	301
974	145	302
975	145	302
976	146	302
977	147	301
978	148	301
979	149	301
980	149	300
981	148	297
982	149	297
983	148	294
984	150	293
985	150	293
986	149	293
987	148	292
988	148	291
989	149	289
990	148	289
991	148	289
992	146	290
993	147	291
994	145	291
995	144	290
996	141	291
997	139	292
998	140	291
999	139	291
1000	139	291
1001	139	293
1002	137	295
1003	136	297
1004	136	296
1005	137	295
1006	140	294
1007	140	294
1008	138	295
1009	138	296
1010	137	295
1011	138	297
1012	137	297
1013	138	299
1014	139	298
1015	139	297
1016	139	297
1017	138	296
1018	138	296
1019	140	296
1020	139	295
1021	140	296
1022	140	294
1023	141	293
1024	141	293
1025	141	292
1026	140	292
1027	137	294
1028	135	296
1029	133	299
1030	132	299
1031	129	300
1032	129	300
1033	129	300
1034	128	298
1035	127	297
1036	127	298
1037	127	297
1038	126	298
1039	126	297
1040	126	296
1041	127	295
1042	126	295
1043	126	294
1044	126	297
1045	125	296
1046	126	298
1047	127	298
1048	130	297
1049	132	296
1050	132	295
1051	133	294
1052	132	296
1053	131	299
1054	130	301
1055	128	301
1056	126	302
1057	124	302
1058	123	303
1059	122	302
1060	120	301
1061	119	302
1062	118	301
1063	118	299
1064	120	300
1065	120	300
1066	120	299
1067	120	297
1068	120	296
1069	121	296
1070	122	294
1071	122	294
1072	122	294
1073	121	293
1074	123	293
1075	121	293
1076	120	294
1077	121	294
1078	122	294
1079	121	293
1080	122	293
1081	122	291
1082	125	290
1083	125	291
1084	127	291
1085	127	292
1086	126	293
1087	127	295
1088	126	297
1089	127	298
1090	127	297
1091	126	297
1092	125	299
1093	125	300
1094	123	301
1095	123	301
1096	120	301
1097	120	302
1098	118	301
1099	118	300
1100	118	298
1101	117	297
1102	117	298
1103	117	297
1104	118	296
1105	119	296
1106	120	295
1107	119	297
1108	117	297
1109	117	296
1110	117	299
1111	120	299
1112	120	298
1113	122	298
1114	124	297
1115	123	297
1116	124	297
1117	125	294
1118	123	295
1119	122	296
1120	121	293
1121	120	293
1122	119	293
1123	119	294
1124	120	295
1125	119	296
1126	117	298
1127	118	299
1128	117	299
1129	118	300
1130	119	300
1131	119	301
1132	120	300
1133	123	298
1134	123	299
1135	125	298
1136	123	298
1137	123	296
1138	124	295
1139	127	293
1140	126	294
1141	128	293
1142	128	293
1143	131	292
1144	132	292
1145	132	293
1146	130	293
1147	130	293
1148	130	293
1149	132	291
1150	135	287
1151	139	286
1152	141	287
1153	143	286
1154	143	286
1155	142	287
1156	142	286
1157	140	287
1158	139	289
1159	138	290
1160	140	289
1161	138	290
1162	137	292
1163	136	294
1164	136	294
1165	136	292
1166	136	291
1167	137	290
1168	135	291
1169	134	292
1170	135	290
1171	136	290
1172	136	290
1173	135	291
1174	135	292
1175	137	293
1176	137	293
1177	137	293
1178	136	293
1179	135	294
1180	135	294
1181	136	294
1182	136	294
1183	138	295
1184	138	295
1185	138	294
1186	140	293
1187	142	294
1188	140	295
1189	139	296
1190	140	295
1191	139	296
1192	141	295
1193	141	296
1194	139	296
1195	138	297
1196	137	296
1197	139	296
1198	139	295
1199	138	295
1200	137	295
1201	136	296
1202	134	295
1203	133	295
1204	132	297
1205	130	298
1206	129	299
1207	126	299
1208	126	299
1209	124	300
1210	123	300
1211	122	299
1212	122	299
1213	122	298
1214	123	297
1215	123	296
1216	124	296
1217	123	295
1218	124	296
1219	123	297
1220	123	297
1221	123	299
1222	122	297
1223	122	297
1224	122	296
1225	122	295
1226	120	294
1227	120	294
1228	123	296
1229	126	297
1230	128	297
1231	129	297
1232	129	297
1233	131	297
1234	132	297
1235	131	298
1236	130	300
1237	131	299
1238	133	298
1239	133	299
1240	133	300
1241	131	302
1242	131	302
1243	130	302
1244	130	301
1245	132	298
1246	131	297
1247	130	299
1248	130	299
1249	129	299
1250	131	299
1251	130	300
1252	130	300
1253	129	302
1254	129	302
1255	128	302
1256	127	301
1257	126	302
1258	126	302
1259	126	301
1260	127	303
1261	128	304
1262	131	304
1263	131	303
1264	132	304
1265	134	303
1266	134	303
1267	134	303
1268	134	303
1269	135	303
1270	137	304
1271	138	305
1272	139	307
1273	139	307
1274	139	307
1275	139	307
1276	140	306
1277	137	307
1278	136	309
1279	137	307
1280	138	306
1281	139	306
1282	139	306
1283	138	307
1284	136	310
1285	135	309
1286	135	308
1287	135	307
1288	136	306
1289	136	307
1290	134	307
1291	134	307
1292	134	307
1293	133	310
1294	133	311
1295	132	311
1296	131	312
1297	130	314
1298	129	314
1299	129	312
1300	129	311
1301	131	309
1302	133	307
1303	133	307
1304	133	306
1305	133	308
1306	132	308
1307	131	309
1308	132	310
1309	132	311
1310	131	310
1311	131	311
1312	135	307
1313	135	306
1314	136	305
1315	138	302
1316	141	300
1317	139	302
1318	136	306
1319	133	307
1320	130	310
1321	129	313
1322	127	314
1323	127	315
1324	127	314
1325	128	314
1326	128	314
1327	129	313
1328	131	312
1329	129	312
1330	126	313
1331	126	314
1332	125	312
1333	127	311
1334	129	309
1335	130	308
1336	131	308
1337	132	308
1338	134	308
1339	132	308
1340	131	308
1341	130	309
1342	130	309
1343	130	307
1344	131	306
1345	133	305
1346	133	305
1347	133	304
1348	134	304
1349	133	306
1350	131	308
1351	130	309
1352	130	310
1353	130	311
1354	128	310
1355	129	311
1356	128	314
1357	129	313
1358	129	313
1359	129	312
1360	129	311
1361	129	310
1362	126	311
1363	123	314
1364	123	315
1365	120	317
1366	120	317
1367	121	316
1368	120	315
1369	121	316
1370	122	318
1371	122	317
1372	123	317
1373	122	318
1374	121	318
1375	121	316
1376	123	315
1377	125	313
1378	127	314
1379	129	313
1380	130	313
1381	132	314
1382	131	315
1383	132	315
1384	133	315
1385	134	313
1386	133	316
1387	133	317
1388	134	318
1389	135	317
1390	133	320
1391	133	321
1392	136	320
1393	137	321
1394	142	318
1395	144	315
1396	143	316
1397	142	316
1398	142	315
1399	141	316
1400	142	315
1401	140	316
1402	136	319
1403	137	318
1404	138	316
1405	132	322
1406	129	326
1407	128	327
1408	126	328
1409	124	328
1410	122	329
1411	122	329
1412	121	330
1413	120	330
1414	120	333
1415	120	334
1416	118	333
1417	116	333
1418	119	336
1419	120	336
1420	123	339
1421	123	339
1422	127	340
1423	128	339
1424	127	339
1425	127	341
1426	128	343
1427	128	343
1428	128	342
1429	130	341
1430	131	338
1431	131	338
1432	129	338
1433	130	337
1434	131	336
1435	130	336
1436	131	334
1437	129	333
1438	129	333
1439	128	334
1440	127	334
1441	126	333
1442	127	332
1443	126	332
1444	124	332
1445	123	335
1446	124	335
1447	125	334
1448	126	334
1449	127	335
1450	127	335
1451	127	336
1452	127	333
1453	128	332
1454	127	330
1455	126	331
1456	124	331
1457	124	332
1458	125	332
1459	125	332
1460	124	333
1461	124	333
1462	124	333
1463	122	333
1464	121	333
1465	121	332
1466	123	330
1467	123	330
1468	123	331
1469	123	331
1470	124	330
1471	124	331
1472	122	333
1473	123	335
1474	122	336
1475	124	335
1476	122	338
1477	121	338
1478	118	338
1479	120	339
1480	120	339
1481	120	338
1482	121	339
1483	123	336
1484	124	334
1485	125	333
1486	125	333
1487	124	333
1488	123	333
1489	121	333
1490	120	333
1491	121	331
1492	120	330
1493	118	331
1494	117	331
1495	117	333
1496	115	334
1497	115	334
1498	114	334
1499	115	333
1500	116	332
1501	117	330
1502	116	333
1503	115	334
1504	114	334
1505	113	335
1506	113	336
1507	114	337
1508	114	339
1509	113	339
1510	112	339
1511	111	341
1512	111	344
1513	111	345
1514	110	343
1515	110	344
1516	111	344
1517	110	344
1518	110	344
1519	109	343
1520	111	341
1521	111	343
1522	111	343
1523	112	342
1524	112	342
1525	112	343
1526	112	347
1527	112	347
1528	114	347
1529	115	347
1530	114	348
1531	114	349
1532	114	348
1533	115	348
1534	114	349
1535	114	348
1536	114	348
1537	112	347
1538	113	347
1539	114	348
1540	114	349
1541	115	349
1542	113	348
1543	112	349
1544	114	349
1545	116	350
1546	117	351
1547	116	351
1548	116	352
1549	118	352
1550	118	351
1551	118	352
1552	118	353
1553	117	353
1554	117	353
1555	116	354
1556	116	353
1557	115	352
1558	117	352
1559	117	352
1560	115	352
1561	115	352
1562	114	352
1563	112	351
1564	113	350
1565	116	350
1566	117	350
1567	117	349
1568	118	348
1569	119	346
1570	119	345
1571	118	346
1572	120	347
1573	119	346
1574	121	347
1575	123	345
1576	125	347
1577	126	346
1578	126	345
1579	125	344
1580	124	346
1581	126	345
1582	126	346
1583	126	347
1584	125	347
1585	125	348
1586	126	346
1587	127	345
1588	130	343
1589	131	342
1590	133	340
1591	130	343
1592	130	342
1593	127	344
1594	127	344
1595	127	342
1596	126	342
1597	126	342
1598	124	341
1599	124	340
1600	124	340
1601	124	339
1602	123	341
1603	125	342
1604	127	345
1605	127	343
1606	125	345
1607	122	346
1608	120	347
1609	120	346
1610	123	346
1611	124	347
1612	125	347
1613	125	345
1614	124	344
1615	125	345
1616	124	346
1617	122	344
1618	122	346
1619	125	344
1620	126	343
1621	127	343
1622	127	343
1623	126	342
1624	127	342
1625	129	342
1626	131	343
1627	131	343
1628	130	343
1629	130	344
1630	131	344
1631	131	347
1632	132	349
1633	134	349
1634	134	349
1635	135	350
1636	134	350
1637	133	350
1638	132	349
1639	132	347
1640	131	347
1641	131	350
1642	134	352
1643	134	353
1644	134	354
1645	133	355
1646	133	354
1647	133	355
1648	132	354
1649	132	353
1650	132	353
1651	131	353
1652	131	353
1653	131	354
1654	131	355
1655	131	356
1656	130	356
1657	129	357
1658	130	357
1659	129	358
1660	129	359
1661	130	358
1662	130	359
1663	130	358
1664	129	358
1665	130	359
1666	131	358
1667	130	359
1668	131	360
1669	130	360
1670	130	359
1671	131	359
1672	131	359
1673	131	359
1674	132	359
1675	133	359
1676	132	360
1677	132	360
1678	132	360
1679	188	297
1680	191	295
1681	194	292
1682	135	361
1683	135	361
1684	136	359
1685	136	360
1686	135	360
1687	136	361
1688	136	361
1689	196	293
1690	197	295
1691	195	296
1692	192	298
1693	191	299
1694	191	301
1695	139	361
1696	138	360
1697	138	359
1698	139	357
1699	138	357
1700	137	357
1701	137	358
1702	136	360
1703	135	361
1704	134	361
1705	190	300
1706	187	301
1707	188	300
1708	189	299
1709	191	297
1710	193	294
1711	196	293
1712	196	292
1713	195	292
1714	195	293
1715	194	294
1716	193	295
1717	192	295
1718	189	296
1719	188	295
1720	120	361
1721	119	361
1722	186	292
1723	186	292
1724	186	291
1725	187	288
1726	187	288
1727	187	289
1728	120	361
1729	120	361
1730	191	287
1731	190	289
1732	120	361
1733	120	361
1734	119	360
1735	186	294
1736	184	296
1737	183	299
1738	182	298
1739	181	299
1740	178	301
1741	178	300
1742	177	300
1743	176	297
1744	176	297
1745	177	295
1746	179	293
1747	179	293
1748	118	361
1749	117	359
1750	118	357
1751	119	356
1752	118	358
1753	119	357
1754	117	356
1755	117	357
1756	117	357
1757	116	358
1758	118	361
1759	118	361
1760	117	361
1761	116	360
1762	115	360
1763	114	359
1764	112	358
1765	111	358
1766	110	359
1767	110	359
1768	108	358
1769	106	355
1770	104	354
1771	103	353
1772	103	353
1773	106	353
1774	105	352
1775	104	352
1776	104	351
1777	106	351
1778	108	351
1779	107	352
1780	107	353
1781	109	354
1782	108	353
1783	106	351
1784	105	353
1785	104	352
1786	103	351
1787	104	350
1788	105	352
1789	106	350
1790	105	349
1791	106	350
1792	105	349
1793	105	350
1794	105	350
1795	103	349
1796	103	348
1797	100	347
1798	100	349
1799	103	349
1800	103	347
1801	103	346
1802	104	347
1803	104	346
1804	104	346
1805	103	348
1806	102	350
1807	100	352
1808	100	354
1809	101	355
1810	103	354
1811	102	354
1812	102	355
1813	102	354
1814	102	354
1815	102	352
1816	101	351
1817	103	352
1818	102	352
1819	103	356
1820	103	356
1821	103	356
1822	102	356
1823	101	355
1824	100	354
1825	100	353
1826	101	353
1827	100	353
1828	102	354
1829	101	354
1830	102	354
1831	100	352
1832	100	351
1833	101	353
1834	102	353
1835	102	352
1836	103	353
1837	105	356
1838	104	355
1839	104	354
1840	104	354
1841	103	354
1842	103	354
1843	103	355
1844	103	354
1845	103	352
1846	103	353
1847	106	352
1848	107	351
1849	107	352
1850	107	351
1851	106	351
1852	105	350
1853	106	350
1854	104	350
1855	103	349
1856	102	348
1857	101	349
1858	101	349
1859	101	347
1860	102	347
1861	103	347
1862	103	348
1863	105	350
1864	105	351
1865	108	355
1866	109	356
1867	110	357
1868	109	356
1869	108	355
1870	109	357
1871	108	357
1872	106	355
1873	105	354
1874	104	354
1875	104	354
1876	103	353
1877	104	352
1878	105	351
1879	105	351
1880	104	350
1881	104	349
1882	105	348
1883	103	347
1884	103	347
1885	106	349
1886	109	351
1887	110	351
1888	108	350
1889	108	350
1890	108	351
1891	108	350
1892	109	350
1893	111	351
1894	110	349
1895	109	347
1896	110	346
1897	108	345
1898	110	345
1899	111	346
1900	112	347
1901	112	346
1902	111	347
1903	110	347
1904	109	348
1905	109	350
1906	108	349
1907	110	351
1908	108	351
1909	109	352
1910	109	352
1911	109	354
1912	110	356
1913	110	356
1914	109	355
1915	110	357
1916	110	357
1917	110	357
1918	109	359
1919	109	358
1920	110	358
1921	109	358
1922	109	358
1923	109	358
1924	109	358
1925	109	358
1926	110	356
1927	110	357
1928	110	358
1929	110	359
1930	110	360
1931	110	361
1932	167	295
1933	168	294
1934	168	294
1935	169	294
1936	170	295
1937	107	361
1938	107	361
1939	106	360
1940	106	359
1941	106	359
1942	105	358
1943	105	359
1944	105	358
1945	104	358
1946	104	358
1947	104	359
1948	103	358
1949	103	357
1950	104	357
1951	104	356
1952	105	357
1953	105	357
1954	104	358
1955	105	359
1956	106	359
1957	106	359
1958	107	360
1959	170	296
1960	111	361
1961	110	360
1962	110	361
1963	110	361
1964	112	361
1965	112	361
1966	113	361
1967	114	361
1968	163	303
1969	114	361
1970	113	360
1971	112	360
1972	112	359
1973	112	358
1974	112	358
1975	113	359
1976	114	359
1977	116	361
1978	115	359
1979	116	360
1980	117	361
1981	116	360
1982	177	293
1983	178	293
1984	180	290
1985	180	289
1986	177	291
1987	177	293
1988	176	294
1989	117	361
1990	115	359
1991	114	361
1992	113	360
1993	111	358
1994	112	359
1995	112	360
1996	111	359
1997	110	359
1998	109	357
1999	108	357
2000	107	355
2001	106	354
2002	107	354
2003	107	355
2004	107	355
2005	106	357
2006	107	356
2007	107	357
2008	107	357
2009	108	357
2010	108	357
2011	108	358
2012	108	358
2013	109	359
2014	110	360
2015	110	360
2016	110	359
2017	111	360
2018	110	359
2019	109	358
2020	108	357
2021	107	357
2022	107	358
2023	106	358
2024	105	357
2025	104	356
2026	104	356
2027	105	358
2028	105	358
2029	105	358
2030	103	356
2031	104	356
2032	103	355
2033	102	353
2034	102	354
2035	103	356
2036	103	357
2037	104	358
2038	104	358
2039	104	357
2040	103	354
2041	103	353
2042	104	353
2043	104	354
2044	105	354
2045	104	354
2046	103	354
2047	102	354
2048	101	355
2049	101	355
2050	102	356
2051	101	358
2052	101	359
2053	101	359
2054	102	360
2055	102	360
2056	102	360
2057	102	360
2058	102	359
2059	103	360
2060	103	360
2061	103	360
2062	104	361
2063	104	361
2064	103	361
2065	103	360
2066	105	361
2067	105	361
2068	105	359
2069	105	359
2070	104	358
2071	105	356
2072	106	354
2073	105	352
2074	106	352
2075	107	351
2076	105	351
2077	106	351
2078	105	352
2079	104	352
2080	103	351
2081	101	349
2082	101	349
2083	102	349
2084	101	351
2085	101	352
2086	100	350
2087	99	351
2088	98	351
2089	95	349
2090	97	351
2091	97	349
2092	96	348
2093	96	351
2094	96	351
2095	96	351
2096	97	351
2097	96	351
2098	97	349
2099	96	347
2100	98	347
2101	98	347
2102	98	349
2103	99	348
2104	98	348
2105	98	348
2106	98	348
2107	98	348
2108	97	349
2109	97	349
2110	97	350
2111	97	351
2112	98	351
2113	98	352
2114	98	353
2115	97	354
2116	98	356
2117	96	354
2118	97	355
2119	96	354
2120	98	356
2121	98	357
2122	99	357
2123	99	354
2124	101	355
2125	101	354
2126	103	354
2127	104	354
2128	105	355
2129	106	356
2130	106	357
2131	106	358
2132	106	358
2133	107	359
2134	106	357
2135	105	358
2136	104	358
2137	103	358
2138	103	357
2139	104	358
2140	103	357
2141	104	357
2142	103	357
2143	104	357
2144	103	356
2145	102	357
2146	103	358
2147	104	358
2148	104	358
2149	104	359
2150	106	361
2151	107	361
2152	106	361
2153	168	302
2154	170	302
2155	172	303
2156	173	300
2157	175	299
2158	177	298
2159	178	297
2160	177	297
2161	178	295
2162	177	295
2163	178	295
2164	178	296
2165	179	296
2166	181	295
2167	184	293
2168	185	291
2169	186	290
2170	186	291
2171	188	290
2172	189	290
2173	189	289
2174	189	286
2175	189	285
2176	189	284
2177	190	285
2178	190	286
2179	188	288
2180	186	287
2181	186	287
2182	185	288
2183	185	289
2184	186	289
2185	185	290
2186	184	294
2187	184	296
2188	182	297
2189	182	296
2190	182	298
2191	181	297
2192	181	297
2193	180	296
2194	182	296
2195	180	298
2196	178	299
2197	179	300
2198	182	296
2199	183	295
2200	184	294
2201	187	291
2202	188	291
2203	190	290
2204	189	293
2205	187	294
2206	186	295
2207	189	293
2208	195	288
2209	202	281
2210	202	281
2211	201	282
2212	199	284
2213	200	284
2214	201	284
2215	200	285
2216	199	286
2217	198	288
2218	198	291
2219	196	292
2220	195	290
2221	195	291
2222	193	291
[truncated: 24,793 more rows]
