# Supplementary material for: Correlating fluorescence microscopy, optical and magnetic tweezers to study single chiral biopolymers such as DNA
Source: Nat Commun. 2024 Mar 29;15:2748. doi: 10.1038/s41467-024-47126-6 (PMC10980717; doi:10.1038/s41467-024-47126-6)
Supplement: Supplementary file 21 — Source Data [file 41467_2024_47126_MOESM21_ESM.zip › source data_final/extd data fig 3/P01_07pN/ptraj_BubbleLocs_P01_07pN.txt]

Frame	Start	End
9204	85	87
9208	85	87
9209	85	87
9211	85	87
9212	85	87
9216	85	87
9217	85	87
9220	85	87
9276	85	87
9277	85	87
9279	85	87
9281	85	87
9283	85	87
9284	85	87
9290	85	87
9291	85	87
9293	85	87
9295	85	87
9298	85	87
9300	85	87
9301	85	87
9303	85	87
9304	85	87
9306	85	87
9307	85	87
9310	85	87
9313	85	87
9315	85	87
9317	85	87
9323	85	87
9332	85	87
9333	85	87
9348	85	87
9350	85	87
9356	85	87
9358	85	87
9372	85	87
9374	85	87
9377	85	87
9387	85	87
9401	85	87
9403	85	87
9436	85	87
9452	85	87
9457	85	87
9466	85	87
9491	85	87
9691	85	87
9693	85	87
9909	85	87
9912	85	87
9915	85	87
9960	230	232
9962	230	232
9963	230	232
9966	230	232
9967	231	233
9968	231	233
9969	231	233
9971	230	233
9975	231	233
9979	230	233
9980	230	233
9981	230	232
9982	230	233
9983	230	233
9984	231	233
9987	230	233
9988	230	232
9993	231	233
9996	231	233
9998	231	233
10000	231	233
10001	230	232
10003	231	233
10030	85	87
10035	85	87
10039	85	87
10041	85	87
10045	85	87
10049	85	87
10070	85	87
10076	85	87
10077	85	87
10078	85	87
10083	85	87
10331	85	87
10426	85	87
10433	85	87
10434	85	87
10443	85	87
10446	85	87
10503	85	87
10518	85	87
10521	85	87
10536	85	87
10540	85	87
10562	85	87
10573	85	87
10584	85	87
10612	85	87
10620	85	87
10646	85	87
10661	85	87
10704	85	87
10711	85	87
10713	85	87
10720	85	87
10727	85	87
10734	85	87
10737	85	87
10752	85	87
10760	85	87
10763	85	87
10772	85	87
10773	85	87
10793	85	87
10830	85	87
11222	85	87
11230	85	87
11234	85	87
11241	85	87
11246	85	87
11250	85	87
11258	85	87
11259	85	87
11262	85	87
11363	85	87
11381	85	87
11392	85	87
11393	85	87
11408	85	87
11411	85	87
11412	85	87
11414	85	87
11415	85	87
11417	85	87
11435	85	87
11528	85	87
11551	85	87
11573	85	87
12071	85	87
12354	85	87
12358	85	87
12359	85	87
12361	85	87
12364	85	87
12370	85	87
12374	85	87
12390	85	87
12476	85	87
12489	85	87
12490	85	87
12561	85	87
12583	85	87
12633	85	87
12651	85	87
12669	85	87
12685	85	87
12688	85	87
12699	85	87
12727	85	87
12750	85	87
12770	85	87
13325	85	87
13328	85	87
13329	85	87
13334	85	87
13335	85	87
13336	85	87
13338	85	87
13339	85	87
13342	85	87
13343	85	87
13344	85	87
13497	85	87
13510	85	87
13512	85	87
13671	218	220
13683	218	220
13685	218	220
13689	218	220
13705	219	221
13756	218	220
13785	218	220
13808	218	220
13877	218	220
13886	218	220
13896	218	220
13915	218	220
13916	218	220
13917	219	221
13919	218	220
13920	218	220
13921	218	220
13922	218	220
13954	218	220
13956	218	220
14094	218	220
14095	218	220
14109	218	220
14110	218	221
14112	218	220
14113	218	220
14121	218	220
14123	218	220
14151	218	220
14159	218	220
14160	218	220
14162	218	220
14167	218	220
14176	219	221
14177	218	221
14181	218	220
14188	218	220
14212	218	220
14216	218	220
14221	218	220
14222	218	220
14223	218	220
14225	218	220
14234	218	220
14237	218	221
14240	218	220
14243	218	220
14245	85	87
14247	218	220
14248	218	220
14253	218	220
14255	218	220
14262	218	220
14263	218	220
14266	218	220
14273	218	220
14274	218	220
14275	218	220
14276	218	220
14286	218	220
14287	218	220
14288	218	220
14290	218	220
14291	218	220
14292	218	220
14303	218	220
14304	218	220
14307	218	220
14308	218	220
14309	218	220
14313	218	220
14314	218	220
14315	218	220
14319	218	220
14322	218	220
14324	218	220
14326	218	220
14327	218	220
14329	218	221
14330	219	221
14331	218	221
14333	219	221
14335	219	221
14337	219	221
14338	219	221
14339	219	222
14340	220	222
14351	85	87
14351	218	220
14354	85	87
14354	218	220
14356	85	87
14356	218	220
14359	218	220
14361	218	220
14362	218	220
14371	218	220
14372	218	220
14379	85	87
14380	85	87
14382	85	87
14385	85	87
14387	85	87
14388	85	87
14392	85	87
14396	85	87
14406	85	87
14413	218	220
14427	218	220
14430	218	220
14439	218	220
14451	218	221
14452	218	221
14453	218	220
14456	219	221
14457	218	220
14458	218	220
14459	218	220
14460	218	220
14461	218	221
14462	218	220
14463	219	221
14467	218	220
14475	218	220
14478	218	221
14481	219	222
14490	218	220
14500	85	87
14504	85	87
14505	85	87
14506	85	87
14512	85	87
14612	230	232
14613	230	232
14614	230	232
14615	230	232
14728	85	87
14731	85	87
14734	85	87
14736	85	87
14752	85	87
14753	85	87
14961	229	232
14962	230	232
14963	231	233
14968	85	87
14973	85	87
14973	229	233
14975	229	232
14979	230	232
14981	231	233
14982	229	232
14984	230	233
14985	229	232
14987	230	232
14988	229	233
14991	85	87
14992	229	233
14993	230	232
14994	230	233
14995	85	87
14995	230	233
14996	229	232
14997	230	233
14999	229	231
15005	230	232
15006	230	233
15007	229	232
15012	229	232
15015	229	232
15021	85	87
15021	231	233
15024	85	87
15024	230	232
15025	230	233
15026	231	233
15028	231	233
15034	230	232
15039	230	232
15041	229	232
15043	229	232
15046	229	233
15047	229	233
15049	230	232
15050	229	233
15054	229	233
15056	229	233
15057	229	232
15058	229	232
15059	85	87
15059	229	233
15060	229	232
15063	229	232
15064	229	232
15065	229	232
15066	230	232
15067	230	233
15068	231	233
15069	229	232
15070	230	232
15071	230	232
15072	229	232
15073	229	233
15074	229	232
15076	229	232
15078	229	233
15079	229	232
15081	229	233
15082	229	232
15084	229	233
15085	229	233
15086	229	232
15088	230	232
15089	229	232
15090	229	233
15091	229	233
15092	231	233
15093	230	233
15096	229	232
15098	229	233
15099	229	231
15100	229	233
15102	230	232
15103	230	232
15108	229	231
15114	229	233
15116	229	232
15117	230	232
15119	229	231
15120	229	233
15121	229	232
15122	229	232
15125	229	232
15128	229	232
15132	229	232
15134	229	233
15135	229	232
15136	229	232
15137	230	232
15138	229	232
15139	229	232
15141	229	231
15142	229	231
15144	229	232
15145	229	231
15150	229	231
15151	230	233
15152	229	232
15153	229	231
15154	229	232
15156	229	233
15157	229	233
15159	229	232
15161	229	233
15162	229	232
15166	231	233
15168	229	231
15175	229	232
15177	229	232
15179	85	87
15179	229	233
15180	230	233
15181	229	232
15182	229	232
15183	229	232
15185	231	233
15186	229	233
15188	229	231
15190	230	233
15192	229	233
15193	229	232
15198	229	232
15199	229	232
15200	229	232
15201	229	233
15202	229	232
15203	229	233
15204	230	232
15205	230	233
15207	229	233
15208	229	233
15209	230	232
15210	229	231
15211	229	232
15212	229	233
15213	229	232
15215	229	232
15216	229	231
15218	229	233
15219	229	233
15220	231	233
15222	229	232
15227	230	232
15228	230	232
15230	229	233
15231	229	232
15232	229	232
15233	229	233
15237	229	233
15239	229	232
15240	229	231
15241	229	233
15242	230	233
15243	230	232
15244	230	233
15245	85	87
15245	230	232
15250	229	233
15251	229	233
15252	229	232
15253	85	87
15253	230	232
15254	230	233
15255	85	87
15255	230	232
15256	85	87
15256	229	233
15257	229	233
15259	229	233
15260	229	232
15261	229	233
15262	85	87
15262	230	232
15263	230	233
15264	230	232
15265	85	87
15265	229	233
15266	229	232
15270	229	231
15271	229	232
15272	229	233
15273	230	232
15274	230	232
15275	229	232
15277	229	233
15279	229	233
15280	229	233
15281	229	233
15282	229	233
15283	229	232
15284	229	232
15286	229	233
15289	231	233
15290	229	232
15292	229	232
15294	230	232
15297	229	233
15299	229	232
15301	229	233
15302	229	232
15303	229	231
15304	231	233
15307	229	233
15308	229	232
15309	231	233
15311	229	232
15313	229	233
15315	230	233
15316	229	233
15317	229	233
15318	229	232
15319	229	233
15322	229	233
15323	229	233
15324	229	231
15326	229	232
15327	229	233
15328	229	232
15329	230	232
15330	229	232
15334	229	233
15335	229	232
15336	229	233
15340	229	231
15341	229	232
15345	229	232
15346	230	233
15347	231	233
15348	229	233
15352	229	232
15353	229	233
15356	229	232
15358	229	233
15367	229	233
15370	230	232
15372	231	233
15376	229	232
15380	229	233
15382	229	232
15387	230	233
15388	229	233
15390	231	233
15392	230	232
15393	230	232
15394	230	233
15397	229	233
15399	229	233
15401	229	233
15404	230	233
15405	230	233
15406	229	232
15407	229	233
15409	229	233
15410	229	233
15412	229	233
15413	229	233
15414	231	233
15415	229	233
15416	230	232
15419	231	233
15420	229	232
15422	229	233
15427	231	233
15428	230	232
15429	229	233
15430	229	232
15433	229	233
15434	230	232
15437	229	231
15438	229	233
15440	229	233
15441	229	233
15442	229	232
15443	230	232
15444	229	232
15445	229	233
15448	230	232
15451	230	233
15455	231	233
15456	229	232
15458	230	233
15461	229	233
15462	231	233
15463	229	232
15467	229	233
15468	229	232
15469	229	233
15470	229	232
15471	229	232
15472	229	231
15474	229	232
15476	230	233
15477	229	232
15478	229	233
15480	229	232
15481	229	233
15482	229	233
15483	229	232
15486	229	232
15487	229	232
15490	229	232
15492	229	233
15495	230	232
15496	229	232
15497	229	232
15498	229	233
15499	229	232
15501	229	232
15502	229	232
15503	230	233
15504	230	232
15505	229	232
15506	229	232
15507	229	232
15514	229	232
15516	229	231
15517	229	232
15518	229	231
15519	229	232
15520	231	233
15522	229	233
15523	229	232
15524	85	87
15524	229	231
15525	229	231
15528	229	233
15529	230	233
15530	230	233
15531	229	232
15532	229	232
15533	231	233
15534	229	232
15536	229	232
15537	229	233
15538	229	233
15539	229	232
15540	230	232
15542	230	232
15543	229	232
15544	230	232
15545	230	232
15546	229	232
15547	230	232
15548	229	232
15552	229	233
15554	230	232
15557	230	233
15558	230	232
15560	230	232
15564	229	233
15567	229	232
15571	229	232
15572	229	233
15573	229	232
15574	229	232
15575	229	233
15577	230	233
15580	230	232
15581	229	233
15582	229	233
15583	229	232
15584	229	231
15585	229	232
15589	229	231
15591	231	233
15592	229	231
15593	231	233
15595	230	232
15596	229	232
15598	229	233
15601	229	232
15602	229	232
15603	229	232
15604	230	233
15605	230	232
15607	229	233
15614	229	233
15615	230	232
15617	229	233
15618	229	233
15621	230	232
15622	229	232
15625	229	233
15626	229	232
15627	229	231
15628	229	232
15629	229	232
15630	230	233
15632	229	232
15633	229	232
15634	229	233
15635	229	232
15637	230	233
15639	229	232
15640	229	232
15641	229	232
15642	229	232
15643	229	233
15645	229	233
15650	229	232
15651	229	232
15654	229	232
15658	229	233
15659	229	233
15662	229	232
15663	231	233
15664	229	232
15665	229	232
15666	229	233
15667	230	233
15669	229	233
15670	230	233
15671	229	232
15672	230	233
15673	229	233
15674	229	232
15675	229	232
15680	230	233
15681	229	232
15683	229	231
15686	229	231
15687	230	232
15688	229	233
15689	229	231
15691	229	233
15692	229	232
15694	229	233
15699	229	232
15700	230	232
15702	230	233
15703	229	232
15704	229	232
15706	230	233
15707	229	233
15708	229	232
15709	229	233
15710	229	232
15711	229	232
15715	229	231
15716	229	233
15717	230	232
15719	229	232
15724	229	232
15727	229	231
15731	229	232
15733	229	232
15738	230	232
15740	229	231
15741	229	233
15742	229	231
15743	230	233
15749	231	233
15755	229	231
15758	229	233
15759	229	231
15760	229	232
15769	230	232
15770	229	233
15771	229	232
15772	229	232
15773	85	87
15775	229	233
15777	229	233
15778	229	232
15779	230	233
15780	229	232
15781	229	232
15782	229	232
15783	229	232
15785	230	233
15786	229	233
15788	230	232
15789	231	233
15790	229	232
15791	229	232
15793	229	233
15795	229	233
15796	229	233
15797	230	232
15799	229	232
15802	229	233
15803	229	233
15806	230	232
15807	229	233
15808	229	232
15809	230	233
15810	229	232
15811	229	232
15812	230	232
15816	229	233
15817	229	232
15819	229	233
15820	229	232
15821	229	233
15822	229	232
15823	230	232
15825	230	232
15826	230	232
15829	230	232
15831	229	231
15832	230	232
15833	229	232
15834	230	232
15835	229	232
15837	229	232
15841	229	233
15844	230	232
15845	230	233
15846	230	232
15847	230	232
15850	229	233
15855	229	232
15858	229	232
15862	229	232
15866	229	232
15867	229	232
15868	229	232
15873	229	233
15882	229	233
15884	229	232
15889	230	233
15893	230	233
15895	230	233
15897	229	233
15899	229	232
15902	229	233
15904	230	232
15905	229	232
15906	230	232
15908	229	232
15909	229	233
15910	230	232
15911	230	232
15913	229	231
15914	230	233
15915	230	232
15916	229	232
15917	229	232
15919	229	232
15921	229	232
15923	230	232
15925	230	232
15926	230	232
15927	229	232
15928	230	232
15929	229	232
15930	229	233
15932	229	231
15935	229	232
15936	229	232
15938	229	232
15940	229	233
15943	229	233
15949	230	232
15950	229	232
15951	230	233
15952	230	232
15953	230	233
15956	229	232
15957	229	233
15958	229	233
15959	229	232
15961	229	232
15965	229	233
15966	229	232
15967	229	233
15971	229	232
15972	229	232
15986	229	233
15987	229	232
15991	229	232
15993	229	233
15994	229	232
15995	230	233
15996	229	233
15997	229	232
15999	231	233
16001	229	232
16003	230	232
16008	229	233
16009	231	233
16011	231	233
16012	230	232
16013	230	232
16014	230	233
16015	230	232
16017	230	232
16019	230	232
16021	230	232
16023	230	232
16024	231	233
16025	230	232
16026	230	233
16027	230	232
16028	230	233
16029	231	233
16030	230	232
16031	230	233
16032	230	233
16033	230	232
16034	230	232
16035	230	233
16037	230	233
16038	230	232
16041	230	232
16042	230	233
16043	230	232
16044	231	233
16048	229	232
16049	230	233
16050	230	232
16052	230	232
16055	230	232
16056	230	232
16057	230	232
16058	231	233
16060	230	233
16061	230	232
16062	230	233
16063	230	232
16069	231	233
16070	231	233
16071	230	233
16073	231	233
16074	230	232
16075	230	232
16076	230	232
16077	230	232
16078	231	233
16079	230	233
16084	230	232
16087	230	232
16088	230	232
16090	230	232
16094	230	232
16095	230	233
16096	230	232
16099	230	232
16100	230	233
16101	230	232
16102	230	232
16103	230	232
16106	230	232
16107	230	232
16108	230	232
16110	230	232
16112	230	232
16113	230	233
16114	229	232
16115	229	232
16116	229	232
16117	229	232
16118	229	232
16119	229	233
16120	229	233
16121	229	233
16122	229	232
16123	229	233
16125	229	233
16126	229	232
16127	229	233
16128	229	232
16130	229	233
16131	229	232
16132	230	232
16133	230	232
16134	229	233
16135	229	232
16136	230	232
16137	229	232
16138	230	233
16139	229	232
16140	230	233
16141	230	232
16142	231	233
16145	230	232
16146	230	233
16149	231	233
16150	230	232
16153	230	232
16154	230	232
16155	230	232
16157	230	233
16158	231	233
16159	230	232
16160	230	232
16161	230	233
16163	230	232
16164	230	232
16166	230	232
16169	230	232
16170	230	232
16171	229	232
16172	229	233
16173	230	232
16174	230	232
16175	230	232
16176	230	232
16177	230	232
16178	230	232
16179	229	232
16180	230	232
16181	229	232
16182	229	232
16183	229	233
16184	230	233
16185	230	232
16186	230	233
16187	229	233
16188	230	233
16189	230	232
16190	229	232
16191	230	232
16192	230	232
16193	230	232
16194	230	232
16195	229	233
16196	230	233
16197	230	232
16198	230	232
16199	230	232
16200	229	232
16201	230	232
16202	229	233
16203	230	232
16204	229	233
16205	229	232
16206	230	232
16207	229	232
16208	230	232
16209	230	232
16211	230	232
16212	229	233
16214	230	232
16215	229	233
16216	229	232
16217	229	232
16218	229	233
16219	229	232
16220	229	232
16221	229	233
16222	229	232
16223	230	233
16224	230	232
16225	229	231
16226	229	232
16227	230	232
16228	230	233
16229	230	232
16230	230	232
16231	229	232
16232	230	232
16233	229	232
16234	229	232
16235	230	232
16236	229	232
16237	229	232
16239	229	232
16240	230	232
16241	230	232
16242	229	232
16243	230	232
16244	229	232
16245	229	232
16246	229	232
16247	230	232
16248	230	232
16249	230	233
16250	230	232
16251	229	232
16252	230	232
16253	230	232
16254	229	232
16255	230	233
16257	229	233
16258	229	232
16259	229	232
16260	230	232
16261	229	232
16262	229	233
16263	230	232
16264	229	233
16265	229	232
16266	229	232
16267	229	231
16268	229	231
16270	229	232
16271	229	231
16272	85	87
16272	229	232
16273	230	232
16274	229	232
16275	229	233
16276	85	87
16276	230	233
16277	229	232
16279	229	231
16280	229	232
16281	229	233
16282	229	231
16283	229	232
16284	229	233
16285	229	232
16286	230	232
16287	229	232
16288	229	232
16289	229	231
16290	229	233
16291	229	233
16292	230	233
16293	229	232
16294	229	232
16295	230	233
16296	229	232
16297	229	231
16298	230	233
16299	230	232
16300	229	231
16301	229	231
16303	230	233
16304	229	232
16305	229	232
16306	229	232
16307	230	232
16308	229	233
16310	229	232
16311	229	231
16312	85	87
16312	230	232
16313	229	232
16314	229	232
16315	229	231
16316	230	233
16317	229	233
16318	229	232
16319	229	231
16320	229	231
16321	230	232
16322	229	232
16323	85	87
16323	230	232
16325	229	232
16326	229	232
16327	230	232
16328	229	231
16329	229	233
16331	229	232
16332	229	232
16333	229	232
16334	229	232
16335	229	232
16336	229	231
16337	230	232
16338	230	232
16339	229	233
16340	229	233
16341	229	232
16342	229	233
16343	229	232
16344	230	233
16345	230	232
16346	229	232
16347	230	232
16348	229	233
16349	229	231
16350	229	232
16351	229	233
16352	229	231
16353	229	231
16354	229	232
16355	230	232
16356	230	233
16357	229	231
16358	230	233
16359	229	231
16360	229	233
16361	230	232
16362	229	233
16363	230	232
16364	229	233
16365	229	233
16366	229	232
16367	229	233
16368	229	232
16369	229	232
16371	230	233
16372	229	232
16373	229	232
16374	229	232
16375	230	232
16376	229	231
16377	229	231
16378	229	232
16379	229	232
16380	229	232
16381	229	232
16382	229	231
16383	229	233
16384	230	233
16385	229	233
16386	229	231
16387	230	232
16388	229	231
16389	230	233
16390	229	233
16391	229	231
16392	229	232
16393	229	232
16394	229	232
16395	229	232
16396	229	232
16398	229	231
16399	229	232
16400	229	231
16401	229	232
16402	230	232
16403	229	231
16404	230	232
16405	229	231
16407	230	232
16408	229	233
16410	229	232
16413	229	232
16414	229	231
16415	229	232
16416	229	233
16418	229	232
16419	229	231
16420	229	232
16421	229	232
16422	229	232
16423	229	232
16424	229	232
16425	230	232
16426	229	231
16427	230	232
16428	229	232
16429	230	232
16430	230	232
16431	230	233
16432	229	231
16433	229	232
16434	229	232
16435	229	231
16436	230	232
16437	230	232
16438	229	232
16439	229	231
16440	229	232
16441	229	231
16442	229	233
16443	230	232
16444	229	231
16445	230	232
16446	229	232
16447	229	232
16448	229	232
16449	229	233
16450	229	231
16451	229	232
16452	230	232
16453	229	231
16454	229	231
16455	230	233
16456	229	231
16457	229	232
16458	229	232
16459	229	231
16460	229	232
16461	229	232
16462	230	233
16463	229	232
16464	229	231
16465	229	232
16466	230	232
16467	229	232
16469	230	232
16470	85	87
16470	230	232
16471	229	233
16472	229	231
16473	229	231
16474	229	232
16475	230	232
16476	229	231
16477	229	232
16478	229	231
16479	229	232
16480	229	231
16481	229	231
16482	229	231
16483	85	87
16483	229	233
16484	85	87
16485	229	231
16487	229	232
16488	229	232
16489	229	231
16490	230	232
16491	229	232
16492	230	232
16493	229	233
16494	229	231
16495	230	233
16496	229	232
16497	229	232
16498	229	232
16499	229	233
16500	229	232
16501	230	232
16502	229	232
16503	229	232
16504	229	232
16505	229	231
16506	229	232
16508	229	232
16509	229	232
16510	229	231
16511	229	232
16512	229	232
16513	229	232
16514	229	233
16515	229	231
16516	229	232
16518	229	232
16519	229	232
16520	230	232
16521	230	232
16522	229	232
16524	229	232
16525	229	232
16526	230	233
16527	229	232
16528	229	231
16529	229	232
16530	230	232
16531	229	233
16532	229	232
16533	229	232
16534	229	233
16535	229	231
16536	229	231
16537	230	233
16538	229	233
16539	230	232
16540	229	233
16541	229	232
16542	229	232
16543	229	232
16544	230	233
16545	229	231
16546	229	231
16547	229	232
16549	229	232
16550	229	232
16551	229	233
16552	229	231
16553	229	232
16554	229	232
16555	230	232
16556	229	232
16557	229	233
16558	229	232
16559	229	233
16560	229	233
16561	229	232
16562	229	233
16564	229	232
16565	229	232
16566	229	233
16567	230	233
16568	229	231
16569	229	233
16570	229	232
16572	229	233
16573	230	233
16574	230	232
16576	229	233
16577	229	232
16578	229	232
16579	229	231
16580	230	232
16581	229	232
16582	229	231
16583	230	233
16584	229	232
16585	229	231
16586	229	231
16587	229	232
16588	229	232
16589	229	232
16590	229	232
16591	229	233
16592	229	231
16593	230	232
16594	229	232
16595	229	233
16597	229	232
16598	229	232
16599	229	232
16600	229	232
16601	230	232
16602	230	233
16603	229	233
16604	229	231
16605	229	232
16606	229	232
16607	229	232
16608	230	232
16610	229	232
16611	229	231
16612	229	233
16613	229	233
16614	229	231
16615	229	232
16616	230	232
16617	229	232
16619	229	233
16620	229	231
16621	229	232
16622	229	233
16623	229	232
16624	229	233
16625	229	231
16627	229	232
16628	85	87
16628	229	231
16629	229	233
16630	230	233
16631	229	231
16634	229	232
16636	229	232
16637	230	232
16638	229	231
16639	229	232
16640	229	232
16641	229	232
16642	229	232
16643	229	233
16644	230	232
16645	229	232
16646	229	232
16647	229	233
16648	229	231
16649	229	233
16651	229	232
16652	229	231
16653	230	232
16654	230	232
16655	229	232
16656	229	232
16657	230	232
16658	229	233
16659	229	232
16660	230	233
16661	229	232
16662	230	232
16663	229	233
16664	229	232
16666	230	232
16667	229	232
16668	229	232
16669	229	233
16670	229	231
16671	229	232
16672	230	233
16673	230	232
16674	230	233
16675	229	232
16676	229	232
16677	229	233
16678	229	232
16679	229	232
16680	229	232
16681	229	231
16682	229	233
16683	229	231
16684	229	231
16685	229	232
16686	230	232
16687	229	232
16688	229	231
16690	229	231
16691	229	231
16692	230	232
16693	229	232
16694	230	232
16695	230	232
16696	229	233
16698	229	232
16699	229	231
16700	229	232
16701	230	232
16702	229	232
16703	229	232
16704	229	232
16705	229	232
16706	229	233
16707	229	232
16708	229	231
16709	229	232
16710	229	233
16711	229	231
16712	230	232
16713	229	231
16714	229	232
16716	229	232
16717	229	232
16718	229	233
16719	229	233
16720	230	232
16721	229	233
16722	230	232
16723	229	233
16724	229	233
16725	230	232
16726	230	232
16727	229	233
16728	229	232
16729	229	232
16730	229	232
16731	229	231
16732	229	232
16733	230	232
16734	229	232
16735	230	232
16736	229	233
16737	229	232
16738	230	232
16739	229	232
16740	229	232
16742	229	232
16743	229	232
16744	229	231
16745	229	232
16746	230	233
16747	229	232
16748	85	87
16748	230	233
16749	229	231
16750	229	232
16751	85	87
16751	229	232
16752	85	87
16752	229	233
16753	230	233
16754	229	232
16755	85	87
16755	229	232
16756	229	233
16757	230	233
16758	229	232
16759	85	87
16759	229	233
16760	229	231
16761	229	231
16762	230	233
16763	229	231
16764	229	232
16765	229	233
16766	230	232
16767	85	87
16767	230	232
16768	229	232
16769	230	232
16771	229	231
16772	229	231
16773	229	233
16774	229	231
16775	230	232
16776	229	233
16777	229	233
16778	229	232
16779	229	233
16780	229	232
16782	229	231
16783	229	232
16784	230	233
16785	229	232
16787	229	231
16790	229	232
16791	229	232
16792	230	233
16793	229	232
16794	229	231
16795	229	232
16796	229	231
16797	229	232
16798	230	232
16799	230	233
16800	229	232
16801	229	233
16802	229	232
16803	229	233
16804	229	232
16805	230	233
16806	229	232
16807	230	232
16808	229	233
16810	230	232
16812	229	232
16813	230	233
16814	230	232
16815	229	232
16816	229	233
16817	229	232
16818	230	232
16819	229	232
16820	229	231
16821	229	232
16822	229	232
16823	229	231
16824	229	232
16825	229	233
16826	229	233
16827	230	232
16828	229	231
16829	229	231
16830	229	232
16831	229	232
16832	229	232
16833	230	232
16834	229	233
16835	229	232
16836	229	232
16837	229	232
16838	229	231
16839	229	232
16840	229	232
16841	229	232
16842	230	232
16843	229	232
16844	229	232
16845	229	232
16847	230	233
16848	230	233
16849	230	232
16850	229	233
16851	229	231
16852	230	232
16853	229	232
16854	230	232
16855	229	232
16857	229	232
16858	230	233
16859	230	232
16860	229	232
16861	229	233
16862	230	233
16863	229	233
16864	229	231
16865	229	233
16866	230	232
16868	229	232
16869	230	232
16870	229	231
16871	229	231
16872	229	233
16873	85	87
16873	229	232
16874	229	232
16875	229	232
16876	229	232
16877	85	87
16877	229	231
16878	229	232
16879	229	231
16880	230	232
16882	230	232
16883	230	233
16885	230	232
16886	229	233
16887	230	233
16888	230	233
16891	231	233
16893	231	233
16894	229	232
16895	230	232
16896	229	232
16899	230	232
16900	230	232
16902	229	232
16903	230	233
16906	230	232
16907	229	232
16908	230	232
16909	229	233
16910	230	233
16911	230	233
16912	229	233
16913	230	232
16914	230	232
16915	230	232
16916	230	233
16918	230	233
16920	229	233
16921	229	232
16922	229	233
16924	229	232
16925	230	232
16926	230	232
16927	231	233
16928	230	233
16929	230	233
16931	230	233
16933	229	232
16934	229	232
16935	229	233
16936	229	232
16937	230	232
16939	230	233
16940	230	232
16941	229	232
16942	229	232
16943	229	232
16944	230	232
16946	231	233
16947	229	232
16951	85	87
16951	231	233
16952	231	233
16953	85	87
16953	229	232
16954	85	87
16954	230	232
16955	85	87
16957	85	87
16957	229	232
16958	230	233
16959	229	232
16960	230	232
16961	231	233
16962	230	232
16964	230	233
16965	229	233
16966	230	232
16967	230	232
16968	230	232
16969	230	232
16970	229	233
16971	230	232
16972	230	232
16973	230	233
16974	230	232
16975	229	232
16976	231	233
16977	231	233
16978	230	232
16979	85	87
16979	229	232
16980	231	233
16981	230	232
16982	85	87
16982	230	233
16983	231	233
16984	230	232
16985	230	233
16986	229	233
16987	230	233
16988	230	233
16989	85	87
16989	229	232
16990	230	232
16991	85	87
16992	230	232
16993	231	233
16994	230	233
16995	229	233
16996	85	87
16996	230	232
16997	230	233
16998	85	87
16998	231	233
16999	230	232
17000	85	87
17000	230	232
17001	231	233
17002	229	232
17003	229	232
17004	230	232
17005	230	232
17006	229	232
17007	231	233
17009	230	232
17010	229	232
17011	229	232
17012	229	233
17013	229	233
17014	230	232
17015	230	233
17016	230	232
17017	230	232
17018	229	232
17019	229	233
17020	229	232
17021	230	232
17022	230	233
17023	229	233
17024	230	233
17025	229	232
17026	229	233
17027	230	233
17028	230	232
17029	230	232
17030	229	232
17031	230	232
17032	230	232
17033	85	87
17033	229	232
17034	230	232
17035	229	232
17036	231	233
17038	229	232
17040	230	232
17041	230	233
17042	230	233
17043	230	233
17044	229	232
17045	229	232
17047	230	232
17050	230	232
17051	229	233
17052	229	233
17053	230	232
17056	229	232
17057	230	233
17058	230	233
17059	230	233
17060	230	233
17062	231	233
17064	230	232
17065	230	232
17066	230	232
17067	229	232
17068	229	232
17070	229	232
17071	231	233
17073	229	232
17074	230	233
17075	230	232
17076	229	232
17077	229	232
17078	230	233
17079	229	232
17081	229	233
17083	229	232
17084	229	233
17086	230	232
17087	230	232
17088	231	233
17090	230	232
17091	229	232
17092	229	233
17094	230	233
17095	230	232
17096	230	233
17097	231	233
17098	230	233
17099	230	233
17100	230	232
17101	230	232
17102	230	232
17103	230	232
17104	230	233
17105	230	232
17106	230	232
17107	230	232
17108	230	232
17109	231	233
17110	231	233
17111	230	232
17112	230	232
17113	230	232
17114	230	232
17115	230	232
17116	230	232
17117	85	87
17117	230	232
17118	230	232
17119	230	233
17120	230	233
17121	230	233
17122	230	232
17123	231	233
17124	230	233
17125	230	232
17126	230	232
17127	230	233
17129	230	232
17130	230	232
17132	230	233
17133	230	233
17134	230	232
17135	230	232
17136	85	87
17136	230	233
17137	230	232
17138	230	232
17139	230	233
17140	230	233
17141	230	232
17142	230	233
17143	230	232
17144	230	233
17145	230	232
17146	230	232
17147	230	232
17148	230	233
17149	230	233
17150	230	232
17151	230	232
17152	230	232
17153	230	232
17154	230	233
17155	230	232
17156	230	233
17157	230	233
17158	230	232
17159	230	232
17160	230	233
17161	230	232
17162	230	233
17163	230	232
17164	230	233
17165	230	232
17168	230	232
17169	230	232
17170	230	232
17171	230	232
17172	231	233
17173	230	232
17174	230	232
17175	230	232
17176	230	233
17177	230	232
17178	230	232
17179	230	233
17180	231	233
17181	230	233
17182	230	233
17184	230	232
17185	230	232
17186	230	232
17187	230	232
17188	230	232
17189	230	233
17190	230	233
17191	230	232
17192	230	232
17193	230	233
17194	230	233
17195	230	232
17196	230	232
17197	230	232
17198	230	232
17199	230	233
17200	230	233
17201	230	233
17202	230	232
17203	230	232
17204	230	232
17205	230	233
17206	230	232
17207	230	233
17208	230	232
17209	230	233
17210	230	232
17211	230	232
17212	230	232
17213	230	233
17214	230	232
[truncated: 6,565 more rows]
