# Supplementary material for: Correlating fluorescence microscopy, optical and magnetic tweezers to study single chiral biopolymers such as DNA
Source: Nat Commun. 2024 Mar 29;15:2748. doi: 10.1038/s41467-024-47126-6 (PMC10980717; doi:10.1038/s41467-024-47126-6)
Supplement: Supplementary file 21 — Source Data [file 41467_2024_47126_MOESM21_ESM.zip › source data_final/figure 2/figure 2g/C19output.xlsx]

## Sheet: C19
	1						2								3				4						5						6
	Bead X	Bead Y	Contour X	Contour Y	Edge to surface distance	Average distance	Bead X	Bead Y	Contour X	Contour Y	Edge to surface distance	Average distance	Bead X	Bead Y	Contour X	Contour Y	Edge to surface distance	Average distance	Bead X	Bead Y	Contour X	Contour Y	Edge to surface distance	Average distance	Bead X	Bead Y	Contour X	Contour Y	Edge to surface distance	Average distance	Bead X	Bead Y	Contour X	Contour Y	Edge to surface distance	Average distance
	5.14	10.6	8.514	4.139	5.63892	5.17162	4.8	10.5	6.974	5.224	4.05635	3.98955	5.3	10.5	6.799	5.486	3.58328	3.19536	16.3	9.6	11.655	5.04	4.8592	4.37036	5.933	7.402	11.104	4.436	4.31124	4.48969	4.1	7.1	8.584	4.769	3.40369	3.35664
			9.039	4.629	5.48127				7.499	5.504	4.02843				7.586	5.801	3.57555				11.34	5.46	4.81074				11.681	4.961	4.59484				8.794	5.224	3.405
			9.739	5.189	5.45139				7.919	5.889	3.91682				8.374	6.221	3.61871				11.156	5.775	4.76025				11.891	5.486	4.6085				8.934	5.609	3.40872
			10.124	5.609	5.40339				8.374	6.309	3.85799				8.899	6.746	3.55051				10.946	6.247	4.66727				12.049	6.011	4.62219				9.039	6.029	3.40379
			10.474	6.029	5.37464				8.864	6.659	3.9419				9.476	7.481	3.50299				10.815	6.72	4.54513				11.996	6.904	4.43342				9.039	6.659	3.30865
			10.789	6.694	5.2179				9.179	7.044	3.92849				9.791	8.216	3.38843				10.762	7.087	4.4315				11.996	7.901	4.4335				9.109	7.324	3.36401
			11.034	7.394	5.05952				9.599	7.639	3.9371				10.001	9.371	3.18467				10.657	7.507	4.36865				11.891	8.584	4.42412				9.074	7.849	3.38008
			11.209	8.094	4.91603				9.984	8.269	3.99369				10.001	9.896	3.08964				10.5	7.796	4.42408										8.899	8.199	3.27323
			11.419	8.829	4.87398				10.229	8.934	4.00034				10.001	10.684	3.0546				10.5	8.295	4.295										8.794	8.549	3.26256
			11.524	9.669	4.80153				10.439	9.634	4.05511				9.896	11.209	3.00037				10.395	8.715	4.32095
			11.489	10.089	4.71953				10.614	10.264	4.16879				9.739	11.891	3.00184				10.395	9.135	4.27328
			11.524	10.614	4.73402										9.424	12.364	2.87569				10.421	9.581	4.22903
			11.559	11.139	4.79159										9.056	12.731	2.71863				10.474	10.185	4.2053
			11.594	11.909	4.93541										8.689	13.466	2.85361				10.5	10.71	4.25526
			11.629	12.749	5.18559										8.321	14.044	3.00686				10.657	11.287	4.23977
			11.524	13.309	5.28499										7.954	14.464	3.12043				10.789	11.681	4.24081
			11.489	14.009	5.55632																11.051	12.18	4.19879
			11.349	14.464	5.66315																11.34	12.705	4.20172
																					11.655	13.125	4.18109
																					12.127	13.598	4.12909
																					12.495	13.965	4.14062
