# Supplementary material for: Correlating fluorescence microscopy, optical and magnetic tweezers to study single chiral biopolymers such as DNA
Source: Nat Commun. 2024 Mar 29;15:2748. doi: 10.1038/s41467-024-47126-6 (PMC10980717; doi:10.1038/s41467-024-47126-6)
Supplement: Supplementary file 21 — Source Data [file 41467_2024_47126_MOESM21_ESM.zip › source data_final/figure 2/figure 2g/C20output.xlsx]

## Sheet: Sheet1
	1						2								3				4						5						6						7
	Bead X	Bead Y	Contour X	Contour Y	Edge to surface distance	Average distance	Bead X	Bead Y	Contour X	Contour Y	Edge to surface distance	Average distance	Bead X	Bead Y	Contour X	Contour Y	Edge to surface distance	Average distance	Bead X	Bead Y	Contour X	Contour Y	Edge to surface distance	Average distance	Bead X	Bead Y	Contour X	Contour Y	Edge to surface distance	Average distance	Bead X	Bead Y	Contour X	Contour Y	Edge to surface distance	Average distance	Bead X	Bead Y	Contour X	Contour Y	Edge to surface distance	Average distance
	3.5	6.7	7.499	3.054	3.76159	3.83406	5.3	9.1	8.348	6.431	2.4864	2.35136	5.4	3.4	7.586	6.274	1.96088	1.73778	11.6	7.1	13.834	11.839	3.58917	2.68687	11.3	6.5	8.19	3.491	2.67738	2.66599	17.9	8	13.589	4.839	3.69571	3.70809	5.8	11.3	2.109	9.459	2.47465	1.98882
			7.989	3.474	3.87795				8.137	6.247	2.45845				7.166	6.457	1.88044				13.571	11.865	3.50656				8.006	3.78	2.62187				13.344	5.189	3.7034				2.529	9.249	2.21083
			8.549	3.999	4.07606				7.927	6.011	2.49				6.72	6.536	1.75248				13.361	11.918	3.47974				7.849	4.121	2.54154				12.889	5.749	3.84337				2.949	8.829	2.1228
			8.794	4.559	4.06054				7.691	5.775	2.53043				6.221	6.641	1.69337				13.151	11.918	3.41149				7.534	4.804	2.48028				12.784	6.239	3.7606				3.439	8.479	2.02864
			8.934	5.259	3.97182				7.429	5.644	2.49414				5.854	6.641	1.62264				12.731	11.944	3.32428				7.639	4.489	2.52697				12.539	6.694	3.86779				3.999	8.164	1.96637
			9.004	5.959	3.90366				7.166	5.565	2.43227				5.434	6.641	1.59118				12.416	11.944	3.26225				7.429	5.014	2.49642				12.539	7.289	3.75794				4.629	8.059	1.79606
			9.074	6.484	3.92818				6.799	5.407	2.42063				4.961	6.641	1.6206				12.101	11.944	3.21984				7.324	5.486	2.45326				12.574	7.744	3.68215				5.259	8.024	1.67037
			9.074	7.149	3.94205				6.431	5.381	2.32217				4.384	6.589	1.69694				11.707	11.865	3.1162				7.219	5.617	2.52543				12.539	8.129	3.71255				5.994	8.024	1.63174
			8.864	8.024	3.87499				6.326	5.329	2.34308				4.174	6.457	1.64368				11.366	11.681	2.93697				7.14	6.116	2.52769				12.609	8.759	3.69516				6.519	8.059	1.6698
			8.584	8.724	3.82208				6.037	5.276	2.32937				3.78	6.379	1.74099				11.209	11.629	2.89585				7.009	6.379	2.64271				12.679	9.389	3.75261				7.149	8.269	1.66764
			8.269	9.074	3.67722				5.827	5.224	2.34666				3.596	6.247	1.72043				10.841	11.445	2.76079				6.982	6.851	2.68224				12.854	10.089	3.81132				7.814	8.409	1.87336
			7.779	9.564	3.49901				5.486	5.197	2.34243				3.202	6.064	1.80371				10.762	11.366	2.69753				6.904	7.219	2.80441				13.099	10.649	3.83332				8.374	8.619	2.06662
			7.324	10.264	3.57734				5.171	5.224	2.31315				2.992	5.959	1.86382				10.736	11.366	2.70261				6.956	7.429	2.79223				13.589	10.894	3.5423				8.829	8.899	2.21518
			7.044	10.929	3.86764				5.014	5.224	2.32154										10.421	11.156	2.57388				6.982	7.665	2.8224				14.079	11.419	3.47734				9.389	9.319	2.44942
			6.729	10.929	3.6708				4.594	5.25	2.3492										10.264	10.894	2.37235				7.087	7.954	2.80685				14.569	11.909	3.48574
									4.279	5.434	2.24052										9.87	10.579	2.2354				7.114	8.006	2.79867
									4.069	5.539	2.20277										9.634	10.211	2.03015				7.166	8.348	2.87825
									3.833	5.723	2.11688										9.424	9.896	1.89296				7.245	8.584	2.90918
									3.623	5.801	2.13577										8.82	9.502	2.02396
																					8.662	9.266	2.00012
																					8.269	8.61	2.00728
																					8.006	8.111	2.08349
																					7.875	7.744	2.13026
																					7.691	7.192	2.26008
																					7.612	6.562	2.37413
																					7.639	6.274	2.39621
																					7.56	5.67	2.63562
																					7.586	5.276	2.75899
																					7.77	5.014	2.71123
																					7.849	4.699	2.80363
																					8.164	4.331	2.76287
																					8.321	4.069	2.81529
																					8.531	3.885	2.79466
																					8.715	3.728	2.78775
