# Supplementary material for: Correlating fluorescence microscopy, optical and magnetic tweezers to study single chiral biopolymers such as DNA
Source: Nat Commun. 2024 Mar 29;15:2748. doi: 10.1038/s41467-024-47126-6 (PMC10980717; doi:10.1038/s41467-024-47126-6)
Supplement: Supplementary file 21 — Source Data [file 41467_2024_47126_MOESM21_ESM.zip › source data_final/figure 2/figure 2g/C22output.xlsx]

## Sheet: Sheet1
	1						2								3				4
	Bead X	Bead Y	Contour X	Contour Y	Edge to surface distance	Average distance	Bead X	Bead Y	Contour X	Contour Y	Edge to surface distance	Average distance	Bead X	Bead Y	Contour X	Contour Y	Edge to surface distance	Average distance	Bead X	Bead Y	Contour X	Contour Y	Edge to surface distance	Average distance
	5.326	9.928	5.784	7.782	0.544329	0.514369	5.418	10.12	7.81	9.268	0.889206	0.852553	6.353	6.463	8.91	7.728	1.2028	1.07264	4.565	8.553	6.71	7.343	0.812747	0.704129
			6.059	7.929	0.479152				7.893	9.762	0.850758				8.635	8.057	1.13359				6.82	7.673	0.770625
			6.353	8.021	0.515959				7.92	10.12	0.852				8.415	8.277	1.09635				6.93	8.002	0.778338
			6.591	8.149	0.532903				7.893	10.505	0.854765				8.195	8.47	1.07415				6.93	8.25	0.734331
			6.793	8.351	0.503838				7.81	10.835	0.846575				7.865	8.635	0.996456				6.958	8.607	0.743609
			6.976	8.534	0.510031				7.645	11.193	0.822015				7.562	8.745	0.93248				6.875	8.91	0.687424
																					6.765	9.185	0.638979
																					6.628	9.488	0.614993
																					6.545	9.68	0.628273
																					6.407	9.9	0.631967
