# Supplementary material for: Correlating fluorescence microscopy, optical and magnetic tweezers to study single chiral biopolymers such as DNA
Source: Nat Commun. 2024 Mar 29;15:2748. doi: 10.1038/s41467-024-47126-6 (PMC10980717; doi:10.1038/s41467-024-47126-6)
Supplement: Supplementary file 21 — Source Data [file 41467_2024_47126_MOESM21_ESM.zip › source data_final/figure 2/figure 2g/Description.txt]

Each "CXXoutput" file contains several attempts where the position of a trapped bead was recorded, as well as the position of the melted/solid wax boundary after reaching equilibrium (90s). This is processed into a bead edge-wax boundary distance, averaged into a single value per bead-wax blob couple. Each bead was trapped only once, each wax blob was melted only once.
