# Supplementary material for: Correlating fluorescence microscopy, optical and magnetic tweezers to study single chiral biopolymers such as DNA
Source: Nat Commun. 2024 Mar 29;15:2748. doi: 10.1038/s41467-024-47126-6 (PMC10980717; doi:10.1038/s41467-024-47126-6)
Supplement: Supplementary file 21 — Source Data [file 41467_2024_47126_MOESM21_ESM.zip › source data_final/figure 2/figure 2h/Source Data fig 2h.xlsx]

## Sheet: data
	Figure 2h
	Distance from bead centre (µm)	temperature (°C)
	-8e-06	30.0456
	-7.9984e-06	30.0456
	-7.9968e-06	30.0456
	-7.9952e-06	30.0456
	-7.9936e-06	30.0456
	-7.992e-06	30.0456
	-7.9904e-06	30.0456
	-7.9888e-06	30.0456
	-7.9872e-06	30.0456
	-7.9856e-06	30.0456
	-7.984e-06	30.0456
	-7.9824e-06	30.0456
	-7.9808e-06	30.0456
	-7.9792e-06	30.0456
	-7.9776e-06	30.0456
	-7.976e-06	30.0456
	-7.9744e-06	30.0456
	-7.9728e-06	30.0456
	-7.9712e-06	30.0456
	-7.9696e-06	30.0456
	-7.968e-06	30.0456
	-7.9664e-06	30.0456
	-7.9648e-06	30.0456
	-7.9632e-06	30.0456
	-7.9616e-06	30.0456
	-7.96e-06	30.0456
	-7.9584e-06	30.0456
	-7.9568e-06	30.0456
	-7.9552e-06	30.0456
	-7.9536e-06	30.0456
	-7.952e-06	30.0456
	-7.9504e-06	30.0456
	-7.94879e-06	30.0456
	-7.94719e-06	30.0456
	-7.94559e-06	30.0456
	-7.94399e-06	30.0456
	-7.94239e-06	30.0456
	-7.94079e-06	30.0456
	-7.93919e-06	30.0456
	-7.93759e-06	30.0456
	-7.93599e-06	30.0456
	-7.93439e-06	30.0456
	-7.93279e-06	30.0456
	-7.93119e-06	30.0456
	-7.92959e-06	30.0456
	-7.92799e-06	30.0456
	-7.92639e-06	30.0456
	-7.92479e-06	30.0456
	-7.92319e-06	30.0456
	-7.92159e-06	30.0456
	-7.91999e-06	30.0456
	-7.91839e-06	30.0482
	-7.91679e-06	30.0509
	-7.91519e-06	30.0535
	-7.91359e-06	30.0562
	-7.91199e-06	30.0588
	-7.91039e-06	30.0615
	-7.90879e-06	30.0641
	-7.90719e-06	30.0668
	-7.90559e-06	30.0694
	-7.90399e-06	30.0721
	-7.90239e-06	30.0747
	-7.90079e-06	30.0774
	-7.89919e-06	30.08
	-7.89759e-06	30.0827
	-7.89599e-06	30.0853
	-7.89439e-06	30.088
	-7.89279e-06	30.0906
	-7.89119e-06	30.0933
	-7.88959e-06	30.0959
	-7.88799e-06	30.0986
	-7.88639e-06	30.1012
	-7.88479e-06	30.1039
	-7.88319e-06	30.1065
	-7.88159e-06	30.1092
	-7.87999e-06	30.1118
	-7.87839e-06	30.1145
	-7.87679e-06	30.1171
	-7.87519e-06	30.1198
	-7.87359e-06	30.1224
	-7.87199e-06	30.1251
	-7.87039e-06	30.1277
	-7.86879e-06	30.1304
	-7.86719e-06	30.133
	-7.86559e-06	30.1357
	-7.86399e-06	30.1383
	-7.86239e-06	30.141
	-7.86079e-06	30.1436
	-7.85919e-06	30.1463
	-7.85759e-06	30.1489
	-7.85599e-06	30.1516
	-7.85439e-06	30.1542
	-7.85279e-06	30.1569
	-7.85119e-06	30.1595
	-7.84958e-06	30.1622
	-7.84798e-06	30.1648
	-7.84638e-06	30.1675
	-7.84478e-06	30.1701
	-7.84318e-06	30.1728
	-7.84158e-06	30.1754
	-7.83998e-06	30.1781
	-7.83838e-06	30.1808
	-7.83678e-06	30.1834
	-7.83518e-06	30.1861
	-7.83358e-06	30.1887
	-7.83198e-06	30.1914
	-7.83038e-06	30.194
	-7.82878e-06	30.1967
	-7.82718e-06	30.1993
	-7.82558e-06	30.202
	-7.82398e-06	30.2046
	-7.82238e-06	30.2073
	-7.82078e-06	30.2099
	-7.81918e-06	30.2126
	-7.81758e-06	30.2152
	-7.81598e-06	30.2179
	-7.81438e-06	30.2205
	-7.81278e-06	30.2232
	-7.81118e-06	30.2258
	-7.80958e-06	30.2285
	-7.80798e-06	30.2311
	-7.80638e-06	30.2338
	-7.80478e-06	30.2364
	-7.80318e-06	30.2391
	-7.80158e-06	30.2417
	-7.79998e-06	30.2444
	-7.79838e-06	30.247
	-7.79678e-06	30.2497
	-7.79518e-06	30.2523
	-7.79358e-06	30.255
	-7.79198e-06	30.2576
	-7.79038e-06	30.2603
	-7.78878e-06	30.2629
	-7.78718e-06	30.2656
	-7.78558e-06	30.2682
	-7.78398e-06	30.2709
	-7.78238e-06	30.2735
	-7.78078e-06	30.2762
	-7.77918e-06	30.2788
	-7.77758e-06	30.2815
	-7.77598e-06	30.2841
	-7.77438e-06	30.2868
	-7.77278e-06	30.2894
	-7.77118e-06	30.2921
	-7.76958e-06	30.2947
	-7.76798e-06	30.2974
	-7.76638e-06	30.3
	-7.76478e-06	30.3027
	-7.76318e-06	30.3053
	-7.76158e-06	30.308
	-7.75998e-06	30.308
	-7.75838e-06	30.3106
	-7.75678e-06	30.3131
	-7.75518e-06	30.3157
	-7.75358e-06	30.3183
	-7.75198e-06	30.3209
	-7.75038e-06	30.3235
	-7.74877e-06	30.326
	-7.74717e-06	30.3286
	-7.74557e-06	30.3312
	-7.74397e-06	30.3338
	-7.74237e-06	30.3363
	-7.74077e-06	30.3389
	-7.73917e-06	30.3415
	-7.73757e-06	30.3441
	-7.73597e-06	30.3466
	-7.73437e-06	30.3492
	-7.73277e-06	30.3518
	-7.73117e-06	30.3544
	-7.72957e-06	30.357
	-7.72797e-06	30.3595
	-7.72637e-06	30.3621
	-7.72477e-06	30.3647
	-7.72317e-06	30.3673
	-7.72157e-06	30.3698
	-7.71997e-06	30.3724
	-7.71837e-06	30.375
	-7.71677e-06	30.3776
	-7.71517e-06	30.3801
	-7.71357e-06	30.3827
	-7.71197e-06	30.3853
	-7.71037e-06	30.3879
	-7.70877e-06	30.3905
	-7.70717e-06	30.393
	-7.70557e-06	30.3956
	-7.70397e-06	30.3982
	-7.70237e-06	30.4008
	-7.70077e-06	30.4033
	-7.69917e-06	30.4059
	-7.69757e-06	30.4085
	-7.69597e-06	30.4111
	-7.69437e-06	30.4136
	-7.69277e-06	30.4162
	-7.69117e-06	30.4188
	-7.68957e-06	30.4214
	-7.68797e-06	30.424
	-7.68637e-06	30.4265
	-7.68477e-06	30.4291
	-7.68317e-06	30.4317
	-7.68157e-06	30.4343
	-7.67997e-06	30.4368
	-7.67837e-06	30.4394
	-7.67677e-06	30.442
	-7.67517e-06	30.4446
	-7.67357e-06	30.4471
	-7.67197e-06	30.4497
	-7.67037e-06	30.4523
	-7.66877e-06	30.4549
	-7.66717e-06	30.4575
	-7.66557e-06	30.46
	-7.66397e-06	30.4626
	-7.66237e-06	30.4652
	-7.66077e-06	30.4678
	-7.65917e-06	30.4703
	-7.65757e-06	30.4729
	-7.65597e-06	30.4755
	-7.65437e-06	30.4781
	-7.65277e-06	30.4806
	-7.65117e-06	30.4832
	-7.64956e-06	30.4858
	-7.64796e-06	30.4884
	-7.64636e-06	30.4909
	-7.64476e-06	30.4935
	-7.64316e-06	30.4961
	-7.64156e-06	30.4987
	-7.63996e-06	30.5013
	-7.63836e-06	30.5038
	-7.63676e-06	30.5064
	-7.63516e-06	30.509
	-7.63356e-06	30.5116
	-7.63196e-06	30.5141
	-7.63036e-06	30.5167
	-7.62876e-06	30.5193
	-7.62716e-06	30.5219
	-7.62556e-06	30.5244
	-7.62396e-06	30.527
	-7.62236e-06	30.5296
	-7.62076e-06	30.5322
	-7.61916e-06	30.5348
	-7.61756e-06	30.5373
	-7.61596e-06	30.5399
	-7.61436e-06	30.5425
	-7.61276e-06	30.5451
	-7.61116e-06	30.5476
	-7.60956e-06	30.5502
	-7.60796e-06	30.5528
	-7.60636e-06	30.5554
	-7.60476e-06	30.5579
	-7.60316e-06	30.5605
	-7.60156e-06	30.5631
	-7.59996e-06	30.5631
	-7.59836e-06	30.5656
	-7.59676e-06	30.5681
	-7.59516e-06	30.5706
	-7.59356e-06	30.5732
	-7.59196e-06	30.5757
	-7.59036e-06	30.5782
	-7.58876e-06	30.5807
	-7.58716e-06	30.5832
	-7.58556e-06	30.5857
	-7.58396e-06	30.5883
	-7.58236e-06	30.5908
	-7.58076e-06	30.5933
	-7.57916e-06	30.5958
	-7.57756e-06	30.5983
	-7.57596e-06	30.6008
	-7.57436e-06	30.6033
	-7.57276e-06	30.6059
	-7.57116e-06	30.6084
	-7.56956e-06	30.6109
	-7.56796e-06	30.6134
	-7.56636e-06	30.6159
	-7.56476e-06	30.6184
	-7.56316e-06	30.6209
	-7.56156e-06	30.6235
	-7.55996e-06	30.626
	-7.55836e-06	30.6285
	-7.55676e-06	30.631
	-7.55516e-06	30.6335
	-7.55356e-06	30.636
	-7.55196e-06	30.6386
	-7.55036e-06	30.6411
	-7.54875e-06	30.6436
	-7.54715e-06	30.6461
	-7.54555e-06	30.6486
	-7.54395e-06	30.6511
	-7.54235e-06	30.6536
	-7.54075e-06	30.6562
	-7.53915e-06	30.6587
	-7.53755e-06	30.6612
	-7.53595e-06	30.6637
	-7.53435e-06	30.6662
	-7.53275e-06	30.6687
	-7.53115e-06	30.6712
	-7.52955e-06	30.6738
	-7.52795e-06	30.6763
	-7.52635e-06	30.6788
	-7.52475e-06	30.6813
	-7.52315e-06	30.6838
	-7.52155e-06	30.6863
	-7.51995e-06	30.6889
	-7.51835e-06	30.6914
	-7.51675e-06	30.6939
	-7.51515e-06	30.6964
	-7.51355e-06	30.6989
	-7.51195e-06	30.7014
	-7.51035e-06	30.7039
	-7.50875e-06	30.7065
	-7.50715e-06	30.709
	-7.50555e-06	30.7115
	-7.50395e-06	30.714
	-7.50235e-06	30.7165
	-7.50075e-06	30.719
	-7.49915e-06	30.7216
	-7.49755e-06	30.7241
	-7.49595e-06	30.7266
	-7.49435e-06	30.7291
	-7.49275e-06	30.7316
	-7.49115e-06	30.7341
	-7.48955e-06	30.7366
	-7.48795e-06	30.7392
	-7.48635e-06	30.7417
	-7.48475e-06	30.7442
	-7.48315e-06	30.7467
	-7.48155e-06	30.7492
	-7.47995e-06	30.7517
	-7.47835e-06	30.7542
	-7.47675e-06	30.7568
	-7.47515e-06	30.7593
	-7.47355e-06	30.7618
	-7.47195e-06	30.7643
	-7.47035e-06	30.7668
	-7.46875e-06	30.7693
	-7.46715e-06	30.7719
	-7.46555e-06	30.7744
	-7.46395e-06	30.7769
	-7.46235e-06	30.7794
	-7.46075e-06	30.7819
	-7.45915e-06	30.7844
	-7.45755e-06	30.7869
	-7.45595e-06	30.7895
	-7.45435e-06	30.792
	-7.45275e-06	30.7945
	-7.45115e-06	30.797
	-7.44954e-06	30.7995
	-7.44794e-06	30.802
	-7.44634e-06	30.8046
	-7.44474e-06	30.8071
	-7.44314e-06	30.8096
	-7.44154e-06	30.8121
	-7.43994e-06	30.8121
	-7.43834e-06	30.8145
	-7.43674e-06	30.817
	-7.43514e-06	30.8194
	-7.43354e-06	30.8219
	-7.43194e-06	30.8243
	-7.43034e-06	30.8268
	-7.42874e-06	30.8292
	-7.42714e-06	30.8316
	-7.42554e-06	30.8341
	-7.42394e-06	30.8365
	-7.42234e-06	30.839
	-7.42074e-06	30.8414
	-7.41914e-06	30.8439
	-7.41754e-06	30.8463
	-7.41594e-06	30.8488
	-7.41434e-06	30.8512
	-7.41274e-06	30.8536
	-7.41114e-06	30.8561
	-7.40954e-06	30.8585
	-7.40794e-06	30.861
	-7.40634e-06	30.8634
	-7.40474e-06	30.8659
	-7.40314e-06	30.8683
	-7.40154e-06	30.8708
	-7.39994e-06	30.8732
	-7.39834e-06	30.8756
	-7.39674e-06	30.8781
	-7.39514e-06	30.8805
	-7.39354e-06	30.883
	-7.39194e-06	30.8854
	-7.39034e-06	30.8879
	-7.38874e-06	30.8903
	-7.38714e-06	30.8927
	-7.38554e-06	30.8952
	-7.38394e-06	30.8976
	-7.38234e-06	30.9001
	-7.38074e-06	30.9025
	-7.37914e-06	30.905
	-7.37754e-06	30.9074
	-7.37594e-06	30.9099
	-7.37434e-06	30.9123
	-7.37274e-06	30.9147
	-7.37114e-06	30.9172
	-7.36954e-06	30.9196
	-7.36794e-06	30.9221
	-7.36634e-06	30.9245
	-7.36474e-06	30.927
	-7.36314e-06	30.9294
	-7.36154e-06	30.9318
	-7.35994e-06	30.9343
	-7.35834e-06	30.9367
	-7.35674e-06	30.9392
	-7.35514e-06	30.9416
	-7.35354e-06	30.9441
	-7.35194e-06	30.9465
	-7.35034e-06	30.949
	-7.34873e-06	30.9514
	-7.34713e-06	30.9538
	-7.34553e-06	30.9563
	-7.34393e-06	30.9587
	-7.34233e-06	30.9612
	-7.34073e-06	30.9636
	-7.33913e-06	30.9661
	-7.33753e-06	30.9685
	-7.33593e-06	30.971
	-7.33433e-06	30.9734
	-7.33273e-06	30.9758
	-7.33113e-06	30.9783
	-7.32953e-06	30.9807
	-7.32793e-06	30.9832
	-7.32633e-06	30.9856
	-7.32473e-06	30.9881
	-7.32313e-06	30.9905
	-7.32153e-06	30.9929
	-7.31993e-06	30.9954
	-7.31833e-06	30.9978
	-7.31673e-06	31.0003
	-7.31513e-06	31.0027
	-7.31353e-06	31.0052
	-7.31193e-06	31.0076
	-7.31033e-06	31.0101
	-7.30873e-06	31.0125
	-7.30713e-06	31.0149
	-7.30553e-06	31.0174
	-7.30393e-06	31.0198
	-7.30233e-06	31.0223
	-7.30073e-06	31.0247
	-7.29913e-06	31.0272
	-7.29753e-06	31.0296
	-7.29593e-06	31.0321
	-7.29433e-06	31.0345
	-7.29273e-06	31.0369
	-7.29113e-06	31.0394
	-7.28953e-06	31.0418
	-7.28793e-06	31.0443
	-7.28633e-06	31.0467
	-7.28473e-06	31.0492
	-7.28313e-06	31.0516
	-7.28153e-06	31.054
	-7.27993e-06	31.054
	-7.27833e-06	31.0564
	-7.27673e-06	31.0588
	-7.27513e-06	31.0611
	-7.27353e-06	31.0635
	-7.27193e-06	31.0659
	-7.27033e-06	31.0682
	-7.26873e-06	31.0706
	-7.26713e-06	31.0729
	-7.26553e-06	31.0753
	-7.26393e-06	31.0777
	-7.26233e-06	31.08
	-7.26073e-06	31.0824
	-7.25913e-06	31.0847
	-7.25753e-06	31.0871
	-7.25593e-06	31.0895
	-7.25433e-06	31.0918
	-7.25273e-06	31.0942
	-7.25113e-06	31.0965
	-7.24952e-06	31.0989
	-7.24792e-06	31.1013
	-7.24632e-06	31.1036
	-7.24472e-06	31.106
	-7.24312e-06	31.1084
	-7.24152e-06	31.1107
	-7.23992e-06	31.1131
	-7.23832e-06	31.1154
	-7.23672e-06	31.1178
	-7.23512e-06	31.1202
	-7.23352e-06	31.1225
	-7.23192e-06	31.1249
	-7.23032e-06	31.1272
	-7.22872e-06	31.1296
	-7.22712e-06	31.132
	-7.22552e-06	31.1343
	-7.22392e-06	31.1367
	-7.22232e-06	31.139
	-7.22072e-06	31.1414
	-7.21912e-06	31.1438
	-7.21752e-06	31.1461
	-7.21592e-06	31.1485
	-7.21432e-06	31.1509
	-7.21272e-06	31.1532
	-7.21112e-06	31.1556
	-7.20952e-06	31.1579
	-7.20792e-06	31.1603
	-7.20632e-06	31.1627
	-7.20472e-06	31.165
	-7.20312e-06	31.1674
	-7.20152e-06	31.1697
	-7.19992e-06	31.1721
	-7.19832e-06	31.1745
	-7.19672e-06	31.1768
	-7.19512e-06	31.1792
	-7.19352e-06	31.1815
	-7.19192e-06	31.1839
	-7.19032e-06	31.1863
	-7.18872e-06	31.1886
	-7.18712e-06	31.191
	-7.18552e-06	31.1934
	-7.18392e-06	31.1957
	-7.18232e-06	31.1981
	-7.18072e-06	31.2004
	-7.17912e-06	31.2028
	-7.17752e-06	31.2052
	-7.17592e-06	31.2075
	-7.17432e-06	31.2099
	-7.17272e-06	31.2122
	-7.17112e-06	31.2146
	-7.16952e-06	31.217
	-7.16792e-06	31.2193
	-7.16632e-06	31.2217
	-7.16472e-06	31.224
	-7.16312e-06	31.2264
	-7.16152e-06	31.2288
	-7.15992e-06	31.2311
	-7.15832e-06	31.2335
	-7.15672e-06	31.2359
	-7.15512e-06	31.2382
	-7.15352e-06	31.2406
	-7.15192e-06	31.2429
	-7.15032e-06	31.2453
	-7.14871e-06	31.2477
	-7.14711e-06	31.25
	-7.14551e-06	31.2524
	-7.14391e-06	31.2547
	-7.14231e-06	31.2571
	-7.14071e-06	31.2595
	-7.13911e-06	31.2618
	-7.13751e-06	31.2642
	-7.13591e-06	31.2665
	-7.13431e-06	31.2689
	-7.13271e-06	31.2713
	-7.13111e-06	31.2736
	-7.12951e-06	31.276
	-7.12791e-06	31.2784
	-7.12631e-06	31.2807
	-7.12471e-06	31.2831
	-7.12311e-06	31.2854
	-7.12151e-06	31.2878
	-7.11991e-06	31.2878
	-7.11831e-06	31.2901
	-7.11671e-06	31.2924
	-7.11511e-06	31.2948
	-7.11351e-06	31.2971
	-7.11191e-06	31.2994
	-7.11031e-06	31.3017
	-7.10871e-06	31.3041
	-7.10711e-06	31.3064
	-7.10551e-06	31.3087
	-7.10391e-06	31.311
	-7.10231e-06	31.3134
	-7.10071e-06	31.3157
	-7.09911e-06	31.318
	-7.09751e-06	31.3203
	-7.09591e-06	31.3227
	-7.09431e-06	31.325
	-7.09271e-06	31.3273
	-7.09111e-06	31.3296
	-7.08951e-06	31.332
	-7.08791e-06	31.3343
	-7.08631e-06	31.3366
	-7.08471e-06	31.3389
	-7.08311e-06	31.3413
	-7.08151e-06	31.3436
	-7.07991e-06	31.3459
	-7.07831e-06	31.3482
	-7.07671e-06	31.3506
	-7.07511e-06	31.3529
	-7.07351e-06	31.3552
	-7.07191e-06	31.3575
	-7.07031e-06	31.3599
	-7.06871e-06	31.3622
	-7.06711e-06	31.3645
	-7.06551e-06	31.3668
	-7.06391e-06	31.3692
	-7.06231e-06	31.3715
	-7.06071e-06	31.3738
	-7.05911e-06	31.3761
	-7.05751e-06	31.3785
	-7.05591e-06	31.3808
	-7.05431e-06	31.3831
	-7.05271e-06	31.3854
	-7.05111e-06	31.3878
	-7.0495e-06	31.3901
	-7.0479e-06	31.3924
	-7.0463e-06	31.3947
	-7.0447e-06	31.3971
	-7.0431e-06	31.3994
	-7.0415e-06	31.4017
	-7.0399e-06	31.404
	-7.0383e-06	31.4064
	-7.0367e-06	31.4087
	-7.0351e-06	31.411
	-7.0335e-06	31.4133
	-7.0319e-06	31.4157
	-7.0303e-06	31.418
	-7.0287e-06	31.4203
	-7.0271e-06	31.4226
	-7.0255e-06	31.425
	-7.0239e-06	31.4273
	-7.0223e-06	31.4296
	-7.0207e-06	31.4319
	-7.0191e-06	31.4343
	-7.0175e-06	31.4366
	-7.0159e-06	31.4389
	-7.0143e-06	31.4412
	-7.0127e-06	31.4436
	-7.0111e-06	31.4459
	-7.0095e-06	31.4482
	-7.0079e-06	31.4505
	-7.0063e-06	31.4529
	-7.0047e-06	31.4552
	-7.0031e-06	31.4575
	-7.0015e-06	31.4598
	-6.9999e-06	31.4622
	-6.9983e-06	31.4645
	-6.9967e-06	31.4668
	-6.9951e-06	31.4691
	-6.9935e-06	31.4715
	-6.9919e-06	31.4738
	-6.9903e-06	31.4761
	-6.9887e-06	31.4784
	-6.9871e-06	31.4808
	-6.9855e-06	31.4831
	-6.9839e-06	31.4854
	-6.9823e-06	31.4877
	-6.9807e-06	31.4901
	-6.9791e-06	31.4924
	-6.9775e-06	31.4947
	-6.9759e-06	31.497
	-6.9743e-06	31.4994
	-6.9727e-06	31.5017
	-6.9711e-06	31.504
	-6.9695e-06	31.5063
	-6.9679e-06	31.5087
	-6.9663e-06	31.511
	-6.9647e-06	31.5133
	-6.9631e-06	31.5156
	-6.9615e-06	31.518
	-6.9599e-06	31.518
	-6.9583e-06	31.5203
	-6.9567e-06	31.5226
	-6.9551e-06	31.5248
	-6.9535e-06	31.5271
	-6.9519e-06	31.5294
	-6.9503e-06	31.5317
	-6.94869e-06	31.534
	-6.94709e-06	31.5363
	-6.94549e-06	31.5386
	-6.94389e-06	31.5409
	-6.94229e-06	31.5432
	-6.94069e-06	31.5454
	-6.93909e-06	31.5477
	-6.93749e-06	31.55
	-6.93589e-06	31.5523
	-6.93429e-06	31.5546
	-6.93269e-06	31.5569
	-6.93109e-06	31.5592
	-6.92949e-06	31.5615
	-6.92789e-06	31.5638
	-6.92629e-06	31.566
	-6.92469e-06	31.5683
	-6.92309e-06	31.5706
	-6.92149e-06	31.5729
	-6.91989e-06	31.5752
	-6.91829e-06	31.5775
	-6.91669e-06	31.5798
	-6.91509e-06	31.5821
	-6.91349e-06	31.5844
	-6.91189e-06	31.5867
	-6.91029e-06	31.5889
	-6.90869e-06	31.5912
	-6.90709e-06	31.5935
	-6.90549e-06	31.5958
	-6.90389e-06	31.5981
	-6.90229e-06	31.6004
	-6.90069e-06	31.6027
	-6.89909e-06	31.605
	-6.89749e-06	31.6073
	-6.89589e-06	31.6095
	-6.89429e-06	31.6118
	-6.89269e-06	31.6141
	-6.89109e-06	31.6164
	-6.88949e-06	31.6187
	-6.88789e-06	31.621
	-6.88629e-06	31.6233
	-6.88469e-06	31.6256
	-6.88309e-06	31.6279
	-6.88149e-06	31.6301
	-6.87989e-06	31.6324
	-6.87829e-06	31.6347
	-6.87669e-06	31.637
	-6.87509e-06	31.6393
	-6.87349e-06	31.6416
	-6.87189e-06	31.6439
	-6.87029e-06	31.6462
	-6.86869e-06	31.6485
	-6.86709e-06	31.6507
	-6.86549e-06	31.653
	-6.86389e-06	31.6553
	-6.86229e-06	31.6576
	-6.86069e-06	31.6599
	-6.85909e-06	31.6622
	-6.85749e-06	31.6645
	-6.85589e-06	31.6668
	-6.85429e-06	31.6691
	-6.85269e-06	31.6713
	-6.85109e-06	31.6736
	-6.84948e-06	31.6759
	-6.84788e-06	31.6782
	-6.84628e-06	31.6805
	-6.84468e-06	31.6828
	-6.84308e-06	31.6851
	-6.84148e-06	31.6874
	-6.83988e-06	31.6897
	-6.83828e-06	31.692
	-6.83668e-06	31.6942
	-6.83508e-06	31.6965
	-6.83348e-06	31.6988
	-6.83188e-06	31.7011
	-6.83028e-06	31.7034
	-6.82868e-06	31.7057
	-6.82708e-06	31.708
	-6.82548e-06	31.7103
	-6.82388e-06	31.7126
	-6.82228e-06	31.7148
	-6.82068e-06	31.7171
	-6.81908e-06	31.7194
	-6.81748e-06	31.7217
	-6.81588e-06	31.724
	-6.81428e-06	31.7263
	-6.81268e-06	31.7286
	-6.81108e-06	31.7309
	-6.80948e-06	31.7332
	-6.80788e-06	31.7354
	-6.80628e-06	31.7377
	-6.80468e-06	31.74
	-6.80308e-06	31.7423
	-6.80148e-06	31.7446
	-6.79988e-06	31.7446
	-6.79828e-06	31.7469
	-6.79668e-06	31.7491
	-6.79508e-06	31.7513
	-6.79348e-06	31.7536
	-6.79188e-06	31.7558
	-6.79028e-06	31.7581
	-6.78868e-06	31.7603
	-6.78708e-06	31.7626
	-6.78548e-06	31.7648
	-6.78388e-06	31.7671
	-6.78228e-06	31.7693
	-6.78068e-06	31.7716
	-6.77908e-06	31.7738
	-6.77748e-06	31.7761
	-6.77588e-06	31.7783
	-6.77428e-06	31.7806
	-6.77268e-06	31.7828
	-6.77108e-06	31.7851
	-6.76948e-06	31.7873
	-6.76788e-06	31.7896
	-6.76628e-06	31.7918
	-6.76468e-06	31.7941
	-6.76308e-06	31.7963
	-6.76148e-06	31.7986
	-6.75988e-06	31.8008
	-6.75828e-06	31.8031
	-6.75668e-06	31.8053
	-6.75508e-06	31.8076
	-6.75348e-06	31.8098
	-6.75188e-06	31.8121
	-6.75028e-06	31.8143
	-6.74867e-06	31.8166
	-6.74707e-06	31.8188
	-6.74547e-06	31.8211
	-6.74387e-06	31.8233
	-6.74227e-06	31.8256
	-6.74067e-06	31.8278
	-6.73907e-06	31.83
	-6.73747e-06	31.8323
	-6.73587e-06	31.8345
	-6.73427e-06	31.8368
	-6.73267e-06	31.839
	-6.73107e-06	31.8413
	-6.72947e-06	31.8435
	-6.72787e-06	31.8458
	-6.72627e-06	31.848
	-6.72467e-06	31.8503
	-6.72307e-06	31.8525
	-6.72147e-06	31.8548
	-6.71987e-06	31.857
	-6.71827e-06	31.8593
	-6.71667e-06	31.8615
	-6.71507e-06	31.8638
	-6.71347e-06	31.866
	-6.71187e-06	31.8683
	-6.71027e-06	31.8705
	-6.70867e-06	31.8728
	-6.70707e-06	31.875
	-6.70547e-06	31.8773
	-6.70387e-06	31.8795
	-6.70227e-06	31.8818
	-6.70067e-06	31.884
	-6.69907e-06	31.8863
	-6.69747e-06	31.8885
	-6.69587e-06	31.8908
	-6.69427e-06	31.893
	-6.69267e-06	31.8953
	-6.69107e-06	31.8975
	-6.68947e-06	31.8998
	-6.68787e-06	31.902
	-6.68627e-06	31.9043
	-6.68467e-06	31.9065
	-6.68307e-06	31.9087
	-6.68147e-06	31.911
	-6.67987e-06	31.9132
	-6.67827e-06	31.9155
	-6.67667e-06	31.9177
	-6.67507e-06	31.92
	-6.67347e-06	31.9222
	-6.67187e-06	31.9245
	-6.67027e-06	31.9267
	-6.66867e-06	31.929
	-6.66707e-06	31.9312
	-6.66547e-06	31.9335
	-6.66387e-06	31.9357
	-6.66227e-06	31.938
	-6.66067e-06	31.9402
	-6.65907e-06	31.9425
	-6.65747e-06	31.9447
	-6.65587e-06	31.947
	-6.65427e-06	31.9492
	-6.65267e-06	31.9515
	-6.65107e-06	31.9537
	-6.64946e-06	31.956
	-6.64786e-06	31.9582
	-6.64626e-06	31.9605
	-6.64466e-06	31.9627
	-6.64306e-06	31.965
	-6.64146e-06	31.9672
	-6.63986e-06	31.9672
	-6.63826e-06	31.9694
	-6.63666e-06	31.9716
	-6.63506e-06	31.9738
	-6.63346e-06	31.976
	-6.63186e-06	31.9783
	-6.63026e-06	31.9805
	-6.62866e-06	31.9827
	-6.62706e-06	31.9849
	-6.62546e-06	31.9871
	-6.62386e-06	31.9893
	-6.62226e-06	31.9915
	-6.62066e-06	31.9937
	-6.61906e-06	31.9959
	-6.61746e-06	31.9981
	-6.61586e-06	32.0003
	-6.61426e-06	32.0025
	-6.61266e-06	32.0048
	-6.61106e-06	32.007
	-6.60946e-06	32.0092
	-6.60786e-06	32.0114
	-6.60626e-06	32.0136
	-6.60466e-06	32.0158
	-6.60306e-06	32.018
	-6.60146e-06	32.0202
	-6.59986e-06	32.0224
	-6.59826e-06	32.0246
	-6.59666e-06	32.0268
	-6.59506e-06	32.029
	-6.59346e-06	32.0313
	-6.59186e-06	32.0335
	-6.59026e-06	32.0357
	-6.58866e-06	32.0379
	-6.58706e-06	32.0401
	-6.58546e-06	32.0423
	-6.58386e-06	32.0445
	-6.58226e-06	32.0467
	-6.58066e-06	32.0489
	-6.57906e-06	32.0511
	-6.57746e-06	32.0533
	-6.57586e-06	32.0555
	-6.57426e-06	32.0578
	-6.57266e-06	32.06
	-6.57106e-06	32.0622
	-6.56946e-06	32.0644
	-6.56786e-06	32.0666
	-6.56626e-06	32.0688
	-6.56466e-06	32.071
	-6.56306e-06	32.0732
	-6.56146e-06	32.0754
	-6.55986e-06	32.0776
	-6.55826e-06	32.0798
	-6.55666e-06	32.0821
	-6.55506e-06	32.0843
	-6.55346e-06	32.0865
	-6.55186e-06	32.0887
	-6.55026e-06	32.0909
	-6.54865e-06	32.0931
	-6.54705e-06	32.0953
	-6.54545e-06	32.0975
	-6.54385e-06	32.0997
	-6.54225e-06	32.1019
	-6.54065e-06	32.1041
	-6.53905e-06	32.1063
	-6.53745e-06	32.1086
	-6.53585e-06	32.1108
	-6.53425e-06	32.113
	-6.53265e-06	32.1152
	-6.53105e-06	32.1174
	-6.52945e-06	32.1196
	-6.52785e-06	32.1218
	-6.52625e-06	32.124
	-6.52465e-06	32.1262
	-6.52305e-06	32.1284
	-6.52145e-06	32.1306
	-6.51985e-06	32.1328
	-6.51825e-06	32.1351
	-6.51665e-06	32.1373
	-6.51505e-06	32.1395
	-6.51345e-06	32.1417
	-6.51185e-06	32.1439
	-6.51025e-06	32.1461
	-6.50865e-06	32.1483
	-6.50705e-06	32.1505
	-6.50545e-06	32.1527
	-6.50385e-06	32.1549
	-6.50225e-06	32.1571
	-6.50065e-06	32.1593
	-6.49905e-06	32.1616
	-6.49745e-06	32.1638
	-6.49585e-06	32.166
	-6.49425e-06	32.1682
	-6.49265e-06	32.1704
	-6.49105e-06	32.1726
	-6.48945e-06	32.1748
	-6.48785e-06	32.177
	-6.48625e-06	32.1792
	-6.48465e-06	32.1814
	-6.48305e-06	32.1836
	-6.48145e-06	32.1858
	-6.47985e-06	32.1858
	-6.47825e-06	32.188
	-6.47665e-06	32.1902
	-6.47505e-06	32.1924
	-6.47345e-06	32.1945
	-6.47185e-06	32.1967
	-6.47025e-06	32.1989
	-6.46865e-06	32.201
	-6.46705e-06	32.2032
	-6.46545e-06	32.2054
	-6.46385e-06	32.2075
	-6.46225e-06	32.2097
	-6.46065e-06	32.2119
	-6.45905e-06	32.214
	-6.45745e-06	32.2162
	-6.45585e-06	32.2184
	-6.45425e-06	32.2205
	-6.45265e-06	32.2227
	-6.45105e-06	32.2249
	-6.44944e-06	32.227
	-6.44784e-06	32.2292
	-6.44624e-06	32.2314
	-6.44464e-06	32.2336
	-6.44304e-06	32.2357
	-6.44144e-06	32.2379
	-6.43984e-06	32.2401
	-6.43824e-06	32.2422
	-6.43664e-06	32.2444
	-6.43504e-06	32.2466
	-6.43344e-06	32.2487
	-6.43184e-06	32.2509
	-6.43024e-06	32.2531
	-6.42864e-06	32.2552
	-6.42704e-06	32.2574
	-6.42544e-06	32.2596
	-6.42384e-06	32.2617
	-6.42224e-06	32.2639
	-6.42064e-06	32.2661
	-6.41904e-06	32.2682
	-6.41744e-06	32.2704
	-6.41584e-06	32.2726
	-6.41424e-06	32.2748
	-6.41264e-06	32.2769
	-6.41104e-06	32.2791
	-6.40944e-06	32.2813
	-6.40784e-06	32.2834
	-6.40624e-06	32.2856
	-6.40464e-06	32.2878
	-6.40304e-06	32.2899
	-6.40144e-06	32.2921
	-6.39984e-06	32.2943
	-6.39824e-06	32.2964
	-6.39664e-06	32.2986
	-6.39504e-06	32.3008
	-6.39344e-06	32.3029
	-6.39184e-06	32.3051
	-6.39024e-06	32.3073
	-6.38864e-06	32.3094
	-6.38704e-06	32.3116
	-6.38544e-06	32.3138
	-6.38384e-06	32.316
	-6.38224e-06	32.3181
	-6.38064e-06	32.3203
	-6.37904e-06	32.3225
	-6.37744e-06	32.3246
	-6.37584e-06	32.3268
	-6.37424e-06	32.329
	-6.37264e-06	32.3311
	-6.37104e-06	32.3333
	-6.36944e-06	32.3355
	-6.36784e-06	32.3376
	-6.36624e-06	32.3398
	-6.36464e-06	32.342
	-6.36304e-06	32.3441
	-6.36144e-06	32.3463
	-6.35984e-06	32.3485
	-6.35824e-06	32.3506
	-6.35664e-06	32.3528
	-6.35504e-06	32.355
	-6.35344e-06	32.3572
	-6.35184e-06	32.3593
	-6.35024e-06	32.3615
	-6.34863e-06	32.3637
	-6.34703e-06	32.3658
	-6.34543e-06	32.368
	-6.34383e-06	32.3702
	-6.34223e-06	32.3723
	-6.34063e-06	32.3745
	-6.33903e-06	32.3767
	-6.33743e-06	32.3788
	-6.33583e-06	32.381
	-6.33423e-06	32.3832
	-6.33263e-06	32.3853
	-6.33103e-06	32.3875
	-6.32943e-06	32.3897
	-6.32783e-06	32.3918
	-6.32623e-06	32.394
	-6.32463e-06	32.3962
	-6.32303e-06	32.3984
	-6.32143e-06	32.4005
	-6.31983e-06	32.4005
	-6.31823e-06	32.4027
	-6.31663e-06	32.4048
	-6.31503e-06	32.4069
	-6.31343e-06	32.4091
	-6.31183e-06	32.4112
	-6.31023e-06	32.4134
	-6.30863e-06	32.4155
	-6.30703e-06	32.4176
	-6.30543e-06	32.4198
	-6.30383e-06	32.4219
	-6.30223e-06	32.4241
	-6.30063e-06	32.4262
	-6.29903e-06	32.4283
	-6.29743e-06	32.4305
	-6.29583e-06	32.4326
	-6.29423e-06	32.4347
	-6.29263e-06	32.4369
	-6.29103e-06	32.439
	-6.28943e-06	32.4412
	-6.28783e-06	32.4433
	-6.28623e-06	32.4454
	-6.28463e-06	32.4476
	-6.28303e-06	32.4497
	-6.28143e-06	32.4519
	-6.27983e-06	32.454
	-6.27823e-06	32.4561
	-6.27663e-06	32.4583
	-6.27503e-06	32.4604
	-6.27343e-06	32.4626
	-6.27183e-06	32.4647
	-6.27023e-06	32.4668
	-6.26863e-06	32.469
	-6.26703e-06	32.4711
	-6.26543e-06	32.4732
	-6.26383e-06	32.4754
	-6.26223e-06	32.4775
	-6.26063e-06	32.4797
	-6.25903e-06	32.4818
	-6.25743e-06	32.4839
	-6.25583e-06	32.4861
	-6.25423e-06	32.4882
	-6.25263e-06	32.4904
	-6.25103e-06	32.4925
	-6.24942e-06	32.4946
	-6.24782e-06	32.4968
	-6.24622e-06	32.4989
	-6.24462e-06	32.5011
	-6.24302e-06	32.5032
	-6.24142e-06	32.5053
	-6.23982e-06	32.5075
	-6.23822e-06	32.5096
	-6.23662e-06	32.5117
	-6.23502e-06	32.5139
	-6.23342e-06	32.516
	-6.23182e-06	32.5182
	-6.23022e-06	32.5203
	-6.22862e-06	32.5224
	-6.22702e-06	32.5246
	-6.22542e-06	32.5267
	-6.22382e-06	32.5289
	-6.22222e-06	32.531
	-6.22062e-06	32.5331
	-6.21902e-06	32.5353
	-6.21742e-06	32.5374
	-6.21582e-06	32.5396
	-6.21422e-06	32.5417
	-6.21262e-06	32.5438
	-6.21102e-06	32.546
	-6.20942e-06	32.5481
	-6.20782e-06	32.5502
	-6.20622e-06	32.5524
	-6.20462e-06	32.5545
	-6.20302e-06	32.5567
	-6.20142e-06	32.5588
	-6.19982e-06	32.5609
	-6.19822e-06	32.5631
	-6.19662e-06	32.5652
	-6.19502e-06	32.5674
	-6.19342e-06	32.5695
	-6.19182e-06	32.5716
	-6.19022e-06	32.5738
	-6.18862e-06	32.5759
	-6.18702e-06	32.5781
	-6.18542e-06	32.5802
	-6.18382e-06	32.5823
	-6.18222e-06	32.5845
	-6.18062e-06	32.5866
	-6.17902e-06	32.5887
	-6.17742e-06	32.5909
	-6.17582e-06	32.593
	-6.17422e-06	32.5952
	-6.17262e-06	32.5973
	-6.17102e-06	32.5994
	-6.16942e-06	32.6016
	-6.16782e-06	32.6037
	-6.16622e-06	32.6059
	-6.16462e-06	32.608
	-6.16302e-06	32.6101
	-6.16142e-06	32.6123
	-6.15982e-06	32.6123
	-6.15822e-06	32.6144
	-6.15662e-06	32.6166
	-6.15502e-06	32.6187
	-6.15342e-06	32.6209
	-6.15182e-06	32.623
	-6.15022e-06	32.6252
	-6.14861e-06	32.6273
	-6.14701e-06	32.6295
	-6.14541e-06	32.6316
	-6.14381e-06	32.6338
	-6.14221e-06	32.6359
	-6.14061e-06	32.6381
	-6.13901e-06	32.6402
	-6.13741e-06	32.6423
	-6.13581e-06	32.6445
	-6.13421e-06	32.6466
	-6.13261e-06	32.6488
	-6.13101e-06	32.6509
	-6.12941e-06	32.6531
	-6.12781e-06	32.6552
	-6.12621e-06	32.6574
	-6.12461e-06	32.6595
	-6.12301e-06	32.6617
	-6.12141e-06	32.6638
	-6.11981e-06	32.666
	-6.11821e-06	32.6681
	-6.11661e-06	32.6703
	-6.11501e-06	32.6724
	-6.11341e-06	32.6746
	-6.11181e-06	32.6767
	-6.11021e-06	32.6789
	-6.10861e-06	32.681
	-6.10701e-06	32.6832
	-6.10541e-06	32.6853
	-6.10381e-06	32.6875
	-6.10221e-06	32.6896
	-6.10061e-06	32.6918
	-6.09901e-06	32.6939
	-6.09741e-06	32.6961
	-6.09581e-06	32.6982
	-6.09421e-06	32.7004
	-6.09261e-06	32.7025
	-6.09101e-06	32.7046
	-6.08941e-06	32.7068
	-6.08781e-06	32.7089
	-6.08621e-06	32.7111
	-6.08461e-06	32.7132
	-6.08301e-06	32.7154
	-6.08141e-06	32.7175
	-6.07981e-06	32.7197
	-6.07821e-06	32.7218
	-6.07661e-06	32.724
	-6.07501e-06	32.7261
	-6.07341e-06	32.7283
	-6.07181e-06	32.7304
	-6.07021e-06	32.7326
	-6.06861e-06	32.7347
	-6.06701e-06	32.7369
	-6.06541e-06	32.739
	-6.06381e-06	32.7412
	-6.06221e-06	32.7433
	-6.06061e-06	32.7455
	-6.05901e-06	32.7476
	-6.05741e-06	32.7498
	-6.05581e-06	32.7519
	-6.05421e-06	32.7541
	-6.05261e-06	32.7562
	-6.05101e-06	32.7584
	-6.0494e-06	32.7605
	-6.0478e-06	32.7627
	-6.0462e-06	32.7648
	-6.0446e-06	32.7669
	-6.043e-06	32.7691
	-6.0414e-06	32.7712
	-6.0398e-06	32.7734
	-6.0382e-06	32.7755
	-6.0366e-06	32.7777
	-6.035e-06	32.7798
	-6.0334e-06	32.782
	-6.0318e-06	32.7841
	-6.0302e-06	32.7863
	-6.0286e-06	32.7884
	-6.027e-06	32.7906
	-6.0254e-06	32.7927
	-6.0238e-06	32.7949
	-6.0222e-06	32.797
	-6.0206e-06	32.7992
	-6.019e-06	32.8013
	-6.0174e-06	32.8035
	-6.0158e-06	32.8056
	-6.0142e-06	32.8078
	-6.0126e-06	32.8099
	-6.011e-06	32.8121
	-6.0094e-06	32.8142
	-6.0078e-06	32.8164
	-6.0062e-06	32.8185
	-6.0046e-06	32.8207
	-6.003e-06	32.8228
	-6.0014e-06	32.825
	-5.9998e-06	32.825
	-5.9982e-06	32.8271
	-5.9966e-06	32.8293
	-5.995e-06	32.8314
	-5.9934e-06	32.8336
	-5.9918e-06	32.8358
	-5.9902e-06	32.8379
	-5.9886e-06	32.8401
	-5.987e-06	32.8422
	-5.9854e-06	32.8444
	-5.9838e-06	32.8466
	-5.9822e-06	32.8487
	-5.9806e-06	32.8509
	-5.979e-06	32.853
	-5.9774e-06	32.8552
	-5.9758e-06	32.8574
	-5.9742e-06	32.8595
	-5.9726e-06	32.8617
	-5.971e-06	32.8639
	-5.9694e-06	32.866
	-5.9678e-06	32.8682
	-5.9662e-06	32.8703
	-5.9646e-06	32.8725
	-5.963e-06	32.8747
	-5.9614e-06	32.8768
	-5.9598e-06	32.879
	-5.9582e-06	32.8811
	-5.9566e-06	32.8833
	-5.955e-06	32.8855
	-5.9534e-06	32.8876
	-5.9518e-06	32.8898
	-5.9502e-06	32.8919
	-5.94859e-06	32.8941
	-5.94699e-06	32.8963
	-5.94539e-06	32.8984
	-5.94379e-06	32.9006
	-5.94219e-06	32.9027
	-5.94059e-06	32.9049
	-5.93899e-06	32.9071
	-5.93739e-06	32.9092
	-5.93579e-06	32.9114
	-5.93419e-06	32.9136
	-5.93259e-06	32.9157
	-5.93099e-06	32.9179
	-5.92939e-06	32.92
	-5.92779e-06	32.9222
	-5.92619e-06	32.9244
	-5.92459e-06	32.9265
	-5.92299e-06	32.9287
	-5.92139e-06	32.9308
	-5.91979e-06	32.933
	-5.91819e-06	32.9352
	-5.91659e-06	32.9373
	-5.91499e-06	32.9395
	-5.91339e-06	32.9416
	-5.91179e-06	32.9438
	-5.91019e-06	32.946
	-5.90859e-06	32.9481
	-5.90699e-06	32.9503
	-5.90539e-06	32.9525
	-5.90379e-06	32.9546
	-5.90219e-06	32.9568
	-5.90059e-06	32.9589
	-5.89899e-06	32.9611
	-5.89739e-06	32.9633
	-5.89579e-06	32.9654
	-5.89419e-06	32.9676
	-5.89259e-06	32.9697
	-5.89099e-06	32.9719
	-5.88939e-06	32.9741
	-5.88779e-06	32.9762
	-5.88619e-06	32.9784
	-5.88459e-06	32.9805
	-5.88299e-06	32.9827
	-5.88139e-06	32.9849
	-5.87979e-06	32.987
	-5.87819e-06	32.9892
	-5.87659e-06	32.9913
	-5.87499e-06	32.9935
	-5.87339e-06	32.9957
	-5.87179e-06	32.9978
	-5.87019e-06	33
	-5.86859e-06	33.0022
	-5.86699e-06	33.0043
	-5.86539e-06	33.0065
	-5.86379e-06	33.0086
	-5.86219e-06	33.0108
	-5.86059e-06	33.013
	-5.85899e-06	33.0151
	-5.85739e-06	33.0173
	-5.85579e-06	33.0194
	-5.85419e-06	33.0216
	-5.85259e-06	33.0238
	-5.85099e-06	33.0259
	-5.84938e-06	33.0281
	-5.84778e-06	33.0302
	-5.84618e-06	33.0324
	-5.84458e-06	33.0346
	-5.84298e-06	33.0367
	-5.84138e-06	33.0389
	-5.83978e-06	33.0389
	-5.83818e-06	33.0411
	-5.83658e-06	33.0432
	-5.83498e-06	33.0454
	-5.83338e-06	33.0476
	-5.83178e-06	33.0498
	-5.83018e-06	33.052
	-5.82858e-06	33.0541
	-5.82698e-06	33.0563
	-5.82538e-06	33.0585
	-5.82378e-06	33.0607
	-5.82218e-06	33.0628
	-5.82058e-06	33.065
	-5.81898e-06	33.0672
	-5.81738e-06	33.0694
	-5.81578e-06	33.0716
	-5.81418e-06	33.0737
	-5.81258e-06	33.0759
	-5.81098e-06	33.0781
	-5.80938e-06	33.0803
	-5.80778e-06	33.0825
	-5.80618e-06	33.0846
	-5.80458e-06	33.0868
	-5.80298e-06	33.089
	-5.80138e-06	33.0912
	-5.79978e-06	33.0933
	-5.79818e-06	33.0955
	-5.79658e-06	33.0977
	-5.79498e-06	33.0999
	-5.79338e-06	33.1021
	-5.79178e-06	33.1042
	-5.79018e-06	33.1064
	-5.78858e-06	33.1086
	-5.78698e-06	33.1108
	-5.78538e-06	33.1129
	-5.78378e-06	33.1151
	-5.78218e-06	33.1173
	-5.78058e-06	33.1195
	-5.77898e-06	33.1217
	-5.77738e-06	33.1238
	-5.77578e-06	33.126
	-5.77418e-06	33.1282
	-5.77258e-06	33.1304
	-5.77098e-06	33.1325
	-5.76938e-06	33.1347
	-5.76778e-06	33.1369
	-5.76618e-06	33.1391
	-5.76458e-06	33.1413
	-5.76298e-06	33.1434
	-5.76138e-06	33.1456
	-5.75978e-06	33.1478
	-5.75818e-06	33.15
	-5.75658e-06	33.1522
	-5.75498e-06	33.1543
	-5.75338e-06	33.1565
	-5.75178e-06	33.1587
	-5.75018e-06	33.1609
	-5.74857e-06	33.163
	-5.74697e-06	33.1652
	-5.74537e-06	33.1674
	-5.74377e-06	33.1696
	-5.74217e-06	33.1718
	-5.74057e-06	33.1739
	-5.73897e-06	33.1761
	-5.73737e-06	33.1783
	-5.73577e-06	33.1805
	-5.73417e-06	33.1826
	-5.73257e-06	33.1848
	-5.73097e-06	33.187
	-5.72937e-06	33.1892
	-5.72777e-06	33.1914
	-5.72617e-06	33.1935
	-5.72457e-06	33.1957
	-5.72297e-06	33.1979
	-5.72137e-06	33.2001
	-5.71977e-06	33.2022
	-5.71817e-06	33.2044
	-5.71657e-06	33.2066
	-5.71497e-06	33.2088
	-5.71337e-06	33.211
	-5.71177e-06	33.2131
	-5.71017e-06	33.2153
	-5.70857e-06	33.2175
	-5.70697e-06	33.2197
	-5.70537e-06	33.2219
	-5.70377e-06	33.224
	-5.70217e-06	33.2262
	-5.70057e-06	33.2284
	-5.69897e-06	33.2306
	-5.69737e-06	33.2327
	-5.69577e-06	33.2349
	-5.69417e-06	33.2371
	-5.69257e-06	33.2393
	-5.69097e-06	33.2415
	-5.68937e-06	33.2436
	-5.68777e-06	33.2458
	-5.68617e-06	33.248
	-5.68457e-06	33.2502
	-5.68297e-06	33.2523
	-5.68137e-06	33.2545
	-5.67977e-06	33.2545
	-5.67817e-06	33.2567
	-5.67657e-06	33.2589
	-5.67497e-06	33.2611
	-5.67337e-06	33.2633
	-5.67177e-06	33.2654
	-5.67017e-06	33.2676
	-5.66857e-06	33.2698
	-5.66697e-06	33.272
	-5.66537e-06	33.2742
	-5.66377e-06	33.2764
	-5.66217e-06	33.2785
	-5.66057e-06	33.2807
	-5.65897e-06	33.2829
	-5.65737e-06	33.2851
	-5.65577e-06	33.2873
	-5.65417e-06	33.2895
	-5.65257e-06	33.2917
	-5.65097e-06	33.2938
	-5.64936e-06	33.296
	-5.64776e-06	33.2982
	-5.64616e-06	33.3004
	-5.64456e-06	33.3026
	-5.64296e-06	33.3048
	-5.64136e-06	33.3069
	-5.63976e-06	33.3091
	-5.63816e-06	33.3113
	-5.63656e-06	33.3135
	-5.63496e-06	33.3157
	-5.63336e-06	33.3179
	-5.63176e-06	33.32
	-5.63016e-06	33.3222
	-5.62856e-06	33.3244
	-5.62696e-06	33.3266
	-5.62536e-06	33.3288
	-5.62376e-06	33.331
	-5.62216e-06	33.3332
	-5.62056e-06	33.3353
	-5.61896e-06	33.3375
	-5.61736e-06	33.3397
	-5.61576e-06	33.3419
	-5.61416e-06	33.3441
	-5.61256e-06	33.3463
	-5.61096e-06	33.3484
	-5.60936e-06	33.3506
	-5.60776e-06	33.3528
	-5.60616e-06	33.355
	-5.60456e-06	33.3572
	-5.60296e-06	33.3594
	-5.60136e-06	33.3615
	-5.59976e-06	33.3637
	-5.59816e-06	33.3659
	-5.59656e-06	33.3681
	-5.59496e-06	33.3703
	-5.59336e-06	33.3725
	-5.59176e-06	33.3746
	-5.59016e-06	33.3768
	-5.58856e-06	33.379
	-5.58696e-06	33.3812
	-5.58536e-06	33.3834
	-5.58376e-06	33.3856
	-5.58216e-06	33.3878
	-5.58056e-06	33.3899
	-5.57896e-06	33.3921
	-5.57736e-06	33.3943
	-5.57576e-06	33.3965
	-5.57416e-06	33.3987
	-5.57256e-06	33.4009
	-5.57096e-06	33.403
	-5.56936e-06	33.4052
	-5.56776e-06	33.4074
	-5.56616e-06	33.4096
	-5.56456e-06	33.4118
	-5.56296e-06	33.414
	-5.56136e-06	33.4161
	-5.55976e-06	33.4183
	-5.55816e-06	33.4205
	-5.55656e-06	33.4227
	-5.55496e-06	33.4249
	-5.55336e-06	33.4271
	-5.55176e-06	33.4293
	-5.55016e-06	33.4314
	-5.54855e-06	33.4336
	-5.54695e-06	33.4358
	-5.54535e-06	33.438
	-5.54375e-06	33.4402
	-5.54215e-06	33.4424
	-5.54055e-06	33.4445
	-5.53895e-06	33.4467
	-5.53735e-06	33.4489
	-5.53575e-06	33.4511
	-5.53415e-06	33.4533
	-5.53255e-06	33.4555
	-5.53095e-06	33.4576
	-5.52935e-06	33.4598
	-5.52775e-06	33.462
	-5.52615e-06	33.4642
	-5.52455e-06	33.4664
	-5.52295e-06	33.4686
	-5.52135e-06	33.4707
	-5.51975e-06	33.4707
	-5.51815e-06	33.4729
	-5.51655e-06	33.4751
	-5.51495e-06	33.4773
	-5.51335e-06	33.4795
	-5.51175e-06	33.4817
	-5.51015e-06	33.4839
	-5.50855e-06	33.4861
	-5.50695e-06	33.4883
	-5.50535e-06	33.4905
	-5.50375e-06	33.4927
	-5.50215e-06	33.4948
	-5.50055e-06	33.497
	-5.49895e-06	33.4992
	-5.49735e-06	33.5014
	-5.49575e-06	33.5036
	-5.49415e-06	33.5058
	-5.49255e-06	33.508
	-5.49095e-06	33.5102
	-5.48935e-06	33.5124
	-5.48775e-06	33.5146
	-5.48615e-06	33.5168
	-5.48455e-06	33.519
	-5.48295e-06	33.5211
	-5.48135e-06	33.5233
	-5.47975e-06	33.5255
	-5.47815e-06	33.5277
	-5.47655e-06	33.5299
	-5.47495e-06	33.5321
	-5.47335e-06	33.5343
	-5.47175e-06	33.5365
	-5.47015e-06	33.5387
	-5.46855e-06	33.5409
	-5.46695e-06	33.5431
	-5.46535e-06	33.5452
	-5.46375e-06	33.5474
	-5.46215e-06	33.5496
	-5.46055e-06	33.5518
	-5.45895e-06	33.554
	-5.45735e-06	33.5562
	-5.45575e-06	33.5584
	-5.45415e-06	33.5606
	-5.45255e-06	33.5628
	-5.45095e-06	33.565
	-5.44934e-06	33.5672
	-5.44774e-06	33.5693
	-5.44614e-06	33.5715
	-5.44454e-06	33.5737
	-5.44294e-06	33.5759
	-5.44134e-06	33.5781
	-5.43974e-06	33.5803
	-5.43814e-06	33.5825
	-5.43654e-06	33.5847
	-5.43494e-06	33.5869
	-5.43334e-06	33.5891
	-5.43174e-06	33.5913
	-5.43014e-06	33.5934
	-5.42854e-06	33.5956
	-5.42694e-06	33.5978
	-5.42534e-06	33.6
	-5.42374e-06	33.6022
	-5.42214e-06	33.6044
	-5.42054e-06	33.6066
	-5.41894e-06	33.6088
	-5.41734e-06	33.611
	-5.41574e-06	33.6132
	-5.41414e-06	33.6154
	-5.41254e-06	33.6175
	-5.41094e-06	33.6197
	-5.40934e-06	33.6219
	-5.40774e-06	33.6241
	-5.40614e-06	33.6263
	-5.40454e-06	33.6285
	-5.40294e-06	33.6307
	-5.40134e-06	33.6329
	-5.39974e-06	33.6351
	-5.39814e-06	33.6373
	-5.39654e-06	33.6395
	-5.39494e-06	33.6416
	-5.39334e-06	33.6438
	-5.39174e-06	33.646
	-5.39014e-06	33.6482
	-5.38854e-06	33.6504
	-5.38694e-06	33.6526
	-5.38534e-06	33.6548
	-5.38374e-06	33.657
	-5.38214e-06	33.6592
	-5.38054e-06	33.6614
	-5.37894e-06	33.6636
	-5.37734e-06	33.6657
	-5.37574e-06	33.6679
	-5.37414e-06	33.6701
	-5.37254e-06	33.6723
	-5.37094e-06	33.6745
	-5.36934e-06	33.6767
	-5.36774e-06	33.6789
	-5.36614e-06	33.6811
	-5.36454e-06	33.6833
	-5.36294e-06	33.6855
	-5.36134e-06	33.6877
	-5.35974e-06	33.6877
	-5.35814e-06	33.6898
	-5.35654e-06	33.692
	-5.35494e-06	33.6942
	-5.35334e-06	33.6964
	-5.35174e-06	33.6986
	-5.35014e-06	33.7008
	-5.34853e-06	33.703
	-5.34693e-06	33.7052
	-5.34533e-06	33.7074
	-5.34373e-06	33.7096
	-5.34213e-06	33.7118
	-5.34053e-06	33.714
	-5.33893e-06	33.7162
	-5.33733e-06	33.7183
	-5.33573e-06	33.7205
	-5.33413e-06	33.7227
	-5.33253e-06	33.7249
	-5.33093e-06	33.7271
	-5.32933e-06	33.7293
	-5.32773e-06	33.7315
	-5.32613e-06	33.7337
	-5.32453e-06	33.7359
	-5.32293e-06	33.7381
	-5.32133e-06	33.7403
	-5.31973e-06	33.7425
	-5.31813e-06	33.7447
	-5.31653e-06	33.7468
	-5.31493e-06	33.749
	-5.31333e-06	33.7512
	-5.31173e-06	33.7534
	-5.31013e-06	33.7556
	-5.30853e-06	33.7578
	-5.30693e-06	33.76
	-5.30533e-06	33.7622
	-5.30373e-06	33.7644
	-5.30213e-06	33.7666
	-5.30053e-06	33.7688
	-5.29893e-06	33.771
	-5.29733e-06	33.7731
	-5.29573e-06	33.7753
	-5.29413e-06	33.7775
	-5.29253e-06	33.7797
	-5.29093e-06	33.7819
	-5.28933e-06	33.7841
	-5.28773e-06	33.7863
	-5.28613e-06	33.7885
	-5.28453e-06	33.7907
	-5.28293e-06	33.7929
	-5.28133e-06	33.7951
	-5.27973e-06	33.7973
	-5.27813e-06	33.7995
	-5.27653e-06	33.8016
	-5.27493e-06	33.8038
	-5.27333e-06	33.806
	-5.27173e-06	33.8082
	-5.27013e-06	33.8104
	-5.26853e-06	33.8126
	-5.26693e-06	33.8148
	-5.26533e-06	33.817
	-5.26373e-06	33.8192
	-5.26213e-06	33.8214
	-5.26053e-06	33.8236
	-5.25893e-06	33.8258
	-5.25733e-06	33.828
	-5.25573e-06	33.8301
	-5.25413e-06	33.8323
	-5.25253e-06	33.8345
	-5.25093e-06	33.8367
	-5.24932e-06	33.8389
	-5.24772e-06	33.8411
	-5.24612e-06	33.8433
	-5.24452e-06	33.8455
	-5.24292e-06	33.8477
	-5.24132e-06	33.8499
	-5.23972e-06	33.8521
	-5.23812e-06	33.8543
	-5.23652e-06	33.8565
	-5.23492e-06	33.8586
	-5.23332e-06	33.8608
	-5.23172e-06	33.863
	-5.23012e-06	33.8652
	-5.22852e-06	33.8674
	-5.22692e-06	33.8696
	-5.22532e-06	33.8718
	-5.22372e-06	33.874
	-5.22212e-06	33.8762
	-5.22052e-06	33.8784
	-5.21892e-06	33.8806
	-5.21732e-06	33.8828
	-5.21572e-06	33.8849
	-5.21412e-06	33.8871
	-5.21252e-06	33.8893
	-5.21092e-06	33.8915
	-5.20932e-06	33.8937
	-5.20772e-06	33.8959
	-5.20612e-06	33.8981
	-5.20452e-06	33.9003
	-5.20292e-06	33.9025
	-5.20132e-06	33.9047
	-5.19972e-06	33.9047
	-5.19812e-06	33.907
	-5.19652e-06	33.9092
	-5.19492e-06	33.9115
	-5.19332e-06	33.9138
	-5.19172e-06	33.9161
	-5.19012e-06	33.9184
	-5.18852e-06	33.9207
	-5.18692e-06	33.9229
	-5.18532e-06	33.9252
	-5.18372e-06	33.9275
	-5.18212e-06	33.9298
	-5.18052e-06	33.9321
	-5.17892e-06	33.9344
	-5.17732e-06	33.9367
	-5.17572e-06	33.9389
	-5.17412e-06	33.9412
	-5.17252e-06	33.9435
	-5.17092e-06	33.9458
	-5.16932e-06	33.9481
	-5.16772e-06	33.9504
	-5.16612e-06	33.9526
	-5.16452e-06	33.9549
	-5.16292e-06	33.9572
	-5.16132e-06	33.9595
	-5.15972e-06	33.9618
	-5.15812e-06	33.9641
	-5.15652e-06	33.9663
	-5.15492e-06	33.9686
	-5.15332e-06	33.9709
	-5.15172e-06	33.9732
	-5.15012e-06	33.9755
	-5.14851e-06	33.9778
	-5.14691e-06	33.98
	-5.14531e-06	33.9823
	-5.14371e-06	33.9846
	-5.14211e-06	33.9869
	-5.14051e-06	33.9892
	-5.13891e-06	33.9915
	-5.13731e-06	33.9937
	-5.13571e-06	33.996
	-5.13411e-06	33.9983
	-5.13251e-06	34.0006
	-5.13091e-06	34.0029
	-5.12931e-06	34.0052
	-5.12771e-06	34.0075
	-5.12611e-06	34.0097
	-5.12451e-06	34.012
	-5.12291e-06	34.0143
	-5.12131e-06	34.0166
	-5.11971e-06	34.0189
	-5.11811e-06	34.0212
	-5.11651e-06	34.0234
	-5.11491e-06	34.0257
	-5.11331e-06	34.028
	-5.11171e-06	34.0303
	-5.11011e-06	34.0326
	-5.10851e-06	34.0349
	-5.10691e-06	34.0371
	-5.10531e-06	34.0394
	-5.10371e-06	34.0417
	-5.10211e-06	34.044
	-5.10051e-06	34.0463
	-5.09891e-06	34.0486
	-5.09731e-06	34.0508
	-5.09571e-06	34.0531
	-5.09411e-06	34.0554
	-5.09251e-06	34.0577
	-5.09091e-06	34.06
	-5.08931e-06	34.0623
	-5.08771e-06	34.0645
	-5.08611e-06	34.0668
	-5.08451e-06	34.0691
	-5.08291e-06	34.0714
	-5.08131e-06	34.0737
	-5.07971e-06	34.076
	-5.07811e-06	34.0782
	-5.07651e-06	34.0805
	-5.07491e-06	34.0828
	-5.07331e-06	34.0851
	-5.07171e-06	34.0874
	-5.07011e-06	34.0897
	-5.06851e-06	34.092
	-5.06691e-06	34.0942
	-5.06531e-06	34.0965
	-5.06371e-06	34.0988
	-5.06211e-06	34.1011
	-5.06051e-06	34.1034
	-5.05891e-06	34.1057
	-5.05731e-06	34.1079
	-5.05571e-06	34.1102
	-5.05411e-06	34.1125
	-5.05251e-06	34.1148
	-5.05091e-06	34.1171
	-5.0493e-06	34.1194
	-5.0477e-06	34.1216
	-5.0461e-06	34.1239
	-5.0445e-06	34.1262
	-5.0429e-06	34.1285
	-5.0413e-06	34.1308
	-5.0397e-06	34.1308
	-5.0381e-06	34.1331
	-5.0365e-06	34.1355
	-5.0349e-06	34.1379
	-5.0333e-06	34.1403
	-5.0317e-06	34.1426
	-5.0301e-06	34.145
	-5.0285e-06	34.1474
	-5.0269e-06	34.1498
	-5.0253e-06	34.1521
	-5.0237e-06	34.1545
	-5.0221e-06	34.1569
	-5.0205e-06	34.1593
	-5.0189e-06	34.1616
	-5.0173e-06	34.164
	-5.0157e-06	34.1664
	-5.0141e-06	34.1688
	-5.0125e-06	34.1711
	-5.0109e-06	34.1735
	-5.0093e-06	34.1759
	-5.0077e-06	34.1783
	-5.0061e-06	34.1806
	-5.0045e-06	34.183
	-5.0029e-06	34.1854
	-5.0013e-06	34.1878
	-4.9997e-06	34.1901
	-4.9981e-06	34.1925
	-4.9965e-06	34.1949
	-4.9949e-06	34.1973
	-4.9933e-06	34.1996
	-4.9917e-06	34.202
	-4.9901e-06	34.2044
	-4.9885e-06	34.2068
	-4.9869e-06	34.2091
	-4.9853e-06	34.2115
	-4.9837e-06	34.2139
	-4.9821e-06	34.2163
	-4.9805e-06	34.2186
	-4.9789e-06	34.221
	-4.9773e-06	34.2234
	-4.9757e-06	34.2258
	-4.9741e-06	34.2281
	-4.9725e-06	34.2305
	-4.9709e-06	34.2329
	-4.9693e-06	34.2353
	-4.9677e-06	34.2376
	-4.9661e-06	34.24
	-4.9645e-06	34.2424
	-4.9629e-06	34.2448
	-4.9613e-06	34.2471
	-4.9597e-06	34.2495
	-4.9581e-06	34.2519
	-4.9565e-06	34.2543
	-4.9549e-06	34.2566
	-4.9533e-06	34.259
	-4.9517e-06	34.2614
	-4.9501e-06	34.2638
	-4.94849e-06	34.2661
	-4.94689e-06	34.2685
	-4.94529e-06	34.2709
	-4.94369e-06	34.2733
	-4.94209e-06	34.2756
	-4.94049e-06	34.278
	-4.93889e-06	34.2804
	-4.93729e-06	34.2827
	-4.93569e-06	34.2851
	-4.93409e-06	34.2875
	-4.93249e-06	34.2899
	-4.93089e-06	34.2922
	-4.92929e-06	34.2946
	-4.92769e-06	34.297
	-4.92609e-06	34.2994
	-4.92449e-06	34.3017
	-4.92289e-06	34.3041
	-4.92129e-06	34.3065
	-4.91969e-06	34.3089
	-4.91809e-06	34.3112
	-4.91649e-06	34.3136
	-4.91489e-06	34.316
	-4.91329e-06	34.3184
	-4.91169e-06	34.3207
	-4.91009e-06	34.3231
	-4.90849e-06	34.3255
	-4.90689e-06	34.3279
	-4.90529e-06	34.3302
	-4.90369e-06	34.3326
	-4.90209e-06	34.335
	-4.90049e-06	34.3374
	-4.89889e-06	34.3397
	-4.89729e-06	34.3421
	-4.89569e-06	34.3445
	-4.89409e-06	34.3469
	-4.89249e-06	34.3492
	-4.89089e-06	34.3516
	-4.88929e-06	34.354
	-4.88769e-06	34.3564
	-4.88609e-06	34.3587
	-4.88449e-06	34.3611
	-4.88289e-06	34.3635
	-4.88129e-06	34.3659
	-4.87969e-06	34.3659
	-4.87809e-06	34.3683
	-4.87649e-06	34.3708
	-4.87489e-06	34.3733
	-4.87329e-06	34.3757
	-4.87169e-06	34.3782
	-4.87009e-06	34.3807
	-4.86849e-06	34.3831
	-4.86689e-06	34.3856
	-4.86529e-06	34.388
	-4.86369e-06	34.3905
	-4.86209e-06	34.393
	-4.86049e-06	34.3954
	-4.85889e-06	34.3979
	-4.85729e-06	34.4004
	-4.85569e-06	34.4028
	-4.85409e-06	34.4053
	-4.85249e-06	34.4078
	-4.85089e-06	34.4102
	-4.84928e-06	34.4127
	-4.84768e-06	34.4152
	-4.84608e-06	34.4176
	-4.84448e-06	34.4201
	-4.84288e-06	34.4226
	-4.84128e-06	34.425
	-4.83968e-06	34.4275
	-4.83808e-06	34.43
	-4.83648e-06	34.4324
	-4.83488e-06	34.4349
	-4.83328e-06	34.4374
	-4.83168e-06	34.4398
	-4.83008e-06	34.4423
	-4.82848e-06	34.4448
	-4.82688e-06	34.4472
	-4.82528e-06	34.4497
	-4.82368e-06	34.4521
	-4.82208e-06	34.4546
	-4.82048e-06	34.4571
	-4.81888e-06	34.4595
	-4.81728e-06	34.462
	-4.81568e-06	34.4645
	-4.81408e-06	34.4669
	-4.81248e-06	34.4694
	-4.81088e-06	34.4719
	-4.80928e-06	34.4743
	-4.80768e-06	34.4768
	-4.80608e-06	34.4793
	-4.80448e-06	34.4817
[truncated: 8,002 more rows]

## Sheet: error bars
	Figure 2h
	Average distance to centre	Sample standard deviation
	-5.59567e-06	7.42596e-07
	-4.21043e-06	8.01597e-07
	-1.762e-06	4.06204e-07
	1.762e-06	4.06204e-07
	4.21043e-06	8.01597e-07
	5.59567e-06	7.42596e-07
