# Supplementary material for: Correlating fluorescence microscopy, optical and magnetic tweezers to study single chiral biopolymers such as DNA
Source: Nat Commun. 2024 Mar 29;15:2748. doi: 10.1038/s41467-024-47126-6 (PMC10980717; doi:10.1038/s41467-024-47126-6)
Supplement: Supplementary file 21 — Source Data [file 41467_2024_47126_MOESM21_ESM.zip › source data_final/figure 3/figure 3a/contour lengths in microns.dat]

5.463
5.146
5.202
5.531
5.253
4.222
4.305
5.069
4.254
4.335
4.171
4.255
4.251
4.283
4.152
4.555
4.675
3.704
3.698
4.045
4.076
3.781
4.512
4.682
4.12
4.507
4.99
