# Supplementary material for: Correlating fluorescence microscopy, optical and magnetic tweezers to study single chiral biopolymers such as DNA
Source: Nat Commun. 2024 Mar 29;15:2748. doi: 10.1038/s41467-024-47126-6 (PMC10980717; doi:10.1038/s41467-024-47126-6)
Supplement: Supplementary file 21 — Source Data [file 41467_2024_47126_MOESM21_ESM.zip › source data_final/figure 3/figure 3a/fig3a Force extension data.txt]

Fractional Extension	Force (N)
0.6640457051991083	1.2522264311103214e-13
0.6636605983822027	1.3419896006176312e-13
0.6637969779571258	1.076004643634536e-13
0.6644241755121343	1.1640101405377065e-13
0.6651914500522214	9.851688643591176e-14
0.6651957122407325	9.841754060950616e-14
0.6645839932983727	8.925620547734656e-14
0.6659699372304682	8.037140744862042e-14
0.6678555734211951	3.6419788420587046e-14
0.6660904717058229	5.414223950457753e-14
0.665466003951699	4.5278061862537415e-14
0.6668508099115905	3.6419788420587046e-14
0.6679915051440751	9.831731545241432e-15
0.6666058283961532	1.8710301873701626e-14
0.66912823196653	-1.666382708116472e-14
0.671020743966317	-6.077571188146345e-14
0.6688805863259675	-3.431121648910157e-14
0.6685004545659512	-2.5450861358637487e-14
0.6716499550038094	-5.2022093733658663e-14
0.6714031085213561	-6.968811043191112e-14
0.6708900510807474	-3.430976518980789e-14
0.6687447968497081	-7.726475189320083e-15
0.6697531662393416	-7.810523356232341e-15
0.6687493008850944	-7.831458137973015e-15
0.6691285415199247	-1.6671042350442908e-14
0.6685023331165091	-2.549464782118746e-14
0.6691279231416912	-1.665662879353958e-14
0.6676036241779552	1.8872710147036703e-14
0.6677436392201326	-7.810523356232341e-15
0.667614924597498	1.8609312712766167e-14
0.6672306895651996	2.756530954813264e-14
0.6669881953339858	9.797847783578485e-15
0.6664565389297034	4.560970961266897e-14
0.6664565389297034	4.560970961266897e-14
0.6646866136804142	6.344459072220129e-14
0.6656913771900187	6.344459072220129e-14
0.6650627084938889	5.467833133369514e-14
0.6645300058682143	9.051457916273429e-14
0.6618527113536737	1.5291867869561837e-13
0.6636307682311134	1.3489426037614532e-13
0.6659440609874272	8.097454753555819e-14
0.6628934751552238	1.5207956077654624e-13
0.6622730078002521	1.431221392625644e-13
0.6626504284871232	1.3432497556564835e-13
0.6625132053873632	1.609431326824505e-13
0.6626477264802259	1.3438795567726424e-13
0.66404315113191	1.2528217494915623e-13
0.6626558348725982	1.3419896006176312e-13
0.6619036222924953	1.517320138456061e-13
0.6607569453456543	1.784594963597981e-13
0.6597725441850018	1.7798487765654345e-13
0.6597826864205186	1.7774847591917874e-13
0.662685431947192	1.3350909244398732e-13
0.662826225711532	1.068077079845595e-13
0.6638264765221226	1.0691289287061202e-13
0.6647086617695387	6.293067970465643e-14
0.6647117929595865	6.28576959166054e-14
0.6639438090058655	8.075835900292988e-14
0.6619065923063432	1.5166278685590744e-13
0.664438653209819	1.160635585805605e-13
0.6616726172719819	1.336967541812643e-13
0.6623013394426482	1.4246176715093484e-13
0.6638151621913965	1.0717661455567214e-13
0.664574074121445	8.948740802190084e-14
0.6620514867517433	1.2486582108944341e-13
0.662672006214062	1.338220280519309e-13
0.6615333862437728	1.6036171338357848e-13
0.6639161193255522	1.5166278685590744e-13
0.662685431947192	1.3350909244398732e-13
0.6632976210119103	1.4265946966236612e-13
0.6628874972989367	1.522188964890375e-13
0.6634242450231345	1.1628836290642042e-13
0.6653295687014171	7.187785527785856e-14
0.6637924150964876	1.0770681844884617e-13
0.6636497776126168	1.344511775068718e-13
0.664574074121445	8.948740802190084e-14
0.6634194120025299	1.1640101405377065e-13
0.6634169890743398	1.1645748921969482e-13
0.6628194506815395	1.069656247336139e-13
0.6640097201789352	1.2606140506582585e-13
0.6649559656742031	8.058603451231824e-14
0.6648017414667302	1.076004643634536e-13
0.6641738621701309	9.881580514385247e-14
0.6664630196720583	4.5458652308821663e-14
0.6651635951658275	9.916614601253459e-14
0.6663137218580867	7.235825461718328e-14
0.6633755914967062	1.1742241053896896e-13
0.6637556679227173	1.0856334516903064e-13
0.6645178620436686	9.079763522232832e-14
0.6629972009121693	1.2624218123341935e-13
0.6641652809427397	9.901582190156172e-14
0.665298584360071	7.260005819980924e-14
0.6659141585321494	8.16715331623919e-14
0.6652933827129622	7.272130153039918e-14
0.667301169692794	7.276185948541465e-14
0.6652951160938803	7.268089877502406e-14
0.6678312687616001	3.698629703151202e-14
0.667838252029512	3.682352653933804e-14
0.6672154803743436	2.791981513384316e-14
0.6658391401426489	3.65807639474626e-14
0.6653227188671536	7.203751561289042e-14
0.665711855531255	6.29672683963087e-14
0.6663223343712329	7.215750863100592e-14
0.6649504199896611	8.071529688829379e-14
0.6649411575210797	8.093119245306415e-14
0.6640482652833363	1.251629710241145e-13
0.6649392974778228	8.097454753555819e-14
0.6622758459898122	1.4305598491800434e-13
0.6603865294821608	1.8709338713590457e-13
0.659367608757769	1.874233725879681e-13
0.660208165014032	2.1467049368194202e-13
0.6603652779626116	1.8758873119834212e-13
0.660598002512254	2.055839109737016e-13
0.6584615745117434	2.3196147352604225e-13
0.6602280548628516	2.142068883151443e-13
0.659360514453007	1.8758873119834212e-13
0.6578259135666382	2.2335819396610988e-13
0.6582462651455625	2.1356036947294012e-13
0.6578669768795119	2.2240106390447624e-13
0.6593923619545172	1.8684640918508516e-13
0.6609196305040913	1.512478532311415e-13
0.6604147189792321	1.8643632823877196e-13
0.6611660405888797	1.6892404176635807e-13
0.6587612772430901	1.7806395710479086e-13
0.6606476695415224	2.044262399662199e-13
0.6602912308464441	2.1273434192669673e-13
0.661299924263403	2.1264274112284227e-13
0.6623995947396056	1.8701091560733628e-13
0.6625906759827069	1.5913739830528712e-13
0.6639279958707468	1.5138596071503553e-13
0.6654602229863779	1.1567182731973144e-13
0.6660883194281076	1.2445142518127916e-13
0.6627664723648633	1.784594963597981e-13
0.6667022340064797	1.33634089747104e-13
0.6659138666351015	1.5200986261958987e-13
0.6663008556255654	1.4298967475909157e-13
0.6668226497119792	1.073351834395292e-13
0.6678191427184869	1.076004643634536e-13
0.6697245920408696	6.318702814153557e-14
0.6697198646793578	6.329721651890954e-14
0.6701054760210646	5.4309139780176514e-14
0.6689651752161598	8.088800308424529e-14
0.6714912436218927	4.542845179384449e-14
0.6711159682309159	5.417561155664619e-14
0.6721221634863931	5.414223950457753e-14
0.673504643961881	4.533816994621096e-14
0.6728790541604489	3.6500145703258284e-14
0.6757798951396914	-7.694845357578028e-15
0.676921492882071	-3.4303938513027145e-14
0.6771657240618423	-1.6576962660674944e-14
0.6761600241960595	-1.6555137469674422e-14
0.6758918444510045	3.6607620947389945e-14
0.673737337347135	6.333407612114608e-14
0.6729637426666912	8.136551762836075e-14
0.6751252218132393	5.4476553607370353e-14
0.672980516277602	8.097454753555819e-14
0.6736012257372889	8.999883264496662e-14
0.6740764753213155	1.2576075620486965e-13
0.6753628148904108	7.235825461718328e-14
0.6732057672997004	9.921643181695097e-14
0.6743476773923953	7.260005819980924e-14
0.6738302519133552	1.080802164862167e-13
0.6762070998523451	9.951846464537732e-14
0.6781221602077003	5.4881008296059116e-14
0.6785042656799601	4.5974648613382395e-14
0.679647632527352	1.932432002243369e-14
0.6763310689766899	7.320923969741649e-14
0.6767100497147788	6.437571332506731e-14
0.6761722611312708	1.0033050792478024e-13
0.6781031844170148	5.532330820898493e-14
0.6794923695072532	4.6435469912809297e-14
0.6792541773250335	2.849522650055129e-14
0.6806465945568798	1.9532051372544753e-14
0.6788675666835252	3.750659556066513e-14
0.681268889174509	2.844688187528997e-14
0.6797209904309206	6.452629963717571e-14
0.6820402431891743	1.0467667244685108e-14
0.6811191208055802	5.5357452180714965e-14
0.6820506550622857	1.0224980621141574e-14
0.6793502191602149	7.31684744727765e-14
0.6815216669317141	4.5974648613382395e-14
0.6793711373971703	7.268089877502406e-14
0.6815124671423566	4.6189083210559355e-14
0.6805247492326761	4.579177342320341e-14
0.6799788745580244	8.193504382706475e-14
0.6807514807872016	6.39266417766196e-14
0.6807450778136149	6.407588639608061e-14
0.6792027756215748	1.0002485614114821e-13
0.6806054412337255	9.075029845734649e-14
0.6799732058806198	8.206717299965176e-14
0.6792180037811203	9.96699084210476e-14
0.6782067217196783	9.982184701258599e-14
0.6782896983997675	1.447271192807667e-13
0.6786649594034574	1.3598029486608393e-13
0.6768697225017799	1.544051562211241e-13
0.67825772065027	1.4547247719773806e-13
0.6750736955558567	1.7284843243469802e-13
0.6790857501218992	1.7308408735849112e-13
0.6786233617198566	1.3694988038372836e-13
0.6788454354111272	1.5519331720452308e-13
0.6788361708975542	1.5540926043527022e-13
0.6778375892329814	1.5526517002214405e-13
0.6762847124891246	1.9146061821047097e-13
0.6784814456053117	1.6367742530234455e-13
0.6780812519572372	1.730053958006337e-13
0.6761646135682173	2.1767963397180123e-13
0.6769444719441853	1.9950219422763055e-13
0.67848465401599	1.6360264160625612e-13
0.678101424081222	1.725352109830507e-13
0.6792712347268097	1.4526851336521082e-13
0.6796420401944452	1.366255414456121e-13
0.6818119873085126	1.0953920060072619e-13
0.6804363624753994	1.1811096771730748e-13
0.680672077143361	1.3610895862261203e-13
0.6806499144269901	1.366255414456121e-13
0.681411930119364	1.1886399042675692e-13
0.6817955567062541	1.0992217562762466e-13
0.6823416387057565	7.37015660354601e-14
0.6804040558868192	1.1886399042675692e-13
0.6819503497580569	8.282198006004609e-14
0.6843507376241181	7.378405121251086e-14
0.6825710530367524	9.18464092399644e-14
0.6837334280617953	6.475302583990819e-14
0.6819484351377969	8.286660725837036e-14
0.6837301759541408	6.482882805317187e-14
0.6835047868315492	4.659016270674809e-14
0.6849023691870332	3.750659556066513e-14
0.6845033228897597	4.6807822869816455e-14
0.6841438445131864	5.5186775678244364e-14
0.6802469392341182	1.4601834597596564e-13
0.6843823972221991	7.304610897303083e-14
0.6840104667931988	8.17153022144121e-14
0.6829906071323738	8.206717299965176e-14
0.6828609305673163	1.0850943064033536e-13
0.6839820845173139	8.237685452390459e-14
0.684904733611764	3.745148403093666e-14
0.6839915825253887	8.215546885339111e-14
0.6829792257996856	8.2332456409462e-14
0.6845259138420295	4.6281258449527326e-14
0.6851427504301301	5.532330820898493e-14
0.6841306425669955	5.549449511652458e-14
0.6833671277900837	7.329098776029772e-14
0.6823574952785688	7.333197085545264e-14
0.6865248465668097	4.6528197066331105e-14
0.6833671277900837	7.329098776029772e-14
0.6855240612878235	4.6435469912809297e-14
0.6853871607318035	7.304610897303083e-14
0.683382866389305	7.292414238449693e-14
0.6837768614852117	6.374065171998589e-14
0.6816162757743482	9.060879096840005e-14
0.6840029299554671	8.189097566737706e-14
0.6800458336380074	1.2721366460280653e-13
0.6805165215921315	1.631544202888953e-13
0.6795340890876652	1.6263391488318782e-13
0.6794003104117516	1.89171787157514e-13
0.6786653824120883	2.063019608427086e-13
0.6776683375794484	2.0612204896408581e-13
0.679464681940556	1.8767137423365865e-13
0.6786961885769052	2.055839109737016e-13
0.6790694777287087	1.9688304774883572e-13
0.6794361784649869	1.8833575154320853e-13
0.6803254252038821	1.4418894459988096e-13
0.6791460409549198	1.716787899120203e-13
0.6795404465782625	1.6248573041044493e-13
0.6803725580115975	1.8992968885938604e-13
0.6795277221105956	1.627823204727166e-13
0.6801508044645271	1.716787899120203e-13
0.6799023950930358	1.5404920203487001e-13
0.6823205332149701	1.4452503209912054e-13
0.6803081213079816	1.4459227491569944e-13
0.6814565736949669	1.1782340930267915e-13
0.680685865969619	1.3578755980691505e-13
0.681698871333161	1.355954533836285e-13
0.6795340890876652	1.6263391488318782e-13
0.6799388259357758	1.5320004856144168e-13
0.6782421858987131	2.161660968946814e-13
0.6776335070677091	2.0693390089503804e-13
0.6782462123903993	2.1607224484120558e-13
0.6768625260185731	2.2490442220561987e-13
0.6754315464424132	2.347664332142874e-13
0.675660471217885	2.529226872932735e-13
0.6768499932861726	2.2519654317919473e-13
0.6760146685962378	2.446668273820912e-13
0.6774528632937745	2.345641349643176e-13
0.6786071190380011	2.076600009746085e-13
0.6791493718611158	1.716011510117573e-13
0.6795657820987004	1.6189519383311287e-13
0.680299435845482	1.4479472125223792e-13
0.6810772094513489	1.2666587466813644e-13
0.6829924961502567	8.20231425579713e-14
0.6822004883296218	1.0048376935912879e-13
0.6837512303377219	6.433807896245347e-14
0.6841409179011756	5.5254991030058455e-14
0.6847592144734306	6.426301054144187e-14
0.6841335845087458	5.542592244929868e-14
0.6837592704208264	6.415067554322532e-14
0.6852962272797563	2.832629825432377e-14
0.6866764958998209	1.9573784042374906e-14
0.6864495574020805	1.4437392542215321e-15
0.6872170389656753	-1.6445213800481444e-14
0.6881223745634311	-6.103953692367136e-14
0.6887491553072334	-5.2156765202570535e-14
0.6901385755668727	-6.112259170564422e-14
0.6901377818030163	-6.110409014803103e-14
0.6899010891438043	-7.900677867783582e-14
0.690524231425681	-7.011170607755707e-14
0.6875994257090768	-2.535812953152565e-14
0.6893719126228949	-4.3252719562578213e-14
0.6888925333896058	-7.899089333355227e-14
0.6914376957402003	-1.1482299182270602e-13
0.6910565358752782	-1.0593867296299314e-13
0.6921994988348525	-1.3257958747736975e-13
0.6914351862796337	-1.1476449970459477e-13
0.6895146118004827	-6.999851661743778e-14
0.6900375583898325	-1.056798712154084e-13
0.6916677276675626	-9.67650506783498e-14
0.6868320363803353	-7.471326346004399e-15
0.6856877505784037	1.9200421827379e-14
0.6874543209116877	1.4437392542215321e-15
0.6872151380081305	-1.6400905061496453e-14
0.6868297318949881	-7.41761192190896e-15
0.6882186294868742	-1.6371255749402978e-14
0.690524231425681	-7.011170607755707e-14
0.6902888288001737	-8.804446354123443e-14
0.6916793530806103	-9.703602326989704e-14
0.6901401666492116	-6.11596776743693e-14
0.6886031402050459	-2.533367844811405e-14
0.6882131812488055	-1.6244264718393388e-14
0.6882205361133096	-1.6415696622530473e-14
0.6852827388744424	2.864069466576755e-14
0.6862958174454747	2.844688187528997e-14
0.6850522872898464	1.05200284341553e-14
0.686671108485003	1.969935736600348e-14
0.6849059163245849	3.742391660113221e-14
0.6834994579102808	4.671437262517008e-14
0.684273823369021	2.866496532253443e-14
0.6837447746359887	6.448855260340595e-14
0.6831168712319843	5.5631948567114283e-14
0.6859094971213713	3.745148403093666e-14
0.6831153919114383	5.566642952021545e-14
0.6841217902839994	5.5700829812307903e-14
0.6837399176699376	6.46017618865977e-14
0.6829811232943362	8.228822838583803e-14
0.684384140947181	7.300546511157266e-14
0.6869189788999897	3.734150758734042e-14
0.6850560277769303	1.0432842759578282e-14
0.6865314733685555	4.637373531642465e-14
0.6852900188722231	2.847100780328797e-14
0.6888397199278364	-7.428357523749305e-15
0.6866818591977832	1.9448772849903365e-14
0.6872157726037023	-1.6415696622530473e-14
0.6868288074067243	-7.396063355877534e-15
0.6875985521277792	-2.533776753774667e-14
0.686826954282425	-7.352869544893378e-15
0.6883677080298417	-4.326574714848069e-14
0.6865899764639065	-2.5321418125995497e-14
0.6895232659978546	-7.020023420631134e-14
0.6891385995972925	-6.123418276248952e-14
0.6891365989550234	-6.118755050794514e-14
0.6873596100494176	-4.3260531889248734e-14
0.6891365989550234	-6.118755050794514e-14
0.6887511883345914	-5.220415230955901e-14
0.6891338120572655	-6.112259170564422e-14
0.6883665926204554	-4.3239748470342356e-14
0.6864501581730307	1.4297360991807894e-15
0.6856859813633007	1.9241659828943164e-14
0.6855490661127329	4.585264139918371e-14
0.6849374685271513	3.6688477605254434e-14
0.6845521251810738	4.567030772979298e-14
0.6827816890221223	6.344459072220129e-14
0.6838006133441569	6.318702814153557e-14
0.6845637921427474	4.539836669619429e-14
0.6826483118635196	9.004561090074829e-14
0.6826782172975274	8.934855584376444e-14
0.6826623105690194	8.971932008492886e-14
0.6831358497128744	1.2552111168256286e-13
0.6793972925923587	1.4233027569808255e-13
0.6790058194142718	1.5145498388282287e-13
0.6831588680096782	1.2498458644149564e-13
0.6839341896059827	1.0691289287061202e-13
0.6831229892717959	1.2582087110041325e-13
0.6869596728465898	3.639298695196353e-14
0.6866472459712836	9.051457916273429e-14
0.6866553118434836	9.032657463470897e-14
0.6872925462847616	9.896568486313481e-14
0.6852540309512895	9.956885637669054e-14
0.6864075926873451	7.268089877502406e-14
0.6867767695941853	6.407588639608061e-14
0.6870191038825032	8.184707621234785e-14
0.6870285173437719	8.162766121307591e-14
0.6858613382915748	1.0883301996252181e-13
0.6868853995465184	1.0845572245138544e-13
0.687270997642719	9.946795444741597e-14
0.6866512818995603	9.042050715514811e-14
0.6889484043172519	3.6877702949521295e-14
0.6891925863391077	5.467833133369514e-14
0.6880495048914129	8.132200764525539e-14
0.6898244187369468	6.33708491314671e-14
0.6881679072678145	1.2540155503837161e-13
0.6894508837453491	7.207744254809644e-14
0.6904487720977658	7.223769312616848e-14
0.6924527845729348	7.243873638690187e-14
0.6904366888384469	7.2519337492571e-14
0.6906875284708102	9.00922792888722e-14
0.6901754157259896	1.2552111168256286e-13
0.6933328129385647	9.876581621222425e-14
0.690433567471374	1.429236180537419e-13
0.6931999572480947	1.2528217494915623e-13
0.6919513029881604	1.0754726414880295e-13
0.6905545735136679	1.1668345852470613e-13
0.6912031975323979	1.2498458644149564e-13
0.6916051366438587	1.1561593156190178e-13
0.6923810701810261	9.752997448048381e-14
0.6947514920593624	8.911800538722134e-14
0.6926099001534632	1.1561593156190178e-13
0.6918662687893646	1.329489688534492e-13
0.6908481763220133	1.3325964875862142e-13
0.6907242564536179	1.5956772561728618e-13
0.6894739349389276	1.4187167626127309e-13
0.6903486862243552	1.683217576601645e-13
0.6910930243296586	1.509722471908425e-13
0.6902089271918284	1.9499902392612266e-13
0.6905973221337983	1.8594606524521366e-13
0.6934985931216359	1.4174105126795237e-13
0.6931084504248551	1.5083474774015725e-13
0.6937601198410409	1.5913739830528712e-13
0.6930287387431556	1.7618489852650743e-13
0.6925006553843057	2.1191347751860234e-13
0.6930254131074289	1.762624145792883e-13
0.6915114668598259	2.1155044576515167e-13
0.6917333649435286	2.297979757599579e-13
0.6953916922692713	1.6794700658200742e-13
0.6924772071619062	2.1246002374149473e-13
0.6951650611068569	1.4980979822480591e-13
0.6922433831112806	1.944904718409358e-13
0.6936252108565947	1.8570161653661736e-13
0.6932734746202297	1.9390011057013914e-13
0.6920955263702684	2.2135648469556593e-13
0.6922470045450987	1.9440606113632016e-13
0.6924889381275804	2.121865908615568e-13
0.6932734746202297	1.9390011057013914e-13
0.6921399934355759	2.2032001778678246e-13
0.6911191038102324	2.206958956463204e-13
0.6903384211734319	2.388925477912022e-13
0.6913258277990658	2.3929711318704297e-13
0.6905497876595544	2.5738555502433713e-13
0.6923305913086703	2.3929711318704297e-13
0.6937219348191034	2.3028645831956196e-13
0.6929109952467353	2.491883585454689e-13
0.6918745155395832	2.4992762004165804e-13
0.6936415593628679	2.3215990105949233e-13
0.6944197270796009	2.1402186828627767e-13
0.6923088165589711	2.398046530337624e-13
0.6931853483858981	2.6621323242816806e-13
0.6924216502383216	2.8401399919312586e-13
0.6907762223787299	2.755273422066794e-13
0.6927808085288556	2.756425071556191e-13
0.6919242778456638	2.487677282610681e-13
0.69407657896482	2.2202018486781335e-13
0.6940438493448087	2.2278306786547227e-13
0.6949191061483987	2.492938730500254e-13
0.6932829765855337	2.4051797866582553e-13
0.6935221933029364	2.5836183482665543e-13
0.6918055900440413	2.7495385274808217e-13
0.6928152726340517	2.7483919566362445e-13
0.6939472976372184	2.4845323006004497e-13
0.6943401183278793	2.3929711318704297e-13
0.6933483705589826	2.389937339457203e-13
0.6931853483858981	2.6621323242816806e-13
0.6935687069784617	2.572776642128656e-13
0.6946887626159998	2.31170688268428e-13
0.693151815091144	2.6699484799273505e-13
0.6924115226754214	2.8425005893172304e-13
0.6916627383082731	3.017032057268971e-13
0.69319489549649	2.6599070224465593e-13
0.6924064611318883	2.8436803663821564e-13
0.6942502953519872	2.648829445105076e-13
0.6930286513493092	2.9335780729561766e-13
0.692854434832965	2.73926377986813e-13
0.6916413487611144	3.0220176702547784e-13
0.6909951213898488	2.938447765107921e-13
0.6947014401338664	2.308751925422444e-13
0.692883826000341	2.4982163678475446e-13
0.6946718243084037	2.3156549721731153e-13
0.6938704096107357	2.502453855481547e-13
0.6934753347820067	2.594540433185387e-13
0.6942921158960489	2.404159846886663e-13
0.69481998908505	2.0469230447040854e-13
0.6949145899474588	2.493991395612111e-13
0.6964363354660087	2.1392931796050459e-13
0.6954205292750916	2.1411420113905197e-13
0.6958018352016032	2.0522647778202646e-13
0.6943879051936713	2.1476359323513547e-13
0.6950115537831153	2.2364686449348894e-13
0.6964284035076365	2.1411420113905197e-13
0.695794173475083	2.054050622230614e-13
0.6950321754371077	2.231662017418595e-13
0.6956414104933061	2.324579396150484e-13
0.6948964637424905	2.4982163678475446e-13
0.6952912217372229	2.4062036398458715e-13
0.69174636895763	2.763342158537423e-13
0.6948964637424905	2.4982163678475446e-13
0.6910055752087947	2.9360111218680805e-13
0.6924064611318883	2.8436803663821564e-13
0.6931614115852969	2.667711667454807e-13
0.6931614115852969	2.667711667454807e-13
0.6916574050897492	3.018275158085093e-13
0.6931805621683702	2.663247926593546e-13
0.6924317628948891	2.837782869009028e-13
0.6905537052608111	3.2755326006466367e-13
0.6916680840998415	3.0157860258469194e-13
0.6918779121460392	3.2017997549087686e-13
0.6931757872077955	2.66436090506247e-13
0.6908982140307259	3.1952322845964053e-13
0.6898878166487508	3.196545463741478e-13
0.6918835626610922	3.200482696580448e-13
0.6916198960166674	3.027018013670333e-13
0.6941308146543397	2.676678773252423e-13
0.6925738600551005	3.039583747850567e-13
0.6915767998122565	3.037063153698577e-13
0.6929972898582755	2.940888010646403e-13
0.6914866271646848	3.293002970653429e-13
0.6897297371085894	3.467588387949456e-13
0.690228461794719	3.1171457059675776e-13
0.692370862699374	2.8519778775964653e-13
0.6919579147324171	2.9482304411150417e-13
0.693291738496138	2.4031375042777476e-13
0.6951845704831343	1.9619440716015135e-13
0.6947970716919988	2.0522647778202646e-13
0.69812357186763	1.5110994887234305e-13
0.6965727175058585	1.872582580805288e-13
0.6967218841405275	1.6036171338357848e-13
0.695809485613688	2.0504815706511903e-13
0.695794173475083	2.054050622230614e-13
0.6954482338745328	2.1346844454721557e-13
0.6960070285434449	2.239358793531069e-13
0.6971861438336552	1.964523031042464e-13
0.6967635684767367	2.063019608427086e-13
0.694957601360284	2.2490442220561987e-13
0.6949867144079498	2.2422583659825566e-13
0.6971080466930806	1.9827264139993591e-13
0.696871302879986	1.8029863847016307e-13
0.6969194882286249	1.791755034261279e-13
0.6975664136015157	1.8758873119834212e-13
0.6961523760832445	1.9705584584389563e-13
0.6972940327009093	1.7044538038550286e-13
0.6971787577323775	1.96624463095161e-13
0.6951587229532763	1.9679687798178688e-13
0.6967000707141269	1.6087015473168627e-13
0.6965691823717894	1.8734065725518367e-13
0.6951955990232658	1.9593734686576473e-13
0.6965656336737329	1.874233725879681e-13
0.6965868538448219	1.86928759215568e-13
0.696590386870481	1.8684640918508516e-13
0.6957865004090087	2.055839109737016e-13
0.6953886838725556	2.1485647422806948e-13
0.6986750420477217	1.6174810756643443e-13
0.6968782172356307	1.8013747422935573e-13
0.6969023419645725	1.7957515955762146e-13
0.6961412294945746	1.9731565768941423e-13
0.6971639526984953	1.9696954833063167e-13
0.6972045670848435	1.9602288213669042e-13
0.6939157587563397	2.491883585454689e-13
0.6938885895099456	2.4982163678475446e-13
0.6953043762382873	2.4031375042777476e-13
0.6949371655900115	2.4887293198964033e-13
0.6939067157149139	2.493991395612111e-13
0.6944553087672901	2.131925074639825e-13
0.6935408399409467	2.5792720701562053e-13
0.6932873523864443	2.404159846886663e-13
0.6932829765855337	2.4051797866582553e-13
0.6942789652358433	2.407225087202702e-13
0.6955395557388999	1.8792018289637015e-13
0.6968211749136937	2.0495923302323848e-13
0.696056487086958	2.2278306786547227e-13
0.694637797222643	2.3235862237971027e-13
0.6968440416708221	2.044262399662199e-13
0.694860050010892	2.5067039142071034e-13
0.6960153021792079	2.2374303213856113e-13
0.6988077336830878	2.054945917369531e-13
0.6973410935053177	2.162603096718218e-13
0.697791453720337	2.0576302462115926e-13
0.6970035061357369	2.2412901283389563e-13
0.6972699639298904	2.413379164873719e-13
0.6961788128370509	2.667711667454807e-13
0.6948355548109433	3.2150036027436146e-13
0.6953882639511278	2.8519778775964653e-13
0.6957784403529488	2.7610330566872376e-13
0.6966068388061627	3.037063153698577e-13
0.6977811714611406	2.763342158537423e-13
0.6977861342639895	2.7621853965851405e-13
0.698702464470049	2.313679471457619e-13
0.6989367547088201	2.493991395612111e-13
0.7003313045092532	2.4031375042777476e-13
0.6999686073683834	2.487677282610681e-13
0.6976708022973775	3.0232644418845197e-13
0.6983058138126964	3.1094486107481487e-13
0.6976708022973775	3.0232644418845197e-13
0.6990707661417597	2.9311486104250027e-13
0.7000598974325034	2.9347922683655324e-13
0.698278296710827	3.115862473528604e-13
0.6992665147699513	3.119718993358501e-13
0.69854044983535	3.288954870099435e-13
0.6998109274529353	3.4619423170579543e-13
0.6996564851070621	3.732137460668232e-13
0.6988151380007389	3.459125518862606e-13
0.6999416731906796	3.196545463741478e-13
0.7036071099105796	2.5771037360007556e-13
0.7037124294197882	2.3176333912834595e-13
0.7048623937134729	2.0495923302323848e-13
0.7058626231730301	2.051374223004505e-13
0.7046025707154204	2.5792720701562053e-13
0.703737855648324	2.31170688268428e-13
0.7050000319023668	2.486629264757129e-13
0.7034884470173434	2.838959175064299e-13
0.7046350774579005	2.5716951899056065e-13
0.7045979214148966	2.5803557589736757e-13
0.7059822530404207	2.491883585454689e-13
0.7061990270060545	2.675553247741572e-13
0.7037830552695653	2.7702899920700027e-13
0.7051604315930496	2.683439005007808e-13
0.7043759141774901	2.8662993613113976e-13
0.7032220947834513	3.1352389939051005e-13
0.7024402833552084	3.317468621310858e-13
0.7027095273440946	3.48890823368818e-13
0.7029814769073625	3.659717213417225e-13
0.7041736089164743	3.3818474305116995e-13
0.7027827900023925	3.4718317029007237e-13
0.7026382997951446	3.7397071381413627e-13
0.7048318160041359	3.4633500937195493e-13
0.703121238080593	3.392944051788652e-13
0.7063060807830666	3.119718993358501e-13
0.7041736089164743	3.3818474305116995e-13
0.704878031382639	3.2176561192719463e-13
0.7060654369290206	2.940888010646403e-13
0.7051219298719774	3.395728490693327e-13
0.7066606953480915	3.037063153698577e-13
0.7060915892130738	2.9347922683655324e-13
0.7066876686722536	3.030776038117534e-13
0.7026642820391346	3.733651029890186e-13
0.7031990987439469	4.078111045793954e-13
0.7017928128074202	4.171700471082258e-13
0.7007777532362074	4.1733752759532936e-13
0.6997597473873867	4.879777142735015e-13
0.7012482780316256	4.532820862892287e-13
0.7016433430502353	4.4407365717939915e-13
0.7023963181714743	4.26522829597156e-13
0.703766404478476	4.180076512756845e-13
0.7022994637460146	4.5220004773419595e-13
0.6998782681753113	4.617954826489921e-13
0.7004954249740196	4.708300687339388e-13
0.7019506751839093	4.603298354834845e-13
0.7022607808761739	4.531016929012249e-13
0.6993888742885058	4.966222625855877e-13
0.7011193045034292	4.797079570952978e-13
0.7007976279602212	4.872058005005417e-13
0.6987549838777822	4.879777142735015e-13
0.702553020493249	4.697096572725299e-13
0.701286965517328	4.5238033353272776e-13
0.7027011767338917	4.4283666348827676e-13
0.7022994637460146	4.5220004773419595e-13
0.7020464367758611	4.3467808981151536e-13
0.7052156498444088	4.0764738278366317e-13
0.7026784725745533	4.433658666116065e-13
0.7034230515605785	4.2601074153976194e-13
0.7032500360207672	4.534631718302352e-13
0.7012715028549658	4.527407471950483e-13
0.7040111902225087	4.3572170098816696e-13
0.7041687292904789	4.086300062402135e-13
0.7043691506756392	4.27378128913945e-13
0.7061531585008923	4.092875088095347e-13
0.7040111902225087	4.3572170098816696e-13
0.7008987864526162	4.614282604078972e-13
0.7008141499475974	4.868206954106437e-13
0.6982932383392427	5.221600487567714e-13
0.7003598876787194	4.974089320380077e-13
0.6996081539770276	5.383504968182915e-13
0.6987784011431463	5.576909086228214e-13
0.6967234053977137	5.8217039588928e-13
0.6975170149387603	5.636724351603637e-13
0.6981430017286664	5.490815331391583e-13
0.7002002352343978	5.011302137169562e-13
0.6999689772431718	5.299401964602455e-13
0.7013056389902316	4.753647532386882e-13
0.7009291266927531	4.841407436124018e-13
0.7028476372884794	4.1600319384333183e-13
0.7042807357798002	4.060192870720486e-13
0.7050365856417898	3.8840145318663376e-13
0.708144732005504	3.6286663485119463e-13
0.7081195181654802	3.634543352233085e-13
0.7078762980263329	3.4563128665937316e-13
0.708144732005504	3.6286663485119463e-13
0.7090300643064932	3.187385614123843e-13
0.7086461430127847	3.2768724542725966e-13
0.708151014164184	3.6272020626314847e-13
0.7067510680375619	3.7185886970460267e-13
0.7053942635049127	3.8006446790174653e-13
0.7066979581178875	3.965889695417022e-13
0.7070692374056267	3.8793495351890804e-13
0.7046717084681402	3.969062446236745e-13
0.7065838051914165	3.5233786651368947e-13
0.7039305777202906	4.141809959461405e-13
0.7046785063960241	3.967477941558662e-13
0.7054465751384953	3.788451547589131e-13
0.7068979183443345	3.6843598846740454e-13
0.7053961989401977	4.034390285353737e-13
0.7075241731154066	3.7733101989861394e-13
0.7075177084350402	3.7748170281931405e-13
0.7068915754193705	3.685838334350144e-13
0.7094144452226202	3.3327134395256486e-13
0.7108179060443166	3.2397825101416175e-13
0.7088333515410001	3.233236688522081e-13
0.7104939857628049	3.315283929124075e-13
0.7109792787711119	2.9679719888480595e-13
0.7103699871932287	2.875067784553358e-13
0.7103850585912753	2.8715548463289984e-13
0.7102803446527871	3.130884040734674e-13
0.7101069940453589	2.702171186017643e-13
0.7107340346006152	2.790213277431125e-13
0.7114579038835621	2.621489177275233e-13
0.7107143919959659	2.794791701840442e-13
0.7099454373371138	2.97402459088819e-13
0.7091687396570736	3.155062273029413e-13
0.7099141421536977	2.9813190731731295e-13
0.7070327268146307	3.4187411308448276e-13
0.707286597477196	3.593764056827258e-13
0.706269455752704	3.5966492506290195e-13
0.706180591007626	3.8515591459973776e-13
0.7068725580626504	3.690271021957624e-13
0.7083191740990634	3.588006265319439e-13
0.7082261577518397	3.6096871127525963e-13
0.7078677243536857	3.6932330705574977e-13
0.7071290574688369	3.8654062907743915e-13
0.7063211700534215	4.0537138766942027e-13
0.7099908017758154	3.432569283562696e-13
0.7078039050081204	3.708108493381361e-13
0.7062010419258468	3.6125955846517945e-13
0.7062259798484123	3.606782893543433e-13
0.7072245253457198	3.6082322277730725e-13
0.708904141387612	2.982539806540165e-13
0.7087318027216065	3.25690633935232e-13
0.7091467201790108	3.1601947143548957e-13
0.7098932025722957	2.986199805251323e-13
0.7096503569015379	2.8086071033911407e-13
0.7127804676169215	2.548139327925002e-13
0.7118869349963967	2.287291120832593e-13
0.710650150018771	2.8097656343580635e-13
0.7112713747424058	2.899888384422825e-13
0.7113642323133815	2.6433227482820876e-13
0.712904132931549	2.284392825089242e-13
0.7115283772236487	2.3708660686664236e-13
0.712152418011669	2.4596073650876577e-13
0.7103877138771347	2.6367392052330996e-13
0.7125074274946037	2.376859475425695e-13
0.711116666077404	2.466830346072268e-13
0.7103594688037771	2.6433227482820876e-13
0.7126379274352536	2.8155602386837587e-13
0.7108537303736591	2.9972356154243893e-13
0.7091024879037913	3.17050465706153e-13
0.7087261131256883	3.258232506899634e-13
0.7087827349668246	3.2450347246204733e-13
0.7091522395844193	3.1589082159043023e-13
0.709489669841338	3.080257805111608e-13
0.7077553723228063	3.2503022759700084e-13
0.7082437474455849	2.90227193666453e-13
0.7106352477890736	2.8132391417374347e-13
0.7088569148338026	2.993547674925636e-13
0.7073379954591211	3.347587155174274e-13
0.708086625844158	3.1730915783617265e-13
0.7049638735048497	3.432569283562696e-13
0.7077497209757205	3.2516195282338944e-13
0.7101380461310492	3.16405189382551e-13
0.7094950758370353	3.078997740924686e-13
0.7107358435818799	2.5555948984439836e-13
0.7140023515010749	2.0284129896645405e-13
0.7143351536846949	1.9508413199114128e-13
0.7156021068056324	1.4213350218447464e-13
0.716206955053176	1.5145498388282287e-13
0.7165871372836605	1.4259345235428108e-13
0.7173604072168801	1.2456958026387753e-13
0.7167157548785155	1.1617587787106536e-13
0.7171221792565707	1.0670267751787122e-13
0.718104345999761	1.0722937745797103e-13
0.7161950697635031	1.517320138456061e-13
0.7187500176707216	1.1567182731973144e-13
0.7150721349127357	1.7790610034062773e-13
0.7148448679287851	1.5978371212003016e-13
0.7139457548962006	2.0416048897136921e-13
0.7145621852851837	2.1328451340817028e-13
0.7122356101245239	2.2060196832596476e-13
0.7133594811385634	1.9440606113632016e-13
0.7148848595171208	1.5885156250203886e-13
0.7155281836185178	1.672762242949009e-13
0.7130088398137834	2.0257903426761988e-13
0.7128875390830007	2.2882606258516007e-13
0.7121258603352759	2.4657975988179737e-13
0.71187446045181	2.2901987677791133e-13
0.7129975879914704	2.0284129896645405e-13
0.7136092250677912	2.1200454228481409e-13
0.7129787954690384	2.0327932714525418e-13
0.7128248843933563	2.3028645831956196e-13
0.713922938659303	2.0469230447040854e-13
0.7124034370609453	2.4010982333854395e-13
0.7117440101029647	2.320604972659563e-13
0.7129067232361926	2.0495923302323848e-13
0.711031723682937	2.486629264757129e-13
0.7133084594730826	1.9559530687439902e-13
0.7129485744354237	2.0398373840051205e-13
0.7132322987548675	2.2079018279634965e-13
0.7143787262791779	1.9406851398264367e-13
0.7139986031401367	2.029286681698801e-13
0.7145010544931939	1.6779753642619122e-13
0.7162687780814911	1.5001397304466182e-13
0.7133956059270676	1.9356404137152638e-13
0.7147689904467995	1.8497198619008468e-13
0.712654957132398	2.1082755901982885e-13
0.7130349791322869	2.0196976224888933e-13
0.7153938254462368	1.9390011057013914e-13
0.7127393142919702	2.5577316091343223e-13
0.7123768299518388	2.6422217865048845e-13
0.7133721577816966	2.644421115323795e-13
0.7137578303953035	2.554526066288576e-13
0.7145157620880448	2.377862480956164e-13
0.7148835344149365	2.2921397456793986e-13
0.7141207281451859	2.4699395287189283e-13
0.7160945587167291	2.47825988593402e-13
0.7154687213849922	2.389937339457203e-13
0.7171350186739994	2.4699395287189283e-13
0.713825679750485	3.007104762986562e-13
0.7160330159901678	2.7268013898023545e-13
0.7138785674683492	2.9947773541350497e-13
0.7150816346621397	3.183477255488106e-13
0.715239148704326	2.911841073903254e-13
0.7164587139352321	3.0966955068378274e-13
0.7156072180659769	2.826049103857664e-13
0.715486586364463	3.089088512671243e-13
0.7168536895917021	3.0046320448408036e-13
0.7164913498740675	3.089088512671243e-13
0.716425933837047	3.1043361025912287e-13
0.7164094809478749	3.1081710476371257e-13
0.717468918333976	3.095427309463379e-13
0.7155777960203591	3.5362222404911947e-13
0.7155900703008228	3.533361272392279e-13
0.7159567221982266	3.4478996940143767e-13
0.717490675636565	3.090355977680654e-13
0.7181737293877302	3.165342153753109e-13
0.7189212948110363	2.9910948050585075e-13
0.7199313061517428	2.9898716068909323e-13
0.7167761322443262	3.25690633935232e-13
0.7170450912783394	3.4284123708416866e-13
0.7169137066630723	3.6932330705574977e-13
0.7172721400612263	3.6096871127525963e-13
0.7159152896245061	3.691753794339635e-13
0.7165312362738097	3.7823817245822945e-13
0.7143831721671252	4.0488695684436624e-13
0.7176546188215086	3.520536507556764e-13
0.7182987068372911	3.605330134691319e-13
0.7179024742686773	3.697686565840972e-13
0.7189861196861996	3.4451035342538573e-13
0.7193811545467734	3.3530262725842107e-13
0.7178449414659646	3.711096680893267e-13
0.719655062985102	3.5233786651368947e-13
0.7176442310966356	4.2262730024990224e-13
0.7162702838375794	4.312324721208247e-13
0.7170301035659707	4.135221060404198e-13
0.718020743394114	4.138513098761888e-13
0.7206598264947065	3.5233786651368947e-13
0.7210195864404445	3.439523507103845e-13
0.7209956467054087	3.4451035342538573e-13
0.7227736766928287	3.264865618757612e-13
0.7242469463576559	2.921466465981065e-13
0.7238316124576877	3.018275158085093e-13
0.7232162577606456	2.9275092518086096e-13
0.7242417753670671	2.922671753668394e-13
0.7244866630442894	3.1005135588265906e-13
0.7227450968092918	3.2715272015128337e-13
0.721905510141091	3.7021452500954563e-13
0.7205077891339833	3.7930132393669614e-13
0.7184726875136692	4.5022895889304546e-13
0.7183164412358336	4.3037866772708487e-13
0.7174801175650727	4.498722368164848e-13
0.7209022945707693	3.935981176487886e-13
0.7203363754554348	4.3020859674584965e-13
0.7193243154683785	4.3037866772708487e-13
0.7192919600960158	4.5455250052217386e-13
0.7178270845733474	4.65277086742915e-13
0.7189697731225473	4.386425683617383e-13
0.7199223927055285	4.398579724830883e-13
0.7206255311782118	4.234687695035804e-13
0.7219862060833101	4.1517295818043697e-13
0.7225073490089242	3.7960615126238483e-13
0.724286731621429	3.615508318588785e-13
0.7228974911118397	3.7051246863237775e-13
0.7228910829201911	3.7066183487777193e-13
0.719114384810108	4.586915393003827e-13
0.7220216728802987	4.143462753043603e-13
0.7223019756181497	4.312324721208247e-13
0.7195080371644671	4.495160374759255e-13
0.7201269427382392	4.585098619889279e-13
0.7190109596896673	4.845219114148918e-13
0.7186424762355642	4.931107603521999e-13
0.7201191483197152	4.586915393003827e-13
0.7209956492849454	4.148418190332146e-13
0.7212309704942914	4.327764741970463e-13
0.7219363068821157	4.1633604080023946e-13
0.7234332406448127	3.814445475356234e-13
0.7241734347888862	3.641916271753337e-13
0.727462619928881	3.1094486107481487e-13
0.7278162681459671	3.027018013670333e-13
0.7278001452657185	3.030776038117534e-13
0.7258957390409796	3.47466726844051e-13
0.725507910982694	3.565064722360708e-13
0.7255762040419792	3.549146537619028e-13
0.7252891962328795	3.3818474305116995e-13
0.7266693393208867	3.294351548209505e-13
0.7249576535881097	3.459125518862606e-13
0.7271114281745569	3.191306639713359e-13
0.7275118722421696	3.0979685653366197e-13
0.7286432839236449	2.8342518662585334e-13
0.7261402547136757	3.183477255488106e-13
0.7262544131092167	2.922671753668394e-13
0.7268863133633201	3.009581115272941e-13
0.7270093468068115	3.4492971503518697e-13
0.7274845538885831	3.1043361025912287e-13
0.7268015342917872	3.263538695618906e-13
0.725819535680735	3.258232506899634e-13
0.7268639866037259	3.2489819097698946e-13
0.7261474898082806	3.415987583203006e-13
0.7238289862986816	3.956399267440814e-13
0.7268186581488754	3.4937440870822697e-13
0.7231814164930417	3.873142265517181e-13
0.7225334855862294	3.7899694313726374e-13
0.7242193693009433	3.8654062907743915e-13
0.7218644575090267	4.414304251218386e-13
0.7220781677834269	4.1302945582903893e-13
0.7222725837640557	4.3191755632743145e-13
0.7209196720834512	4.4003241742966235e-13
0.7226350581974236	4.234687695035804e-13
0.7197181611255761	4.68038006279852e-13
0.7222135408735637	4.3329376592819034e-13
0.7209244065492899	4.165023904580941e-13
0.7223230833966858	4.0732080546429306e-13
0.7234990154520256	3.7991142609763127e-13
0.7235317120410523	3.791493130073724e-13
0.7240993540803263	3.8933802089673953e-13
0.7234727635517555	3.8052332224446007e-13
0.7248621213655352	3.715589512695162e-13
0.7246084533090396	3.5405193619891517e-13
0.7252287375953974	3.6301362479368857e-13
0.724217682682373	3.6316026886407024e-13
0.7221913216699785	4.338116653914522e-13
0.7210849261822768	4.596002417928471e-13
0.7222283341129243	4.3294895560700075e-13
0.7216302946878191	4.234687695035804e-13
0.7216519757204758	4.2296341407385864e-13
0.7234322651994495	4.0488695684436624e-13
0.7220499616647509	4.136869021532038e-13
0.7246080202671467	3.7748170281931405e-13
0.719591700402633	4.4756596100380316e-13
0.7238492671520966	3.9516720759113157e-13
0.7226999364115714	4.2195654643241296e-13
0.7234045296573561	4.05533434667402e-13
0.7224551561828523	4.0424236816546175e-13
0.7246144849475128	3.7733101989861394e-13
0.7261415761204916	3.4173659835224044e-13
0.7238964515738407	3.9406740279381344e-13
0.725929222841735	3.935981176487886e-13
0.7252901287270259	3.8500235388272094e-13
0.7252174964564695	3.8669531347924415e-13
0.7242061122403557	3.8684963315746355e-13
0.7238357445474396	3.9548240114282137e-13
0.7217095299007694	4.216219042862466e-13
0.7224827299815193	4.0359966036205495e-13
0.723459919692457	4.0424236816546175e-13
0.725657997634062	3.764278292030324e-13
0.7221833087693584	3.8715908921997564e-13
0.7235708022869248	3.7823817245822945e-13
0.724549524712751	3.788451547589131e-13
0.7244840871194429	3.8037041619870394e-13
0.7242458254182106	3.8592397290971546e-13
0.7215175641836789	4.495160374759255e-13
0.72237508030998	4.295285010259312e-13
0.720113483856015	4.822432432591614e-13
0.7189698478309041	5.0889984601721e-13
0.7188402845301111	4.885001176177946e-13
0.7196887487229587	4.921432424465512e-13
0.7202121620881636	4.565235146648222e-13
0.722298580411213	4.547312827859553e-13
0.7179736023091009	5.08701303288462e-13
0.7191411174046901	4.814881118238706e-13
0.7197548280534597	4.906030229842351e-13
0.7212014799292328	4.568835322241141e-13
0.7219691892840095	4.389892696662896e-13
0.7215556827908829	4.486275445047192e-13
0.7215175641836789	4.495160374759255e-13
0.721162778832192	4.577856022424262e-13
0.7213118758036035	4.308906813014117e-13
0.721162778832192	4.577856022424262e-13
0.7220429081554752	4.138513098761888e-13
0.7235382490958366	3.7899694313726374e-13
0.7262837439461216	3.6184253239387396e-13
0.72501781146677	3.4451035342538573e-13
0.7238702062221911	3.7125947329927377e-13
0.7259865333364166	3.45350435110474e-13
0.7260105787401582	3.4478996940143767e-13
0.7263824784810649	3.3612149145784465e-13
0.7270153422497628	3.4478996940143767e-13
0.7242616838666085	3.62134661010435e-13
0.7266486903523588	3.533361272392279e-13
0.7255085424712346	3.7991142609763127e-13
0.7280292260724948	3.4464989401482557e-13
0.7258733213469786	3.7140892585128393e-13
0.7271167553320804	3.8933802089673953e-13
0.7268747591076847	3.715589512695162e-13
0.7277421750464685	3.981800096377257e-13
0.7272224677397359	3.634543352233085e-13
0.7279629700595152	3.4619423170579543e-13
0.7307377420928455	3.283574095822299e-13
0.7271971795405712	3.6404376880602264e-13
0.7292446109533359	3.6316026886407024e-13
0.7298374667830188	3.7276127753778487e-13
0.7306154880710196	3.5462665781947763e-13
0.728101351343954	3.8980809788262705e-13
0.7308582652208867	3.7246003186198226e-13
0.7264821326660148	4.27549886466152e-13
0.728629727557798	4.0091203884219427e-13
0.7307046062131791	3.994612876741582e-13
0.7293836165000113	4.068320910634472e-13
0.7300261353197487	3.918558498763487e-13
0.732744606079407	3.28491987984583e-13
0.7310715562431694	3.909081807706206e-13
0.7310444713289938	3.915394933404127e-13
0.7307321317246451	3.9881970537983234e-13
0.7290663515988598	4.3764677808507214e-13
0.7304600380692593	4.2858151200236846e-13
0.731075878618069	4.3764677808507214e-13
0.7325822598634947	4.025350768271544e-13
0.7321182603846832	4.3676994759744925e-13
0.7322850562623099	4.563743419179926e-13
0.7314869672416556	4.280648605022994e-13
0.7321107571686354	4.36944837374623e-13
0.7336358309839106	4.013974376968696e-13
0.7347733894327868	3.7488249498787285e-13
0.7354001487451713	3.837657662462264e-13
0.7363181039381586	3.3887729749482255e-13
0.7354001487451713	3.837657662462264e-13
0.735059841859907	3.916978576259447e-13
0.736189090688669	3.653766008778628e-13
0.7372961372399159	3.395728490693327e-13
0.739221285631833	2.947002542866909e-13
0.737962233325058	3.47466726844051e-13
0.7366007580642112	3.557811933729127e-13
0.7386040633344279	3.559262138932382e-13
0.7385978562051804	3.56070893647098e-13
0.7389548135326828	3.4775070306908504e-13
0.7384477642683193	3.829890058816473e-13
0.7385791687763795	3.565064722360708e-13
0.7393533420978475	3.3846154339234035e-13
0.7399717603442696	3.47466726844051e-13
0.7390397199343003	3.457716501450466e-13
0.7382113554884833	3.650797005091425e-13
0.7377973324683177	3.7473001489143975e-13
0.739425885904902	3.836099917637632e-13
0.7369381857097769	4.1817523216655996e-13
0.7372343635614097	4.1127172863627927e-13
0.7354573505616473	4.292718155846179e-13
0.7353463566335849	4.552786063267484e-13
0.7378851509301819	4.195224318012831e-13
0.7360650255224666	4.385274104350071e-13
0.7364843455770003	4.2875362937463346e-13
0.7382462390202174	4.1110595875794653e-13
0.7381962780760108	4.122704805235136e-13
0.7385929718041859	4.0302408840540135e-13
0.7382105823078317	4.11937068304035e-13
0.7386209489407906	4.02371979342379e-13
0.7407426078850303	3.7641117016381376e-13
0.7411005252126651	3.680686032863305e-13
0.7407623444010568	3.75951138776207e-13
0.7403263987446245	3.861124400402935e-13
0.7430870412540882	3.2176561192719463e-13
0.7406632604055775	3.78260652160864e-13
0.7413715724074538	3.8517053424312307e-13
0.739984419401495	3.9408351414175655e-13
0.7424630859586274	3.597288355734436e-13
0.7423529064416691	3.3887729749482255e-13
0.7410028969661419	3.9376385814156035e-13
0.7381455596721459	4.36944837374623e-13
0.7389147284594411	4.190165574266157e-13
0.7412778703543947	4.1077427486023053e-13
0.7382675872149784	4.1060836132760115e-13
0.7384895706891821	4.2892640771328525e-13
0.7395017468287544	4.2875362937463346e-13
0.7377403918487726	4.4638874914450664e-13
0.7385043675919791	4.2858151200236846e-13
0.7405286695898367	4.2823712731358743e-13
0.7404337601374468	3.836099917637632e-13
0.7402731068447901	4.1077427486023053e-13
0.7397422517280996	4.465674597636546e-13
0.7395239060802319	4.2823712731358743e-13
0.7406265893862144	4.025350768271544e-13
0.7406265893862144	4.025350768271544e-13
0.7420691119332645	3.923315081141091e-13
0.741418480061035	3.840771805358506e-13
0.7428111925292066	3.750346171224438e-13
0.7420144992839421	3.936044548091976e-13
0.7421760613474977	3.664189894971317e-13
0.7425262059213621	3.582575949551192e-13
0.742143958270322	3.6716726863209645e-13
0.7402017446482161	4.1243763075690474e-13
0.7378706477745705	4.198604806641948e-13
0.7392184565403765	4.11937068304035e-13
0.7408662426701529	4.2036875721486453e-13
0.7406196085048039	4.026977916932238e-13
0.7381305133109416	4.372955476222666e-13
0.7395165327464387	4.2840898971177474e-13
0.7394869389625595	4.2909878062746633e-13
0.7381078902439945	4.378228605920712e-13
0.7401475546696761	4.3712039857194097e-13
0.7391427911600714	4.3712039857194097e-13
0.7412849884667323	4.1060836132760115e-13
0.741016590663768	3.934446766450922e-13
0.7398905285746218	4.1969165482012647e-13
0.7404917024721639	4.2909878062746633e-13
0.7421888653043984	3.661205466487616e-13
0.7420418460976013	3.929670377180926e-13
0.7428046410436777	3.751873233536086e-13
0.7404842788326103	4.292718155846179e-13
0.7405728634670743	4.2720702804774056e-13
0.74161037305594	4.0302408840540135e-13
0.7412707689486181	4.1093979898561247e-13
0.7395460389311824	4.2772124061298097e-13
0.7409547977657328	3.948849851873437e-13
0.7420827145966651	3.9201444850182077e-13
0.7390900036266868	4.383508042929173e-13
0.7406614808830204	4.0172180341710927e-13
0.7395533904597004	4.27549886466152e-13
0.7414451812092834	3.834548130286923e-13
0.7406753969970258	4.013974376968696e-13
0.7397576040453542	4.4620961809594884e-13
0.741694056024426	4.010735520463101e-13
0.7397958736556248	4.453176054483178e-13
0.7384261133481053	4.5382518516454283e-13
0.7390256785879737	4.632698065977976e-13
0.7390098069739288	4.63639752368512e-13
0.7419217973662092	4.1918488362997576e-13
0.7426918636083734	4.01235685227654e-13
0.7405138946111883	4.2858151200236846e-13
0.7383793813973969	4.549144434764449e-13
0.7383559495305295	4.554606084740932e-13
0.738970012581231	4.645673056239631e-13
0.7395017468287544	4.2875362937463346e-13
0.7395239060802319	4.2823712731358743e-13
0.7379732296082359	4.643812901526757e-13
0.7404917024721639	4.2909878062746633e-13
0.7412279835595857	4.11937068304035e-13
0.7413648395080153	3.853274689861692e-13
0.741773663449423	3.757983380696909e-13
0.7447268333233699	3.30383631532715e-13
0.743914400511267	3.4932033714911105e-13
0.7429219200632122	3.490340356640238e-13
0.7428788588746269	3.5003773349550657e-13
0.7432738616093147	3.408307561393191e-13
0.7429403199577569	3.486051591081105e-13
0.7425888586150259	3.567972457443139e-13
0.7423251977925894	4.0978216748398633e-13
0.7409891216799807	4.175046143579075e-13
0.7417563215389568	3.996222274553307e-13
0.7406387992724809	4.256701539604752e-13
0.7424517635707563	4.068320910634472e-13
0.7412719799922501	4.3433124420498744e-13
0.7394165059517298	4.0732080546429306e-13
0.7436681958352375	3.5505903381657256e-13
0.7436929073895734	3.544830410417691e-13
0.7448367803553761	3.2782091551794265e-13
0.7412921642131053	3.6360175842003184e-13
0.7413237028830498	3.6286663485119463e-13
0.7413299850417298	3.6272020626314847e-13
0.740618612940784	3.7930132393669614e-13
0.7387309569991801	4.2330002061497127e-13
0.7405464468810076	4.0440308979493823e-13
0.7393733737206584	4.317458322015768e-13
0.7403486807446246	4.324324228817122e-13
0.7412329577710896	3.8840145318663376e-13
0.7396486263210759	4.253300678619252e-13
0.7428980074996525	3.964307510526468e-13
0.7410321196331504	4.165023904580941e-13
0.7409674070832797	4.414304251218386e-13
0.7402579567939898	4.579667479753873e-13
0.7388824105227542	4.431895176469378e-13
0.740030105789389	4.398579724830883e-13
0.7390178581481	4.4003241742966235e-13
0.7392764671014455	4.57424266904126e-13
0.740658632365136	4.486275445047192e-13
0.7403276014715992	4.563434251134955e-13
0.738986583840414	4.641810520751547e-13
0.7375740563666475	4.736854763614215e-13
0.7358434870988992	4.906030229842351e-13
0.733252661596899	5.509916472543964e-13
0.736316045116693	5.264276832979849e-13
0.7364638350507413	4.995632276230278e-13
0.7375979828792723	4.731277818428675e-13
0.7383180744523902	4.563434251134955e-13
0.74003756136724	4.3968419308759286e-13
0.740407507543475	4.3106125008368155e-13
0.7407404840183892	4.2330002061497127e-13
0.7396004683910824	4.498722368164848e-13
0.7397284807524677	4.234687695035804e-13
0.7415165936464398	4.052099590941862e-13
0.7421571813905272	3.9027872865821287e-13
0.742177372647244	3.8980809788262705e-13
0.742197540144975	3.8933802089673953e-13
0.7425493839192069	3.811370203015704e-13
0.7454560243239938	3.368068525065525e-13
0.7473148896133364	2.9347922683655324e-13
0.7455443045197976	3.11329488019522e-13
0.745522256978175	3.118433862755382e-13
0.7447617174424541	3.295705300873466e-13
0.7453671969704826	3.3887729749482255e-13
0.7449620845342962	3.4831991826458774e-13
0.7459943795457953	3.4775070306908504e-13
0.7448629769206154	3.741221618869459e-13
0.7452953656052197	3.6404376880602264e-13
0.7445422136070976	3.815987191482202e-13
0.745540378315648	3.817525282400903e-13
0.7443872661811399	4.086300062402135e-13
0.744631718325425	4.263518317098064e-13
0.7454201550928652	4.07974441309344e-13
0.7453990579446681	4.08466187185191e-13
0.7449319492713583	4.19353856055234e-13
0.7449519180871901	4.4230808307653587e-13
0.7419960869101319	4.877848209751525e-13
0.7419143450003721	5.131097868930904e-13
0.7415172362857412	5.223658517819636e-13
0.742044480168201	5.334961858484588e-13
0.7414587384203565	5.471490305894984e-13
0.7407120826791778	5.645525620038651e-13
0.7388448407267867	6.315676160440237e-13
0.7382123797486029	6.228172428729415e-13
0.7392403570473398	5.988564879692405e-13
0.7404017002847851	5.717871541369822e-13
0.7388736665226702	6.074035461561415e-13
0.7409641070497334	5.8217039588928e-13
0.7391374718758831	6.247467813336625e-13
0.7393773706901168	6.42574738743609e-13
0.7426455345617757	5.898179498624077e-13
0.7396822746176843	6.588875152346811e-13
0.7436895736796352	5.889024887679108e-13
0.7418607216670567	6.081108727107318e-13
0.7425666372606838	5.916569388131815e-13
0.7435119229647457	5.930432856932545e-13
0.7445662848158153	5.918872157051918e-13
0.7443280836007862	5.740196895630272e-13
0.7455084369712164	5.465072553454784e-13
0.7446255445392169	5.905059520237535e-13
0.7450704368047616	5.801361174502056e-13
0.7462010644415168	5.537827225601387e-13
0.7422551645782888	6.223366170810792e-13
0.7443270273527905	5.974639822713999e-13
0.7446845442237492	5.89130749495244e-13
0.7471625994527269	5.548628268836433e-13
0.747197196800692	5.305642299541567e-13
0.7499932899966519	5.123029472100911e-13
0.7474843684519702	5.47362828453768e-13
0.7489712314688114	5.127060705996002e-13
0.7477984488740405	5.4004204031718e-13
0.7470600072836141	5.572541110318197e-13
0.7474198582152838	5.488664744700008e-13
0.7479990753999429	5.587853814387769e-13
0.7466519995086234	5.667642182174203e-13
0.7475899115411095	5.683224353688633e-13
0.7467040682317266	6.123899129918379e-13
0.7468293191485597	5.860508112015772e-13
0.7489944095350087	5.590051673547615e-13
0.7478832744465078	5.849042174147035e-13
0.7492972046605245	5.753670971580381e-13
0.7489272489655839	5.839902620300581e-13
0.7471543249600446	6.018950400756505e-13
0.748910400024905	6.078751676869483e-13
0.7465689522600947	6.389589558133295e-13
0.7465002961611438	6.17139563247203e-13
0.7457552898493671	6.345046487020286e-13
0.7453556719418488	6.438191994697734e-13
0.7490213357923319	6.052894055921665e-13
0.7456812567347515	6.362302600713086e-13
0.7468165298576912	6.097685852065655e-13
0.7479774734549812	6.296204191750477e-13
0.7436525878508997	6.835157769464973e-13
0.7480405239124418	6.28150798630281e-13
0.7461556731799742	6.485919299634009e-13
0.7479563946085567	6.301117384614309e-13
0.7479247016142608	6.308504591213325e-13
0.7481574719890266	6.488445707752864e-13
0.7493730710173478	6.205106081337324e-13
0.7483890597183641	6.200269022843915e-13
0.7490347821282259	6.283956627636877e-13
0.7484614683040156	6.183391564792537e-13
0.7469475476603248	6.53626590872693e-13
0.7473361547823147	6.445686865636448e-13
0.7498847729175818	6.085835316989436e-13
0.7481241595459879	6.262013655843586e-13
0.7491809305097924	6.249891424498751e-13
0.7481241595459879	6.262013655843586e-13
0.7477573607192415	6.347509481456043e-13
0.7475461092113863	6.161827541976809e-13
0.7464031767043031	6.428229589058354e-13
0.7470450498692283	6.513539467851482e-13
0.7480173952481727	6.521095693890069e-13
0.7487621242288458	6.347509481456043e-13
0.7496259710183619	5.911961795308038e-13
0.7502920898474331	5.990895271754128e-13
0.7460910923399285	6.50097221648063e-13
0.7484477718464715	6.420780753075745e-13
0.7499243546056209	6.310806093022348e-13
0.7495894711054564	6.154666159379125e-13
0.7507291396927473	5.889024887679108e-13
0.752496807221972	5.711202320473072e-13
0.7522063213760076	5.778910626548486e-13
0.7520079960179954	5.590940844345084e-13
0.7530775883482791	5.575830126580861e-13
0.7527046246346415	5.662762903612298e-13
0.7534152534945867	5.497124966261315e-13
0.7533695236244577	5.50778397800488e-13
0.753862657323324	5.15864447923122e-13
0.7552088005182671	5.079073510305327e-13
0.7549134452294562	4.913720087364353e-13
0.7530864512995471	5.339567562973836e-13
0.7545787668243282	4.991729078873126e-13
0.7517161207650498	5.424776272301367e-13
0.7521196812802979	5.799105256339251e-13
0.7525158376831437	5.706766578395879e-13
0.7507467554264806	6.119115629376546e-13
0.7499455186855165	6.071676303374006e-13
0.7468520470318869	6.558525808376093e-13
0.7442869898029363	7.156405816547117e-13
0.7463783323420838	7.137335729854473e-13
0.7472294975406422	6.704743950349849e-13
0.7476876708880716	7.066343424814907e-13
0.7470678258021187	6.976624167216864e-13
0.7479694301731468	7.000669161581444e-13
0.7460745024553795	6.973957620602666e-13
0.7462965168221481	7.156405816547117e-13
0.7452800521135923	7.159133207126913e-13
0.7466481400056829	7.074447227291414e-13
0.7474824899326865	6.645774859245177e-13
0.7477598612999219	6.815320090094772e-13
0.7482122702671425	6.709869703270793e-13
0.745408480044149	7.129198400486362e-13
0.7465164405337167	6.870947855789157e-13
0.7453618908657453	7.140057705319904e-13
0.7446965046406643	7.060953468832022e-13
0.7478714140987948	6.789318647495838e-13
0.7468332524823225	6.797103292680305e-13
0.7464714410155859	6.881436632399737e-13
0.7449654464236224	7.232463521307413e-13
0.7474762045251933	6.881436632399737e-13
0.7470564126679737	6.979284413802745e-13
0.7467774731909269	6.810104688056169e-13
0.7475588540110176	6.627975429563332e-13
0.7503714122744735	6.20660302118062e-13
0.7480351889794379	6.751144946779934e-13
0.746849229848509	7.027575915604874e-13
0.7497879811508164	6.342592893469777e-13
0.7489788012217334	6.531201746773914e-13
0.7472731784804553	6.694562516439656e-13
0.7517241102368646	5.89130749495244e-13
0.7526210935994748	5.448036123589755e-13
0.7516072030509423	5.450163512424334e-13
0.7547287737314655	5.190961235840652e-13
0.7530882188119138	5.104958849823772e-13
0.7531197714726213	5.565997813117525e-13
0.754410203861694	5.031018816481932e-13
0.7539117676373389	5.381394261942014e-13
0.7546881959920586	4.966222625855877e-13
0.7520400489877694	5.583469732350306e-13
0.7509300796366146	5.842188515404339e-13
0.7505713440725384	5.925804903982484e-13
0.7524744825279497	5.48220917347422e-13
0.7510446649882712	5.581283495912568e-13
0.7517771862254793	5.878936202745594e-13
0.7524012361511682	5.733478639281141e-13
0.7517924607102716	6.109572657777751e-13
0.7516216603300366	5.680990447007537e-13
0.7538936780270498	5.385610704454633e-13
0.753044812497377	5.583469732350306e-13
0.7547805107760063	4.944705303295595e-13
0.7547888519953142	4.942761078343508e-13
0.7539461218377341	5.139190034318934e-13
0.7547637841124081	4.948604061442513e-13
0.7576680234117293	4.5058620485715526e-13
0.7555680190145878	4.761147826759064e-13
0.7562999385285577	4.590547327068877e-13
0.7544254265803815	4.793273877451852e-13
0.7570410165547492	4.417812102546824e-13
0.7587515758953314	4.253300678619252e-13
0.7594891419593104	4.081384044798678e-13
0.7595451861258031	4.068320910634472e-13
0.7584173237714095	4.331210309767501e-13
0.7580231758808756	4.4230808307653587e-13
0.7587734102538047	4.24821138615632e-13
0.75913744252102	4.1633604080023946e-13
0.7583950980059697	4.3363908338793234e-13
0.7583654025472969	4.3433124420498744e-13
0.7587004033846345	4.26522829597156e-13
0.7585726236570829	4.529208745312978e-13
0.756451256925178	4.789473793647173e-13
0.7546061193008734	5.219550318040047e-13
0.752428297977637	5.492974164994358e-13
0.7542367628138072	5.305642299541567e-13
0.752307404659336	5.286956025814369e-13
0.748608231817559	5.914261185448782e-13
0.7527974706409877	5.641121760324567e-13
0.7516749466244936	5.902766865384542e-13
0.7502621137296724	5.997882297746949e-13
0.7512568499039535	6.000219533446461e-13
0.7508285227277728	6.100056781794979e-13
0.7501717262117986	6.018950400756505e-13
0.7504193084038927	6.195439083812918e-13
0.7500919301852399	6.271746500986312e-13
0.7482112423184045	6.710109304162718e-13
0.7497140350013819	6.359828736759735e-13
0.7511260395394227	6.030709653094441e-13
0.7507364800600964	6.12151067774757e-13
0.7511058011090048	6.035426956399393e-13
0.7505017385629434	5.942029003069123e-13
0.7519446502173407	5.839902620300581e-13
0.7516979607571083	5.663205853569942e-13
0.7520118107867627	5.590051673547615e-13
0.7531384424380312	5.561645864620727e-13
0.7509398867077333	5.839902620300581e-13
0.7509398867077333	5.839902620300581e-13
0.7529790979708586	5.36459016609907e-13
0.7509006756982617	5.849042174147035e-13
0.7537327366588019	5.188927221888697e-13
0.7520809847603069	5.808124889674251e-13
0.7514347850682425	5.724548532880818e-13
0.7507095162560619	5.893598844296302e-13
0.7480300186186215	6.283956627636877e-13
0.7506146694204695	6.149903083731135e-13
0.7502685367503238	6.23058190887362e-13
0.7483774605435414	6.671366093024452e-13
0.7470748892771355	6.74078103708825e-13
0.7476700333655361	6.836257761792089e-13
0.7490733296628589	6.743365180804736e-13
0.7487748964749643	6.578729174344911e-13
0.7496200963481381	6.147527831181983e-13
0.7495374569723358	6.40098667750953e-13
0.7482486968280779	6.232985706527991e-13
0.752110002817877	5.801361174502056e-13
0.7516946275941029	5.898179498624077e-13
0.7504213105001504	5.960775692342658e-13
0.7510107617925744	6.057579330483955e-13
0.7495691912710623	6.393589843408629e-13
0.7508657044398582	5.85719349959275e-13
0.7505100299100717	5.940096402644928e-13
0.7493564107513782	6.208989363098718e-13
0.7498126231273106	6.102652453351984e-13
0.7514852949747339	5.946972089590947e-13
0.7512590129640334	5.765518623495007e-13
0.7530313115945325	5.586616609469354e-13
0.7523280676218616	5.516336499859109e-13
0.7566133796178603	4.985881925528421e-13
0.7538281470387631	5.166688357933916e-13
0.7571003984929192	4.638167709149371e-13
0.756293621993425	4.826216355653528e-13
0.7556322812880873	4.746169163448375e-13
0.7550547322166403	5.114984739261911e-13
0.7540068237905626	5.125041233409711e-13
0.7532765967949915	5.295247230044493e-13
0.7563174004644934	5.054870646963647e-13
0.7535218511765929	5.238081764096692e-13
0.7546205959618856	4.981979274922429e-13
0.7545531656963559	5.231893084175772e-13
0.7543335540111412	5.048884855788036e-13
0.7521824463980811	5.316082099656648e-13
0.7524097822164593	5.497289937492248e-13
0.7524652478024119	5.484361662595193e-13
0.7543847189744205	5.036958997636286e-13
0.752428297977637	5.492974164994358e-13
0.7513484088631398	5.744681653354545e-13
0.7535160602325404	5.47362828453768e-13
0.7528979486613713	5.383504968182915e-13
0.7499839599264264	5.828519442107086e-13
0.7498746069278049	6.08820487115853e-13
0.7510208004365653	6.055239458888294e-13
0.7502478714583202	6.235398707817756e-13
0.7501562355090673	6.490954533247986e-13
0.7489282232670847	6.777187511204214e-13
0.7465083810141497	7.107023150376784e-13
0.7455269956300702	7.101574026776766e-13
0.7471364313331169	7.194829879581184e-13
0.745193651687264	7.64766543327844e-13
0.7466648229050302	7.304755400016227e-13
0.7495324494288947	6.870547327924595e-13
0.7500809240875804	6.508508602913849e-13
0.7507611092627136	6.349966675086073e-13
0.7542240969605604	6.011909795272185e-13
0.7540030139648474	5.828519442107086e-13
0.7530009659830919	6.531201746773914e-13
0.7519418093630071	6.54388004220192e-13
0.7530334793157597	6.523623330440054e-13
0.7533892799984482	6.440691022859514e-13
0.7543189051532414	6.458204753033447e-13
0.7539563933948309	6.308504591213325e-13
0.7520428362207442	6.754528783565047e-13
0.7551830467521689	6.490981810853306e-13
0.7555430244037277	6.407075908549774e-13
0.7545275308834054	6.409576928341148e-13
0.7556914243524113	6.138289165672322e-13
0.7564031610635729	5.972393003246785e-13
0.7580813615204114	6.04962072572531e-13
0.757711243944784	6.135890106635348e-13
0.7571956844943213	6.490981810853306e-13
0.7566014185643338	6.394575332073111e-13
0.7547226179554702	6.83249824104414e-13
0.7545894375732929	7.098462576917008e-13
0.7537564272275286	7.292625976747224e-13
0.7561806016980746	6.961780556478342e-13
0.75436346067931	7.151134722277345e-13
0.7553802147461203	7.148339886217084e-13
0.7556923932284905	7.075575321168105e-13
0.7543154833494815	7.162317586357792e-13
0.758241463475889	6.715618391322657e-13
0.7566495733700439	7.086666358108016e-13
0.7569469573330724	7.251546924636305e-13
0.7559057080485505	7.26005126331518e-13
0.7543064514039244	7.632816270257271e-13
0.751601379739643	8.263331741994078e-13
0.7537596400641363	7.994467298219807e-13
0.7536278069576815	8.260117602416914e-13
0.7561793656783927	7.66538391321507e-13
0.7551792692710393	7.898492805075941e-13
0.7558099196251291	7.51657497408611e-13
0.7543031211975144	7.867789226168486e-13
0.7572982308598268	7.638788362942056e-13
0.7601911227935367	6.96449453688498e-13
0.7592218411772544	7.190420919393042e-13
0.7595593729401312	7.111746848939908e-13
0.7568051967394065	7.519511191293126e-13
0.7573494362336272	7.62685308564662e-13
0.7593183693626249	7.167921510176521e-13
0.7610670160069434	6.99453245294946e-13
0.7607496916211683	6.834299728184709e-13
0.7608187515037514	6.818202807345288e-13
0.7620036389766448	6.542021627455964e-13
0.7636787829993816	6.385765033199307e-13
0.7661721654576299	6.038788170799584e-13
0.7646076132070186	6.403464054761115e-13
0.7639135773494405	6.565234388583077e-13
0.7638579336508728	6.578204179112037e-13
0.7643642661243125	6.225988225216579e-13
0.7657231762053286	6.143441468513469e-13
0.7654218763441072	6.213670374697643e-13
0.766458279178142	6.206295677815538e-13
0.766458279178142	6.206295677815538e-13
0.7662745812269416	6.014916445716103e-13
0.7662541592247218	6.019676537115291e-13
0.767207749962548	6.031604215322114e-13
0.7680874868204274	5.826549500035113e-13
0.7662949727900601	6.010163449258035e-13
0.7677432609200596	5.906783883035135e-13
0.7657960759168084	6.360646265719924e-13
0.7673607290334403	5.995946871258689e-13
0.7676529693006645	5.927829633411563e-13
0.767209265824947	6.266172685676247e-13
0.7634611171185154	6.904893454299651e-13
0.764612465481445	6.636529785502382e-13
0.7656991061241486	6.383248607598869e-13
0.7671137299515265	6.288440800452241e-13
0.7663336992532899	6.470255363874745e-13
0.7679683069662303	5.854328705659457e-13
0.7659667614124266	6.320861794495251e-13
0.7667279397149332	6.143441468513469e-13
0.7671974734099711	6.03399954017855e-13
0.7674450792834838	6.211207770692863e-13
0.7666636805299973	6.393341209216736e-13
0.764829238452128	6.586002949679625e-13
0.764155958476871	6.508738639165435e-13
0.7670068417964045	6.313354977935872e-13
0.7653379886116862	6.702341993295298e-13
0.7655643049860393	6.649590719670572e-13
0.7654854622361018	6.667967894045019e-13
0.7665220738676914	6.426347799269018e-13
0.7682156241950928	6.031604215322114e-13
0.7665657974855841	6.416156417678006e-13
0.7652130830506819	6.731455783424826e-13
0.7662745071443859	6.718248970687046e-13
0.764227891389085	6.726168784152193e-13
0.7661575776364968	6.511306921126123e-13
0.7643295633757501	6.702470424703514e-13
0.7661356967931423	6.516407048583705e-13
0.7680362346968678	6.073417471359497e-13
0.767754914519491	6.373186114570464e-13
0.7657960759168084	6.360646265719924e-13
0.7662292096024191	6.728807212606772e-13
0.7644806235211034	6.902182153420268e-13
0.7633285181693923	7.170722266023018e-13
0.7652646459428154	6.953633903480019e-13
0.7630908049745962	7.226129983731218e-13
0.7631390278801927	7.214889879274057e-13
0.7649304112406387	7.031539473856022e-13
0.7632230566159784	7.195303922020883e-13
0.7643988419709365	6.921244322221078e-13
0.7673578184218887	6.465743822601134e-13
0.7646083871107003	6.637480398341209e-13
0.7652040798697428	6.733554302644071e-13
0.7652264935241563	6.728329984163917e-13
0.7660613477039432	6.533736811661173e-13
0.7671311476350879	6.518577704954718e-13
0.7651980871683332	6.969147849984635e-13
0.7671419759562423	6.516053770335535e-13
0.7660104452363289	6.779798215657098e-13
0.7633206008836291	7.406764407841793e-13
0.7638729844802954	7.043814562468685e-13
0.7652441821614104	6.958403733039952e-13
0.7631854494261838	6.969147849984635e-13
0.763608470732185	6.870547327924595e-13
0.7649705707176203	7.022178845112526e-13
0.7640004582312304	7.014102162140772e-13
0.7639194637303909	7.032980880431004e-13
0.7651753520616567	7.20864382464138e-13
0.763931044385045	7.030281587089325e-13
0.7630529810268502	7.4691429623441e-13
0.7612823107327035	7.64766543327844e-13
0.7624133511747331	7.384035265073996e-13
0.7603770286902902	8.092871114211607e-13
0.7612193403302988	7.662342978979709e-13
0.7626931781861149	7.318811388599304e-13
0.7627414537603819	7.307559007790251e-13
0.7632961329599325	7.412467548596123e-13
0.7632716290890877	7.418179068142563e-13
0.7601264554483903	7.917079604248988e-13
0.7618981082672377	7.738328120148943e-13
0.7622744830453407	7.650600270310839e-13
0.7607678186859382	8.00178327291353e-13
0.7589554485436976	8.1900254121803e-13
0.761080052767198	7.694809018499182e-13
0.7618007563025185	7.526822811126115e-13
0.7612834952177832	7.412467548596123e-13
0.7624769909751357	7.603398421808649e-13
0.763576630802206	7.347087310550082e-13
0.764135532215748	6.982618250571184e-13
0.7629385377123286	7.261621414870193e-13
0.7635400443286493	7.355615120714417e-13
0.7628176403927694	7.289800938348264e-13
0.7629872057580548	7.484474284312657e-13
0.7601784398090121	7.904962755703617e-13
0.759364859463267	8.094597286376795e-13
0.7607304655265162	7.541371259827851e-13
0.7628782192402973	7.275680831612934e-13
0.7629023807672917	7.270049107769225e-13
0.7634544235190263	7.375572168759667e-13
0.7642038509760174	7.200890805298327e-13
0.7628297890657899	7.286969247638704e-13
0.762461902414237	7.372718630441565e-13
0.763148567744795	7.446862996399948e-13
0.7613966608487555	7.621011974030895e-13
0.7618007563025185	7.526822811126115e-13
0.7626895754098322	7.084729349532479e-13
0.7634666659238415	7.372718630441565e-13
0.7627180644041074	7.547207479143984e-13
0.7626929885361462	7.553052323450888e-13
0.7627431032686656	7.541371259827851e-13
0.7637616383223963	7.303964569881886e-13
0.7643295163358031	6.937403186371261e-13
0.7621982700109542	7.668364493700282e-13
0.7642038509760174	7.200890805298327e-13
0.7628297890657899	7.286969247638704e-13
0.7668912716135935	6.574489548196419e-13
0.7654830606851415	6.668527662962286e-13
0.7661794260596301	6.506214350381898e-13
0.7680006841081216	6.315900560860306e-13
0.7662012421345428	6.501129319568613e-13
0.7667698830029442	6.6027835849562e-13
0.7675605823954892	6.184285563745539e-13
0.767177480767694	6.273581350900457e-13
0.7677832037393473	5.897473754258066e-13
0.7672304055826802	6.261245295213538e-13
0.7651478987943477	6.980846078433475e-13
0.7662339225605418	6.493511956048286e-13
0.7636148335242458	7.338182774812089e-13
0.7628117610983894	7.056249524736178e-13
0.761932485203259	7.496118593160836e-13
0.7613716009949885	7.62685308564662e-13
0.7618415011528662	7.751522469819196e-13
0.7625796674839923	7.579465921877864e-13
0.7609988477122089	7.94793354412169e-13
0.7616631120730892	7.55890581188222e-13
0.7627080850523026	7.315336800517041e-13
0.7644053547866931	7.15392300332746e-13
0.7651829959525791	6.97266540744749e-13
0.7629208923289073	7.265734314132228e-13
0.7612070673230501	7.430281853014615e-13
0.7625670512636823	7.58240659151164e-13
0.7616001474059364	7.573582020774158e-13
0.764213287554898	6.96449453688498e-13
0.7639621960057952	7.257217297331443e-13
0.7627644248477754	7.067282961957187e-13
0.7616267541834253	7.332458544950244e-13
0.7617817205328405	7.531259790544001e-13
0.7627991187338246	7.528314815554794e-13
0.7614989485979134	7.597170088706826e-13
0.761932485203259	7.496118593160836e-13
0.7620957864558497	7.692252018731576e-13
0.7623141656484466	7.407154064372978e-13
0.7626175380897461	7.570638797936184e-13
0.7603386043437909	7.398512050268413e-13
0.7616127745801415	7.570638797936184e-13
0.7613609818037453	8.09772173496169e-13
0.7607235949464443	8.012091226058434e-13
0.7589559868167207	8.18989994804805e-13
0.761368915033132	7.861675876900819e-13
0.7608109282311813	7.757538293299241e-13
0.7620943252747271	7.458395870190129e-13
0.7619699767141598	7.72157656110067e-13
0.763822403902374	7.289800938348264e-13
0.7627080850523026	7.315336800517041e-13
0.761368915033132	7.861675876900819e-13
0.7621599297731372	7.677301082498594e-13
0.7613951039225328	7.855571602410467e-13
0.7656856692459587	7.323892548792848e-13
0.765434071288049	7.148339886217084e-13
0.7668693541136692	7.047991679841006e-13
0.764742025031042	7.309646471163496e-13
0.7667515520502508	7.309646471163496e-13
0.7704317588407555	6.686762040533362e-13
0.768220653206895	6.967218941038644e-13
0.772517811783801	6.434728156843482e-13
0.770364365879258	6.702470424703514e-13
0.7719058219539807	6.343177945709804e-13
0.772232933915113	6.501129319568613e-13
0.7695654754337685	6.888680939106909e-13
0.771260850831505	6.493511956048286e-13
0.769146609835316	6.986312822169356e-13
0.77199178742621	6.791534021530281e-13
0.7741700205658508	6.04962072572531e-13
0.7724417832195227	6.452449382755672e-13
0.7739686702813455	6.330749472849885e-13
0.7750316398655637	6.082985697240868e-13
0.7753542659456074	6.007785939046129e-13
0.7761120270500292	5.831162115534496e-13
0.7747374030509178	6.385765033199307e-13
0.7744295197414144	6.457528451778844e-13
0.7767422735629388	5.918456941753967e-13
0.7774176962983094	5.995946871258689e-13
0.7781543529535352	5.824242208269239e-13
0.7791492175949012	5.826549500035113e-13
0.7765257554393428	6.203846173476289e-13
0.7765887423368889	6.189164782981576e-13
0.7764312669155446	6.460066895296867e-13
0.77714627273217	6.293408748780142e-13
0.7754460868845512	6.923895712402573e-13
0.7763546697346991	6.477920658009404e-13
0.7743945358980158	6.934801237930043e-13
0.7766229250375728	6.649590719670572e-13
0.7773594332443037	6.477920658009404e-13
0.7752328698083559	6.739396987487958e-13
0.7760907034339963	6.539447618203485e-13
0.7766116721411244	6.652213617025302e-13
0.7757842642494938	6.845071160874789e-13
0.7767774351949873	6.84777323014917e-13
0.777059300483863	6.782074258869272e-13
0.7752698904839667	6.964964700740221e-13
0.7755848578367621	7.125746817885422e-13
0.7774088264268321	6.934801237930043e-13
0.7742469558060824	7.671790343371168e-13
0.7752548300386272	7.671790343371168e-13
0.7734476468872734	7.858098398222714e-13
0.7755906535589637	7.593514441057305e-13
0.7740426183839931	7.954340418978719e-13
0.7724805738181398	8.318431795675966e-13
0.7738453745985835	8.234511996927756e-13
0.77077099005989	8.716912554629485e-13
0.7715845408600085	8.995678370679005e-13
0.7732317477466246	8.377540083444621e-13
0.7729141037893471	8.45157857647672e-13
0.7717610292286716	8.720344598527833e-13
0.7741496987269181	8.163578175147179e-13
0.7761579462559628	7.92967967691058e-13
0.7752950094464934	8.130818529047528e-13
0.7769117528835526	7.753977588249144e-13
0.7759465415272367	7.744758518411443e-13
0.7766681256102758	7.810763797341647e-13
0.779437589041422	7.165239479149198e-13
0.7775940451537008	7.360747795167274e-13
0.778385507282994	7.41046545041641e-13
0.7778593672821427	7.533101539957709e-13
0.7781913870310329	7.689908975134317e-13
0.7768042620360146	8.013228975169948e-13
0.7747491019516907	8.492258883017661e-13
0.7741059326180532	8.642172920845153e-13
0.7719450827412124	8.911640954107057e-13
0.7704954201913661	9.24953760895166e-13
0.7725798842876719	8.997874063860587e-13
0.7732894207954395	9.066687468987902e-13
0.7740437357450762	8.890866897360002e-13
0.7719896727397222	8.901247630959125e-13
0.7734828852981432	8.787396790517255e-13
0.7740274627171151	8.426266459161696e-13
0.7730685922361316	8.883962877427573e-13
0.7737789923379171	8.952574990516406e-13
0.7750041038400408	8.432821405611878e-13
0.7764771106829058	8.323680243084891e-13
0.7790571333299267	7.722311999182874e-13
0.777457232171145	8.330149030917345e-13
0.778828345208281	7.775639403536678e-13
0.7797371868123972	7.329604037107198e-13
0.7808744764739561	7.064517260691012e-13
0.7818792399835606	7.064517260691012e-13
0.7803348782570578	7.424487007657743e-13
0.7818792399835606	7.064517260691012e-13
0.7841979068836008	6.524067492360114e-13
0.7844615532829524	6.462615096827002e-13
0.7833648189764895	6.718248970687046e-13
0.7817007076750708	7.341052514736107e-13
0.7799146327652038	7.522440525133977e-13
0.7806559187813816	7.349656820970474e-13
0.7855565247886482	6.442313905182798e-13
0.7836088707436383	6.427167087818176e-13
0.7807675147658987	7.089448582365078e-13
0.7821912682408193	6.991787711075562e-13
0.7821794926004082	6.99453245294946e-13
0.7814660768455474	6.926623247641797e-13
0.7805197670105457	7.381391949895147e-13
0.7813753655301285	7.181963553481316e-13
0.7790308223841645	7.26005126331518e-13
0.7787503398516741	7.79382139289708e-13
0.778525724811456	7.611979378618791e-13
0.7795431986163152	7.609016781392931e-13
0.7801425017851652	7.704249148196789e-13
0.7797191007404056	7.802938182204862e-13
0.7811805089286256	7.462303778553882e-13
0.7827323913464163	7.100581060574315e-13
0.7829674728056986	7.279983494696897e-13
0.7828938343562849	7.297147617290457e-13
0.7808935116470699	7.294277150343344e-13
0.7804105397690771	7.641773133937652e-13
0.7806059165603157	7.830430187016282e-13
0.7785669648073756	7.836563625602908e-13
0.7794026655365323	7.641773133937652e-13
0.7766390344459505	8.285938012744192e-13
0.7786195534905125	7.82430591768558e-13
0.7770390958618721	8.192689129280453e-13
0.7785132895942617	8.083996386198251e-13
0.7761711562886002	8.160797327706106e-13
0.7774019686906413	7.873911670464725e-13
0.7757950114178953	8.482668319270961e-13
0.7738384057444327	8.938726532255081e-13
0.7760090092133841	8.667710136395642e-13
0.7743962824206178	8.808693054658025e-13
0.7770782055597938	8.18357318978053e-13
0.7783196016919229	8.129142406070988e-13
0.7787633850637747	7.790780731102352e-13
0.7794014380226493	7.876981048049752e-13
0.7808927936051467	7.763563043479755e-13
0.7775542077583254	8.307545338414388e-13
0.7802581158377856	7.677301082498594e-13
0.7776133229933461	8.058844582584662e-13
0.7800221997964916	7.96648663814956e-13
0.7773792328836064	8.113407808365462e-13
0.7783601266415839	8.119696590608862e-13
0.7748745903470207	8.463009242121381e-13
0.7746769442731113	8.743274588056887e-13
0.7747925427954362	8.716330142259686e-13
0.771851242762606	9.1677105088503e-13
0.7733277774936548	9.057747043494267e-13
0.7728711585678045	9.164178714506191e-13
0.7739567041751475	8.911152774475337e-13
0.7728257148059271	9.174771038301532e-13
0.7749940435063662	8.90428486009227e-13
0.7759633222233767	8.44343735607029e-13
0.7756522901582542	8.51593470682648e-13
0.7742679585327328	8.604406880345467e-13
0.7733277774936548	9.057747043494267e-13
0.7714669082868894	9.726412183428418e-13
0.7699517176185859	9.844660755559012e-13
0.7710241194159544	9.829620256443218e-13
0.7714190662069532	9.73756352259558e-13
0.7706484343139771	9.682265554846932e-13
0.7714350417431054	9.733839842056437e-13
0.769152965944361	1.026576072155995e-12
0.7695884140496575	9.929341884037523e-13
0.7684645035902418	1.0191310150115513e-12
0.768068351225475	1.0283647886837494e-12
0.7680707377519024	1.0048894889915677e-12
0.7679885285818074	1.053717525842894e-12
0.7665830724654431	1.0629846196630158e-12
0.7663610998523758	1.0681584998484819e-12
0.7664345488931484	1.0899386821768271e-12
0.767325464525012	1.0456804688771553e-12
0.7703632934546503	9.748728017118798e-13
0.7705636967915346	9.936938517939804e-13
0.7691435033873332	1.0267966315107423e-12
0.7676367640901592	1.0384244987392143e-12
0.7685021067651245	9.948348630659116e-13
0.7717357480499435	9.663749285338938e-13
0.7739695716364551	9.1430753412716e-13
0.774030262481756	8.894007332081344e-13
0.7753604085638208	8.818890140211456e-13
0.772475173486587	9.25647745970447e-13
0.774507554973442	9.017678730902269e-13
0.7731328169114582	9.103189707759688e-13
0.7733451326180774	9.288623596958158e-13
0.7722756558688874	9.302982307063894e-13
0.7744776517507034	9.024648766055347e-13
0.7752139521389672	8.853027144056798e-13
0.7721817989859422	9.5597808692546e-13
0.7745374138236836	9.010719038375805e-13
0.7759658019495859	8.677781162858964e-13
0.7750586247182989	8.654310059269029e-13
0.7756298125466492	9.22448919019341e-13
0.7720071373318655	9.600492129022195e-13
0.7761598276945277	8.866753126482983e-13
0.7742574235654976	9.310177695483528e-13
0.7742071602314319	9.556090126128326e-13
0.7756298125466492	9.22448919019341e-13
0.7752157718069318	9.320996464203313e-13
0.7771663927740011	9.335451732324853e-13
0.7742702821033469	9.54137727494108e-13
0.7770006818340522	9.374076702174437e-13
0.7762053385272045	9.793657156747584e-13
0.7733270046152128	1.0230360975611856e-12
0.7744714368107937	9.963609371506316e-13
0.7729971003401667	1.030725718222823e-12
0.7743653748294771	1.022252770911403e-12
0.7764399082907634	9.504785400155713e-13
0.7768819474590483	9.401752072648167e-13
0.7796061893050285	9.23516175191495e-13
0.7750462841773157	9.829620256443218e-13
0.7762471470976258	9.549715416697783e-13
0.7771522467789337	9.807142431719528e-13
0.7763076386637374	1.0238205844132947e-12
0.7788140342611122	9.41980233567423e-13
0.7801279117428873	9.58194879635846e-13
0.7821668099356817	9.1067093145998e-13
0.7806209574842617	9.467026529301558e-13
0.779344369248167	9.76458191185328e-13
0.779312937257804	9.53771155195996e-13
0.7796238635427368	1.0402750844482646e-12
0.7783828705031302	1.0223616010055465e-12
0.7785328494893201	1.0422854675015973e-12
0.7773430264110591	1.0700186277494053e-12
0.7784336499135474	1.021178001904035e-12
0.7764621294752835	1.0671314661166361e-12
0.7770723594825473	1.0529078333020781e-12
0.7761128349559628	1.0752730470415547e-12
0.7784363242585706	1.067955012556974e-12
0.778199479606608	1.0500558667718536e-12
0.779939113725641	1.0329270307751008e-12
0.7795030118128751	1.043091974162137e-12
0.77859123149251	1.0643443352883264e-12
0.779534962573609	1.0189275723146787e-12
0.7780685338259785	1.0999473811058592e-12
0.7762912030263892	1.1179548755366028e-12
0.7786000074623824	1.0875594523497458e-12
0.7762540492642575	1.1188208792793738e-12
0.7789450757597675	1.1029360519211176e-12
0.7805830170903233	1.0647578637293075e-12
0.7799529499923122	1.1029360519211176e-12
0.7802495294047732	1.0960231885532261e-12
0.7807748844229248	1.0602856967503897e-12
0.7809895599430399	1.0787740816221269e-12
0.7808992805675081	1.0808783712719388e-12
0.7816226919354538	1.0640166346332103e-12
0.7790473518606306	1.1240443146241303e-12
0.7811810124454487	1.0977312567735992e-12
0.7797097651161108	1.0851121814258046e-12
0.7824192521966588	1.0454498966242982e-12
0.7825242237356478	1.043003152595343e-12
0.7833354589488263	1.0240943613836093e-12
0.7853792340529401	1.0232960850313375e-12
0.7822592183764172	1.0491800676580527e-12
0.7809514377595265	1.0561704782227599e-12
0.7805042817320723	1.0900852577418585e-12
0.7815271675895634	1.0896628504216536e-12
0.7812316847746795	1.0965501535891333e-12
0.7812861444750954	1.0952807719253604e-12
0.7826402134012819	1.0871389370001377e-12
0.7831567329540061	1.051679894625894e-12
0.7823089967853097	1.0948591465466833e-12
0.7825499839893669	1.089242062065892e-12
0.7821089933099842	1.0995209559641232e-12
0.7816497245227868	1.1102258877349672e-12
0.7820724466511373	1.1003728089537312e-12
0.7847112672581442	1.0622851569621786e-12
0.7856344341099648	1.0173477182480504e-12
0.782035845130923	1.1012259406873163e-12
0.7843261581012237	1.071261528455477e-12
0.7821454852307171	1.0986703788456164e-12
0.7845645412698906	1.0422854675015973e-12
0.7875928227191874	9.951200121401036e-13
0.7842485844904113	1.0496499909814084e-12
0.7852185625764466	1.0504607919683507e-12
0.7811953291203961	1.0973975545217408e-12
0.7794835931182598	1.1607154693014531e-12
0.7815583078180169	1.112356686984896e-12
0.7832956714943072	1.0952807719253604e-12
0.780697124044417	1.1324297113129852e-12
0.7826041732800204	1.08797898328648e-12
0.7795603367630882	1.1589266791536453e-12
[truncated: 607,301 more rows]
