# Supplementary material for: Correlating fluorescence microscopy, optical and magnetic tweezers to study single chiral biopolymers such as DNA
Source: Nat Commun. 2024 Mar 29;15:2748. doi: 10.1038/s41467-024-47126-6 (PMC10980717; doi:10.1038/s41467-024-47126-6)
Supplement: Supplementary file 21 — Source Data [file 41467_2024_47126_MOESM21_ESM.zip › source data_final/figure 3/figure 3a/persistence lengths in nm.dat]

40.378
53.445
46.12
54.425
37.479
38.278
55.991
34.41
61.488
36.31
44.885
42.407
34.349
51.56
39.477
47.786
35.383
40.063
48.08
45.327
49.393
51.42
33.844
42.822
50.283
35.752
49.539
