# Supplementary material for: Correlating fluorescence microscopy, optical and magnetic tweezers to study single chiral biopolymers such as DNA
Source: Nat Commun. 2024 Mar 29;15:2748. doi: 10.1038/s41467-024-47126-6 (PMC10980717; doi:10.1038/s41467-024-47126-6)
Supplement: Supplementary file 21 — Source Data [file 41467_2024_47126_MOESM21_ESM.zip › source data_final/figure 3/figure 3b/protocol.txt]

A DNA tether was held at constant extension and the magnetic trap was set to rotate at 1Hz, until the 3um bead (Micromer-M, Micromod) was pulled out of the trap. 
The Sum-normalized QPD data was notch-filtered at 1Hz (BW 1Hz), using the iirnotch() function in Matlab. 
The data in the file is organized in 3 columns: time, QPD data, and QPD data filtered with a moving median of window 5000 points wide.
