# Supplementary material for: Correlating fluorescence microscopy, optical and magnetic tweezers to study single chiral biopolymers such as DNA
Source: Nat Commun. 2024 Mar 29;15:2748. doi: 10.1038/s41467-024-47126-6 (PMC10980717; doi:10.1038/s41467-024-47126-6)
Supplement: Supplementary file 21 — Source Data [file 41467_2024_47126_MOESM21_ESM.zip › source data_final/figure 3/figure 3b/twistdata.csv]

0	4.5763	4.5843
0	4.5763	4.5843
0	4.5839	4.5843
0	4.5926	4.5843
0.0001	4.5905	4.5844
0.0001	4.5894	4.5844
0.0001	4.5855	4.5844
0.0001	4.5834	4.5844
0.0001	4.5882	4.5845
0.0002	4.5882	4.5845
0.0002	4.5912	4.5845
0.0002	4.5875	4.5845
0.0002	4.5829	4.5845
0.0002	4.5809	4.5845
0.0003	4.5831	4.5845
0.0003	4.5896	4.5846
0.0003	4.5944	4.5846
0.0003	4.596	4.5846
0.0003	4.5898	4.5846
0.0004	4.5864	4.5846
0.0004	4.5854	4.5846
0.0004	4.5898	4.5846
0.0004	4.5916	4.5846
0.0004	4.5942	4.5846
0.0005	4.5923	4.5846
0.0005	4.5937	4.5846
0.0005	4.5875	4.5847
0.0005	4.5914	4.5847
0.0005	4.5932	4.5847
0.0006	4.6002	4.5847
0.0006	4.6055	4.5847
0.0006	4.6001	4.5847
0.0006	4.5934	4.5847
0.0006	4.5932	4.5848
0.0007	4.599	4.5848
0.0007	4.6036	4.5848
0.0007	4.6045	4.5848
0.0007	4.6008	4.5848
0.0007	4.5961	4.5848
0.0008	4.5901	4.5848
0.0008	4.5883	4.5848
0.0008	4.5961	4.5848
0.0008	4.6008	4.5848
0.0008	4.6056	4.5848
0.0009	4.6033	4.5849
0.0009	4.6017	4.5849
0.0009	4.6005	4.5849
0.0009	4.6044	4.5849
0.0009	4.6074	4.5849
0.001	4.6116	4.5849
0.001	4.6126	4.585
0.001	4.6083	4.5851
0.001	4.6051	4.5851
0.001	4.6062	4.5851
0.0011	4.6106	4.5851
0.0011	4.6171	4.5851
0.0011	4.6197	4.5851
0.0011	4.619	4.5851
0.0011	4.6131	4.5851
0.0012	4.611	4.5851
0.0012	4.6103	4.5851
0.0012	4.6163	4.5851
0.0012	4.6189	4.5851
0.0012	4.6166	4.5851
0.0013	4.6138	4.5852
0.0013	4.6089	4.5852
0.0013	4.6017	4.5852
0.0013	4.6063	4.5852
0.0013	4.6072	4.5852
0.0014	4.6142	4.5852
0.0014	4.6138	4.5852
0.0014	4.6072	4.5852
0.0014	4.5989	4.5852
0.0014	4.5933	4.5852
0.0015	4.591	4.5852
0.0015	4.5954	4.5852
0.0015	4.596	4.5852
0.0015	4.5919	4.5853
0.0015	4.5852	4.5853
0.0016	4.5827	4.5853
0.0016	4.5865	4.5853
0.0016	4.5898	4.5853
0.0016	4.5944	4.5854
0.0016	4.5909	4.5854
0.0017	4.584	4.5854
0.0017	4.579	4.5854
0.0017	4.5785	4.5854
0.0017	4.5784	4.5854
0.0017	4.5827	4.5854
0.0018	4.5862	4.5854
0.0018	4.5851	4.5854
0.0018	4.581	4.5854
0.0018	4.5777	4.5854
0.0018	4.5814	4.5854
0.0019	4.5841	4.5854
0.0019	4.5906	4.5854
0.0019	4.5904	4.5855
0.0019	4.5819	4.5855
0.0019	4.5796	4.5855
0.002	4.5812	4.5855
0.002	4.5841	4.5855
0.002	4.5866	4.5855
0.002	4.5836	4.5855
0.002	4.5811	4.5855
0.0021	4.5759	4.5855
0.0021	4.5751	4.5855
0.0021	4.5733	4.5855
0.0021	4.5766	4.5855
0.0021	4.5775	4.5855
0.0022	4.5758	4.5855
0.0022	4.5729	4.5855
0.0022	4.5694	4.5856
0.0022	4.5767	4.5856
0.0022	4.5797	4.5857
0.0023	4.587	4.5857
0.0023	4.5841	4.5857
0.0023	4.5802	4.5858
0.0023	4.5777	4.5858
0.0023	4.5816	4.5858
0.0024	4.5827	4.5859
0.0024	4.5882	4.5859
0.0024	4.5903	4.5859
0.0024	4.5884	4.5859
0.0024	4.5855	4.5859
0.0025	4.5852	4.5859
0.0025	4.5845	4.586
0.0025	4.5868	4.586
0.0025	4.5874	4.5861
0.0025	4.582	4.5861
0.0026	4.5785	4.5861
0.0026	4.5783	4.5862
0.0026	4.5829	4.5862
0.0026	4.5847	4.5862
0.0026	4.5874	4.5862
0.0027	4.5923	4.5862
0.0027	4.5882	4.5862
0.0027	4.5864	4.5863
0.0027	4.5822	4.5863
0.0027	4.5819	4.5863
0.0028	4.5884	4.5863
0.0028	4.5916	4.5863
0.0028	4.5837	4.5864
0.0028	4.5808	4.5864
0.0028	4.5757	4.5864
0.0029	4.581	4.5864
0.0029	4.5844	4.5864
0.0029	4.5892	4.5864
0.0029	4.5885	4.5864
0.0029	4.5833	4.5865
0.003	4.5782	4.5865
0.003	4.5773	4.5865
0.003	4.5814	4.5865
0.003	4.5822	4.5866
0.003	4.5869	4.5866
0.0031	4.5821	4.5866
0.0031	4.5747	4.5866
0.0031	4.5774	4.5867
0.0031	4.5809	4.5867
0.0031	4.5832	4.5867
0.0032	4.5926	4.5867
0.0032	4.5885	4.5867
0.0032	4.5901	4.5868
0.0032	4.5856	4.5868
0.0032	4.5878	4.5868
0.0033	4.5935	4.5868
0.0033	4.5951	4.5869
0.0033	4.5923	4.5869
0.0033	4.5903	4.5869
0.0033	4.5829	4.5869
0.0034	4.5859	4.5869
0.0034	4.5947	4.5869
0.0034	4.593	4.5869
0.0034	4.5992	4.5869
0.0034	4.5956	4.587
0.0035	4.5905	4.587
0.0035	4.5917	4.587
0.0035	4.5976	4.587
0.0035	4.6036	4.587
0.0035	4.6094	4.587
0.0036	4.6068	4.587
0.0036	4.6036	4.587
0.0036	4.5996	4.587
0.0036	4.5973	4.587
0.0036	4.5989	4.587
0.0037	4.5989	4.587
0.0037	4.5943	4.587
0.0037	4.5881	4.5871
0.0037	4.5835	4.5871
0.0037	4.5798	4.5871
0.0038	4.5867	4.5871
0.0038	4.5915	4.5872
0.0038	4.5926	4.5872
0.0038	4.5936	4.5873
0.0038	4.5911	4.5873
0.0039	4.5904	4.5873
0.0039	4.5975	4.5874
0.0039	4.6007	4.5874
0.0039	4.6007	4.5874
0.0039	4.6023	4.5874
0.004	4.5968	4.5874
0.004	4.5931	4.5874
0.004	4.5921	4.5874
0.004	4.5928	4.5874
0.004	4.5993	4.5874
0.0041	4.6032	4.5875
0.0041	4.5965	4.5875
0.0041	4.5933	4.5875
0.0041	4.5884	4.5875
0.0041	4.5925	4.5875
0.0042	4.6002	4.5875
0.0042	4.6008	4.5875
0.0042	4.6001	4.5875
0.0042	4.5994	4.5875
0.0042	4.5932	4.5875
0.0043	4.595	4.5875
0.0043	4.6001	4.5875
0.0043	4.605	4.5876
0.0043	4.6077	4.5876
0.0043	4.6015	4.5876
0.0044	4.6015	4.5876
0.0044	4.6063	4.5876
0.0044	4.6102	4.5876
0.0044	4.6135	4.5877
0.0044	4.6141	4.5877
0.0045	4.6065	4.5877
0.0045	4.6074	4.5878
0.0045	4.6044	4.5878
0.0045	4.6026	4.5878
0.0045	4.6062	4.5878
0.0046	4.6095	4.5878
0.0046	4.6116	4.5878
0.0046	4.6057	4.5878
0.0046	4.6016	4.5878
0.0046	4.5983	4.5879
0.0047	4.6027	4.5879
0.0047	4.6055	4.5879
0.0047	4.6083	4.5879
0.0047	4.6094	4.5879
0.0047	4.6013	4.5879
0.0048	4.5983	4.5879
0.0048	4.5971	4.5879
0.0048	4.6004	4.5879
0.0048	4.6036	4.5879
0.0048	4.605	4.588
0.0049	4.5973	4.588
0.0049	4.5946	4.588
0.0049	4.5932	4.5881
0.0049	4.5909	4.5881
0.0049	4.5925	4.5881
0.005	4.5903	4.5881
0.005	4.5878	4.5881
0.005	4.5773	4.5881
0.005	4.5694	4.5881
0.005	4.5734	4.5881
0.0051	4.5783	4.5881
0.0051	4.5829	4.5882
0.0051	4.5831	4.5882
0.0051	4.5779	4.5882
0.0051	4.5729	4.5882
0.0052	4.577	4.5882
0.0052	4.576	4.5882
0.0052	4.5755	4.5882
0.0052	4.5715	4.5882
0.0052	4.5672	4.5882
0.0053	4.5632	4.5882
0.0053	4.5597	4.5882
0.0053	4.561	4.5882
0.0053	4.5695	4.5882
0.0053	4.5773	4.5882
0.0054	4.5766	4.5882
0.0054	4.5763	4.5882
0.0054	4.576	4.5882
0.0054	4.5788	4.5882
0.0054	4.5831	4.5882
0.0055	4.5907	4.5882
0.0055	4.5842	4.5882
0.0055	4.5834	4.5882
0.0055	4.5829	4.5883
0.0055	4.5854	4.5883
0.0056	4.5916	4.5883
0.0056	4.6006	4.5883
0.0056	4.6015	4.5883
0.0056	4.5992	4.5883
0.0056	4.5953	4.5883
0.0057	4.5953	4.5883
0.0057	4.593	4.5884
0.0057	4.5971	4.5884
0.0057	4.599	4.5884
0.0057	4.5941	4.5884
0.0058	4.589	4.5884
0.0058	4.5881	4.5884
0.0058	4.5915	4.5884
0.0058	4.5971	4.5885
0.0058	4.6047	4.5885
0.0059	4.5991	4.5885
0.0059	4.5964	4.5885
0.0059	4.5954	4.5885
0.0059	4.5936	4.5885
0.0059	4.6023	4.5885
0.006	4.6054	4.5885
0.006	4.6051	4.5885
0.006	4.6088	4.5885
0.006	4.6071	4.5885
0.006	4.6034	4.5885
0.0061	4.6064	4.5885
0.0061	4.6046	4.5885
0.0061	4.6118	4.5885
0.0061	4.6159	4.5886
0.0061	4.6083	4.5886
0.0062	4.6084	4.5887
0.0062	4.6078	4.5888
0.0062	4.6131	4.5888
0.0062	4.6106	4.5889
0.0062	4.6175	4.5889
0.0063	4.6142	4.5889
0.0063	4.6109	4.5889
0.0063	4.6139	4.5889
0.0063	4.6155	4.5889
0.0063	4.6211	4.5889
0.0064	4.6235	4.589
0.0064	4.6257	4.589
0.0064	4.6229	4.589
0.0064	4.6157	4.589
0.0064	4.6125	4.589
0.0065	4.6155	4.589
0.0065	4.6158	4.589
0.0065	4.617	4.5891
0.0065	4.61	4.5891
0.0065	4.6062	4.5891
0.0066	4.5993	4.5891
0.0066	4.6023	4.5891
0.0066	4.6076	4.5891
0.0066	4.6132	4.5892
0.0066	4.6139	4.5892
0.0067	4.614	4.5892
0.0067	4.6077	4.5893
0.0067	4.6085	4.5893
0.0067	4.6075	4.5893
0.0067	4.6129	4.5893
0.0068	4.6201	4.5893
0.0068	4.6179	4.5894
0.0068	4.6149	4.5894
0.0068	4.6109	4.5894
0.0068	4.6133	4.5894
0.0069	4.6161	4.5894
0.0069	4.6221	4.5894
0.0069	4.6214	4.5894
0.0069	4.62	4.5894
0.0069	4.6199	4.5895
0.007	4.6129	4.5895
0.007	4.619	4.5895
0.007	4.6209	4.5895
0.007	4.625	4.5895
0.007	4.6237	4.5896
0.0071	4.6234	4.5896
0.0071	4.6191	4.5896
0.0071	4.617	4.5896
0.0071	4.618	4.5896
0.0071	4.6206	4.5896
0.0072	4.6272	4.5896
0.0072	4.6264	4.5896
0.0072	4.6223	4.5897
0.0072	4.6144	4.5897
0.0072	4.6128	4.5898
0.0073	4.6147	4.5898
0.0073	4.6159	4.5898
0.0073	4.6185	4.5898
0.0073	4.6126	4.5898
0.0073	4.607	4.5898
0.0074	4.6031	4.5898
0.0074	4.6024	4.5898
0.0074	4.6054	4.5898
0.0074	4.6077	4.5898
0.0074	4.6045	4.5898
0.0075	4.6	4.5898
0.0075	4.5929	4.5898
0.0075	4.5928	4.5898
0.0075	4.6016	4.5898
0.0075	4.6081	4.5898
0.0076	4.6119	4.5898
0.0076	4.6093	4.5898
0.0076	4.6021	4.5898
0.0076	4.5986	4.5897
0.0076	4.5935	4.5897
0.0077	4.599	4.5896
0.0077	4.5981	4.5896
0.0077	4.6016	4.5896
0.0077	4.5967	4.5896
0.0077	4.5932	4.5896
0.0078	4.5921	4.5897
0.0078	4.5964	4.5897
0.0078	4.6043	4.5898
0.0078	4.6067	4.5897
0.0078	4.6031	4.5897
0.0079	4.596	4.5897
0.0079	4.5925	4.5898
0.0079	4.5902	4.5898
0.0079	4.5918	4.5898
0.0079	4.5957	4.5898
0.008	4.5968	4.5898
0.008	4.5917	4.5898
0.008	4.5857	4.5898
0.008	4.586	4.5898
0.008	4.5875	4.5898
0.0081	4.5924	4.5898
0.0081	4.5954	4.5898
0.0081	4.5959	4.5899
0.0081	4.5871	4.5899
0.0081	4.5855	4.5899
0.0082	4.5885	4.59
0.0082	4.594	4.59
0.0082	4.6003	4.59
0.0082	4.5979	4.5901
0.0082	4.5928	4.5901
0.0083	4.5843	4.5901
0.0083	4.5822	4.5901
0.0083	4.5854	4.5901
0.0083	4.5891	4.5901
0.0083	4.5935	4.5902
0.0084	4.596	4.5902
0.0084	4.5872	4.5902
0.0084	4.5817	4.5902
0.0084	4.5828	4.5902
0.0084	4.5821	4.5902
0.0085	4.5904	4.5902
0.0085	4.592	4.5902
0.0085	4.5893	4.5902
0.0085	4.5835	4.5903
0.0085	4.5796	4.5903
0.0086	4.5779	4.5903
0.0086	4.5853	4.5903
0.0086	4.5883	4.5903
0.0086	4.58	4.5903
0.0086	4.577	4.5903
0.0087	4.5735	4.5903
0.0087	4.5693	4.5903
0.0087	4.5718	4.5903
0.0087	4.5773	4.5904
0.0087	4.5713	4.5904
0.0088	4.5678	4.5904
0.0088	4.5647	4.5904
0.0088	4.5679	4.5904
0.0088	4.572	4.5904
0.0088	4.5757	4.5904
0.0089	4.5734	4.5904
0.0089	4.5661	4.5904
0.0089	4.5628	4.5904
0.0089	4.5651	4.5904
0.0089	4.572	4.5904
0.009	4.5774	4.5904
0.009	4.5787	4.5904
0.009	4.5769	4.5905
0.009	4.5748	4.5905
0.009	4.5732	4.5905
0.0091	4.5715	4.5905
0.0091	4.5788	4.5905
0.0091	4.5744	4.5905
0.0091	4.5715	4.5905
0.0091	4.5684	4.5905
0.0092	4.5665	4.5905
0.0092	4.5712	4.5905
0.0092	4.5733	4.5905
0.0092	4.5719	4.5905
0.0092	4.5657	4.5905
0.0093	4.5596	4.5906
0.0093	4.559	4.5906
0.0093	4.5581	4.5906
0.0093	4.5623	4.5906
0.0093	4.5574	4.5907
0.0094	4.5544	4.5907
0.0094	4.5517	4.5907
0.0094	4.5551	4.5908
0.0094	4.558	4.5908
0.0094	4.5636	4.5908
0.0095	4.5615	4.5908
0.0095	4.5591	4.5908
0.0095	4.5593	4.5908
0.0095	4.5619	4.5909
0.0095	4.5644	4.5909
0.0096	4.5672	4.5909
0.0096	4.5711	4.5909
0.0096	4.5654	4.5909
0.0096	4.5558	4.5909
0.0096	4.55	4.5909
0.0097	4.5485	4.5909
0.0097	4.5535	4.5909
0.0097	4.5555	4.5909
0.0097	4.5539	4.5909
0.0097	4.5471	4.5909
0.0098	4.5484	4.591
0.0098	4.5489	4.591
0.0098	4.553	4.591
0.0098	4.5633	4.591
0.0098	4.5678	4.5911
0.0099	4.5628	4.5911
0.0099	4.5629	4.5912
0.0099	4.5612	4.5912
0.0099	4.5665	4.5912
0.0099	4.5706	4.5912
0.01	4.572	4.5912
0.01	4.5663	4.5912
0.01	4.564	4.5912
0.01	4.5668	4.5913
0.01	4.5735	4.5913
0.0101	4.5746	4.5913
0.0101	4.578	4.5913
0.0101	4.5749	4.5913
0.0101	4.5714	4.5913
0.0101	4.5661	4.5913
0.0102	4.5661	4.5914
0.0102	4.5706	4.5914
0.0102	4.5799	4.5914
0.0102	4.5782	4.5914
0.0102	4.5751	4.5914
0.0103	4.5719	4.5914
0.0103	4.5709	4.5915
0.0103	4.5799	4.5915
0.0103	4.5822	4.5915
0.0103	4.5805	4.5915
0.0104	4.5767	4.5915
0.0104	4.5705	4.5915
0.0104	4.5665	4.5915
0.0104	4.5699	4.5915
0.0104	4.5779	4.5915
0.0105	4.5842	4.5915
0.0105	4.5882	4.5915
0.0105	4.5813	4.5915
0.0105	4.5785	4.5915
0.0105	4.5761	4.5916
0.0106	4.5791	4.5916
0.0106	4.5837	4.5916
0.0106	4.5814	4.5916
0.0106	4.5826	4.5916
0.0106	4.5824	4.5916
0.0107	4.5798	4.5916
0.0107	4.5809	4.5916
0.0107	4.5846	4.5916
0.0107	4.5851	4.5916
0.0107	4.5851	4.5916
0.0108	4.5807	4.5916
0.0108	4.5803	4.5916
0.0108	4.583	4.5916
0.0108	4.5895	4.5916
0.0108	4.5925	4.5916
0.0109	4.5918	4.5916
0.0109	4.5876	4.5916
0.0109	4.5879	4.5917
0.0109	4.5867	4.5917
0.0109	4.5932	4.5917
0.011	4.5962	4.5917
0.011	4.5929	4.5917
0.011	4.5869	4.5917
0.011	4.5804	4.5917
0.011	4.5793	4.5917
0.0111	4.5776	4.5917
0.0111	4.5761	4.5917
0.0111	4.5817	4.5917
0.0111	4.582	4.5918
0.0111	4.5765	4.5918
0.0112	4.5751	4.5918
0.0112	4.5762	4.5918
0.0112	4.5813	4.5918
0.0112	4.5908	4.5918
0.0112	4.5931	4.5918
0.0113	4.5913	4.5918
0.0113	4.5894	4.5918
0.0113	4.5889	4.5918
0.0113	4.5924	4.5919
0.0113	4.5966	4.5919
0.0114	4.5989	4.5919
0.0114	4.5991	4.592
0.0114	4.5912	4.592
0.0114	4.587	4.592
0.0114	4.5859	4.592
0.0115	4.5905	4.592
0.0115	4.5979	4.592
0.0115	4.5956	4.5921
0.0115	4.5951	4.5921
0.0115	4.5919	4.5921
0.0116	4.5916	4.5921
0.0116	4.5923	4.5921
0.0116	4.5937	4.5921
0.0116	4.592	4.5921
0.0116	4.5874	4.5921
0.0117	4.5858	4.5922
0.0117	4.5849	4.5922
0.0117	4.5853	4.5922
0.0117	4.5906	4.5922
0.0117	4.5974	4.5922
0.0118	4.5901	4.5923
0.0118	4.5837	4.5923
0.0118	4.5793	4.5923
0.0118	4.582	4.5923
0.0118	4.5894	4.5923
0.0119	4.5945	4.5923
0.0119	4.598	4.5923
0.0119	4.5931	4.5923
0.0119	4.5929	4.5923
0.0119	4.5957	4.5923
0.012	4.601	4.5923
0.012	4.6062	4.5924
0.012	4.6066	4.5924
0.012	4.6022	4.5924
0.012	4.598	4.5924
0.0121	4.5977	4.5924
0.0121	4.6017	4.5925
0.0121	4.6084	4.5925
0.0121	4.6103	4.5925
0.0121	4.6119	4.5925
0.0122	4.6053	4.5925
0.0122	4.5979	4.5925
0.0122	4.5946	4.5925
0.0122	4.5946	4.5925
0.0122	4.5958	4.5925
0.0123	4.5965	4.5926
0.0123	4.5909	4.5926
0.0123	4.5839	4.5926
0.0123	4.5807	4.5926
0.0123	4.5837	4.5926
0.0124	4.5848	4.5926
0.0124	4.5852	4.5927
0.0124	4.5831	4.5927
0.0124	4.5827	4.5927
0.0124	4.5788	4.5927
0.0125	4.5797	4.5927
0.0125	4.5789	4.5927
0.0125	4.5838	4.5927
0.0125	4.5854	4.5927
0.0125	4.5782	4.5928
0.0126	4.5811	4.5928
0.0126	4.5783	4.5928
0.0126	4.5831	4.5928
0.0126	4.5866	4.5928
0.0126	4.5905	4.5928
0.0127	4.5889	4.5929
0.0127	4.5855	4.5929
0.0127	4.5775	4.5929
0.0127	4.5778	4.5929
0.0127	4.5835	4.5929
0.0128	4.5835	4.5929
0.0128	4.5861	4.5929
0.0128	4.5788	4.5929
0.0128	4.5752	4.593
0.0128	4.5758	4.593
0.0129	4.5742	4.593
0.0129	4.5786	4.593
0.0129	4.587	4.593
0.0129	4.5766	4.593
0.0129	4.5731	4.593
0.013	4.5685	4.593
0.013	4.5631	4.593
0.013	4.5743	4.593
0.013	4.5755	4.593
0.013	4.5785	4.593
0.0131	4.581	4.5931
0.0131	4.5721	4.5931
0.0131	4.5665	4.5931
0.0131	4.5724	4.5931
0.0131	4.5703	4.5931
0.0132	4.5802	4.5931
0.0132	4.5823	4.5931
0.0132	4.5776	4.5931
0.0132	4.5731	4.5931
0.0132	4.5707	4.5931
0.0133	4.5705	4.5932
0.0133	4.5818	4.5932
0.0133	4.5841	4.5932
0.0133	4.5778	4.5932
0.0133	4.578	4.5932
0.0134	4.5679	4.5932
0.0134	4.5715	4.5932
0.0134	4.5788	4.5932
0.0134	4.5763	4.5932
0.0134	4.5752	4.5932
0.0135	4.5723	4.5932
0.0135	4.5638	4.5932
0.0135	4.5654	4.5932
0.0135	4.5708	4.5933
0.0135	4.5798	4.5933
0.0136	4.5873	4.5933
0.0136	4.5859	4.5934
0.0136	4.5849	4.5934
0.0136	4.5809	4.5934
0.0136	4.5776	4.5935
0.0137	4.5826	4.5935
0.0137	4.5896	4.5935
0.0137	4.5893	4.5935
0.0137	4.5884	4.5935
0.0137	4.5803	4.5935
0.0138	4.5759	4.5935
0.0138	4.5734	4.5936
0.0138	4.5742	4.5936
0.0138	4.5778	4.5936
0.0138	4.5793	4.5936
0.0139	4.5755	4.5936
0.0139	4.5689	4.5937
0.0139	4.5646	4.5937
0.0139	4.5618	4.5937
0.0139	4.5679	4.5937
0.014	4.5741	4.5937
0.014	4.5706	4.5937
0.014	4.5684	4.5937
0.014	4.5646	4.5938
0.014	4.5616	4.5938
0.0141	4.5628	4.5938
0.0141	4.5699	4.5938
0.0141	4.5752	4.5938
0.0141	4.5717	4.5938
0.0141	4.5682	4.5938
0.0142	4.5649	4.5939
0.0142	4.5682	4.5939
0.0142	4.5661	4.5939
0.0142	4.5743	4.5939
0.0142	4.576	4.5939
0.0143	4.5695	4.594
0.0143	4.567	4.594
0.0143	4.5683	4.594
0.0143	4.5678	4.594
0.0143	4.5708	4.594
0.0144	4.5764	4.5941
0.0144	4.5736	4.5941
0.0144	4.5749	4.5941
0.0144	4.5691	4.5941
0.0144	4.5762	4.5941
0.0145	4.5804	4.5941
0.0145	4.5838	4.5941
0.0145	4.5869	4.5941
0.0145	4.579	4.5941
0.0145	4.5737	4.5941
0.0146	4.5735	4.5942
0.0146	4.5764	4.5942
0.0146	4.5805	4.5943
0.0146	4.5855	4.5943
0.0146	4.5836	4.5943
0.0147	4.5825	4.5943
0.0147	4.5846	4.5943
0.0147	4.5843	4.5943
0.0147	4.589	4.5944
0.0147	4.5915	4.5944
0.0148	4.587	4.5944
0.0148	4.588	4.5944
0.0148	4.5822	4.5944
0.0148	4.5764	4.5944
0.0148	4.5785	4.5944
0.0149	4.5784	4.5944
0.0149	4.5809	4.5944
0.0149	4.5833	4.5944
0.0149	4.5817	4.5944
0.0149	4.5818	4.5945
0.015	4.5854	4.5945
0.015	4.5898	4.5945
0.015	4.5879	4.5945
0.015	4.587	4.5945
0.015	4.5842	4.5945
0.0151	4.5801	4.5945
0.0151	4.5736	4.5946
0.0151	4.5695	4.5946
0.0151	4.5737	4.5946
0.0151	4.5755	4.5946
0.0152	4.5807	4.5946
0.0152	4.578	4.5946
0.0152	4.5759	4.5946
0.0152	4.5772	4.5946
0.0152	4.5791	4.5946
0.0153	4.5767	4.5946
0.0153	4.5788	4.5946
0.0153	4.576	4.5945
0.0153	4.5735	4.5945
0.0153	4.5722	4.5945
0.0154	4.5733	4.5946
0.0154	4.5774	4.5945
0.0154	4.5836	4.5945
0.0154	4.5846	4.5945
0.0154	4.5846	4.5945
0.0155	4.5798	4.5945
0.0155	4.5765	4.5945
0.0155	4.5813	4.5945
0.0155	4.5885	4.5945
0.0155	4.5878	4.5945
0.0156	4.5862	4.5946
0.0156	4.5788	4.5946
0.0156	4.5741	4.5946
0.0156	4.5762	4.5946
0.0156	4.5785	4.5946
0.0157	4.5833	4.5946
0.0157	4.5782	4.5946
0.0157	4.5741	4.5946
0.0157	4.5709	4.5946
0.0157	4.5681	4.5946
0.0158	4.5715	4.5946
0.0158	4.5726	4.5946
0.0158	4.5781	4.5946
0.0158	4.577	4.5946
0.0158	4.5738	4.5946
0.0159	4.5734	4.5946
0.0159	4.5743	4.5947
0.0159	4.5775	4.5947
0.0159	4.5803	4.5947
0.0159	4.5842	4.5947
0.016	4.5833	4.5947
0.016	4.5771	4.5947
0.016	4.5743	4.5947
0.016	4.5763	4.5947
0.016	4.5765	4.5948
0.0161	4.579	4.5948
0.0161	4.579	4.5948
0.0161	4.5735	4.5948
0.0161	4.5671	4.5948
0.0161	4.5629	4.5948
0.0162	4.5672	4.5949
0.0162	4.5638	4.5949
0.0162	4.5671	4.5949
0.0162	4.5657	4.5948
0.0162	4.5596	4.5948
0.0163	4.5578	4.5948
0.0163	4.5635	4.5949
0.0163	4.5708	4.5949
0.0163	4.5764	4.5949
0.0163	4.5792	4.5949
0.0164	4.5767	4.5949
0.0164	4.5774	4.5949
0.0164	4.5711	4.5949
0.0164	4.5764	4.5949
0.0164	4.5767	4.5949
0.0165	4.5803	4.5949
0.0165	4.5803	4.5949
0.0165	4.5795	4.5949
0.0165	4.5786	4.595
0.0165	4.5744	4.595
0.0166	4.5822	4.595
0.0166	4.5848	4.595
0.0166	4.5883	4.595
0.0166	4.5855	4.595
0.0166	4.5832	4.595
0.0167	4.582	4.595
0.0167	4.589	4.595
0.0167	4.5915	4.5951
0.0167	4.5957	4.5951
0.0167	4.5959	4.5951
0.0168	4.5878	4.5951
0.0168	4.5855	4.5951
0.0168	4.5831	4.5951
0.0168	4.5882	4.5951
0.0168	4.5945	4.5951
0.0169	4.5938	4.5951
0.0169	4.588	4.5952
0.0169	4.5861	4.5952
0.0169	4.5829	4.5952
0.0169	4.5891	4.5953
0.017	4.5898	4.5953
0.017	4.5895	4.5953
0.017	4.5888	4.5953
0.017	4.5846	4.5953
0.017	4.5793	4.5953
0.0171	4.5749	4.5953
0.0171	4.5732	4.5954
0.0171	4.5746	4.5954
0.0171	4.5785	4.5954
0.0171	4.5743	4.5954
0.0172	4.57	4.5954
0.0172	4.5698	4.5954
0.0172	4.5686	4.5954
0.0172	4.5715	4.5954
0.0172	4.5764	4.5954
0.0173	4.5773	4.5955
0.0173	4.5764	4.5956
0.0173	4.5714	4.5956
0.0173	4.5688	4.5956
0.0173	4.5706	4.5956
0.0174	4.5743	4.5956
0.0174	4.5831	4.5956
0.0174	4.5747	4.5956
0.0174	4.5685	4.5956
0.0174	4.5665	4.5956
0.0175	4.5646	4.5957
0.0175	4.5673	4.5957
0.0175	4.5684	4.5957
0.0175	4.5693	4.5957
0.0175	4.5675	4.5957
0.0176	4.5631	4.5957
0.0176	4.5597	4.5957
0.0176	4.5596	4.5957
0.0176	4.5605	4.5957
0.0176	4.5632	4.5957
0.0177	4.5662	4.5957
0.0177	4.5673	4.5958
0.0177	4.5599	4.5958
0.0177	4.562	4.5958
0.0177	4.5675	4.5958
0.0178	4.5714	4.5958
0.0178	4.5777	4.5958
0.0178	4.5812	4.5958
0.0178	4.5764	4.5958
0.0178	4.573	4.5959
0.0179	4.575	4.5959
0.0179	4.5803	4.5959
0.0179	4.5842	4.5959
0.0179	4.5882	4.5959
0.0179	4.5852	4.5959
0.018	4.5847	4.596
0.018	4.5785	4.5959
0.018	4.5828	4.596
0.018	4.5851	4.596
0.018	4.5893	4.596
0.0181	4.5851	4.596
0.0181	4.5781	4.596
0.0181	4.5691	4.596
0.0181	4.5654	4.596
0.0181	4.5681	4.596
0.0182	4.5715	4.596
0.0182	4.5752	4.596
0.0182	4.5764	4.596
0.0182	4.5721	4.596
0.0182	4.5651	4.596
0.0183	4.5632	4.5961
0.0183	4.5643	4.5961
0.0183	4.5689	4.5961
0.0183	4.5656	4.5961
0.0183	4.558	4.5961
0.0184	4.5497	4.5961
0.0184	4.5472	4.5961
0.0184	4.5503	4.5961
0.0184	4.5494	4.5961
0.0184	4.5524	4.5961
0.0185	4.5471	4.5961
0.0185	4.544	4.5961
0.0185	4.5414	4.5961
0.0185	4.5436	4.5961
0.0185	4.5468	4.5962
0.0186	4.5578	4.5962
0.0186	4.5595	4.5962
0.0186	4.555	4.5962
0.0186	4.5511	4.5962
0.0186	4.546	4.5963
0.0187	4.548	4.5963
0.0187	4.5497	4.5963
0.0187	4.5529	4.5963
0.0187	4.5497	4.5963
0.0187	4.5436	4.5963
0.0188	4.5407	4.5964
0.0188	4.5372	4.5964
0.0188	4.5393	4.5964
0.0188	4.5431	4.5964
0.0188	4.5529	4.5964
0.0189	4.554	4.5965
0.0189	4.5511	4.5965
0.0189	4.5519	4.5965
0.0189	4.5558	4.5965
0.0189	4.5589	4.5965
0.019	4.5642	4.5965
0.019	4.5656	4.5965
0.019	4.5627	4.5965
0.019	4.5588	4.5965
0.019	4.5493	4.5966
0.0191	4.5512	4.5966
0.0191	4.5515	4.5966
0.0191	4.5521	4.5966
0.0191	4.5469	4.5966
0.0191	4.5405	4.5966
0.0192	4.5413	4.5966
0.0192	4.5405	4.5966
0.0192	4.5463	4.5966
0.0192	4.5517	4.5967
0.0192	4.5534	4.5967
0.0193	4.5447	4.5967
0.0193	4.5413	4.5967
0.0193	4.5391	4.5967
0.0193	4.5412	4.5967
0.0193	4.5446	4.5967
0.0194	4.5506	4.5967
0.0194	4.5481	4.5967
0.0194	4.5468	4.5967
0.0194	4.5418	4.5967
0.0194	4.5397	4.5968
0.0195	4.5463	4.5968
0.0195	4.5447	4.5968
0.0195	4.5439	4.5968
0.0195	4.5413	4.5968
0.0195	4.5378	4.5968
0.0196	4.5371	4.5968
0.0196	4.5364	4.5968
0.0196	4.542	4.5968
0.0196	4.5477	4.5969
0.0196	4.5464	4.5969
0.0197	4.5475	4.5969
0.0197	4.5439	4.5969
0.0197	4.5434	4.5969
0.0197	4.5462	4.5969
0.0197	4.5502	4.5969
0.0198	4.5545	4.597
0.0198	4.5579	4.597
0.0198	4.5574	4.597
0.0198	4.55	4.597
0.0198	4.552	4.597
0.0199	4.553	4.5971
0.0199	4.5576	4.5971
0.0199	4.5632	4.5971
0.0199	4.5626	4.5971
0.0199	4.5599	4.5971
0.02	4.5548	4.5971
0.02	4.5613	4.5971
0.02	4.571	4.5971
0.02	4.5807	4.5971
0.02	4.5808	4.5971
0.0201	4.5755	4.5971
0.0201	4.5732	4.5971
0.0201	4.5709	4.5971
0.0201	4.574	4.5971
0.0201	4.5772	4.5971
0.0202	4.576	4.5971
0.0202	4.5742	4.5971
0.0202	4.5708	4.5971
0.0202	4.5648	4.5972
0.0202	4.5698	4.5972
0.0203	4.5749	4.5973
0.0203	4.5837	4.5973
0.0203	4.5825	4.5973
0.0203	4.5761	4.5973
0.0203	4.5738	4.5973
0.0204	4.5736	4.5973
0.0204	4.5779	4.5973
0.0204	4.5832	4.5973
0.0204	4.5881	4.5974
0.0204	4.5882	4.5974
0.0205	4.587	4.5974
0.0205	4.5822	4.5974
0.0205	4.5849	4.5974
0.0205	4.5807	4.5974
0.0205	4.5825	4.5975
0.0206	4.5823	4.5975
0.0206	4.5774	4.5975
0.0206	4.5707	4.5975
0.0206	4.571	4.5975
0.0206	4.5735	4.5975
0.0207	4.5725	4.5975
0.0207	4.5745	4.5975
0.0207	4.5762	4.5975
0.0207	4.5692	4.5975
0.0207	4.5621	4.5975
0.0208	4.5549	4.5976
0.0208	4.5541	4.5976
0.0208	4.5564	4.5976
0.0208	4.5602	4.5976
0.0208	4.5507	4.5976
0.0209	4.5437	4.5976
0.0209	4.538	4.5976
0.0209	4.5432	4.5976
0.0209	4.5485	4.5977
0.0209	4.556	4.5977
0.021	4.5561	4.5977
0.021	4.5561	4.5977
0.021	4.5533	4.5977
0.021	4.5543	4.5977
0.021	4.5583	4.5977
0.0211	4.5648	4.5978
0.0211	4.5721	4.5978
0.0211	4.579	4.5978
0.0211	4.5797	4.5978
0.0211	4.5765	4.5978
0.0212	4.5758	4.5978
0.0212	4.5804	4.5978
0.0212	4.582	4.5979
0.0212	4.5819	4.5979
0.0212	4.5775	4.5979
0.0213	4.5713	4.5979
0.0213	4.5723	4.5979
0.0213	4.5713	4.5979
0.0213	4.5741	4.5979
0.0213	4.5787	4.5979
0.0214	4.5777	4.598
0.0214	4.5741	4.598
0.0214	4.5679	4.598
0.0214	4.5692	4.598
0.0214	4.5701	4.598
0.0215	4.5747	4.598
0.0215	4.5777	4.598
0.0215	4.572	4.598
0.0215	4.5688	4.5981
0.0215	4.5672	4.5981
0.0216	4.5699	4.5981
0.0216	4.5738	4.5981
0.0216	4.5791	4.5981
0.0216	4.5742	4.5981
0.0216	4.5729	4.5981
0.0217	4.5667	4.5981
0.0217	4.5653	4.5981
0.0217	4.5687	4.5981
0.0217	4.5751	4.5982
0.0217	4.5746	4.5982
0.0218	4.5697	4.5983
0.0218	4.5651	4.5983
0.0218	4.5608	4.5983
0.0218	4.5641	4.5983
0.0218	4.5628	4.5983
0.0219	4.5681	4.5983
0.0219	4.5653	4.5983
0.0219	4.5622	4.5984
0.0219	4.5576	4.5984
0.0219	4.5576	4.5984
0.022	4.5632	4.5984
0.022	4.5667	4.5984
0.022	4.5687	4.5984
0.022	4.5677	4.5985
0.022	4.5608	4.5986
0.0221	4.559	4.5986
0.0221	4.5609	4.5986
0.0221	4.5653	4.5987
0.0221	4.5696	4.5987
0.0221	4.5696	4.5987
0.0222	4.5653	4.5988
0.0222	4.5563	4.5988
0.0222	4.557	4.5989
0.0222	4.5608	4.5989
0.0222	4.5642	4.5989
0.0223	4.567	4.5989
0.0223	4.5652	4.5989
0.0223	4.5614	4.5989
0.0223	4.5585	4.5989
0.0223	4.5595	4.5989
0.0224	4.5643	4.5989
0.0224	4.5687	4.5989
0.0224	4.5685	4.5989
0.0224	4.5658	4.5989
0.0224	4.5633	4.599
0.0225	4.5646	4.599
0.0225	4.5704	4.599
0.0225	4.5727	4.599
0.0225	4.5808	4.599
0.0225	4.5766	4.599
0.0226	4.5706	4.599
0.0226	4.564	4.599
0.0226	4.5655	4.599
0.0226	4.5722	4.599
0.0226	4.5761	4.599
0.0227	4.5733	4.599
0.0227	4.572	4.599
0.0227	4.5639	4.599
0.0227	4.5593	4.599
0.0227	4.5669	4.599
0.0228	4.5715	4.599
0.0228	4.5763	4.5991
0.0228	4.5729	4.599
0.0228	4.5691	4.5991
0.0228	4.5655	4.5991
0.0229	4.5704	4.5991
0.0229	4.5761	4.5991
0.0229	4.5845	4.5991
0.0229	4.5882	4.5991
0.0229	4.5835	4.5991
0.023	4.5822	4.5991
0.023	4.5748	4.5991
0.023	4.5742	4.5991
0.023	4.5772	4.5991
0.023	4.5788	4.5991
0.0231	4.5772	4.5991
0.0231	4.5767	4.599
0.0231	4.5679	4.599
0.0231	4.5701	4.599
0.0231	4.5732	4.599
0.0232	4.5753	4.599
0.0232	4.5813	4.5991
0.0232	4.5758	4.599
0.0232	4.573	4.599
0.0232	4.5706	4.599
0.0233	4.5651	4.599
0.0233	4.5697	4.599
0.0233	4.5718	4.599
0.0233	4.5687	4.599
0.0233	4.5685	4.599
0.0234	4.5645	4.599
0.0234	4.5546	4.599
0.0234	4.5551	4.599
0.0234	4.5648	4.599
0.0234	4.5635	4.599
0.0235	4.5688	4.599
0.0235	4.5674	4.599
0.0235	4.5614	4.599
0.0235	4.5622	4.599
0.0235	4.5657	4.599
0.0236	4.568	4.599
0.0236	4.582	4.599
0.0236	4.5768	4.599
0.0236	4.5725	4.599
0.0236	4.573	4.599
0.0237	4.5706	4.599
0.0237	4.5725	4.599
0.0237	4.5794	4.599
0.0237	4.5812	4.599
0.0237	4.5795	4.5989
0.0238	4.572	4.5989
0.0238	4.566	4.5989
0.0238	4.572	4.5989
0.0238	4.574	4.5989
0.0238	4.5777	4.5989
0.0239	4.5755	4.5989
0.0239	4.565	4.5989
0.0239	4.5601	4.5989
0.0239	4.5597	4.5989
0.0239	4.5623	4.5989
0.024	4.5668	4.5989
0.024	4.5695	4.5989
0.024	4.5651	4.5989
0.024	4.5645	4.5989
0.024	4.5611	4.5989
0.0241	4.5624	4.5989
0.0241	4.567	4.5989
0.0241	4.5744	4.5989
0.0241	4.5745	4.5989
0.0241	4.5729	4.5989
0.0242	4.5639	4.5989
0.0242	4.5664	4.5989
0.0242	4.5693	4.5989
0.0242	4.5732	4.5988
0.0242	4.5733	4.5989
0.0243	4.5647	4.5989
0.0243	4.5562	4.5989
0.0243	4.556	4.5989
0.0243	4.5591	4.5989
0.0243	4.5637	4.5989
0.0244	4.5674	4.5989
0.0244	4.5592	4.5989
0.0244	4.5554	4.5989
0.0244	4.5537	4.5989
0.0244	4.5501	4.5989
0.0245	4.5532	4.5989
0.0245	4.5603	4.5989
0.0245	4.5629	4.5989
0.0245	4.5622	4.5989
0.0245	4.5536	4.5989
0.0246	4.5512	4.5989
0.0246	4.5556	4.5989
0.0246	4.5591	4.5989
0.0246	4.5622	4.5988
0.0246	4.5635	4.5988
0.0247	4.5587	4.5988
0.0247	4.5573	4.5988
0.0247	4.5572	4.5987
0.0247	4.5566	4.5987
0.0247	4.5615	4.5987
0.0248	4.5614	4.5986
0.0248	4.5554	4.5986
0.0248	4.5574	4.5986
0.0248	4.5554	4.5986
0.0248	4.5611	4.5986
0.0249	4.5657	4.5985
0.0249	4.5619	4.5984
0.0249	4.5612	4.5984
0.0249	4.5564	4.5984
0.0249	4.5504	4.5985
0.025	4.5542	4.5986
0.025	4.5592	4.5985
0.025	4.5615	4.5984
0.025	4.5627	4.5984
0.025	4.557	4.5984
0.0251	4.5564	4.5984
0.0251	4.5628	4.5984
0.0251	4.5688	4.5984
0.0251	4.5733	4.5984
0.0251	4.5688	4.5984
0.0252	4.5602	4.5984
0.0252	4.5587	4.5984
0.0252	4.5607	4.5983
0.0252	4.5611	4.5984
0.0252	4.5697	4.5983
0.0253	4.5659	4.5983
0.0253	4.5657	4.5983
0.0253	4.5603	4.5983
0.0253	4.5603	4.5983
0.0253	4.5667	4.5983
0.0254	4.5746	4.5983
0.0254	4.5787	4.5982
0.0254	4.5788	4.5982
0.0254	4.5732	4.5981
0.0254	4.57	4.5981
0.0255	4.5776	4.5981
0.0255	4.5825	4.5981
0.0255	4.5913	4.5981
0.0255	4.5908	4.5981
0.0255	4.5848	4.5981
0.0256	4.5795	4.5981
0.0256	4.5811	4.5981
0.0256	4.5882	4.5981
0.0256	4.5922	4.598
0.0256	4.5957	4.598
0.0257	4.5915	4.598
0.0257	4.5843	4.598
0.0257	4.5797	4.598
0.0257	4.5803	4.598
0.0257	4.5803	4.598
0.0258	4.5851	4.598
0.0258	4.5833	4.5979
0.0258	4.5803	4.5979
0.0258	4.5764	4.5979
0.0258	4.581	4.5979
0.0259	4.5838	4.5979
0.0259	4.5863	4.5979
0.0259	4.5805	4.5979
0.0259	4.5784	4.5979
0.0259	4.575	4.5979
0.026	4.5773	4.5979
0.026	4.5772	4.5979
0.026	4.5809	4.5979
0.026	4.5842	4.5979
0.026	4.5791	4.5979
0.0261	4.5743	4.5979
0.0261	4.5752	4.5979
0.0261	4.5796	4.5979
0.0261	4.5839	4.5979
0.0261	4.5851	4.5979
0.0262	4.5853	4.5979
0.0262	4.5835	4.5979
0.0262	4.577	4.5979
0.0262	4.5772	4.5979
0.0262	4.5828	4.598
0.0263	4.5876	4.598
0.0263	4.5904	4.598
0.0263	4.5909	4.598
0.0263	4.5865	4.598
0.0263	4.5848	4.598
0.0264	4.5862	4.598
0.0264	4.5941	4.598
0.0264	4.5952	4.5981
0.0264	4.5927	4.5981
0.0264	4.5904	4.5981
0.0265	4.5915	4.5981
0.0265	4.5959	4.5981
0.0265	4.6008	4.5981
0.0265	4.6064	4.5981
0.0265	4.6061	4.5981
0.0266	4.601	4.5981
0.0266	4.5956	4.598
0.0266	4.5977	4.598
0.0266	4.6012	4.598
0.0266	4.6089	4.598
0.0267	4.6129	4.598
0.0267	4.6119	4.598
0.0267	4.6077	4.598
0.0267	4.6021	4.598
0.0267	4.6018	4.5979
0.0268	4.603	4.5979
0.0268	4.6072	4.5979
0.0268	4.6047	4.5979
0.0268	4.6016	4.5979
0.0268	4.5916	4.5979
0.0269	4.5881	4.5979
0.0269	4.5916	4.5979
0.0269	4.5967	4.5979
0.0269	4.599	4.5979
0.0269	4.6002	4.5979
0.027	4.5957	4.5979
0.027	4.5966	4.5978
0.027	4.5943	4.5979
0.027	4.5983	4.5979
0.027	4.6083	4.5979
0.0271	4.6069	4.5979
0.0271	4.6057	4.5979
0.0271	4.5966	4.5979
0.0271	4.595	4.5979
0.0271	4.6022	4.5979
0.0272	4.5989	4.5979
0.0272	4.6097	4.5979
0.0272	4.6106	4.5979
0.0272	4.6096	4.5979
0.0272	4.6093	4.5979
0.0273	4.6053	4.5979
0.0273	4.6124	4.5979
0.0273	4.6142	4.5979
0.0273	4.6204	4.598
0.0273	4.6201	4.598
0.0274	4.6165	4.598
0.0274	4.6143	4.598
0.0274	4.6123	4.598
0.0274	4.613	4.598
0.0274	4.6174	4.598
0.0275	4.6203	4.598
0.0275	4.6221	4.598
0.0275	4.6169	4.598
0.0275	4.6108	4.598
0.0275	4.608	4.598
0.0276	4.6113	4.598
0.0276	4.6178	4.598
0.0276	4.6249	4.598
0.0276	4.6239	4.598
0.0276	4.6173	4.598
0.0277	4.6137	4.5979
0.0277	4.615	4.598
0.0277	4.6161	4.598
0.0277	4.6209	4.598
0.0277	4.6169	4.598
0.0278	4.6155	4.598
0.0278	4.6088	4.598
0.0278	4.6049	4.598
0.0278	4.604	4.5979
0.0278	4.6031	4.598
0.0279	4.6057	4.598
0.0279	4.5996	4.598
0.0279	4.5916	4.598
0.0279	4.5902	4.598
0.0279	4.5909	4.598
0.028	4.5949	4.598
0.028	4.6009	4.598
0.028	4.607	4.598
0.028	4.6049	4.598
0.028	4.5995	4.598
0.0281	4.5939	4.598
0.0281	4.596	4.598
0.0281	4.6004	4.598
0.0281	4.6035	4.5981
0.0281	4.6032	4.5981
0.0282	4.5992	4.5981
0.0282	4.5931	4.5981
0.0282	4.5897	4.5981
0.0282	4.5948	4.5981
0.0282	4.5992	4.5981
0.0283	4.6027	4.5981
0.0283	4.5966	4.5981
0.0283	4.5908	4.5981
0.0283	4.5854	4.5981
0.0283	4.5824	4.5981
0.0284	4.5844	4.5981
0.0284	4.5868	4.5981
0.0284	4.591	4.5981
0.0284	4.5905	4.5981
0.0284	4.5875	4.5981
0.0285	4.5854	4.5982
0.0285	4.5879	4.5982
0.0285	4.5921	4.5982
0.0285	4.593	4.5983
0.0285	4.5923	4.5983
0.0286	4.5879	4.5983
0.0286	4.587	4.5983
0.0286	4.5814	4.5983
0.0286	4.5846	4.5983
0.0286	4.5874	4.5983
0.0287	4.597	4.5983
0.0287	4.5963	4.5983
0.0287	4.5909	4.5983
0.0287	4.5886	4.5983
0.0287	4.5876	4.5982
0.0288	4.593	4.5982
0.0288	4.5948	4.5982
0.0288	4.5962	4.5981
0.0288	4.5915	4.5981
0.0288	4.5871	4.5981
0.0289	4.5848	4.5981
0.0289	4.5883	4.5981
0.0289	4.5939	4.5981
0.0289	4.5974	4.5981
0.0289	4.595	4.5981
0.029	4.5843	4.5981
0.029	4.581	4.5981
0.029	4.5761	4.5981
0.029	4.5784	4.5981
0.029	4.577	4.5981
0.0291	4.5804	4.5981
0.0291	4.5821	4.5981
0.0291	4.5726	4.5981
0.0291	4.5673	4.5981
0.0291	4.5635	4.5981
0.0292	4.5727	4.5981
0.0292	4.5736	4.5981
0.0292	4.5778	4.5981
0.0292	4.5743	4.598
0.0292	4.5676	4.598
0.0293	4.5646	4.598
0.0293	4.5597	4.598
0.0293	4.5624	4.598
0.0293	4.5698	4.598
0.0293	4.5733	4.598
0.0294	4.5682	4.598
0.0294	4.5646	4.5979
0.0294	4.5628	4.5979
0.0294	4.5646	4.5979
0.0294	4.5694	4.5979
0.0295	4.5773	4.5979
0.0295	4.5783	4.5979
0.0295	4.5772	4.5979
0.0295	4.5805	4.5979
0.0295	4.5818	4.5979
0.0296	4.5848	4.5979
0.0296	4.5916	4.5979
0.0296	4.5956	4.5979
0.0296	4.5944	4.5979
0.0296	4.5843	4.5979
0.0297	4.576	4.5978
0.0297	4.5699	4.5978
0.0297	4.5759	4.5978
0.0297	4.581	4.5978
0.0297	4.5894	4.5978
0.0298	4.5869	4.5978
0.0298	4.5822	4.5978
0.0298	4.5794	4.5978
0.0298	4.5743	4.5978
0.0298	4.5801	4.5977
0.0299	4.5852	4.5977
0.0299	4.5896	4.5977
0.0299	4.5885	4.5977
0.0299	4.5813	4.5977
0.0299	4.5792	4.5978
0.03	4.5766	4.5978
0.03	4.5775	4.5978
0.03	4.5809	4.5978
0.03	4.5828	4.5978
0.03	4.5796	4.5978
0.0301	4.5763	4.5978
0.0301	4.5719	4.5979
0.0301	4.5744	4.5979
0.0301	4.575	4.5979
0.0301	4.5783	4.5979
0.0302	4.5748	4.5979
0.0302	4.5676	4.5979
0.0302	4.5635	4.5979
0.0302	4.5604	4.5979
0.0302	4.5633	4.5979
0.0303	4.5645	4.5979
0.0303	4.5649	4.5979
0.0303	4.564	4.5979
0.0303	4.5602	4.5979
0.0303	4.5487	4.5979
0.0304	4.5496	4.598
0.0304	4.5513	4.598
0.0304	4.5529	4.598
0.0304	4.5511	4.598
0.0304	4.544	4.598
0.0305	4.5376	4.598
0.0305	4.5356	4.598
0.0305	4.5421	4.598
0.0305	4.5497	4.5981
0.0305	4.5546	4.598
0.0306	4.5514	4.598
0.0306	4.5507	4.598
0.0306	4.5479	4.598
0.0306	4.5515	4.598
0.0306	4.5546	4.598
0.0307	4.5593	4.598
0.0307	4.5586	4.598
0.0307	4.555	4.5979
0.0307	4.549	4.5979
0.0307	4.5555	4.5979
0.0308	4.5596	4.5979
0.0308	4.5672	4.5979
0.0308	4.5637	4.5979
0.0308	4.555	4.5979
0.0308	4.5479	4.5979
0.0309	4.5471	4.5979
0.0309	4.5535	4.5979
0.0309	4.557	4.5979
0.0309	4.5592	4.5979
0.0309	4.5552	4.5979
0.031	4.5473	4.5979
0.031	4.5427	4.5978
0.031	4.5412	4.5978
0.031	4.543	4.5978
0.031	4.5443	4.5978
0.0311	4.5438	4.5978
0.0311	4.5412	4.5978
0.0311	4.5367	4.5978
0.0311	4.5386	4.5977
0.0311	4.5426	4.5977
0.0312	4.5477	4.5977
0.0312	4.5538	4.5977
0.0312	4.5556	4.5977
0.0312	4.5551	4.5977
0.0312	4.5501	4.5977
0.0313	4.5511	4.5977
0.0313	4.5533	4.5977
0.0313	4.56	4.5977
0.0313	4.561	4.5977
0.0313	4.5518	4.5976
0.0314	4.5479	4.5976
0.0314	4.5483	4.5976
0.0314	4.5534	4.5976
0.0314	4.5569	4.5976
0.0314	4.5554	4.5977
0.0315	4.5512	4.5976
0.0315	4.5437	4.5976
0.0315	4.5398	4.5976
0.0315	4.5414	4.5977
0.0315	4.5448	4.5977
0.0316	4.5494	4.5977
0.0316	4.5421	4.5976
0.0316	4.5395	4.5976
0.0316	4.5386	4.5976
0.0316	4.5377	4.5976
0.0317	4.5421	4.5976
0.0317	4.5506	4.5976
0.0317	4.5537	4.5976
0.0317	4.5541	4.5976
0.0317	4.5532	4.5976
0.0318	4.5574	4.5976
0.0318	4.5639	4.5976
0.0318	4.5677	4.5976
0.0318	4.5686	4.5976
0.0318	4.5638	4.5976
0.0319	4.5562	4.5976
0.0319	4.5497	4.5976
0.0319	4.5494	4.5976
0.0319	4.554	4.5976
0.0319	4.5546	4.5976
0.032	4.5488	4.5976
0.032	4.5425	4.5976
0.032	4.5379	4.5976
0.032	4.5362	4.5976
0.032	4.54	4.5975
0.0321	4.5495	4.5975
0.0321	4.5528	4.5975
0.0321	4.5483	4.5975
0.0321	4.5435	4.5975
0.0321	4.5444	4.5975
0.0322	4.5536	4.5975
0.0322	4.5583	4.5975
0.0322	4.5619	4.5975
0.0322	4.5576	4.5975
0.0322	4.5535	4.5975
0.0323	4.5486	4.5975
0.0323	4.5529	4.5975
0.0323	4.558	4.5975
0.0323	4.5638	4.5975
0.0323	4.5613	4.5975
0.0324	4.5565	4.5975
0.0324	4.5527	4.5975
0.0324	4.5565	4.5975
0.0324	4.5592	4.5975
0.0324	4.5645	4.5975
0.0325	4.5638	4.5975
0.0325	4.5567	4.5975
0.0325	4.5531	4.5975
0.0325	4.5511	4.5975
0.0325	4.5532	4.5975
0.0326	4.5621	4.5975
0.0326	4.5649	4.5975
0.0326	4.5614	4.5975
0.0326	4.551	4.5975
0.0326	4.5491	4.5975
0.0327	4.5516	4.5975
0.0327	4.5561	4.5975
0.0327	4.5596	4.5975
0.0327	4.5611	4.5975
0.0327	4.5579	4.5974
0.0328	4.5592	4.5974
0.0328	4.5628	4.5974
0.0328	4.5641	4.5974
0.0328	4.5675	4.5974
0.0328	4.5638	4.5974
0.0329	4.562	4.5974
0.0329	4.5589	4.5974
0.0329	4.5537	4.5974
0.0329	4.5611	4.5973
0.0329	4.5694	4.5973
0.033	4.5661	4.5973
0.033	4.5621	4.5973
0.033	4.5571	4.5973
0.033	4.5527	4.5974
0.033	4.5618	4.5974
0.0331	4.5645	4.5974
0.0331	4.5635	4.5973
0.0331	4.566	4.5973
0.0331	4.5549	4.5973
0.0331	4.5556	4.5974
0.0332	4.5598	4.5974
0.0332	4.5584	4.5974
0.0332	4.5637	4.5974
0.0332	4.5664	4.5974
0.0332	4.5599	4.5973
0.0333	4.5632	4.5974
0.0333	4.5596	4.5974
0.0333	4.5601	4.5974
0.0333	4.5659	4.5974
0.0333	4.566	4.5974
0.0334	4.5638	4.5973
0.0334	4.5594	4.5973
0.0334	4.5499	4.5973
0.0334	4.5568	4.5974
0.0334	4.5624	4.5974
0.0335	4.565	4.5974
0.0335	4.5663	4.5974
0.0335	4.5627	4.5974
0.0335	4.5564	4.5974
0.0335	4.5636	4.5974
0.0336	4.5661	4.5974
0.0336	4.568	4.5974
0.0336	4.5714	4.5975
0.0336	4.5635	4.5975
0.0336	4.5606	4.5975
0.0337	4.5637	4.5975
0.0337	4.5645	4.5975
0.0337	4.5691	4.5975
0.0337	4.5756	4.5975
0.0337	4.5793	4.5975
0.0338	4.5773	4.5975
0.0338	4.5741	4.5975
0.0338	4.5726	4.5975
0.0338	4.5782	4.5975
0.0338	4.5802	4.5975
0.0339	4.5799	4.5975
0.0339	4.5798	4.5975
0.0339	4.5691	4.5975
0.0339	4.5628	4.5975
0.0339	4.57	4.5976
0.034	4.5704	4.5976
0.034	4.5731	4.5976
0.034	4.5714	4.5976
0.034	4.5663	4.5976
0.034	4.5678	4.5976
0.0341	4.5645	4.5976
0.0341	4.5671	4.5976
0.0341	4.576	4.5976
0.0341	4.575	4.5976
0.0341	4.5727	4.5976
0.0342	4.5682	4.5976
0.0342	4.5632	4.5976
0.0342	4.5674	4.5976
0.0342	4.5711	4.5976
0.0342	4.5738	4.5977
0.0343	4.5711	4.5977
0.0343	4.574	4.5977
0.0343	4.5704	4.5977
0.0343	4.5746	4.5977
0.0343	4.5822	4.5977
0.0344	4.5875	4.5977
0.0344	4.5917	4.5977
0.0344	4.5885	4.5977
0.0344	4.5838	4.5977
0.0344	4.5788	4.5977
0.0345	4.581	4.5977
0.0345	4.5857	4.5977
0.0345	4.5931	4.5978
0.0345	4.5917	4.5978
0.0345	4.5889	4.5978
0.0346	4.5829	4.5978
0.0346	4.578	4.5978
0.0346	4.5847	4.5978
0.0346	4.5882	4.5978
0.0346	4.5891	4.5979
0.0347	4.5896	4.5979
0.0347	4.5852	4.5979
0.0347	4.5808	4.5979
0.0347	4.5877	4.5979
0.0347	4.594	4.5979
0.0348	4.5963	4.5979
0.0348	4.6007	4.5979
0.0348	4.5979	4.5979
0.0348	4.5958	4.5979
0.0348	4.5923	4.5979
0.0349	4.5969	4.5979
0.0349	4.6043	4.5979
0.0349	4.6079	4.5979
0.0349	4.608	4.5979
0.0349	4.6059	4.5979
0.035	4.5997	4.598
0.035	4.5996	4.598
0.035	4.6101	4.598
0.035	4.6121	4.598
0.035	4.6174	4.598
0.0351	4.6138	4.598
0.0351	4.6061	4.598
0.0351	4.6014	4.598
0.0351	4.6047	4.598
0.0351	4.6105	4.598
0.0352	4.6173	4.5981
0.0352	4.6193	4.5981
0.0352	4.6188	4.5981
0.0352	4.6141	4.5981
0.0352	4.6118	4.5981
0.0353	4.6174	4.5981
0.0353	4.6256	4.5981
0.0353	4.6324	4.5981
0.0353	4.6332	4.5981
0.0353	4.6212	4.5981
0.0354	4.6191	4.5981
0.0354	4.6161	4.5981
0.0354	4.619	4.5981
0.0354	4.6226	4.5981
0.0354	4.6255	4.5981
0.0355	4.6204	4.5981
0.0355	4.6145	4.5981
0.0355	4.6095	4.5981
0.0355	4.608	4.5981
0.0355	4.6071	4.5982
0.0356	4.6069	4.5982
0.0356	4.6045	4.5982
0.0356	4.6007	4.5983
0.0356	4.5922	4.5983
0.0356	4.597	4.5983
0.0357	4.6003	4.5983
0.0357	4.6022	4.5983
0.0357	4.6036	4.5983
0.0357	4.6026	4.5983
0.0357	4.603	4.5983
0.0358	4.6011	4.5983
0.0358	4.6025	4.5984
0.0358	4.609	4.5984
0.0358	4.6184	4.5984
0.0358	4.6173	4.5984
0.0359	4.6109	4.5984
0.0359	4.6036	4.5984
0.0359	4.5946	4.5984
0.0359	4.5946	4.5984
0.0359	4.5997	4.5984
0.036	4.6093	4.5984
0.036	4.6118	4.5984
0.036	4.6062	4.5984
0.036	4.6003	4.5984
0.036	4.5966	4.5984
0.0361	4.5992	4.5985
0.0361	4.6039	4.5985
0.0361	4.609	4.5985
0.0361	4.6075	4.5985
0.0361	4.6026	4.5985
0.0362	4.598	4.5985
0.0362	4.6043	4.5986
0.0362	4.6087	4.5986
0.0362	4.6131	4.5986
0.0362	4.6118	4.5986
0.0363	4.6086	4.5986
0.0363	4.6026	4.5986
0.0363	4.6007	4.5986
0.0363	4.6024	4.5986
0.0363	4.607	4.5987
0.0364	4.6082	4.5987
0.0364	4.6026	4.5987
0.0364	4.6018	4.5987
0.0364	4.5949	4.5987
0.0364	4.5939	4.5987
0.0365	4.6002	4.5987
0.0365	4.6056	4.5988
0.0365	4.6089	4.5988
0.0365	4.6048	4.5988
0.0365	4.599	4.5988
0.0366	4.5927	4.5988
0.0366	4.5946	4.5988
0.0366	4.5983	4.5988
0.0366	4.6002	4.5988
0.0366	4.5981	4.5988
0.0367	4.5927	4.5988
0.0367	4.5804	4.5989
0.0367	4.5829	4.5989
0.0367	4.5885	4.5989
0.0367	4.5976	4.5989
0.0368	4.6025	4.5989
0.0368	4.5976	4.5989
0.0368	4.5978	4.5989
0.0368	4.5971	4.5989
0.0368	4.5968	4.5989
0.0369	4.6029	4.5989
0.0369	4.6083	4.5989
0.0369	4.6116	4.5989
0.0369	4.6068	4.5989
0.0369	4.6056	4.5989
0.037	4.6005	4.5989
0.037	4.6023	4.5989
0.037	4.6082	4.599
0.037	4.6138	4.599
0.037	4.6206	4.599
0.0371	4.6177	4.599
0.0371	4.6155	4.599
0.0371	4.6196	4.599
0.0371	4.622	4.599
0.0371	4.6244	4.599
0.0372	4.6317	4.599
0.0372	4.6363	4.599
0.0372	4.6374	4.599
0.0372	4.6286	4.599
0.0372	4.6244	4.599
0.0373	4.6205	4.599
0.0373	4.624	4.599
0.0373	4.6311	4.599
0.0373	4.6343	4.599
0.0373	4.629	4.599
0.0374	4.6275	4.599
0.0374	4.6255	4.599
0.0374	4.6276	4.599
0.0374	4.6322	4.5991
0.0374	4.6353	4.5991
0.0375	4.6379	4.5991
0.0375	4.6352	4.5991
0.0375	4.6333	4.5991
0.0375	4.6343	4.5991
0.0375	4.6305	4.5991
0.0376	4.6311	4.5991
0.0376	4.6396	4.5991
0.0376	4.642	4.5991
0.0376	4.6398	4.5992
0.0376	4.6366	4.5992
0.0377	4.6326	4.5992
0.0377	4.6288	4.5992
0.0377	4.6285	4.5992
0.0377	4.6288	4.5992
0.0377	4.6312	4.5992
0.0378	4.6281	4.5992
0.0378	4.6233	4.5992
0.0378	4.6255	4.5992
0.0378	4.6255	4.5992
0.0378	4.6326	4.5992
0.0379	4.6341	4.5993
0.0379	4.6421	4.5993
0.0379	4.6388	4.5993
0.0379	4.6325	4.5993
0.0379	4.6268	4.5993
0.038	4.6276	4.5993
0.038	4.6353	4.5993
0.038	4.6361	4.5993
0.038	4.6417	4.5993
0.038	4.6393	4.5993
0.0381	4.634	4.5993
0.0381	4.6323	4.5993
0.0381	4.6313	4.5993
0.0381	4.6324	4.5993
0.0381	4.6357	4.5993
0.0382	4.641	4.5993
0.0382	4.6444	4.5993
0.0382	4.6384	4.5993
0.0382	4.6369	4.5994
0.0382	4.635	4.5994
0.0383	4.6385	4.5994
0.0383	4.6437	4.5994
0.0383	4.6499	4.5994
0.0383	4.6469	4.5994
0.0383	4.6437	4.5994
0.0384	4.6356	4.5994
0.0384	4.6354	4.5994
0.0384	4.6324	4.5994
0.0384	4.6325	4.5994
0.0384	4.6331	4.5994
0.0385	4.6312	4.5994
0.0385	4.6252	4.5994
0.0385	4.6193	4.5994
0.0385	4.6193	4.5995
0.0385	4.6219	4.5995
0.0386	4.6255	4.5995
0.0386	4.6292	4.5995
0.0386	4.6276	4.5995
0.0386	4.6233	4.5995
0.0386	4.6222	4.5996
0.0387	4.6238	4.5996
0.0387	4.6314	4.5996
0.0387	4.6335	4.5996
0.0387	4.6344	4.5996
0.0387	4.6308	4.5996
0.0388	4.6251	4.5996
0.0388	4.6217	4.5996
0.0388	4.6201	4.5996
0.0388	4.623	4.5997
0.0388	4.629	4.5997
0.0389	4.6317	4.5997
0.0389	4.6311	4.5997
0.0389	4.6263	4.5997
0.0389	4.6198	4.5997
0.0389	4.6191	4.5998
0.039	4.6203	4.5998
0.039	4.6211	4.5998
0.039	4.6268	4.5998
0.039	4.6267	4.5998
0.039	4.6263	4.5998
0.0391	4.6241	4.5998
0.0391	4.6239	4.5998
0.0391	4.6282	4.5998
0.0391	4.6324	4.5998
0.0391	4.6386	4.5998
0.0392	4.6403	4.5999
0.0392	4.6404	4.5999
0.0392	4.6349	4.5999
0.0392	4.6345	4.5999
0.0392	4.6367	4.5999
0.0393	4.6423	4.5999
0.0393	4.6476	4.6
0.0393	4.6443	4.6
0.0393	4.6359	4.6
0.0393	4.6254	4.6
0.0394	4.6268	4.6
0.0394	4.6248	4.6
0.0394	4.6326	4.6
0.0394	4.6369	4.6
0.0394	4.6398	4.6
0.0395	4.6361	4.6
0.0395	4.6298	4.6
0.0395	4.6272	4.6
0.0395	4.6305	4.6
0.0395	4.6353	4.6001
0.0396	4.6375	4.6001
0.0396	4.6355	4.6001
0.0396	4.6328	4.6001
0.0396	4.6257	4.6001
0.0396	4.6271	4.6001
0.0397	4.6267	4.6001
0.0397	4.6315	4.6001
0.0397	4.6362	4.6001
0.0397	4.6337	4.6002
0.0397	4.6304	4.6002
0.0398	4.6217	4.6002
0.0398	4.618	4.6002
0.0398	4.6213	4.6002
0.0398	4.6284	4.6002
0.0398	4.6306	4.6002
0.0399	4.6305	4.6002
0.0399	4.6259	4.6002
0.0399	4.6205	4.6002
0.0399	4.6189	4.6002
0.0399	4.629	4.6002
0.04	4.6324	4.6002
[truncated: 998,000+ more rows]
