# Supplementary material for: Correlating fluorescence microscopy, optical and magnetic tweezers to study single chiral biopolymers such as DNA
Source: Nat Commun. 2024 Mar 29;15:2748. doi: 10.1038/s41467-024-47126-6 (PMC10980717; doi:10.1038/s41467-024-47126-6)
Supplement: Supplementary file 21 — Source Data [file 41467_2024_47126_MOESM21_ESM.zip › source data_final/figure 3/figure 3c/high force/red line sigma and extension.dat]

sigma	fractional extension
0.0	0.721215288612
1.57142857143e-06	0.721215288612
3.14285714286e-06	0.721215288612
4.71428571429e-06	0.721215288612
6.28571428571e-06	0.721215288612
7.85714285714e-06	0.7227269890800001
9.42857142857e-06	0.7227269890800001
1.1e-05	0.7227269890800001
1.25714285714e-05	0.718187207488
1.41428571429e-05	0.7196989079560001
1.57142857143e-05	0.721215288612
1.72857142857e-05	0.7227269890800001
1.88571428571e-05	0.724238689548
2.04285714286e-05	0.7196989079560001
2.2e-05	0.721215288612
2.35714285714e-05	0.721215288612
2.51428571429e-05	0.7227269890800001
2.67142857143e-05	0.7227269890800001
2.82857142857e-05	0.7196989079560001
2.98571428571e-05	0.7227269890800001
3.14285714286e-05	0.7227269890800001
3.3e-05	0.7227269890800001
3.45714285714e-05	0.7227269890800001
3.61428571429e-05	0.7227269890800001
3.77142857143e-05	0.7227269890800001
3.92857142857e-05	0.721215288612
4.08571428571e-05	0.7227269890800001
4.24285714286e-05	0.7227269890800001
4.4e-05	0.721215288612
4.55714285714e-05	0.721215288612
4.71428571429e-05	0.721215288612
4.87142857143e-05	0.721215288612
5.02857142857e-05	0.721215288612
5.18571428571e-05	0.724238689548
5.34285714286e-05	0.7227269890800001
5.5e-05	0.721215288612
5.65714285714e-05	0.721215288612
5.81428571429e-05	0.721215288612
5.97142857143e-05	0.721215288612
6.12857142857e-05	0.7227269890800001
6.28571428571e-05	0.7196989079560001
6.44285714286e-05	0.721215288612
6.6e-05	0.7227269890800001
6.75714285714e-05	0.7227269890800001
6.91428571429e-05	0.7227269890800001
7.07142857143e-05	0.721215288612
7.22857142857e-05	0.7227269890800001
7.38571428571e-05	0.7227269890800001
7.54285714286e-05	0.721215288612
7.7e-05	0.721215288612
7.85714285714e-05	0.721215288612
8.01428571429e-05	0.721215288612
8.17142857143e-05	0.7227269890800001
8.32857142857e-05	0.721215288612
8.48571428571e-05	0.721215288612
8.64285714286e-05	0.7196989079560001
8.8e-05	0.7227269890800001
8.95714285714e-05	0.7227269890800001
9.11428571429e-05	0.721215288612
9.27142857143e-05	0.7227269890800001
9.42857142857e-05	0.721215288612
9.58571428571e-05	0.7227269890800001
9.74285714286e-05	0.7196989079560001
9.9e-05	0.721215288612
0.000100571428571	0.721215288612
0.000102142857143	0.7227269890800001
0.000103714285714	0.7227269890800001
0.000105285714286	0.721215288612
0.000106857142857	0.721215288612
0.000108428571429	0.721215288612
0.00011	0.7227269890800001
0.000111571428571	0.721215288612
0.000113142857143	0.7227269890800001
0.000114714285714	0.7227269890800001
0.000116285714286	0.721215288612
0.000117857142857	0.721215288612
0.000119428571429	0.721215288612
0.000121	0.7227269890800001
0.000122571428571	0.7227269890800001
0.000124142857143	0.721215288612
0.000125714285714	0.7196989079560001
0.000127285714286	0.7227269890800001
0.000128857142857	0.7227269890800001
0.000130428571429	0.721215288612
0.000132	0.7227269890800001
0.000133571428571	0.7227269890800001
0.000135142857143	0.7227269890800001
0.000136714285714	0.721215288612
0.000138285714286	0.721215288612
0.000139857142857	0.721215288612
0.000141428571429	0.724238689548
0.000143	0.7227269890800001
0.000144571428571	0.7227269890800001
0.000146142857143	0.721215288612
0.000147714285714	0.721215288612
0.000149285714286	0.7227269890800001
0.000150857142857	0.7196989079560001
0.000152428571429	0.721215288612
0.000154	0.7227269890800001
0.000155571428571	0.721215288612
0.000157142857143	0.7196989079560001
0.000158714285714	0.721215288612
0.000160285714286	0.7227269890800001
0.000161857142857	0.7227269890800001
0.000163428571429	0.721215288612
0.000165	0.7227269890800001
0.000166571428571	0.7227269890800001
0.000168142857143	0.7227269890800001
0.000169714285714	0.721215288612
0.000171285714286	0.724238689548
0.000172857142857	0.721215288612
0.000174428571429	0.7227269890800001
0.000176	0.7227269890800001
0.000177571428571	0.7227269890800001
0.000179142857143	0.7227269890800001
0.000180714285714	0.7227269890800001
0.000182285714286	0.7227269890800001
0.000183857142857	0.721215288612
0.000185428571429	0.721215288612
0.000187	0.721215288612
0.000188571428571	0.721215288612
0.000190142857143	0.7196989079560001
0.000191714285714	0.7227269890800001
0.000193285714286	0.7227269890800001
0.000194857142857	0.7227269890800001
0.000196428571429	0.721215288612
0.000198	0.721215288612
0.000199571428571	0.721215288612
0.000201142857143	0.7227269890800001
0.000202714285714	0.7196989079560001
0.000204285714286	0.7227269890800001
0.000205857142857	0.7227269890800001
0.000207428571429	0.721215288612
0.000209	0.7227269890800001
0.000210571428571	0.721215288612
0.000212142857143	0.721215288612
0.000213714285714	0.7227269890800001
0.000215285714286	0.7227269890800001
0.000216857142857	0.724238689548
0.000218428571429	0.7227269890800001
0.00022	0.7227269890800001
0.000221571428571	0.721215288612
0.000223142857143	0.7227269890800001
0.000224714285714	0.7227269890800001
0.000226285714286	0.721215288612
0.000227857142857	0.721215288612
0.000229428571429	0.721215288612
0.000231	0.721215288612
0.000232571428571	0.7227269890800001
0.000234142857143	0.721215288612
0.000235714285714	0.721215288612
0.000237285714286	0.7227269890800001
0.000238857142857	0.721215288612
0.000240428571429	0.7227269890800001
0.000242	0.7227269890800001
0.000243571428571	0.7227269890800001
0.000245142857143	0.7227269890800001
0.000246714285714	0.7227269890800001
0.000248285714286	0.721215288612
0.000249857142857	0.721215288612
0.000251428571429	0.7227269890800001
0.000253	0.7227269890800001
0.000254571428571	0.7227269890800001
0.000256142857143	0.721215288612
0.000257714285714	0.7227269890800001
0.000259285714286	0.721215288612
0.000260857142857	0.7196989079560001
0.000262428571429	0.7196989079560001
0.000264	0.721215288612
0.000265571428571	0.7227269890800001
0.000267142857143	0.7227269890800001
0.000268714285714	0.7196989079560001
0.000270285714286	0.7227269890800001
0.000271857142857	0.721215288612
0.000273428571429	0.7227269890800001
0.000275	0.7227269890800001
0.000276571428571	0.724238689548
0.000278142857143	0.7227269890800001
0.000279714285714	0.721215288612
0.000281285714286	0.7227269890800001
0.000282857142857	0.7227269890800001
0.000284428571429	0.7227269890800001
0.000286	0.721215288612
0.000287571428571	0.721215288612
0.000289142857143	0.7227269890800001
0.000290714285714	0.721215288612
0.000292285714286	0.7227269890800001
0.000293857142857	0.7196989079560001
0.000295428571429	0.7227269890800001
0.000297	0.7227269890800001
0.000298571428571	0.7196989079560001
0.000300142857143	0.721215288612
0.000301714285714	0.7227269890800001
0.000303285714286	0.724238689548
0.000304857142857	0.7227269890800001
0.000306428571429	0.7196989079560001
0.000308	0.724238689548
0.000309571428571	0.724238689548
0.000311142857143	0.7196989079560001
0.000312714285714	0.721215288612
0.000314285714286	0.721215288612
0.000315857142857	0.7227269890800001
0.000317428571429	0.721215288612
0.000319	0.7196989079560001
0.000320571428571	0.7227269890800001
0.000322142857143	0.7227269890800001
0.000323714285714	0.721215288612
0.000325285714286	0.721215288612
0.000326857142857	0.7227269890800001
0.000328428571429	0.724238689548
0.00033	0.721215288612
0.000331571428571	0.721215288612
0.000333142857143	0.7227269890800001
0.000334714285714	0.7196989079560001
0.000336285714286	0.724238689548
0.000337857142857	0.721215288612
0.000339428571429	0.7227269890800001
0.000341	0.7227269890800001
0.000342571428571	0.724238689548
0.000344142857143	0.721215288612
0.000345714285714	0.7227269890800001
0.000347285714286	0.721215288612
0.000348857142857	0.7227269890800001
0.000350428571429	0.721215288612
0.000352	0.721215288612
0.000353571428571	0.7227269890800001
0.000355142857143	0.721215288612
0.000356714285714	0.7196989079560001
0.000358285714286	0.7227269890800001
0.000359857142857	0.7196989079560001
0.000361428571429	0.721215288612
0.000363	0.721215288612
0.000364571428571	0.721215288612
0.000366142857143	0.721215288612
0.000367714285714	0.7227269890800001
0.000369285714286	0.721215288612
0.000370857142857	0.7227269890800001
0.000372428571429	0.7227269890800001
0.000374	0.721215288612
0.000375571428571	0.721215288612
0.000377142857143	0.7227269890800001
0.000378714285714	0.721215288612
0.000380285714286	0.7227269890800001
0.000381857142857	0.7227269890800001
0.000383428571429	0.721215288612
0.000385	0.721215288612
0.000386571428571	0.7196989079560001
0.000388142857143	0.721215288612
0.000389714285714	0.7227269890800001
0.000391285714286	0.7227269890800001
0.000392857142857	0.7196989079560001
0.000394428571429	0.7196989079560001
0.000396	0.721215288612
0.000397571428571	0.721215288612
0.000399142857143	0.721215288612
0.000400714285714	0.7227269890800001
0.000402285714286	0.721215288612
0.000403857142857	0.7227269890800001
0.000405428571429	0.7227269890800001
0.000407	0.7227269890800001
0.000408571428571	0.721215288612
0.000410142857143	0.7227269890800001
0.000411714285714	0.721215288612
0.000413285714286	0.7227269890800001
0.000414857142857	0.7227269890800001
0.000416428571429	0.7227269890800001
0.000418	0.721215288612
0.000419571428571	0.721215288612
0.000421142857143	0.721215288612
0.000422714285714	0.721215288612
0.000424285714286	0.7196989079560001
0.000425857142857	0.7227269890800001
0.000427428571429	0.721215288612
0.000429	0.7227269890800001
0.000430571428571	0.724238689548
0.000432142857143	0.7227269890800001
0.000433714285714	0.7196989079560001
0.000435285714286	0.721215288612
0.000436857142857	0.721215288612
0.000438428571429	0.7227269890800001
0.00044	0.721215288612
0.000441571428571	0.7227269890800001
0.000443142857143	0.721215288612
0.000444714285714	0.7227269890800001
0.000446285714286	0.721215288612
0.000447857142857	0.7196989079560001
0.000449428571429	0.721215288612
0.000451	0.7227269890800001
0.000452571428571	0.721215288612
0.000454142857143	0.721215288612
0.000455714285714	0.7227269890800001
0.000457285714286	0.721215288612
0.000458857142857	0.721215288612
0.000460428571429	0.7227269890800001
0.000462	0.721215288612
0.000463571428571	0.721215288612
0.000465142857143	0.721215288612
0.000466714285714	0.721215288612
0.000468285714286	0.721215288612
0.000469857142857	0.721215288612
0.000471428571429	0.721215288612
0.000473	0.7227269890800001
0.000474571428571	0.7227269890800001
0.000476142857143	0.7227269890800001
0.000477714285714	0.721215288612
0.000479285714286	0.721215288612
0.000480857142857	0.7227269890800001
0.000482428571429	0.7227269890800001
0.000484	0.721215288612
0.000485571428571	0.721215288612
0.000487142857143	0.721215288612
0.000488714285714	0.7227269890800001
0.000490285714286	0.7227269890800001
0.000491857142857	0.721215288612
0.000493428571429	0.721215288612
0.000495	0.7227269890800001
0.000496571428571	0.7227269890800001
0.000498142857143	0.721215288612
0.000499714285714	0.721215288612
0.000501285714286	0.721215288612
0.000502857142857	0.7227269890800001
0.000504428571429	0.721215288612
0.000506	0.7227269890800001
0.000507571428571	0.721215288612
0.000509142857143	0.7227269890800001
0.000510714285714	0.721215288612
0.000512285714286	0.721215288612
0.000513857142857	0.721215288612
0.000515428571429	0.721215288612
0.000517	0.7227269890800001
0.000518571428571	0.721215288612
0.000520142857143	0.721215288612
0.000521714285714	0.721215288612
0.000523285714286	0.721215288612
0.000524857142857	0.721215288612
0.000526428571429	0.721215288612
0.000528	0.721215288612
0.000529571428571	0.721215288612
0.000531142857143	0.721215288612
0.000532714285714	0.721215288612
0.000534285714286	0.7227269890800001
0.000535857142857	0.721215288612
0.000537428571429	0.721215288612
0.000539	0.721215288612
0.000540571428571	0.7227269890800001
0.000542142857143	0.7227269890800001
0.000543714285714	0.721215288612
0.000545285714286	0.721215288612
0.000546857142857	0.721215288612
0.000548428571429	0.721215288612
0.00055	0.721215288612
0.000551571428571	0.721215288612
0.000553142857143	0.7227269890800001
0.000554714285714	0.721215288612
0.000556285714286	0.721215288612
0.000557857142857	0.7227269890800001
0.000559428571429	0.7196989079560001
0.000561	0.7227269890800001
0.000562571428571	0.721215288612
0.000564142857143	0.721215288612
0.000565714285714	0.721215288612
0.000567285714286	0.7227269890800001
0.000568857142857	0.7227269890800001
0.000570428571429	0.721215288612
0.000572	0.7227269890800001
0.000573571428571	0.721215288612
0.000575142857143	0.7227269890800001
0.000576714285714	0.721215288612
0.000578285714286	0.721215288612
0.000579857142857	0.7227269890800001
0.000581428571429	0.7227269890800001
0.000583	0.721215288612
0.000584571428571	0.7227269890800001
0.000586142857143	0.7227269890800001
0.000587714285714	0.721215288612
0.000589285714286	0.721215288612
0.000590857142857	0.7227269890800001
0.000592428571429	0.721215288612
0.000594	0.7227269890800001
0.000595571428571	0.7227269890800001
0.000597142857143	0.721215288612
0.000598714285714	0.724238689548
0.000600285714286	0.7227269890800001
0.000601857142857	0.7227269890800001
0.000603428571429	0.721215288612
0.000605	0.7227269890800001
0.000606571428571	0.7227269890800001
0.000608142857143	0.721215288612
0.000609714285714	0.7196989079560001
0.000611285714286	0.721215288612
0.000612857142857	0.721215288612
0.000614428571429	0.7227269890800001
0.000616	0.7227269890800001
0.000617571428571	0.724238689548
0.000619142857143	0.7227269890800001
0.000620714285714	0.721215288612
0.000622285714286	0.7227269890800001
0.000623857142857	0.7196989079560001
0.000625428571429	0.724238689548
0.000627	0.721215288612
0.000628571428571	0.721215288612
0.000630142857143	0.7196989079560001
0.000631714285714	0.721215288612
0.000633285714286	0.721215288612
0.000634857142857	0.7227269890800001
0.000636428571429	0.721215288612
0.000638	0.7227269890800001
0.000639571428571	0.721215288612
0.000641142857143	0.721215288612
0.000642714285714	0.721215288612
0.000644285714286	0.721215288612
0.000645857142857	0.7227269890800001
0.000647428571429	0.7227269890800001
0.000649	0.7227269890800001
0.000650571428571	0.7227269890800001
0.000652142857143	0.7227269890800001
0.000653714285714	0.721215288612
0.000655285714286	0.721215288612
0.000656857142857	0.721215288612
0.000658428571429	0.721215288612
0.00066	0.721215288612
0.000661571428571	0.721215288612
0.000663142857143	0.7227269890800001
0.000664714285714	0.724238689548
0.000666285714286	0.7227269890800001
0.000667857142857	0.721215288612
0.000669428571429	0.721215288612
0.000671	0.721215288612
0.000672571428571	0.721215288612
0.000674142857143	0.7227269890800001
0.000675714285714	0.721215288612
0.000677285714286	0.7196989079560001
0.000678857142857	0.7227269890800001
0.000680428571429	0.7227269890800001
0.000682	0.7227269890800001
0.000683571428571	0.7196989079560001
0.000685142857143	0.7227269890800001
0.000686714285714	0.7227269890800001
0.000688285714286	0.7227269890800001
0.000689857142857	0.721215288612
0.000691428571429	0.7196989079560001
0.000693	0.7227269890800001
0.000694571428571	0.7227269890800001
0.000696142857143	0.7227269890800001
0.000697714285714	0.7227269890800001
0.000699285714286	0.721215288612
0.000700857142857	0.721215288612
0.000702428571429	0.721215288612
0.000704	0.721215288612
0.000705571428571	0.721215288612
0.000707142857143	0.721215288612
0.000708714285714	0.7196989079560001
0.000710285714286	0.721215288612
0.000711857142857	0.7196989079560001
0.000713428571429	0.7227269890800001
0.000715	0.7227269890800001
0.000716571428571	0.7227269890800001
0.000718142857143	0.724238689548
0.000719714285714	0.721215288612
0.000721285714286	0.721215288612
0.000722857142857	0.7227269890800001
0.000724428571429	0.7227269890800001
0.000726	0.721215288612
0.000727571428571	0.721215288612
0.000729142857143	0.721215288612
0.000730714285714	0.721215288612
0.000732285714286	0.7196989079560001
0.000733857142857	0.721215288612
0.000735428571429	0.7227269890800001
0.000737	0.721215288612
0.000738571428571	0.7227269890800001
0.000740142857143	0.721215288612
0.000741714285714	0.721215288612
0.000743285714286	0.721215288612
0.000744857142857	0.7227269890800001
0.000746428571429	0.721215288612
0.000748	0.721215288612
0.000749571428571	0.7227269890800001
0.000751142857143	0.7196989079560001
0.000752714285714	0.7227269890800001
0.000754285714286	0.7227269890800001
0.000755857142857	0.7227269890800001
0.000757428571429	0.7227269890800001
0.000759	0.7227269890800001
0.000760571428571	0.721215288612
0.000762142857143	0.721215288612
0.000763714285714	0.721215288612
0.000765285714286	0.7227269890800001
0.000766857142857	0.7227269890800001
0.000768428571429	0.7227269890800001
0.00077	0.7227269890800001
0.000771571428571	0.721215288612
0.000773142857143	0.7227269890800001
0.000774714285714	0.7227269890800001
0.000776285714286	0.724238689548
0.000777857142857	0.721215288612
0.000779428571429	0.7227269890800001
0.000781	0.7227269890800001
0.000782571428571	0.7227269890800001
0.000784142857143	0.721215288612
0.000785714285714	0.7227269890800001
0.000787285714286	0.7227269890800001
0.000788857142857	0.721215288612
0.000790428571429	0.7227269890800001
0.000792	0.7227269890800001
0.000793571428571	0.721215288612
0.000795142857143	0.721215288612
0.000796714285714	0.721215288612
0.000798285714286	0.721215288612
0.000799857142857	0.7196989079560001
0.000801428571429	0.721215288612
0.000803	0.721215288612
0.000804571428571	0.7227269890800001
0.000806142857143	0.7227269890800001
0.000807714285714	0.721215288612
0.000809285714286	0.7227269890800001
0.000810857142857	0.7227269890800001
0.000812428571429	0.7227269890800001
0.000814	0.721215288612
0.000815571428571	0.7227269890800001
0.000817142857143	0.7227269890800001
0.000818714285714	0.7227269890800001
0.000820285714286	0.721215288612
0.000821857142857	0.7227269890800001
0.000823428571429	0.7227269890800001
0.000825	0.7227269890800001
0.000826571428571	0.7227269890800001
0.000828142857143	0.721215288612
0.000829714285714	0.721215288612
0.000831285714286	0.7227269890800001
0.000832857142857	0.7227269890800001
0.000834428571429	0.721215288612
0.000836	0.721215288612
0.000837571428571	0.724238689548
0.000839142857143	0.7227269890800001
0.000840714285714	0.7227269890800001
0.000842285714286	0.721215288612
0.000843857142857	0.7227269890800001
0.000845428571429	0.721215288612
0.000847	0.721215288612
0.000848571428571	0.7227269890800001
0.000850142857143	0.7227269890800001
0.000851714285714	0.721215288612
0.000853285714286	0.721215288612
0.000854857142857	0.721215288612
0.000856428571429	0.7227269890800001
0.000858	0.7227269890800001
0.000859571428571	0.7227269890800001
0.000861142857143	0.721215288612
0.000862714285714	0.721215288612
0.000864285714286	0.721215288612
0.000865857142857	0.7227269890800001
0.000867428571429	0.7196989079560001
0.000869	0.721215288612
0.000870571428571	0.721215288612
0.000872142857143	0.7227269890800001
0.000873714285714	0.7227269890800001
0.000875285714286	0.721215288612
0.000876857142857	0.7227269890800001
0.000878428571429	0.721215288612
0.00088	0.7227269890800001
0.000881571428571	0.7227269890800001
0.000883142857143	0.721215288612
0.000884714285714	0.7227269890800001
0.000886285714286	0.7227269890800001
0.000887857142857	0.7227269890800001
0.000889428571429	0.7227269890800001
0.000891	0.7227269890800001
0.000892571428571	0.7227269890800001
0.000894142857143	0.721215288612
0.000895714285714	0.7227269890800001
0.000897285714286	0.7227269890800001
0.000898857142857	0.7227269890800001
0.000900428571429	0.721215288612
0.000902	0.7227269890800001
0.000903571428571	0.724238689548
0.000905142857143	0.721215288612
0.000906714285714	0.721215288612
0.000908285714286	0.7227269890800001
0.000909857142857	0.724238689548
0.000911428571429	0.721215288612
0.000913	0.7227269890800001
0.000914571428571	0.7227269890800001
0.000916142857143	0.7227269890800001
0.000917714285714	0.7227269890800001
0.000919285714286	0.7227269890800001
0.000920857142857	0.721215288612
0.000922428571429	0.721215288612
0.000924	0.721215288612
0.000925571428571	0.7227269890800001
0.000927142857143	0.7227269890800001
0.000928714285714	0.721215288612
0.000930285714286	0.7227269890800001
0.000931857142857	0.721215288612
0.000933428571429	0.7227269890800001
0.000935	0.7227269890800001
0.000936571428571	0.721215288612
0.000938142857143	0.721215288612
0.000939714285714	0.7227269890800001
0.000941285714286	0.721215288612
0.000942857142857	0.7227269890800001
0.000944428571429	0.721215288612
0.000946	0.721215288612
0.000947571428571	0.7227269890800001
0.000949142857143	0.721215288612
0.000950714285714	0.7227269890800001
0.000952285714286	0.7227269890800001
0.000953857142857	0.721215288612
0.000955428571429	0.721215288612
0.000957	0.721215288612
0.000958571428571	0.7196989079560001
0.000960142857143	0.721215288612
0.000961714285714	0.721215288612
0.000963285714286	0.721215288612
0.000964857142857	0.721215288612
0.000966428571429	0.721215288612
0.000968	0.7227269890800001
0.000969571428571	0.721215288612
0.000971142857143	0.721215288612
0.000972714285714	0.7227269890800001
0.000974285714286	0.7227269890800001
0.000975857142857	0.7227269890800001
0.000977428571429	0.7227269890800001
0.000979	0.7227269890800001
0.000980571428571	0.7227269890800001
0.000982142857143	0.7196989079560001
0.000983714285714	0.721215288612
0.000985285714286	0.7227269890800001
0.000986857142857	0.721215288612
0.000988428571429	0.721215288612
0.00099	0.7227269890800001
0.000991571428571	0.724238689548
0.000993142857143	0.721215288612
0.000994714285714	0.7227269890800001
0.000996285714286	0.7227269890800001
0.000997857142857	0.721215288612
0.000999428571429	0.7227269890800001
0.001001	0.721215288612
0.00100257142857	0.721215288612
0.00100414285714	0.7196989079560001
0.00100571428571	0.7196989079560001
0.00100728571429	0.721215288612
0.00100885714286	0.721215288612
0.00101042857143	0.721215288612
0.001012	0.721215288612
0.00101357142857	0.7227269890800001
0.00101514285714	0.721215288612
0.00101671428571	0.721215288612
0.00101828571429	0.7227269890800001
0.00101985714286	0.721215288612
0.00102142857143	0.721215288612
0.001023	0.721215288612
0.00102457142857	0.721215288612
0.00102614285714	0.724238689548
0.00102771428571	0.7227269890800001
0.00102928571429	0.7227269890800001
0.00103085714286	0.721215288612
0.00103242857143	0.7227269890800001
0.001034	0.7227269890800001
0.00103557142857	0.721215288612
0.00103714285714	0.721215288612
0.00103871428571	0.721215288612
0.00104028571429	0.7196989079560001
0.00104185714286	0.7227269890800001
0.00104342857143	0.721215288612
0.001045	0.721215288612
0.00104657142857	0.7227269890800001
0.00104814285714	0.7227269890800001
0.00104971428571	0.721215288612
0.00105128571429	0.721215288612
0.00105285714286	0.7227269890800001
0.00105442857143	0.7227269890800001
0.001056	0.721215288612
0.00105757142857	0.718187207488
0.00105914285714	0.7227269890800001
0.00106071428571	0.721215288612
0.00106228571429	0.721215288612
0.00106385714286	0.7227269890800001
0.00106542857143	0.721215288612
0.001067	0.721215288612
0.00106857142857	0.7227269890800001
0.00107014285714	0.721215288612
0.00107171428571	0.721215288612
0.00107328571429	0.721215288612
0.00107485714286	0.721215288612
0.00107642857143	0.7227269890800001
0.001078	0.7227269890800001
0.00107957142857	0.7196989079560001
0.00108114285714	0.721215288612
0.00108271428571	0.721215288612
0.00108428571429	0.7227269890800001
0.00108585714286	0.718187207488
0.00108742857143	0.7227269890800001
0.001089	0.7227269890800001
0.00109057142857	0.721215288612
0.00109214285714	0.7227269890800001
0.00109371428571	0.7227269890800001
0.00109528571429	0.721215288612
0.00109685714286	0.7227269890800001
0.00109842857143	0.718187207488
0.0011	0.721215288612
0.00110157142857	0.721215288612
0.00110314285714	0.7196989079560001
0.00110471428571	0.7196989079560001
0.00110628571429	0.721215288612
0.00110785714286	0.721215288612
0.00110942857143	0.721215288612
0.001111	0.721215288612
0.00111257142857	0.7227269890800001
0.00111414285714	0.721215288612
0.00111571428571	0.721215288612
0.00111728571429	0.7227269890800001
0.00111885714286	0.721215288612
0.00112042857143	0.721215288612
0.001122	0.7196989079560001
0.00112357142857	0.721215288612
0.00112514285714	0.721215288612
0.00112671428571	0.7227269890800001
0.00112828571429	0.724238689548
0.00112985714286	0.721215288612
0.00113142857143	0.7196989079560001
0.001133	0.7227269890800001
0.00113457142857	0.7227269890800001
0.00113614285714	0.721215288612
0.00113771428571	0.721215288612
0.00113928571429	0.721215288612
0.00114085714286	0.7227269890800001
0.00114242857143	0.721215288612
0.001144	0.721215288612
0.00114557142857	0.721215288612
0.00114714285714	0.721215288612
0.00114871428571	0.724238689548
0.00115028571429	0.721215288612
0.00115185714286	0.7227269890800001
0.00115342857143	0.721215288612
0.001155	0.7227269890800001
0.00115657142857	0.721215288612
0.00115814285714	0.7227269890800001
0.00115971428571	0.7196989079560001
0.00116128571429	0.724238689548
0.00116285714286	0.7227269890800001
0.00116442857143	0.721215288612
0.001166	0.721215288612
0.00116757142857	0.7227269890800001
0.00116914285714	0.7227269890800001
0.00117071428571	0.721215288612
0.00117228571429	0.721215288612
0.00117385714286	0.7196989079560001
0.00117542857143	0.721215288612
0.001177	0.721215288612
0.00117857142857	0.7227269890800001
0.00118014285714	0.721215288612
0.00118171428571	0.7227269890800001
0.00118328571429	0.7227269890800001
0.00118485714286	0.7227269890800001
0.00118642857143	0.7227269890800001
0.001188	0.7227269890800001
0.00118957142857	0.721215288612
0.00119114285714	0.721215288612
0.00119271428571	0.721215288612
0.00119428571429	0.721215288612
0.00119585714286	0.721215288612
0.00119742857143	0.721215288612
0.001199	0.7227269890800001
0.00120057142857	0.7227269890800001
0.00120214285714	0.7196989079560001
0.00120371428571	0.721215288612
0.00120528571429	0.721215288612
0.00120685714286	0.721215288612
0.00120842857143	0.721215288612
0.00121	0.721215288612
0.00121157142857	0.721215288612
0.00121314285714	0.7227269890800001
0.00121471428571	0.7196989079560001
0.00121628571429	0.721215288612
0.00121785714286	0.721215288612
0.00121942857143	0.7227269890800001
0.001221	0.721215288612
0.00122257142857	0.724238689548
0.00122414285714	0.7227269890800001
0.00122571428571	0.7227269890800001
0.00122728571429	0.721215288612
0.00122885714286	0.721215288612
0.00123042857143	0.721215288612
0.001232	0.7227269890800001
0.00123357142857	0.721215288612
0.00123514285714	0.7227269890800001
0.00123671428571	0.7196989079560001
0.00123828571429	0.7227269890800001
0.00123985714286	0.721215288612
0.00124142857143	0.7227269890800001
0.001243	0.721215288612
0.00124457142857	0.721215288612
0.00124614285714	0.7227269890800001
0.00124771428571	0.7227269890800001
0.00124928571429	0.7227269890800001
0.00125085714286	0.7227269890800001
0.00125242857143	0.721215288612
0.001254	0.7227269890800001
0.00125557142857	0.721215288612
0.00125714285714	0.721215288612
0.00125871428571	0.7227269890800001
0.00126028571429	0.724238689548
0.00126185714286	0.721215288612
0.00126342857143	0.7227269890800001
0.001265	0.7227269890800001
0.00126657142857	0.721215288612
0.00126814285714	0.7227269890800001
0.00126971428571	0.7227269890800001
0.00127128571429	0.721215288612
0.00127285714286	0.721215288612
0.00127442857143	0.721215288612
0.001276	0.7196989079560001
0.00127757142857	0.7227269890800001
0.00127914285714	0.724238689548
0.00128071428571	0.7227269890800001
0.00128228571429	0.721215288612
0.00128385714286	0.7227269890800001
0.00128542857143	0.7227269890800001
0.001287	0.721215288612
0.00128857142857	0.7227269890800001
0.00129014285714	0.7227269890800001
0.00129171428571	0.7227269890800001
0.00129328571429	0.721215288612
0.00129485714286	0.7227269890800001
0.00129642857143	0.721215288612
0.001298	0.7227269890800001
0.00129957142857	0.721215288612
0.00130114285714	0.7196989079560001
0.00130271428571	0.721215288612
0.00130428571429	0.721215288612
0.00130585714286	0.7227269890800001
0.00130742857143	0.721215288612
0.001309	0.7196989079560001
0.00131057142857	0.721215288612
0.00131214285714	0.721215288612
0.00131371428571	0.721215288612
0.00131528571429	0.7196989079560001
0.00131685714286	0.721215288612
0.00131842857143	0.7227269890800001
0.00132	0.721215288612
0.00132157142857	0.721215288612
0.00132314285714	0.7227269890800001
0.00132471428571	0.721215288612
0.00132628571429	0.721215288612
0.00132785714286	0.7227269890800001
0.00132942857143	0.721215288612
0.001331	0.7227269890800001
0.00133257142857	0.7227269890800001
0.00133414285714	0.7196989079560001
0.00133571428571	0.721215288612
0.00133728571429	0.721215288612
0.00133885714286	0.721215288612
0.00134042857143	0.7196989079560001
0.001342	0.7227269890800001
0.00134357142857	0.721215288612
0.00134514285714	0.7227269890800001
0.00134671428571	0.721215288612
0.00134828571429	0.721215288612
0.00134985714286	0.721215288612
0.00135142857143	0.721215288612
0.001353	0.7227269890800001
0.00135457142857	0.7227269890800001
0.00135614285714	0.7227269890800001
0.00135771428571	0.7227269890800001
0.00135928571429	0.7227269890800001
0.00136085714286	0.721215288612
0.00136242857143	0.7227269890800001
0.001364	0.7227269890800001
0.00136557142857	0.721215288612
0.00136714285714	0.721215288612
0.00136871428571	0.721215288612
0.00137028571429	0.721215288612
0.00137185714286	0.721215288612
0.00137342857143	0.721215288612
0.001375	0.721215288612
0.00137657142857	0.721215288612
0.00137814285714	0.721215288612
0.00137971428571	0.721215288612
0.00138128571429	0.7196989079560001
0.00138285714286	0.721215288612
0.00138442857143	0.721215288612
0.001386	0.721215288612
0.00138757142857	0.7227269890800001
0.00138914285714	0.721215288612
0.00139071428571	0.7227269890800001
0.00139228571429	0.721215288612
0.00139385714286	0.724238689548
0.00139542857143	0.7227269890800001
0.001397	0.721215288612
0.00139857142857	0.7227269890800001
0.00140014285714	0.7227269890800001
0.00140171428571	0.724238689548
0.00140328571429	0.7196989079560001
0.00140485714286	0.7227269890800001
0.00140642857143	0.721215288612
0.001408	0.721215288612
0.00140957142857	0.721215288612
0.00141114285714	0.721215288612
0.00141271428571	0.721215288612
0.00141428571429	0.721215288612
0.00141585714286	0.721215288612
0.00141742857143	0.721215288612
0.001419	0.7227269890800001
0.00142057142857	0.7227269890800001
0.00142214285714	0.7227269890800001
0.00142371428571	0.7227269890800001
0.00142528571429	0.721215288612
0.00142685714286	0.7227269890800001
0.00142842857143	0.721215288612
0.00143	0.7227269890800001
0.00143157142857	0.721215288612
0.00143314285714	0.7227269890800001
0.00143471428571	0.7227269890800001
0.00143628571429	0.721215288612
0.00143785714286	0.721215288612
0.00143942857143	0.721215288612
0.001441	0.721215288612
0.00144257142857	0.721215288612
0.00144414285714	0.721215288612
0.00144571428571	0.721215288612
0.00144728571429	0.7227269890800001
0.00144885714286	0.721215288612
0.00145042857143	0.7196989079560001
0.001452	0.7227269890800001
0.00145357142857	0.7227269890800001
0.00145514285714	0.721215288612
0.00145671428571	0.721215288612
0.00145828571429	0.7227269890800001
0.00145985714286	0.721215288612
0.00146142857143	0.721215288612
0.001463	0.7227269890800001
0.00146457142857	0.721215288612
0.00146614285714	0.721215288612
0.00146771428571	0.721215288612
0.00146928571429	0.7227269890800001
0.00147085714286	0.7227269890800001
0.00147242857143	0.721215288612
0.001474	0.721215288612
0.00147557142857	0.721215288612
0.00147714285714	0.721215288612
0.00147871428571	0.721215288612
0.00148028571429	0.721215288612
0.00148185714286	0.721215288612
0.00148342857143	0.721215288612
0.001485	0.721215288612
0.00148657142857	0.721215288612
0.00148814285714	0.721215288612
0.00148971428571	0.724238689548
0.00149128571429	0.724238689548
0.00149285714286	0.721215288612
0.00149442857143	0.7196989079560001
0.001496	0.721215288612
0.00149757142857	0.721215288612
0.00149914285714	0.721215288612
0.00150071428571	0.721215288612
0.00150228571429	0.7227269890800001
0.00150385714286	0.721215288612
0.00150542857143	0.721215288612
0.001507	0.721215288612
0.00150857142857	0.721215288612
0.00151014285714	0.721215288612
0.00151171428571	0.7227269890800001
0.00151328571429	0.7196989079560001
0.00151485714286	0.7196989079560001
0.00151642857143	0.7227269890800001
0.001518	0.7227269890800001
0.00151957142857	0.7227269890800001
0.00152114285714	0.7227269890800001
0.00152271428571	0.7196989079560001
0.00152428571429	0.7196989079560001
0.00152585714286	0.721215288612
0.00152742857143	0.7196989079560001
0.001529	0.7227269890800001
0.00153057142857	0.721215288612
0.00153214285714	0.721215288612
0.00153371428571	0.7227269890800001
0.00153528571429	0.7196989079560001
0.00153685714286	0.721215288612
0.00153842857143	0.721215288612
0.00154	0.721215288612
0.00154157142857	0.721215288612
0.00154314285714	0.7196989079560001
0.00154471428571	0.721215288612
0.00154628571429	0.7227269890800001
0.00154785714286	0.7196989079560001
0.00154942857143	0.7196989079560001
0.001551	0.7227269890800001
0.00155257142857	0.7227269890800001
0.00155414285714	0.7227269890800001
0.00155571428571	0.7227269890800001
0.00155728571429	0.721215288612
0.00155885714286	0.721215288612
0.00156042857143	0.7227269890800001
0.001562	0.7227269890800001
0.00156357142857	0.724238689548
0.00156514285714	0.721215288612
0.00156671428571	0.721215288612
0.00156828571429	0.7196989079560001
0.00156985714286	0.7196989079560001
0.00157142857143	0.721215288612
0.001573	0.7196989079560001
0.00157457142857	0.724238689548
0.00157614285714	0.7227269890800001
0.00157771428571	0.721215288612
0.00157928571429	0.7227269890800001
0.00158085714286	0.721215288612
0.00158242857143	0.721215288612
0.001584	0.7196989079560001
0.00158557142857	0.7196989079560001
0.00158714285714	0.721215288612
0.00158871428571	0.721215288612
0.00159028571429	0.721215288612
0.00159185714286	0.721215288612
0.00159342857143	0.721215288612
0.001595	0.721215288612
0.00159657142857	0.721215288612
0.00159814285714	0.7196989079560001
0.00159971428571	0.721215288612
0.00160128571429	0.724238689548
0.00160285714286	0.721215288612
0.00160442857143	0.721215288612
0.001606	0.721215288612
0.00160757142857	0.721215288612
0.00160914285714	0.7227269890800001
0.00161071428571	0.7196989079560001
0.00161228571429	0.721215288612
0.00161385714286	0.721215288612
0.00161542857143	0.721215288612
0.001617	0.721215288612
0.00161857142857	0.7227269890800001
0.00162014285714	0.721215288612
0.00162171428571	0.721215288612
0.00162328571429	0.721215288612
0.00162485714286	0.721215288612
0.00162642857143	0.7196989079560001
0.001628	0.721215288612
0.00162957142857	0.7227269890800001
0.00163114285714	0.7227269890800001
0.00163271428571	0.7227269890800001
0.00163428571429	0.721215288612
0.00163585714286	0.7227269890800001
0.00163742857143	0.7227269890800001
0.001639	0.7227269890800001
0.00164057142857	0.7196989079560001
0.00164214285714	0.7227269890800001
0.00164371428571	0.7196989079560001
0.00164528571429	0.721215288612
0.00164685714286	0.721215288612
0.00164842857143	0.721215288612
0.00165	0.721215288612
0.00165157142857	0.721215288612
0.00165314285714	0.7196989079560001
0.00165471428571	0.721215288612
0.00165628571429	0.721215288612
0.00165785714286	0.7196989079560001
0.00165942857143	0.721215288612
0.001661	0.7196989079560001
0.00166257142857	0.724238689548
0.00166414285714	0.7227269890800001
0.00166571428571	0.7227269890800001
0.00166728571429	0.7227269890800001
0.00166885714286	0.721215288612
0.00167042857143	0.721215288612
0.001672	0.721215288612
0.00167357142857	0.7227269890800001
0.00167514285714	0.7196989079560001
0.00167671428571	0.7227269890800001
0.00167828571429	0.721215288612
0.00167985714286	0.7227269890800001
0.00168142857143	0.7196989079560001
0.001683	0.721215288612
0.00168457142857	0.7227269890800001
0.00168614285714	0.721215288612
0.00168771428571	0.7227269890800001
0.00168928571429	0.721215288612
0.00169085714286	0.721215288612
0.00169242857143	0.721215288612
0.001694	0.721215288612
0.00169557142857	0.7227269890800001
0.00169714285714	0.7196989079560001
0.00169871428571	0.7227269890800001
0.00170028571429	0.7227269890800001
0.00170185714286	0.7196989079560001
0.00170342857143	0.721215288612
0.001705	0.721215288612
0.00170657142857	0.7227269890800001
0.00170814285714	0.721215288612
0.00170971428571	0.721215288612
0.00171128571429	0.7196989079560001
0.00171285714286	0.7227269890800001
0.00171442857143	0.721215288612
0.001716	0.721215288612
0.00171757142857	0.721215288612
0.00171914285714	0.721215288612
0.00172071428571	0.721215288612
0.00172228571429	0.7196989079560001
0.00172385714286	0.7196989079560001
0.00172542857143	0.7227269890800001
0.001727	0.724238689548
0.00172857142857	0.721215288612
0.00173014285714	0.721215288612
0.00173171428571	0.7227269890800001
0.00173328571429	0.721215288612
0.00173485714286	0.7227269890800001
0.00173642857143	0.721215288612
0.001738	0.7196989079560001
0.00173957142857	0.721215288612
0.00174114285714	0.721215288612
0.00174271428571	0.721215288612
0.00174428571429	0.7227269890800001
0.00174585714286	0.7196989079560001
0.00174742857143	0.721215288612
0.001749	0.721215288612
0.00175057142857	0.721215288612
0.00175214285714	0.721215288612
0.00175371428571	0.7196989079560001
0.00175528571429	0.721215288612
0.00175685714286	0.7196989079560001
0.00175842857143	0.721215288612
0.00176	0.7227269890800001
0.00176157142857	0.7227269890800001
0.00176314285714	0.7227269890800001
0.00176471428571	0.7196989079560001
0.00176628571429	0.721215288612
0.00176785714286	0.7227269890800001
0.00176942857143	0.721215288612
0.001771	0.7196989079560001
0.00177257142857	0.7227269890800001
0.00177414285714	0.721215288612
0.00177571428571	0.7227269890800001
0.00177728571429	0.7227269890800001
0.00177885714286	0.7196989079560001
0.00178042857143	0.721215288612
0.001782	0.721215288612
0.00178357142857	0.7227269890800001
0.00178514285714	0.7227269890800001
0.00178671428571	0.721215288612
0.00178828571429	0.7227269890800001
0.00178985714286	0.721215288612
0.00179142857143	0.721215288612
0.001793	0.7196989079560001
0.00179457142857	0.7227269890800001
0.00179614285714	0.721215288612
0.00179771428571	0.7227269890800001
0.00179928571429	0.721215288612
0.00180085714286	0.7227269890800001
0.00180242857143	0.721215288612
0.001804	0.721215288612
0.00180557142857	0.721215288612
0.00180714285714	0.7196989079560001
0.00180871428571	0.7227269890800001
0.00181028571429	0.7227269890800001
0.00181185714286	0.721215288612
0.00181342857143	0.721215288612
0.001815	0.7196989079560001
0.00181657142857	0.721215288612
0.00181814285714	0.721215288612
0.00181971428571	0.721215288612
0.00182128571429	0.721215288612
0.00182285714286	0.721215288612
0.00182442857143	0.7227269890800001
0.001826	0.721215288612
0.00182757142857	0.7227269890800001
0.00182914285714	0.721215288612
0.00183071428571	0.721215288612
0.00183228571429	0.721215288612
0.00183385714286	0.7227269890800001
0.00183542857143	0.721215288612
0.001837	0.7227269890800001
0.00183857142857	0.721215288612
0.00184014285714	0.7227269890800001
0.00184171428571	0.721215288612
0.00184328571429	0.7227269890800001
0.00184485714286	0.721215288612
0.00184642857143	0.7227269890800001
0.001848	0.7227269890800001
0.00184957142857	0.721215288612
0.00185114285714	0.721215288612
0.00185271428571	0.7227269890800001
0.00185428571429	0.7196989079560001
0.00185585714286	0.7196989079560001
0.00185742857143	0.7196989079560001
0.001859	0.721215288612
0.00186057142857	0.7227269890800001
0.00186214285714	0.7227269890800001
0.00186371428571	0.7196989079560001
0.00186528571429	0.721215288612
0.00186685714286	0.721215288612
0.00186842857143	0.721215288612
0.00187	0.721215288612
0.00187157142857	0.7227269890800001
0.00187314285714	0.7227269890800001
0.00187471428571	0.721215288612
0.00187628571429	0.7227269890800001
0.00187785714286	0.7227269890800001
0.00187942857143	0.721215288612
0.001881	0.7196989079560001
0.00188257142857	0.721215288612
0.00188414285714	0.721215288612
0.00188571428571	0.721215288612
0.00188728571429	0.721215288612
0.00188885714286	0.721215288612
0.00189042857143	0.7196989079560001
0.001892	0.721215288612
0.00189357142857	0.7227269890800001
0.00189514285714	0.721215288612
0.00189671428571	0.721215288612
0.00189828571429	0.7227269890800001
0.00189985714286	0.7227269890800001
0.00190142857143	0.721215288612
0.001903	0.7227269890800001
0.00190457142857	0.7227269890800001
0.00190614285714	0.7227269890800001
0.00190771428571	0.721215288612
0.00190928571429	0.7227269890800001
0.00191085714286	0.721215288612
0.00191242857143	0.7227269890800001
0.001914	0.721215288612
0.00191557142857	0.721215288612
0.00191714285714	0.721215288612
0.00191871428571	0.721215288612
0.00192028571429	0.7227269890800001
0.00192185714286	0.721215288612
0.00192342857143	0.7227269890800001
0.001925	0.721215288612
0.00192657142857	0.721215288612
0.00192814285714	0.7227269890800001
0.00192971428571	0.721215288612
0.00193128571429	0.721215288612
0.00193285714286	0.7196989079560001
0.00193442857143	0.7196989079560001
0.001936	0.721215288612
0.00193757142857	0.7227269890800001
0.00193914285714	0.721215288612
0.00194071428571	0.721215288612
0.00194228571429	0.721215288612
0.00194385714286	0.721215288612
0.00194542857143	0.7227269890800001
0.001947	0.7196989079560001
0.00194857142857	0.721215288612
0.00195014285714	0.7227269890800001
0.00195171428571	0.721215288612
0.00195328571429	0.7196989079560001
0.00195485714286	0.721215288612
0.00195642857143	0.721215288612
0.001958	0.721215288612
0.00195957142857	0.7196989079560001
0.00196114285714	0.7227269890800001
0.00196271428571	0.7227269890800001
0.00196428571429	0.7227269890800001
0.00196585714286	0.721215288612
0.00196742857143	0.7227269890800001
0.001969	0.7227269890800001
0.00197057142857	0.7227269890800001
0.00197214285714	0.721215288612
0.00197371428571	0.721215288612
0.00197528571429	0.721215288612
0.00197685714286	0.7227269890800001
0.00197842857143	0.7196989079560001
0.00198	0.7196989079560001
0.00198157142857	0.721215288612
0.00198314285714	0.721215288612
0.00198471428571	0.721215288612
0.00198628571429	0.721215288612
0.00198785714286	0.721215288612
0.00198942857143	0.721215288612
0.001991	0.7227269890800001
0.00199257142857	0.7196989079560001
0.00199414285714	0.721215288612
0.00199571428571	0.721215288612
0.00199728571429	0.721215288612
0.00199885714286	0.721215288612
0.00200042857143	0.721215288612
0.002002	0.721215288612
0.00200357142857	0.7227269890800001
0.00200514285714	0.721215288612
0.00200671428571	0.7196989079560001
0.00200828571429	0.721215288612
0.00200985714286	0.721215288612
0.00201142857143	0.721215288612
0.002013	0.721215288612
0.00201457142857	0.721215288612
0.00201614285714	0.7227269890800001
0.00201771428571	0.721215288612
0.00201928571429	0.721215288612
0.00202085714286	0.721215288612
0.00202242857143	0.7196989079560001
0.002024	0.721215288612
0.00202557142857	0.721215288612
0.00202714285714	0.721215288612
0.00202871428571	0.7227269890800001
0.00203028571429	0.721215288612
0.00203185714286	0.7196989079560001
0.00203342857143	0.721215288612
0.002035	0.721215288612
0.00203657142857	0.721215288612
0.00203814285714	0.721215288612
0.00203971428571	0.721215288612
0.00204128571429	0.721215288612
0.00204285714286	0.7196989079560001
0.00204442857143	0.721215288612
0.002046	0.721215288612
0.00204757142857	0.721215288612
0.00204914285714	0.721215288612
0.00205071428571	0.7196989079560001
0.00205228571429	0.7227269890800001
0.00205385714286	0.7196989079560001
0.00205542857143	0.7196989079560001
0.002057	0.7196989079560001
0.00205857142857	0.7227269890800001
0.00206014285714	0.7196989079560001
0.00206171428571	0.7196989079560001
0.00206328571429	0.721215288612
0.00206485714286	0.7196989079560001
0.00206642857143	0.721215288612
0.002068	0.7196989079560001
0.00206957142857	0.7227269890800001
0.00207114285714	0.721215288612
0.00207271428571	0.721215288612
0.00207428571429	0.7227269890800001
0.00207585714286	0.721215288612
0.00207742857143	0.7227269890800001
0.002079	0.721215288612
0.00208057142857	0.721215288612
0.00208214285714	0.721215288612
0.00208371428571	0.721215288612
0.00208528571429	0.721215288612
0.00208685714286	0.7196989079560001
0.00208842857143	0.7196989079560001
0.00209	0.721215288612
0.00209157142857	0.721215288612
0.00209314285714	0.721215288612
0.00209471428571	0.721215288612
0.00209628571429	0.7227269890800001
0.00209785714286	0.721215288612
0.00209942857143	0.721215288612
0.002101	0.721215288612
0.00210257142857	0.721215288612
0.00210414285714	0.721215288612
0.00210571428571	0.721215288612
0.00210728571429	0.721215288612
0.00210885714286	0.7227269890800001
0.00211042857143	0.7227269890800001
0.002112	0.721215288612
0.00211357142857	0.721215288612
0.00211514285714	0.7227269890800001
0.00211671428571	0.721215288612
0.00211828571429	0.7196989079560001
0.00211985714286	0.7227269890800001
0.00212142857143	0.721215288612
0.002123	0.7227269890800001
0.00212457142857	0.721215288612
0.00212614285714	0.721215288612
0.00212771428571	0.721215288612
0.00212928571429	0.721215288612
0.00213085714286	0.721215288612
0.00213242857143	0.721215288612
0.002134	0.7196989079560001
0.00213557142857	0.721215288612
0.00213714285714	0.7227269890800001
0.00213871428571	0.721215288612
0.00214028571429	0.721215288612
0.00214185714286	0.721215288612
0.00214342857143	0.721215288612
0.002145	0.721215288612
0.00214657142857	0.721215288612
0.00214814285714	0.721215288612
0.00214971428571	0.7196989079560001
0.00215128571429	0.721215288612
0.00215285714286	0.721215288612
0.00215442857143	0.721215288612
0.002156	0.7227269890800001
0.00215757142857	0.7196989079560001
0.00215914285714	0.7196989079560001
0.00216071428571	0.721215288612
0.00216228571429	0.721215288612
0.00216385714286	0.721215288612
0.00216542857143	0.721215288612
0.002167	0.7227269890800001
0.00216857142857	0.7227269890800001
0.00217014285714	0.7196989079560001
0.00217171428571	0.7196989079560001
0.00217328571429	0.721215288612
0.00217485714286	0.721215288612
0.00217642857143	0.721215288612
0.002178	0.721215288612
0.00217957142857	0.7196989079560001
0.00218114285714	0.721215288612
0.00218271428571	0.7196989079560001
0.00218428571429	0.721215288612
0.00218585714286	0.721215288612
0.00218742857143	0.7227269890800001
0.002189	0.7227269890800001
0.00219057142857	0.718187207488
0.00219214285714	0.7196989079560001
0.00219371428571	0.721215288612
0.00219528571429	0.721215288612
0.00219685714286	0.718187207488
0.00219842857143	0.721215288612
0.0022	0.721215288612
0.00220157142857	0.721215288612
0.00220314285714	0.721215288612
0.00220471428571	0.7196989079560001
0.00220628571429	0.721215288612
0.00220785714286	0.721215288612
0.00220942857143	0.7196989079560001
0.002211	0.721215288612
0.00221257142857	0.721215288612
0.00221414285714	0.7227269890800001
0.00221571428571	0.721215288612
0.00221728571429	0.721215288612
0.00221885714286	0.721215288612
0.00222042857143	0.721215288612
0.002222	0.7196989079560001
0.00222357142857	0.718187207488
0.00222514285714	0.721215288612
0.00222671428571	0.721215288612
0.00222828571429	0.721215288612
0.00222985714286	0.721215288612
0.00223142857143	0.721215288612
0.002233	0.7196989079560001
0.00223457142857	0.7227269890800001
0.00223614285714	0.721215288612
0.00223771428571	0.721215288612
0.00223928571429	0.721215288612
0.00224085714286	0.7227269890800001
0.00224242857143	0.721215288612
0.002244	0.721215288612
0.00224557142857	0.721215288612
0.00224714285714	0.721215288612
0.00224871428571	0.721215288612
0.00225028571429	0.721215288612
0.00225185714286	0.721215288612
0.00225342857143	0.721215288612
0.002255	0.721215288612
0.00225657142857	0.721215288612
0.00225814285714	0.721215288612
0.00225971428571	0.7196989079560001
0.00226128571429	0.721215288612
0.00226285714286	0.721215288612
0.00226442857143	0.7196989079560001
0.002266	0.7227269890800001
0.00226757142857	0.718187207488
0.00226914285714	0.7196989079560001
0.00227071428571	0.721215288612
0.00227228571429	0.721215288612
0.00227385714286	0.7196989079560001
0.00227542857143	0.721215288612
0.002277	0.721215288612
0.00227857142857	0.7196989079560001
0.00228014285714	0.721215288612
0.00228171428571	0.7227269890800001
0.00228328571429	0.721215288612
0.00228485714286	0.721215288612
0.00228642857143	0.721215288612
0.002288	0.721215288612
0.00228957142857	0.721215288612
0.00229114285714	0.721215288612
0.00229271428571	0.721215288612
0.00229428571429	0.721215288612
0.00229585714286	0.7196989079560001
0.00229742857143	0.7196989079560001
0.002299	0.721215288612
0.00230057142857	0.721215288612
0.00230214285714	0.721215288612
0.00230371428571	0.721215288612
0.00230528571429	0.7196989079560001
0.00230685714286	0.7227269890800001
0.00230842857143	0.7227269890800001
0.00231	0.7196989079560001
0.00231157142857	0.7227269890800001
0.00231314285714	0.7227269890800001
0.00231471428571	0.721215288612
0.00231628571429	0.721215288612
0.00231785714286	0.721215288612
0.00231942857143	0.721215288612
0.002321	0.7227269890800001
0.00232257142857	0.7227269890800001
0.00232414285714	0.721215288612
0.00232571428571	0.7227269890800001
0.00232728571429	0.7227269890800001
0.00232885714286	0.721215288612
0.00233042857143	0.7196989079560001
0.002332	0.7196989079560001
0.00233357142857	0.721215288612
0.00233514285714	0.721215288612
0.00233671428571	0.721215288612
0.00233828571429	0.7196989079560001
0.00233985714286	0.7227269890800001
0.00234142857143	0.7227269890800001
0.002343	0.7227269890800001
0.00234457142857	0.721215288612
0.00234614285714	0.721215288612
0.00234771428571	0.721215288612
0.00234928571429	0.721215288612
0.00235085714286	0.721215288612
0.00235242857143	0.7227269890800001
0.002354	0.721215288612
0.00235557142857	0.7196989079560001
0.00235714285714	0.7196989079560001
0.00235871428571	0.7196989079560001
0.00236028571429	0.721215288612
0.00236185714286	0.721215288612
0.00236342857143	0.7196989079560001
0.002365	0.721215288612
0.00236657142857	0.721215288612
0.00236814285714	0.721215288612
0.00236971428571	0.721215288612
0.00237128571429	0.721215288612
0.00237285714286	0.721215288612
0.00237442857143	0.721215288612
0.002376	0.721215288612
0.00237757142857	0.721215288612
0.00237914285714	0.7227269890800001
0.00238071428571	0.7196989079560001
0.00238228571429	0.721215288612
0.00238385714286	0.721215288612
0.00238542857143	0.721215288612
0.002387	0.721215288612
0.00238857142857	0.7196989079560001
0.00239014285714	0.721215288612
0.00239171428571	0.721215288612
0.00239328571429	0.7196989079560001
0.00239485714286	0.721215288612
0.00239642857143	0.7196989079560001
0.002398	0.721215288612
0.00239957142857	0.721215288612
0.00240114285714	0.721215288612
0.00240271428571	0.721215288612
0.00240428571429	0.721215288612
0.00240585714286	0.7196989079560001
0.00240742857143	0.721215288612
0.002409	0.721215288612
0.00241057142857	0.721215288612
0.00241214285714	0.7196989079560001
0.00241371428571	0.721215288612
0.00241528571429	0.7227269890800001
0.00241685714286	0.721215288612
0.00241842857143	0.721215288612
0.00242	0.721215288612
0.00242157142857	0.721215288612
0.00242314285714	0.721215288612
0.00242471428571	0.721215288612
0.00242628571429	0.721215288612
0.00242785714286	0.721215288612
0.00242942857143	0.7227269890800001
0.002431	0.7227269890800001
0.00243257142857	0.7196989079560001
0.00243414285714	0.721215288612
0.00243571428571	0.721215288612
0.00243728571429	0.7196989079560001
0.00243885714286	0.721215288612
0.00244042857143	0.721215288612
0.002442	0.721215288612
0.00244357142857	0.7227269890800001
0.00244514285714	0.721215288612
0.00244671428571	0.7196989079560001
0.00244828571429	0.7227269890800001
0.00244985714286	0.721215288612
0.00245142857143	0.724238689548
0.002453	0.721215288612
0.00245457142857	0.7196989079560001
0.00245614285714	0.7227269890800001
0.00245771428571	0.721215288612
0.00245928571429	0.721215288612
0.00246085714286	0.721215288612
0.00246242857143	0.721215288612
0.002464	0.721215288612
0.00246557142857	0.7196989079560001
0.00246714285714	0.721215288612
0.00246871428571	0.7196989079560001
0.00247028571429	0.721215288612
0.00247185714286	0.7227269890800001
0.00247342857143	0.721215288612
0.002475	0.721215288612
0.00247657142857	0.7196989079560001
0.00247814285714	0.721215288612
0.00247971428571	0.7227269890800001
0.00248128571429	0.7227269890800001
0.00248285714286	0.721215288612
0.00248442857143	0.721215288612
0.002486	0.721215288612
0.00248757142857	0.7227269890800001
0.00248914285714	0.721215288612
0.00249071428571	0.7227269890800001
0.00249228571429	0.7196989079560001
0.00249385714286	0.721215288612
0.00249542857143	0.721215288612
0.002497	0.7196989079560001
0.00249857142857	0.7196989079560001
0.00250014285714	0.721215288612
0.00250171428571	0.7227269890800001
0.00250328571429	0.7227269890800001
0.00250485714286	0.7227269890800001
0.00250642857143	0.721215288612
0.002508	0.7227269890800001
0.00250957142857	0.721215288612
0.00251114285714	0.721215288612
0.00251271428571	0.7227269890800001
0.00251428571429	0.7227269890800001
0.00251585714286	0.721215288612
0.00251742857143	0.7196989079560001
0.002519	0.721215288612
0.00252057142857	0.7227269890800001
0.00252214285714	0.721215288612
0.00252371428571	0.7196989079560001
0.00252528571429	0.721215288612
0.00252685714286	0.721215288612
0.00252842857143	0.7196989079560001
0.00253	0.721215288612
0.00253157142857	0.7196989079560001
0.00253314285714	0.721215288612
0.00253471428571	0.7196989079560001
0.00253628571429	0.721215288612
0.00253785714286	0.7227269890800001
0.00253942857143	0.721215288612
0.002541	0.721215288612
0.00254257142857	0.721215288612
0.00254414285714	0.721215288612
0.00254571428571	0.721215288612
0.00254728571429	0.721215288612
0.00254885714286	0.721215288612
0.00255042857143	0.721215288612
0.002552	0.721215288612
0.00255357142857	0.7227269890800001
0.00255514285714	0.7196989079560001
0.00255671428571	0.721215288612
0.00255828571429	0.721215288612
0.00255985714286	0.721215288612
0.00256142857143	0.721215288612
0.002563	0.721215288612
0.00256457142857	0.7196989079560001
0.00256614285714	0.7196989079560001
0.00256771428571	0.721215288612
0.00256928571429	0.7227269890800001
0.00257085714286	0.721215288612
0.00257242857143	0.721215288612
0.002574	0.7196989079560001
0.00257557142857	0.7196989079560001
0.00257714285714	0.7196989079560001
0.00257871428571	0.721215288612
0.00258028571429	0.721215288612
0.00258185714286	0.7227269890800001
0.00258342857143	0.7227269890800001
0.002585	0.7196989079560001
0.00258657142857	0.721215288612
0.00258814285714	0.724238689548
0.00258971428571	0.721215288612
0.00259128571429	0.721215288612
0.00259285714286	0.7196989079560001
0.00259442857143	0.721215288612
0.002596	0.7196989079560001
0.00259757142857	0.721215288612
0.00259914285714	0.7196989079560001
0.00260071428571	0.721215288612
0.00260228571429	0.721215288612
0.00260385714286	0.7196989079560001
0.00260542857143	0.721215288612
0.002607	0.7196989079560001
0.00260857142857	0.7196989079560001
0.00261014285714	0.721215288612
0.00261171428571	0.721215288612
0.00261328571429	0.721215288612
0.00261485714286	0.7227269890800001
0.00261642857143	0.7196989079560001
0.002618	0.7227269890800001
0.00261957142857	0.721215288612
0.00262114285714	0.7227269890800001
0.00262271428571	0.721215288612
0.00262428571429	0.721215288612
0.00262585714286	0.721215288612
0.00262742857143	0.7196989079560001
0.002629	0.721215288612
0.00263057142857	0.7196989079560001
0.00263214285714	0.7196989079560001
0.00263371428571	0.7227269890800001
0.00263528571429	0.721215288612
0.00263685714286	0.721215288612
0.00263842857143	0.721215288612
0.00264	0.721215288612
0.00264157142857	0.7196989079560001
0.00264314285714	0.721215288612
0.00264471428571	0.721215288612
0.00264628571429	0.7227269890800001
0.00264785714286	0.721215288612
0.00264942857143	0.721215288612
0.002651	0.721215288612
0.00265257142857	0.721215288612
0.00265414285714	0.721215288612
0.00265571428571	0.721215288612
0.00265728571429	0.721215288612
0.00265885714286	0.7196989079560001
0.00266042857143	0.721215288612
0.002662	0.721215288612
0.00266357142857	0.7227269890800001
0.00266514285714	0.7196989079560001
0.00266671428571	0.7196989079560001
0.00266828571429	0.7196989079560001
0.00266985714286	0.7196989079560001
0.00267142857143	0.718187207488
0.002673	0.721215288612
0.00267457142857	0.721215288612
0.00267614285714	0.7196989079560001
0.00267771428571	0.7227269890800001
0.00267928571429	0.7196989079560001
0.00268085714286	0.721215288612
0.00268242857143	0.721215288612
0.002684	0.7196989079560001
0.00268557142857	0.721215288612
0.00268714285714	0.721215288612
0.00268871428571	0.721215288612
0.00269028571429	0.721215288612
0.00269185714286	0.7196989079560001
0.00269342857143	0.7227269890800001
0.002695	0.721215288612
0.00269657142857	0.7196989079560001
0.00269814285714	0.721215288612
0.00269971428571	0.721215288612
0.00270128571429	0.721215288612
0.00270285714286	0.721215288612
0.00270442857143	0.7196989079560001
0.002706	0.7196989079560001
0.00270757142857	0.721215288612
0.00270914285714	0.7196989079560001
0.00271071428571	0.7196989079560001
0.00271228571429	0.7227269890800001
0.00271385714286	0.7196989079560001
0.00271542857143	0.7196989079560001
0.002717	0.721215288612
0.00271857142857	0.721215288612
0.00272014285714	0.7196989079560001
0.00272171428571	0.7227269890800001
0.00272328571429	0.721215288612
0.00272485714286	0.7227269890800001
0.00272642857143	0.724238689548
0.002728	0.7196989079560001
0.00272957142857	0.721215288612
0.00273114285714	0.721215288612
0.00273271428571	0.721215288612
0.00273428571429	0.7196989079560001
0.00273585714286	0.721215288612
0.00273742857143	0.7227269890800001
0.002739	0.721215288612
0.00274057142857	0.721215288612
0.00274214285714	0.721215288612
0.00274371428571	0.721215288612
0.00274528571429	0.721215288612
0.00274685714286	0.721215288612
0.00274842857143	0.7227269890800001
0.00275	0.7196989079560001
0.00275157142857	0.721215288612
0.00275314285714	0.721215288612
0.00275471428571	0.7196989079560001
0.00275628571429	0.721215288612
0.00275785714286	0.7196989079560001
0.00275942857143	0.721215288612
0.002761	0.721215288612
0.00276257142857	0.721215288612
0.00276414285714	0.721215288612
0.00276571428571	0.721215288612
0.00276728571429	0.7196989079560001
0.00276885714286	0.721215288612
0.00277042857143	0.721215288612
0.002772	0.7227269890800001
0.00277357142857	0.7196989079560001
0.00277514285714	0.7196989079560001
0.00277671428571	0.721215288612
0.00277828571429	0.7196989079560001
0.00277985714286	0.7196989079560001
0.00278142857143	0.721215288612
0.002783	0.721215288612
0.00278457142857	0.7196989079560001
0.00278614285714	0.721215288612
0.00278771428571	0.721215288612
0.00278928571429	0.7196989079560001
0.00279085714286	0.721215288612
0.00279242857143	0.7227269890800001
0.002794	0.721215288612
0.00279557142857	0.721215288612
0.00279714285714	0.7196989079560001
0.00279871428571	0.7196989079560001
0.00280028571429	0.721215288612
0.00280185714286	0.7196989079560001
0.00280342857143	0.7196989079560001
0.002805	0.7196989079560001
0.00280657142857	0.7196989079560001
0.00280814285714	0.7227269890800001
0.00280971428571	0.721215288612
0.00281128571429	0.7196989079560001
0.00281285714286	0.7196989079560001
0.00281442857143	0.721215288612
0.002816	0.721215288612
0.00281757142857	0.7196989079560001
0.00281914285714	0.7227269890800001
0.00282071428571	0.7227269890800001
0.00282228571429	0.721215288612
0.00282385714286	0.721215288612
0.00282542857143	0.721215288612
0.002827	0.721215288612
0.00282857142857	0.721215288612
0.00283014285714	0.721215288612
0.00283171428571	0.721215288612
0.00283328571429	0.7227269890800001
0.00283485714286	0.721215288612
0.00283642857143	0.721215288612
0.002838	0.721215288612
0.00283957142857	0.7227269890800001
0.00284114285714	0.721215288612
0.00284271428571	0.721215288612
0.00284428571429	0.721215288612
0.00284585714286	0.7196989079560001
0.00284742857143	0.721215288612
0.002849	0.721215288612
0.00285057142857	0.721215288612
0.00285214285714	0.721215288612
0.00285371428571	0.7196989079560001
0.00285528571429	0.7196989079560001
0.00285685714286	0.7196989079560001
0.00285842857143	0.7227269890800001
0.00286	0.721215288612
0.00286157142857	0.7196989079560001
0.00286314285714	0.7227269890800001
0.00286471428571	0.721215288612
0.00286628571429	0.7196989079560001
0.00286785714286	0.721215288612
0.00286942857143	0.7196989079560001
0.002871	0.7196989079560001
0.00287257142857	0.7196989079560001
0.00287414285714	0.7227269890800001
0.00287571428571	0.7196989079560001
0.00287728571429	0.7196989079560001
0.00287885714286	0.7227269890800001
0.00288042857143	0.7227269890800001
0.002882	0.7196989079560001
0.00288357142857	0.721215288612
0.00288514285714	0.721215288612
0.00288671428571	0.721215288612
0.00288828571429	0.721215288612
0.00288985714286	0.7227269890800001
0.00289142857143	0.721215288612
0.002893	0.7196989079560001
0.00289457142857	0.721215288612
0.00289614285714	0.721215288612
0.00289771428571	0.721215288612
0.00289928571429	0.7196989079560001
0.00290085714286	0.718187207488
0.00290242857143	0.721215288612
0.002904	0.721215288612
0.00290557142857	0.7196989079560001
0.00290714285714	0.7196989079560001
0.00290871428571	0.7227269890800001
0.00291028571429	0.7196989079560001
0.00291185714286	0.721215288612
0.00291342857143	0.7196989079560001
0.002915	0.7196989079560001
0.00291657142857	0.7196989079560001
0.00291814285714	0.721215288612
0.00291971428571	0.718187207488
0.00292128571429	0.721215288612
0.00292285714286	0.721215288612
0.00292442857143	0.721215288612
0.002926	0.7196989079560001
0.00292757142857	0.7196989079560001
0.00292914285714	0.721215288612
0.00293071428571	0.721215288612
0.00293228571429	0.7196989079560001
0.00293385714286	0.7196989079560001
0.00293542857143	0.7227269890800001
0.002937	0.721215288612
0.00293857142857	0.721215288612
0.00294014285714	0.721215288612
0.00294171428571	0.721215288612
0.00294328571429	0.721215288612
0.00294485714286	0.721215288612
0.00294642857143	0.7196989079560001
0.002948	0.721215288612
0.00294957142857	0.7227269890800001
0.00295114285714	0.721215288612
0.00295271428571	0.721215288612
0.00295428571429	0.721215288612
0.00295585714286	0.721215288612
0.00295742857143	0.721215288612
0.002959	0.7196989079560001
0.00296057142857	0.7196989079560001
0.00296214285714	0.721215288612
0.00296371428571	0.7196989079560001
0.00296528571429	0.721215288612
0.00296685714286	0.7196989079560001
0.00296842857143	0.721215288612
0.00297	0.721215288612
0.00297157142857	0.7196989079560001
0.00297314285714	0.718187207488
0.00297471428571	0.721215288612
0.00297628571429	0.721215288612
0.00297785714286	0.721215288612
0.00297942857143	0.7196989079560001
0.002981	0.721215288612
0.00298257142857	0.7227269890800001
0.00298414285714	0.721215288612
0.00298571428571	0.721215288612
0.00298728571429	0.7227269890800001
0.00298885714286	0.721215288612
0.00299042857143	0.7196989079560001
0.002992	0.721215288612
0.00299357142857	0.7227269890800001
0.00299514285714	0.721215288612
0.00299671428571	0.7227269890800001
0.00299828571429	0.7196989079560001
0.00299985714286	0.721215288612
0.00300142857143	0.721215288612
0.003003	0.718187207488
0.00300457142857	0.721215288612
0.00300614285714	0.7196989079560001
0.00300771428571	0.7196989079560001
0.00300928571429	0.721215288612
0.00301085714286	0.721215288612
0.00301242857143	0.721215288612
0.003014	0.721215288612
0.00301557142857	0.721215288612
0.00301714285714	0.721215288612
0.00301871428571	0.7227269890800001
0.00302028571429	0.7196989079560001
0.00302185714286	0.7196989079560001
0.00302342857143	0.721215288612
0.003025	0.718187207488
0.00302657142857	0.721215288612
0.00302814285714	0.721215288612
0.00302971428571	0.721215288612
0.00303128571429	0.721215288612
0.00303285714286	0.718187207488
0.00303442857143	0.721215288612
0.003036	0.7196989079560001
0.00303757142857	0.721215288612
0.00303914285714	0.721215288612
0.00304071428571	0.7196989079560001
0.00304228571429	0.7196989079560001
0.00304385714286	0.7227269890800001
0.00304542857143	0.7196989079560001
0.003047	0.7196989079560001
0.00304857142857	0.721215288612
0.00305014285714	0.7227269890800001
0.00305171428571	0.721215288612
0.00305328571429	0.721215288612
0.00305485714286	0.721215288612
0.00305642857143	0.7196989079560001
0.003058	0.721215288612
0.00305957142857	0.721215288612
0.00306114285714	0.721215288612
0.00306271428571	0.7227269890800001
0.00306428571429	0.7196989079560001
0.00306585714286	0.721215288612
0.00306742857143	0.7196989079560001
0.003069	0.721215288612
0.00307057142857	0.7196989079560001
0.00307214285714	0.721215288612
0.00307371428571	0.718187207488
0.00307528571429	0.7196989079560001
0.00307685714286	0.721215288612
0.00307842857143	0.721215288612
0.00308	0.7196989079560001
0.00308157142857	0.721215288612
0.00308314285714	0.721215288612
0.00308471428571	0.7196989079560001
0.00308628571429	0.721215288612
0.00308785714286	0.721215288612
0.00308942857143	0.7196989079560001
0.003091	0.721215288612
0.00309257142857	0.721215288612
0.00309414285714	0.7196989079560001
0.00309571428571	0.7227269890800001
0.00309728571429	0.721215288612
0.00309885714286	0.718187207488
0.00310042857143	0.7196989079560001
0.003102	0.721215288612
0.00310357142857	0.7227269890800001
0.00310514285714	0.7196989079560001
0.00310671428571	0.7196989079560001
0.00310828571429	0.721215288612
0.00310985714286	0.7196989079560001
0.00311142857143	0.721215288612
0.003113	0.718187207488
0.00311457142857	0.7196989079560001
0.00311614285714	0.7196989079560001
0.00311771428571	0.7196989079560001
0.00311928571429	0.721215288612
0.00312085714286	0.7227269890800001
0.00312242857143	0.7196989079560001
0.003124	0.7196989079560001
0.00312557142857	0.7196989079560001
0.00312714285714	0.721215288612
0.00312871428571	0.7196989079560001
0.00313028571429	0.721215288612
0.00313185714286	0.721215288612
0.00313342857143	0.721215288612
0.003135	0.721215288612
0.00313657142857	0.7196989079560001
0.00313814285714	0.7196989079560001
0.00313971428571	0.721215288612
[truncated: 119,944 more rows]
