# Supplementary material for: Correlating fluorescence microscopy, optical and magnetic tweezers to study single chiral biopolymers such as DNA
Source: Nat Commun. 2024 Mar 29;15:2748. doi: 10.1038/s41467-024-47126-6 (PMC10980717; doi:10.1038/s41467-024-47126-6)
Supplement: Supplementary file 21 — Source Data [file 41467_2024_47126_MOESM21_ESM.zip › source data_final/figure 3/figure 3c/low force/green line sigma and extension.dat]

sigma	fractional extension
-0.0	0.70066
-1.5714e-06	0.69889
-3.1429e-06	0.69889
-4.7143e-06	0.70066
-6.2857e-06	0.70066
-7.8571e-06	0.70066
-9.4286e-06	0.69889
-1.1e-05	0.69889
-1.2571e-05	0.69889
-1.4143e-05	0.70243
-1.5714e-05	0.69889
-1.7286e-05	0.70066
-1.8857e-05	0.69889
-2.0429e-05	0.69889
-2.2e-05	0.69889
-2.3571e-05	0.69712
-2.5143e-05	0.70066
-2.6714e-05	0.69889
-2.8286e-05	0.70066
-2.9857e-05	0.69889
-3.1429e-05	0.70066
-3.3e-05	0.70066
-3.4571e-05	0.69712
-3.6143e-05	0.69889
-3.7714e-05	0.69889
-3.9286e-05	0.70066
-4.0857e-05	0.69889
-4.2429e-05	0.69889
-4.4e-05	0.69889
-4.5571e-05	0.70066
-4.7143e-05	0.69889
-4.8714e-05	0.69889
-5.0286e-05	0.69889
-5.1857e-05	0.70066
-5.3429e-05	0.70066
-5.5e-05	0.69712
-5.6571e-05	0.70066
-5.8143e-05	0.70243
-5.9714e-05	0.70066
-6.1286e-05	0.69889
-6.2857e-05	0.70066
-6.4429e-05	0.69889
-6.6e-05	0.70066
-6.7571e-05	0.69889
-6.9143e-05	0.70243
-7.0714e-05	0.69889
-7.2286e-05	0.70243
-7.3857e-05	0.70066
-7.5429e-05	0.70066
-7.7e-05	0.69889
-7.8571e-05	0.69889
-8.0143e-05	0.69889
-8.1714e-05	0.69889
-8.3286e-05	0.70066
-8.4857e-05	0.70066
-8.6429e-05	0.69889
-8.8e-05	0.70066
-8.9571e-05	0.69889
-9.1143e-05	0.70066
-9.2714e-05	0.70066
-9.4286e-05	0.70066
-9.5857e-05	0.70066
-9.7429e-05	0.70066
-9.9e-05	0.70066
-0.00010057	0.70066
-0.00010214	0.70243
-0.00010371	0.70243
-0.00010529	0.70066
-0.00010686	0.69889
-0.00010843	0.70066
-0.00011	0.69889
-0.00011157	0.70066
-0.00011314	0.70066
-0.00011471	0.70243
-0.00011629	0.70066
-0.00011786	0.69889
-0.00011943	0.69889
-0.000121	0.70066
-0.00012257	0.70066
-0.00012414	0.70066
-0.00012571	0.70066
-0.00012729	0.69889
-0.00012886	0.70066
-0.00013043	0.70066
-0.000132	0.69889
-0.00013357	0.69889
-0.00013514	0.69889
-0.00013671	0.70066
-0.00013829	0.69889
-0.00013986	0.69889
-0.00014143	0.70066
-0.000143	0.70066
-0.00014457	0.70066
-0.00014614	0.69889
-0.00014771	0.70066
-0.00014929	0.70066
-0.00015086	0.70066
-0.00015243	0.70243
-0.000154	0.70066
-0.00015557	0.70066
-0.00015714	0.70066
-0.00015871	0.70066
-0.00016029	0.69889
-0.00016186	0.69889
-0.00016343	0.69889
-0.000165	0.69712
-0.00016657	0.70066
-0.00016814	0.69712
-0.00016971	0.70066
-0.00017129	0.69889
-0.00017286	0.70066
-0.00017443	0.70066
-0.000176	0.70066
-0.00017757	0.69889
-0.00017914	0.69889
-0.00018071	0.70066
-0.00018229	0.69889
-0.00018386	0.69889
-0.00018543	0.70066
-0.000187	0.69889
-0.00018857	0.70066
-0.00019014	0.69889
-0.00019171	0.70243
-0.00019329	0.69889
-0.00019486	0.69889
-0.00019643	0.70066
-0.000198	0.70243
-0.00019957	0.70243
-0.00020114	0.69889
-0.00020271	0.70243
-0.00020429	0.70066
-0.00020586	0.69889
-0.00020743	0.70066
-0.000209	0.70066
-0.00021057	0.69889
-0.00021214	0.69889
-0.00021371	0.69889
-0.00021529	0.70066
-0.00021686	0.69889
-0.00021843	0.69889
-0.00022	0.70066
-0.00022157	0.70066
-0.00022314	0.70066
-0.00022471	0.70243
-0.00022629	0.70243
-0.00022786	0.70066
-0.00022943	0.70243
-0.000231	0.70243
-0.00023257	0.70066
-0.00023414	0.70066
-0.00023571	0.70066
-0.00023729	0.69889
-0.00023886	0.69889
-0.00024043	0.69889
-0.000242	0.69889
-0.00024357	0.70066
-0.00024514	0.70066
-0.00024671	0.70066
-0.00024829	0.70066
-0.00024986	0.70066
-0.00025143	0.69889
-0.000253	0.69712
-0.00025457	0.69889
-0.00025614	0.70066
-0.00025771	0.70066
-0.00025929	0.69712
-0.00026086	0.70066
-0.00026243	0.70066
-0.000264	0.69889
-0.00026557	0.70066
-0.00026714	0.70066
-0.00026871	0.69889
-0.00027029	0.69889
-0.00027186	0.70066
-0.00027343	0.69889
-0.000275	0.70066
-0.00027657	0.70066
-0.00027814	0.69889
-0.00027971	0.69712
-0.00028129	0.69712
-0.00028286	0.70066
-0.00028443	0.70066
-0.000286	0.70243
-0.00028757	0.70066
-0.00028914	0.69889
-0.00029071	0.70066
-0.00029229	0.70066
-0.00029386	0.69889
-0.00029543	0.70066
-0.000297	0.70243
-0.00029857	0.70066
-0.00030014	0.70066
-0.00030171	0.69889
-0.00030329	0.70066
-0.00030486	0.70066
-0.00030643	0.69889
-0.000308	0.70066
-0.00030957	0.69889
-0.00031114	0.70066
-0.00031271	0.69889
-0.00031429	0.70243
-0.00031586	0.70243
-0.00031743	0.70066
-0.000319	0.70066
-0.00032057	0.69889
-0.00032214	0.70066
-0.00032371	0.69889
-0.00032529	0.70066
-0.00032686	0.70243
-0.00032843	0.70066
-0.00033	0.70066
-0.00033157	0.70243
-0.00033314	0.70243
-0.00033471	0.70066
-0.00033629	0.70066
-0.00033786	0.70066
-0.00033943	0.70066
-0.000341	0.70066
-0.00034257	0.69889
-0.00034414	0.70243
-0.00034571	0.70066
-0.00034729	0.70066
-0.00034886	0.70243
-0.00035043	0.70066
-0.000352	0.70066
-0.00035357	0.69889
-0.00035514	0.70066
-0.00035671	0.70066
-0.00035829	0.70066
-0.00035986	0.70066
-0.00036143	0.70243
-0.000363	0.69889
-0.00036457	0.70243
-0.00036614	0.69889
-0.00036771	0.70066
-0.00036929	0.70066
-0.00037086	0.69889
-0.00037243	0.69712
-0.000374	0.70066
-0.00037557	0.70066
-0.00037714	0.70066
-0.00037871	0.70066
-0.00038029	0.69889
-0.00038186	0.70243
-0.00038343	0.70243
-0.000385	0.70066
-0.00038657	0.69889
-0.00038814	0.69889
-0.00038971	0.70066
-0.00039129	0.70243
-0.00039286	0.70066
-0.00039443	0.70243
-0.000396	0.70243
-0.00039757	0.70066
-0.00039914	0.70243
-0.00040071	0.69889
-0.00040229	0.70243
-0.00040386	0.70066
-0.00040543	0.69889
-0.000407	0.70066
-0.00040857	0.70243
-0.00041014	0.70243
-0.00041171	0.70066
-0.00041329	0.70066
-0.00041486	0.69889
-0.00041643	0.69889
-0.000418	0.69889
-0.00041957	0.70243
-0.00042114	0.70066
-0.00042271	0.70243
-0.00042429	0.70066
-0.00042586	0.70066
-0.00042743	0.70066
-0.000429	0.70066
-0.00043057	0.69889
-0.00043214	0.69889
-0.00043371	0.70066
-0.00043529	0.70066
-0.00043686	0.70066
-0.00043843	0.69889
-0.00044	0.70066
-0.00044157	0.70066
-0.00044314	0.69889
-0.00044471	0.69889
-0.00044629	0.70243
-0.00044786	0.70243
-0.00044943	0.70066
-0.000451	0.70243
-0.00045257	0.70066
-0.00045414	0.70243
-0.00045571	0.69889
-0.00045729	0.69889
-0.00045886	0.69889
-0.00046043	0.70066
-0.000462	0.69712
-0.00046357	0.69889
-0.00046514	0.70066
-0.00046671	0.70066
-0.00046829	0.69889
-0.00046986	0.70066
-0.00047143	0.70066
-0.000473	0.70066
-0.00047457	0.70066
-0.00047614	0.69889
-0.00047771	0.70066
-0.00047929	0.70066
-0.00048086	0.69889
-0.00048243	0.69889
-0.000484	0.70066
-0.00048557	0.70243
-0.00048714	0.69889
-0.00048871	0.69889
-0.00049029	0.69889
-0.00049186	0.70066
-0.00049343	0.70066
-0.000495	0.69889
-0.00049657	0.70066
-0.00049814	0.70066
-0.00049971	0.70066
-0.00050129	0.70066
-0.00050286	0.70066
-0.00050443	0.70066
-0.000506	0.70066
-0.00050757	0.70066
-0.00050914	0.70066
-0.00051071	0.70066
-0.00051229	0.70066
-0.00051386	0.70066
-0.00051543	0.70066
-0.000517	0.70066
-0.00051857	0.70066
-0.00052014	0.70066
-0.00052171	0.70066
-0.00052329	0.70066
-0.00052486	0.70066
-0.00052643	0.70066
-0.000528	0.70066
-0.00052957	0.70066
-0.00053114	0.70243
-0.00053271	0.69889
-0.00053429	0.70066
-0.00053586	0.70066
-0.00053743	0.70243
-0.000539	0.70066
-0.00054057	0.69889
-0.00054214	0.70066
-0.00054371	0.70066
-0.00054529	0.70066
-0.00054686	0.69889
-0.00054843	0.7042
-0.00055	0.70066
-0.00055157	0.70243
-0.00055314	0.70066
-0.00055471	0.70066
-0.00055629	0.69889
-0.00055786	0.70066
-0.00055943	0.70243
-0.000561	0.70066
-0.00056257	0.70066
-0.00056414	0.69889
-0.00056571	0.69889
-0.00056729	0.70243
-0.00056886	0.70243
-0.00057043	0.70243
-0.000572	0.70066
-0.00057357	0.70243
-0.00057514	0.70243
-0.00057671	0.70243
-0.00057829	0.70066
-0.00057986	0.70243
-0.00058143	0.70243
-0.000583	0.69889
-0.00058457	0.70243
-0.00058614	0.69889
-0.00058771	0.70243
-0.00058929	0.70066
-0.00059086	0.70066
-0.00059243	0.70066
-0.000594	0.70243
-0.00059557	0.70066
-0.00059714	0.70066
-0.00059871	0.70066
-0.00060029	0.70066
-0.00060186	0.70243
-0.00060343	0.69889
-0.000605	0.70066
-0.00060657	0.70243
-0.00060814	0.70066
-0.00060971	0.70066
-0.00061129	0.70243
-0.00061286	0.70066
-0.00061443	0.70243
-0.000616	0.70066
-0.00061757	0.69889
-0.00061914	0.70066
-0.00062071	0.70066
-0.00062229	0.69889
-0.00062386	0.69889
-0.00062543	0.70066
-0.000627	0.70066
-0.00062857	0.70066
-0.00063014	0.70066
-0.00063171	0.69889
-0.00063329	0.70243
-0.00063486	0.69889
-0.00063643	0.70066
-0.000638	0.70066
-0.00063957	0.70066
-0.00064114	0.70243
-0.00064271	0.70066
-0.00064429	0.70243
-0.00064586	0.70066
-0.00064743	0.70066
-0.000649	0.70066
-0.00065057	0.70243
-0.00065214	0.70066
-0.00065371	0.70243
-0.00065529	0.70066
-0.00065686	0.70066
-0.00065843	0.70243
-0.00066	0.70066
-0.00066157	0.70243
-0.00066314	0.70066
-0.00066471	0.69889
-0.00066629	0.69889
-0.00066786	0.69889
-0.00066943	0.69889
-0.000671	0.70066
-0.00067257	0.70243
-0.00067414	0.70066
-0.00067571	0.70243
-0.00067729	0.70243
-0.00067886	0.70243
-0.00068043	0.70066
-0.000682	0.69889
-0.00068357	0.70243
-0.00068514	0.70066
-0.00068671	0.70066
-0.00068829	0.70066
-0.00068986	0.69889
-0.00069143	0.70066
-0.000693	0.70243
-0.00069457	0.69889
-0.00069614	0.70066
-0.00069771	0.69889
-0.00069929	0.70066
-0.00070086	0.70066
-0.00070243	0.70243
-0.000704	0.69889
-0.00070557	0.70066
-0.00070714	0.70066
-0.00070871	0.69889
-0.00071029	0.70243
-0.00071186	0.69712
-0.00071343	0.70066
-0.000715	0.70066
-0.00071657	0.70066
-0.00071814	0.70243
-0.00071971	0.70066
-0.00072129	0.70066
-0.00072286	0.69889
-0.00072443	0.70066
-0.000726	0.70066
-0.00072757	0.69889
-0.00072914	0.70243
-0.00073071	0.70066
-0.00073229	0.70066
-0.00073386	0.69889
-0.00073543	0.70066
-0.000737	0.70243
-0.00073857	0.70066
-0.00074014	0.70243
-0.00074171	0.70066
-0.00074329	0.70066
-0.00074486	0.69889
-0.00074643	0.70066
-0.000748	0.70243
-0.00074957	0.70243
-0.00075114	0.70066
-0.00075271	0.70066
-0.00075429	0.7042
-0.00075586	0.70066
-0.00075743	0.70243
-0.000759	0.70243
-0.00076057	0.70066
-0.00076214	0.70243
-0.00076371	0.69889
-0.00076529	0.70066
-0.00076686	0.70066
-0.00076843	0.70066
-0.00077	0.70243
-0.00077157	0.70066
-0.00077314	0.70066
-0.00077471	0.70066
-0.00077629	0.70243
-0.00077786	0.70066
-0.00077943	0.70066
-0.000781	0.70243
-0.00078257	0.70066
-0.00078414	0.70066
-0.00078571	0.70243
-0.00078729	0.7042
-0.00078886	0.70243
-0.00079043	0.70066
-0.000792	0.70066
-0.00079357	0.70243
-0.00079514	0.70066
-0.00079671	0.70243
-0.00079829	0.70066
-0.00079986	0.70066
-0.00080143	0.70243
-0.000803	0.70066
-0.00080457	0.70066
-0.00080614	0.70243
-0.00080771	0.70066
-0.00080929	0.70066
-0.00081086	0.70066
-0.00081243	0.70066
-0.000814	0.70243
-0.00081557	0.70243
-0.00081714	0.70066
-0.00081871	0.70243
-0.00082029	0.70243
-0.00082186	0.70066
-0.00082343	0.70066
-0.000825	0.70243
-0.00082657	0.70066
-0.00082814	0.70066
-0.00082971	0.70066
-0.00083129	0.70243
-0.00083286	0.70243
-0.00083443	0.70066
-0.000836	0.70066
-0.00083757	0.70243
-0.00083914	0.70066
-0.00084071	0.70066
-0.00084229	0.70243
-0.00084386	0.70066
-0.00084543	0.69889
-0.000847	0.70066
-0.00084857	0.70066
-0.00085014	0.70243
-0.00085171	0.70066
-0.00085329	0.70066
-0.00085486	0.70066
-0.00085643	0.70243
-0.000858	0.70243
-0.00085957	0.70243
-0.00086114	0.70066
-0.00086271	0.70066
-0.00086429	0.70243
-0.00086586	0.70066
-0.00086743	0.70243
-0.000869	0.69712
-0.00087057	0.70066
-0.00087214	0.70243
-0.00087371	0.69889
-0.00087529	0.70066
-0.00087686	0.70066
-0.00087843	0.69889
-0.00088	0.7042
-0.00088157	0.69889
-0.00088314	0.70066
-0.00088471	0.70066
-0.00088629	0.69889
-0.00088786	0.70243
-0.00088943	0.70066
-0.000891	0.70066
-0.00089257	0.70066
-0.00089414	0.70243
-0.00089571	0.70066
-0.00089729	0.70066
-0.00089886	0.70243
-0.00090043	0.70243
-0.000902	0.70066
-0.00090357	0.69889
-0.00090514	0.70243
-0.00090671	0.70243
-0.00090829	0.70066
-0.00090986	0.70066
-0.00091143	0.70066
-0.000913	0.69889
-0.00091457	0.70066
-0.00091614	0.70066
-0.00091771	0.70066
-0.00091929	0.70243
-0.00092086	0.69889
-0.00092243	0.70066
-0.000924	0.70243
-0.00092557	0.69889
-0.00092714	0.69889
-0.00092871	0.70066
-0.00093029	0.70243
-0.00093186	0.7042
-0.00093343	0.70066
-0.000935	0.70066
-0.00093657	0.69889
-0.00093814	0.70066
-0.00093971	0.70243
-0.00094129	0.70243
-0.00094286	0.70066
-0.00094443	0.70066
-0.000946	0.70243
-0.00094757	0.70066
-0.00094914	0.70243
-0.00095071	0.70243
-0.00095229	0.70243
-0.00095386	0.70066
-0.00095543	0.69889
-0.000957	0.70066
-0.00095857	0.70243
-0.00096014	0.70243
-0.00096171	0.70243
-0.00096329	0.70243
-0.00096486	0.70243
-0.00096643	0.70066
-0.000968	0.70243
-0.00096957	0.70243
-0.00097114	0.70066
-0.00097271	0.70066
-0.00097429	0.70243
-0.00097586	0.70066
-0.00097743	0.70066
-0.000979	0.70066
-0.00098057	0.70066
-0.00098214	0.70243
-0.00098371	0.70243
-0.00098529	0.70066
-0.00098686	0.70066
-0.00098843	0.70066
-0.00099	0.70243
-0.00099157	0.70243
-0.00099314	0.70243
-0.00099471	0.70243
-0.00099629	0.70243
-0.00099786	0.70066
-0.00099943	0.70243
-0.001001	0.70243
-0.0010026	0.69889
-0.0010041	0.70066
-0.0010057	0.70243
-0.0010073	0.70066
-0.0010089	0.70066
-0.0010104	0.70243
-0.001012	0.70243
-0.0010136	0.70243
-0.0010151	0.70066
-0.0010167	0.70066
-0.0010183	0.70066
-0.0010199	0.70066
-0.0010214	0.70243
-0.001023	0.70243
-0.0010246	0.70243
-0.0010261	0.70066
-0.0010277	0.70066
-0.0010293	0.70243
-0.0010309	0.70066
-0.0010324	0.70243
-0.001034	0.70243
-0.0010356	0.70243
-0.0010371	0.70243
-0.0010387	0.70066
-0.0010403	0.70066
-0.0010419	0.7042
-0.0010434	0.70066
-0.001045	0.70066
-0.0010466	0.70066
-0.0010481	0.70243
-0.0010497	0.70066
-0.0010513	0.70066
-0.0010529	0.70066
-0.0010544	0.70066
-0.001056	0.70066
-0.0010576	0.70243
-0.0010591	0.70066
-0.0010607	0.70243
-0.0010623	0.70243
-0.0010639	0.70066
-0.0010654	0.70243
-0.001067	0.70243
-0.0010686	0.70243
-0.0010701	0.70066
-0.0010717	0.70066
-0.0010733	0.70243
-0.0010749	0.70066
-0.0010764	0.70243
-0.001078	0.70066
-0.0010796	0.70066
-0.0010811	0.70066
-0.0010827	0.70243
-0.0010843	0.70243
-0.0010859	0.70066
-0.0010874	0.70243
-0.001089	0.70243
-0.0010906	0.70243
-0.0010921	0.70243
-0.0010937	0.70066
-0.0010953	0.69889
-0.0010969	0.7042
-0.0010984	0.70243
-0.0011	0.70066
-0.0011016	0.70066
-0.0011031	0.70243
-0.0011047	0.70243
-0.0011063	0.70066
-0.0011079	0.70066
-0.0011094	0.70243
-0.001111	0.70066
-0.0011126	0.70066
-0.0011141	0.70243
-0.0011157	0.70066
-0.0011173	0.70066
-0.0011189	0.70243
-0.0011204	0.70066
-0.001122	0.69889
-0.0011236	0.70243
-0.0011251	0.69889
-0.0011267	0.70066
-0.0011283	0.70066
-0.0011299	0.70243
-0.0011314	0.70243
-0.001133	0.70066
-0.0011346	0.70066
-0.0011361	0.70066
-0.0011377	0.70243
-0.0011393	0.70066
-0.0011409	0.70066
-0.0011424	0.70066
-0.001144	0.70066
-0.0011456	0.70243
-0.0011471	0.70066
-0.0011487	0.70066
-0.0011503	0.70066
-0.0011519	0.70243
-0.0011534	0.70066
-0.001155	0.70066
-0.0011566	0.70066
-0.0011581	0.70243
-0.0011597	0.70066
-0.0011613	0.70066
-0.0011629	0.70243
-0.0011644	0.70243
-0.001166	0.70243
-0.0011676	0.70243
-0.0011691	0.7042
-0.0011707	0.70066
-0.0011723	0.70243
-0.0011739	0.70066
-0.0011754	0.70243
-0.001177	0.70066
-0.0011786	0.7042
-0.0011801	0.7042
-0.0011817	0.70243
-0.0011833	0.70243
-0.0011849	0.70066
-0.0011864	0.70243
-0.001188	0.70066
-0.0011896	0.70243
-0.0011911	0.70066
-0.0011927	0.70243
-0.0011943	0.70066
-0.0011959	0.70243
-0.0011974	0.70243
-0.001199	0.70243
-0.0012006	0.70243
-0.0012021	0.7042
-0.0012037	0.70243
-0.0012053	0.70243
-0.0012069	0.70243
-0.0012084	0.70066
-0.00121	0.70066
-0.0012116	0.69889
-0.0012131	0.70243
-0.0012147	0.70243
-0.0012163	0.70243
-0.0012179	0.70243
-0.0012194	0.70243
-0.001221	0.70066
-0.0012226	0.70243
-0.0012241	0.70243
-0.0012257	0.70243
-0.0012273	0.70243
-0.0012289	0.7042
-0.0012304	0.7042
-0.001232	0.70243
-0.0012336	0.70066
-0.0012351	0.70243
-0.0012367	0.70066
-0.0012383	0.70243
-0.0012399	0.70066
-0.0012414	0.70243
-0.001243	0.70243
-0.0012446	0.70243
-0.0012461	0.70066
-0.0012477	0.7042
-0.0012493	0.70066
-0.0012509	0.7042
-0.0012524	0.70243
-0.001254	0.70243
-0.0012556	0.7042
-0.0012571	0.70066
-0.0012587	0.70243
-0.0012603	0.7042
-0.0012619	0.7042
-0.0012634	0.70243
-0.001265	0.70066
-0.0012666	0.70243
-0.0012681	0.7042
-0.0012697	0.70243
-0.0012713	0.70243
-0.0012729	0.70066
-0.0012744	0.70243
-0.001276	0.70243
-0.0012776	0.70066
-0.0012791	0.7042
-0.0012807	0.70066
-0.0012823	0.7042
-0.0012839	0.70243
-0.0012854	0.70066
-0.001287	0.70243
-0.0012886	0.70243
-0.0012901	0.70066
-0.0012917	0.69889
-0.0012933	0.70243
-0.0012949	0.70066
-0.0012964	0.70243
-0.001298	0.70243
-0.0012996	0.70243
-0.0013011	0.70243
-0.0013027	0.70243
-0.0013043	0.70066
-0.0013059	0.70066
-0.0013074	0.70243
-0.001309	0.70066
-0.0013106	0.70066
-0.0013121	0.7042
-0.0013137	0.70066
-0.0013153	0.70243
-0.0013169	0.70066
-0.0013184	0.70066
-0.00132	0.70066
-0.0013216	0.70243
-0.0013231	0.70066
-0.0013247	0.70243
-0.0013263	0.70243
-0.0013279	0.70066
-0.0013294	0.70066
-0.001331	0.70243
-0.0013326	0.70243
-0.0013341	0.70243
-0.0013357	0.70243
-0.0013373	0.70243
-0.0013389	0.70243
-0.0013404	0.69889
-0.001342	0.70243
-0.0013436	0.70243
-0.0013451	0.70243
-0.0013467	0.70243
-0.0013483	0.7042
-0.0013499	0.70066
-0.0013514	0.70066
-0.001353	0.70243
-0.0013546	0.69889
-0.0013561	0.7042
-0.0013577	0.69889
-0.0013593	0.70243
-0.0013609	0.70066
-0.0013624	0.70066
-0.001364	0.70066
-0.0013656	0.70243
-0.0013671	0.70243
-0.0013687	0.70066
-0.0013703	0.7042
-0.0013719	0.70066
-0.0013734	0.70066
-0.001375	0.70243
-0.0013766	0.70066
-0.0013781	0.70243
-0.0013797	0.70066
-0.0013813	0.70243
-0.0013829	0.70243
-0.0013844	0.70066
-0.001386	0.70243
-0.0013876	0.70066
-0.0013891	0.70243
-0.0013907	0.70243
-0.0013923	0.7042
-0.0013939	0.70066
-0.0013954	0.70243
-0.001397	0.70243
-0.0013986	0.70243
-0.0014001	0.70243
-0.0014017	0.70243
-0.0014033	0.70243
-0.0014049	0.70243
-0.0014064	0.70243
-0.001408	0.70066
-0.0014096	0.70243
-0.0014111	0.70243
-0.0014127	0.70066
-0.0014143	0.7042
-0.0014159	0.70066
-0.0014174	0.70066
-0.001419	0.70243
-0.0014206	0.70243
-0.0014221	0.70243
-0.0014237	0.70066
-0.0014253	0.70243
-0.0014269	0.70066
-0.0014284	0.7042
-0.00143	0.70243
-0.0014316	0.70243
-0.0014331	0.70243
-0.0014347	0.70243
-0.0014363	0.7042
-0.0014379	0.70066
-0.0014394	0.70243
-0.001441	0.70243
-0.0014426	0.70243
-0.0014441	0.70243
-0.0014457	0.70066
-0.0014473	0.7042
-0.0014489	0.70243
-0.0014504	0.70066
-0.001452	0.70066
-0.0014536	0.70597
-0.0014551	0.70066
-0.0014567	0.70243
-0.0014583	0.70066
-0.0014599	0.70243
-0.0014614	0.7042
-0.001463	0.70243
-0.0014646	0.7042
-0.0014661	0.70066
-0.0014677	0.70243
-0.0014693	0.70066
-0.0014709	0.7042
-0.0014724	0.70066
-0.001474	0.70066
-0.0014756	0.7042
-0.0014771	0.7042
-0.0014787	0.70243
-0.0014803	0.70243
-0.0014819	0.70243
-0.0014834	0.70066
-0.001485	0.70243
-0.0014866	0.70243
-0.0014881	0.70243
-0.0014897	0.70243
-0.0014913	0.70243
-0.0014929	0.70066
-0.0014944	0.69889
-0.001496	0.7042
-0.0014976	0.70243
-0.0014991	0.70066
-0.0015007	0.70066
-0.0015023	0.70243
-0.0015039	0.70243
-0.0015054	0.70066
-0.001507	0.69889
-0.0015086	0.70243
-0.0015101	0.70066
-0.0015117	0.70066
-0.0015133	0.7042
-0.0015149	0.70066
-0.0015164	0.70066
-0.001518	0.70243
-0.0015196	0.70243
-0.0015211	0.70243
-0.0015227	0.69889
-0.0015243	0.7042
-0.0015259	0.70243
-0.0015274	0.70066
-0.001529	0.70066
-0.0015306	0.70243
-0.0015321	0.70243
-0.0015337	0.70243
-0.0015353	0.70243
-0.0015369	0.70243
-0.0015384	0.70066
-0.00154	0.70243
-0.0015416	0.70243
-0.0015431	0.70066
-0.0015447	0.70243
-0.0015463	0.70243
-0.0015479	0.70243
-0.0015494	0.70243
-0.001551	0.70243
-0.0015526	0.70243
-0.0015541	0.70243
-0.0015557	0.70243
-0.0015573	0.70066
-0.0015589	0.70243
-0.0015604	0.70243
-0.001562	0.70243
-0.0015636	0.70243
-0.0015651	0.70066
-0.0015667	0.70243
-0.0015683	0.70243
-0.0015699	0.70066
-0.0015714	0.70243
-0.001573	0.70066
-0.0015746	0.70243
-0.0015761	0.70066
-0.0015777	0.70066
-0.0015793	0.7042
-0.0015809	0.70243
-0.0015824	0.70243
-0.001584	0.70066
-0.0015856	0.70243
-0.0015871	0.70243
-0.0015887	0.70066
-0.0015903	0.70066
-0.0015919	0.70243
-0.0015934	0.70066
-0.001595	0.70243
-0.0015966	0.70243
-0.0015981	0.70243
-0.0015997	0.7042
-0.0016013	0.70243
-0.0016029	0.70243
-0.0016044	0.7042
-0.001606	0.70243
-0.0016076	0.7042
-0.0016091	0.70066
-0.0016107	0.70243
-0.0016123	0.70243
-0.0016139	0.70243
-0.0016154	0.70066
-0.001617	0.70243
-0.0016186	0.70243
-0.0016201	0.70243
-0.0016217	0.7042
-0.0016233	0.70066
-0.0016249	0.70243
-0.0016264	0.70243
-0.001628	0.70243
-0.0016296	0.70066
-0.0016311	0.70066
-0.0016327	0.70243
-0.0016343	0.70243
-0.0016359	0.70243
-0.0016374	0.7042
-0.001639	0.70243
-0.0016406	0.70066
-0.0016421	0.70066
-0.0016437	0.70243
-0.0016453	0.70066
-0.0016469	0.70243
-0.0016484	0.70243
-0.00165	0.70243
-0.0016516	0.70243
-0.0016531	0.70243
-0.0016547	0.70243
-0.0016563	0.70243
-0.0016579	0.70243
-0.0016594	0.70243
-0.001661	0.70243
-0.0016626	0.70243
-0.0016641	0.70066
-0.0016657	0.7042
-0.0016673	0.70243
-0.0016689	0.70243
-0.0016704	0.7042
-0.001672	0.70597
-0.0016736	0.7042
-0.0016751	0.70066
-0.0016767	0.70243
-0.0016783	0.70066
-0.0016799	0.7042
-0.0016814	0.70243
-0.001683	0.7042
-0.0016846	0.7042
-0.0016861	0.70243
-0.0016877	0.70243
-0.0016893	0.70243
-0.0016909	0.70243
-0.0016924	0.70243
-0.001694	0.70243
-0.0016956	0.7042
-0.0016971	0.7042
-0.0016987	0.7042
-0.0017003	0.70243
-0.0017019	0.70243
-0.0017034	0.70243
-0.001705	0.7042
-0.0017066	0.70066
-0.0017081	0.70066
-0.0017097	0.70066
-0.0017113	0.70243
-0.0017129	0.70243
-0.0017144	0.7042
-0.001716	0.70243
-0.0017176	0.7042
-0.0017191	0.70243
-0.0017207	0.70243
-0.0017223	0.70243
-0.0017239	0.70243
-0.0017254	0.70243
-0.001727	0.70243
-0.0017286	0.70243
-0.0017301	0.70243
-0.0017317	0.70243
-0.0017333	0.70243
-0.0017349	0.70243
-0.0017364	0.7042
-0.001738	0.7042
-0.0017396	0.70243
-0.0017411	0.70243
-0.0017427	0.7042
-0.0017443	0.7042
-0.0017459	0.70243
-0.0017474	0.7042
-0.001749	0.70243
-0.0017506	0.7042
-0.0017521	0.70243
-0.0017537	0.7042
-0.0017553	0.70243
-0.0017569	0.70243
-0.0017584	0.70243
-0.00176	0.70243
-0.0017616	0.7042
-0.0017631	0.70243
-0.0017647	0.70243
-0.0017663	0.70066
-0.0017679	0.70243
-0.0017694	0.7042
-0.001771	0.70243
-0.0017726	0.70066
-0.0017741	0.7042
-0.0017757	0.70243
-0.0017773	0.7042
-0.0017789	0.70243
-0.0017804	0.70243
-0.001782	0.70243
-0.0017836	0.70066
-0.0017851	0.70066
-0.0017867	0.70243
-0.0017883	0.70066
-0.0017899	0.7042
-0.0017914	0.7042
-0.001793	0.70066
-0.0017946	0.7042
-0.0017961	0.7042
-0.0017977	0.70243
-0.0017993	0.70066
-0.0018009	0.70243
-0.0018024	0.70066
-0.001804	0.70243
-0.0018056	0.70243
-0.0018071	0.69889
-0.0018087	0.70243
-0.0018103	0.7042
-0.0018119	0.70066
-0.0018134	0.70243
-0.001815	0.70243
-0.0018166	0.70243
-0.0018181	0.69889
-0.0018197	0.70066
-0.0018213	0.70243
-0.0018229	0.70243
-0.0018244	0.70243
-0.001826	0.70066
-0.0018276	0.70243
-0.0018291	0.70243
-0.0018307	0.70243
-0.0018323	0.70243
-0.0018339	0.7042
-0.0018354	0.70066
-0.001837	0.7042
-0.0018386	0.7042
-0.0018401	0.7042
-0.0018417	0.70243
-0.0018433	0.70066
-0.0018449	0.7042
-0.0018464	0.70066
-0.001848	0.70243
-0.0018496	0.70066
-0.0018511	0.70243
-0.0018527	0.70243
-0.0018543	0.70243
-0.0018559	0.7042
-0.0018574	0.70243
-0.001859	0.70066
-0.0018606	0.7042
-0.0018621	0.70243
-0.0018637	0.70243
-0.0018653	0.7042
-0.0018669	0.7042
-0.0018684	0.7042
-0.00187	0.70243
-0.0018716	0.70243
-0.0018731	0.70243
-0.0018747	0.70243
-0.0018763	0.70243
-0.0018779	0.70243
-0.0018794	0.70243
-0.001881	0.70243
-0.0018826	0.70243
-0.0018841	0.70243
-0.0018857	0.70066
-0.0018873	0.70066
-0.0018889	0.7042
-0.0018904	0.70243
-0.001892	0.70243
-0.0018936	0.70243
-0.0018951	0.7042
-0.0018967	0.70243
-0.0018983	0.70243
-0.0018999	0.70243
-0.0019014	0.7042
-0.001903	0.70243
-0.0019046	0.70243
-0.0019061	0.7042
-0.0019077	0.70066
-0.0019093	0.70243
-0.0019109	0.70066
-0.0019124	0.70243
-0.001914	0.70243
-0.0019156	0.70243
-0.0019171	0.70243
-0.0019187	0.70243
-0.0019203	0.70243
-0.0019219	0.70243
-0.0019234	0.70243
-0.001925	0.7042
-0.0019266	0.70243
-0.0019281	0.70243
-0.0019297	0.70243
-0.0019313	0.70243
-0.0019329	0.70243
-0.0019344	0.70243
-0.001936	0.70243
-0.0019376	0.70066
-0.0019391	0.70243
-0.0019407	0.7042
-0.0019423	0.70066
-0.0019439	0.70243
-0.0019454	0.70243
-0.001947	0.70243
-0.0019486	0.7042
-0.0019501	0.7042
-0.0019517	0.70243
-0.0019533	0.7042
-0.0019549	0.70243
-0.0019564	0.7042
-0.001958	0.70243
-0.0019596	0.7042
-0.0019611	0.70066
-0.0019627	0.70243
-0.0019643	0.7042
-0.0019659	0.70243
-0.0019674	0.70243
-0.001969	0.70243
-0.0019706	0.70243
-0.0019721	0.70243
-0.0019737	0.70243
-0.0019753	0.70243
-0.0019769	0.70243
-0.0019784	0.70243
-0.00198	0.70243
-0.0019816	0.70243
-0.0019831	0.70243
-0.0019847	0.7042
-0.0019863	0.70243
-0.0019879	0.70066
-0.0019894	0.70066
-0.001991	0.70243
-0.0019926	0.7042
-0.0019941	0.70243
-0.0019957	0.7042
-0.0019973	0.70243
-0.0019989	0.70243
-0.0020004	0.70066
-0.002002	0.70243
-0.0020036	0.70243
-0.0020051	0.70066
-0.0020067	0.70066
-0.0020083	0.7042
-0.0020099	0.7042
-0.0020114	0.70243
-0.002013	0.7042
-0.0020146	0.7042
-0.0020161	0.70066
-0.0020177	0.70066
-0.0020193	0.70066
-0.0020209	0.70243
-0.0020224	0.70243
-0.002024	0.70243
-0.0020256	0.7042
-0.0020271	0.70066
-0.0020287	0.70066
-0.0020303	0.70243
-0.0020319	0.70243
-0.0020334	0.70066
-0.002035	0.7042
-0.0020366	0.70243
-0.0020381	0.70243
-0.0020397	0.7042
-0.0020413	0.70066
-0.0020429	0.70066
-0.0020444	0.70243
-0.002046	0.70243
-0.0020476	0.70243
-0.0020491	0.70243
-0.0020507	0.70243
-0.0020523	0.70066
-0.0020539	0.7042
-0.0020554	0.70243
-0.002057	0.70066
-0.0020586	0.70243
-0.0020601	0.70243
-0.0020617	0.70066
-0.0020633	0.7042
-0.0020649	0.7042
-0.0020664	0.70243
-0.002068	0.70243
-0.0020696	0.7042
-0.0020711	0.70243
-0.0020727	0.7042
-0.0020743	0.7042
-0.0020759	0.70243
-0.0020774	0.70597
-0.002079	0.70066
-0.0020806	0.70243
-0.0020821	0.7042
-0.0020837	0.7042
-0.0020853	0.70243
-0.0020869	0.70243
-0.0020884	0.70243
-0.00209	0.7042
-0.0020916	0.7042
-0.0020931	0.70243
-0.0020947	0.7042
-0.0020963	0.70243
-0.0020979	0.70066
-0.0020994	0.7042
-0.002101	0.70597
-0.0021026	0.7042
-0.0021041	0.7042
-0.0021057	0.70243
-0.0021073	0.7042
-0.0021089	0.70243
-0.0021104	0.7042
-0.002112	0.70243
-0.0021136	0.7042
-0.0021151	0.7042
-0.0021167	0.7042
-0.0021183	0.7042
-0.0021199	0.7042
-0.0021214	0.7042
-0.002123	0.70243
-0.0021246	0.7042
-0.0021261	0.70243
-0.0021277	0.70597
-0.0021293	0.7042
-0.0021309	0.70243
-0.0021324	0.7042
-0.002134	0.7042
-0.0021356	0.70243
-0.0021371	0.70243
-0.0021387	0.70597
-0.0021403	0.7042
-0.0021419	0.70597
-0.0021434	0.70243
-0.002145	0.70243
-0.0021466	0.7042
-0.0021481	0.7042
-0.0021497	0.7042
-0.0021513	0.70243
-0.0021529	0.70243
-0.0021544	0.7042
-0.002156	0.7042
-0.0021576	0.70243
-0.0021591	0.7042
-0.0021607	0.7042
-0.0021623	0.7042
-0.0021639	0.70243
-0.0021654	0.70243
-0.002167	0.7042
-0.0021686	0.70243
-0.0021701	0.7042
-0.0021717	0.70243
-0.0021733	0.70066
-0.0021749	0.7042
-0.0021764	0.70243
-0.002178	0.70243
-0.0021796	0.7042
-0.0021811	0.7042
-0.0021827	0.7042
-0.0021843	0.70243
-0.0021859	0.7042
-0.0021874	0.70243
-0.002189	0.70243
-0.0021906	0.70243
-0.0021921	0.70243
-0.0021937	0.7042
-0.0021953	0.70243
-0.0021969	0.70066
-0.0021984	0.70243
-0.0022	0.7042
-0.0022016	0.7042
-0.0022031	0.70243
-0.0022047	0.7042
-0.0022063	0.70243
-0.0022079	0.70243
-0.0022094	0.70243
-0.002211	0.70243
-0.0022126	0.70597
-0.0022141	0.7042
-0.0022157	0.70243
-0.0022173	0.70597
-0.0022189	0.7042
-0.0022204	0.7042
-0.002222	0.70243
-0.0022236	0.70243
-0.0022251	0.70243
-0.0022267	0.70243
-0.0022283	0.70243
-0.0022299	0.70243
-0.0022314	0.70243
-0.002233	0.7042
-0.0022346	0.70243
-0.0022361	0.70243
-0.0022377	0.7042
-0.0022393	0.70243
-0.0022409	0.70243
-0.0022424	0.70066
-0.002244	0.7042
-0.0022456	0.70243
-0.0022471	0.7042
-0.0022487	0.7042
-0.0022503	0.70243
-0.0022519	0.7042
-0.0022534	0.70243
-0.002255	0.70243
-0.0022566	0.70243
-0.0022581	0.70243
-0.0022597	0.70243
-0.0022613	0.7042
-0.0022629	0.7042
-0.0022644	0.7042
-0.002266	0.70243
-0.0022676	0.70243
-0.0022691	0.70243
-0.0022707	0.70243
-0.0022723	0.7042
-0.0022739	0.70066
-0.0022754	0.70243
-0.002277	0.70243
-0.0022786	0.70243
-0.0022801	0.7042
-0.0022817	0.70243
-0.0022833	0.7042
-0.0022849	0.7042
-0.0022864	0.7042
-0.002288	0.7042
-0.0022896	0.70243
-0.0022911	0.7042
-0.0022927	0.70243
-0.0022943	0.70243
-0.0022959	0.7042
-0.0022974	0.7042
-0.002299	0.70243
-0.0023006	0.7042
-0.0023021	0.70243
-0.0023037	0.70243
-0.0023053	0.7042
-0.0023069	0.70243
-0.0023084	0.7042
-0.00231	0.70243
-0.0023116	0.70243
-0.0023131	0.7042
-0.0023147	0.70243
-0.0023163	0.7042
-0.0023179	0.70243
-0.0023194	0.7042
-0.002321	0.7042
-0.0023226	0.70243
-0.0023241	0.70597
-0.0023257	0.7042
-0.0023273	0.7042
-0.0023289	0.7042
-0.0023304	0.70243
-0.002332	0.70243
-0.0023336	0.70243
-0.0023351	0.7042
-0.0023367	0.7042
-0.0023383	0.7042
-0.0023399	0.7042
-0.0023414	0.7042
-0.002343	0.70243
-0.0023446	0.70243
-0.0023461	0.70243
-0.0023477	0.7042
-0.0023493	0.7042
-0.0023509	0.70243
-0.0023524	0.7042
-0.002354	0.7042
-0.0023556	0.70243
-0.0023571	0.7042
-0.0023587	0.7042
-0.0023603	0.7042
-0.0023619	0.70597
-0.0023634	0.70243
-0.002365	0.7042
-0.0023666	0.70243
-0.0023681	0.7042
-0.0023697	0.70243
-0.0023713	0.7042
-0.0023729	0.7042
-0.0023744	0.7042
-0.002376	0.70597
-0.0023776	0.7042
-0.0023791	0.70597
-0.0023807	0.70243
-0.0023823	0.70243
-0.0023839	0.7042
-0.0023854	0.7042
-0.002387	0.70597
-0.0023886	0.70243
-0.0023901	0.70243
-0.0023917	0.7042
-0.0023933	0.7042
-0.0023949	0.70243
-0.0023964	0.70243
-0.002398	0.70243
-0.0023996	0.70243
-0.0024011	0.7042
-0.0024027	0.70243
-0.0024043	0.7042
-0.0024059	0.7042
-0.0024074	0.7042
-0.002409	0.70243
-0.0024106	0.7042
-0.0024121	0.70243
-0.0024137	0.7042
-0.0024153	0.7042
-0.0024169	0.7042
-0.0024184	0.7042
-0.00242	0.70243
-0.0024216	0.7042
-0.0024231	0.70243
-0.0024247	0.7042
-0.0024263	0.7042
-0.0024279	0.7042
-0.0024294	0.70243
-0.002431	0.7042
-0.0024326	0.70243
-0.0024341	0.7042
-0.0024357	0.70243
-0.0024373	0.7042
-0.0024389	0.70243
-0.0024404	0.7042
-0.002442	0.7042
-0.0024436	0.70243
-0.0024451	0.7042
-0.0024467	0.70243
-0.0024483	0.7042
-0.0024499	0.70066
-0.0024514	0.70243
-0.002453	0.7042
-0.0024546	0.7042
-0.0024561	0.70243
-0.0024577	0.70243
-0.0024593	0.70243
-0.0024609	0.7042
-0.0024624	0.70243
-0.002464	0.7042
-0.0024656	0.7042
-0.0024671	0.70597
-0.0024687	0.7042
-0.0024703	0.7042
-0.0024719	0.7042
-0.0024734	0.70243
-0.002475	0.7042
-0.0024766	0.7042
-0.0024781	0.7042
-0.0024797	0.7042
-0.0024813	0.7042
-0.0024829	0.70243
-0.0024844	0.70597
-0.002486	0.7042
-0.0024876	0.7042
-0.0024891	0.7042
-0.0024907	0.70243
-0.0024923	0.70243
-0.0024939	0.70243
-0.0024954	0.7042
-0.002497	0.70243
-0.0024986	0.7042
-0.0025001	0.7042
-0.0025017	0.70066
-0.0025033	0.70243
-0.0025049	0.70066
-0.0025064	0.7042
-0.002508	0.7042
-0.0025096	0.7042
-0.0025111	0.70243
-0.0025127	0.7042
-0.0025143	0.7042
-0.0025159	0.7042
-0.0025174	0.7042
-0.002519	0.7042
-0.0025206	0.70597
-0.0025221	0.7042
-0.0025237	0.70597
-0.0025253	0.7042
-0.0025269	0.70597
-0.0025284	0.7042
-0.00253	0.70243
-0.0025316	0.70597
-0.0025331	0.70597
-0.0025347	0.70243
-0.0025363	0.7042
-0.0025379	0.7042
-0.0025394	0.70243
-0.002541	0.7042
-0.0025426	0.7042
-0.0025441	0.7042
-0.0025457	0.7042
-0.0025473	0.7042
-0.0025489	0.7042
-0.0025504	0.7042
-0.002552	0.70066
-0.0025536	0.70243
-0.0025551	0.7042
-0.0025567	0.70243
-0.0025583	0.7042
-0.0025599	0.7042
-0.0025614	0.70597
-0.002563	0.7042
-0.0025646	0.70243
-0.0025661	0.70243
-0.0025677	0.7042
-0.0025693	0.7042
-0.0025709	0.7042
-0.0025724	0.70597
-0.002574	0.7042
-0.0025756	0.7042
-0.0025771	0.70597
-0.0025787	0.7042
-0.0025803	0.7042
-0.0025819	0.70597
-0.0025834	0.70243
-0.002585	0.70243
-0.0025866	0.7042
-0.0025881	0.70597
-0.0025897	0.7042
-0.0025913	0.70243
-0.0025929	0.7042
-0.0025944	0.7042
-0.002596	0.7042
-0.0025976	0.70243
-0.0025991	0.70243
-0.0026007	0.70243
-0.0026023	0.70597
-0.0026039	0.7042
-0.0026054	0.70597
-0.002607	0.7042
-0.0026086	0.70774
-0.0026101	0.7042
-0.0026117	0.7042
-0.0026133	0.7042
-0.0026149	0.70243
-0.0026164	0.70243
-0.002618	0.70243
-0.0026196	0.7042
-0.0026211	0.7042
-0.0026227	0.7042
-0.0026243	0.7042
-0.0026259	0.70243
-0.0026274	0.70243
-0.002629	0.7042
-0.0026306	0.7042
-0.0026321	0.7042
-0.0026337	0.7042
-0.0026353	0.7042
-0.0026369	0.7042
-0.0026384	0.70243
-0.00264	0.7042
-0.0026416	0.7042
-0.0026431	0.7042
-0.0026447	0.70243
-0.0026463	0.7042
-0.0026479	0.7042
-0.0026494	0.7042
-0.002651	0.70243
-0.0026526	0.7042
-0.0026541	0.70243
-0.0026557	0.7042
-0.0026573	0.7042
-0.0026589	0.7042
-0.0026604	0.7042
-0.002662	0.70066
-0.0026636	0.7042
-0.0026651	0.7042
-0.0026667	0.7042
-0.0026683	0.7042
-0.0026699	0.70243
-0.0026714	0.7042
-0.002673	0.7042
-0.0026746	0.70243
-0.0026761	0.7042
-0.0026777	0.70243
-0.0026793	0.70243
-0.0026809	0.70066
-0.0026824	0.7042
-0.002684	0.7042
-0.0026856	0.70243
-0.0026871	0.70597
-0.0026887	0.7042
-0.0026903	0.7042
-0.0026919	0.7042
-0.0026934	0.70243
-0.002695	0.70243
-0.0026966	0.7042
-0.0026981	0.7042
-0.0026997	0.70243
-0.0027013	0.70243
-0.0027029	0.70243
-0.0027044	0.70597
-0.002706	0.7042
-0.0027076	0.70243
-0.0027091	0.70243
-0.0027107	0.7042
-0.0027123	0.70243
-0.0027139	0.7042
-0.0027154	0.70243
-0.002717	0.7042
-0.0027186	0.70243
-0.0027201	0.70597
-0.0027217	0.70597
-0.0027233	0.70243
-0.0027249	0.7042
-0.0027264	0.7042
-0.002728	0.7042
-0.0027296	0.70243
-0.0027311	0.7042
-0.0027327	0.70243
-0.0027343	0.70243
-0.0027359	0.70243
-0.0027374	0.7042
-0.002739	0.70774
-0.0027406	0.7042
-0.0027421	0.7042
-0.0027437	0.70597
-0.0027453	0.7042
-0.0027469	0.70243
-0.0027484	0.7042
-0.00275	0.7042
-0.0027516	0.7042
-0.0027531	0.70597
-0.0027547	0.70243
-0.0027563	0.70243
-0.0027579	0.7042
-0.0027594	0.70243
-0.002761	0.70243
-0.0027626	0.70597
-0.0027641	0.70597
-0.0027657	0.7042
-0.0027673	0.70243
-0.0027689	0.70243
-0.0027704	0.70243
-0.002772	0.7042
-0.0027736	0.7042
-0.0027751	0.7042
-0.0027767	0.7042
-0.0027783	0.70597
-0.0027799	0.70243
-0.0027814	0.7042
-0.002783	0.7042
-0.0027846	0.7042
-0.0027861	0.7042
-0.0027877	0.7042
-0.0027893	0.70597
-0.0027909	0.7042
-0.0027924	0.7042
-0.002794	0.7042
-0.0027956	0.7042
-0.0027971	0.70243
-0.0027987	0.70597
-0.0028003	0.70243
-0.0028019	0.70243
-0.0028034	0.70243
-0.002805	0.7042
-0.0028066	0.7042
-0.0028081	0.70243
-0.0028097	0.7042
-0.0028113	0.70243
-0.0028129	0.70597
-0.0028144	0.7042
-0.002816	0.70597
-0.0028176	0.7042
-0.0028191	0.7042
-0.0028207	0.7042
-0.0028223	0.7042
-0.0028239	0.70597
-0.0028254	0.7042
-0.002827	0.7042
-0.0028286	0.70243
-0.0028301	0.7042
-0.0028317	0.7042
-0.0028333	0.70243
-0.0028349	0.7042
-0.0028364	0.70243
-0.002838	0.7042
-0.0028396	0.7042
-0.0028411	0.7042
-0.0028427	0.7042
-0.0028443	0.7042
-0.0028459	0.7042
-0.0028474	0.7042
-0.002849	0.70243
-0.0028506	0.7042
-0.0028521	0.7042
-0.0028537	0.7042
-0.0028553	0.7042
-0.0028569	0.7042
-0.0028584	0.70243
-0.00286	0.70243
-0.0028616	0.7042
-0.0028631	0.70243
-0.0028647	0.7042
-0.0028663	0.7042
-0.0028679	0.7042
-0.0028694	0.7042
-0.002871	0.70774
-0.0028726	0.70243
-0.0028741	0.70243
-0.0028757	0.7042
-0.0028773	0.70243
-0.0028789	0.7042
-0.0028804	0.7042
-0.002882	0.7042
-0.0028836	0.70243
-0.0028851	0.7042
-0.0028867	0.7042
-0.0028883	0.7042
-0.0028899	0.70243
-0.0028914	0.70243
-0.002893	0.70243
-0.0028946	0.7042
-0.0028961	0.70243
-0.0028977	0.70243
-0.0028993	0.70243
-0.0029009	0.70597
-0.0029024	0.70243
-0.002904	0.7042
-0.0029056	0.70243
-0.0029071	0.7042
-0.0029087	0.70243
-0.0029103	0.7042
-0.0029119	0.70243
-0.0029134	0.70243
-0.002915	0.7042
-0.0029166	0.70243
-0.0029181	0.7042
-0.0029197	0.70243
-0.0029213	0.7042
-0.0029229	0.7042
-0.0029244	0.70243
-0.002926	0.70597
-0.0029276	0.7042
-0.0029291	0.7042
-0.0029307	0.70243
-0.0029323	0.70243
-0.0029339	0.7042
-0.0029354	0.7042
-0.002937	0.70243
-0.0029386	0.7042
-0.0029401	0.7042
-0.0029417	0.7042
-0.0029433	0.7042
-0.0029449	0.7042
-0.0029464	0.7042
-0.002948	0.70243
-0.0029496	0.7042
-0.0029511	0.70066
-0.0029527	0.70243
-0.0029543	0.7042
-0.0029559	0.7042
-0.0029574	0.7042
-0.002959	0.70243
-0.0029606	0.7042
-0.0029621	0.7042
-0.0029637	0.70243
-0.0029653	0.70597
-0.0029669	0.7042
-0.0029684	0.7042
-0.00297	0.7042
-0.0029716	0.70597
-0.0029731	0.70243
-0.0029747	0.70597
-0.0029763	0.7042
-0.0029779	0.7042
-0.0029794	0.7042
-0.002981	0.70597
-0.0029826	0.70243
-0.0029841	0.7042
-0.0029857	0.7042
-0.0029873	0.7042
-0.0029889	0.70597
-0.0029904	0.7042
-0.002992	0.7042
-0.0029936	0.7042
-0.0029951	0.70243
-0.0029967	0.70597
-0.0029983	0.7042
-0.0029999	0.7042
-0.0030014	0.7042
-0.003003	0.7042
-0.0030046	0.70243
-0.0030061	0.70597
-0.0030077	0.70243
-0.0030093	0.7042
-0.0030109	0.7042
-0.0030124	0.7042
-0.003014	0.70243
-0.0030156	0.7042
-0.0030171	0.70243
-0.0030187	0.7042
-0.0030203	0.70597
-0.0030219	0.7042
-0.0030234	0.7042
-0.003025	0.70597
-0.0030266	0.7042
-0.0030281	0.7042
-0.0030297	0.7042
-0.0030313	0.70243
-0.0030329	0.7042
-0.0030344	0.70243
-0.003036	0.70597
-0.0030376	0.7042
-0.0030391	0.7042
-0.0030407	0.70243
-0.0030423	0.70597
-0.0030439	0.7042
-0.0030454	0.70243
-0.003047	0.70243
-0.0030486	0.70243
-0.0030501	0.7042
-0.0030517	0.7042
-0.0030533	0.70597
-0.0030549	0.70243
-0.0030564	0.70597
-0.003058	0.7042
-0.0030596	0.70243
-0.0030611	0.7042
-0.0030627	0.70243
-0.0030643	0.70243
-0.0030659	0.7042
-0.0030674	0.7042
-0.003069	0.7042
-0.0030706	0.7042
-0.0030721	0.7042
-0.0030737	0.7042
-0.0030753	0.7042
-0.0030769	0.7042
-0.0030784	0.70066
-0.00308	0.7042
-0.0030816	0.7042
-0.0030831	0.70774
-0.0030847	0.7042
-0.0030863	0.7042
-0.0030879	0.7042
-0.0030894	0.70243
-0.003091	0.7042
-0.0030926	0.70597
-0.0030941	0.7042
-0.0030957	0.7042
-0.0030973	0.7042
-0.0030989	0.70597
-0.0031004	0.7042
-0.003102	0.7042
-0.0031036	0.70243
-0.0031051	0.7042
-0.0031067	0.7042
-0.0031083	0.70243
-0.0031099	0.70597
-0.0031114	0.7042
-0.003113	0.70243
-0.0031146	0.7042
-0.0031161	0.70243
-0.0031177	0.7042
-0.0031193	0.70243
-0.0031209	0.7042
-0.0031224	0.7042
-0.003124	0.7042
-0.0031256	0.70243
-0.0031271	0.70597
-0.0031287	0.7042
-0.0031303	0.7042
-0.0031319	0.7042
-0.0031334	0.70243
-0.003135	0.7042
-0.0031366	0.70243
-0.0031381	0.7042
-0.0031397	0.7042
[truncated: 122,126 more rows]
