# Supplementary material for: Correlating fluorescence microscopy, optical and magnetic tweezers to study single chiral biopolymers such as DNA
Source: Nat Commun. 2024 Mar 29;15:2748. doi: 10.1038/s41467-024-47126-6 (PMC10980717; doi:10.1038/s41467-024-47126-6)
Supplement: Supplementary file 21 — Source Data [file 41467_2024_47126_MOESM21_ESM.zip › source data_final/figure 3/figure 3c/low force/orange line sigma and extension.dat]

sigma	fractional extension
0.1826	0.15454
0.1826	0.15454
0.1826	0.15454
0.1826	0.15454
0.1826	0.15631
0.18259	0.15454
0.18259	0.15631
0.18259	0.15631
0.18259	0.15631
0.18259	0.15454
0.18259	0.15631
0.18258	0.15808
0.18258	0.15631
0.18258	0.15631
0.18258	0.15454
0.18258	0.15631
0.18258	0.15454
0.18257	0.15631
0.18257	0.15631
0.18257	0.15631
0.18257	0.15631
0.18257	0.15631
0.18257	0.15631
0.18257	0.15631
0.18256	0.15454
0.18256	0.15631
0.18256	0.15454
0.18256	0.15454
0.18256	0.15277
0.18256	0.15454
0.18255	0.15631
0.18255	0.15631
0.18255	0.15454
0.18255	0.15631
0.18255	0.15631
0.18255	0.15631
0.18254	0.15454
0.18254	0.15631
0.18254	0.15631
0.18254	0.15808
0.18254	0.15631
0.18254	0.15454
0.18254	0.15631
0.18253	0.15808
0.18253	0.15631
0.18253	0.15454
0.18253	0.15631
0.18253	0.15631
0.18253	0.15454
0.18252	0.15808
0.18252	0.15631
0.18252	0.15454
0.18252	0.15808
0.18252	0.15454
0.18252	0.15808
0.18251	0.15631
0.18251	0.15631
0.18251	0.15631
0.18251	0.15631
0.18251	0.15631
0.18251	0.15631
0.18251	0.15454
0.1825	0.15631
0.1825	0.15454
0.1825	0.15631
0.1825	0.15631
0.1825	0.15808
0.1825	0.15454
0.18249	0.15631
0.18249	0.15808
0.18249	0.15631
0.18249	0.15631
0.18249	0.15631
0.18249	0.15454
0.18249	0.15631
0.18248	0.15631
0.18248	0.15631
0.18248	0.15631
0.18248	0.15454
0.18248	0.15808
0.18248	0.15631
0.18247	0.15808
0.18247	0.15631
0.18247	0.15631
0.18247	0.15454
0.18247	0.15631
0.18247	0.15631
0.18246	0.15808
0.18246	0.15454
0.18246	0.15631
0.18246	0.15985
0.18246	0.15454
0.18246	0.15631
0.18246	0.15454
0.18245	0.15631
0.18245	0.15631
0.18245	0.15454
0.18245	0.15631
0.18245	0.15631
0.18245	0.15631
0.18244	0.15454
0.18244	0.15454
0.18244	0.15277
0.18244	0.15454
0.18244	0.15454
0.18244	0.15631
0.18243	0.15631
0.18243	0.15631
0.18243	0.15631
0.18243	0.15631
0.18243	0.15454
0.18243	0.15454
0.18243	0.15808
0.18242	0.15454
0.18242	0.15631
0.18242	0.15631
0.18242	0.15631
0.18242	0.15631
0.18242	0.15631
0.18241	0.15808
0.18241	0.15454
0.18241	0.15454
0.18241	0.15808
0.18241	0.15631
0.18241	0.15631
0.1824	0.15277
0.1824	0.15277
0.1824	0.15808
0.1824	0.15631
0.1824	0.15808
0.1824	0.15454
0.1824	0.15454
0.18239	0.15454
0.18239	0.15631
0.18239	0.15631
0.18239	0.15454
0.18239	0.15631
0.18239	0.15631
0.18238	0.15808
0.18238	0.15631
0.18238	0.15631
0.18238	0.15631
0.18238	0.15631
0.18238	0.15454
0.18238	0.15277
0.18237	0.15808
0.18237	0.15631
0.18237	0.15631
0.18237	0.15631
0.18237	0.15454
0.18237	0.15631
0.18236	0.15808
0.18236	0.15631
0.18236	0.15631
0.18236	0.15454
0.18236	0.15631
0.18236	0.15631
0.18235	0.15808
0.18235	0.15454
0.18235	0.15454
0.18235	0.15277
0.18235	0.15631
0.18235	0.15454
0.18235	0.15631
0.18234	0.15454
0.18234	0.15631
0.18234	0.15454
0.18234	0.15454
0.18234	0.15808
0.18234	0.15454
0.18233	0.15454
0.18233	0.15631
0.18233	0.15454
0.18233	0.15631
0.18233	0.15454
0.18233	0.15631
0.18232	0.15454
0.18232	0.15631
0.18232	0.15631
0.18232	0.15631
0.18232	0.15631
0.18232	0.15454
0.18232	0.15631
0.18231	0.15454
0.18231	0.15454
0.18231	0.15631
0.18231	0.15631
0.18231	0.15631
0.18231	0.15808
0.1823	0.15631
0.1823	0.15454
0.1823	0.15808
0.1823	0.15631
0.1823	0.15454
0.1823	0.15631
0.18229	0.15808
0.18229	0.15808
0.18229	0.15631
0.18229	0.15631
0.18229	0.15631
0.18229	0.15454
0.18229	0.15631
0.18228	0.15454
0.18228	0.15631
0.18228	0.15454
0.18228	0.15631
0.18228	0.15631
0.18228	0.15808
0.18227	0.15631
0.18227	0.15631
0.18227	0.15454
0.18227	0.15454
0.18227	0.15631
0.18227	0.15631
0.18227	0.15631
0.18226	0.15808
0.18226	0.15631
0.18226	0.15631
0.18226	0.15631
0.18226	0.15277
0.18226	0.15631
0.18225	0.15454
0.18225	0.15631
0.18225	0.15631
0.18225	0.15631
0.18225	0.15454
0.18225	0.15454
0.18224	0.15631
0.18224	0.15631
0.18224	0.15454
0.18224	0.15454
0.18224	0.15808
0.18224	0.15631
0.18224	0.15631
0.18223	0.15808
0.18223	0.15454
0.18223	0.15808
0.18223	0.15631
0.18223	0.15631
0.18223	0.15454
0.18222	0.15631
0.18222	0.15631
0.18222	0.15631
0.18222	0.15631
0.18222	0.15631
0.18222	0.15808
0.18221	0.15631
0.18221	0.15631
0.18221	0.15808
0.18221	0.15631
0.18221	0.15631
0.18221	0.15454
0.18221	0.15454
0.1822	0.15808
0.1822	0.15631
0.1822	0.15631
0.1822	0.15631
0.1822	0.15808
0.1822	0.15454
0.18219	0.15985
0.18219	0.15631
0.18219	0.15631
0.18219	0.15454
0.18219	0.15454
0.18219	0.15631
0.18218	0.15631
0.18218	0.15808
0.18218	0.15454
0.18218	0.15808
0.18218	0.15454
0.18218	0.15808
0.18218	0.15631
0.18217	0.15631
0.18217	0.15631
0.18217	0.15631
0.18217	0.15454
0.18217	0.15631
0.18217	0.15454
0.18216	0.15454
0.18216	0.15454
0.18216	0.15808
0.18216	0.15454
0.18216	0.15631
0.18216	0.15631
0.18216	0.15631
0.18215	0.15631
0.18215	0.15454
0.18215	0.15808
0.18215	0.15808
0.18215	0.15454
0.18215	0.15454
0.18214	0.15631
0.18214	0.15808
0.18214	0.15277
0.18214	0.15454
0.18214	0.15631
0.18214	0.15631
0.18213	0.15631
0.18213	0.15631
0.18213	0.15454
0.18213	0.15631
0.18213	0.15454
0.18213	0.15454
0.18213	0.15454
0.18212	0.15808
0.18212	0.15631
0.18212	0.15631
0.18212	0.15454
0.18212	0.15631
0.18212	0.15808
0.18211	0.15631
0.18211	0.15454
0.18211	0.15631
0.18211	0.15631
0.18211	0.15631
0.18211	0.15454
0.1821	0.15631
0.1821	0.15631
0.1821	0.15631
0.1821	0.15631
0.1821	0.15631
0.1821	0.15631
0.1821	0.15631
0.18209	0.15631
0.18209	0.15631
0.18209	0.15631
0.18209	0.15454
0.18209	0.15454
0.18209	0.15808
0.18208	0.15631
0.18208	0.15454
0.18208	0.15454
0.18208	0.15808
0.18208	0.15631
0.18208	0.15631
0.18207	0.15631
0.18207	0.15808
0.18207	0.15631
0.18207	0.15454
0.18207	0.15454
0.18207	0.15631
0.18207	0.15631
0.18206	0.15454
0.18206	0.15454
0.18206	0.15808
0.18206	0.15631
0.18206	0.15631
0.18206	0.15631
0.18205	0.15808
0.18205	0.15631
0.18205	0.15454
0.18205	0.15454
0.18205	0.15631
0.18205	0.15454
0.18205	0.15631
0.18204	0.15631
0.18204	0.15631
0.18204	0.15631
0.18204	0.15631
0.18204	0.15454
0.18204	0.15631
0.18203	0.15808
0.18203	0.15631
0.18203	0.15454
0.18203	0.15631
0.18203	0.15631
0.18203	0.15631
0.18202	0.15631
0.18202	0.15631
0.18202	0.15454
0.18202	0.15454
0.18202	0.15454
0.18202	0.15631
0.18202	0.15631
0.18201	0.15631
0.18201	0.15631
0.18201	0.15631
0.18201	0.15631
0.18201	0.15631
0.18201	0.15454
0.182	0.15454
0.182	0.15631
0.182	0.15631
0.182	0.15454
0.182	0.15454
0.182	0.15277
0.18199	0.15454
0.18199	0.15631
0.18199	0.15454
0.18199	0.15808
0.18199	0.15631
0.18199	0.15454
0.18199	0.15454
0.18198	0.15631
0.18198	0.15631
0.18198	0.15631
0.18198	0.15631
0.18198	0.15808
0.18198	0.15454
0.18197	0.15454
0.18197	0.15454
0.18197	0.15631
0.18197	0.15631
0.18197	0.15454
0.18197	0.15454
0.18196	0.15631
0.18196	0.15631
0.18196	0.15631
0.18196	0.15454
0.18196	0.15631
0.18196	0.15808
0.18196	0.15631
0.18195	0.15454
0.18195	0.15631
0.18195	0.15631
0.18195	0.15631
0.18195	0.15631
0.18195	0.15631
0.18194	0.15631
0.18194	0.15631
0.18194	0.15454
0.18194	0.15631
0.18194	0.15454
0.18194	0.15631
0.18194	0.15631
0.18193	0.15631
0.18193	0.15454
0.18193	0.15454
0.18193	0.15454
0.18193	0.15808
0.18193	0.15631
0.18192	0.15808
0.18192	0.15631
0.18192	0.15454
0.18192	0.15454
0.18192	0.15631
0.18192	0.15631
0.18191	0.15631
0.18191	0.15631
0.18191	0.15631
0.18191	0.15631
0.18191	0.15631
0.18191	0.15631
0.18191	0.15631
0.1819	0.15631
0.1819	0.15454
0.1819	0.15631
0.1819	0.15454
0.1819	0.15454
0.1819	0.15631
0.18189	0.15631
0.18189	0.15808
0.18189	0.15454
0.18189	0.15454
0.18189	0.15631
0.18189	0.15808
0.18188	0.15808
0.18188	0.15454
0.18188	0.15631
0.18188	0.15631
0.18188	0.15631
0.18188	0.15808
0.18188	0.15631
0.18187	0.15631
0.18187	0.15631
0.18187	0.15631
0.18187	0.15631
0.18187	0.15454
0.18187	0.15631
0.18186	0.15454
0.18186	0.15631
0.18186	0.15808
0.18186	0.15808
0.18186	0.15808
0.18186	0.15631
0.18185	0.15454
0.18185	0.15631
0.18185	0.15631
0.18185	0.15631
0.18185	0.15454
0.18185	0.15631
0.18185	0.15631
0.18184	0.15808
0.18184	0.15454
0.18184	0.15631
0.18184	0.15631
0.18184	0.15631
0.18184	0.15454
0.18183	0.15631
0.18183	0.15631
0.18183	0.15454
0.18183	0.15808
0.18183	0.15631
0.18183	0.15631
0.18183	0.15631
0.18182	0.15454
0.18182	0.15454
0.18182	0.15631
0.18182	0.15454
0.18182	0.15631
0.18182	0.15631
0.18181	0.15454
0.18181	0.15454
0.18181	0.15454
0.18181	0.15631
0.18181	0.15454
0.18181	0.15454
0.1818	0.15454
0.1818	0.15631
0.1818	0.15454
0.1818	0.15808
0.1818	0.15631
0.1818	0.15631
0.1818	0.15454
0.18179	0.15454
0.18179	0.15454
0.18179	0.15454
0.18179	0.15631
0.18179	0.15631
0.18179	0.15808
0.18178	0.15631
0.18178	0.15454
0.18178	0.15808
0.18178	0.15454
0.18178	0.15454
0.18178	0.15454
0.18177	0.15631
0.18177	0.15631
0.18177	0.15808
0.18177	0.15454
0.18177	0.15631
0.18177	0.15631
0.18177	0.15808
0.18176	0.15631
0.18176	0.15631
0.18176	0.15631
0.18176	0.15631
0.18176	0.15631
0.18176	0.15454
0.18175	0.15631
0.18175	0.15631
0.18175	0.15454
0.18175	0.15454
0.18175	0.15631
0.18175	0.15808
0.18174	0.15808
0.18174	0.15454
0.18174	0.15631
0.18174	0.15454
0.18174	0.15454
0.18174	0.15454
0.18174	0.15631
0.18173	0.15631
0.18173	0.15631
0.18173	0.15454
0.18173	0.15277
0.18173	0.15631
0.18173	0.15631
0.18172	0.15454
0.18172	0.15631
0.18172	0.15808
0.18172	0.15631
0.18172	0.15454
0.18172	0.15631
0.18172	0.15631
0.18171	0.15454
0.18171	0.15631
0.18171	0.15454
0.18171	0.15631
0.18171	0.15631
0.18171	0.15454
0.1817	0.15454
0.1817	0.15631
0.1817	0.15631
0.1817	0.15631
0.1817	0.15631
0.1817	0.15631
0.18169	0.15631
0.18169	0.15454
0.18169	0.15631
0.18169	0.15454
0.18169	0.15454
0.18169	0.15454
0.18169	0.15631
0.18168	0.15454
0.18168	0.15631
0.18168	0.15454
0.18168	0.15454
0.18168	0.15631
0.18168	0.15454
0.18167	0.15454
0.18167	0.15454
0.18167	0.15631
0.18167	0.15808
0.18167	0.15808
0.18167	0.15631
0.18166	0.15631
0.18166	0.15808
0.18166	0.15631
0.18166	0.15454
0.18166	0.15631
0.18166	0.15631
0.18166	0.15631
0.18165	0.15631
0.18165	0.15631
0.18165	0.15631
0.18165	0.15631
0.18165	0.15808
0.18165	0.15808
0.18164	0.15985
0.18164	0.15808
0.18164	0.15631
0.18164	0.15454
0.18164	0.15454
0.18164	0.15808
0.18163	0.15454
0.18163	0.15808
0.18163	0.15631
0.18163	0.15631
0.18163	0.15808
0.18163	0.15808
0.18163	0.15631
0.18162	0.15454
0.18162	0.15631
0.18162	0.15808
0.18162	0.15808
0.18162	0.15808
0.18162	0.15631
0.18161	0.15454
0.18161	0.15631
0.18161	0.15631
0.18161	0.15454
0.18161	0.15454
0.18161	0.15631
0.18161	0.15631
0.1816	0.15454
0.1816	0.15631
0.1816	0.15631
0.1816	0.15631
0.1816	0.15631
0.1816	0.15454
0.18159	0.15631
0.18159	0.15454
0.18159	0.15454
0.18159	0.15631
0.18159	0.15454
0.18159	0.15631
0.18158	0.15454
0.18158	0.15808
0.18158	0.15454
0.18158	0.15454
0.18158	0.15631
0.18158	0.15631
0.18158	0.15631
0.18157	0.15454
0.18157	0.15454
0.18157	0.15631
0.18157	0.15454
0.18157	0.15454
0.18157	0.15808
0.18156	0.15631
0.18156	0.15808
0.18156	0.15808
0.18156	0.15631
0.18156	0.15454
0.18156	0.15631
0.18155	0.15631
0.18155	0.15454
0.18155	0.15808
0.18155	0.15631
0.18155	0.15808
0.18155	0.15454
0.18155	0.15631
0.18154	0.15631
0.18154	0.15277
0.18154	0.15631
0.18154	0.15631
0.18154	0.15631
0.18154	0.15631
0.18153	0.15454
0.18153	0.15454
0.18153	0.15631
0.18153	0.15454
0.18153	0.15808
0.18153	0.15454
0.18152	0.15808
0.18152	0.15631
0.18152	0.15631
0.18152	0.15808
0.18152	0.15631
0.18152	0.15631
0.18152	0.15454
0.18151	0.15454
0.18151	0.15631
0.18151	0.15808
0.18151	0.15454
0.18151	0.15631
0.18151	0.15808
0.1815	0.15454
0.1815	0.15631
0.1815	0.15631
0.1815	0.15631
0.1815	0.15631
0.1815	0.15631
0.1815	0.15631
0.18149	0.15631
0.18149	0.15454
0.18149	0.15454
0.18149	0.15631
0.18149	0.15631
0.18149	0.15454
0.18148	0.15808
0.18148	0.15631
0.18148	0.15631
0.18148	0.15454
0.18148	0.15631
0.18148	0.15454
0.18147	0.15631
0.18147	0.15631
0.18147	0.15631
0.18147	0.15277
0.18147	0.15454
0.18147	0.15454
0.18147	0.15631
0.18146	0.15631
0.18146	0.15631
0.18146	0.15631
0.18146	0.15631
0.18146	0.15454
0.18146	0.15454
0.18145	0.15631
0.18145	0.15631
0.18145	0.15454
0.18145	0.15631
0.18145	0.15808
0.18145	0.15454
0.18144	0.15631
0.18144	0.15631
0.18144	0.15631
0.18144	0.15454
0.18144	0.15631
0.18144	0.15454
0.18144	0.15631
0.18143	0.15454
0.18143	0.15808
0.18143	0.15454
0.18143	0.15808
0.18143	0.15631
0.18143	0.15454
0.18142	0.15631
0.18142	0.15808
0.18142	0.15631
0.18142	0.15808
0.18142	0.15631
0.18142	0.15631
0.18141	0.15631
0.18141	0.15631
0.18141	0.15454
0.18141	0.15631
0.18141	0.15631
0.18141	0.15808
0.18141	0.15631
0.1814	0.15454
0.1814	0.15631
0.1814	0.15631
0.1814	0.15454
0.1814	0.15631
0.1814	0.15631
0.18139	0.15808
0.18139	0.15631
0.18139	0.15454
0.18139	0.15631
0.18139	0.15454
0.18139	0.15631
0.18139	0.15454
0.18138	0.15454
0.18138	0.15631
0.18138	0.15808
0.18138	0.15631
0.18138	0.15277
0.18138	0.15631
0.18137	0.15631
0.18137	0.15631
0.18137	0.15631
0.18137	0.15808
0.18137	0.15454
0.18137	0.15631
0.18136	0.15454
0.18136	0.15631
0.18136	0.15454
0.18136	0.15631
0.18136	0.15808
0.18136	0.15454
0.18136	0.15631
0.18135	0.15631
0.18135	0.15631
0.18135	0.15454
0.18135	0.15454
0.18135	0.15631
0.18135	0.15631
0.18134	0.15808
0.18134	0.15631
0.18134	0.15454
0.18134	0.15631
0.18134	0.15808
0.18134	0.15808
0.18133	0.15631
0.18133	0.15631
0.18133	0.15631
0.18133	0.15808
0.18133	0.15454
0.18133	0.15631
0.18133	0.15631
0.18132	0.15454
0.18132	0.15631
0.18132	0.15631
0.18132	0.15631
0.18132	0.15631
0.18132	0.15631
0.18131	0.15454
0.18131	0.15454
0.18131	0.15454
0.18131	0.15631
0.18131	0.15454
0.18131	0.15631
0.1813	0.15454
0.1813	0.15631
0.1813	0.15631
0.1813	0.15808
0.1813	0.15631
0.1813	0.15808
0.1813	0.15631
0.18129	0.15631
0.18129	0.15631
0.18129	0.15454
0.18129	0.15631
0.18129	0.15631
0.18129	0.15631
0.18128	0.15808
0.18128	0.15631
0.18128	0.15454
0.18128	0.15808
0.18128	0.15631
0.18128	0.15631
0.18128	0.15808
0.18127	0.15808
0.18127	0.15631
0.18127	0.15631
0.18127	0.15631
0.18127	0.15631
0.18127	0.15631
0.18126	0.15454
0.18126	0.15631
0.18126	0.15631
0.18126	0.15631
0.18126	0.15454
0.18126	0.15631
0.18125	0.15631
0.18125	0.15454
0.18125	0.15631
0.18125	0.15631
0.18125	0.15454
0.18125	0.15631
0.18125	0.15454
0.18124	0.15631
0.18124	0.15631
0.18124	0.15808
0.18124	0.15631
0.18124	0.15631
0.18124	0.15631
0.18123	0.15631
0.18123	0.15631
0.18123	0.15454
0.18123	0.15631
0.18123	0.15631
0.18123	0.15631
0.18122	0.15808
0.18122	0.15808
0.18122	0.15808
0.18122	0.15808
0.18122	0.15808
0.18122	0.15631
0.18122	0.15631
0.18121	0.15631
0.18121	0.15454
0.18121	0.15808
0.18121	0.15808
0.18121	0.15454
0.18121	0.15631
0.1812	0.15808
0.1812	0.15808
0.1812	0.15631
0.1812	0.15631
0.1812	0.15631
0.1812	0.15631
0.18119	0.15631
0.18119	0.15808
0.18119	0.15631
0.18119	0.15631
0.18119	0.15454
0.18119	0.15631
0.18119	0.15631
0.18118	0.15454
0.18118	0.15808
0.18118	0.15454
0.18118	0.15631
0.18118	0.15631
0.18118	0.15631
0.18117	0.15454
0.18117	0.15454
0.18117	0.15631
0.18117	0.15808
0.18117	0.15631
0.18117	0.15454
0.18117	0.15631
0.18116	0.15631
0.18116	0.15454
0.18116	0.15454
0.18116	0.15454
0.18116	0.15631
0.18116	0.15631
0.18115	0.15277
0.18115	0.15454
0.18115	0.15631
0.18115	0.15454
0.18115	0.15454
0.18115	0.15454
0.18114	0.15454
0.18114	0.15454
0.18114	0.15454
0.18114	0.15631
0.18114	0.15454
0.18114	0.15631
0.18114	0.15631
0.18113	0.15454
0.18113	0.15631
0.18113	0.15454
0.18113	0.15454
0.18113	0.15808
0.18113	0.15631
0.18112	0.15631
0.18112	0.15631
0.18112	0.15631
0.18112	0.15631
0.18112	0.15454
0.18112	0.15808
0.18111	0.15631
0.18111	0.15808
0.18111	0.15631
0.18111	0.15808
0.18111	0.15454
0.18111	0.15631
0.18111	0.15631
0.1811	0.15454
0.1811	0.15631
0.1811	0.15631
0.1811	0.15454
0.1811	0.15631
0.1811	0.15631
0.18109	0.15631
0.18109	0.15631
0.18109	0.15454
0.18109	0.15631
0.18109	0.15808
0.18109	0.15454
0.18108	0.15631
0.18108	0.15808
0.18108	0.15277
0.18108	0.15631
0.18108	0.15631
0.18108	0.15808
0.18108	0.15454
0.18107	0.15631
0.18107	0.15454
0.18107	0.15808
0.18107	0.15454
0.18107	0.15631
0.18107	0.15454
0.18106	0.15631
0.18106	0.15808
0.18106	0.15631
0.18106	0.15631
0.18106	0.15631
0.18106	0.15631
0.18106	0.15631
0.18105	0.15454
0.18105	0.15631
0.18105	0.15454
0.18105	0.15631
0.18105	0.15454
0.18105	0.15454
0.18104	0.15631
0.18104	0.15631
0.18104	0.15631
0.18104	0.15631
0.18104	0.15454
0.18104	0.15454
0.18103	0.15277
0.18103	0.15631
0.18103	0.15631
0.18103	0.15631
0.18103	0.15631
0.18103	0.15631
0.18103	0.15808
0.18102	0.15631
0.18102	0.15808
0.18102	0.15808
0.18102	0.15454
0.18102	0.15985
0.18102	0.15454
0.18101	0.15454
0.18101	0.15808
0.18101	0.15631
0.18101	0.15808
0.18101	0.15631
0.18101	0.15454
0.181	0.15454
0.181	0.15808
0.181	0.15631
0.181	0.15808
0.181	0.15454
0.181	0.15631
0.181	0.15631
0.18099	0.15631
0.18099	0.15631
0.18099	0.15631
0.18099	0.15631
0.18099	0.15631
0.18099	0.15631
0.18098	0.15631
0.18098	0.15631
0.18098	0.15631
0.18098	0.15631
0.18098	0.15631
0.18098	0.15631
0.18097	0.15454
0.18097	0.15631
0.18097	0.15631
0.18097	0.15808
0.18097	0.15808
0.18097	0.15454
0.18097	0.15631
0.18096	0.15454
0.18096	0.15808
0.18096	0.15454
0.18096	0.15631
0.18096	0.15631
0.18096	0.15454
0.18095	0.15631
0.18095	0.15454
0.18095	0.15454
0.18095	0.15454
0.18095	0.15631
0.18095	0.15454
0.18095	0.15808
0.18094	0.15808
0.18094	0.15631
0.18094	0.15454
0.18094	0.15454
0.18094	0.15808
0.18094	0.15631
0.18093	0.15277
0.18093	0.15631
0.18093	0.15631
0.18093	0.15631
0.18093	0.15631
0.18093	0.15631
0.18092	0.15631
0.18092	0.15631
0.18092	0.15454
0.18092	0.15631
0.18092	0.15631
0.18092	0.15808
0.18092	0.15631
0.18091	0.15631
0.18091	0.15808
0.18091	0.15631
0.18091	0.15454
0.18091	0.15631
0.18091	0.15808
0.1809	0.15808
0.1809	0.15631
0.1809	0.15808
0.1809	0.15631
0.1809	0.15631
0.1809	0.15454
0.18089	0.15454
0.18089	0.15631
0.18089	0.15808
0.18089	0.15631
0.18089	0.15631
0.18089	0.15631
0.18089	0.15631
0.18088	0.15631
0.18088	0.15631
0.18088	0.15454
0.18088	0.15631
0.18088	0.15808
0.18088	0.15631
0.18087	0.15631
0.18087	0.15808
0.18087	0.15631
0.18087	0.15631
0.18087	0.15454
0.18087	0.15808
0.18086	0.15454
0.18086	0.15631
0.18086	0.15631
0.18086	0.15454
0.18086	0.15808
0.18086	0.15631
0.18086	0.15631
0.18085	0.15454
0.18085	0.15631
0.18085	0.15631
0.18085	0.15631
0.18085	0.15808
0.18085	0.15631
0.18084	0.15631
0.18084	0.15631
0.18084	0.15454
0.18084	0.15631
0.18084	0.15454
0.18084	0.15454
0.18084	0.15454
0.18083	0.15631
0.18083	0.15631
0.18083	0.15631
0.18083	0.15454
0.18083	0.15454
0.18083	0.15631
0.18082	0.15631
0.18082	0.15454
0.18082	0.15631
0.18082	0.15454
0.18082	0.15631
0.18082	0.15454
0.18081	0.15631
0.18081	0.15808
0.18081	0.15631
0.18081	0.15808
0.18081	0.15631
0.18081	0.15454
0.18081	0.15631
0.1808	0.15631
0.1808	0.15454
0.1808	0.15631
0.1808	0.15808
0.1808	0.15631
0.1808	0.15631
0.18079	0.15808
0.18079	0.15631
0.18079	0.15631
0.18079	0.15631
0.18079	0.15631
0.18079	0.15631
0.18078	0.15808
0.18078	0.15808
0.18078	0.15454
0.18078	0.15631
0.18078	0.15454
0.18078	0.15631
0.18078	0.15631
0.18077	0.15631
0.18077	0.15631
0.18077	0.15631
0.18077	0.15454
0.18077	0.15631
0.18077	0.15808
0.18076	0.15808
0.18076	0.15808
0.18076	0.15808
0.18076	0.15808
0.18076	0.15631
0.18076	0.15808
0.18075	0.15454
0.18075	0.15631
0.18075	0.15631
0.18075	0.15631
0.18075	0.15808
0.18075	0.15631
0.18075	0.15454
0.18074	0.15631
0.18074	0.15631
0.18074	0.15631
0.18074	0.15808
0.18074	0.15454
0.18074	0.15631
0.18073	0.15454
0.18073	0.15454
0.18073	0.15454
0.18073	0.15454
0.18073	0.15454
0.18073	0.15631
0.18073	0.15454
0.18072	0.15277
0.18072	0.15808
0.18072	0.15454
0.18072	0.15454
0.18072	0.15631
0.18072	0.15454
0.18071	0.15808
0.18071	0.15454
0.18071	0.15631
0.18071	0.15454
0.18071	0.15631
0.18071	0.15454
0.1807	0.15631
0.1807	0.15808
0.1807	0.15631
0.1807	0.15631
0.1807	0.15631
0.1807	0.15454
0.1807	0.15631
0.18069	0.15631
0.18069	0.15631
0.18069	0.15631
0.18069	0.15808
0.18069	0.15631
0.18069	0.15631
0.18068	0.15631
0.18068	0.15808
0.18068	0.15808
0.18068	0.15808
0.18068	0.15454
0.18068	0.15631
0.18067	0.15808
0.18067	0.15631
0.18067	0.15454
0.18067	0.15631
0.18067	0.15631
0.18067	0.15631
0.18067	0.15631
0.18066	0.15454
0.18066	0.15631
0.18066	0.15454
0.18066	0.15808
0.18066	0.15631
0.18066	0.15631
0.18065	0.15808
0.18065	0.15454
0.18065	0.15808
0.18065	0.15454
0.18065	0.15454
0.18065	0.15454
0.18064	0.15454
0.18064	0.15454
0.18064	0.15454
0.18064	0.15631
0.18064	0.15631
0.18064	0.15454
0.18064	0.15454
0.18063	0.15454
0.18063	0.15808
0.18063	0.15631
0.18063	0.15454
0.18063	0.15631
0.18063	0.15631
0.18062	0.15631
0.18062	0.15631
0.18062	0.15631
0.18062	0.15631
0.18062	0.15454
0.18062	0.15454
0.18062	0.15454
0.18061	0.15454
0.18061	0.15808
0.18061	0.15631
0.18061	0.15631
0.18061	0.15631
0.18061	0.15808
0.1806	0.15808
0.1806	0.15631
0.1806	0.15808
0.1806	0.15454
0.1806	0.15631
0.1806	0.15631
0.18059	0.15631
0.18059	0.15454
0.18059	0.15631
0.18059	0.15631
0.18059	0.15631
0.18059	0.15808
0.18059	0.15631
0.18058	0.15631
0.18058	0.15454
0.18058	0.15808
0.18058	0.15808
0.18058	0.15631
0.18058	0.15631
0.18057	0.15454
0.18057	0.15808
0.18057	0.15808
0.18057	0.15808
0.18057	0.15631
0.18057	0.15454
0.18056	0.15631
0.18056	0.15631
0.18056	0.15631
0.18056	0.15454
0.18056	0.15631
0.18056	0.15454
0.18056	0.15631
0.18055	0.15631
0.18055	0.15808
0.18055	0.15808
0.18055	0.15454
0.18055	0.15808
0.18055	0.15808
0.18054	0.15454
0.18054	0.15631
0.18054	0.15808
0.18054	0.15631
0.18054	0.15631
0.18054	0.15808
0.18053	0.15631
0.18053	0.15454
0.18053	0.15631
0.18053	0.15631
0.18053	0.15631
0.18053	0.15985
0.18053	0.15454
0.18052	0.15631
0.18052	0.15454
0.18052	0.15631
0.18052	0.15631
0.18052	0.15454
0.18052	0.15808
0.18051	0.15808
0.18051	0.15631
0.18051	0.15808
0.18051	0.15808
0.18051	0.15631
0.18051	0.15454
0.18051	0.15631
0.1805	0.15454
0.1805	0.15631
0.1805	0.15454
0.1805	0.15454
0.1805	0.15631
0.1805	0.15631
0.18049	0.15808
0.18049	0.15631
0.18049	0.15631
0.18049	0.15808
0.18049	0.15454
0.18049	0.15631
0.18048	0.15631
0.18048	0.15808
0.18048	0.15631
0.18048	0.15631
0.18048	0.15631
0.18048	0.15631
0.18048	0.15454
0.18047	0.15454
0.18047	0.15631
0.18047	0.15808
0.18047	0.15631
0.18047	0.15631
0.18047	0.15631
0.18046	0.15631
0.18046	0.15808
0.18046	0.15631
0.18046	0.15631
0.18046	0.15454
0.18046	0.15808
0.18045	0.15631
0.18045	0.15631
0.18045	0.15631
0.18045	0.15808
0.18045	0.15631
0.18045	0.15631
0.18045	0.15631
0.18044	0.15808
0.18044	0.15631
0.18044	0.15454
0.18044	0.15808
0.18044	0.15631
0.18044	0.15454
0.18043	0.15631
0.18043	0.15454
0.18043	0.15631
0.18043	0.15808
0.18043	0.15454
0.18043	0.15631
0.18042	0.15454
0.18042	0.15808
0.18042	0.15631
0.18042	0.15631
0.18042	0.15631
0.18042	0.15808
0.18042	0.15631
0.18041	0.15454
0.18041	0.15631
0.18041	0.15808
0.18041	0.15631
0.18041	0.15454
0.18041	0.15808
0.1804	0.15454
0.1804	0.15631
0.1804	0.15454
0.1804	0.15631
0.1804	0.15454
0.1804	0.15631
0.1804	0.15454
0.18039	0.15808
0.18039	0.15454
0.18039	0.15631
0.18039	0.15631
0.18039	0.15631
0.18039	0.15808
0.18038	0.15631
0.18038	0.15808
0.18038	0.15631
0.18038	0.15454
0.18038	0.15454
0.18038	0.15631
0.18037	0.15631
0.18037	0.15631
0.18037	0.15631
0.18037	0.15808
0.18037	0.15631
0.18037	0.15631
0.18037	0.15808
0.18036	0.15808
0.18036	0.15631
0.18036	0.15631
0.18036	0.15454
0.18036	0.15808
0.18036	0.15985
0.18035	0.15631
0.18035	0.15454
0.18035	0.15631
0.18035	0.15631
0.18035	0.15631
0.18035	0.15631
0.18034	0.15808
0.18034	0.15454
0.18034	0.15808
0.18034	0.15631
0.18034	0.15454
0.18034	0.15454
0.18034	0.15631
0.18033	0.15454
0.18033	0.15454
0.18033	0.15454
0.18033	0.15631
0.18033	0.15454
0.18033	0.15631
0.18032	0.15631
0.18032	0.15808
0.18032	0.15631
0.18032	0.15631
0.18032	0.15631
0.18032	0.15454
0.18031	0.15631
0.18031	0.15631
0.18031	0.15454
0.18031	0.15454
0.18031	0.15454
0.18031	0.15808
0.18031	0.15454
0.1803	0.15454
0.1803	0.15454
0.1803	0.15631
0.1803	0.15454
0.1803	0.15631
0.1803	0.15454
0.18029	0.15631
0.18029	0.15454
0.18029	0.15631
0.18029	0.15631
0.18029	0.15454
0.18029	0.15631
0.18029	0.15454
0.18028	0.15454
0.18028	0.15631
0.18028	0.15631
0.18028	0.15808
0.18028	0.15454
0.18028	0.15631
0.18027	0.15631
0.18027	0.15808
0.18027	0.15808
0.18027	0.15631
0.18027	0.15631
0.18027	0.15631
0.18026	0.15631
0.18026	0.15631
0.18026	0.15631
0.18026	0.15808
0.18026	0.15631
0.18026	0.15808
0.18026	0.15631
0.18025	0.15631
0.18025	0.15808
0.18025	0.15454
0.18025	0.15631
0.18025	0.15631
0.18025	0.15808
0.18024	0.15631
0.18024	0.15631
0.18024	0.15808
0.18024	0.15808
0.18024	0.15808
0.18024	0.15454
0.18023	0.15631
0.18023	0.15631
0.18023	0.15631
0.18023	0.15808
0.18023	0.15631
0.18023	0.15808
0.18023	0.15631
0.18022	0.15631
0.18022	0.15454
0.18022	0.15631
0.18022	0.15454
0.18022	0.15631
0.18022	0.15454
0.18021	0.15454
0.18021	0.15631
0.18021	0.15631
0.18021	0.15454
0.18021	0.15631
0.18021	0.15454
0.1802	0.15808
0.1802	0.15454
0.1802	0.15454
0.1802	0.15631
0.1802	0.15631
0.1802	0.15454
0.1802	0.15454
0.18019	0.15631
0.18019	0.15454
0.18019	0.15631
0.18019	0.15808
0.18019	0.15631
0.18019	0.15631
0.18018	0.15631
0.18018	0.15631
0.18018	0.15631
0.18018	0.15631
0.18018	0.15631
0.18018	0.15454
0.18018	0.15631
0.18017	0.15631
0.18017	0.15631
0.18017	0.15808
0.18017	0.15631
0.18017	0.15631
0.18017	0.15631
0.18016	0.15631
0.18016	0.15631
0.18016	0.15631
0.18016	0.15808
0.18016	0.15631
0.18016	0.15808
0.18015	0.15454
0.18015	0.15631
0.18015	0.15631
0.18015	0.15631
0.18015	0.15631
0.18015	0.15454
0.18015	0.15631
0.18014	0.15808
0.18014	0.15631
0.18014	0.15277
0.18014	0.15631
0.18014	0.15808
0.18014	0.15631
0.18013	0.15631
0.18013	0.15808
0.18013	0.15808
0.18013	0.15631
0.18013	0.15631
0.18013	0.15631
0.18012	0.15631
0.18012	0.15808
0.18012	0.15454
0.18012	0.15808
0.18012	0.15808
0.18012	0.15631
0.18012	0.15454
0.18011	0.15631
0.18011	0.15808
0.18011	0.15631
0.18011	0.15631
0.18011	0.15454
0.18011	0.15631
0.1801	0.15631
0.1801	0.15454
0.1801	0.15631
0.1801	0.15631
0.1801	0.15631
0.1801	0.15454
0.18009	0.15454
0.18009	0.15631
0.18009	0.15631
0.18009	0.15454
0.18009	0.15808
0.18009	0.15631
0.18009	0.15631
0.18008	0.15454
0.18008	0.15454
0.18008	0.15808
0.18008	0.15631
0.18008	0.15631
0.18008	0.15454
0.18007	0.15631
0.18007	0.15454
0.18007	0.15631
0.18007	0.15808
0.18007	0.15454
0.18007	0.15631
0.18007	0.15277
0.18006	0.15454
0.18006	0.15454
0.18006	0.15631
0.18006	0.15808
0.18006	0.15454
0.18006	0.15631
0.18005	0.15631
0.18005	0.15631
0.18005	0.15631
0.18005	0.15808
0.18005	0.15631
0.18005	0.15631
0.18004	0.15631
0.18004	0.15631
0.18004	0.15454
0.18004	0.15631
0.18004	0.15808
0.18004	0.15631
0.18004	0.15808
0.18003	0.15631
0.18003	0.15454
0.18003	0.15808
0.18003	0.15808
0.18003	0.15631
0.18003	0.15631
0.18002	0.15808
0.18002	0.15631
0.18002	0.15808
0.18002	0.15631
0.18002	0.15454
0.18002	0.15631
0.18001	0.15631
0.18001	0.15277
0.18001	0.15454
0.18001	0.15631
0.18001	0.15631
0.18001	0.15631
0.18001	0.15454
0.18	0.15454
0.18	0.15808
0.18	0.15454
0.18	0.15454
0.18	0.15631
0.18	0.15631
0.17999	0.15631
0.17999	0.15631
0.17999	0.15454
0.17999	0.15631
0.17999	0.15808
0.17999	0.15454
0.17998	0.15454
0.17998	0.15454
0.17998	0.15631
0.17998	0.15631
0.17998	0.15631
0.17998	0.15454
0.17998	0.15631
0.17997	0.15631
0.17997	0.15631
0.17997	0.15454
0.17997	0.15631
0.17997	0.15808
0.17997	0.15454
0.17996	0.15631
0.17996	0.15808
0.17996	0.15631
0.17996	0.15631
0.17996	0.15631
0.17996	0.15631
0.17996	0.15631
0.17995	0.15631
0.17995	0.15631
0.17995	0.15808
0.17995	0.15808
0.17995	0.15631
0.17995	0.15631
0.17994	0.15631
0.17994	0.15631
0.17994	0.15631
0.17994	0.15631
0.17994	0.15985
0.17994	0.15808
0.17993	0.15631
0.17993	0.15631
0.17993	0.15631
0.17993	0.15808
0.17993	0.15808
0.17993	0.15631
0.17993	0.15808
0.17992	0.15454
0.17992	0.15631
0.17992	0.15631
0.17992	0.15631
0.17992	0.15631
0.17992	0.15454
0.17991	0.15631
0.17991	0.15631
0.17991	0.15454
0.17991	0.15631
0.17991	0.15631
0.17991	0.15808
0.1799	0.15631
0.1799	0.15631
0.1799	0.15808
0.1799	0.15631
0.1799	0.15631
0.1799	0.15631
0.1799	0.15631
0.17989	0.15631
0.17989	0.15631
0.17989	0.15631
0.17989	0.15631
0.17989	0.15631
0.17989	0.15454
0.17988	0.15631
0.17988	0.15631
0.17988	0.15454
0.17988	0.15454
0.17988	0.15631
0.17988	0.15631
0.17987	0.15631
0.17987	0.15631
0.17987	0.15631
0.17987	0.15631
0.17987	0.15454
0.17987	0.15631
0.17987	0.15454
0.17986	0.15808
0.17986	0.15454
0.17986	0.15454
0.17986	0.15454
0.17986	0.15631
0.17986	0.15808
0.17985	0.15631
0.17985	0.15631
0.17985	0.15631
0.17985	0.15808
0.17985	0.15631
0.17985	0.15631
0.17985	0.15808
0.17984	0.15454
0.17984	0.15808
0.17984	0.15631
0.17984	0.15808
0.17984	0.15454
0.17984	0.15631
0.17983	0.15454
0.17983	0.15631
0.17983	0.15631
0.17983	0.15631
0.17983	0.15808
0.17983	0.15631
0.17982	0.15454
0.17982	0.15277
0.17982	0.15808
0.17982	0.15631
0.17982	0.15631
0.17982	0.15454
0.17982	0.15631
0.17981	0.15631
0.17981	0.15631
0.17981	0.15808
0.17981	0.15454
0.17981	0.15631
0.17981	0.15808
0.1798	0.15985
0.1798	0.15808
0.1798	0.15631
0.1798	0.15454
0.1798	0.15631
0.1798	0.15631
0.17979	0.15454
0.17979	0.15631
0.17979	0.15808
0.17979	0.15631
0.17979	0.15631
0.17979	0.15454
0.17979	0.15454
0.17978	0.15631
0.17978	0.15808
0.17978	0.15631
0.17978	0.15631
0.17978	0.15631
0.17978	0.15277
0.17977	0.15631
0.17977	0.15808
0.17977	0.15631
0.17977	0.15631
0.17977	0.15631
0.17977	0.15631
0.17976	0.15454
0.17976	0.15454
0.17976	0.15631
0.17976	0.15808
0.17976	0.15454
0.17976	0.15631
0.17976	0.15631
0.17975	0.15808
0.17975	0.15454
0.17975	0.15631
0.17975	0.15631
0.17975	0.15631
0.17975	0.15808
0.17974	0.15631
0.17974	0.15631
0.17974	0.15631
0.17974	0.15808
0.17974	0.15631
0.17974	0.15454
0.17974	0.15808
0.17973	0.15808
0.17973	0.15808
0.17973	0.15631
0.17973	0.15631
0.17973	0.15631
0.17973	0.15631
0.17972	0.15808
0.17972	0.15631
0.17972	0.15808
0.17972	0.15985
0.17972	0.15808
0.17972	0.15454
0.17971	0.15631
0.17971	0.15454
0.17971	0.15454
0.17971	0.15808
0.17971	0.15808
0.17971	0.15631
0.17971	0.15631
0.1797	0.15631
0.1797	0.15454
0.1797	0.15631
0.1797	0.15631
0.1797	0.15808
0.1797	0.15631
0.17969	0.15808
0.17969	0.15631
0.17969	0.15631
0.17969	0.15808
0.17969	0.15808
0.17969	0.15631
0.17968	0.15808
0.17968	0.15631
0.17968	0.15454
0.17968	0.15631
0.17968	0.15631
0.17968	0.15631
0.17968	0.15631
0.17967	0.15631
0.17967	0.15631
0.17967	0.15631
0.17967	0.15631
0.17967	0.15631
0.17967	0.15631
0.17966	0.15454
0.17966	0.15631
0.17966	0.15454
0.17966	0.15454
0.17966	0.15454
0.17966	0.15631
0.17965	0.15631
0.17965	0.15454
0.17965	0.15631
0.17965	0.15454
0.17965	0.15631
0.17965	0.15631
0.17965	0.15631
0.17964	0.15808
0.17964	0.15631
0.17964	0.15631
0.17964	0.15454
0.17964	0.15454
0.17964	0.15808
0.17963	0.15454
0.17963	0.15631
0.17963	0.15631
0.17963	0.15631
0.17963	0.15808
0.17963	0.15454
0.17963	0.15631
0.17962	0.15808
0.17962	0.15454
0.17962	0.15631
0.17962	0.15808
0.17962	0.15631
0.17962	0.15808
0.17961	0.15808
0.17961	0.15808
0.17961	0.15631
0.17961	0.15808
0.17961	0.15631
0.17961	0.15631
0.1796	0.15631
0.1796	0.15631
0.1796	0.15808
0.1796	0.15454
0.1796	0.15631
0.1796	0.15631
0.1796	0.15631
0.17959	0.15808
0.17959	0.15808
0.17959	0.15631
0.17959	0.15631
0.17959	0.15631
0.17959	0.15808
0.17958	0.15631
0.17958	0.15454
0.17958	0.15631
0.17958	0.15454
0.17958	0.15808
0.17958	0.15454
0.17957	0.15631
0.17957	0.15631
0.17957	0.15454
0.17957	0.15631
0.17957	0.15808
0.17957	0.15631
0.17957	0.15631
0.17956	0.15631
0.17956	0.15454
0.17956	0.15631
0.17956	0.15631
0.17956	0.15631
0.17956	0.15631
0.17955	0.15631
0.17955	0.15631
0.17955	0.15454
0.17955	0.15631
0.17955	0.15631
0.17955	0.15631
0.17954	0.15631
0.17954	0.15808
0.17954	0.15631
0.17954	0.15631
0.17954	0.15454
0.17954	0.15631
0.17954	0.15631
0.17953	0.15631
0.17953	0.15631
0.17953	0.15808
0.17953	0.15454
0.17953	0.15454
0.17953	0.15631
0.17952	0.15808
0.17952	0.15985
0.17952	0.15808
0.17952	0.15808
0.17952	0.15631
0.17952	0.15631
0.17952	0.15808
0.17951	0.15454
0.17951	0.15631
0.17951	0.15631
0.17951	0.15808
0.17951	0.15631
0.17951	0.15808
0.1795	0.15808
0.1795	0.15631
0.1795	0.15631
0.1795	0.15808
0.1795	0.15454
0.1795	0.15808
0.17949	0.15808
0.17949	0.15454
0.17949	0.15631
0.17949	0.15631
0.17949	0.15808
0.17949	0.15808
0.17949	0.15631
0.17948	0.15454
0.17948	0.15631
0.17948	0.15808
0.17948	0.15631
0.17948	0.15454
0.17948	0.15454
0.17947	0.15631
0.17947	0.15631
0.17947	0.15454
0.17947	0.15808
0.17947	0.15631
0.17947	0.15631
0.17946	0.15808
0.17946	0.15631
0.17946	0.15631
[truncated: 115,711 more rows]
