# Supplementary material for: Correlating fluorescence microscopy, optical and magnetic tweezers to study single chiral biopolymers such as DNA
Source: Nat Commun. 2024 Mar 29;15:2748. doi: 10.1038/s41467-024-47126-6 (PMC10980717; doi:10.1038/s41467-024-47126-6)
Supplement: Supplementary file 21 — Source Data [file 41467_2024_47126_MOESM21_ESM.zip › source data_final/figure 3/figure 3c/low force/red line sigma and extension.dat]

sigma	fractional extension
-0.19558	-0.015549
-0.19558	-0.015549
-0.19558	-0.015549
-0.19558	-0.015549
-0.19557	-0.017317
-0.19557	-0.015549
-0.19557	-0.015549
-0.19557	-0.013781
-0.19557	-0.015549
-0.19557	-0.013781
-0.19556	-0.013781
-0.19556	-0.015549
-0.19556	-0.015549
-0.19556	-0.013781
-0.19556	-0.015549
-0.19556	-0.015549
-0.19555	-0.012007
-0.19555	-0.013781
-0.19555	-0.015549
-0.19555	-0.015549
-0.19555	-0.015549
-0.19555	-0.015549
-0.19555	-0.015549
-0.19554	-0.017317
-0.19554	-0.017317
-0.19554	-0.015549
-0.19554	-0.013781
-0.19554	-0.015549
-0.19554	-0.015549
-0.19553	-0.017317
-0.19553	-0.013781
-0.19553	-0.013781
-0.19553	-0.015549
-0.19553	-0.013781
-0.19553	-0.013781
-0.19552	-0.013781
-0.19552	-0.015549
-0.19552	-0.015549
-0.19552	-0.015549
-0.19552	-0.015549
-0.19552	-0.015549
-0.19552	-0.013781
-0.19551	-0.012007
-0.19551	-0.013781
-0.19551	-0.013781
-0.19551	-0.013781
-0.19551	-0.015549
-0.19551	-0.013781
-0.1955	-0.013781
-0.1955	-0.013781
-0.1955	-0.015549
-0.1955	-0.013781
-0.1955	-0.012007
-0.1955	-0.013781
-0.19549	-0.013781
-0.19549	-0.015549
-0.19549	-0.013781
-0.19549	-0.015549
-0.19549	-0.017317
-0.19549	-0.012007
-0.19549	-0.013781
-0.19548	-0.013781
-0.19548	-0.013781
-0.19548	-0.013781
-0.19548	-0.015549
-0.19548	-0.013781
-0.19548	-0.013781
-0.19547	-0.015549
-0.19547	-0.015549
-0.19547	-0.015549
-0.19547	-0.013781
-0.19547	-0.013781
-0.19547	-0.012007
-0.19547	-0.013781
-0.19546	-0.013781
-0.19546	-0.012007
-0.19546	-0.013781
-0.19546	-0.012007
-0.19546	-0.013781
-0.19546	-0.012007
-0.19545	-0.015549
-0.19545	-0.017317
-0.19545	-0.015549
-0.19545	-0.013781
-0.19545	-0.012007
-0.19545	-0.013781
-0.19544	-0.012007
-0.19544	-0.013781
-0.19544	-0.013781
-0.19544	-0.015549
-0.19544	-0.015549
-0.19544	-0.015549
-0.19544	-0.015549
-0.19543	-0.015549
-0.19543	-0.012007
-0.19543	-0.013781
-0.19543	-0.013781
-0.19543	-0.015549
-0.19543	-0.013781
-0.19542	-0.013781
-0.19542	-0.012007
-0.19542	-0.013781
-0.19542	-0.015549
-0.19542	-0.013781
-0.19542	-0.012007
-0.19541	-0.015549
-0.19541	-0.015549
-0.19541	-0.012007
-0.19541	-0.013781
-0.19541	-0.013781
-0.19541	-0.015549
-0.19541	-0.015549
-0.1954	-0.015549
-0.1954	-0.015549
-0.1954	-0.013781
-0.1954	-0.013781
-0.1954	-0.013781
-0.1954	-0.013781
-0.19539	-0.013781
-0.19539	-0.013781
-0.19539	-0.015549
-0.19539	-0.013781
-0.19539	-0.013781
-0.19539	-0.013781
-0.19538	-0.015549
-0.19538	-0.015549
-0.19538	-0.013781
-0.19538	-0.012007
-0.19538	-0.013781
-0.19538	-0.015549
-0.19538	-0.013781
-0.19537	-0.013781
-0.19537	-0.013781
-0.19537	-0.015549
-0.19537	-0.013781
-0.19537	-0.013781
-0.19537	-0.013781
-0.19536	-0.015549
-0.19536	-0.015549
-0.19536	-0.015549
-0.19536	-0.015549
-0.19536	-0.015549
-0.19536	-0.015549
-0.19536	-0.015549
-0.19535	-0.013781
-0.19535	-0.015549
-0.19535	-0.012007
-0.19535	-0.015549
-0.19535	-0.013781
-0.19535	-0.013781
-0.19534	-0.013781
-0.19534	-0.013781
-0.19534	-0.015549
-0.19534	-0.015549
-0.19534	-0.013781
-0.19534	-0.015549
-0.19533	-0.012007
-0.19533	-0.015549
-0.19533	-0.015549
-0.19533	-0.013781
-0.19533	-0.013781
-0.19533	-0.015549
-0.19533	-0.015549
-0.19532	-0.015549
-0.19532	-0.015549
-0.19532	-0.015549
-0.19532	-0.013781
-0.19532	-0.013781
-0.19532	-0.015549
-0.19531	-0.013781
-0.19531	-0.013781
-0.19531	-0.015549
-0.19531	-0.015549
-0.19531	-0.015549
-0.19531	-0.015549
-0.1953	-0.013781
-0.1953	-0.013781
-0.1953	-0.012007
-0.1953	-0.013781
-0.1953	-0.013781
-0.1953	-0.015549
-0.1953	-0.013781
-0.19529	-0.013781
-0.19529	-0.015549
-0.19529	-0.013781
-0.19529	-0.013781
-0.19529	-0.012007
-0.19529	-0.015549
-0.19528	-0.015549
-0.19528	-0.012007
-0.19528	-0.015549
-0.19528	-0.013781
-0.19528	-0.013781
-0.19528	-0.015549
-0.19527	-0.015549
-0.19527	-0.013781
-0.19527	-0.017317
-0.19527	-0.015549
-0.19527	-0.013781
-0.19527	-0.015549
-0.19527	-0.013781
-0.19526	-0.013781
-0.19526	-0.015549
-0.19526	-0.015549
-0.19526	-0.012007
-0.19526	-0.015549
-0.19526	-0.013781
-0.19525	-0.012007
-0.19525	-0.013781
-0.19525	-0.012007
-0.19525	-0.015549
-0.19525	-0.015549
-0.19525	-0.015549
-0.19525	-0.012007
-0.19524	-0.015549
-0.19524	-0.013781
-0.19524	-0.015549
-0.19524	-0.013781
-0.19524	-0.013781
-0.19524	-0.017317
-0.19523	-0.015549
-0.19523	-0.013781
-0.19523	-0.013781
-0.19523	-0.017317
-0.19523	-0.015549
-0.19523	-0.013781
-0.19522	-0.015549
-0.19522	-0.015549
-0.19522	-0.015549
-0.19522	-0.013781
-0.19522	-0.013781
-0.19522	-0.015549
-0.19522	-0.013781
-0.19521	-0.013781
-0.19521	-0.015549
-0.19521	-0.013781
-0.19521	-0.013781
-0.19521	-0.015549
-0.19521	-0.015549
-0.1952	-0.015549
-0.1952	-0.015549
-0.1952	-0.015549
-0.1952	-0.015549
-0.1952	-0.013781
-0.1952	-0.015549
-0.19519	-0.017317
-0.19519	-0.013781
-0.19519	-0.017317
-0.19519	-0.013781
-0.19519	-0.015549
-0.19519	-0.017317
-0.19519	-0.013781
-0.19518	-0.015549
-0.19518	-0.015549
-0.19518	-0.015549
-0.19518	-0.015549
-0.19518	-0.013781
-0.19518	-0.015549
-0.19517	-0.013781
-0.19517	-0.015549
-0.19517	-0.015549
-0.19517	-0.013781
-0.19517	-0.015549
-0.19517	-0.015549
-0.19516	-0.015549
-0.19516	-0.013781
-0.19516	-0.013781
-0.19516	-0.015549
-0.19516	-0.013781
-0.19516	-0.013781
-0.19516	-0.013781
-0.19515	-0.013781
-0.19515	-0.015549
-0.19515	-0.013781
-0.19515	-0.012007
-0.19515	-0.013781
-0.19515	-0.015549
-0.19514	-0.013781
-0.19514	-0.013781
-0.19514	-0.015549
-0.19514	-0.013781
-0.19514	-0.013781
-0.19514	-0.012007
-0.19514	-0.012007
-0.19513	-0.013781
-0.19513	-0.015549
-0.19513	-0.015549
-0.19513	-0.013781
-0.19513	-0.013781
-0.19513	-0.013781
-0.19512	-0.013781
-0.19512	-0.015549
-0.19512	-0.013781
-0.19512	-0.015549
-0.19512	-0.015549
-0.19512	-0.015549
-0.19511	-0.013781
-0.19511	-0.015549
-0.19511	-0.012007
-0.19511	-0.012007
-0.19511	-0.013781
-0.19511	-0.013781
-0.19511	-0.013781
-0.1951	-0.013781
-0.1951	-0.013781
-0.1951	-0.015549
-0.1951	-0.013781
-0.1951	-0.013781
-0.1951	-0.013781
-0.19509	-0.015549
-0.19509	-0.012007
-0.19509	-0.012007
-0.19509	-0.013781
-0.19509	-0.013781
-0.19509	-0.013781
-0.19508	-0.013781
-0.19508	-0.012007
-0.19508	-0.015549
-0.19508	-0.015549
-0.19508	-0.015549
-0.19508	-0.015549
-0.19508	-0.015549
-0.19507	-0.013781
-0.19507	-0.013781
-0.19507	-0.015549
-0.19507	-0.013781
-0.19507	-0.012007
-0.19507	-0.013781
-0.19506	-0.013781
-0.19506	-0.015549
-0.19506	-0.013781
-0.19506	-0.015549
-0.19506	-0.013781
-0.19506	-0.013781
-0.19505	-0.015549
-0.19505	-0.013781
-0.19505	-0.015549
-0.19505	-0.015549
-0.19505	-0.015549
-0.19505	-0.013781
-0.19505	-0.013781
-0.19504	-0.013781
-0.19504	-0.013781
-0.19504	-0.015549
-0.19504	-0.013781
-0.19504	-0.013781
-0.19504	-0.015549
-0.19503	-0.013781
-0.19503	-0.013781
-0.19503	-0.015549
-0.19503	-0.013781
-0.19503	-0.015549
-0.19503	-0.015549
-0.19503	-0.013781
-0.19502	-0.013781
-0.19502	-0.012007
-0.19502	-0.013781
-0.19502	-0.015549
-0.19502	-0.012007
-0.19502	-0.013781
-0.19501	-0.015549
-0.19501	-0.013781
-0.19501	-0.015549
-0.19501	-0.012007
-0.19501	-0.015549
-0.19501	-0.013781
-0.195	-0.015549
-0.195	-0.013781
-0.195	-0.013781
-0.195	-0.013781
-0.195	-0.015549
-0.195	-0.012007
-0.195	-0.013781
-0.19499	-0.013781
-0.19499	-0.013781
-0.19499	-0.012007
-0.19499	-0.013781
-0.19499	-0.015549
-0.19499	-0.013781
-0.19498	-0.013781
-0.19498	-0.013781
-0.19498	-0.012007
-0.19498	-0.013781
-0.19498	-0.013781
-0.19498	-0.013781
-0.19497	-0.013781
-0.19497	-0.013781
-0.19497	-0.015549
-0.19497	-0.013781
-0.19497	-0.012007
-0.19497	-0.015549
-0.19497	-0.013781
-0.19496	-0.015549
-0.19496	-0.012007
-0.19496	-0.012007
-0.19496	-0.013781
-0.19496	-0.015549
-0.19496	-0.013781
-0.19495	-0.013781
-0.19495	-0.015549
-0.19495	-0.015549
-0.19495	-0.015549
-0.19495	-0.012007
-0.19495	-0.012007
-0.19494	-0.013781
-0.19494	-0.013781
-0.19494	-0.013781
-0.19494	-0.012007
-0.19494	-0.013781
-0.19494	-0.013781
-0.19494	-0.015549
-0.19493	-0.013781
-0.19493	-0.013781
-0.19493	-0.013781
-0.19493	-0.015549
-0.19493	-0.015549
-0.19493	-0.015549
-0.19492	-0.015549
-0.19492	-0.015549
-0.19492	-0.015549
-0.19492	-0.013781
-0.19492	-0.013781
-0.19492	-0.013781
-0.19492	-0.013781
-0.19491	-0.013781
-0.19491	-0.013781
-0.19491	-0.013781
-0.19491	-0.017317
-0.19491	-0.013781
-0.19491	-0.013781
-0.1949	-0.015549
-0.1949	-0.013781
-0.1949	-0.013781
-0.1949	-0.012007
-0.1949	-0.013781
-0.1949	-0.012007
-0.19489	-0.012007
-0.19489	-0.015549
-0.19489	-0.015549
-0.19489	-0.015549
-0.19489	-0.013781
-0.19489	-0.015549
-0.19489	-0.017317
-0.19488	-0.013781
-0.19488	-0.015549
-0.19488	-0.013781
-0.19488	-0.013781
-0.19488	-0.013781
-0.19488	-0.013781
-0.19487	-0.013781
-0.19487	-0.013781
-0.19487	-0.013781
-0.19487	-0.013781
-0.19487	-0.015549
-0.19487	-0.015549
-0.19486	-0.013781
-0.19486	-0.013781
-0.19486	-0.012007
-0.19486	-0.012007
-0.19486	-0.017317
-0.19486	-0.013781
-0.19486	-0.013781
-0.19485	-0.013781
-0.19485	-0.015549
-0.19485	-0.012007
-0.19485	-0.013781
-0.19485	-0.013781
-0.19485	-0.013781
-0.19484	-0.012007
-0.19484	-0.013781
-0.19484	-0.015549
-0.19484	-0.015549
-0.19484	-0.013781
-0.19484	-0.015549
-0.19483	-0.013781
-0.19483	-0.015549
-0.19483	-0.013781
-0.19483	-0.012007
-0.19483	-0.013781
-0.19483	-0.015549
-0.19483	-0.013781
-0.19482	-0.013781
-0.19482	-0.015549
-0.19482	-0.013781
-0.19482	-0.013781
-0.19482	-0.015549
-0.19482	-0.015549
-0.19481	-0.015549
-0.19481	-0.013781
-0.19481	-0.015549
-0.19481	-0.013781
-0.19481	-0.013781
-0.19481	-0.013781
-0.19481	-0.015549
-0.1948	-0.015549
-0.1948	-0.013781
-0.1948	-0.015549
-0.1948	-0.013781
-0.1948	-0.013781
-0.1948	-0.017317
-0.19479	-0.015549
-0.19479	-0.012007
-0.19479	-0.013781
-0.19479	-0.015549
-0.19479	-0.013781
-0.19479	-0.013781
-0.19478	-0.013781
-0.19478	-0.013781
-0.19478	-0.015549
-0.19478	-0.013781
-0.19478	-0.013781
-0.19478	-0.013781
-0.19478	-0.017317
-0.19477	-0.013781
-0.19477	-0.013781
-0.19477	-0.015549
-0.19477	-0.015549
-0.19477	-0.015549
-0.19477	-0.013781
-0.19476	-0.015549
-0.19476	-0.017317
-0.19476	-0.015549
-0.19476	-0.013781
-0.19476	-0.013781
-0.19476	-0.013781
-0.19475	-0.013781
-0.19475	-0.013781
-0.19475	-0.015549
-0.19475	-0.012007
-0.19475	-0.015549
-0.19475	-0.013781
-0.19475	-0.013781
-0.19474	-0.012007
-0.19474	-0.015549
-0.19474	-0.015549
-0.19474	-0.012007
-0.19474	-0.015549
-0.19474	-0.013781
-0.19473	-0.013781
-0.19473	-0.012007
-0.19473	-0.015549
-0.19473	-0.012007
-0.19473	-0.013781
-0.19473	-0.013781
-0.19472	-0.013781
-0.19472	-0.012007
-0.19472	-0.013781
-0.19472	-0.013781
-0.19472	-0.013781
-0.19472	-0.013781
-0.19472	-0.013781
-0.19471	-0.013781
-0.19471	-0.012007
-0.19471	-0.013781
-0.19471	-0.015549
-0.19471	-0.013781
-0.19471	-0.012007
-0.1947	-0.013781
-0.1947	-0.017317
-0.1947	-0.013781
-0.1947	-0.013781
-0.1947	-0.012007
-0.1947	-0.013781
-0.1947	-0.012007
-0.19469	-0.013781
-0.19469	-0.012007
-0.19469	-0.013781
-0.19469	-0.013781
-0.19469	-0.013781
-0.19469	-0.013781
-0.19468	-0.015549
-0.19468	-0.013781
-0.19468	-0.013781
-0.19468	-0.013781
-0.19468	-0.013781
-0.19468	-0.012007
-0.19467	-0.013781
-0.19467	-0.013781
-0.19467	-0.015549
-0.19467	-0.013781
-0.19467	-0.015549
-0.19467	-0.015549
-0.19467	-0.015549
-0.19466	-0.013781
-0.19466	-0.013781
-0.19466	-0.013781
-0.19466	-0.013781
-0.19466	-0.012007
-0.19466	-0.012007
-0.19465	-0.013781
-0.19465	-0.013781
-0.19465	-0.013781
-0.19465	-0.013781
-0.19465	-0.013781
-0.19465	-0.013781
-0.19464	-0.012007
-0.19464	-0.012007
-0.19464	-0.013781
-0.19464	-0.012007
-0.19464	-0.012007
-0.19464	-0.015549
-0.19464	-0.015549
-0.19463	-0.013781
-0.19463	-0.013781
-0.19463	-0.015549
-0.19463	-0.013781
-0.19463	-0.013781
-0.19463	-0.013781
-0.19462	-0.013781
-0.19462	-0.013781
-0.19462	-0.013781
-0.19462	-0.013781
-0.19462	-0.013781
-0.19462	-0.015549
-0.19461	-0.015549
-0.19461	-0.013781
-0.19461	-0.013781
-0.19461	-0.012007
-0.19461	-0.012007
-0.19461	-0.013781
-0.19461	-0.013781
-0.1946	-0.015549
-0.1946	-0.013781
-0.1946	-0.015549
-0.1946	-0.013781
-0.1946	-0.013781
-0.1946	-0.013781
-0.19459	-0.015549
-0.19459	-0.013781
-0.19459	-0.015549
-0.19459	-0.013781
-0.19459	-0.015549
-0.19459	-0.013781
-0.19459	-0.015549
-0.19458	-0.013781
-0.19458	-0.013781
-0.19458	-0.013781
-0.19458	-0.015549
-0.19458	-0.012007
-0.19458	-0.012007
-0.19457	-0.013781
-0.19457	-0.013781
-0.19457	-0.013781
-0.19457	-0.015549
-0.19457	-0.015549
-0.19457	-0.012007
-0.19456	-0.012007
-0.19456	-0.015549
-0.19456	-0.015549
-0.19456	-0.013781
-0.19456	-0.013781
-0.19456	-0.013781
-0.19456	-0.015549
-0.19455	-0.013781
-0.19455	-0.012007
-0.19455	-0.013781
-0.19455	-0.013781
-0.19455	-0.013781
-0.19455	-0.013781
-0.19454	-0.015549
-0.19454	-0.013781
-0.19454	-0.015549
-0.19454	-0.013781
-0.19454	-0.013781
-0.19454	-0.015549
-0.19453	-0.013781
-0.19453	-0.013781
-0.19453	-0.013781
-0.19453	-0.013781
-0.19453	-0.013781
-0.19453	-0.013781
-0.19453	-0.015549
-0.19452	-0.013781
-0.19452	-0.015549
-0.19452	-0.013781
-0.19452	-0.013781
-0.19452	-0.013781
-0.19452	-0.015549
-0.19451	-0.013781
-0.19451	-0.017317
-0.19451	-0.015549
-0.19451	-0.012007
-0.19451	-0.013781
-0.19451	-0.015549
-0.1945	-0.012007
-0.1945	-0.013781
-0.1945	-0.013781
-0.1945	-0.015549
-0.1945	-0.012007
-0.1945	-0.013781
-0.1945	-0.013781
-0.19449	-0.015549
-0.19449	-0.013781
-0.19449	-0.013781
-0.19449	-0.013781
-0.19449	-0.013781
-0.19449	-0.013781
-0.19448	-0.015549
-0.19448	-0.013781
-0.19448	-0.013781
-0.19448	-0.013781
-0.19448	-0.013781
-0.19448	-0.015549
-0.19448	-0.013781
-0.19447	-0.013781
-0.19447	-0.015549
-0.19447	-0.013781
-0.19447	-0.015549
-0.19447	-0.013781
-0.19447	-0.013781
-0.19446	-0.013781
-0.19446	-0.013781
-0.19446	-0.013781
-0.19446	-0.013781
-0.19446	-0.013781
-0.19446	-0.013781
-0.19445	-0.013781
-0.19445	-0.013781
-0.19445	-0.015549
-0.19445	-0.013781
-0.19445	-0.013781
-0.19445	-0.012007
-0.19445	-0.013781
-0.19444	-0.015549
-0.19444	-0.013781
-0.19444	-0.013781
-0.19444	-0.012007
-0.19444	-0.015549
-0.19444	-0.015549
-0.19443	-0.015549
-0.19443	-0.013781
-0.19443	-0.015549
-0.19443	-0.013781
-0.19443	-0.012007
-0.19443	-0.013781
-0.19442	-0.013781
-0.19442	-0.012007
-0.19442	-0.015549
-0.19442	-0.015549
-0.19442	-0.015549
-0.19442	-0.013781
-0.19442	-0.013781
-0.19441	-0.015549
-0.19441	-0.012007
-0.19441	-0.013781
-0.19441	-0.013781
-0.19441	-0.013781
-0.19441	-0.013781
-0.1944	-0.013781
-0.1944	-0.013781
-0.1944	-0.013781
-0.1944	-0.013781
-0.1944	-0.012007
-0.1944	-0.012007
-0.19439	-0.015549
-0.19439	-0.012007
-0.19439	-0.013781
-0.19439	-0.013781
-0.19439	-0.017317
-0.19439	-0.013781
-0.19439	-0.015549
-0.19438	-0.012007
-0.19438	-0.013781
-0.19438	-0.015549
-0.19438	-0.013781
-0.19438	-0.013781
-0.19438	-0.013781
-0.19437	-0.015549
-0.19437	-0.013781
-0.19437	-0.013781
-0.19437	-0.013781
-0.19437	-0.013781
-0.19437	-0.013781
-0.19437	-0.015549
-0.19436	-0.013781
-0.19436	-0.013781
-0.19436	-0.012007
-0.19436	-0.015549
-0.19436	-0.013781
-0.19436	-0.013781
-0.19435	-0.013781
-0.19435	-0.013781
-0.19435	-0.012007
-0.19435	-0.013781
-0.19435	-0.015549
-0.19435	-0.013781
-0.19434	-0.013781
-0.19434	-0.013781
-0.19434	-0.012007
-0.19434	-0.013781
-0.19434	-0.013781
-0.19434	-0.013781
-0.19434	-0.013781
-0.19433	-0.015549
-0.19433	-0.013781
-0.19433	-0.013781
-0.19433	-0.012007
-0.19433	-0.013781
-0.19433	-0.013781
-0.19432	-0.013781
-0.19432	-0.013781
-0.19432	-0.015549
-0.19432	-0.013781
-0.19432	-0.012007
-0.19432	-0.013781
-0.19431	-0.013781
-0.19431	-0.013781
-0.19431	-0.015549
-0.19431	-0.012007
-0.19431	-0.015549
-0.19431	-0.013781
-0.19431	-0.012007
-0.1943	-0.012007
-0.1943	-0.013781
-0.1943	-0.013781
-0.1943	-0.013781
-0.1943	-0.010239
-0.1943	-0.012007
-0.19429	-0.013781
-0.19429	-0.013781
-0.19429	-0.015549
-0.19429	-0.015549
-0.19429	-0.012007
-0.19429	-0.013781
-0.19428	-0.015549
-0.19428	-0.012007
-0.19428	-0.015549
-0.19428	-0.013781
-0.19428	-0.013781
-0.19428	-0.013781
-0.19428	-0.015549
-0.19427	-0.013781
-0.19427	-0.012007
-0.19427	-0.013781
-0.19427	-0.012007
-0.19427	-0.013781
-0.19427	-0.013781
-0.19426	-0.013781
-0.19426	-0.015549
-0.19426	-0.013781
-0.19426	-0.013781
-0.19426	-0.013781
-0.19426	-0.013781
-0.19426	-0.015549
-0.19425	-0.012007
-0.19425	-0.012007
-0.19425	-0.015549
-0.19425	-0.012007
-0.19425	-0.013781
-0.19425	-0.012007
-0.19424	-0.012007
-0.19424	-0.013781
-0.19424	-0.013781
-0.19424	-0.013781
-0.19424	-0.013781
-0.19424	-0.013781
-0.19423	-0.012007
-0.19423	-0.015549
-0.19423	-0.013781
-0.19423	-0.013781
-0.19423	-0.015549
-0.19423	-0.013781
-0.19423	-0.012007
-0.19422	-0.010239
-0.19422	-0.012007
-0.19422	-0.015549
-0.19422	-0.013781
-0.19422	-0.013781
-0.19422	-0.013781
-0.19421	-0.012007
-0.19421	-0.013781
-0.19421	-0.013781
-0.19421	-0.013781
-0.19421	-0.013781
-0.19421	-0.015549
-0.1942	-0.015549
-0.1942	-0.013781
-0.1942	-0.013781
-0.1942	-0.013781
-0.1942	-0.015549
-0.1942	-0.013781
-0.1942	-0.013781
-0.19419	-0.013781
-0.19419	-0.013781
-0.19419	-0.013781
-0.19419	-0.012007
-0.19419	-0.013781
-0.19419	-0.013781
-0.19418	-0.013781
-0.19418	-0.013781
-0.19418	-0.013781
-0.19418	-0.013781
-0.19418	-0.013781
-0.19418	-0.013781
-0.19417	-0.012007
-0.19417	-0.012007
-0.19417	-0.015549
-0.19417	-0.013781
-0.19417	-0.015549
-0.19417	-0.015549
-0.19417	-0.013781
-0.19416	-0.013781
-0.19416	-0.012007
-0.19416	-0.013781
-0.19416	-0.012007
-0.19416	-0.015549
-0.19416	-0.013781
-0.19415	-0.013781
-0.19415	-0.013781
-0.19415	-0.013781
-0.19415	-0.013781
-0.19415	-0.015549
-0.19415	-0.012007
-0.19415	-0.013781
-0.19414	-0.013781
-0.19414	-0.013781
-0.19414	-0.015549
-0.19414	-0.013781
-0.19414	-0.012007
-0.19414	-0.013781
-0.19413	-0.015549
-0.19413	-0.015549
-0.19413	-0.015549
-0.19413	-0.012007
-0.19413	-0.013781
-0.19413	-0.015549
-0.19412	-0.015549
-0.19412	-0.012007
-0.19412	-0.013781
-0.19412	-0.013781
-0.19412	-0.015549
-0.19412	-0.013781
-0.19412	-0.013781
-0.19411	-0.013781
-0.19411	-0.012007
-0.19411	-0.013781
-0.19411	-0.012007
-0.19411	-0.013781
-0.19411	-0.013781
-0.1941	-0.013781
-0.1941	-0.013781
-0.1941	-0.013781
-0.1941	-0.013781
-0.1941	-0.013781
-0.1941	-0.013781
-0.19409	-0.013781
-0.19409	-0.013781
-0.19409	-0.013781
-0.19409	-0.013781
-0.19409	-0.013781
-0.19409	-0.012007
-0.19409	-0.015549
-0.19408	-0.015549
-0.19408	-0.013781
-0.19408	-0.013781
-0.19408	-0.012007
-0.19408	-0.013781
-0.19408	-0.015549
-0.19407	-0.015549
-0.19407	-0.013781
-0.19407	-0.012007
-0.19407	-0.015549
-0.19407	-0.012007
-0.19407	-0.013781
-0.19406	-0.013781
-0.19406	-0.013781
-0.19406	-0.012007
-0.19406	-0.013781
-0.19406	-0.013781
-0.19406	-0.013781
-0.19406	-0.013781
-0.19405	-0.012007
-0.19405	-0.013781
-0.19405	-0.015549
-0.19405	-0.013781
-0.19405	-0.013781
-0.19405	-0.012007
-0.19404	-0.013781
-0.19404	-0.013781
-0.19404	-0.013781
-0.19404	-0.013781
-0.19404	-0.013781
-0.19404	-0.013781
-0.19404	-0.013781
-0.19403	-0.012007
-0.19403	-0.012007
-0.19403	-0.012007
-0.19403	-0.013781
-0.19403	-0.013781
-0.19403	-0.013781
-0.19402	-0.012007
-0.19402	-0.013781
-0.19402	-0.015549
-0.19402	-0.013781
-0.19402	-0.012007
-0.19402	-0.012007
-0.19401	-0.013781
-0.19401	-0.013781
-0.19401	-0.013781
-0.19401	-0.013781
-0.19401	-0.013781
-0.19401	-0.013781
-0.19401	-0.012007
-0.194	-0.013781
-0.194	-0.013781
-0.194	-0.012007
-0.194	-0.012007
-0.194	-0.013781
-0.194	-0.013781
-0.19399	-0.013781
-0.19399	-0.015549
-0.19399	-0.013781
-0.19399	-0.015549
-0.19399	-0.015549
-0.19399	-0.012007
-0.19398	-0.013781
-0.19398	-0.012007
-0.19398	-0.013781
-0.19398	-0.013781
-0.19398	-0.013781
-0.19398	-0.013781
-0.19398	-0.015549
-0.19397	-0.013781
-0.19397	-0.013781
-0.19397	-0.013781
-0.19397	-0.012007
-0.19397	-0.012007
-0.19397	-0.013781
-0.19396	-0.012007
-0.19396	-0.013781
-0.19396	-0.012007
-0.19396	-0.013781
-0.19396	-0.015549
-0.19396	-0.013781
-0.19395	-0.012007
-0.19395	-0.015549
-0.19395	-0.012007
-0.19395	-0.013781
-0.19395	-0.015549
-0.19395	-0.013781
-0.19395	-0.015549
-0.19394	-0.015549
-0.19394	-0.013781
-0.19394	-0.013781
-0.19394	-0.015549
-0.19394	-0.013781
-0.19394	-0.013781
-0.19393	-0.013781
-0.19393	-0.013781
-0.19393	-0.012007
-0.19393	-0.013781
-0.19393	-0.013781
-0.19393	-0.013781
-0.19393	-0.013781
-0.19392	-0.013781
-0.19392	-0.015549
-0.19392	-0.015549
-0.19392	-0.012007
-0.19392	-0.015549
-0.19392	-0.013781
-0.19391	-0.013781
-0.19391	-0.015549
-0.19391	-0.013781
-0.19391	-0.013781
-0.19391	-0.015549
-0.19391	-0.013781
-0.1939	-0.013781
-0.1939	-0.012007
-0.1939	-0.012007
-0.1939	-0.013781
-0.1939	-0.012007
-0.1939	-0.013781
-0.1939	-0.015549
-0.19389	-0.013781
-0.19389	-0.015549
-0.19389	-0.012007
-0.19389	-0.012007
-0.19389	-0.012007
-0.19389	-0.012007
-0.19388	-0.013781
-0.19388	-0.015549
-0.19388	-0.013781
-0.19388	-0.013781
-0.19388	-0.010239
-0.19388	-0.013781
-0.19387	-0.012007
-0.19387	-0.013781
-0.19387	-0.012007
-0.19387	-0.012007
-0.19387	-0.012007
-0.19387	-0.012007
-0.19387	-0.012007
-0.19386	-0.012007
-0.19386	-0.013781
-0.19386	-0.012007
-0.19386	-0.012007
-0.19386	-0.013781
-0.19386	-0.013781
-0.19385	-0.013781
-0.19385	-0.013781
-0.19385	-0.013781
-0.19385	-0.010239
-0.19385	-0.013781
-0.19385	-0.013781
-0.19384	-0.012007
-0.19384	-0.012007
-0.19384	-0.012007
-0.19384	-0.013781
-0.19384	-0.012007
-0.19384	-0.010239
-0.19384	-0.012007
-0.19383	-0.013781
-0.19383	-0.012007
-0.19383	-0.015549
-0.19383	-0.015549
-0.19383	-0.013781
-0.19383	-0.012007
-0.19382	-0.013781
-0.19382	-0.012007
-0.19382	-0.012007
-0.19382	-0.013781
-0.19382	-0.013781
-0.19382	-0.012007
-0.19382	-0.013781
-0.19381	-0.013781
-0.19381	-0.010239
-0.19381	-0.012007
-0.19381	-0.012007
-0.19381	-0.012007
-0.19381	-0.013781
-0.1938	-0.012007
-0.1938	-0.012007
-0.1938	-0.012007
-0.1938	-0.013781
-0.1938	-0.012007
-0.1938	-0.012007
-0.19379	-0.012007
-0.19379	-0.012007
-0.19379	-0.012007
-0.19379	-0.013781
-0.19379	-0.013781
-0.19379	-0.012007
-0.19379	-0.010239
-0.19378	-0.013781
-0.19378	-0.012007
-0.19378	-0.013781
-0.19378	-0.010239
-0.19378	-0.013781
-0.19378	-0.013781
-0.19377	-0.012007
-0.19377	-0.013781
-0.19377	-0.012007
-0.19377	-0.012007
-0.19377	-0.012007
-0.19377	-0.012007
-0.19376	-0.013781
-0.19376	-0.015549
-0.19376	-0.012007
-0.19376	-0.013781
-0.19376	-0.013781
-0.19376	-0.013781
-0.19376	-0.015549
-0.19375	-0.012007
-0.19375	-0.012007
-0.19375	-0.013781
-0.19375	-0.013781
-0.19375	-0.013781
-0.19375	-0.012007
-0.19374	-0.013781
-0.19374	-0.012007
-0.19374	-0.013781
-0.19374	-0.013781
-0.19374	-0.013781
-0.19374	-0.013781
-0.19373	-0.012007
-0.19373	-0.015549
-0.19373	-0.012007
-0.19373	-0.012007
-0.19373	-0.013781
-0.19373	-0.013781
-0.19373	-0.012007
-0.19372	-0.012007
-0.19372	-0.013781
-0.19372	-0.013781
-0.19372	-0.012007
-0.19372	-0.013781
-0.19372	-0.013781
-0.19371	-0.012007
-0.19371	-0.013781
-0.19371	-0.012007
-0.19371	-0.012007
-0.19371	-0.013781
-0.19371	-0.013781
-0.19371	-0.015549
-0.1937	-0.013781
-0.1937	-0.013781
-0.1937	-0.012007
-0.1937	-0.013781
-0.1937	-0.013781
-0.1937	-0.013781
-0.19369	-0.013781
-0.19369	-0.013781
-0.19369	-0.013781
-0.19369	-0.013781
-0.19369	-0.012007
-0.19369	-0.013781
-0.19368	-0.012007
-0.19368	-0.012007
-0.19368	-0.015549
-0.19368	-0.012007
-0.19368	-0.012007
-0.19368	-0.015549
-0.19368	-0.010239
-0.19367	-0.010239
-0.19367	-0.012007
-0.19367	-0.013781
-0.19367	-0.013781
-0.19367	-0.012007
-0.19367	-0.012007
-0.19366	-0.013781
-0.19366	-0.013781
-0.19366	-0.012007
-0.19366	-0.013781
-0.19366	-0.013781
-0.19366	-0.015549
-0.19365	-0.013781
-0.19365	-0.010239
-0.19365	-0.013781
-0.19365	-0.015549
-0.19365	-0.013781
-0.19365	-0.013781
-0.19365	-0.013781
-0.19364	-0.013781
-0.19364	-0.013781
-0.19364	-0.012007
-0.19364	-0.013781
-0.19364	-0.013781
-0.19364	-0.015549
-0.19363	-0.012007
-0.19363	-0.013781
-0.19363	-0.015549
-0.19363	-0.012007
-0.19363	-0.012007
-0.19363	-0.013781
-0.19362	-0.012007
-0.19362	-0.013781
-0.19362	-0.015549
-0.19362	-0.010239
-0.19362	-0.015549
-0.19362	-0.013781
-0.19362	-0.013781
-0.19361	-0.013781
-0.19361	-0.013781
-0.19361	-0.013781
-0.19361	-0.012007
-0.19361	-0.012007
-0.19361	-0.012007
-0.1936	-0.013781
-0.1936	-0.015549
-0.1936	-0.013781
-0.1936	-0.012007
-0.1936	-0.013781
-0.1936	-0.013781
-0.1936	-0.012007
-0.19359	-0.013781
-0.19359	-0.013781
-0.19359	-0.012007
-0.19359	-0.012007
-0.19359	-0.013781
-0.19359	-0.012007
-0.19358	-0.012007
-0.19358	-0.013781
-0.19358	-0.012007
-0.19358	-0.012007
-0.19358	-0.012007
-0.19358	-0.013781
-0.19357	-0.012007
-0.19357	-0.013781
-0.19357	-0.013781
-0.19357	-0.012007
-0.19357	-0.013781
-0.19357	-0.015549
-0.19357	-0.012007
-0.19356	-0.013781
-0.19356	-0.012007
-0.19356	-0.013781
-0.19356	-0.013781
-0.19356	-0.010239
-0.19356	-0.013781
-0.19355	-0.013781
-0.19355	-0.012007
-0.19355	-0.013781
-0.19355	-0.013781
-0.19355	-0.013781
-0.19355	-0.015549
-0.19354	-0.012007
-0.19354	-0.013781
-0.19354	-0.012007
-0.19354	-0.013781
-0.19354	-0.012007
-0.19354	-0.013781
-0.19354	-0.015549
-0.19353	-0.012007
-0.19353	-0.013781
-0.19353	-0.013781
-0.19353	-0.013781
-0.19353	-0.015549
-0.19353	-0.013781
-0.19352	-0.013781
-0.19352	-0.012007
-0.19352	-0.012007
-0.19352	-0.013781
-0.19352	-0.012007
-0.19352	-0.013781
-0.19351	-0.013781
-0.19351	-0.015549
-0.19351	-0.012007
-0.19351	-0.012007
-0.19351	-0.013781
-0.19351	-0.015549
-0.19351	-0.012007
-0.1935	-0.010239
-0.1935	-0.012007
-0.1935	-0.012007
-0.1935	-0.013781
-0.1935	-0.013781
-0.1935	-0.013781
-0.19349	-0.013781
-0.19349	-0.013781
-0.19349	-0.013781
-0.19349	-0.013781
-0.19349	-0.013781
-0.19349	-0.013781
-0.19349	-0.013781
-0.19348	-0.010239
-0.19348	-0.013781
-0.19348	-0.013781
-0.19348	-0.012007
-0.19348	-0.012007
-0.19348	-0.015549
-0.19347	-0.010239
-0.19347	-0.012007
-0.19347	-0.010239
-0.19347	-0.015549
-0.19347	-0.013781
-0.19347	-0.012007
-0.19346	-0.012007
-0.19346	-0.013781
-0.19346	-0.012007
-0.19346	-0.012007
-0.19346	-0.012007
-0.19346	-0.013781
-0.19346	-0.013781
-0.19345	-0.012007
-0.19345	-0.013781
-0.19345	-0.012007
-0.19345	-0.010239
-0.19345	-0.012007
-0.19345	-0.012007
-0.19344	-0.013781
-0.19344	-0.013781
-0.19344	-0.013781
-0.19344	-0.013781
-0.19344	-0.010239
-0.19344	-0.012007
-0.19343	-0.012007
-0.19343	-0.012007
-0.19343	-0.012007
-0.19343	-0.013781
-0.19343	-0.013781
-0.19343	-0.012007
-0.19343	-0.012007
-0.19342	-0.013781
-0.19342	-0.013781
-0.19342	-0.012007
-0.19342	-0.012007
-0.19342	-0.012007
-0.19342	-0.013781
-0.19341	-0.013781
-0.19341	-0.012007
-0.19341	-0.013781
-0.19341	-0.012007
-0.19341	-0.012007
-0.19341	-0.015549
-0.1934	-0.012007
-0.1934	-0.010239
-0.1934	-0.013781
-0.1934	-0.013781
-0.1934	-0.012007
-0.1934	-0.012007
-0.1934	-0.013781
-0.19339	-0.012007
-0.19339	-0.013781
-0.19339	-0.012007
-0.19339	-0.010239
-0.19339	-0.013781
-0.19339	-0.013781
-0.19338	-0.013781
-0.19338	-0.012007
-0.19338	-0.012007
-0.19338	-0.013781
-0.19338	-0.012007
-0.19338	-0.012007
-0.19338	-0.013781
-0.19337	-0.013781
-0.19337	-0.012007
-0.19337	-0.013781
-0.19337	-0.012007
-0.19337	-0.012007
-0.19337	-0.012007
-0.19336	-0.012007
-0.19336	-0.013781
-0.19336	-0.012007
-0.19336	-0.012007
-0.19336	-0.013781
-0.19336	-0.010239
-0.19335	-0.012007
-0.19335	-0.010239
-0.19335	-0.013781
-0.19335	-0.012007
-0.19335	-0.013781
-0.19335	-0.012007
-0.19335	-0.013781
-0.19334	-0.013781
-0.19334	-0.012007
-0.19334	-0.015549
-0.19334	-0.012007
-0.19334	-0.012007
-0.19334	-0.012007
-0.19333	-0.012007
-0.19333	-0.013781
-0.19333	-0.012007
-0.19333	-0.012007
-0.19333	-0.012007
-0.19333	-0.012007
-0.19332	-0.013781
-0.19332	-0.012007
-0.19332	-0.012007
-0.19332	-0.013781
-0.19332	-0.012007
-0.19332	-0.012007
-0.19332	-0.012007
-0.19331	-0.013781
-0.19331	-0.013781
-0.19331	-0.012007
-0.19331	-0.012007
-0.19331	-0.012007
-0.19331	-0.012007
-0.1933	-0.012007
-0.1933	-0.015549
-0.1933	-0.013781
-0.1933	-0.012007
-0.1933	-0.013781
-0.1933	-0.012007
-0.19329	-0.013781
-0.19329	-0.012007
-0.19329	-0.012007
-0.19329	-0.012007
-0.19329	-0.010239
-0.19329	-0.012007
-0.19329	-0.013781
-0.19328	-0.013781
-0.19328	-0.012007
-0.19328	-0.012007
-0.19328	-0.012007
-0.19328	-0.013781
-0.19328	-0.012007
-0.19327	-0.010239
-0.19327	-0.013781
-0.19327	-0.013781
-0.19327	-0.012007
-0.19327	-0.010239
-0.19327	-0.013781
-0.19327	-0.012007
-0.19326	-0.012007
-0.19326	-0.012007
-0.19326	-0.012007
-0.19326	-0.013781
-0.19326	-0.012007
-0.19326	-0.012007
-0.19325	-0.012007
-0.19325	-0.012007
-0.19325	-0.012007
-0.19325	-0.013781
-0.19325	-0.013781
-0.19325	-0.012007
-0.19324	-0.012007
-0.19324	-0.013781
-0.19324	-0.013781
-0.19324	-0.013781
-0.19324	-0.013781
-0.19324	-0.013781
-0.19324	-0.015549
-0.19323	-0.013781
-0.19323	-0.012007
-0.19323	-0.012007
-0.19323	-0.010239
-0.19323	-0.013781
-0.19323	-0.012007
-0.19322	-0.012007
-0.19322	-0.012007
-0.19322	-0.013781
-0.19322	-0.012007
-0.19322	-0.012007
-0.19322	-0.012007
-0.19321	-0.012007
-0.19321	-0.012007
-0.19321	-0.013781
-0.19321	-0.013781
-0.19321	-0.013781
-0.19321	-0.013781
-0.19321	-0.012007
-0.1932	-0.013781
-0.1932	-0.013781
-0.1932	-0.013781
-0.1932	-0.012007
-0.1932	-0.013781
-0.1932	-0.013781
-0.19319	-0.012007
-0.19319	-0.010239
-0.19319	-0.013781
-0.19319	-0.013781
-0.19319	-0.012007
-0.19319	-0.013781
-0.19318	-0.012007
-0.19318	-0.013781
-0.19318	-0.012007
-0.19318	-0.013781
-0.19318	-0.012007
-0.19318	-0.013781
-0.19318	-0.013781
-0.19317	-0.012007
-0.19317	-0.015549
-0.19317	-0.015549
-0.19317	-0.012007
-0.19317	-0.013781
-0.19317	-0.012007
-0.19316	-0.013781
-0.19316	-0.012007
-0.19316	-0.013781
-0.19316	-0.013781
-0.19316	-0.013781
-0.19316	-0.013781
-0.19316	-0.013781
-0.19315	-0.012007
-0.19315	-0.012007
-0.19315	-0.013781
-0.19315	-0.012007
-0.19315	-0.012007
-0.19315	-0.012007
-0.19314	-0.013781
-0.19314	-0.013781
-0.19314	-0.013781
-0.19314	-0.013781
-0.19314	-0.012007
-0.19314	-0.013781
-0.19313	-0.013781
-0.19313	-0.012007
-0.19313	-0.012007
-0.19313	-0.012007
-0.19313	-0.013781
-0.19313	-0.013781
-0.19313	-0.012007
-0.19312	-0.013781
-0.19312	-0.013781
-0.19312	-0.013781
-0.19312	-0.012007
-0.19312	-0.012007
-0.19312	-0.012007
-0.19311	-0.013781
-0.19311	-0.012007
-0.19311	-0.012007
-0.19311	-0.013781
-0.19311	-0.013781
-0.19311	-0.012007
-0.1931	-0.010239
-0.1931	-0.010239
-0.1931	-0.012007
-0.1931	-0.013781
-0.1931	-0.013781
-0.1931	-0.010239
-0.1931	-0.013781
-0.19309	-0.012007
-0.19309	-0.013781
-0.19309	-0.012007
-0.19309	-0.012007
-0.19309	-0.012007
-0.19309	-0.012007
-0.19308	-0.012007
-0.19308	-0.012007
-0.19308	-0.012007
-0.19308	-0.012007
-0.19308	-0.010239
-0.19308	-0.013781
-0.19307	-0.012007
-0.19307	-0.012007
-0.19307	-0.012007
-0.19307	-0.012007
-0.19307	-0.013781
-0.19307	-0.012007
-0.19307	-0.012007
-0.19306	-0.012007
-0.19306	-0.013781
-0.19306	-0.012007
-0.19306	-0.012007
-0.19306	-0.013781
-0.19306	-0.013781
-0.19305	-0.013781
-0.19305	-0.010239
-0.19305	-0.012007
-0.19305	-0.012007
-0.19305	-0.012007
-0.19305	-0.012007
-0.19305	-0.013781
-0.19304	-0.013781
-0.19304	-0.013781
-0.19304	-0.012007
-0.19304	-0.013781
-0.19304	-0.012007
-0.19304	-0.012007
-0.19303	-0.012007
-0.19303	-0.013781
-0.19303	-0.013781
-0.19303	-0.012007
-0.19303	-0.013781
-0.19303	-0.012007
-0.19302	-0.013781
-0.19302	-0.012007
-0.19302	-0.012007
-0.19302	-0.012007
-0.19302	-0.012007
-0.19302	-0.013781
-0.19302	-0.012007
-0.19301	-0.013781
-0.19301	-0.012007
-0.19301	-0.010239
-0.19301	-0.012007
-0.19301	-0.013781
-0.19301	-0.012007
-0.193	-0.012007
-0.193	-0.012007
-0.193	-0.012007
-0.193	-0.013781
-0.193	-0.012007
-0.193	-0.012007
-0.19299	-0.013781
-0.19299	-0.013781
-0.19299	-0.010239
-0.19299	-0.012007
-0.19299	-0.012007
-0.19299	-0.013781
-0.19299	-0.012007
-0.19298	-0.010239
-0.19298	-0.012007
-0.19298	-0.013781
-0.19298	-0.012007
-0.19298	-0.012007
-0.19298	-0.012007
-0.19297	-0.012007
-0.19297	-0.010239
-0.19297	-0.013781
-0.19297	-0.012007
-0.19297	-0.013781
-0.19297	-0.012007
-0.19296	-0.012007
-0.19296	-0.012007
-0.19296	-0.012007
-0.19296	-0.013781
-0.19296	-0.012007
-0.19296	-0.013781
-0.19296	-0.013781
-0.19295	-0.013781
-0.19295	-0.010239
-0.19295	-0.010239
-0.19295	-0.012007
-0.19295	-0.013781
-0.19295	-0.013781
-0.19294	-0.012007
-0.19294	-0.013781
-0.19294	-0.012007
-0.19294	-0.010239
-0.19294	-0.013781
-0.19294	-0.012007
-0.19294	-0.013781
-0.19293	-0.013781
-0.19293	-0.015549
-0.19293	-0.012007
-0.19293	-0.012007
-0.19293	-0.012007
-0.19293	-0.012007
-0.19292	-0.013781
-0.19292	-0.012007
-0.19292	-0.012007
-0.19292	-0.012007
-0.19292	-0.010239
-0.19292	-0.012007
-0.19291	-0.012007
-0.19291	-0.012007
-0.19291	-0.012007
-0.19291	-0.013781
-0.19291	-0.013781
-0.19291	-0.013781
-0.19291	-0.012007
-0.1929	-0.012007
-0.1929	-0.013781
-0.1929	-0.012007
-0.1929	-0.010239
-0.1929	-0.013781
-0.1929	-0.012007
-0.19289	-0.012007
-0.19289	-0.012007
-0.19289	-0.013781
-0.19289	-0.013781
-0.19289	-0.012007
-0.19289	-0.012007
-0.19288	-0.010239
-0.19288	-0.012007
-0.19288	-0.013781
-0.19288	-0.013781
-0.19288	-0.012007
-0.19288	-0.012007
-0.19288	-0.013781
-0.19287	-0.010239
-0.19287	-0.012007
-0.19287	-0.012007
-0.19287	-0.012007
-0.19287	-0.012007
-0.19287	-0.010239
-0.19286	-0.013781
-0.19286	-0.013781
-0.19286	-0.012007
-0.19286	-0.012007
-0.19286	-0.012007
-0.19286	-0.012007
-0.19285	-0.012007
-0.19285	-0.010239
-0.19285	-0.013781
-0.19285	-0.012007
-0.19285	-0.013781
-0.19285	-0.012007
-0.19285	-0.013781
-0.19284	-0.013781
-0.19284	-0.013781
-0.19284	-0.012007
-0.19284	-0.012007
-0.19284	-0.015549
-0.19284	-0.012007
-0.19283	-0.012007
-0.19283	-0.013781
-0.19283	-0.013781
-0.19283	-0.013781
-0.19283	-0.015549
-0.19283	-0.012007
-0.19283	-0.013781
-0.19282	-0.013781
-0.19282	-0.012007
-0.19282	-0.013781
-0.19282	-0.013781
-0.19282	-0.013781
-0.19282	-0.012007
-0.19281	-0.012007
-0.19281	-0.013781
-0.19281	-0.012007
-0.19281	-0.012007
-0.19281	-0.010239
-0.19281	-0.013781
-0.1928	-0.012007
-0.1928	-0.013781
-0.1928	-0.013781
-0.1928	-0.012007
-0.1928	-0.013781
-0.1928	-0.013781
-0.1928	-0.012007
-0.19279	-0.013781
-0.19279	-0.015549
-0.19279	-0.013781
-0.19279	-0.013781
-0.19279	-0.012007
-0.19279	-0.013781
-0.19278	-0.013781
-0.19278	-0.012007
-0.19278	-0.013781
-0.19278	-0.015549
-0.19278	-0.013781
-0.19278	-0.012007
-0.19277	-0.013781
-0.19277	-0.013781
-0.19277	-0.013781
-0.19277	-0.012007
-0.19277	-0.013781
-0.19277	-0.013781
-0.19277	-0.012007
-0.19276	-0.013781
-0.19276	-0.012007
-0.19276	-0.012007
-0.19276	-0.013781
-0.19276	-0.013781
-0.19276	-0.013781
-0.19275	-0.013781
-0.19275	-0.012007
-0.19275	-0.013781
-0.19275	-0.013781
-0.19275	-0.013781
-0.19275	-0.012007
-0.19274	-0.012007
-0.19274	-0.012007
-0.19274	-0.012007
-0.19274	-0.013781
-0.19274	-0.013781
-0.19274	-0.010239
-0.19274	-0.013781
-0.19273	-0.013781
-0.19273	-0.012007
-0.19273	-0.012007
-0.19273	-0.013781
-0.19273	-0.012007
-0.19273	-0.013781
-0.19272	-0.013781
-0.19272	-0.013781
-0.19272	-0.013781
-0.19272	-0.013781
-0.19272	-0.013781
-0.19272	-0.012007
-0.19272	-0.013781
-0.19271	-0.013781
-0.19271	-0.013781
-0.19271	-0.010239
-0.19271	-0.013781
-0.19271	-0.012007
-0.19271	-0.012007
-0.1927	-0.012007
-0.1927	-0.012007
-0.1927	-0.012007
-0.1927	-0.013781
-0.1927	-0.013781
-0.1927	-0.012007
-0.19269	-0.013781
-0.19269	-0.013781
-0.19269	-0.012007
-0.19269	-0.012007
-0.19269	-0.013781
-0.19269	-0.012007
-0.19269	-0.012007
-0.19268	-0.012007
-0.19268	-0.013781
-0.19268	-0.010239
-0.19268	-0.010239
-0.19268	-0.012007
-0.19268	-0.012007
-0.19267	-0.015549
-0.19267	-0.013781
-0.19267	-0.012007
-0.19267	-0.012007
-0.19267	-0.013781
-0.19267	-0.013781
-0.19266	-0.012007
-0.19266	-0.012007
-0.19266	-0.013781
-0.19266	-0.013781
-0.19266	-0.012007
-0.19266	-0.013781
-0.19266	-0.012007
-0.19265	-0.013781
-0.19265	-0.012007
-0.19265	-0.010239
-0.19265	-0.012007
-0.19265	-0.015549
-0.19265	-0.010239
-0.19264	-0.013781
-0.19264	-0.012007
-0.19264	-0.013781
-0.19264	-0.012007
-0.19264	-0.012007
-0.19264	-0.010239
-0.19263	-0.012007
-0.19263	-0.013781
-0.19263	-0.013781
-0.19263	-0.012007
-0.19263	-0.013781
-0.19263	-0.012007
-0.19263	-0.012007
-0.19262	-0.012007
-0.19262	-0.012007
-0.19262	-0.012007
-0.19262	-0.012007
-0.19262	-0.013781
-0.19262	-0.012007
-0.19261	-0.013781
-0.19261	-0.013781
-0.19261	-0.010239
-0.19261	-0.012007
-0.19261	-0.012007
-0.19261	-0.012007
-0.19261	-0.010239
-0.1926	-0.012007
-0.1926	-0.010239
-0.1926	-0.013781
-0.1926	-0.010239
-0.1926	-0.012007
-0.1926	-0.010239
-0.19259	-0.012007
-0.19259	-0.013781
-0.19259	-0.013781
-0.19259	-0.012007
-0.19259	-0.012007
-0.19259	-0.012007
-0.19258	-0.012007
-0.19258	-0.013781
-0.19258	-0.012007
-0.19258	-0.012007
-0.19258	-0.012007
-0.19258	-0.013781
-0.19258	-0.013781
-0.19257	-0.015549
-0.19257	-0.013781
-0.19257	-0.012007
-0.19257	-0.013781
-0.19257	-0.012007
-0.19257	-0.012007
-0.19256	-0.012007
-0.19256	-0.013781
-0.19256	-0.010239
-0.19256	-0.013781
-0.19256	-0.013781
-0.19256	-0.012007
-0.19255	-0.012007
-0.19255	-0.012007
-0.19255	-0.013781
-0.19255	-0.013781
-0.19255	-0.013781
-0.19255	-0.013781
-0.19255	-0.012007
-0.19254	-0.012007
-0.19254	-0.012007
-0.19254	-0.010239
-0.19254	-0.013781
-0.19254	-0.012007
-0.19254	-0.013781
-0.19253	-0.012007
-0.19253	-0.012007
-0.19253	-0.013781
-0.19253	-0.013781
-0.19253	-0.013781
-0.19253	-0.010239
-0.19252	-0.013781
-0.19252	-0.013781
-0.19252	-0.012007
-0.19252	-0.012007
-0.19252	-0.013781
-0.19252	-0.013781
-0.19252	-0.013781
-0.19251	-0.010239
-0.19251	-0.012007
-0.19251	-0.013781
-0.19251	-0.012007
-0.19251	-0.010239
-0.19251	-0.013781
-0.1925	-0.013781
-0.1925	-0.012007
-0.1925	-0.012007
-0.1925	-0.012007
-0.1925	-0.013781
-0.1925	-0.012007
-0.1925	-0.010239
-0.19249	-0.012007
-0.19249	-0.012007
-0.19249	-0.013781
-0.19249	-0.012007
-0.19249	-0.013781
-0.19249	-0.012007
-0.19248	-0.013781
-0.19248	-0.012007
-0.19248	-0.012007
-0.19248	-0.013781
-0.19248	-0.015549
-0.19248	-0.012007
-0.19247	-0.012007
-0.19247	-0.012007
-0.19247	-0.010239
-0.19247	-0.013781
-0.19247	-0.012007
-0.19247	-0.010239
-0.19247	-0.012007
-0.19246	-0.012007
-0.19246	-0.010239
-0.19246	-0.012007
-0.19246	-0.012007
-0.19246	-0.013781
-0.19246	-0.012007
-0.19245	-0.013781
-0.19245	-0.013781
-0.19245	-0.013781
-0.19245	-0.012007
-0.19245	-0.012007
-0.19245	-0.013781
-0.19244	-0.015549
-0.19244	-0.012007
-0.19244	-0.013781
-0.19244	-0.012007
[truncated: 122,461 more rows]
