# Supplementary material for: Correlating fluorescence microscopy, optical and magnetic tweezers to study single chiral biopolymers such as DNA
Source: Nat Commun. 2024 Mar 29;15:2748. doi: 10.1038/s41467-024-47126-6 (PMC10980717; doi:10.1038/s41467-024-47126-6)
Supplement: Supplementary file 21 — Source Data [file 41467_2024_47126_MOESM21_ESM.zip › source data_final/figure 4/figure 4d/fig4d force extension data.txt]

Fractional extension	Force (N)
0.8625956159073478	1.0599065342395813e-12
0.8638044242560745	1.065101846548049e-12
0.863783182700638	1.056348876990823e-12
0.8658486617938534	1.0344984095612682e-12
0.8693520181270291	9.97436803029576e-13
0.87111798645726	9.787548257546274e-13
0.8668293092983826	1.0151187753843134e-12
0.8687097071937476	1.0132094185808765e-12
0.8699357746618174	9.912613093186623e-13
0.8658303384500128	1.0346922501230558e-12
0.8637012887888166	1.0661929048771084e-12
0.8674200523923332	1.0268525294340632e-12
0.8661492036050888	1.0402966936111716e-12
0.8632592161861194	1.0798472219983014e-12
0.8641669235590402	1.0612670078228808e-12
0.8640633641987798	1.062362550467601e-12
0.8610189322105031	1.0945692487681782e-12
0.8632388897761104	1.0621068896759162e-12
0.8674447174394785	1.0445469638097097e-12
0.8641616780825973	1.0703001806652868e-12
0.8625164067639237	1.0697499549473322e-12
0.8662748811746555	1.0299894834101133e-12
0.8690109864621579	1.0100222196093526e-12
0.8660793283335858	1.0410358961279747e-12
0.8650160572403813	1.052284119587202e-12
0.8663213532103371	1.0204923848262788e-12
0.8663739884649904	1.028941038704666e-12
0.8631889099701305	1.0626356203352025e-12
0.8646543683616102	1.0381272271552629e-12
0.8650470653452063	1.033972930615572e-12
0.8630591508710849	1.0640083270242694e-12
0.85946534058592	1.1110045171295419e-12
0.8638044242560745	1.065101846548049e-12
0.8642136897716218	1.0697499549473322e-12
0.8603684683565168	1.110428113136473e-12
0.8599361032917924	1.1150020537759454e-12
0.8607547770730671	1.0883860342518573e-12
0.8628411295222251	1.0842701130661218e-12
0.8585202253815494	1.1299804644815359e-12
0.8597640782753511	1.1078442052317652e-12
0.8622037748953899	1.0820349333251867e-12
0.8635968576561288	1.0672976699027745e-12
0.8599291528449095	1.0971202186673112e-12
0.8615128614172701	1.080366346555055e-12
0.8629545208009936	1.074092878132205e-12
0.8632147226949309	1.062362550467601e-12
0.8607124035555654	1.0708511410819175e-12
0.8596747106689998	1.0998119333865177e-12
0.8640106102419475	1.0629206285519205e-12
0.8661034747270302	1.0318027726432773e-12
0.8677048421411536	1.0148620896608189e-12
0.8639362736707578	1.0547293451023867e-12
0.8642214981322365	1.0517119880997783e-12
0.8692078603440424	1.0169171948439888e-12
0.8647852792782313	1.0367423355196133e-12
0.8649105758753612	1.0623776764469645e-12
0.8649603423194838	1.043895839825999e-12
0.8661795292802404	1.039975881757226e-12
0.8630030323529961	1.0735796799640554e-12
0.8618733577380645	1.0855303786957137e-12
0.8649144403234869	1.053359113345401e-12
0.8645768226959347	1.0569307316680946e-12
0.8601031135015813	1.0952799087483594e-12
0.8641906780168385	1.0610157121268204e-12
0.8645284687321955	1.0484645811818066e-12
0.8620270772912915	1.083904197098378e-12
0.8628783835040071	1.0659206443552134e-12
0.8653255694636457	1.0400321435803627e-12
0.8615942615547222	1.079505223797628e-12
0.861771478534687	1.0776304656064628e-12
0.858623573999436	1.1019263119380057e-12
0.8556454389653638	1.1424371385577155e-12
0.8585724894080671	1.11147220622166e-12
0.8553305725475452	1.1457680744310485e-12
0.8610189017080304	1.1035472529965515e-12
0.8534952525869486	1.1561782384570999e-12
0.8580969248653646	1.1165031492048671e-12
0.8600289323862352	1.1140200253878091e-12
0.8581619749161833	1.1337703552389968e-12
0.8584535880015561	1.1037245743955423e-12
0.8599361032917924	1.1150020537759454e-12
0.862848505300613	1.0752144040027423e-12
0.8614602708014646	1.0988780597657056e-12
0.8606222893801365	1.1077429695164004e-12
0.8624367882893644	1.0795699112427002e-12
0.8643724189948424	1.0590930950770833e-12
0.8623351190415318	1.0716677770577157e-12
0.864997392916927	1.0344984095612682e-12
0.8668530115964342	1.0328511892523679e-12
0.86367375221965	1.0485010533252685e-12
0.8663500860941681	1.029193899155714e-12
0.8655579157547382	1.046551860249275e-12
0.8621578872922839	1.073542691491439e-12
0.8640887546465782	1.053116266273976e-12
0.8681382196217126	1.010277438789862e-12
0.8665727937039692	1.0358155823331777e-12
0.8669768894047677	1.0315407000660449e-12
0.8685122972554346	1.0063201142259796e-12
0.8680604080887429	1.0200782796565218e-12
0.8649109701886807	1.0623735050513917e-12
0.8639559715419378	1.0724763266652583e-12
0.865981814747221	1.0510451627673386e-12
0.8614719892452518	1.0987540916872396e-12
0.8633877618820159	1.0784873517625658e-12
0.8642184002461276	1.0607224418293158e-12
0.8618942318753864	1.094287235127215e-12
0.8628062743826341	1.084638841607064e-12
0.8644720962470057	1.0670163023567494e-12
0.8635136143202665	1.0771559731918718e-12
0.863492572626795	1.0773785708639422e-12
0.865684451267261	1.0541909370600656e-12
0.8654566006700749	1.0566013425049701e-12
0.8626595997321774	1.0861904959825899e-12
0.8633877618820159	1.0784873517625658e-12
0.8654243471902483	1.0659202299306084e-12
0.8635243450424734	1.0949978171996073e-12
0.8634956959464901	1.0863232111678129e-12
0.8652948814270913	1.0672898334528113e-12
0.8640012601517237	1.0989580629530545e-12
0.8660934253745862	1.0768252860057762e-12
0.8712621507825854	1.0221459302326865e-12
0.870911212026057	1.0348361528036193e-12
0.8705136053411436	1.0390423885128123e-12
0.8705751661948391	1.0383911432724093e-12
0.8723356806980104	1.010789179864845e-12
0.8739001866886275	1.0121938127641432e-12
0.8692864078764264	1.0610024518805198e-12
0.8693363590016703	1.0604740246314633e-12
0.8706349849847456	1.0467360086720823e-12
0.8706349849847456	1.0467360086720823e-12
0.8667776344123115	1.0875424798313409e-12
0.869365246637513	1.0601684256311297e-12
0.8666017971189335	1.089402642475678e-12
0.865842327037066	1.106414671279168e-12
0.8680678330352555	1.0828712974985022e-12
0.86749864612392	1.0888926608269034e-12
0.8649038037949425	1.107365519923016e-12
0.8680975087491699	1.0735796799640554e-12
0.8659231242572203	1.105559926714974e-12
0.8706999486729298	1.055026446780459e-12
0.8664278644979249	1.1002203373547502e-12
0.8675130707206975	1.0977455408909367e-12
0.8670890253192552	1.0932259925368175e-12
0.8622071064964296	1.1538767304273388e-12
0.8691237355480786	1.089684183181679e-12
0.8627665248044095	1.1299755502660553e-12
0.8671606064342323	1.1014742203226397e-12
0.8678940841239214	1.1026925251598242e-12
0.8645934505575473	1.1376095506944098e-12
0.8663146157895412	1.119401540278763e-12
0.8659806526884308	1.1139568162374122e-12
0.8649632708077053	1.1426749460512284e-12
0.8667688606542625	1.1145961357340069e-12
0.8668379311175844	1.1048877656448357e-12
0.8632487694908919	1.14285709657685e-12
0.866983035428184	1.103352723715309e-12
0.8611609216380199	1.1739218821062862e-12
0.8659436951850836	1.1323031485368331e-12
0.8681473535481374	1.1089908983930585e-12
0.8606463393153048	1.1793655897280406e-12
0.8640175709979597	1.1526793963305169e-12
0.863097085969511	1.1624171023182364e-12
0.8607495082734287	1.1872518586491482e-12
0.8654261040651804	1.1288010043341937e-12
0.8642615568471477	1.159075979443688e-12
0.8638670391118134	1.1542718559618699e-12
0.8690845983766742	1.1170312554867391e-12
0.8629221514748833	1.1732453959039012e-12
0.8674970098671602	1.115870809918616e-12
0.8630731212273827	1.1716483041344088e-12
0.8659552128762139	1.1321813041977975e-12
0.8628186103602955	1.1563853824373225e-12
0.8666830332615592	1.1424371385577155e-12
0.8659552128762139	1.1321813041977975e-12
0.8667630529116043	1.1326129382727016e-12
0.8694207342066564	1.1044976313851e-12
0.8641604814836904	1.1511675626237233e-12
0.8686797107887086	1.1123368334915707e-12
0.8655801752141735	1.1451264663378147e-12
0.8631893385019332	1.170418854860067e-12
0.865114317259805	1.1500547244316227e-12
0.8631374602869512	1.1709676685713733e-12
0.8675297884377743	1.1155240491637168e-12
0.8672604600072944	1.1363286069622692e-12
0.8665924931968739	1.1433949515614753e-12
0.8681856199604601	1.1175637639336895e-12
0.8664789912840739	1.1445956753339761e-12
0.8677069900158839	1.1316048169994202e-12
0.8708245996283527	1.0986239809701049e-12
0.8669853425091442	1.1482445197800464e-12
0.8695968851443421	1.1116118322796557e-12
0.8664982124672528	1.12643697353997e-12
0.8715311781569975	1.0911491674136323e-12
0.8779803091039133	1.0229245476789672e-12
0.8745357843631169	1.0593637815140112e-12
0.8727549818819141	1.0872081638038e-12
0.8716161790116798	1.0812722715336615e-12
0.8705422853937206	1.101610551015279e-12
0.8694477758532885	1.1042115608937963e-12
0.8732481036634312	1.0640083270242694e-12
0.8730653722531847	1.0749191032897824e-12
0.8720095149502953	1.0860888971079947e-12
0.8727562702246274	1.0692113768012672e-12
0.8722423186073832	1.0836260938080782e-12
0.8729001224323653	1.085672738497025e-12
0.8704328155360342	1.0937909385910317e-12
0.8689865116365743	1.1180689039078077e-12
0.8699633606915482	1.1167404055467028e-12
0.8674312488694669	1.1345218510950762e-12
0.8696292172089912	1.1202752712862745e-12
0.8690845983766742	1.1170312554867391e-12
0.868295592648935	1.1343835331943638e-12
0.8697903311812317	1.1095653887487966e-12
0.8667909262467851	1.1323180694432259e-12
0.8692383987395891	1.1154042190129436e-12
0.8665025279122994	1.1443466840320883e-12
0.8686278673129586	1.121862961246707e-12
0.8626592102312917	1.1760270212894385e-12
0.865915873571704	1.1505528332996813e-12
0.8632434312801055	1.1608689319914972e-12
0.8663836321192411	1.1366267875016095e-12
0.8681109715532481	1.1273311424542184e-12
0.8665547418089229	1.1348166376368379e-12
0.8690845983766742	1.1170312554867391e-12
0.8667037522174672	1.160201112861594e-12
0.8669560289823557	1.1305714664599431e-12
0.8633316499544658	1.1778910398032631e-12
0.866642738298141	1.1428634143736455e-12
0.8612447578322915	1.1909903516743987e-12
0.8671513255612571	1.1374831278026952e-12
0.8653072694326678	1.1569911869781021e-12
0.8707501386803835	1.1084171710604255e-12
0.8710297365427682	1.105459337207022e-12
0.8679165517545716	1.1293878872998072e-12
0.8721802734656465	1.0932879385022696e-12
0.8657102828996284	1.1437500719929383e-12
0.8717493652313172	1.0888409912734655e-12
0.8685672963112729	1.1225037349557494e-12
0.8733759271344657	1.0716337786690643e-12
0.8706736993902486	1.1002203373547502e-12
0.8722686710136539	1.083347314711839e-12
0.8742322334534688	1.0535973303725447e-12
0.8684171238033236	1.1151147112200022e-12
0.8732962828304353	1.0724763266652583e-12
0.8713637060494838	1.1019263119380057e-12
0.8743813669268007	1.0789805037089682e-12
0.8693582882719929	1.1141359213421799e-12
0.8691964021063475	1.1248539728254965e-12
0.8690021779787286	1.1179031714634046e-12
0.8641893552793827	1.1688174731291606e-12
0.872025705864942	1.0949230914970172e-12
0.8666426769139786	1.1518695399755987e-12
0.8690296414204233	1.1176126388503053e-12
0.862611190238801	1.1945181770777644e-12
0.866813394971997	1.1500635331374645e-12
0.8649175108440923	1.1611143985724634e-12
0.8662443637505998	1.1560832494397908e-12
0.8654015514231185	1.1559937885690342e-12
0.8616367594470175	1.1868434113625673e-12
0.8665810725567035	1.1435157692094903e-12
0.8644985975174259	1.1655460348113376e-12
0.8611429581034455	1.1830895978331516e-12
0.8594237403984599	1.2192323686754053e-12
0.8607849063626166	1.1868773863064297e-12
0.8599552543152906	1.2136095436532522e-12
0.8613938858022574	1.1804350623657758e-12
0.8576848303548752	1.2376280994262416e-12
0.8590999463724612	1.2136800671498542e-12
0.8552371257596109	1.254544405241946e-12
0.8613989915880664	1.198336411933234e-12
0.8594722779481294	1.2187188954809066e-12
0.8611273503045875	1.2012100740471119e-12
0.8637525986826433	1.1734378712842624e-12
0.8604657275300691	1.208209305815059e-12
0.8607341314867234	1.2053698910119264e-12
0.8588419427816976	1.2343926154421627e-12
0.8580410890919544	1.2338592789348547e-12
0.855978556107854	1.2646840560384673e-12
0.8586481250887247	1.2184598329081685e-12
0.8583837836318882	1.2302339525359067e-12
0.8599165925105396	1.2050408609239638e-12
0.861279067881774	1.1906273895794616e-12
0.8619759489041456	1.1832551648343055e-12
0.8655840696565904	1.145085267476272e-12
0.8645632533149151	1.1648620485140126e-12
0.8687662019951883	1.1203995344425507e-12
0.8653707770201969	1.147341665916607e-12
0.8680134286893247	1.1283630372713328e-12
0.8666601421171818	1.1426793013596954e-12
0.8644182243086861	1.166396293807202e-12
0.8664411599955097	1.1540013644409118e-12
0.8628212456248812	1.1832905489128563e-12
0.8640680640978742	1.170100598685719e-12
0.8620694720960155	1.200248951440872e-12
0.8652049230150748	1.1670793742667843e-12
0.8637909384319787	1.1820377556807226e-12
0.8631583601360073	1.1977074107734962e-12
0.8639507826682792	1.1803467817606494e-12
0.8598598831090268	1.232601622524132e-12
0.8621608378623087	1.199282403434104e-12
0.859534487963438	1.2360439406060619e-12
0.8584724200065873	1.2472794362232148e-12
0.8597686193415938	1.242544773042808e-12
0.8553945384684505	1.2798399934915013e-12
0.8626714966446379	1.2208132471366002e-12
0.858558712592879	1.2553442383544778e-12
0.8639485897797686	1.198325343170166e-12
0.8634175835500193	1.2219259552007809e-12
0.8659030131296913	1.1866274033114702e-12
0.8626277802242739	1.2212757181547967e-12
0.8591524680487377	1.2580406487457288e-12
0.8625623347753902	1.2219680580840361e-12
0.8608549087254023	1.2490361994883017e-12
0.8640513644253942	1.2152212597040597e-12
0.8617657818027126	1.239400177233898e-12
0.8600037369256641	1.2580406487457288e-12
0.8611606085949501	1.2547799170284305e-12
0.8582829034420556	1.285222831179306e-12
0.8610233367809461	1.256232099871018e-12
0.8569417879737234	1.2904326570043004e-12
0.8605542258005938	1.2611947713551804e-12
0.857512340783942	1.2933745255338267e-12
0.862146167609138	1.2533314823238514e-12
0.8574656020559767	1.2938689691989582e-12
0.8631618921683455	1.2336085666713052e-12
0.8619758161162477	1.2551336113113604e-12
0.8644896164130639	1.2285404050715039e-12
0.8625468228225843	1.249092996579481e-12
0.866013593636719	1.2034407425291058e-12
0.8647913811255572	1.2343257521886668e-12
0.8696709355232264	1.1916831850539642e-12
0.8673427356657751	1.198357582350722e-12
0.8672228495214755	1.199625844179117e-12
0.8669317406460922	1.211683133270562e-12
0.8677536423636069	1.2119660104162679e-12
0.870063393126124	1.1875314208953423e-12
0.8669112516692153	1.2208775653631204e-12
0.8692905821039609	1.2047123766622703e-12
0.8633171919667361	1.2679041887053896e-12
0.8671153062289285	1.2187188954809066e-12
0.8679116997629777	1.219299415465912e-12
0.871812405011074	1.178034300144342e-12
0.866411467218924	1.226164727982562e-12
0.8704403341710388	1.2015269624035918e-12
0.86526098279209	1.2473410475635704e-12
0.8691485382419875	1.2151927240015122e-12
0.865564564677163	1.2441294894733528e-12
0.8677862677720455	1.2206263461724448e-12
0.8650452279406626	1.2586011750417399e-12
0.8668736151165986	1.2212757181547967e-12
0.8674138709368538	1.233543571306837e-12
0.8696600021584125	1.2097820056437472e-12
0.8697414533451908	1.19994266129513e-12
0.8666946345698319	1.2411522906898543e-12
0.8697752328794396	1.2085629930064593e-12
0.8656585286189803	1.2431354556644534e-12
0.8704706719789285	1.2012060221987957e-12
0.8664525790839674	1.2437129680297503e-12
0.8657451899374251	1.2422186754741815e-12
0.8672153170062931	1.2356440506614717e-12
0.8649891531064056	1.2681720658552607e-12
0.8684140019618741	1.2319409809639268e-12
0.8658832861567776	1.2587131344339668e-12
0.8685239945652109	1.2307773817754384e-12
0.86575240234786	1.2421423762079169e-12
0.8677713608404359	1.2387394079918256e-12
0.8678764105202986	1.2376280994262416e-12
0.8648000606929174	1.2611947713551804e-12
0.8662550849911227	1.2547799170284305e-12
0.86195520679248	1.2912901558582409e-12
0.8674581540109662	1.2330751057233554e-12
0.8648859448624384	1.2602862125346163e-12
0.8676956284811225	1.2305628904254396e-12
0.863579605204756	1.274105830576691e-12
0.8679948178759714	1.2363754815338387e-12
0.8622007327451351	1.2886927648465276e-12
0.8642104610446034	1.276409760242947e-12
0.8626068171801147	1.2933745255338267e-12
0.8639662960008382	1.2700150728087433e-12
0.8668612190434718	1.2483676941149665e-12
0.8638978196670177	1.288694839215985e-12
0.865460489870356	1.254208166514419e-12
0.8585133163530528	1.336679203266164e-12
0.8602417983656647	1.3183937894640054e-12
0.8569083486724797	1.353657973056205e-12
0.8565727590102507	1.3482304562191591e-12
0.8567862430272272	1.3639273962779039e-12
0.859756689472179	1.3235257010440908e-12
0.8614059896436288	1.3060779428962598e-12
0.8613585562175282	1.3065797356936247e-12
0.86379828430383	1.27179244936284e-12
0.8641278995423406	1.286260850492279e-12
0.8669640897912343	1.2472794362232148e-12
0.8634500214303559	1.2754766825263559e-12
0.8639370089015473	1.2793025792334725e-12
0.8657019749796345	1.260631204669483e-12
0.8647631367303534	1.2705630672842733e-12
0.8707209143758187	1.2165140995545955e-12
0.8679765137871144	1.2365691183993543e-12
0.8679948178759714	1.2363754815338387e-12
0.8673800606754704	1.251856609292968e-12
0.8658404476287895	1.25916631832898e-12
0.8642473811477559	1.276019186688327e-12
0.8683552313690351	1.2505180714458158e-12
0.86299919251673	1.2802459501146085e-12
0.8671577728780552	1.254208166514419e-12
0.8627868252570867	1.2914702406461908e-12
0.8646718036857378	1.2625515875859503e-12
0.8611793293124005	1.3174534381997463e-12
0.8657458367052349	1.2781225595761991e-12
0.8611070683000296	1.3002625161043036e-12
0.8659593198165957	1.2668864645767363e-12
0.8639623261271133	1.2790347511956799e-12
0.8663070692747392	1.254229981229158e-12
0.8640280326347756	1.287317331101649e-12
0.8664334765915449	1.2528927326616018e-12
0.8678960344032427	1.237420500609813e-12
0.8715073242723761	1.2081947590744846e-12
0.871175543759455	1.2117046272281524e-12
0.8720357481215346	1.1936269419791096e-12
0.8738471081358603	1.1834424528084982e-12
0.8690342310672975	1.2164019665475794e-12
0.8741446968655354	1.1802942956247589e-12
0.872346014062261	1.1993223555737299e-12
0.8749037598802902	1.1722642546839606e-12
0.8732459293188009	1.1898022548537693e-12
0.8762741267906198	1.13981193655625e-12
0.872257502434254	1.2002587099775364e-12
0.8750649437108773	1.1615814278027133e-12
0.8763237456664408	1.1482647056820923e-12
0.8760199911326748	1.1425004086569153e-12
0.8793725844072778	1.1249890703956864e-12
0.8753674801286936	1.1583809295912017e-12
0.8795128611496601	1.105549735666564e-12
0.8770403334586303	1.1496616868159456e-12
0.8807217251440378	1.1107166646263457e-12
0.8764047565411173	1.1563853824373225e-12
0.8767938899974393	1.1522687840456722e-12
0.8744678192371076	1.1678983394133669e-12
0.8750316441013174	1.1709113821153227e-12
0.8768792739203172	1.1513655172772132e-12
0.8759355524519087	1.1523713573632298e-12
0.8790800592497384	1.1460668184002253e-12
0.8797404144018377	1.1121201573467488e-12
0.8768048600516822	1.1341973700023115e-12
0.8828576933128383	1.0881205013167046e-12
0.8808081395137414	1.1187801784248035e-12
0.8795548162995834	1.1140835784734084e-12
0.8780945017900351	1.129532078887963e-12
0.8774365223638442	1.145470449636271e-12
0.8774866089783903	1.1359629075151495e-12
0.8764243374293437	1.1561782384570999e-12
0.8767183116011378	1.1620460008145683e-12
0.8721541330693804	1.1923745611365478e-12
0.8758488827058477	1.162265908254502e-12
0.873599418805288	1.1860627299481202e-12
0.8744388473738505	1.168204829445898e-12
0.8713184927526473	1.2012147046091097e-12
0.871637327432392	1.188864107399876e-12
0.8748203330275044	1.1641691362852222e-12
0.8728227240849091	1.2122624524611183e-12
0.8713184332644178	1.201215333928296e-12
0.8693016356691933	1.2315284868967115e-12
0.8704001037961515	1.2199079180372405e-12
0.8696331890805293	1.2190433396785618e-12
0.8673476465800851	1.2611771958522469e-12
0.8715978516550611	1.2072370802321574e-12
0.8661370557605391	1.2560285347787016e-12
0.8659711465451709	1.2667613509658656e-12
0.871565710319042	1.2075770997550547e-12
0.8664236879740059	1.252996285328591e-12
0.8709346147326683	1.2142533878861174e-12
0.866689479314096	1.250184509097705e-12
0.8666322292509413	1.2418124694311105e-12
0.8686417666917984	1.2205538023527786e-12
0.8680405583174772	1.2448692801733581e-12
0.8673484047487967	1.2432138121796251e-12
0.8635385335745417	1.2835180042081517e-12
0.8658632050202275	1.2499478889378705e-12
0.8614966255769858	1.2961414341625702e-12
0.8660750674314324	1.2656619837788703e-12
0.864982430756305	1.2682431808292174e-12
0.8636187493702411	1.2826694104668647e-12
0.8695479818980186	1.2289224182770754e-12
0.8648340294284474	1.2698131015277644e-12
0.868620002344286	1.2387394079918256e-12
0.8655539277918028	1.271175060507354e-12
0.8655477014785143	1.2712409279645277e-12
0.8646347909350747	1.2719208227942031e-12
0.864158196405555	1.2859403434365267e-12
0.8676551877382901	1.2489460715175525e-12
0.8620535818280626	1.3082048206846e-12
0.8630590318052503	1.2975682802079842e-12
0.8615060455162447	1.3050194632471995e-12
0.8607711754131435	1.303815888592475e-12
0.8624960865207806	1.2855682509862143e-12
0.8628667095053469	1.2996028358536077e-12
0.8630848309867586	1.2793399905209123e-12
0.8633279640890992	1.2857455947455893e-12
0.8624111392614313	1.295444579887277e-12
0.8651732739893572	1.2572465905166915e-12
0.8629447152942106	1.2987776215222297e-12
0.8640760288633642	1.2688542213886272e-12
0.8615779182109031	1.3132368117651713e-12
0.8586262495080503	1.3265068147712943e-12
0.8628520468035749	1.2907802693548217e-12
0.8594538123289837	1.326729803750473e-12
0.8609095140405447	1.3203077831452095e-12
0.8598915598425008	1.322098922799949e-12
0.8584268195224107	1.3375942433587549e-12
0.8611380560119254	1.3089123821854535e-12
0.8577287415453176	1.353956812097418e-12
0.86081900469039	1.3033099081310469e-12
0.8588899080941461	1.3326952822475344e-12
0.8597383896736549	1.314741610976464e-12
0.8656342919092466	1.2793025792334725e-12
0.859955865704352	1.3124409568855727e-12
0.8626871168013686	1.2925250450115697e-12
0.860809074805293	1.312392636797601e-12
0.8604828694909414	1.2978881624699432e-12
0.8627044183591565	1.2923420138077367e-12
0.8613597748583869	1.3155445253773711e-12
0.8624139501920204	1.286437161827411e-12
0.8617529203786071	1.3024078022737511e-12
0.8620399989561043	1.3083485123357502e-12
0.8654765790636447	1.2719933238685698e-12
0.8608902641185346	1.3025560627792165e-12
0.8671123667949526	1.2636661938279507e-12
0.8629346462337669	1.2899064594164683e-12
0.8615649032781435	1.3133744952524038e-12
0.8605238828789038	1.3064319680690133e-12
0.8615313230821637	1.3137297363104926e-12
0.8664279882018521	1.2709061568017447e-12
0.8625018189757757	1.3034629710919346e-12
0.8668700149616096	1.2572523246477764e-12
0.8638054993093094	1.2717161226438973e-12
0.8637834091684309	1.2899051748137567e-12
0.8641687334481174	1.2768511917204789e-12
0.8585000382077927	1.3457973527945876e-12
0.8603338977532273	1.3263971621078272e-12
0.8595398687050387	1.3168417416304507e-12
0.8547445218601788	1.3765488497737128e-12
0.8549383397770925	1.356543109074151e-12
0.8535963253011448	1.3886954900366476e-12
0.8532124726843265	1.4017339045765183e-12
0.8557038706002771	1.366400009019062e-12
0.8529248243115364	1.404776903860056e-12
0.856001120292126	1.3722331200239754e-12
0.8543193155515595	1.3810470587499466e-12
0.8549393950085545	1.3655096274472313e-12
0.8599925668422802	1.3300080628314648e-12
0.8576094607567509	1.346240988390441e-12
0.8593698590010782	1.3276179364181071e-12
0.8591330665769399	1.3480782995215062e-12
0.8594382479260563	1.3268944577914369e-12
0.8625350544360122	1.3031113769539008e-12
0.8583581674047203	1.338320506271071e-12
0.86211397337427	1.2985882638683559e-12
0.865776617601308	1.2598415688997047e-12
0.8666713888218206	1.250375886349377e-12
0.8721655039357528	1.1922542700398589e-12
0.8677824030188688	1.2386225940473081e-12
0.8689901817299394	1.2258456410028346e-12
0.8672542457786746	1.244209909170689e-12
0.8676551877382901	1.2489460715175525e-12
0.8653415508886686	1.2734217715101265e-12
0.8672724329527969	1.2619728722252097e-12
0.8668433664777068	1.2665119174616714e-12
0.8621438585100265	1.316227475522769e-12
0.8663581346913674	1.2806506053371349e-12
0.8622701287810217	1.3238971529731052e-12
0.8614577033735212	1.3324917085722612e-12
0.8627919155144906	1.3183772307127978e-12
0.8574936099846827	1.3744273997952055e-12
0.858332222688212	1.3655558117822034e-12
0.8600559107215606	1.3562987944853532e-12
0.8594445441320874	1.3717440533576585e-12
0.8588025756256233	1.3605800017761561e-12
0.8557468221590294	1.3929064687028288e-12
0.8618775275952717	1.3370281176245238e-12
0.85887633108313	1.3687774327609751e-12
0.8619812613991805	1.3359307295603707e-12
0.860889389666831	1.347481515914647e-12
0.8623531273452231	1.340974483734064e-12
0.8647417220248678	1.3157058134185795e-12
0.8609340629243594	1.355986604171581e-12
0.8637444446470681	1.3172782153534476e-12
0.8605190445748907	1.3513993543453125e-12
0.8634786072931465	1.3380458414518123e-12
0.8621984720261313	1.342610564691611e-12
0.862113907727346	1.3614883185225186e-12
0.8636623243770712	1.3361023194032304e-12
0.8600292108617009	1.3925197701179522e-12
0.8624761651749617	1.3576560383574767e-12
0.8650896706115303	1.3300080628314648e-12
0.8632011248285802	1.3679421360716208e-12
0.8623524833247299	1.3679421360716208e-12
0.8628281192968682	1.3539327558983728e-12
0.8593380376380704	1.399831612712113e-12
0.8625880863808566	1.3744273997952055e-12
0.8602108535232139	1.3905981931471454e-12
0.8604993614361262	1.3875461008868237e-12
0.8624780240804966	1.3755917363005392e-12
0.8581602428458579	1.4033136877572396e-12
0.8591962041848067	1.4013320526154454e-12
0.8635420620912496	1.355357718161941e-12
0.8594585209817424	1.407534714725978e-12
0.8620327590720355	1.3623467808790926e-12
0.8621209582963534	1.3793690944506461e-12
0.8632545905009138	1.3583988472840836e-12
0.8655215134739356	1.352372691149297e-12
0.8608895897064062	1.4013732836757639e-12
0.8602359445743303	1.4082881208754373e-12
0.8633048461841382	1.3758225612433494e-12
0.8614060517098665	1.4048873726722849e-12
0.8639589096072836	1.3689032989902233e-12
0.8619920542118692	1.398688119130718e-12
0.8608162718852228	1.4021489045324635e-12
0.863072770640589	1.3782776619132978e-12
0.86005673190145	1.410183991274028e-12
0.8601254043049593	1.4094575137603507e-12
0.8601938818496415	1.4087330976359509e-12
0.8596500814228185	1.4144859002440759e-12
0.8637055623385409	1.3805611123577584e-12
0.859186310321483	1.419392081757985e-12
0.8643463397297386	1.3648047199730183e-12
0.8620890601392717	1.388684222957535e-12
0.862777437967949	1.3814019525273248e-12
0.8642801688148344	1.3655047345244351e-12
0.8584173773740029	1.4275265355898422e-12
0.8674737925221615	1.3497029118392647e-12
0.8620291147643115	1.3982960597790998e-12
0.8645490152849108	1.3806437961944595e-12
0.8666630053685684	1.3582801365374385e-12
0.8651277930368352	1.3745209724588354e-12
0.8679357213319505	1.3448162197172187e-12
0.8664157622356988	1.3608956934025225e-12
0.8660155937008246	1.3651290306298622e-12
0.8654682759368053	1.3709190427464724e-12
0.8630783389205061	1.4051795950343312e-12
0.8670963572407514	1.3536957565745645e-12
0.8649285196183404	1.3856067447403653e-12
0.8629178571162491	1.3978996321667866e-12
0.8651643248238985	1.3651290306298622e-12
0.8642022404664428	1.3932899689402277e-12
0.8641519545038331	1.3848442568493227e-12
0.863083443205247	1.3871424396168892e-12
0.8615437311435566	1.4124363538935025e-12
0.864564057140103	1.3625015123541946e-12
0.8614673846702678	1.4132440145149246e-12
0.8636695585231214	1.3809419926091001e-12
0.8610599396728831	1.4175543286081219e-12
0.8625529101270876	1.4017603646846727e-12
0.8674785756395131	1.3676076748794929e-12
0.8652505511452093	1.382200009996714e-12
0.867997227239539	1.3441655557454065e-12
0.862992086796085	1.397114364861547e-12
0.86616220374351	1.36357805973257e-12
0.8635844827501963	1.3998251572665286e-12
0.8663169174406555	1.3709190427464724e-12
0.8668668415538529	1.37407913990578e-12
0.8701694066674505	1.3391416807537181e-12
0.8688539545393642	1.3440800170332612e-12
0.868259795666995	1.350365555885401e-12
0.8708572915242678	1.3139092623240975e-12
0.866740096139624	1.3664422836211604e-12
0.8686522215908228	1.34621412685604e-12
0.8624661456984882	1.3936727594395794e-12
0.8655474628325224	1.3790590151668e-12
0.8628463816239437	1.3986557632366974e-12
0.8611101135515481	1.3990403871039512e-12
0.8636090769543661	1.3905872964432975e-12
0.858185086603668	1.4479670708914875e-12
0.864559280897376	1.380535197452623e-12
0.8606341578173161	1.4310363077759964e-12
0.8653299283857199	1.3813602872349975e-12
0.8619491488079501	1.4171251682706907e-12
0.8634194464461344	1.4105487390246671e-12
0.8667842199922877	1.3659755024232e-12
0.86672074938307	1.3756246322953614e-12
0.8713650844141929	1.335470423975022e-12
0.8663774759749947	1.370278400928066e-12
0.8704729311838286	1.3359307295603707e-12
0.8688382626861301	1.344246019356464e-12
0.8696404969927263	1.3357592742498546e-12
0.8657024072732312	1.3684421940784727e-12
0.8692168627244179	1.340240852791183e-12
0.863514897191028	1.3825781371775059e-12
0.866251785673038	1.3536249065052986e-12
0.8621994100775379	1.3875168435636417e-12
0.8672672643626187	1.3339045918794537e-12
0.866193138209154	1.3632508075535356e-12
0.8695030001338462	1.3282361562702728e-12
0.86449653574387	1.3721934950395502e-12
0.8661964461246464	1.3721934950395502e-12
0.8657732262418051	1.3766706898443482e-12
0.8625655136268923	1.4106047152458924e-12
0.8664678388433131	1.378300144010633e-12
0.8622677629731098	1.404776903860056e-12
0.8647237161293071	1.3967510190065212e-12
0.8612697800678442	1.4243121325818327e-12
0.8666188048445058	1.3767030919257842e-12
0.8617562851174264	1.4281431327720547e-12
0.866503269311154	1.3689476475916443e-12
0.8662481577102485	1.3806241256276265e-12
0.8707954061394657	1.3235416222882277e-12
0.8685122724656665	1.356672314213732e-12
0.8689255348099663	1.3253396197535923e-12
0.8697195575802034	1.3259452197782013e-12
0.8726682753775965	1.2857455947455893e-12
0.8726819729363409	1.2946061660619383e-12
0.8712095786213191	1.3101824573589654e-12
0.8741499517484721	1.279076585865694e-12
0.8685877391235602	1.3199354401943663e-12
0.8724395207931809	1.288165563368149e-12
0.8677039949949878	1.3472676261705704e-12
0.8671475018887254	1.3531547031848593e-12
0.8706044316902001	1.3255619191758895e-12
0.8659843944524684	1.3654590839149675e-12
0.8701174398186492	1.3217360690196596e-12
0.8662839590767707	1.3802453870600484e-12
0.8713175629858675	1.3180177846454728e-12
0.8711010942059685	1.3203077831452095e-12
0.876140840940895	1.2759705595701551e-12
0.8738888879743356	1.2997937128087054e-12
0.8757327966132928	1.2713095323630702e-12
0.8740493109952356	1.3070742975386545e-12
0.8732203741679132	1.2978881624699432e-12
0.8746654705778347	1.2826006525932853e-12
0.8700831400079243	1.322098922799949e-12
0.8746505471417363	1.2827585259193725e-12
0.8723853104089393	1.3067222066038184e-12
0.8733195291088859	1.2968392136738407e-12
0.8733566203014285	1.2874691486378921e-12
0.8688126973303045	1.3175556330176092e-12
0.8739502779610576	1.2811889120580863e-12
0.8705463081256626	1.3171991201806498e-12
0.8711091657694064	1.3112447134512372e-12
0.8705594335451634	1.3260379494130102e-12
0.8686274707197033	1.337498281948613e-12
0.870739025784088	1.3241380636285875e-12
0.8679739472917938	1.3533895132000213e-12
0.8722505164464992	1.2991704949914944e-12
0.8677578420677569	1.3556756656838126e-12
0.8706262623035844	1.31635329406395e-12
0.8684412647859471	1.3484458148015226e-12
0.8712378600632137	1.3278386343075897e-12
0.8718259932361418	1.3216168406416436e-12
0.8709660813224994	1.3217360690196596e-12
0.8708521966666638	1.322940841787021e-12
0.8698749410023029	1.3332791178483023e-12
0.8693225725523698	1.3211394028222338e-12
0.8669917521938222	1.3637800429653403e-12
0.8677387215211555	1.3469002582163464e-12
0.8678929175229693	1.3452690363238247e-12
0.8685301732052333	1.3654606258804918e-12
0.8690780725485467	1.341709098210552e-12
0.8674152166884465	1.3682779419866257e-12
0.8715876672879371	1.3241380636285875e-12
0.8699188039597459	1.3417927781772864e-12
0.8708367761936174	1.3410593363026116e-12
0.873814381833346	1.309559586311115e-12
0.8704617669516947	1.3450265162432516e-12
0.8752630069707438	1.3032124279757169e-12
0.8725366865743939	1.3410593363026116e-12
0.8704662462222897	1.353956812097418e-12
0.8729342476541089	1.3368535830456047e-12
0.8668206807299457	1.3925228330822958e-12
0.8699164005011902	1.359773567183261e-12
0.8663265421282036	1.4067557451406577e-12
0.8685607803219135	1.374114518234971e-12
0.8706660682455208	1.3518429177352504e-12
0.8681223861160102	1.3787522404703893e-12
0.8737488350261707	1.3282361562702728e-12
0.8708194804387578	1.3502199876641445e-12
0.8787999081575024	1.2837791120412277e-12
0.87143469368305	1.343711717016045e-12
0.8777728216977465	1.2946445423958367e-12
0.8721234457194527	1.3454309641109577e-12
0.8765715586589151	1.3073525668878457e-12
0.8744439751925994	1.329860029387513e-12
0.8774974715882908	1.3155128028485527e-12
0.880702767577469	1.2906098188805677e-12
0.8752346405864555	1.3304733520336987e-12
0.8794214355450214	1.2951594078854808e-12
0.8773648325492835	1.3259214523194705e-12
0.880850935288788	1.2890423695847015e-12
0.8803408764754432	1.2944382235174561e-12
0.8773842098268213	1.3167109860875559e-12
0.8792625562042597	1.305845650511763e-12
0.8749214013914537	1.3517702314748228e-12
0.8799755846328133	1.2983026042007977e-12
0.8767281573635283	1.323651290169235e-12
0.8800266839215037	1.2977620306617717e-12
0.8762746044956718	1.3284493741581895e-12
0.8773622682886514	1.3169431031139198e-12
0.8838244492501672	1.2575859049911528e-12
0.8798159591772698	1.299991263664229e-12
0.8803622219038028	1.2852069364427796e-12
0.8786558389227134	1.303258567114383e-12
0.882300625224823	1.2737062653199162e-12
0.878302648709236	1.3249780838171558e-12
0.8775524648508926	1.3329141931763622e-12
0.8744933257793087	1.3562987944853532e-12
0.8735482061203996	1.3752747889614018e-12
0.8761675142387114	1.356543109074151e-12
0.8727298675769107	1.3929095804970408e-12
0.8772605625997004	1.3449798752998787e-12
0.8780679309709538	1.354394180602031e-12
0.8797974974433301	1.3181419313314698e-12
0.8787442652208773	1.3292839547235523e-12
0.8811684561026868	1.3126163977970079e-12
0.8777242780089868	1.3310966013995984e-12
0.8756788822834493	1.3706899722686131e-12
0.8760623113557824	1.3576560383574767e-12
0.8736814097997786	1.3738656424503928e-12
0.8768001384916784	1.3498506493537838e-12
0.8720416697069818	1.4001899471642044e-12
0.8717727380719142	1.394057262670808e-12
0.8698142331719014	1.4147760623279542e-12
0.8739294738397161	1.3802190828493917e-12
0.8723470240337218	1.405937320162235e-12
0.87514858503143	1.367322244786468e-12
0.8717540643449935	1.403232491441381e-12
0.8733981416648434	1.3948176667903396e-12
0.8759779865728218	1.3675257821519265e-12
0.8740286480788678	1.3971252929924666e-12
0.8751766172324428	1.3760033768797137e-12
0.8720016576834339	1.4185685928839725e-12
0.8725077012280344	1.413215216020682e-12
0.8719271662902527	1.4283621050507188e-12
0.8722070071434054	1.407418542853617e-12
0.8679468147297573	1.4614643133888663e-12
0.8732150630146269	1.41473759269375e-12
0.8690088687374025	1.4502289653387673e-12
0.8714639968502409	1.4063010823398727e-12
0.8680566302583844	1.4423472243610993e-12
0.8714375964521417	1.4155580506823975e-12
0.8697359557069391	1.4335595137821626e-12
0.8742284349347296	1.3860340891156863e-12
0.8737422209298564	1.382200009996714e-12
0.8739752429777703	1.3887125779114043e-12
0.8756595213673068	1.3619171076430702e-12
0.8763816532498958	1.3722331200239754e-12
0.876337038693879	1.3637274107704667e-12
0.8739931283237443	1.3975010524252227e-12
0.8749931073981658	1.37794470645794e-12
0.8705596356251308	1.4338235795459765e-12
0.874843482901285	1.3975107246940013e-12
0.8728201543868566	1.418915285964571e-12
0.8745961604700553	1.3821439626752668e-12
0.8717467130353189	1.4212656231992508e-12
0.8755702349926537	1.3898224973214875e-12
0.8728727411062319	1.4093535008402934e-12
0.8764780257243416	1.3802190828493917e-12
0.8713735382562263	1.4342188727930368e-12
0.8730922249367882	1.4070316064640031e-12
0.8727808310390366	1.4013481253979405e-12
0.8744271505846098	1.3929095804970408e-12
0.8753255910578279	1.3744273997952055e-12
0.8720900314450726	1.4086560154065304e-12
0.8724166331117355	1.4052009336759536e-12
0.8710108504149684	1.429050229817353e-12
0.8707818471957167	1.4224951471732475e-12
0.8695987049055409	1.4350114743347927e-12
0.8727443641382475	1.4017339045765183e-12
0.8699231638920288	1.4315790597730738e-12
0.8734466678999797	1.4032819948371948e-12
0.8736425803313485	1.4102149358267408e-12
0.8735198857027021	1.4025074320643704e-12
0.8746044606121556	1.4090169957382708e-12
0.8736922780091121	1.4096891897696333e-12
0.8760551751587875	1.3936700522350005e-12
0.872112444005711	1.4264020732593816e-12
0.8752791981086974	1.3929013432776532e-12
0.8722094259905917	1.4343537934638161e-12
0.8732759993397173	1.4140929542701343e-12
0.8689443008359461	1.4509120217939987e-12
0.8703723234973901	1.4358051331524994e-12
0.8701044516144207	1.4296612376626903e-12
0.8726755551750682	1.4024618267393442e-12
0.8732708598381028	1.4051418482448177e-12
0.8698172879009605	1.4326991097905293e-12
0.8706281116535456	1.4241214979158e-12
0.867648296286342	1.4466669428156712e-12
0.8680282732540252	1.4516248914177855e-12
0.8655666645096005	1.4776659691856691e-12
0.8651649418824204	1.4819157469780216e-12
0.865773929630092	1.4754733351476572e-12
0.8666613887729312	1.475062687778128e-12
0.8697774644813417	1.4511035549705719e-12
0.8647680346169125	1.4950922651554012e-12
0.8662818310978108	1.4880834613000057e-12
0.865216479185721	1.4993536975045744e-12
0.8659890148609883	1.4911811308269215e-12
0.8718995223673097	1.4286545469543303e-12
0.8688041675818032	1.4613999517109263e-12
0.8687338542746998	1.4621437881563174e-12
0.8671939829032973	1.4694284353003543e-12
0.8656122738924847	1.4861611542793646e-12
0.8673601090210179	1.4676710060741879e-12
0.864428135327051	1.5076934971489964e-12
0.8639518801350826	1.5037262702059917e-12
0.8644007698839276	1.4899998352742866e-12
0.8606915796923621	1.5292389346856753e-12
0.8639000446009892	1.4863192693086366e-12
0.8612150842019841	1.5237008402676338e-12
0.8629274325444016	1.5055861027198428e-12
0.8639222216175276	1.5040400242759182e-12
0.858966283415616	1.5474906469519522e-12
0.8624677691238061	1.5194265110945393e-12
0.861161840499226	1.5422472570902835e-12
0.8608596437627289	1.5364386856259968e-12
0.8638250804984572	1.5050676690801156e-12
0.8602712924564369	1.5516682631258015e-12
0.8649157063845536	1.502535538616977e-12
0.865396405855405	1.5064279553615542e-12
0.8617253519181028	1.5272804579224921e-12
0.8650350859013257	1.5012726363433331e-12
0.8646093468058188	1.5057764816112027e-12
0.8641838170243992	1.5012726363433331e-12
0.8627498822001637	1.5074643875335796e-12
0.8653519836495086	1.4889147350321616e-12
0.8673797653327475	1.4584853826511423e-12
0.8639972140580257	1.4852913247203354e-12
0.8694620018921114	1.4364576399010658e-12
0.8678873307281634	1.4620935878480848e-12
0.8656577175430052	1.4767027295444108e-12
0.8672924140644719	1.4594094617418739e-12
0.8637541241503863	1.4968406266362592e-12
0.8676176305700055	1.4559690334726874e-12
0.8645631781118164	1.497259418726231e-12
0.8698215279645772	1.4416319361879812e-12
0.8673237151192034	1.4590783314587522e-12
0.8709065208276382	1.4391593968321922e-12
0.8710701361919702	1.4284230523534573e-12
0.8706059402006737	1.4423392049556506e-12
0.8721658183799652	1.4258374318500113e-12
0.868334676901854	1.4573611637678458e-12
0.8723268524558863	1.4151283945265684e-12
0.8693471092161056	1.4556562341707973e-12
0.8752425371204238	1.3932891756855614e-12
0.8704540417169523	1.4349406454407575e-12
0.8752241070596939	1.4024618267393442e-12
0.8707355486200824	1.4229849345171412e-12
0.873470223928123	1.3940551167595906e-12
0.8720628381022533	1.408943690674474e-12
0.8736873072910074	1.3917586166566427e-12
0.87089807153147	1.4212656231992508e-12
0.8750061075360701	1.3867848610299929e-12
0.8713080595439339	1.4169284068399666e-12
0.872284030905281	1.4066037172735899e-12
0.8745359487948564	1.3917586166566427e-12
0.8729298221108946	1.3997719658649668e-12
0.8769225642432564	1.3844940421745782e-12
0.8685720378251429	1.4548501496692704e-12
0.8729067189609442	1.4089940529958898e-12
0.8723780360865566	1.432570086515498e-12
0.8724005972473685	1.4143482567998418e-12
0.8701625543172185	1.4470297335777939e-12
0.8741437161178601	1.413891159121971e-12
0.8711022157386502	1.428083686492921e-12
0.8721658183799652	1.4258374318500113e-12
0.8712427987550665	1.444579632590313e-12
0.8722568218228399	1.4158692405953933e-12
0.8717411575919273	1.4303298698263209e-12
0.877936459426707	1.3737681608254313e-12
0.8750347542397751	1.3685264477308152e-12
0.879897490463127	1.3440449559135294e-12
0.8756741269352561	1.388723436326157e-12
0.8789665960299823	1.3538927818046743e-12
0.879065406689032	1.3708028382201266e-12
0.8807526100826822	1.3529541062135483e-12
0.8762564697825661	1.3825628978536151e-12
0.8803969893455638	1.3656938589224166e-12
0.874113795800992	1.4231853642831292e-12
0.876108119762673	1.4020876388634776e-12
0.8763338585350069	1.4086772557186962e-12
0.87771611476335	1.3940545249460062e-12
0.875535294988771	1.4171251682706907e-12
0.878091806650074	1.399057804930188e-12
0.8755689828325613	1.4347519461908347e-12
0.8762949508001336	1.42707201397441e-12
0.8747558515059808	1.4523316511735163e-12
0.8752839476513805	1.4197841430466622e-12
0.8742560219354482	1.4396361333427218e-12
0.8793287582521686	1.3859722352033951e-12
0.8747390092912287	1.4255489837215094e-12
0.8813346234267643	1.3647524166104345e-12
0.8791611311870553	1.3967510190065212e-12
0.8792434147542011	1.3778973927751336e-12
0.8791452135992883	1.405897090895768e-12
0.8812686020589673	1.374456325345999e-12
0.8770055926269562	1.4105487390246671e-12
0.8816352935750448	1.3705771376771133e-12
0.8789560678032814	1.4078980426694557e-12
0.8841312730016486	1.3621278194803194e-12
0.8784534465011345	1.413215216020682e-12
0.8808798943938974	1.3875461008868237e-12
0.8800031859642488	1.4147760623279542e-12
0.8783842535983654	1.4409080391549071e-12
0.8770394042217555	1.4461295708894204e-12
0.8742769183509455	1.4933367511863875e-12
0.8736027179198815	1.491491359000243e-12
0.8721236597194904	1.4981326705536e-12
0.8742136481716116	1.4760229214153846e-12
0.8713477956579156	1.4973627663036537e-12
0.8783006842736546	1.4417921094966018e-12
0.8751855225356825	1.4477862104228635e-12
0.8790121594993991	1.4252600181148486e-12
0.8762748995224054	1.4452394972438477e-12
0.8749571067076052	1.4412249138346099e-12
0.8760408320904969	1.4566933514194682e-12
0.8769461713676953	1.4471158706044358e-12
0.8750776278756967	1.4758884550265726e-12
0.8778606022664286	1.4464476867894503e-12
0.8712198947309239	1.5076934971489964e-12
0.875991845902293	1.475194728481897e-12
0.872379642253531	1.5134078183337628e-12
0.8736271592458936	1.491232797003795e-12
0.8722181492594179	1.5151162342744342e-12
0.8754433831107955	1.4899745352596243e-12
0.8736115503326087	1.500375603460948e-12
0.8782309194139923	1.4515078255253519e-12
0.8751046591769012	1.502535538616977e-12
0.8770711819434648	1.463776555772893e-12
0.874724872599804	1.4885978943483946e-12
0.8778263623062557	1.4647652705099862e-12
0.8757582446750241	1.4776659691856691e-12
0.8771900610824919	1.4535412653920668e-12
0.875376309397443	1.4727287373203172e-12
0.8804922740111418	1.418607531964345e-12
0.8792477221185544	1.4407511858424332e-12
0.8815270042009393	1.3986557632366974e-12
0.8802496321323197	1.4211744126883682e-12
0.8795107213852493	1.4379689466371117e-12
0.8804138452709231	1.419437220649801e-12
0.8768343322553028	1.4662821615734464e-12
0.8791321034185596	1.4599296659573246e-12
0.8794991078119243	1.447069486849137e-12
0.8815551579893872	1.4163410852962542e-12
0.8814500111503751	1.4354087847897972e-12
0.8872144542309511	1.3744273997952055e-12
0.8830961303968026	1.4090169957382708e-12
0.8848502377271595	1.399438176172561e-12
0.8816055785985941	1.4337630545223855e-12
0.8815185114298194	1.425706446610733e-12
0.8817562206302361	1.4321694296744144e-12
0.8791800654434714	1.4414669180810958e-12
0.8839521398710272	1.3909836877287596e-12
0.8800963636224034	1.4407511858424332e-12
0.8837059509415482	1.402565773842777e-12
0.8784291194528882	1.4404334084040232e-12
0.884535339958426	1.3848140806112255e-12
0.8795960002711313	1.4370667910430371e-12
0.8848005546914951	1.3909860857863615e-12
0.8809081825779411	1.4231853642831292e-12
0.8848883230457414	1.3990352759369932e-12
0.8821310644932874	1.4282039992579675e-12
0.8815109044421048	1.416809238518774e-12
0.8805506311068765	1.4359455420059077e-12
0.883390753185779	1.4148778964486605e-12
0.8809139792647824	1.4321017233412736e-12
0.8826562345045224	1.4136706041423643e-12
0.8791535463773497	1.4597028233452782e-12
0.8823872627457843	1.4254937072051068e-12
0.8816347742688608	1.4424318784072595e-12
0.8838534581813935	1.4189606746916103e-12
0.8829797059971364	1.4282039992579675e-12
0.8807104147247672	1.4432328909072813e-12
0.8814682389938115	1.4352159545158773e-12
0.8816779072736893	1.424020216182972e-12
0.8805882268420259	1.4355478210175574e-12
0.8830615388410736	1.40938293585564e-12
0.8811073882023701	1.4300556722796928e-12
0.8800025070212761	1.4507217656526453e-12
0.8799906991742333	1.4418689979717295e-12
0.877171140796869	1.4537414209327928e-12
0.8810390223748811	1.421801225014466e-12
0.87936418570127	1.448496812448348e-12
0.8806573243544908	1.4348168463247898e-12
0.8765099731590533	1.4876688825001565e-12
0.8800428883105815	1.4502945766050183e-12
0.8775070216279156	1.4771212206205843e-12
0.8792997170440466	1.449178819010172e-12
0.8791093904919095	1.4691476249605222e-12
0.8790883554363197	1.451414789318789e-12
0.8752749633789562	1.491756228367601e-12
0.8794991078119243	1.447069486849137e-12
0.876485862330422	1.487923948202559e-12
0.8806567749421089	1.443800340041843e-12
0.8751174997587132	1.4934220180222912e-12
0.8764350862094102	1.4705057398952076e-12
0.873630473399649	1.518130781588337e-12
0.8765143499880375	1.478644898979997e-12
0.872216392667716	1.5151348170574275e-12
0.874387856552514	1.4921631486222034e-12
0.8709216470360422	1.528831783222507e-12
0.8761772600139038	1.4822109353174393e-12
0.8730171370458131	1.506663833734246e-12
0.8791043827102332	1.46022292016474e-12
0.874064237192732	1.5045643624150963e-12
0.8761132738981642	1.4828878371280215e-12
0.8715911037390814	1.5307273587656462e-12
0.8755195861489178	1.4891683920224485e-12
0.8759185179241743	1.4939258198800692e-12
0.8778706131002436	1.4732748279604693e-12
0.875464880074425	1.4897471213365483e-12
0.8772763968710974	1.4795609735834003e-12
0.8801832352136609	1.4488098627463062e-12
0.878988532496249	1.47042616789347e-12
0.8821179244618396	1.4373206876961367e-12
0.8777942641920053	1.4651048327947273e-12
0.8825961783101436	1.4232836133099163e-12
0.8793762995561022	1.4663240244540088e-12
0.8813815199941666	1.418177981816565e-12
0.8784882522263041	1.4577632126399865e-12
0.8805022235613841	1.4364576399010658e-12
0.8769169338229231	1.4743860105696867e-12
0.8805885161061897	1.426567079378804e-12
0.8789441055051566	1.4529407928658337e-12
0.8795272081076252	1.4377945354840418e-12
0.8762832217646267	1.4810899780583928e-12
0.8787820467027164	1.4546551944281736e-12
0.8752927215081395	1.482590685600918e-12
0.8783705046185972	1.4679865326802229e-12
0.8780511162076658	1.4623876246560246e-12
0.8796503790044915	1.4544468877258061e-12
0.8811868747743806	1.438192474458738e-12
0.8814449699330987	1.4534452730237192e-12
0.8784582175824207	1.4580809457073847e-12
0.880591309480534	1.4444928916830613e-12
0.8795952079502155	1.464008217554127e-12
0.8806220908530003	1.4531449406054673e-12
0.8831613570635928	1.4262823333722235e-12
0.879381374731796	1.4483149716575638e-12
0.8803758496114742	1.4377945354840418e-12
0.8809633855613015	1.4315790597730738e-12
0.8822485335511929	1.4269613075104827e-12
0.8841143096610861	1.3982457935872775e-12
0.8862798734218392	1.3753365418904708e-12
0.8827639957588894	1.4035529285935859e-12
0.8857026104846959	1.3814433405735335e-12
0.8806728726646064	1.4256746809816435e-12
0.8850897697666782	1.3879265125371403e-12
0.8808259892982936	1.433032559147459e-12
0.8840391983939434	1.3990403871039512e-12
0.8797049914601519	1.4448914672484294e-12
0.8834742003775514	1.4139951181373698e-12
0.8793495854919119	1.4666066294880746e-12
0.8769932252297165	1.4825566140366439e-12
0.8776472095326429	1.4846158703334792e-12
0.8763267888854294	1.4985844495556186e-12
0.8799752629163502	1.4510099779271208e-12
0.8754834681024213	1.5075058438037208e-12
0.8772933879961122	1.4704035448662038e-12
0.87708208158091	1.48161661284562e-12
0.8777717846331926	1.465342641480024e-12
0.877340228689599	1.4788857040656782e-12
0.881138797540841	1.4297233964752574e-12
0.8785062535741044	1.4575727784375344e-12
0.8800815366060633	1.4409080391549071e-12
0.876897375316288	1.4835705993238217e-12
0.8791850603409074	1.4503917591777836e-12
0.8759066689838491	1.4850734869202912e-12
0.881406142181781	1.4358728695982976e-12
0.8799463885031875	1.460293118592431e-12
0.8810434007003078	1.439710270302237e-12
0.8813404014872749	1.4545514906693685e-12
0.8835749950971454	1.4309119800826221e-12
0.8790775701134579	1.4784897253358803e-12
0.8827260903924649	1.4488701275465583e-12
0.8803023678906113	1.4745104110812552e-12
0.8825238148009742	1.4510099779271208e-12
0.8805937022880493	1.4804060993101616e-12
0.8830758453969381	1.4541477908458339e-12
0.8813227458579876	1.4637159491013543e-12
0.8799916084947135	1.4777978992387469e-12
0.8817861965295231	1.4677908389239167e-12
0.8774045356524356	1.5051662473686137e-12
0.8790924860893988	1.4873096124761481e-12
0.8756145310850427	1.5330801827975457e-12
0.8796306334655338	1.48161661284562e-12
0.8793788111737639	1.493258293655941e-12
0.8798491003227759	1.4882831584600868e-12
0.8811262293176811	1.465794875137178e-12
0.8780246870160043	1.5075834184668824e-12
0.8779539838626924	1.4993536975045744e-12
0.8746821297520238	1.5519216315565575e-12
0.8791065254280909	1.5051164550079666e-12
0.876568172522343	1.5409470820397658e-12
0.8809184935700299	1.4949255325247748e-12
0.878040237458276	1.5253742752064983e-12
0.8814407091849499	1.4984065494024936e-12
0.8782943577633829	1.5316914417476687e-12
0.8809847566302966	1.5122077009502154e-12
0.8785298709716589	1.5471553375076013e-12
0.8809258556495292	1.5128308076986976e-12
0.8769747132696182	1.5456518101311175e-12
0.8807657302171299	1.5145247563601839e-12
0.8767250908912383	1.5572702183089332e-12
0.880436000020942	1.5090352529010865e-12
0.8760678374270938	1.5552455460952427e-12
0.8749638283120729	1.5669247324345938e-12
0.8765131712196623	1.5505344107650607e-12
0.8722888661802307	1.5772396935488466e-12
0.8775598650114026	1.548439238230944e-12
0.8699309041538635	1.6111619860700504e-12
0.8770427695084767	1.562887214045321e-12
0.8747531470798509	1.5781311866746599e-12
0.8744320047311265	1.5815285149042721e-12
0.8777907850362453	1.5549740432076212e-12
0.8755913533510246	1.587219261355529e-12
0.8759950610401722	1.5829484838193352e-12
0.8801006620809945	1.548521275533503e-12
0.8763815407832871	1.5878654349825408e-12
0.8811967494691643	1.5459035737839818e-12
0.8759022995348654	1.5929352734156357e-12
0.8776931907675206	1.5739896396023727e-12
0.8779149116448632	1.5626386035377054e-12
0.8765691901465327	1.5858803138001267e-12
0.8784331147173302	1.548178910871649e-12
0.8762581188995364	1.5711879432226571e-12
0.8760784391653992	1.5641110730627415e-12
0.8799823153800699	1.5317900939941364e-12
0.8777068860961176	1.5648392820593682e-12
0.879738045694452	1.5343741951003425e-12
0.8774285275886298	1.5588063233726631e-12
0.8758540376894122	1.5664849906484027e-12
0.8804053043375181	1.5273153421226986e-12
0.8779863076926161	1.5708887891285574e-12
0.8792517706271495	1.539518443500047e-12
0.8767444032879952	1.5840267539876186e-12
0.8801166110193357	1.5573302350825246e-12
0.8754221150785203	1.5890096137117133e-12
0.8774856137075725	1.5761855736122668e-12
0.8785853317496416	1.5645517820435916e-12
0.8784599538025754	1.5748558225724503e-12
0.8817182729688973	1.5403864362433039e-12
0.8801479129531343	1.556999095499849e-12
0.8824089178619917	1.5330801827975457e-12
0.8819449613358044	1.529010644353576e-12
0.8831009611654176	1.5077759779564764e-12
0.8833812946350996	1.4958326806512873e-12
0.8809499717233547	1.539536525826301e-12
0.8811919174695096	1.5279715331843426e-12
0.8800835987113831	1.548701786971821e-12
0.8790178101279931	1.5509711664462843e-12
0.8809527875849047	1.5305012609226454e-12
0.878348202775306	1.5670603423806776e-12
0.8799127922684533	1.541503252597922e-12
0.8800009947335796	1.5495756450188357e-12
0.8763625473534471	1.588066364307584e-12
0.8800061945499809	1.54051516052908e-12
0.8799141325563344	1.5594722316176278e-12
0.8790711633029957	1.568389907073503e-12
0.8813602848027215	1.5351958706213762e-12
0.8782787395343584	1.585750549165705e-12
0.8769976568639801	1.5813476133312686e-12
0.880527743129472	1.552980915444632e-12
0.8795029228305952	1.5728000538883183e-12
0.8817774331119873	1.5397605878462115e-12
0.87963005671579	1.5624774374905546e-12
0.8815161185622536	1.5335473230770007e-12
0.8788344756020586	1.5708937992297058e-12
0.8831157569501117	1.5256026128121445e-12
0.8806849520503585	1.5513178202253441e-12
0.8820399220289986	1.5190005897997823e-12
0.8823969648056156	1.542184314361996e-12
0.8803686938529466	1.536680321803912e-12
0.8792158735261947	1.5488758763774554e-12
0.8813201635687944	1.5445979901190733e-12
0.8788707988266218	1.5435487006671889e-12
0.878623266965778	1.5551449934987358e-12
0.8833174633959673	1.523468783358253e-12
0.8820551006672479	1.5368231744914153e-12
0.8824717889366023	1.5324150768797215e-12
0.8829132506642399	1.527744903682218e-12
0.8786981615816983	1.5633581681365148e-12
0.8817826988691533	1.539704882002555e-12
0.8794192127802125	1.5736856129508244e-12
0.8803960590844002	1.5453963043716509e-12
0.882175297133549	1.544529311348208e-12
0.880584488594062	1.5613582932018112e-12
0.8816822257608454	1.5317900939941364e-12
0.8783342552114225	1.5761855736122668e-12
0.8808001368119082	1.5500992937881164e-12
0.8818014260376572	1.5305290878795616e-12
0.8794484056493336	1.5643991033762982e-12
0.8824077087237917	1.524115292586258e-12
0.8796879885899028	1.5528869012644802e-12
0.8807468155598458	1.5416856916776739e-12
0.8792526608104063	1.557492184125157e-12
0.8770268174316885	1.5810391270158987e-12
0.8818805376285951	1.5476475384867463e-12
0.8776775754085366	1.5831325142478514e-12
0.8819005938683546	1.5384576842707442e-12
0.876975182202982	1.5905630517493573e-12
0.8788907662925809	1.570298306443609e-12
0.8778663290711349	1.590113392354907e-12
0.8749874133053518	1.6205691134412676e-12
0.878383451957019	1.593620489951744e-12
0.8768947064035197	1.600392077586957e-12
0.8765897149146484	1.5946408661685673e-12
0.8801593203540364	1.565856099454741e-12
0.874006010617388	1.6129958972992031e-12
0.8766141265674827	1.6033602996274795e-12
0.8760870137947917	1.5999588839022312e-12
0.8725250576723107	1.637640410912323e-12
0.8766434922415096	1.594071961969589e-12
0.876200389950179	1.589781808956822e-12
0.8745677890982383	1.607052906910791e-12
0.8772299661018064	1.5788900404362539e-12
0.8786530215095318	1.5728133813507446e-12
0.8752871718472816	1.6084203205152993e-12
0.8775251161308018	1.5757676819884824e-12
0.8778043800056818	1.5728133813507446e-12
0.8755545402901513	1.6055918602942263e-12
0.8765320862388903	1.6042281948938624e-12
0.8781468736981775	1.5781678612401178e-12
0.877900707989112	1.5897497017080304e-12
0.8744208204504975	1.6265630345424188e-12
0.8765261192300158	1.5953136376530566e-12
0.8802795591074057	1.5735617889614678e-12
0.8773641960561557	1.5954254001719538e-12
0.8767986625096928	1.5834527518782061e-12
0.8801886120067487	1.5655462264060889e-12
0.8767300221666807	1.593156571773754e-12
0.8791641333497556	1.5584287060206938e-12
0.8758813465524143	1.6021346141701645e-12
0.8764515817922471	1.5961021606943191e-12
0.8785897508937414	1.5645050324228697e-12
0.8759131906275031	1.59282005779049e-12
0.8784847579464469	1.5745934223673049e-12
0.879503035892824	1.5548434947235024e-12
0.875291367658753	1.5993982519587334e-12
0.8793105360045737	1.5568799290559633e-12
0.8754724052199397	1.606460757821381e-12
0.8782155929471556	1.5774408881535766e-12
0.8750126662596727	1.6023466022292249e-12
0.8755474552666261	1.6146444934951234e-12
0.8776329081433998	1.5925827256905016e-12
0.8776366270452082	1.5835657023068052e-12
0.8743605331287092	1.6272008072342268e-12
0.8773744594200094	1.5863391436717206e-12
0.8765869124974107	1.5766873548483355e-12
0.8754255100785889	1.6069568561658556e-12
0.8753919651672312	1.6073117239519583e-12
0.8762581450276258	1.5891708245886998e-12
0.8732049048935325	1.6214707032578922e-12
0.8770317261737388	1.5989425610867853e-12
0.8777517801877702	1.5823475103632376e-12
0.8732111023272664	1.6214051413142305e-12
0.87294208265872	1.6242510696631495e-12
0.875324310480854	1.5990497536061137e-12
0.8766110065606116	1.5854379427314216e-12
0.8740233258983283	1.6128127209197067e-12
0.8752437409842742	1.5908966128827058e-12
0.8757099069608525	1.5949705724830351e-12
0.8763233064446126	1.597459170946666e-12
0.879170844845924	1.5673353874154568e-12
0.8777446274921454	1.5824231779133453e-12
0.8752688524608914	1.608614119211671e-12
0.8771566969565552	1.5886428279020357e-12
0.8804766080242532	1.5535218678826213e-12
0.8772144145747289	1.5970099213574838e-12
0.8775626116222425	1.584348703013087e-12
0.8787454909288734	1.5808128394706268e-12
0.8741095629019325	1.6119004295076732e-12
0.8766952451606078	1.5935244737491315e-12
0.8819462731713593	1.5379744481412734e-12
0.8787094583582604	1.572216342373676e-12
0.8796564209228509	1.5621985335551037e-12
0.8808696314650473	1.5403864362433039e-12
0.8777741956249532	1.5821103800133373e-12
0.8854975129500323	1.5093839696546186e-12
0.8815369262176999	1.5243217250405544e-12
0.8831907528092293	1.5158315586375752e-12
0.8844590701283772	1.5024141745723418e-12
0.8806278750251236	1.5519216315565575e-12
0.8812857551088945	1.5449619932865766e-12
0.8824279303575379	1.5328790517785741e-12
0.8783146128128957	1.5853710498491338e-12
0.8806932159845513	1.5512303970093395e-12
0.8803120795701642	1.5642400771538972e-12
0.8792903277995433	1.5840267539876186e-12
0.8802848792948101	1.564527825760336e-12
0.8775290143700303	1.6026594875995095e-12
0.8773425912226184	1.595653955238465e-12
0.878298676844306	1.5945173161870015e-12
0.8799086445601872	1.586463333140697e-12
0.8754173019021718	1.6160213710729209e-12
0.8795388022129157	1.5813981715467193e-12
0.8813946397021114	1.5707431602492125e-12
0.8776848749786081	1.5920329744759459e-12
0.8806702958515218	1.5784059111175708e-12
0.8838162884227085	1.5541302912354979e-12
0.879466938516009	1.5821584093887694e-12
0.881618327189672	1.568376795865571e-12
0.8825124441802875	1.5589180343386072e-12
0.8823298529138889	1.5698551227180768e-12
0.8848165440997219	1.5435487006671889e-12
0.8817984890895725	1.5664708837027474e-12
0.8859687398596757	1.5313597533144708e-12
0.8867423679593337	1.5411309930963543e-12
0.8824249256822211	1.5778270403063117e-12
0.8853153772305374	1.5562269650402298e-12
0.8837329026986595	1.5729677823791624e-12
0.8806060796894033	1.6060460858808323e-12
0.8830794198592019	1.5798809027037596e-12
0.8846657704115164	1.5720767629335213e-12
0.8819035618399271	1.601297851941588e-12
0.882340748656136	1.596672902543853e-12
0.8849040141129199	1.5695564100260956e-12
0.8820264783343597	1.6089752139314326e-12
0.8818231619116174	1.5931707120545208e-12
0.8832935673455006	1.5865931424501188e-12
0.8806770055930853	1.614273450392413e-12
0.8840571184163964	1.5874933044221847e-12
0.8811960954059844	1.6087820585467992e-12
0.8796027757750287	1.6256376049502603e-12
0.8818809690801795	1.6105145397128476e-12
0.881738819356762	1.5940629623096068e-12
0.8816030669448157	1.6134544346637656e-12
0.8798124009391822	1.6323976858260902e-12
0.8812451463593451	1.6262463118854021e-12
0.8842444221174061	1.5945173161870015e-12
0.8829054533768498	1.6086821135702439e-12
0.8806754512315663	1.632273051577513e-12
0.8842873712413873	1.5940629623096068e-12
0.8842571548482805	1.6033602996274795e-12
0.8826383620395026	1.6204853238698389e-12
0.881188300097828	1.6268476819936012e-12
0.8851816876502021	1.6025574542527013e-12
0.884404860412151	1.59282005779049e-12
0.8826891612002651	1.6199479253498849e-12
0.8854043803523178	1.5912239320444525e-12
0.8828871450749919	1.6088757950046142e-12
0.88284696241142	1.6182785643594936e-12
0.8846332645576593	1.599381477967307e-12
0.8833888518682678	1.6035682961382882e-12
0.8811448086300535	1.6273077732640437e-12
0.8842374933721168	1.6035682961382882e-12
0.8839359750198666	1.6067580243504453e-12
0.8816439313002479	1.6310052930868647e-12
0.8843201751800008	1.6026936147357391e-12
0.8809640798768904	1.6471750451952088e-12
0.8819588581304667	1.6366513996638659e-12
0.8838740896350645	1.6163903843145757e-12
0.8816389211459962	1.640035976482698e-12
0.880355208028852	1.6536162309365858e-12
0.8823105428007191	1.6419086492492371e-12
0.8852781624686541	1.6105145397128476e-12
0.8826933468396191	1.6288813274954137e-12
0.8807293093009632	1.6496586563048854e-12
0.8821233551704365	1.6349112042651688e-12
0.8823480246268343	1.6235567701991342e-12
0.8834660717415475	1.6207067590105273e-12
0.8834298108733107	1.6210903585942633e-12
0.8809600657335328	1.647217510359334e-12
0.8822172651961204	1.6339177408288863e-12
0.8827482911276049	1.6193223966017635e-12
0.881875219505011	1.628558521584012e-12
0.8828319755093451	1.6274147906311082e-12
0.8788578150924641	1.6515016167015532e-12
0.8810800604878974	1.6549257811036655e-12
0.882208414052466	1.6340113760667199e-12
0.8812098772197113	1.63559710163171e-12
0.8805338569739872	1.6607040056956297e-12
0.8813444164856811	1.6521291891951096e-12
0.8833533368950368	1.6308770496225606e-12
0.8837515996928235	1.626663872970217e-12
0.8809491409571799	1.6563107638668575e-12
0.8802575829166422	1.6636266773951293e-12
0.8823448910388977	1.6415452831604438e-12
0.8844019382048649	1.619784016126239e-12
0.88062117438897	1.659780284735014e-12
0.8817517913133508	1.6478196174193135e-12
0.883548900149934	1.6288082082842063e-12
0.8835111530547227	1.6292075304933653e-12
0.8801004994533308	1.6563107638668575e-12
0.8837383229650676	1.6268043259568143e-12
0.8846116455127057	1.6085878649209823e-12
0.8823229372105559	1.6327998486569333e-12
0.8805065023293794	1.6520157058105704e-12
0.8819064202323361	1.6461838157454776e-12
0.8843813545056051	1.620001768729854e-12
0.8841470703933401	1.6224802335960065e-12
0.8821826147793342	1.6432619851768565e-12
0.8807662681542371	1.658245354363357e-12
0.8806708181901355	1.6592551086322852e-12
0.883737169488156	1.6358220046832358e-12
0.884654157427102	1.6261212940059636e-12
0.8809520067646849	1.656280446816566e-12
0.8821544476175143	1.6525654385906997e-12
0.8824700251891275	1.6492269795025946e-12
0.8839577257246083	1.6244832892215384e-12
0.8865992681559933	1.6055441897553686e-12
0.8813783513850052	1.642792514224651e-12
0.8826150039701135	1.6386877893106054e-12
0.8822121812639047	1.6429492047133607e-12
0.8825924768447311	1.6299484196510116e-12
0.8850609201945249	1.6128127209197067e-12
0.8854235527317514	1.617981948950419e-12
0.88078195532899	1.6491017199870741e-12
0.8812657838839485	1.6529610345082398e-12
0.8822518988011966	1.6425290374224756e-12
0.8827002586460849	1.6288082082842063e-12
0.8830934233262465	1.6246489640359647e-12
0.8810417884360389	1.6553306567692416e-12
0.8802206606296783	1.6640172740520392e-12
0.8801471349279458	1.6468397309609116e-12
0.8862644456002338	1.6180639208789946e-12
0.88436931312741	1.6291346293204471e-12
0.8811622033928581	1.6630622769195084e-12
0.883181780625033	1.6416974000354658e-12
0.8850651047307213	1.6217739294151085e-12
0.8833727731829035	1.6306714353530289e-12
0.8811314493378914	1.6543821443286806e-12
0.8800523294312088	1.6568203490294063e-12
0.8823751124027622	1.6412255748036903e-12
0.8850341954757495	1.6130954386674112e-12
0.8843077577633959	1.6118026587140278e-12
0.8813364967735788	1.6342576078325168e-12
0.8831154310718048	1.6333938281553983e-12
0.8846435106068699	1.6172284492753206e-12
0.8862989032439843	1.5907385580828401e-12
0.8830790493276756	1.6248010249251956e-12
0.8834540977242018	1.6298111123186788e-12
0.8863273935165541	1.6084203205152993e-12
0.885834688020319	1.5956494379161551e-12
0.8874412031052733	1.57865429831189e-12
0.8884814699215823	1.58563259224274e-12
0.8852433512735006	1.610882803370606e-12
0.8845318858901203	1.6274147906311082e-12
0.8841107508399632	1.6318699302290495e-12
0.8846870331570135	1.616768029188045e-12
0.8887926634526133	1.591318192965456e-12
0.8838547690508041	1.616594774568871e-12
0.8830513543152819	1.6340716888444741e-12
0.8845112594637816	1.6276329952396084e-12
0.8860159317570414	1.6117152388972547e-12
0.8871673185472704	1.5905293733169548e-12
0.8865755654638335	1.5967894616027415e-12
0.8824733305137367	1.6312088550789443e-12
0.8846707435840281	1.6169403547202318e-12
0.8886578462377994	1.583766727337352e-12
0.8855025954056762	1.5991626077582913e-12
0.8844531265998602	1.6192424999417911e-12
0.8847413505180369	1.6072157304831414e-12
0.8873930895505929	1.579163286111823e-12
0.8870789071351992	1.5914646675478215e-12
0.8841688836110766	1.6132717925106515e-12
0.886236992138451	1.6003711901436358e-12
0.8879162408384411	1.5826066099327845e-12
0.8864742366820564	1.5888837256662412e-12
0.8839089716868199	1.6160213710729209e-12
0.8887249825394922	1.5830565000693553e-12
0.8897907433978067	1.5717819376693805e-12
0.8900851559540731	1.5686673808613836e-12
0.8872379842463756	1.589781808956822e-12
0.8845837574385629	1.6178605712184542e-12
0.8849232917922447	1.6052909945227413e-12
0.8883813777225018	1.5776859799594105e-12
0.8873765667792676	1.5793380786226156e-12
0.887249601596073	1.5806812287949863e-12
0.8868760835399712	1.5936103151973347e-12
0.8835097662603224	1.6202445196867416e-12
0.8858664305185132	1.5953136376530566e-12
0.8894692077963847	1.5751834260743686e-12
0.8886091673139013	1.566298538341557e-12
0.8861875429016781	1.591916626425676e-12
0.8848964587999281	1.6145525392300726e-12
0.8864477277163822	1.5981418425327292e-12
0.88910785265237	1.5700006846467564e-12
0.8873520938412077	1.5975801328114171e-12
0.8836839821832421	1.618401509335307e-12
0.8856870625694861	1.6241719900185805e-12
0.8824546800802522	1.6314061558847184e-12
0.8843220974193753	1.620628642677349e-12
0.8860806422533302	1.6020251977216676e-12
0.8831454799872195	1.6330759441111017e-12
0.8826257414536838	1.6385741986982384e-12
0.8854544287633884	1.6266329964842706e-12
0.886146776107566	1.6013255752308283e-12
0.8855341205244301	1.598829107127464e-12
0.8840351107971499	1.6326701176031492e-12
0.8887797393189918	1.5824772343527783e-12
0.8866365414104639	1.5871667224811774e-12
0.8859152199169951	1.6037751817249353e-12
0.8874773694181588	1.5782716990184158e-12
0.888700762228162	1.5743072477508133e-12
0.8866405345845936	1.5961021606943191e-12
0.8850526862329866	1.603922145512221e-12
0.8883486332308018	1.5780323801973707e-12
0.8848611003536981	1.6149265921944654e-12
0.8836681543764607	1.6185689498955578e-12
0.8865976378566466	1.596555960280052e-12
0.8893406090262564	1.5765438577763377e-12
0.8865008249642816	1.5975801328114171e-12
0.8836367861251918	1.6278784725893778e-12
0.8847826967522029	1.6157560149402382e-12
0.8860768150647181	1.6110711613388034e-12
0.8837236423509762	1.617981948950419e-12
0.8821209063607174	1.6529202677156209e-12
0.8808893755640952	1.66594849136043e-12
0.8834810852179509	1.6475087724766488e-12
0.8856207257409572	1.6248737597512854e-12
0.8847864202630656	1.6247221005699922e-12
0.8843492587474403	1.6293467823157443e-12
0.8836640087460239	1.6455736453647912e-12
0.8802055591761662	1.6731825068299249e-12
0.883436407070123	1.6479814174998462e-12
0.8863718728627649	1.6348828232303172e-12
0.885262124305867	1.6286673633773725e-12
0.885573319320788	1.6343529484022002e-12
0.8819961692540964	1.6721952104127997e-12
0.883848327579086	1.6615791205732222e-12
0.8849680973004087	1.6407555230336166e-12
0.8851616914774612	1.6387075123448967e-12
0.8843297267218011	1.6475087724766488e-12
0.8833718370307454	1.6755975412105172e-12
0.8852041632044717	1.6562135718879312e-12
0.8846465951690853	1.6441566573622534e-12
0.8868983904955369	1.638290534872798e-12
0.8844195608543776	1.6645137905404456e-12
0.8841898315457831	1.66694407065877e-12
0.8881161962415238	1.6344129831970406e-12
0.8873593173232532	1.6334144426046614e-12
0.8851844678066109	1.6654274034784094e-12
0.8864147836014376	1.6524120331988296e-12
0.8876755867890047	1.63006866404749e-12
0.8901955561352622	1.6213933539102832e-12
0.8904070622017031	1.628133536935632e-12
0.8864918177832868	1.6425916211611795e-12
0.8861732175171388	1.6639452147616698e-12
0.8877309201023293	1.6474664570175491e-12
0.887876910688966	1.6369443577288382e-12
0.8918200634448507	1.6221632397089013e-12
0.8906997340413838	1.6250373949695876e-12
0.888126724806127	1.6522569658069771e-12
0.8868379969322604	1.6658902707994991e-12
0.8896119409530816	1.6455227153605079e-12
0.8911737758905233	1.6290002419338785e-12
0.8911428238421387	1.6293276801187168e-12
0.8909711176240985	1.6401218221350758e-12
0.8871385777242267	1.6716881424767051e-12
0.8878472476450787	1.6731688858671404e-12
0.8897751229353248	1.6527741133535201e-12
0.8896162004313147	1.6454776548267524e-12
0.8903263278034605	1.6469429800064084e-12
0.8872740021615025	1.6702555028215361e-12
0.8844001569401525	1.6916799016512424e-12
0.88825785417946	1.6688251262351332e-12
0.888171814764229	1.6517799642899228e-12
0.8898890111717612	1.6425916211611795e-12
0.8888551190088188	1.6625067298187357e-12
0.885760251354243	1.6862692997266379e-12
0.8876176719230701	1.6755975412105172e-12
0.8904461221085899	1.6546811659600204e-12
0.8899243757721994	1.6422175030921213e-12
0.8919065278312063	1.6392317006128355e-12
0.8884899243550374	1.6663700823523478e-12
0.8867000639061802	1.685304811621536e-12
0.8895532439449552	1.6551213458519282e-12
0.891777670223526	1.640594870527707e-12
0.8907203666488546	1.6517799642899228e-12
0.8898697596513523	1.6697561201152018e-12
0.88895082461299	1.6794774289348192e-12
0.8894175182639743	1.6565571723298454e-12
0.8924867530738317	1.633093564038401e-12
0.8928380310118444	1.6473327979438843e-12
0.8887905560310454	1.6721952104127997e-12
0.8895458704646634	1.6731825068299249e-12
0.8901687886712992	1.6576150447189725e-12
0.8911877747281928	1.6378298313751866e-12
0.8902940936392992	1.6472839815476197e-12
0.8896888332738694	1.6536869618269479e-12
0.8891103997698576	1.6688116200291354e-12
0.8895942706679112	1.6726704866075354e-12
0.8907764596192504	1.6511865631624606e-12
0.892900441399263	1.6287172024908478e-12
0.8907278753671363	1.651700530416787e-12
0.8918915721202225	1.6483675969174476e-12
0.8904619293785291	1.6634916242028767e-12
0.8910625368793846	1.6571378660464764e-12
0.893933945039307	1.6267615670650752e-12
0.8934185828880831	1.632213524403561e-12
0.8908394626266675	1.659497743088746e-12
0.8918606594447549	1.6576723001268945e-12
0.8905709622479048	1.6533604963841516e-12
0.8942226408456057	1.6326851686482796e-12
0.8950326503574089	1.6151384889875856e-12
0.8928213055989936	1.6385320526300293e-12
0.8921110620305157	1.6460456382243133e-12
0.8931545062101336	1.6350071614194928e-12
0.8951472725457292	1.6139259139483006e-12
0.8962791726271988	1.6019516722603057e-12
0.8930890652605483	1.6356994537511706e-12
0.8920303201115181	1.6468997977638865e-12
0.8945204885744907	1.629534271541477e-12
0.8958455064318334	1.6155170589584275e-12
0.8951817898312817	1.6135607595266477e-12
0.8915540700920466	1.6609156738737458e-12
0.8929776642612243	1.6458556337461535e-12
0.893899014573005	1.6271310924786884e-12
0.8952606489051806	1.6127265183903351e-12
0.8938379483304567	1.6277771052842562e-12
0.890492387086077	1.6721470971394891e-12
0.8936751254124329	1.6384772718842887e-12
0.8937593214410049	1.6375865717140197e-12
0.8905825227640397	1.671193562096684e-12
0.8931072993056033	1.6444842394172367e-12
0.8939643675805403	1.6264397304759142e-12
0.8932467398649067	1.6430091136658198e-12
0.8909987012135416	1.666790857810983e-12
0.8913919685130574	1.6536528464181122e-12
0.8936537819692156	1.6297253801862553e-12
0.8940380297397755	1.634638148452493e-12
0.8896871296088522	1.6716881424767051e-12
0.8905571154254974	1.66248466188316e-12
0.8929368179919507	1.6462877417637642e-12
0.893016790170247	1.6364640436769569e-12
0.8921538574363805	1.6545705920595157e-12
0.8901214773981857	1.67607090836624e-12
0.8897769027998573	1.6707384421420226e-12
0.8918693576231461	1.6575802830911084e-12
0.8948539596912679	1.6349842002289109e-12
0.8891185483051004	1.6687254176054426e-12
0.8928084417134899	1.6566235012980044e-12
0.8937935993912611	1.6282462676469295e-12
0.8923952628041995	1.6609944737903856e-12
0.8910147203994501	1.6576437111266022e-12
0.8931923050925021	1.6435849729061114e-12
0.8948781429248237	1.6257506870168702e-12
0.893999681934107	1.6350438255089718e-12
0.8909510498861987	1.6672949557607044e-12
0.8926317805776198	1.6405370161855633e-12
0.895408750306726	1.620137452124191e-12
0.8942930308745025	1.6319405205717978e-12
0.8919473617099678	1.656755086765439e-12
0.8943686153294763	1.6221632397089013e-12
0.895304440730846	1.6122632496680676e-12
0.8913015323667386	1.6546095600813406e-12
0.8917973471704218	1.6493643918999939e-12
0.8952082790484566	1.6132805331234777e-12
0.893766612581249	1.6285317580278966e-12
0.894008733530012	1.634948069709673e-12
0.8948431102194484	1.6261212940059636e-12
0.8967381186155807	1.6150518981576696e-12
0.8931261189514591	1.6442851485331134e-12
0.8926011302814244	1.649838943714657e-12
0.894988361867537	1.6245846934099692e-12
0.8912044454762018	1.655636631208073e-12
0.8936533612621083	1.6387075123448967e-12
0.8948480392515789	1.617091468791799e-12
0.8963631947392628	1.6100404934791128e-12
0.8929774712643334	1.6368799938920216e-12
0.8947863482682474	1.6356994537511706e-12
0.8944793868272823	1.6209914006847807e-12
0.8948639589147821	1.625900738039151e-12
0.893050055765924	1.6361121307395405e-12
0.8890269266037562	1.6696946731198843e-12
0.893999681934107	1.6350438255089718e-12
0.8933675165588016	1.6327537492687619e-12
0.8900078239571722	1.6682955535922054e-12
0.8917567711899925	1.6497936405627875e-12
0.892552452912147	1.641376214498618e-12
0.8905163497427059	1.6629159173855777e-12
0.8911810748011787	1.664861548456187e-12
0.8946358048572607	1.6193366722100815e-12
0.8966369973754192	1.607143966662108e-12
0.8922730386242963	1.6443321063379913e-12
0.8941748819072753	1.6421680865485557e-12
0.8954795820954727	1.6104104491745098e-12
0.8959103952026577	1.605852926516599e-12
0.8930674778006708	1.6449055065699195e-12
0.8955924175135958	1.6181944577192763e-12
0.8979629231316258	1.593117149520667e-12
0.8950554927312807	1.623874523669415e-12
0.8943815619647845	1.631003960278806e-12
0.8954977262795978	1.6102185039228923e-12
0.895049614487977	1.6149590273877728e-12
0.8926661005806471	1.649151630339412e-12
0.893933945039307	1.6267615670650752e-12
0.8957661230203231	1.598401483910046e-12
0.8923023989264088	1.6350438255089718e-12
0.8914995294550626	1.6435372899509306e-12
0.8934185828880831	1.632213524403561e-12
0.8953307293893659	1.6119851449520048e-12
0.8932076153922934	1.6344453254470018e-12
0.8930053469174601	1.6365851005412613e-12
0.8958567594677347	1.606420332830633e-12
0.8965832912240619	1.5987344363573596e-12
0.8949194391179662	1.6163361377598379e-12
0.8934255168890033	1.641117851945956e-12
0.8942440760694292	1.6234807263173569e-12
0.8967780498968952	1.5966741066007682e-12
0.8948498516878066	1.626049976782143e-12
0.8945020027659584	1.6387075123448967e-12
0.8934761118782009	1.6316049317874675e-12
0.8966088647918621	1.6074415780505486e-12
0.8971278141310479	1.6019516722603057e-12
0.8927602318963878	1.6391781443546925e-12
0.89250709704501	1.632878347490785e-12
0.897077663915734	1.6024822056604766e-12
0.8956202070788358	1.6089227935362366e-12
0.8935963400451926	1.6303330517400747e-12
0.8918669346005813	1.6396505528776888e-12
0.8939034804901084	1.6181061665055018e-12
0.8961085625995281	1.6037565362577297e-12
0.8960216545545221	1.6046759265401142e-12
0.8933050625963533	1.6334144426046614e-12
0.8932992717640037	1.6334757031587192e-12
0.8980199319564639	1.6014917412198733e-12
0.8960700946541984	1.5951858027117636e-12
0.8946664330448353	1.627990341657965e-12
0.8944468373071438	1.639291101433269e-12
0.8920006736834668	1.6382357423941319e-12
0.8953886587344634	1.6293276801187168e-12
0.895049614487977	1.6149590273877728e-12
0.8916286552750062	1.6511489641953587e-12
0.8928550766812158	1.6381747922081836e-12
0.8961445563924519	1.6123534435794241e-12
0.894015317410933	1.625900738039151e-12
0.891298428002188	1.6546424007993722e-12
0.8932415927105523	1.6430635648238802e-12
0.8941040866039343	1.6159839773384836e-12
0.8958666291765727	1.6063159223080512e-12
0.8916936361417944	1.6414838574808443e-12
0.8913566345699082	1.6450489586210094e-12
0.8919598002096399	1.6566235012980044e-12
0.8923853930263059	1.634165840404886e-12
0.8950233455122539	1.6062592423355767e-12
0.896421880277401	1.6004419843274024e-12
0.8957850072179919	1.6071793916858654e-12
0.8935642176082795	1.6396505528776888e-12
0.8932862045602359	1.6425916211611795e-12
0.8960214818574245	1.6136554350291857e-12
0.897413898507071	1.6079028998661544e-12
0.8967739094902321	1.605695589036183e-12
0.8936088734002368	1.6391781443546925e-12
0.8940102845293053	1.6439093434114992e-12
0.8954013027817054	1.6112385570946042e-12
0.8951644843640629	1.6137438320879042e-12
0.8947753345883686	1.6268382846665302e-12
0.89174878522799	1.6498781231427382e-12
0.893659064316079	1.6386471803882827e-12
0.8949968649279845	1.6155170589584275e-12
0.8946557657942201	1.6191255077377193e-12
0.8909898500956198	1.6489291296841932e-12
0.8918223865010249	1.6401218221350758e-12
0.8930409570278492	1.6272307037042706e-12
0.8935513434110481	1.6397867475398428e-12
0.890751011978514	1.6604334523936464e-12
0.8938962407704147	1.6271604362194963e-12
0.8951439870126651	1.6229383527735485e-12
0.8912242437105607	1.6644048694941385e-12
0.8938654316740962	1.6364640436769569e-12
0.8934049581099982	1.6323576593748397e-12
0.890634569096447	1.670642969890337e-12
0.8924922574391496	1.6420130155325561e-12
0.8945666855846649	1.6290455586469887e-12
0.8938708906455575	1.6364062938413334e-12
0.8912803400818254	1.6638114323892737e-12
0.8956001841362149	1.6270899770518222e-12
0.8931566766835687	1.6349842002289109e-12
0.8907940021590447	1.659978664183705e-12
0.8927766420649031	1.6390045430561671e-12
0.8932076153922934	1.6344453254470018e-12
0.8895330914239449	1.664340013295997e-12
0.8915690426261712	1.6428019180528468e-12
0.8950307482088065	1.6151586116004065e-12
0.891604966631576	1.6603772451949364e-12
0.892407864640362	1.6429057973124608e-12
0.8943103017653401	1.622780132243929e-12
0.8931506609259672	1.6260701586953194e-12
0.8896007547387883	1.6726018923622695e-12
0.8922009699544499	1.6450945125653628e-12
0.8908863269213543	1.6500242895214072e-12
0.8897838215663337	1.670665249301659e-12
0.8913536222138356	1.6540585075380629e-12
0.8945353173439206	1.6293773996832672e-12
0.890590164366053	1.67111272246173e-12
0.8906678544096454	1.661313166817315e-12
0.8936070382028657	1.6391975586980852e-12
0.8918412648063713	1.6578774737913003e-12
0.8905433270092082	1.6536528464181122e-12
0.8946558446509698	1.6281023550673717e-12
0.8921922708021188	1.6451865399043463e-12
0.8884745657963532	1.6755380350164845e-12
0.8930849288335357	1.635743212540116e-12
0.8913151808136938	1.654465174719787e-12
0.8878401207802303	1.6912274379285288e-12
0.8905119448493485	1.6539848347031244e-12
0.8893082050869372	1.6667190601710187e-12
0.8891364232961104	1.677514001663244e-12
0.8914514449825547	1.6530236516400837e-12
0.8942273159152343	1.6326357116206149e-12
0.8897079213654845	1.680445870404111e-12
0.8915347312038142	1.6521425762174666e-12
0.8936573591207159	1.6386652194552803e-12
0.8899653231739584	1.668745164523825e-12
0.8917845783856605	1.6584771529618664e-12
0.8944520245310569	1.6302585448377134e-12
0.8917130353189435	1.668211680439969e-12
0.8914728686762854	1.6617746943770992e-12
0.8932258325066781	1.6432302902206962e-12
0.8905876032588639	1.6711398161221788e-12
0.8888128742245943	1.6809367903383984e-12
0.8901516067661784	1.666774491677107e-12
0.8941248945021204	1.6337192160524374e-12
0.8899270124068175	1.6691504497539522e-12
0.8879929664064486	1.6716273437330924e-12
0.8922374707606919	1.6447083747048708e-12
0.89074654001395	1.6515030792498277e-12
0.8891371645649655	1.6775061598646856e-12
0.891072200043262	1.6480579589932423e-12
0.8921103756209214	1.6460528996730162e-12
0.888117652036604	1.6882914664640897e-12
0.8911329666204887	1.6563927978590895e-12
0.8928876851089681	1.6378298313751866e-12
0.8891371645649655	1.6775061598646856e-12
0.887279675078474	1.6971563289991217e-12
0.8916482966971399	1.650941179833847e-12
0.8909596408596804	1.667204072833413e-12
0.8883797385755206	1.6765412013554937e-12
0.8912598213605482	1.6550508160520302e-12
0.893466231352986	1.6406871382814669e-12
0.8896477695135149	1.6721045284299776e-12
0.8924720107977143	1.6422272024399372e-12
0.8943941926056818	1.6308703421712948e-12
0.891172019344202	1.6559796635551228e-12
0.8913052159325315	1.6545705920595157e-12
0.8939029011285157	1.6270899770518222e-12
0.8917499253533312	1.6318829041148523e-12
0.8893694817609997	1.6750485027806987e-12
0.8927133754732727	1.639673833103373e-12
0.8910676570716068	1.648106018571531e-12
0.8885641555327495	1.6745902754271578e-12
0.889947782279483	1.6599530460969424e-12
0.8918647339694236	1.639673833103373e-12
0.889768392120053	1.6887838387440825e-12
0.8884999973114186	1.6932243610155337e-12
0.889836532338011	1.6701076280681626e-12
0.8868318694344615	1.7108712953096199e-12
0.8877962658871789	1.6916913738334702e-12
0.8906220244236568	1.6617979970048637e-12
0.8910213405806959	1.6755290400777013e-12
0.8892748225275735	1.6760498920001195e-12
0.8942858105970027	1.6320169030628424e-12
0.8944873903235944	1.6209067326113724e-12
0.8925075989984005	1.650828400475596e-12
0.8933582097235825	1.623874523669415e-12
0.8959829600885533	1.6050852708763173e-12
0.8909279989876819	1.649583445491077e-12
0.8923974549429907	1.6340382387658644e-12
0.8949887366315865	1.6156030472776905e-12
0.8916251011230996	1.6511865631624606e-12
0.8919813336729688	1.6474180197025745e-12
0.8930787901936147	1.6358081525107488e-12
0.8910810320727727	1.6569422075079528e-12
0.8907283208048248	1.6696511812747566e-12
0.8919616236933002	1.6476265293264211e-12
0.8928513405450527	1.647191997912151e-12
0.8909510498861987	1.6672949557607044e-12
0.8935062716417819	1.640263556639281e-12
0.8912696035853513	1.6549473310130624e-12
0.8894295036813704	1.6833912192863778e-12
0.8941598743054903	1.642326850253828e-12
0.8943751002308408	1.6310723182242035e-12
0.8907683017418271	1.669228227508416e-12
0.8937765503310826	1.6463819907998046e-12
0.893858270133596	1.6275621232497902e-12
0.8937061832346858	1.620193351637374e-12
0.892386806228822	1.6521062533892695e-12
0.8912554802346956	1.637113582554513e-12
0.8955065499298024	1.6101251595351225e-12
0.8938895985316981	1.6272307037042706e-12
0.8909155887019907	1.64971473248603e-12
0.8957051855376844	1.6170014976716347e-12
0.8943770562402275	1.6130962627318967e-12
0.8897338755014509	1.6532104652456187e-12
0.8924808817075841	1.633155676551369e-12
0.8943370712360244	1.6314746226170903e-12
0.8898308952635444	1.6701672620351358e-12
0.8912828498535498	1.6637848818008427e-12
0.8939274316974638	1.6358081525107488e-12
0.8901531580385744	1.6667580809436012e-12
0.8917359368329987	1.6589917263921431e-12
0.8942363822802891	1.6235621180339663e-12
0.8920067780930471	1.647148846088565e-12
0.8913743404661293	1.662817013059471e-12
0.8923869702276112	1.643126836918609e-12
0.8892149010646133	1.6677061127669674e-12
0.8880738134727797	1.6887552296240025e-12
0.8912659522734829	1.6549859578243027e-12
0.8918794854695983	1.6484954602139895e-12
0.8892900147406502	1.6848668568592792e-12
[truncated: 199,701 more rows]
