# Supplementary material for: Correlating fluorescence microscopy, optical and magnetic tweezers to study single chiral biopolymers such as DNA
Source: Nat Commun. 2024 Mar 29;15:2748. doi: 10.1038/s41467-024-47126-6 (PMC10980717; doi:10.1038/s41467-024-47126-6)
Supplement: Supplementary file 21 — Source Data [file 41467_2024_47126_MOESM21_ESM.zip › source data_final/figure 5/figure 5a/green line sigma and extension.dat]

sigma	fractional extension
-0.143781452192667	0.729863766153848
-0.143795830339324	0.730632506153847
-0.143810208485981	0.730632506153847
-0.143824586632638	0.730632506153847
-0.143838964779295	0.730632506153847
-0.143853342925953	0.730632506153847
-0.14386772107261	0.732169986153847
-0.143882099219267	0.732169986153847
-0.143896477365924	0.732941106153847
-0.143910855512581	0.734478586153848
-0.143925233659238	0.735247326153847
-0.143939611805895	0.735247326153847
-0.143953989952552	0.736016066153847
-0.143968368099209	0.735247326153847
-0.143982746245866	0.734478586153848
-0.143997124392523	0.736016066153847
-0.14401150253918	0.735247326153847
-0.144025880685838	0.734478586153848
-0.144040258832495	0.733709846153846
-0.144054636979152	0.732941106153847
-0.144069015125809	0.734478586153848
-0.144083393272466	0.734478586153848
-0.144097771419123	0.733709846153846
-0.14411214956578	0.735247326153847
-0.144126527712437	0.736016066153847
-0.144140905859094	0.735247326153847
-0.144155284005751	0.736016066153847
-0.144169662152408	0.734478586153848
-0.144184040299065	0.733709846153846
-0.144198418445723	0.733709846153846
-0.14421279659238	0.732941106153847
-0.144227174739037	0.732169986153847
-0.144241552885694	0.731401246153847
-0.144255931032351	0.729863766153848
-0.144270309179008	0.731401246153847
-0.144284687325665	0.731401246153847
-0.144299065472322	0.729863766153848
-0.144313443618979	0.730632506153847
-0.144327821765636	0.729863766153848
-0.144342199912293	0.730632506153847
-0.14435657805895	0.730632506153847
-0.144370956205607	0.731401246153847
-0.144385334352265	0.732169986153847
-0.144399712498922	0.730632506153847
-0.144414090645579	0.729863766153848
-0.144428468792236	0.730632506153847
-0.144442846938893	0.729095026153848
-0.14445722508555	0.729095026153848
-0.144471603232207	0.729095026153848
-0.144485981378864	0.729095026153848
-0.144500359525521	0.728323906153848
-0.144514737672178	0.729095026153848
-0.144529115818835	0.730632506153847
-0.144543493965492	0.729095026153848
-0.14455787211215	0.730632506153847
-0.144572250258807	0.730632506153847
-0.144586628405464	0.731401246153847
-0.144601006552121	0.731401246153847
-0.144615384698778	0.731401246153847
-0.144629762845435	0.730632506153847
-0.144644140992092	0.732941106153847
-0.144658519138749	0.729863766153848
-0.144672897285406	0.730632506153847
-0.144687275432063	0.730632506153847
-0.14470165357872	0.731401246153847
-0.144716031725377	0.731401246153847
-0.144730409872035	0.731401246153847
-0.144744788018692	0.732169986153847
-0.144759166165349	0.732169986153847
-0.144773544312006	0.733709846153846
-0.144787922458663	0.732169986153847
-0.14480230060532	0.733709846153846
-0.144816678751977	0.733709846153846
-0.144831056898634	0.732941106153847
-0.144845435045291	0.732169986153847
-0.144859813191948	0.732941106153847
-0.144874191338605	0.731401246153847
-0.144888569485262	0.732169986153847
-0.144902947631919	0.732941106153847
-0.144917325778577	0.731401246153847
-0.144931703925234	0.732169986153847
-0.144946082071891	0.731401246153847
-0.144960460218548	0.731401246153847
-0.144974838365205	0.731401246153847
-0.144989216511862	0.732169986153847
-0.145003594658519	0.731401246153847
-0.145017972805176	0.732169986153847
-0.145032350951833	0.732169986153847
-0.14504672909849	0.732169986153847
-0.145061107245147	0.731401246153847
-0.145075485391804	0.731401246153847
-0.145089863538462	0.730632506153847
-0.145104241685119	0.731401246153847
-0.145118619831776	0.731401246153847
-0.145132997978433	0.731401246153847
-0.14514737612509	0.732169986153847
-0.145161754271747	0.731401246153847
-0.145176132418404	0.733709846153846
-0.145190510565061	0.733709846153846
-0.145204888711718	0.732941106153847
-0.145219266858375	0.732941106153847
-0.145233645005032	0.731401246153847
-0.145248023151689	0.733709846153846
-0.145262401298347	0.733709846153846
-0.145276779445004	0.732941106153847
-0.145291157591661	0.735247326153847
-0.145305535738318	0.734478586153848
-0.145319913884975	0.734478586153848
-0.145334292031632	0.734478586153848
-0.145348670178289	0.734478586153848
-0.145363048324946	0.734478586153848
-0.145377426471603	0.736016066153847
-0.14539180461826	0.734478586153848
-0.145406182764917	0.733709846153846
-0.145420560911574	0.735247326153847
-0.145434939058231	0.733709846153846
-0.145449317204889	0.733709846153846
-0.145463695351546	0.734478586153848
-0.145478073498203	0.733709846153846
-0.14549245164486	0.734478586153848
-0.145506829791517	0.735247326153847
-0.145521207938174	0.735247326153847
-0.145535586084831	0.735247326153847
-0.145549964231488	0.737555926153847
-0.145564342378145	0.735247326153847
-0.145578720524802	0.736016066153847
-0.145593098671459	0.736016066153847
-0.145607476818116	0.736016066153847
-0.145621854964774	0.736016066153847
-0.145636233111431	0.736016066153847
-0.145650611258088	0.735247326153847
-0.145664989404745	0.732941106153847
-0.145679367551402	0.735247326153847
-0.145693745698059	0.735247326153847
-0.145708123844716	0.734478586153848
-0.145722501991373	0.734478586153848
-0.14573688013803	0.734478586153848
-0.145751258284687	0.733709846153846
-0.145765636431344	0.734478586153848
-0.145780014578001	0.733709846153846
-0.145794392724659	0.734478586153848
-0.145808770871316	0.732941106153847
-0.145823149017973	0.732941106153847
-0.14583752716463	0.731401246153847
-0.145851905311287	0.732169986153847
-0.145866283457944	0.732169986153847
-0.145880661604601	0.731401246153847
-0.145895039751258	0.732941106153847
-0.145909417897915	0.732941106153847
-0.145923796044572	0.732941106153847
-0.145938174191229	0.734478586153848
-0.145952552337886	0.732941106153847
-0.145966930484544	0.732169986153847
-0.145981308631201	0.733709846153846
-0.145995686777858	0.732941106153847
-0.146010064924515	0.732169986153847
-0.146024443071172	0.733709846153846
-0.146038821217829	0.732941106153847
-0.146053199364486	0.731401246153847
-0.146067577511143	0.733709846153846
-0.1460819556578	0.732941106153847
-0.146096333804457	0.732941106153847
-0.146110711951114	0.733709846153846
-0.146125090097771	0.733709846153846
-0.146139468244428	0.733709846153846
-0.146153846391086	0.734478586153848
-0.146168224537743	0.733709846153846
-0.1461826026844	0.734478586153848
-0.146196980831057	0.733709846153846
-0.146211358977714	0.733709846153846
-0.146225737124371	0.733709846153846
-0.146240115271028	0.733709846153846
-0.146254493417685	0.732169986153847
-0.146268871564342	0.732941106153847
-0.146283249710999	0.732941106153847
-0.146297627857656	0.733709846153846
-0.146312006004313	0.733709846153846
-0.146326384150971	0.734478586153848
-0.146340762297628	0.734478586153848
-0.146355140444285	0.734478586153848
-0.146369518590942	0.734478586153848
-0.146383896737599	0.732941106153847
-0.146398274884256	0.733709846153846
-0.146412653030913	0.732941106153847
-0.14642703117757	0.732941106153847
-0.146441409324227	0.732169986153847
-0.146455787470884	0.731401246153847
-0.146470165617541	0.732169986153847
-0.146484543764198	0.731401246153847
-0.146498921910856	0.732169986153847
-0.146513300057513	0.731401246153847
-0.14652767820417	0.732169986153847
-0.146542056350827	0.732169986153847
-0.146556434497484	0.734478586153848
-0.146570812644141	0.733709846153846
-0.146585190790798	0.733709846153846
-0.146599568937455	0.732169986153847
-0.146613947084112	0.731401246153847
-0.146628325230769	0.732169986153847
-0.146642703377426	0.731401246153847
-0.146657081524083	0.731401246153847
-0.14667145967074	0.732169986153847
-0.146685837817398	0.731401246153847
-0.146700215964055	0.730632506153847
-0.146714594110712	0.732941106153847
-0.146728972257369	0.731401246153847
-0.146743350404026	0.732941106153847
-0.146757728550683	0.732941106153847
-0.14677210669734	0.732169986153847
-0.146786484843997	0.732169986153847
-0.146800862990654	0.733709846153846
-0.146815241137311	0.732169986153847
-0.146829619283968	0.732941106153847
-0.146843997430625	0.731401246153847
-0.146858375577283	0.730632506153847
-0.14687275372394	0.730632506153847
-0.146887131870597	0.731401246153847
-0.146901510017254	0.730632506153847
-0.146915888163911	0.732941106153847
-0.146930266310568	0.732169986153847
-0.146944644457225	0.734478586153848
-0.146959022603882	0.732169986153847
-0.146973400750539	0.732941106153847
-0.146987778897196	0.734478586153848
-0.147002157043853	0.733709846153846
-0.14701653519051	0.733709846153846
-0.147030913337168	0.733709846153846
-0.147045291483825	0.732941106153847
-0.147059669630482	0.732169986153847
-0.147074047777139	0.731401246153847
-0.147088425923796	0.730632506153847
-0.147102804070453	0.729863766153848
-0.14711718221711	0.730632506153847
-0.147131560363767	0.731401246153847
-0.147145938510424	0.732169986153847
-0.147160316657081	0.732169986153847
-0.147174694803738	0.731401246153847
-0.147189072950395	0.733709846153846
-0.147203451097053	0.733709846153846
-0.14721782924371	0.732941106153847
-0.147232207390367	0.734478586153848
-0.147246585537024	0.732169986153847
-0.147260963683681	0.730632506153847
-0.147275341830338	0.730632506153847
-0.147289719976995	0.729095026153848
-0.147304098123652	0.729095026153848
-0.147318476270309	0.730632506153847
-0.147332854416966	0.731401246153847
-0.147347232563623	0.730632506153847
-0.14736161071028	0.732169986153847
-0.147375988856937	0.732941106153847
-0.147390367003595	0.733709846153846
-0.147404745150252	0.734478586153848
-0.147419123296909	0.733709846153846
-0.147433501443566	0.734478586153848
-0.147447879590223	0.734478586153848
-0.14746225773688	0.735247326153847
-0.147476635883537	0.735247326153847
-0.147491014030194	0.733709846153846
-0.147505392176851	0.733709846153846
-0.147519770323508	0.734478586153848
-0.147534148470165	0.732169986153847
-0.147548526616822	0.733709846153846
-0.14756290476348	0.733709846153846
-0.147577282910137	0.734478586153848
-0.147591661056794	0.735247326153847
-0.147606039203451	0.736016066153847
-0.147620417350108	0.736016066153847
-0.147634795496765	0.736016066153847
-0.147649173643422	0.736787186153847
-0.147663551790079	0.736016066153847
-0.147677929936736	0.736787186153847
-0.147692308083393	0.736787186153847
-0.14770668623005	0.736787186153847
-0.147721064376707	0.736787186153847
-0.147735442523365	0.735247326153847
-0.147749820670022	0.736787186153847
-0.147764198816679	0.736787186153847
-0.147778576963336	0.736016066153847
-0.147792955109993	0.736787186153847
-0.14780733325665	0.736016066153847
-0.147821711403307	0.734478586153848
-0.147836089549964	0.737555926153847
-0.147850467696621	0.735247326153847
-0.147864845843278	0.734478586153848
-0.147879223989935	0.736016066153847
-0.147893602136592	0.733709846153846
-0.14790798028325	0.733709846153846
-0.147922358429907	0.733709846153846
-0.147936736576564	0.733709846153846
-0.147951114723221	0.733709846153846
-0.147965492869878	0.733709846153846
-0.147979871016535	0.732941106153847
-0.147994249163192	0.732941106153847
-0.148008627309849	0.734478586153848
-0.148023005456506	0.732941106153847
-0.148037383603163	0.732169986153847
-0.14805176174982	0.732941106153847
-0.148066139896477	0.731401246153847
-0.148080518043134	0.732169986153847
-0.148094896189792	0.731401246153847
-0.148109274336449	0.732169986153847
-0.148123652483106	0.731401246153847
-0.148138030629763	0.731401246153847
-0.14815240877642	0.732169986153847
-0.148166786923077	0.732169986153847
-0.148181165069734	0.730632506153847
-0.148195543216391	0.732169986153847
-0.148209921363048	0.730632506153847
-0.148224299509705	0.732941106153847
-0.148238677656362	0.731401246153847
-0.148253055803019	0.731401246153847
-0.148267433949677	0.731401246153847
-0.148281812096334	0.732169986153847
-0.148296190242991	0.730632506153847
-0.148310568389648	0.731401246153847
-0.148324946536305	0.732169986153847
-0.148339324682962	0.732941106153847
-0.148353702829619	0.732169986153847
-0.148368080976276	0.732941106153847
-0.148382459122933	0.732169986153847
-0.14839683726959	0.732941106153847
-0.148411215416247	0.731401246153847
-0.148425593562904	0.732169986153847
-0.148439971709561	0.731401246153847
-0.148454349856219	0.730632506153847
-0.148468728002876	0.730632506153847
-0.148483106149533	0.731401246153847
-0.14849748429619	0.729095026153848
-0.148511862442847	0.728323906153848
-0.148526240589504	0.729095026153848
-0.148540618736161	0.727555166153846
-0.148554996882818	0.726786426153847
-0.148569375029475	0.728323906153848
-0.148583753176132	0.727555166153846
-0.148598131322789	0.726786426153847
-0.148612509469446	0.728323906153848
-0.148626887616104	0.727555166153846
-0.148641265762761	0.726017686153847
-0.148655643909418	0.727555166153846
-0.148670022056075	0.726786426153847
-0.148684400202732	0.725246566153847
-0.148698778349389	0.725246566153847
-0.148713156496046	0.726017686153847
-0.148727534642703	0.726017686153847
-0.14874191278936	0.726786426153847
-0.148756290936017	0.726786426153847
-0.148770669082674	0.726786426153847
-0.148785047229331	0.728323906153848
-0.148799425375989	0.726786426153847
-0.148813803522646	0.728323906153848
-0.148828181669303	0.726786426153847
-0.14884255981596	0.728323906153848
-0.148856937962617	0.727555166153846
-0.148871316109274	0.729095026153848
-0.148885694255931	0.729095026153848
-0.148900072402588	0.728323906153848
-0.148914450549245	0.729863766153848
-0.148928828695902	0.729863766153848
-0.148943206842559	0.729095026153848
-0.148957584989216	0.731401246153847
-0.148971963135874	0.731401246153847
-0.148986341282531	0.729863766153848
-0.149000719429188	0.731401246153847
-0.149015097575845	0.731401246153847
-0.149029475722502	0.729095026153848
-0.149043853869159	0.729863766153848
-0.149058232015816	0.730632506153847
-0.149072610162473	0.729863766153848
-0.14908698830913	0.731401246153847
-0.149101366455787	0.731401246153847
-0.149115744602444	0.731401246153847
-0.149130122749101	0.732941106153847
-0.149144500895758	0.731401246153847
-0.149158879042416	0.732941106153847
-0.149173257189073	0.732941106153847
-0.14918763533573	0.731401246153847
-0.149202013482387	0.729863766153848
-0.149216391629044	0.730632506153847
-0.149230769775701	0.729863766153848
-0.149245147922358	0.731401246153847
-0.149259526069015	0.730632506153847
-0.149273904215672	0.728323906153848
-0.149288282362329	0.728323906153848
-0.149302660508986	0.728323906153848
-0.149317038655643	0.729095026153848
-0.149331416802301	0.729863766153848
-0.149345794948958	0.730632506153847
-0.149360173095615	0.729095026153848
-0.149374551242272	0.731401246153847
-0.149388929388929	0.730632506153847
-0.149403307535586	0.729863766153848
-0.149417685682243	0.730632506153847
-0.1494320638289	0.730632506153847
-0.149446441975557	0.730632506153847
-0.149460820122214	0.730632506153847
-0.149475198268871	0.728323906153848
-0.149489576415528	0.728323906153848
-0.149503954562186	0.729095026153848
-0.149518332708843	0.731401246153847
-0.1495327108555	0.730632506153847
-0.149547089002157	0.732169986153847
-0.149561467148814	0.732169986153847
-0.149575845295471	0.734478586153848
-0.149590223442128	0.733709846153846
-0.149604601588785	0.733709846153846
-0.149618979735442	0.734478586153848
-0.149633357882099	0.733709846153846
-0.149647736028756	0.734478586153848
-0.149662114175413	0.733709846153846
-0.149676492322071	0.732941106153847
-0.149690870468728	0.732941106153847
-0.149705248615385	0.732941106153847
-0.149719626762042	0.732169986153847
-0.149734004908699	0.735247326153847
-0.149748383055356	0.734478586153848
-0.149762761202013	0.733709846153846
-0.14977713934867	0.736016066153847
-0.149791517495327	0.736016066153847
-0.149805895641984	0.732941106153847
-0.149820273788641	0.736016066153847
-0.149834651935298	0.734478586153848
-0.149849030081955	0.732941106153847
-0.149863408228613	0.735247326153847
-0.14987778637527	0.732169986153847
-0.149892164521927	0.730632506153847
-0.149906542668584	0.732169986153847
-0.149920920815241	0.731401246153847
-0.149935298961898	0.730632506153847
-0.149949677108555	0.732169986153847
-0.149964055255212	0.731401246153847
-0.149978433401869	0.731401246153847
-0.149992811548526	0.731401246153847
-0.150007189695183	0.731401246153847
-0.15002156784184	0.731401246153847
-0.150035945988498	0.732941106153847
-0.150050324135155	0.731401246153847
-0.150064702281812	0.730632506153847
-0.150079080428469	0.729863766153848
-0.150093458575126	0.729095026153848
-0.150107836721783	0.728323906153848
-0.15012221486844	0.728323906153848
-0.150136593015097	0.728323906153848
-0.150150971161754	0.728323906153848
-0.150165349308411	0.728323906153848
-0.150179727455068	0.730632506153847
-0.150194105601725	0.730632506153847
-0.150208483748383	0.732169986153847
-0.15022286189504	0.731401246153847
-0.150237240041697	0.731401246153847
-0.150251618188354	0.731401246153847
-0.150265996335011	0.732169986153847
-0.150280374481668	0.730632506153847
-0.150294752628325	0.730632506153847
-0.150309130774982	0.731401246153847
-0.150323508921639	0.731401246153847
-0.150337887068296	0.730632506153847
-0.150352265214953	0.731401246153847
-0.15036664336161	0.730632506153847
-0.150381021508267	0.732941106153847
-0.150395399654925	0.732941106153847
-0.150409777801582	0.732941106153847
-0.150424155948239	0.734478586153848
-0.150438534094896	0.736016066153847
-0.150452912241553	0.735247326153847
-0.15046729038821	0.736016066153847
-0.150481668534867	0.735247326153847
-0.150496046681524	0.732169986153847
-0.150510424828181	0.735247326153847
-0.150524802974838	0.733709846153846
-0.150539181121495	0.733709846153846
-0.150553559268152	0.736016066153847
-0.15056793741481	0.734478586153848
-0.150582315561467	0.733709846153846
-0.150596693708124	0.736787186153847
-0.150611071854781	0.737555926153847
-0.150625450001438	0.737555926153847
-0.150639828148095	0.739093406153846
-0.150654206294752	0.738324666153846
-0.150668584441409	0.736787186153847
-0.150682962588066	0.737555926153847
-0.150697340734723	0.736787186153847
-0.15071171888138	0.734478586153848
-0.150726097028037	0.735247326153847
-0.150740475174695	0.733709846153846
-0.150754853321352	0.733709846153846
-0.150769231468009	0.736016066153847
-0.150783609614666	0.734478586153848
-0.150797987761323	0.735247326153847
-0.15081236590798	0.735247326153847
-0.150826744054637	0.734478586153848
-0.150841122201294	0.735247326153847
-0.150855500347951	0.734478586153848
-0.150869878494608	0.733709846153846
-0.150884256641265	0.734478586153848
-0.150898634787922	0.732941106153847
-0.15091301293458	0.732941106153847
-0.150927391081237	0.733709846153846
-0.150941769227894	0.733709846153846
-0.150956147374551	0.732941106153847
-0.150970525521208	0.732941106153847
-0.150984903667865	0.732941106153847
-0.150999281814522	0.732941106153847
-0.151013659961179	0.733709846153846
-0.151028038107836	0.734478586153848
-0.151042416254493	0.734478586153848
-0.15105679440115	0.735247326153847
-0.151071172547807	0.735247326153847
-0.151085550694464	0.736787186153847
-0.151099928841122	0.735247326153847
-0.151114306987779	0.735247326153847
-0.151128685134436	0.735247326153847
-0.151143063281093	0.732941106153847
-0.15115744142775	0.734478586153848
-0.151171819574407	0.734478586153848
-0.151186197721064	0.734478586153848
-0.151200575867721	0.733709846153846
-0.151214954014378	0.733709846153846
-0.151229332161035	0.733709846153846
-0.151243710307692	0.734478586153848
-0.151258088454349	0.736016066153847
-0.151272466601007	0.735247326153847
-0.151286844747664	0.736016066153847
-0.151301222894321	0.735247326153847
-0.151315601040978	0.734478586153848
-0.151329979187635	0.735247326153847
-0.151344357334292	0.735247326153847
-0.151358735480949	0.735247326153847
-0.151373113627606	0.736787186153847
-0.151387491774263	0.735247326153847
-0.15140186992092	0.735247326153847
-0.151416248067577	0.736016066153847
-0.151430626214234	0.735247326153847
-0.151445004360892	0.733709846153846
-0.151459382507549	0.734478586153848
-0.151473760654206	0.734478586153848
-0.151488138800863	0.733709846153846
-0.15150251694752	0.733709846153846
-0.151516895094177	0.732169986153847
-0.151531273240834	0.733709846153846
-0.151545651387491	0.734478586153848
-0.151560029534148	0.733709846153846
-0.151574407680805	0.734478586153848
-0.151588785827462	0.732941106153847
-0.151603163974119	0.732941106153847
-0.151617542120776	0.733709846153846
-0.151631920267434	0.733709846153846
-0.151646298414091	0.733709846153846
-0.151660676560748	0.736016066153847
-0.151675054707405	0.735247326153847
-0.151689432854062	0.735247326153847
-0.151703811000719	0.734478586153848
-0.151718189147376	0.734478586153848
-0.151732567294033	0.735247326153847
-0.15174694544069	0.733709846153846
-0.151761323587347	0.735247326153847
-0.151775701734004	0.734478586153848
-0.151790079880661	0.734478586153848
-0.151804458027319	0.735247326153847
-0.151818836173976	0.735247326153847
-0.151833214320633	0.736016066153847
-0.15184759246729	0.735247326153847
-0.151861970613947	0.735247326153847
-0.151876348760604	0.735247326153847
-0.151890726907261	0.736016066153847
-0.151905105053918	0.734478586153848
-0.151919483200575	0.734478586153848
-0.151933861347232	0.735247326153847
-0.151948239493889	0.734478586153848
-0.151962617640546	0.734478586153848
-0.151976995787204	0.736787186153847
-0.151991373933861	0.736787186153847
-0.152005752080518	0.736787186153847
-0.152020130227175	0.737555926153847
-0.152034508373832	0.736787186153847
-0.152048886520489	0.738324666153846
-0.152063264667146	0.736787186153847
-0.152077642813803	0.737555926153847
-0.15209202096046	0.737555926153847
-0.152106399107117	0.737555926153847
-0.152120777253774	0.737555926153847
-0.152135155400431	0.736787186153847
-0.152149533547088	0.737555926153847
-0.152163911693746	0.736787186153847
-0.152178289840403	0.738324666153846
-0.15219266798706	0.740633266153848
-0.152207046133717	0.737555926153847
-0.152221424280374	0.738324666153846
-0.152235802427031	0.737555926153847
-0.152250180573688	0.738324666153846
-0.152264558720345	0.738324666153846
-0.152278936867002	0.738324666153846
-0.152293315013659	0.736787186153847
-0.152307693160316	0.736787186153847
-0.152322071306973	0.736787186153847
-0.152336449453631	0.735247326153847
-0.152350827600288	0.735247326153847
-0.152365205746945	0.736016066153847
-0.152379583893602	0.736787186153847
-0.152393962040259	0.736787186153847
-0.152408340186916	0.738324666153846
-0.152422718333573	0.736787186153847
-0.15243709648023	0.735247326153847
-0.152451474626887	0.736787186153847
-0.152465852773544	0.735247326153847
-0.152480230920201	0.734478586153848
-0.152494609066858	0.736016066153847
-0.152508987213516	0.735247326153847
-0.152523365360173	0.733709846153846
-0.15253774350683	0.734478586153848
-0.152552121653487	0.733709846153846
-0.152566499800144	0.732941106153847
-0.152580877946801	0.735247326153847
-0.152595256093458	0.734478586153848
-0.152609634240115	0.732169986153847
-0.152624012386772	0.734478586153848
-0.152638390533429	0.734478586153848
-0.152652768680086	0.733709846153846
-0.152667146826743	0.735247326153847
-0.152681524973401	0.733709846153846
-0.152695903120058	0.733709846153846
-0.152710281266715	0.733709846153846
-0.152724659413372	0.734478586153848
-0.152739037560029	0.733709846153846
-0.152753415706686	0.735247326153847
-0.152767793853343	0.735247326153847
-0.152782172	0.736016066153847
-0.152796550146657	0.736787186153847
-0.152810928293314	0.736787186153847
-0.152825306439971	0.736016066153847
-0.152839684586628	0.736016066153847
-0.152854062733286	0.736016066153847
-0.152868440879943	0.734478586153848
-0.1528828190266	0.733709846153846
-0.152897197173257	0.732941106153847
-0.152911575319914	0.732941106153847
-0.152925953466571	0.732169986153847
-0.152940331613228	0.732941106153847
-0.152954709759885	0.732941106153847
-0.152969087906542	0.732169986153847
-0.152983466053199	0.732169986153847
-0.152997844199856	0.733709846153846
-0.153012222346513	0.732941106153847
-0.15302660049317	0.732941106153847
-0.153040978639828	0.732941106153847
-0.153055356786485	0.733709846153846
-0.153069734933142	0.732941106153847
-0.153084113079799	0.732941106153847
-0.153098491226456	0.732941106153847
-0.153112869373113	0.731401246153847
-0.15312724751977	0.731401246153847
-0.153141625666427	0.732169986153847
-0.153156003813084	0.732169986153847
-0.153170381959741	0.732169986153847
-0.153184760106398	0.732941106153847
-0.153199138253055	0.733709846153846
-0.153213516399713	0.733709846153846
-0.15322789454637	0.734478586153848
-0.153242272693027	0.733709846153846
-0.153256650839684	0.735247326153847
-0.153271028986341	0.732169986153847
-0.153285407132998	0.732169986153847
-0.153299785279655	0.732941106153847
-0.153314163426312	0.733709846153846
-0.153328541572969	0.731401246153847
-0.153342919719626	0.731401246153847
-0.153357297866283	0.732169986153847
-0.15337167601294	0.732169986153847
-0.153386054159597	0.732941106153847
-0.153400432306255	0.734478586153848
-0.153414810452912	0.734478586153848
-0.153429188599569	0.735247326153847
-0.153443566746226	0.736016066153847
-0.153457944892883	0.736016066153847
-0.15347232303954	0.736787186153847
-0.153486701186197	0.736016066153847
-0.153501079332854	0.736016066153847
-0.153515457479511	0.735247326153847
-0.153529835626168	0.735247326153847
-0.153544213772825	0.734478586153848
-0.153558591919482	0.733709846153846
-0.15357297006614	0.733709846153846
-0.153587348212797	0.736016066153847
-0.153601726359454	0.734478586153848
-0.153616104506111	0.736016066153847
-0.153630482652768	0.736787186153847
-0.153644860799425	0.736016066153847
-0.153659238946082	0.738324666153846
-0.153673617092739	0.736787186153847
-0.153687995239396	0.736787186153847
-0.153702373386053	0.736787186153847
-0.15371675153271	0.736787186153847
-0.153731129679367	0.734478586153848
-0.153745507826025	0.733709846153846
-0.153759885972682	0.734478586153848
-0.153774264119339	0.732941106153847
-0.153788642265996	0.734478586153848
-0.153803020412653	0.733709846153846
-0.15381739855931	0.734478586153848
-0.153831776705967	0.735247326153847
-0.153846154852624	0.735247326153847
-0.153860532999281	0.736016066153847
-0.153874911145938	0.737555926153847
-0.153889289292595	0.736787186153847
-0.153903667439252	0.736787186153847
-0.15391804558591	0.736787186153847
-0.153932423732567	0.736787186153847
-0.153946801879224	0.737555926153847
-0.153961180025881	0.737555926153847
-0.153975558172538	0.736016066153847
-0.153989936319195	0.736787186153847
-0.154004314465852	0.736787186153847
-0.154018692612509	0.736016066153847
-0.154033070759166	0.737555926153847
-0.154047448905823	0.737555926153847
-0.15406182705248	0.738324666153846
-0.154076205199137	0.737555926153847
-0.154090583345794	0.738324666153846
-0.154104961492452	0.739093406153846
-0.154119339639109	0.739093406153846
-0.154133717785766	0.737555926153847
-0.154148095932423	0.739093406153846
-0.15416247407908	0.738324666153846
-0.154176852225737	0.739093406153846
-0.154191230372394	0.737555926153847
-0.154205608519051	0.737555926153847
-0.154219986665708	0.737555926153847
-0.154234364812365	0.737555926153847
-0.154248742959022	0.736787186153847
-0.154263121105679	0.737555926153847
-0.154277499252337	0.736787186153847
-0.154291877398994	0.736016066153847
-0.154306255545651	0.737555926153847
-0.154320633692308	0.736787186153847
-0.154335011838965	0.736016066153847
-0.154349389985622	0.736787186153847
-0.154363768132279	0.735247326153847
-0.154378146278936	0.733709846153846
-0.154392524425593	0.736016066153847
-0.15440690257225	0.735247326153847
-0.154421280718907	0.734478586153848
-0.154435658865564	0.734478586153848
-0.154450037012222	0.732941106153847
-0.154464415158879	0.733709846153846
-0.154478793305536	0.734478586153848
-0.154493171452193	0.734478586153848
-0.15450754959885	0.733709846153846
-0.154521927745507	0.734478586153848
-0.154536305892164	0.733709846153846
-0.154550684038821	0.735247326153847
-0.154565062185478	0.736016066153847
-0.154579440332135	0.732941106153847
-0.154593818478792	0.736016066153847
-0.154608196625449	0.735247326153847
-0.154622574772107	0.735247326153847
-0.154636952918764	0.734478586153848
-0.154651331065421	0.736016066153847
-0.154665709212078	0.736016066153847
-0.154680087358735	0.737555926153847
-0.154694465505392	0.736787186153847
-0.154708843652049	0.736016066153847
-0.154723221798706	0.737555926153847
-0.154737599945363	0.736787186153847
-0.15475197809202	0.736787186153847
-0.154766356238677	0.737555926153847
-0.154780734385334	0.737555926153847
-0.154795112531991	0.738324666153846
-0.154809490678649	0.737555926153847
-0.154823868825306	0.737555926153847
-0.154838246971963	0.739093406153846
-0.15485262511862	0.738324666153846
-0.154867003265277	0.737555926153847
-0.154881381411934	0.738324666153846
-0.154895759558591	0.738324666153846
-0.154910137705248	0.737555926153847
-0.154924515851905	0.737555926153847
-0.154938893998562	0.737555926153847
-0.154953272145219	0.736016066153847
-0.154967650291876	0.736787186153847
-0.154982028438534	0.736787186153847
-0.154996406585191	0.736016066153847
-0.155010784731848	0.734478586153848
-0.155025162878505	0.736016066153847
-0.155039541025162	0.735247326153847
-0.155053919171819	0.734478586153848
-0.155068297318476	0.734478586153848
-0.155082675465133	0.736016066153847
-0.15509705361179	0.734478586153848
-0.155111431758447	0.733709846153846
-0.155125809905104	0.733709846153846
-0.155140188051761	0.732169986153847
-0.155154566198418	0.732941106153847
-0.155168944345076	0.732941106153847
-0.155183322491733	0.732169986153847
-0.15519770063839	0.733709846153846
-0.155212078785047	0.734478586153848
-0.155226456931704	0.732169986153847
-0.155240835078361	0.733709846153846
-0.155255213225018	0.734478586153848
-0.155269591371675	0.732169986153847
-0.155283969518332	0.733709846153846
-0.155298347664989	0.733709846153846
-0.155312725811646	0.732941106153847
-0.155327103958303	0.735247326153847
-0.155341482104961	0.731401246153847
-0.155355860251618	0.732169986153847
-0.155370238398275	0.733709846153846
-0.155384616544932	0.731401246153847
-0.155398994691589	0.733709846153846
-0.155413372838246	0.733709846153846
-0.155427750984903	0.733709846153846
-0.15544212913156	0.734478586153848
-0.155456507278217	0.734478586153848
-0.155470885424874	0.734478586153848
-0.155485263571531	0.733709846153846
-0.155499641718188	0.733709846153846
-0.155514019864846	0.733709846153846
-0.155528398011503	0.733709846153846
-0.15554277615816	0.733709846153846
-0.155557154304817	0.732941106153847
-0.155571532451474	0.732941106153847
-0.155585910598131	0.734478586153848
-0.155600288744788	0.733709846153846
-0.155614666891445	0.733709846153846
-0.155629045038102	0.733709846153846
-0.155643423184759	0.734478586153848
-0.155657801331416	0.733709846153846
-0.155672179478073	0.733709846153846
-0.155686557624731	0.733709846153846
-0.155700935771388	0.733709846153846
-0.155715313918045	0.732941106153847
-0.155729692064702	0.732941106153847
-0.155744070211359	0.731401246153847
-0.155758448358016	0.731401246153847
-0.155772826504673	0.731401246153847
-0.15578720465133	0.729863766153848
-0.155801582797987	0.732169986153847
-0.155815960944644	0.731401246153847
-0.155830339091301	0.729863766153848
-0.155844717237958	0.731401246153847
-0.155859095384616	0.731401246153847
-0.155873473531273	0.729863766153848
-0.15588785167793	0.731401246153847
-0.155902229824587	0.730632506153847
-0.155916607971244	0.729095026153848
-0.155930986117901	0.729095026153848
-0.155945364264558	0.728323906153848
-0.155959742411215	0.729863766153848
-0.155974120557872	0.729863766153848
-0.155988498704529	0.729095026153848
-0.156002876851186	0.730632506153847
-0.156017254997843	0.730632506153847
-0.1560316331445	0.730632506153847
-0.156046011291158	0.732169986153847
-0.156060389437815	0.730632506153847
-0.156074767584472	0.730632506153847
-0.156089145731129	0.731401246153847
-0.156103523877786	0.731401246153847
-0.156117902024443	0.731401246153847
-0.1561322801711	0.729863766153848
-0.156146658317757	0.729095026153848
-0.156161036464414	0.729863766153848
-0.156175414611071	0.730632506153847
-0.156189792757728	0.730632506153847
-0.156204170904385	0.730632506153847
-0.156218549051043	0.731401246153847
-0.1562329271977	0.732941106153847
-0.156247305344357	0.732941106153847
-0.156261683491014	0.731401246153847
-0.156276061637671	0.732169986153847
-0.156290439784328	0.731401246153847
-0.156304817930985	0.732169986153847
-0.156319196077642	0.732169986153847
-0.156333574224299	0.731401246153847
-0.156347952370956	0.731401246153847
-0.156362330517613	0.732169986153847
-0.15637670866427	0.730632506153847
-0.156391086810928	0.730632506153847
-0.156405464957585	0.732941106153847
-0.156419843104242	0.732169986153847
-0.156434221250899	0.732169986153847
-0.156448599397556	0.732941106153847
-0.156462977544213	0.732169986153847
-0.15647735569087	0.730632506153847
-0.156491733837527	0.732941106153847
-0.156506111984184	0.730632506153847
-0.156520490130841	0.729095026153848
-0.156534868277498	0.729863766153848
-0.156549246424155	0.729095026153848
-0.156563624570812	0.728323906153848
-0.15657800271747	0.729095026153848
-0.156592380864127	0.728323906153848
-0.156606759010784	0.729095026153848
-0.156621137157441	0.729863766153848
-0.156635515304098	0.729863766153848
-0.156649893450755	0.730632506153847
-0.156664271597412	0.729863766153848
-0.156678649744069	0.729863766153848
-0.156693027890726	0.729863766153848
-0.156707406037383	0.729863766153848
-0.15672178418404	0.729863766153848
-0.156736162330697	0.729863766153848
-0.156750540477355	0.728323906153848
-0.156764918624012	0.729095026153848
-0.156779296770669	0.729863766153848
-0.156793674917326	0.729863766153848
-0.156808053063983	0.730632506153847
-0.15682243121064	0.731401246153847
-0.156836809357297	0.731401246153847
-0.156851187503954	0.732169986153847
-0.156865565650611	0.732169986153847
-0.156879943797268	0.732941106153847
-0.156894321943925	0.731401246153847
-0.156908700090582	0.731401246153847
-0.15692307823724	0.732169986153847
-0.156937456383897	0.731401246153847
-0.156951834530554	0.730632506153847
-0.156966212677211	0.731401246153847
-0.156980590823868	0.729863766153848
-0.156994968970525	0.729863766153848
-0.157009347117182	0.732941106153847
-0.157023725263839	0.732941106153847
-0.157038103410496	0.732941106153847
-0.157052481557153	0.735247326153847
-0.15706685970381	0.736016066153847
-0.157081237850467	0.735247326153847
-0.157095615997124	0.736787186153847
-0.157109994143782	0.734478586153848
-0.157124372290439	0.734478586153848
-0.157138750437096	0.734478586153848
-0.157153128583753	0.732941106153847
-0.15716750673041	0.732941106153847
-0.157181884877067	0.731401246153847
-0.157196263023724	0.730632506153847
-0.157210641170381	0.731401246153847
-0.157225019317038	0.731401246153847
-0.157239397463695	0.731401246153847
-0.157253775610352	0.731401246153847
-0.157268153757009	0.732169986153847
-0.157282531903667	0.732941106153847
-0.157296910050324	0.732169986153847
-0.157311288196981	0.731401246153847
-0.157325666343638	0.732169986153847
-0.157340044490295	0.731401246153847
-0.157354422636952	0.729863766153848
-0.157368800783609	0.730632506153847
-0.157383178930266	0.731401246153847
-0.157397557076923	0.731401246153847
-0.15741193522358	0.731401246153847
-0.157426313370237	0.731401246153847
-0.157440691516894	0.732941106153847
-0.157455069663552	0.732169986153847
-0.157469447810209	0.732941106153847
-0.157483825956866	0.732941106153847
-0.157498204103523	0.732941106153847
-0.15751258225018	0.732941106153847
-0.157526960396837	0.735247326153847
-0.157541338543494	0.733709846153846
-0.157555716690151	0.733709846153846
-0.157570094836808	0.732941106153847
-0.157584472983465	0.732169986153847
-0.157598851130122	0.732169986153847
-0.157613229276779	0.732169986153847
-0.157627607423437	0.732169986153847
-0.157641985570094	0.731401246153847
-0.157656363716751	0.732941106153847
-0.157670741863408	0.732169986153847
-0.157685120010065	0.732169986153847
-0.157699498156722	0.732941106153847
-0.157713876303379	0.732941106153847
-0.157728254450036	0.734478586153848
-0.157742632596693	0.734478586153848
-0.15775701074335	0.733709846153846
-0.157771388890007	0.733709846153846
-0.157785767036664	0.735247326153847
-0.157800145183321	0.733709846153846
-0.157814523329979	0.734478586153848
-0.157828901476636	0.733709846153846
-0.157843279623293	0.732169986153847
-0.15785765776995	0.732169986153847
-0.157872035916607	0.730632506153847
-0.157886414063264	0.731401246153847
-0.157900792209921	0.732169986153847
-0.157915170356578	0.731401246153847
-0.157929548503235	0.732169986153847
-0.157943926649892	0.731401246153847
-0.157958304796549	0.731401246153847
-0.157972682943206	0.729863766153848
-0.157987061089864	0.730632506153847
-0.158001439236521	0.730632506153847
-0.158015817383178	0.730632506153847
-0.158030195529835	0.732169986153847
-0.158044573676492	0.731401246153847
-0.158058951823149	0.730632506153847
-0.158073329969806	0.731401246153847
-0.158087708116463	0.730632506153847
-0.15810208626312	0.730632506153847
-0.158116464409777	0.730632506153847
-0.158130842556434	0.731401246153847
-0.158145220703091	0.731401246153847
-0.158159598849749	0.730632506153847
-0.158173976996406	0.731401246153847
-0.158188355143063	0.732169986153847
-0.15820273328972	0.732169986153847
-0.158217111436377	0.733709846153846
-0.158231489583034	0.732941106153847
-0.158245867729691	0.733709846153846
-0.158260245876348	0.734478586153848
-0.158274624023005	0.734478586153848
-0.158289002169662	0.734478586153848
-0.158303380316319	0.733709846153846
-0.158317758462976	0.734478586153848
-0.158332136609633	0.734478586153848
-0.158346514756291	0.734478586153848
-0.158360892902948	0.734478586153848
-0.158375271049605	0.734478586153848
-0.158389649196262	0.734478586153848
-0.158404027342919	0.733709846153846
-0.158418405489576	0.736016066153847
-0.158432783636233	0.736016066153847
-0.15844716178289	0.737555926153847
-0.158461539929547	0.738324666153846
-0.158475918076204	0.737555926153847
-0.158490296222861	0.736787186153847
-0.158504674369518	0.738324666153846
-0.158519052516176	0.737555926153847
-0.158533430662833	0.737555926153847
-0.15854780880949	0.737555926153847
-0.158562186956147	0.736787186153847
-0.158576565102804	0.736787186153847
-0.158590943249461	0.736787186153847
-0.158605321396118	0.736016066153847
-0.158619699542775	0.736016066153847
-0.158634077689432	0.736787186153847
-0.158648455836089	0.736787186153847
-0.158662833982746	0.737555926153847
-0.158677212129403	0.736016066153847
-0.158691590276061	0.736016066153847
-0.158705968422718	0.736787186153847
-0.158720346569375	0.735247326153847
-0.158734724716032	0.735247326153847
-0.158749102862689	0.735247326153847
-0.158763481009346	0.733709846153846
-0.158777859156003	0.735247326153847
-0.15879223730266	0.735247326153847
-0.158806615449317	0.735247326153847
-0.158820993595974	0.735247326153847
-0.158835371742631	0.736787186153847
-0.158849749889288	0.736016066153847
-0.158864128035946	0.736787186153847
-0.158878506182603	0.737555926153847
-0.15889288432926	0.737555926153847
-0.158907262475917	0.735247326153847
-0.158921640622574	0.736016066153847
-0.158936018769231	0.735247326153847
-0.158950396915888	0.736016066153847
-0.158964775062545	0.734478586153848
-0.158979153209202	0.734478586153848
-0.158993531355859	0.736016066153847
-0.159007909502516	0.735247326153847
-0.159022287649173	0.736787186153847
-0.15903666579583	0.737555926153847
-0.159051043942488	0.737555926153847
-0.159065422089145	0.737555926153847
-0.159079800235802	0.737555926153847
-0.159094178382459	0.739093406153846
-0.159108556529116	0.738324666153846
-0.159122934675773	0.737555926153847
-0.15913731282243	0.738324666153846
-0.159151690969087	0.736787186153847
-0.159166069115744	0.735247326153847
-0.159180447262401	0.736016066153847
-0.159194825409058	0.737555926153847
-0.159209203555715	0.737555926153847
-0.159223581702373	0.739093406153846
-0.15923795984903	0.739864526153846
-0.159252337995687	0.739093406153846
-0.159266716142344	0.739093406153846
-0.159281094289001	0.739093406153846
-0.159295472435658	0.739093406153846
-0.159309850582315	0.739864526153846
-0.159324228728972	0.736016066153847
-0.159338606875629	0.736016066153847
-0.159352985022286	0.735247326153847
-0.159367363168943	0.735247326153847
-0.1593817413156	0.734478586153848
-0.159396119462258	0.735247326153847
-0.159410497608915	0.736016066153847
-0.159424875755572	0.736787186153847
-0.159439253902229	0.736787186153847
-0.159453632048886	0.736787186153847
-0.159468010195543	0.737555926153847
-0.1594823883422	0.738324666153846
-0.159496766488857	0.737555926153847
-0.159511144635514	0.738324666153846
-0.159525522782171	0.736016066153847
-0.159539900928828	0.735247326153847
-0.159554279075485	0.735247326153847
-0.159568657222143	0.735247326153847
-0.1595830353688	0.736016066153847
-0.159597413515457	0.734478586153848
-0.159611791662114	0.735247326153847
-0.159626169808771	0.737555926153847
-0.159640547955428	0.737555926153847
-0.159654926102085	0.737555926153847
-0.159669304248742	0.738324666153846
-0.159683682395399	0.739093406153846
-0.159698060542056	0.738324666153846
-0.159712438688713	0.738324666153846
-0.15972681683537	0.737555926153847
-0.159741194982027	0.738324666153846
-0.159755573128685	0.736787186153847
-0.159769951275342	0.736787186153847
-0.159784329421999	0.737555926153847
-0.159798707568656	0.737555926153847
-0.159813085715313	0.736787186153847
-0.15982746386197	0.739093406153846
-0.159841842008627	0.739093406153846
-0.159856220155284	0.738324666153846
-0.159870598301941	0.740633266153848
-0.159884976448598	0.741402006153848
-0.159899354595255	0.739864526153846
-0.159913732741912	0.739093406153846
-0.15992811088857	0.739864526153846
-0.159942489035227	0.739864526153846
-0.159956867181884	0.739093406153846
-0.159971245328541	0.739093406153846
-0.159985623475198	0.739093406153846
-0.160000001621855	0.738324666153846
-0.160014379768512	0.737555926153847
-0.160028757915169	0.737555926153847
-0.160043136061826	0.738324666153846
-0.160057514208483	0.737555926153847
-0.16007189235514	0.739093406153846
-0.160086270501797	0.738324666153846
-0.160100648648454	0.737555926153847
-0.160115026795112	0.739093406153846
-0.160129404941769	0.739093406153846
-0.160143783088426	0.737555926153847
-0.160158161235083	0.736787186153847
-0.16017253938174	0.736016066153847
-0.160186917528397	0.734478586153848
-0.160201295675054	0.733709846153846
-0.160215673821711	0.733709846153846
-0.160230051968368	0.734478586153848
-0.160244430115025	0.736016066153847
-0.160258808261682	0.736016066153847
-0.160273186408339	0.735247326153847
-0.160287564554997	0.736016066153847
-0.160301942701654	0.736016066153847
-0.160316320848311	0.736787186153847
-0.160330698994968	0.736787186153847
-0.160345077141625	0.736787186153847
-0.160359455288282	0.737555926153847
-0.160373833434939	0.736016066153847
-0.160388211581596	0.736787186153847
-0.160402589728253	0.735247326153847
-0.16041696787491	0.735247326153847
-0.160431346021567	0.736787186153847
-0.160445724168224	0.736016066153847
-0.160460102314882	0.736787186153847
-0.160474480461539	0.738324666153846
-0.160488858608196	0.736787186153847
-0.160503236754853	0.738324666153846
-0.16051761490151	0.738324666153846
-0.160531993048167	0.737555926153847
-0.160546371194824	0.737555926153847
-0.160560749341481	0.737555926153847
-0.160575127488138	0.736787186153847
-0.160589505634795	0.736787186153847
-0.160603883781452	0.736016066153847
-0.160618261928109	0.735247326153847
-0.160632640074767	0.735247326153847
-0.160647018221424	0.736016066153847
-0.160661396368081	0.736787186153847
-0.160675774514738	0.736016066153847
-0.160690152661395	0.736787186153847
-0.160704530808052	0.737555926153847
-0.160718908954709	0.738324666153846
-0.160733287101366	0.739093406153846
-0.160747665248023	0.737555926153847
-0.16076204339468	0.736787186153847
-0.160776421541337	0.735247326153847
-0.160790799687994	0.735247326153847
-0.160805177834651	0.734478586153848
-0.160819555981309	0.732941106153847
-0.160833934127966	0.733709846153846
-0.160848312274623	0.732941106153847
-0.16086269042128	0.734478586153848
-0.160877068567937	0.733709846153846
-0.160891446714594	0.732941106153847
-0.160905824861251	0.732941106153847
-0.160920203007908	0.732941106153847
-0.160934581154565	0.733709846153846
-0.160948959301222	0.734478586153848
-0.160963337447879	0.732941106153847
-0.160977715594536	0.732941106153847
-0.160992093741194	0.732169986153847
-0.161006471887851	0.731401246153847
-0.161020850034508	0.729863766153848
-0.161035228181165	0.732169986153847
-0.161049606327822	0.732169986153847
-0.161063984474479	0.732169986153847
-0.161078362621136	0.732941106153847
-0.161092740767793	0.733709846153846
-0.16110711891445	0.734478586153848
-0.161121497061107	0.734478586153848
-0.161135875207764	0.733709846153846
-0.161150253354421	0.735247326153847
-0.161164631501079	0.734478586153848
-0.161179009647736	0.734478586153848
-0.161193387794393	0.733709846153846
-0.16120776594105	0.734478586153848
-0.161222144087707	0.732941106153847
-0.161236522234364	0.732941106153847
-0.161250900381021	0.733709846153846
-0.161265278527678	0.732941106153847
-0.161279656674335	0.732941106153847
-0.161294034820992	0.735247326153847
-0.161308412967649	0.733709846153846
-0.161322791114306	0.735247326153847
-0.161337169260964	0.735247326153847
-0.161351547407621	0.735247326153847
-0.161365925554278	0.736787186153847
-0.161380303700935	0.735247326153847
-0.161394681847592	0.734478586153848
-0.161409059994249	0.736016066153847
-0.161423438140906	0.736016066153847
-0.161437816287563	0.734478586153848
-0.16145219443422	0.734478586153848
-0.161466572580877	0.734478586153848
-0.161480950727534	0.732941106153847
-0.161495328874191	0.733709846153846
-0.161509707020848	0.734478586153848
-0.161524085167506	0.733709846153846
-0.161538463314163	0.734478586153848
-0.16155284146082	0.733709846153846
-0.161567219607477	0.733709846153846
-0.161581597754134	0.733709846153846
-0.161595975900791	0.732941106153847
-0.161610354047448	0.733709846153846
-0.161624732194105	0.733709846153846
-0.161639110340762	0.732169986153847
-0.161653488487419	0.732941106153847
-0.161667866634076	0.732941106153847
-0.161682244780733	0.733709846153846
-0.161696622927391	0.732941106153847
-0.161711001074048	0.734478586153848
-0.161725379220705	0.733709846153846
-0.161739757367362	0.734478586153848
-0.161754135514019	0.733709846153846
-0.161768513660676	0.734478586153848
-0.161782891807333	0.733709846153846
-0.16179726995399	0.732941106153847
-0.161811648100647	0.734478586153848
-0.161826026247304	0.733709846153846
-0.161840404393961	0.734478586153848
-0.161854782540618	0.735247326153847
-0.161869160687276	0.732941106153847
-0.161883538833933	0.735247326153847
-0.16189791698059	0.734478586153848
-0.161912295127247	0.733709846153846
-0.161926673273904	0.733709846153846
-0.161941051420561	0.735247326153847
-0.161955429567218	0.732941106153847
-0.161969807713875	0.733709846153846
-0.161984185860532	0.732941106153847
-0.161998564007189	0.732169986153847
-0.162012942153846	0.732941106153847
-0.162027320300503	0.732169986153847
-0.16204169844716	0.732941106153847
-0.162056076593818	0.733709846153846
-0.162070454740475	0.734478586153848
-0.162084832887132	0.734478586153848
-0.162099211033789	0.734478586153848
-0.162113589180446	0.733709846153846
-0.162127967327103	0.734478586153848
-0.16214234547376	0.733709846153846
-0.162156723620417	0.732941106153847
-0.162171101767074	0.732941106153847
-0.162185479913731	0.732169986153847
-0.162199858060388	0.732169986153847
-0.162214236207045	0.731401246153847
-0.162228614353703	0.731401246153847
-0.16224299250036	0.731401246153847
-0.162257370647017	0.730632506153847
-0.162271748793674	0.732169986153847
-0.162286126940331	0.732941106153847
-0.162300505086988	0.732941106153847
-0.162314883233645	0.732169986153847
-0.162329261380302	0.732941106153847
-0.162343639526959	0.729863766153848
-0.162358017673616	0.731401246153847
-0.162372395820273	0.730632506153847
-0.16238677396693	0.729863766153848
-0.162401152113588	0.729863766153848
-0.162415530260245	0.730632506153847
-0.162429908406902	0.731401246153847
-0.162444286553559	0.731401246153847
-0.162458664700216	0.732169986153847
-0.162473042846873	0.731401246153847
-0.16248742099353	0.732169986153847
-0.162501799140187	0.732169986153847
-0.162516177286844	0.732169986153847
-0.162530555433501	0.732169986153847
-0.162544933580158	0.732169986153847
-0.162559311726815	0.731401246153847
-0.162573689873473	0.732169986153847
-0.16258806802013	0.732941106153847
-0.162602446166787	0.731401246153847
-0.162616824313444	0.731401246153847
-0.162631202460101	0.730632506153847
-0.162645580606758	0.732169986153847
-0.162659958753415	0.732941106153847
-0.162674336900072	0.732169986153847
-0.162688715046729	0.732941106153847
-0.162703093193386	0.733709846153846
-0.162717471340043	0.732941106153847
-0.1627318494867	0.733709846153846
-0.162746227633357	0.734478586153848
-0.162760605780015	0.734478586153848
-0.162774983926672	0.733709846153846
-0.162789362073329	0.733709846153846
-0.162803740219986	0.732941106153847
-0.162818118366643	0.732941106153847
-0.1628324965133	0.732941106153847
-0.162846874659957	0.732941106153847
-0.162861252806614	0.732169986153847
-0.162875630953271	0.733709846153846
-0.162890009099928	0.733709846153846
-0.162904387246585	0.733709846153846
-0.162918765393242	0.734478586153848
-0.1629331435399	0.733709846153846
-0.162947521686557	0.732941106153847
-0.162961899833214	0.733709846153846
-0.162976277979871	0.732169986153847
-0.162990656126528	0.730632506153847
-0.163005034273185	0.730632506153847
-0.163019412419842	0.729863766153848
-0.163033790566499	0.730632506153847
-0.163048168713156	0.731401246153847
-0.163062546859813	0.731401246153847
-0.16307692500647	0.732169986153847
-0.163091303153127	0.732169986153847
-0.163105681299785	0.732941106153847
-0.163120059446442	0.732941106153847
-0.163134437593099	0.733709846153846
-0.163148815739756	0.731401246153847
-0.163163193886413	0.732941106153847
-0.16317757203307	0.732941106153847
-0.163191950179727	0.732169986153847
-0.163206328326384	0.731401246153847
-0.163220706473041	0.731401246153847
-0.163235084619698	0.731401246153847
-0.163249462766355	0.730632506153847
-0.163263840913012	0.732169986153847
-0.163278219059669	0.732169986153847
-0.163292597206327	0.732169986153847
-0.163306975352984	0.732941106153847
-0.163321353499641	0.732941106153847
-0.163335731646298	0.733709846153846
-0.163350109792955	0.733709846153846
-0.163364487939612	0.732941106153847
-0.163378866086269	0.732941106153847
-0.163393244232926	0.732169986153847
-0.163407622379583	0.731401246153847
-0.16342200052624	0.732941106153847
-0.163436378672897	0.731401246153847
-0.163450756819554	0.732941106153847
-0.163465134966212	0.735247326153847
-0.163479513112869	0.734478586153848
-0.163493891259526	0.734478586153848
-0.163508269406183	0.736016066153847
-0.16352264755284	0.735247326153847
-0.163537025699497	0.736016066153847
-0.163551403846154	0.737555926153847
-0.163565781992811	0.735247326153847
-0.163580160139468	0.733709846153846
-0.163594538286125	0.735247326153847
-0.163608916432782	0.732941106153847
-0.163623294579439	0.732169986153847
-0.163637672726097	0.731401246153847
-0.163652050872754	0.731401246153847
-0.163666429019411	0.730632506153847
-0.163680807166068	0.731401246153847
-0.163695185312725	0.730632506153847
-0.163709563459382	0.731401246153847
-0.163723941606039	0.731401246153847
-0.163738319752696	0.732169986153847
-0.163752697899353	0.732169986153847
-0.16376707604601	0.731401246153847
-0.163781454192667	0.729863766153848
-0.163795832339324	0.731401246153847
-0.163810210485981	0.730632506153847
-0.163824588632639	0.729863766153848
-0.163838966779296	0.729095026153848
-0.163853344925953	0.729095026153848
-0.16386772307261	0.729863766153848
-0.163882101219267	0.729863766153848
-0.163896479365924	0.729863766153848
-0.163910857512581	0.730632506153847
-0.163925235659238	0.731401246153847
-0.163939613805895	0.729863766153848
-0.163953991952552	0.730632506153847
-0.163968370099209	0.729863766153848
-0.163982748245866	0.730632506153847
-0.163997126392524	0.729863766153848
-0.164011504539181	0.729095026153848
-0.164025882685838	0.730632506153847
-0.164040260832495	0.729095026153848
-0.164054638979152	0.729863766153848
-0.164069017125809	0.731401246153847
-0.164083395272466	0.730632506153847
-0.164097773419123	0.731401246153847
-0.16411215156578	0.732941106153847
-0.164126529712437	0.732941106153847
-0.164140907859094	0.732941106153847
-0.164155286005751	0.734478586153848
-0.164169664152409	0.734478586153848
-0.164184042299066	0.734478586153848
-0.164198420445723	0.733709846153846
-0.16421279859238	0.732941106153847
-0.164227176739037	0.733709846153846
-0.164241554885694	0.732941106153847
-0.164255933032351	0.732169986153847
-0.164270311179008	0.733709846153846
-0.164284689325665	0.734478586153848
-0.164299067472322	0.732169986153847
-0.164313445618979	0.733709846153846
-0.164327823765636	0.732941106153847
-0.164342201912294	0.732169986153847
-0.164356580058951	0.733709846153846
-0.164370958205608	0.732169986153847
-0.164385336352265	0.731401246153847
-0.164399714498922	0.731401246153847
-0.164414092645579	0.731401246153847
-0.164428470792236	0.731401246153847
-0.164442848938893	0.730632506153847
-0.16445722708555	0.729863766153848
-0.164471605232207	0.730632506153847
-0.164485983378864	0.729095026153848
-0.164500361525521	0.730632506153847
-0.164514739672179	0.730632506153847
-0.164529117818836	0.729095026153848
-0.164543495965493	0.729095026153848
-0.16455787411215	0.731401246153847
-0.164572252258807	0.730632506153847
-0.164586630405464	0.732169986153847
-0.164601008552121	0.731401246153847
-0.164615386698778	0.730632506153847
-0.164629764845435	0.730632506153847
-0.164644142992092	0.729863766153848
-0.164658521138749	0.729863766153848
-0.164672899285406	0.730632506153847
-0.164687277432063	0.729095026153848
-0.164701655578721	0.729863766153848
-0.164716033725378	0.731401246153847
-0.164730411872035	0.729863766153848
-0.164744790018692	0.732169986153847
-0.164759168165349	0.730632506153847
-0.164773546312006	0.730632506153847
-0.164787924458663	0.731401246153847
-0.16480230260532	0.731401246153847
-0.164816680751977	0.730632506153847
-0.164831058898634	0.730632506153847
-0.164845437045291	0.731401246153847
-0.164859815191948	0.730632506153847
-0.164874193338606	0.732169986153847
-0.164888571485263	0.730632506153847
-0.16490294963192	0.731401246153847
-0.164917327778577	0.731401246153847
-0.164931705925234	0.731401246153847
-0.164946084071891	0.731401246153847
-0.164960462218548	0.732169986153847
-0.164974840365205	0.732169986153847
-0.164989218511862	0.732169986153847
-0.165003596658519	0.732169986153847
-0.165017974805176	0.732169986153847
-0.165032352951833	0.730632506153847
-0.16504673109849	0.732169986153847
-0.165061109245148	0.731401246153847
-0.165075487391805	0.732169986153847
-0.165089865538462	0.731401246153847
-0.165104243685119	0.731401246153847
-0.165118621831776	0.731401246153847
-0.165132999978433	0.730632506153847
-0.16514737812509	0.731401246153847
-0.165161756271747	0.729863766153848
-0.165176134418404	0.730632506153847
-0.165190512565061	0.729863766153848
-0.165204890711718	0.728323906153848
-0.165219268858375	0.730632506153847
-0.165233647005033	0.729095026153848
-0.16524802515169	0.729863766153848
-0.165262403298347	0.729863766153848
-0.165276781445004	0.730632506153847
-0.165291159591661	0.730632506153847
-0.165305537738318	0.730632506153847
-0.165319915884975	0.730632506153847
-0.165334294031632	0.730632506153847
-0.165348672178289	0.732169986153847
-0.165363050324946	0.731401246153847
-0.165377428471603	0.730632506153847
-0.16539180661826	0.731401246153847
-0.165406184764918	0.730632506153847
-0.165420562911575	0.730632506153847
-0.165434941058232	0.732169986153847
-0.165449319204889	0.732169986153847
-0.165463697351546	0.729863766153848
-0.165478075498203	0.732169986153847
-0.16549245364486	0.731401246153847
-0.165506831791517	0.731401246153847
-0.165521209938174	0.732169986153847
-0.165535588084831	0.731401246153847
-0.165549966231488	0.731401246153847
-0.165564344378145	0.732169986153847
-0.165578722524803	0.730632506153847
-0.16559310067146	0.732169986153847
-0.165607478818117	0.732169986153847
-0.165621856964774	0.731401246153847
-0.165636235111431	0.732941106153847
-0.165650613258088	0.732169986153847
-0.165664991404745	0.733709846153846
-0.165679369551402	0.733709846153846
-0.165693747698059	0.732941106153847
-0.165708125844716	0.733709846153846
-0.165722503991373	0.732169986153847
-0.16573688213803	0.733709846153846
-0.165751260284687	0.732941106153847
-0.165765638431345	0.732941106153847
-0.165780016578002	0.730632506153847
-0.165794394724659	0.730632506153847
-0.165808772871316	0.730632506153847
-0.165823151017973	0.729863766153848
-0.16583752916463	0.729863766153848
-0.165851907311287	0.729863766153848
-0.165866285457944	0.730632506153847
-0.165880663604601	0.730632506153847
-0.165895041751258	0.729863766153848
-0.165909419897915	0.731401246153847
-0.165923798044572	0.730632506153847
-0.16593817619123	0.729095026153848
-0.165952554337887	0.729863766153848
-0.165966932484544	0.729095026153848
-0.165981310631201	0.729095026153848
-0.165995688777858	0.730632506153847
-0.166010066924515	0.729095026153848
-0.166024445071172	0.729095026153848
-0.166038823217829	0.729863766153848
-0.166053201364486	0.731401246153847
-0.166067579511143	0.731401246153847
-0.1660819576578	0.731401246153847
-0.166096335804457	0.732169986153847
-0.166110713951115	0.732169986153847
-0.166125092097772	0.732169986153847
-0.166139470244429	0.732169986153847
-0.166153848391086	0.732169986153847
-0.166168226537743	0.731401246153847
-0.1661826046844	0.732169986153847
-0.166196982831057	0.731401246153847
-0.166211360977714	0.732169986153847
-0.166225739124371	0.732941106153847
-0.166240117271028	0.732169986153847
-0.166254495417685	0.732169986153847
-0.166268873564342	0.734478586153848
-0.166283251711	0.734478586153848
-0.166297629857657	0.734478586153848
-0.166312008004314	0.736016066153847
-0.166326386150971	0.734478586153848
-0.166340764297628	0.735247326153847
-0.166355142444285	0.736787186153847
-0.166369520590942	0.736016066153847
-0.166383898737599	0.736016066153847
-0.166398276884256	0.734478586153848
-0.166412655030913	0.733709846153846
-0.16642703317757	0.734478586153848
-0.166441411324227	0.734478586153848
-0.166455789470884	0.734478586153848
-0.166470167617542	0.736787186153847
-0.166484545764199	0.736016066153847
-0.166498923910856	0.735247326153847
-0.166513302057513	0.737555926153847
-0.16652768020417	0.736016066153847
-0.166542058350827	0.736787186153847
-0.166556436497484	0.736016066153847
-0.166570814644141	0.735247326153847
-0.166585192790798	0.733709846153846
-0.166599570937455	0.734478586153848
-0.166613949084112	0.732941106153847
-0.166628327230769	0.732169986153847
-0.166642705377427	0.733709846153846
-0.166657083524084	0.732941106153847
-0.166671461670741	0.734478586153848
-0.166685839817398	0.733709846153846
-0.166700217964055	0.732169986153847
-0.166714596110712	0.733709846153846
-0.166728974257369	0.733709846153846
-0.166743352404026	0.732941106153847
-0.166757730550683	0.733709846153846
-0.16677210869734	0.733709846153846
-0.166786486843997	0.734478586153848
-0.166800864990654	0.732941106153847
-0.166815243137311	0.731401246153847
-0.166829621283969	0.731401246153847
-0.166843999430626	0.731401246153847
-0.166858377577283	0.732169986153847
-0.16687275572394	0.731401246153847
-0.166887133870597	0.733709846153846
-0.166901512017254	0.732941106153847
-0.166915890163911	0.734478586153848
-0.166930268310568	0.734478586153848
-0.166944646457225	0.736016066153847
-0.166959024603882	0.736016066153847
-0.166973402750539	0.734478586153848
-0.166987780897196	0.735247326153847
-0.167002159043854	0.734478586153848
-0.167016537190511	0.733709846153846
-0.167030915337168	0.733709846153846
-0.167045293483825	0.734478586153848
-0.167059671630482	0.734478586153848
-0.167074049777139	0.736016066153847
-0.167088427923796	0.735247326153847
-0.167102806070453	0.736016066153847
-0.16711718421711	0.737555926153847
-0.167131562363767	0.737555926153847
-0.167145940510424	0.738324666153846
-0.167160318657081	0.739093406153846
-0.167174696803739	0.739093406153846
-0.167189074950396	0.737555926153847
-0.167203453097053	0.739093406153846
-0.16721783124371	0.736787186153847
-0.167232209390367	0.736787186153847
-0.167246587537024	0.736016066153847
-0.167260965683681	0.735247326153847
-0.167275343830338	0.734478586153848
-0.167289721976995	0.735247326153847
-0.167304100123652	0.734478586153848
-0.167318478270309	0.733709846153846
-0.167332856416966	0.734478586153848
-0.167347234563624	0.735247326153847
-0.167361612710281	0.734478586153848
-0.167375990856938	0.735247326153847
-0.167390369003595	0.735247326153847
-0.167404747150252	0.733709846153846
-0.167419125296909	0.734478586153848
-0.167433503443566	0.732941106153847
-0.167447881590223	0.732941106153847
-0.16746225973688	0.732169986153847
-0.167476637883537	0.732169986153847
-0.167491016030194	0.731401246153847
-0.167505394176851	0.732169986153847
-0.167519772323509	0.732169986153847
-0.167534150470166	0.731401246153847
-0.167548528616823	0.732941106153847
-0.16756290676348	0.733709846153846
-0.167577284910137	0.734478586153848
-0.167591663056794	0.734478586153848
-0.167606041203451	0.735247326153847
-0.167620419350108	0.734478586153848
-0.167634797496765	0.733709846153846
-0.167649175643422	0.733709846153846
-0.167663553790079	0.730632506153847
-0.167677931936736	0.732941106153847
-0.167692310083393	0.732941106153847
-0.167706688230051	0.731401246153847
-0.167721066376708	0.732941106153847
-0.167735444523365	0.732169986153847
-0.167749822670022	0.732941106153847
-0.167764200816679	0.732941106153847
-0.167778578963336	0.733709846153846
-0.167792957109993	0.732941106153847
-0.16780733525665	0.734478586153848
-0.167821713403307	0.732169986153847
-0.167836091549964	0.732941106153847
-0.167850469696621	0.733709846153846
-0.167864847843278	0.733709846153846
-0.167879225989936	0.733709846153846
-0.167893604136593	0.735247326153847
-0.16790798228325	0.732169986153847
-0.167922360429907	0.732941106153847
-0.167936738576564	0.733709846153846
-0.167951116723221	0.733709846153846
-0.167965494869878	0.732941106153847
-0.167979873016535	0.732941106153847
-0.167994251163192	0.732941106153847
-0.168008629309849	0.732941106153847
-0.168023007456506	0.732169986153847
-0.168037385603163	0.732941106153847
-0.168051763749821	0.733709846153846
-0.168066141896478	0.733709846153846
-0.168080520043135	0.733709846153846
-0.168094898189792	0.733709846153846
-0.168109276336449	0.732169986153847
-0.168123654483106	0.731401246153847
-0.168138032629763	0.732169986153847
-0.16815241077642	0.732941106153847
-0.168166788923077	0.731401246153847
-0.168181167069734	0.732169986153847
-0.168195545216391	0.734478586153848
-0.168209923363048	0.732941106153847
-0.168224301509705	0.733709846153846
-0.168238679656363	0.734478586153848
-0.16825305780302	0.732941106153847
-0.168267435949677	0.735247326153847
-0.168281814096334	0.736016066153847
-0.168296192242991	0.736016066153847
-0.168310570389648	0.736016066153847
-0.168324948536305	0.734478586153848
-0.168339326682962	0.734478586153848
-0.168353704829619	0.735247326153847
-0.168368082976276	0.736016066153847
-0.168382461122933	0.734478586153848
-0.16839683926959	0.736016066153847
-0.168411217416248	0.734478586153848
-0.168425595562905	0.732941106153847
-0.168439973709562	0.736016066153847
-0.168454351856219	0.733709846153846
-0.168468730002876	0.735247326153847
-0.168483108149533	0.737555926153847
-0.16849748629619	0.736787186153847
-0.168511864442847	0.736016066153847
-0.168526242589504	0.736016066153847
-0.168540620736161	0.736016066153847
-0.168554998882818	0.735247326153847
-0.168569377029475	0.735247326153847
-0.168583755176133	0.736016066153847
-0.16859813332279	0.734478586153848
-0.168612511469447	0.733709846153846
-0.168626889616104	0.733709846153846
-0.168641267762761	0.733709846153846
-0.168655645909418	0.734478586153848
-0.168670024056075	0.732169986153847
-0.168684402202732	0.734478586153848
-0.168698780349389	0.734478586153848
-0.168713158496046	0.733709846153846
-0.168727536642703	0.732169986153847
-0.16874191478936	0.732941106153847
-0.168756292936017	0.732169986153847
-0.168770671082675	0.732941106153847
-0.168785049229332	0.732169986153847
-0.168799427375989	0.731401246153847
-0.168813805522646	0.731401246153847
-0.168828183669303	0.732169986153847
-0.16884256181596	0.732169986153847
-0.168856939962617	0.732169986153847
-0.168871318109274	0.732169986153847
-0.168885696255931	0.732941106153847
-0.168900074402588	0.732941106153847
-0.168914452549245	0.733709846153846
-0.168928830695902	0.734478586153848
-0.16894320884256	0.732941106153847
-0.168957586989217	0.734478586153848
-0.168971965135874	0.734478586153848
-0.168986343282531	0.732941106153847
-0.169000721429188	0.732941106153847
-0.169015099575845	0.734478586153848
-0.169029477722502	0.732941106153847
-0.169043855869159	0.734478586153848
-0.169058234015816	0.733709846153846
-0.169072612162473	0.733709846153846
-0.16908699030913	0.735247326153847
-0.169101368455787	0.734478586153848
-0.169115746602445	0.735247326153847
-0.169130124749102	0.735247326153847
-0.169144502895759	0.736016066153847
-0.169158881042416	0.734478586153848
-0.169173259189073	0.734478586153848
-0.16918763733573	0.734478586153848
-0.169202015482387	0.733709846153846
-0.169216393629044	0.732941106153847
-0.169230771775701	0.732169986153847
-0.169245149922358	0.731401246153847
-0.169259528069015	0.732941106153847
-0.169273906215672	0.733709846153846
-0.16928828436233	0.735247326153847
-0.169302662508987	0.735247326153847
-0.169317040655644	0.734478586153848
-0.169331418802301	0.734478586153848
-0.169345796948958	0.733709846153846
-0.169360175095615	0.732169986153847
-0.169374553242272	0.732941106153847
-0.169388931388929	0.731401246153847
-0.169403309535586	0.731401246153847
-0.169417687682243	0.729863766153848
-0.1694320658289	0.729095026153848
-0.169446443975557	0.729095026153848
-0.169460822122214	0.729863766153848
-0.169475200268872	0.729863766153848
-0.169489578415529	0.730632506153847
-0.169503956562186	0.729863766153848
-0.169518334708843	0.730632506153847
-0.1695327128555	0.731401246153847
-0.169547091002157	0.731401246153847
-0.169561469148814	0.730632506153847
-0.169575847295471	0.732169986153847
-0.169590225442128	0.732169986153847
-0.169604603588785	0.731401246153847
-0.169618981735442	0.729863766153848
-0.169633359882099	0.729863766153848
-0.169647738028757	0.731401246153847
-0.169662116175414	0.730632506153847
-0.169676494322071	0.730632506153847
-0.169690872468728	0.732169986153847
-0.169705250615385	0.730632506153847
-0.169719628762042	0.732169986153847
-0.169734006908699	0.732941106153847
-0.169748385055356	0.732169986153847
-0.169762763202013	0.732941106153847
-0.16977714134867	0.736016066153847
-0.169791519495327	0.732941106153847
-0.169805897641984	0.732169986153847
-0.169820275788642	0.731401246153847
-0.169834653935299	0.729863766153848
-0.169849032081956	0.729863766153848
-0.169863410228613	0.729863766153848
-0.16987778837527	0.729095026153848
-0.169892166521927	0.729863766153848
-0.169906544668584	0.729863766153848
-0.169920922815241	0.729863766153848
-0.169935300961898	0.731401246153847
-0.169949679108555	0.731401246153847
-0.169964057255212	0.730632506153847
-0.169978435401869	0.732169986153847
-0.169992813548526	0.732169986153847
-0.170007191695184	0.731401246153847
-0.170021569841841	0.732941106153847
-0.170035947988498	0.731401246153847
-0.170050326135155	0.730632506153847
-0.170064704281812	0.731401246153847
-0.170079082428469	0.730632506153847
-0.170093460575126	0.729863766153848
-0.170107838721783	0.730632506153847
-0.17012221686844	0.730632506153847
-0.170136595015097	0.731401246153847
-0.170150973161754	0.732169986153847
-0.170165351308411	0.732169986153847
-0.170179729455069	0.732169986153847
-0.170194107601726	0.732941106153847
-0.170208485748383	0.731401246153847
-0.17022286389504	0.732169986153847
-0.170237242041697	0.731401246153847
-0.170251620188354	0.729095026153848
-0.170265998335011	0.727555166153846
-0.170280376481668	0.729095026153848
-0.170294754628325	0.729095026153848
-0.170309132774982	0.729863766153848
-0.170323510921639	0.729863766153848
-0.170337889068296	0.730632506153847
-0.170352267214954	0.730632506153847
-0.170366645361611	0.731401246153847
-0.170381023508268	0.732169986153847
-0.170395401654925	0.732169986153847
-0.170409779801582	0.732941106153847
-0.170424157948239	0.732169986153847
-0.170438536094896	0.731401246153847
-0.170452914241553	0.730632506153847
-0.17046729238821	0.731401246153847
-0.170481670534867	0.730632506153847
-0.170496048681524	0.731401246153847
-0.170510426828181	0.731401246153847
-0.170524804974839	0.730632506153847
-0.170539183121496	0.731401246153847
-0.170553561268153	0.732941106153847
-0.17056793941481	0.732941106153847
-0.170582317561467	0.735247326153847
-0.170596695708124	0.735247326153847
-0.170611073854781	0.734478586153848
-0.170625452001438	0.735247326153847
-0.170639830148095	0.734478586153848
-0.170654208294752	0.733709846153846
-0.170668586441409	0.733709846153846
-0.170682964588066	0.732169986153847
-0.170697342734723	0.732169986153847
-0.170711720881381	0.732941106153847
-0.170726099028038	0.733709846153846
-0.170740477174695	0.732941106153847
-0.170754855321352	0.732941106153847
-0.170769233468009	0.733709846153846
-0.170783611614666	0.734478586153848
-0.170797989761323	0.734478586153848
-0.17081236790798	0.733709846153846
-0.170826746054637	0.734478586153848
-0.170841124201294	0.733709846153846
-0.170855502347951	0.732169986153847
-0.170869880494608	0.732169986153847
-0.170884258641266	0.731401246153847
-0.170898636787923	0.729863766153848
-0.17091301493458	0.731401246153847
-0.170927393081237	0.730632506153847
-0.170941771227894	0.730632506153847
-0.170956149374551	0.732169986153847
-0.170970527521208	0.732169986153847
-0.170984905667865	0.732169986153847
-0.170999283814522	0.732169986153847
-0.171013661961179	0.730632506153847
-0.171028040107836	0.730632506153847
-0.171042418254493	0.729863766153848
-0.171056796401151	0.730632506153847
-0.171071174547808	0.730632506153847
-0.171085552694465	0.730632506153847
-0.171099930841122	0.730632506153847
-0.171114308987779	0.730632506153847
-0.171128687134436	0.729095026153848
-0.171143065281093	0.729863766153848
-0.17115744342775	0.730632506153847
-0.171171821574407	0.730632506153847
-0.171186199721064	0.731401246153847
-0.171200577867721	0.732941106153847
-0.171214956014378	0.732169986153847
-0.171229334161036	0.732941106153847
-0.171243712307693	0.732941106153847
-0.17125809045435	0.732169986153847
-0.171272468601007	0.733709846153846
-0.171286846747664	0.732169986153847
-0.171301224894321	0.731401246153847
-0.171315603040978	0.733709846153846
-0.171329981187635	0.731401246153847
-0.171344359334292	0.732169986153847
-0.171358737480949	0.733709846153846
-0.171373115627606	0.732169986153847
-0.171387493774263	0.732941106153847
-0.17140187192092	0.733709846153846
-0.171416250067578	0.733709846153846
-0.171430628214235	0.734478586153848
-0.171445006360892	0.736016066153847
-0.171459384507549	0.732941106153847
-0.171473762654206	0.735247326153847
-0.171488140800863	0.734478586153848
-0.17150251894752	0.732941106153847
-0.171516897094177	0.733709846153846
-0.171531275240834	0.732941106153847
-0.171545653387491	0.732169986153847
-0.171560031534148	0.733709846153846
-0.171574409680805	0.732941106153847
-0.171588787827463	0.732169986153847
-0.17160316597412	0.734478586153848
-0.171617544120777	0.733709846153846
-0.171631922267434	0.734478586153848
-0.171646300414091	0.733709846153846
-0.171660678560748	0.732941106153847
-0.171675056707405	0.734478586153848
-0.171689434854062	0.732941106153847
-0.171703813000719	0.732941106153847
-0.171718191147376	0.733709846153846
-0.171732569294033	0.732169986153847
-0.17174694744069	0.732169986153847
-0.171761325587347	0.732169986153847
-0.171775703734005	0.732169986153847
-0.171790081880662	0.734478586153848
-0.171804460027319	0.732941106153847
-0.171818838173976	0.732941106153847
-0.171833216320633	0.735247326153847
-0.17184759446729	0.732941106153847
-0.171861972613947	0.732941106153847
-0.171876350760604	0.733709846153846
-0.171890728907261	0.733709846153846
-0.171905107053918	0.733709846153846
-0.171919485200575	0.734478586153848
-0.171933863347232	0.732941106153847
-0.17194824149389	0.733709846153846
-0.171962619640547	0.734478586153848
-0.171976997787204	0.731401246153847
-0.171991375933861	0.732169986153847
-0.172005754080518	0.732169986153847
-0.172020132227175	0.732941106153847
-0.172034510373832	0.732169986153847
-0.172048888520489	0.732169986153847
-0.172063266667146	0.733709846153846
-0.172077644813803	0.732169986153847
-0.17209202296046	0.732941106153847
-0.172106401107117	0.733709846153846
-0.172120779253775	0.734478586153848
-0.172135157400432	0.735247326153847
-0.172149535547089	0.733709846153846
-0.172163913693746	0.733709846153846
-0.172178291840403	0.735247326153847
-0.17219266998706	0.734478586153848
-0.172207048133717	0.735247326153847
-0.172221426280374	0.734478586153848
-0.172235804427031	0.734478586153848
-0.172250182573688	0.732941106153847
-0.172264560720345	0.733709846153846
-0.172278938867002	0.733709846153846
-0.17229331701366	0.733709846153846
-0.172307695160317	0.734478586153848
-0.172322073306974	0.732941106153847
-0.172336451453631	0.733709846153846
-0.172350829600288	0.734478586153848
-0.172365207746945	0.732941106153847
-0.172379585893602	0.732941106153847
-0.172393964040259	0.733709846153846
-0.172408342186916	0.732941106153847
-0.172422720333573	0.731401246153847
-0.17243709848023	0.732941106153847
-0.172451476626887	0.731401246153847
-0.172465854773544	0.731401246153847
-0.172480232920202	0.733709846153846
-0.172494611066859	0.732941106153847
-0.172508989213516	0.732169986153847
[truncated: 7,721 more rows]
