# Supplementary material for: Correlating fluorescence microscopy, optical and magnetic tweezers to study single chiral biopolymers such as DNA
Source: Nat Commun. 2024 Mar 29;15:2748. doi: 10.1038/s41467-024-47126-6 (PMC10980717; doi:10.1038/s41467-024-47126-6)
Supplement: Supplementary file 21 — Source Data [file 41467_2024_47126_MOESM21_ESM.zip › source data_final/figure 5/figure 5a/orange line sigma and extension.dat]

sigma	fractional extension
0.143781452192667	0.312142386153847
0.14376707404601	0.312142386153847
0.143752695899353	0.312913506153847
0.143738317752696	0.313682246153846
0.143723939606039	0.314450986153846
0.143709561459382	0.313682246153846
0.143695183312725	0.314450986153846
0.143680805166068	0.314450986153846
0.14366642701941	0.313682246153846
0.143652048872753	0.312142386153847
0.143637670726096	0.313682246153846
0.143623292579439	0.313682246153846
0.143608914432782	0.313682246153846
0.143594536286125	0.314450986153846
0.143580158139468	0.313682246153846
0.143565779992811	0.314450986153846
0.143551401846154	0.314450986153846
0.143537023699497	0.315219726153848
0.14352264555284	0.314450986153846
0.143508267406183	0.314450986153846
0.143493889259525	0.314450986153846
0.143479511112868	0.314450986153846
0.143465132966211	0.313682246153846
0.143450754819554	0.312142386153847
0.143436376672897	0.312142386153847
0.14342199852624	0.312142386153847
0.143407620379583	0.311373646153847
0.143393242232926	0.311373646153847
0.143378864086269	0.311373646153847
0.143364485939612	0.312142386153847
0.143350107792955	0.313682246153846
0.143335729646298	0.314450986153846
0.143321351499641	0.312913506153847
0.143306973352983	0.313682246153846
0.143292595206326	0.315988466153847
0.143278217059669	0.314450986153846
0.143263838913012	0.315219726153848
0.143249460766355	0.315219726153848
0.143235082619698	0.314450986153846
0.143220704473041	0.313682246153846
0.143206326326384	0.313682246153846
0.143191948179727	0.313682246153846
0.14317757003307	0.313682246153846
0.143163191886413	0.312142386153847
0.143148813739756	0.312913506153847
0.143134435593098	0.311373646153847
0.143120057446441	0.312913506153847
0.143105679299784	0.314450986153846
0.143091301153127	0.312913506153847
0.14307692300647	0.313682246153846
0.143062544859813	0.313682246153846
0.143048166713156	0.312142386153847
0.143033788566499	0.312913506153847
0.143019410419842	0.313682246153846
0.143005032273185	0.312913506153847
0.142990654126528	0.312913506153847
0.142976275979871	0.311373646153847
0.142961897833214	0.311373646153847
0.142947519686556	0.312142386153847
0.142933141539899	0.311373646153847
0.142918763393242	0.312913506153847
0.142904385246585	0.312913506153847
0.142890007099928	0.312142386153847
0.142875628953271	0.312913506153847
0.142861250806614	0.313682246153846
0.142846872659957	0.314450986153846
0.1428324945133	0.314450986153846
0.142818116366643	0.313682246153846
0.142803738219986	0.312142386153847
0.142789360073329	0.312142386153847
0.142774981926671	0.313682246153846
0.142760603780014	0.312142386153847
0.142746225633357	0.311373646153847
0.1427318474867	0.312913506153847
0.142717469340043	0.312142386153847
0.142703091193386	0.313682246153846
0.142688713046729	0.312913506153847
0.142674334900072	0.312142386153847
0.142659956753415	0.312913506153847
0.142645578606758	0.312913506153847
0.142631200460101	0.312142386153847
0.142616822313444	0.313682246153846
0.142602444166786	0.314450986153846
0.142588066020129	0.312142386153847
0.142573687873472	0.312913506153847
0.142559309726815	0.312142386153847
0.142544931580158	0.310604906153847
0.142530553433501	0.312142386153847
0.142516175286844	0.312142386153847
0.142501797140187	0.312142386153847
0.14248741899353	0.313682246153846
0.142473040846873	0.314450986153846
0.142458662700216	0.315219726153848
0.142444284553559	0.314450986153846
0.142429906406901	0.315988466153847
0.142415528260244	0.315988466153847
0.142401150113587	0.315219726153848
0.14238677196693	0.313682246153846
0.142372393820273	0.313682246153846
0.142358015673616	0.312142386153847
0.142343637526959	0.312913506153847
0.142329259380302	0.311373646153847
0.142314881233645	0.312142386153847
0.142300503086988	0.312142386153847
0.142286124940331	0.313682246153846
0.142271746793674	0.312913506153847
0.142257368647017	0.313682246153846
0.142242990500359	0.314450986153846
0.142228612353702	0.316759586153847
0.142214234207045	0.316759586153847
0.142199856060388	0.316759586153847
0.142185477913731	0.317528326153847
0.142171099767074	0.315219726153848
0.142156721620417	0.313682246153846
0.14214234347376	0.313682246153846
0.142127965327103	0.312913506153847
0.142113587180446	0.312142386153847
0.142099209033789	0.313682246153846
0.142084830887132	0.314450986153846
0.142070452740474	0.315219726153848
0.142056074593817	0.315219726153848
0.14204169644716	0.314450986153846
0.142027318300503	0.315219726153848
0.142012940153846	0.316759586153847
0.141998562007189	0.315988466153847
0.141984183860532	0.315988466153847
0.141969805713875	0.314450986153846
0.141955427567218	0.314450986153846
0.141941049420561	0.313682246153846
0.141926671273904	0.314450986153846
0.141912293127247	0.312913506153847
0.141897914980589	0.313682246153846
0.141883536833932	0.314450986153846
0.141869158687275	0.315219726153848
0.141854780540618	0.314450986153846
0.141840402393961	0.315219726153848
0.141826024247304	0.315219726153848
0.141811646100647	0.315219726153848
0.14179726795399	0.315988466153847
0.141782889807333	0.313682246153846
0.141768511660676	0.314450986153846
0.141754133514019	0.313682246153846
0.141739755367362	0.312913506153847
0.141725377220704	0.312913506153847
0.141710999074047	0.312142386153847
0.14169662092739	0.312142386153847
0.141682242780733	0.312913506153847
0.141667864634076	0.312913506153847
0.141653486487419	0.312913506153847
0.141639108340762	0.312913506153847
0.141624730194105	0.315219726153848
0.141610352047448	0.315988466153847
0.141595973900791	0.317528326153847
0.141581595754134	0.316759586153847
0.141567217607477	0.317528326153847
0.14155283946082	0.315988466153847
0.141538461314162	0.315219726153848
0.141524083167505	0.315988466153847
0.141509705020848	0.313682246153846
0.141495326874191	0.312913506153847
0.141480948727534	0.313682246153846
0.141466570580877	0.312913506153847
0.14145219243422	0.312913506153847
0.141437814287563	0.313682246153846
0.141423436140906	0.313682246153846
0.141409057994249	0.314450986153846
0.141394679847592	0.315219726153848
0.141380301700935	0.312913506153847
0.141365923554277	0.313682246153846
0.14135154540762	0.312142386153847
0.141337167260963	0.312913506153847
0.141322789114306	0.313682246153846
0.141308410967649	0.312142386153847
0.141294032820992	0.312913506153847
0.141279654674335	0.312913506153847
0.141265276527678	0.311373646153847
0.141250898381021	0.310604906153847
0.141236520234364	0.312142386153847
0.141222142087707	0.312142386153847
0.14120776394105	0.312142386153847
0.141193385794393	0.314450986153846
0.141179007647735	0.312913506153847
0.141164629501078	0.312913506153847
0.141150251354421	0.313682246153846
0.141135873207764	0.313682246153846
0.141121495061107	0.312142386153847
0.14110711691445	0.312142386153847
0.141092738767793	0.312913506153847
0.141078360621136	0.313682246153846
0.141063982474479	0.312913506153847
0.141049604327822	0.313682246153846
0.141035226181165	0.315988466153847
0.141020848034508	0.315219726153848
0.14100646988785	0.315988466153847
0.140992091741193	0.316759586153847
0.140977713594536	0.316759586153847
0.140963335447879	0.317528326153847
0.140948957301222	0.315988466153847
0.140934579154565	0.315988466153847
0.140920201007908	0.315988466153847
0.140905822861251	0.315219726153848
0.140891444714594	0.315219726153848
0.140877066567937	0.315988466153847
0.14086268842128	0.315988466153847
0.140848310274623	0.315988466153847
0.140833932127965	0.318297066153847
0.140819553981308	0.318297066153847
0.140805175834651	0.318297066153847
0.140790797687994	0.318297066153847
0.140776419541337	0.318297066153847
0.14076204139468	0.318297066153847
0.140747663248023	0.317528326153847
0.140733285101366	0.318297066153847
0.140718906954709	0.318297066153847
0.140704528808052	0.318297066153847
0.140690150661395	0.317528326153847
0.140675772514738	0.318297066153847
0.14066139436808	0.317528326153847
0.140647016221423	0.316759586153847
0.140632638074766	0.316759586153847
0.140618259928109	0.317528326153847
0.140603881781452	0.318297066153847
0.140589503634795	0.317528326153847
0.140575125488138	0.315988466153847
0.140560747341481	0.315988466153847
0.140546369194824	0.315988466153847
0.140531991048167	0.314450986153846
0.14051761290151	0.314450986153846
0.140503234754853	0.314450986153846
0.140488856608195	0.312913506153847
0.140474478461538	0.313682246153846
0.140460100314881	0.314450986153846
0.140445722168224	0.312913506153847
0.140431344021567	0.313682246153846
0.14041696587491	0.313682246153846
0.140402587728253	0.313682246153846
0.140388209581596	0.312913506153847
0.140373831434939	0.313682246153846
0.140359453288282	0.311373646153847
0.140345075141625	0.313682246153846
0.140330696994968	0.312142386153847
0.140316318848311	0.312142386153847
0.140301940701653	0.312142386153847
0.140287562554996	0.313682246153846
0.140273184408339	0.313682246153846
0.140258806261682	0.314450986153846
0.140244428115025	0.314450986153846
0.140230049968368	0.315219726153848
0.140215671821711	0.315988466153847
0.140201293675054	0.315988466153847
0.140186915528397	0.315988466153847
0.14017253738174	0.316759586153847
0.140158159235083	0.315988466153847
0.140143781088426	0.316759586153847
0.140129402941768	0.316759586153847
0.140115024795111	0.316759586153847
0.140100646648454	0.318297066153847
0.140086268501797	0.317528326153847
0.14007189035514	0.319065806153846
0.140057512208483	0.317528326153847
0.140043134061826	0.319065806153846
0.140028755915169	0.319834546153848
0.140014377768512	0.319065806153846
0.139999999621855	0.319834546153848
0.139985621475198	0.320605666153848
0.139971243328541	0.319065806153846
0.139956865181883	0.319834546153848
0.139942487035226	0.319065806153846
0.139928108888569	0.317528326153847
0.139913730741912	0.318297066153847
0.139899352595255	0.317528326153847
0.139884974448598	0.317528326153847
0.139870596301941	0.318297066153847
0.139856218155284	0.319065806153846
0.139841840008627	0.317528326153847
0.13982746186197	0.320605666153848
0.139813083715313	0.319065806153846
0.139798705568656	0.319065806153846
0.139784327421999	0.318297066153847
0.139769949275341	0.316759586153847
0.139755571128684	0.315988466153847
0.139741192982027	0.315988466153847
0.13972681483537	0.315988466153847
0.139712436688713	0.315219726153848
0.139698058542056	0.316759586153847
0.139683680395399	0.314450986153846
0.139669302248742	0.315219726153848
0.139654924102085	0.315988466153847
0.139640545955428	0.315219726153848
0.139626167808771	0.314450986153846
0.139611789662114	0.314450986153846
0.139597411515456	0.314450986153846
0.139583033368799	0.314450986153846
0.139568655222142	0.315988466153847
0.139554277075485	0.315219726153848
0.139539898928828	0.317528326153847
0.139525520782171	0.318297066153847
0.139511142635514	0.318297066153847
0.139496764488857	0.319065806153846
0.1394823863422	0.319834546153848
0.139468008195543	0.321374406153848
0.139453630048886	0.320605666153848
0.139439251902229	0.321374406153848
0.139424873755571	0.322143146153847
0.139410495608914	0.321374406153848
0.139396117462257	0.320605666153848
0.1393817393156	0.319834546153848
0.139367361168943	0.319834546153848
0.139352983022286	0.320605666153848
0.139338604875629	0.321374406153848
0.139324226728972	0.320605666153848
0.139309848582315	0.320605666153848
0.139295470435658	0.321374406153848
0.139281092289001	0.320605666153848
0.139266714142344	0.321374406153848
0.139252335995687	0.322911886153847
0.139237957849029	0.321374406153848
0.139223579702372	0.322143146153847
0.139209201555715	0.321374406153848
0.139194823409058	0.321374406153848
0.139180445262401	0.321374406153848
0.139166067115744	0.320605666153848
0.139151688969087	0.321374406153848
0.13913731082243	0.321374406153848
0.139122932675773	0.320605666153848
0.139108554529116	0.320605666153848
0.139094176382459	0.321374406153848
0.139079798235802	0.320605666153848
0.139065420089144	0.320605666153848
0.139051041942487	0.320605666153848
0.13903666379583	0.320605666153848
0.139022285649173	0.320605666153848
0.139007907502516	0.320605666153848
0.138993529355859	0.319065806153846
0.138979151209202	0.319834546153848
0.138964773062545	0.320605666153848
0.138950394915888	0.319834546153848
0.138936016769231	0.319834546153848
0.138921638622574	0.319834546153848
0.138907260475917	0.320605666153848
0.138892882329259	0.319834546153848
0.138878504182602	0.319065806153846
0.138864126035945	0.320605666153848
0.138849747889288	0.322143146153847
0.138835369742631	0.320605666153848
0.138820991595974	0.321374406153848
0.138806613449317	0.322143146153847
0.13879223530266	0.322143146153847
0.138777857156003	0.323683006153847
0.138763479009346	0.323683006153847
0.138749100862689	0.324451746153847
0.138734722716032	0.325220486153846
0.138720344569374	0.324451746153847
0.138705966422717	0.324451746153847
0.13869158827606	0.325220486153846
0.138677210129403	0.324451746153847
0.138662831982746	0.325989226153848
0.138648453836089	0.325989226153848
0.138634075689432	0.324451746153847
0.138619697542775	0.325220486153846
0.138605319396118	0.325220486153846
0.138590941249461	0.324451746153847
0.138576563102804	0.325989226153848
0.138562184956147	0.325220486153846
0.13854780680949	0.325220486153846
0.138533428662832	0.325989226153848
0.138519050516175	0.325220486153846
0.138504672369518	0.324451746153847
0.138490294222861	0.325220486153846
0.138475916076204	0.325220486153846
0.138461537929547	0.325220486153846
0.13844715978289	0.325220486153846
0.138432781636233	0.325220486153846
0.138418403489576	0.325220486153846
0.138404025342919	0.325220486153846
0.138389647196262	0.325989226153848
0.138375269049605	0.325220486153846
0.138360890902947	0.325220486153846
0.13834651275629	0.324451746153847
0.138332134609633	0.325989226153848
0.138317756462976	0.323683006153847
0.138303378316319	0.323683006153847
0.138289000169662	0.324451746153847
0.138274622023005	0.322911886153847
0.138260243876348	0.323683006153847
0.138245865729691	0.324451746153847
0.138231487583034	0.324451746153847
0.138217109436377	0.324451746153847
0.13820273128972	0.324451746153847
0.138188353143062	0.324451746153847
0.138173974996405	0.325220486153846
0.138159596849748	0.325220486153846
0.138145218703091	0.323683006153847
0.138130840556434	0.323683006153847
0.138116462409777	0.324451746153847
0.13810208426312	0.323683006153847
0.138087706116463	0.325220486153846
0.138073327969806	0.323683006153847
0.138058949823149	0.324451746153847
0.138044571676492	0.325989226153848
0.138030193529835	0.325220486153846
0.138015815383178	0.325220486153846
0.13800143723652	0.325989226153848
0.137987059089863	0.325220486153846
0.137972680943206	0.325220486153846
0.137958302796549	0.325220486153846
0.137943924649892	0.323683006153847
0.137929546503235	0.325220486153846
0.137915168356578	0.325220486153846
0.137900790209921	0.324451746153847
0.137886412063264	0.325220486153846
0.137872033916607	0.325220486153846
0.13785765576995	0.325220486153846
0.137843277623293	0.325220486153846
0.137828899476635	0.324451746153847
0.137814521329978	0.324451746153847
0.137800143183321	0.323683006153847
0.137785765036664	0.323683006153847
0.137771386890007	0.324451746153847
0.13775700874335	0.324451746153847
0.137742630596693	0.322911886153847
0.137728252450036	0.325220486153846
0.137713874303379	0.325220486153846
0.137699496156722	0.324451746153847
0.137685118010065	0.325989226153848
0.137670739863408	0.324451746153847
0.13765636171675	0.324451746153847
0.137641983570093	0.322911886153847
0.137627605423436	0.322143146153847
0.137613227276779	0.322911886153847
0.137598849130122	0.323683006153847
0.137584470983465	0.322143146153847
0.137570092836808	0.322143146153847
0.137555714690151	0.321374406153848
0.137541336543494	0.320605666153848
0.137526958396837	0.321374406153848
0.13751258025018	0.321374406153848
0.137498202103523	0.319834546153848
0.137483823956865	0.322143146153847
0.137469445810208	0.321374406153848
0.137455067663551	0.322143146153847
0.137440689516894	0.322143146153847
0.137426311370237	0.321374406153848
0.13741193322358	0.320605666153848
0.137397555076923	0.321374406153848
0.137383176930266	0.321374406153848
0.137368798783609	0.322143146153847
0.137354420636952	0.322143146153847
0.137340042490295	0.320605666153848
0.137325664343638	0.322143146153847
0.137311286196981	0.322143146153847
0.137296908050323	0.322143146153847
0.137282529903666	0.322143146153847
0.137268151757009	0.325220486153846
0.137253773610352	0.322911886153847
0.137239395463695	0.323683006153847
0.137225017317038	0.324451746153847
0.137210639170381	0.323683006153847
0.137196261023724	0.324451746153847
0.137181882877067	0.325220486153846
0.13716750473041	0.322911886153847
0.137153126583753	0.323683006153847
0.137138748437096	0.322911886153847
0.137124370290438	0.322911886153847
0.137109992143781	0.323683006153847
0.137095613997124	0.321374406153848
0.137081235850467	0.322143146153847
0.13706685770381	0.323683006153847
0.137052479557153	0.324451746153847
0.137038101410496	0.323683006153847
0.137023723263839	0.323683006153847
0.137009345117182	0.323683006153847
0.136994966970525	0.324451746153847
0.136980588823868	0.322911886153847
0.136966210677211	0.324451746153847
0.136951832530553	0.324451746153847
0.136937454383896	0.322911886153847
0.136923076237239	0.324451746153847
0.136908698090582	0.322911886153847
0.136894319943925	0.321374406153848
0.136879941797268	0.322911886153847
0.136865563650611	0.322143146153847
0.136851185503954	0.322143146153847
0.136836807357297	0.324451746153847
0.13682242921064	0.322143146153847
0.136808051063983	0.322143146153847
0.136793672917326	0.322911886153847
0.136779294770668	0.319834546153848
0.136764916624011	0.319834546153848
0.136750538477354	0.322143146153847
0.136736160330697	0.320605666153848
0.13672178218404	0.321374406153848
0.136707404037383	0.322143146153847
0.136693025890726	0.322911886153847
0.136678647744069	0.322911886153847
0.136664269597412	0.325220486153846
0.136649891450755	0.324451746153847
0.136635513304098	0.324451746153847
0.136621135157441	0.325989226153848
0.136606757010784	0.325220486153846
0.136592378864126	0.326757966153848
0.136578000717469	0.326757966153848
0.136563622570812	0.325989226153848
0.136549244424155	0.325220486153846
0.136534866277498	0.325220486153846
0.136520488130841	0.323683006153847
0.136506109984184	0.324451746153847
0.136491731837527	0.324451746153847
0.13647735369087	0.325220486153846
0.136462975544213	0.325989226153848
0.136448597397556	0.326757966153848
0.136434219250899	0.327529086153848
0.136419841104241	0.327529086153848
0.136405462957584	0.327529086153848
0.136391084810927	0.326757966153848
0.13637670666427	0.326757966153848
0.136362328517613	0.326757966153848
0.136347950370956	0.326757966153848
0.136333572224299	0.325220486153846
0.136319194077642	0.326757966153848
0.136304815930985	0.326757966153848
0.136290437784328	0.325989226153848
0.136276059637671	0.327529086153848
0.136261681491014	0.328297826153847
0.136247303344357	0.327529086153848
0.136232925197699	0.329835306153846
0.136218547051042	0.328297826153847
0.136204168904385	0.328297826153847
0.136189790757728	0.329835306153846
0.136175412611071	0.327529086153848
0.136161034464414	0.327529086153848
0.136146656317757	0.328297826153847
0.1361322781711	0.327529086153848
0.136117900024443	0.326757966153848
0.136103521877786	0.326757966153848
0.136089143731129	0.325989226153848
0.136074765584472	0.325220486153846
0.136060387437814	0.326757966153848
0.136046009291157	0.325989226153848
0.1360316311445	0.327529086153848
0.136017252997843	0.328297826153847
0.136002874851186	0.327529086153848
0.135988496704529	0.328297826153847
0.135974118557872	0.327529086153848
0.135959740411215	0.327529086153848
0.135945362264558	0.329066566153847
0.135930984117901	0.329066566153847
0.135916605971244	0.328297826153847
0.135902227824587	0.329835306153846
0.135887849677929	0.328297826153847
0.135873471531272	0.328297826153847
0.135859093384615	0.328297826153847
0.135844715237958	0.329066566153847
0.135830337091301	0.329835306153846
0.135815958944644	0.331375166153846
0.135801580797987	0.332143906153848
0.13578720265133	0.332912646153847
0.135772824504673	0.333681386153847
0.135758446358016	0.333681386153847
0.135744068211359	0.332912646153847
0.135729690064702	0.331375166153846
0.135715311918044	0.331375166153846
0.135700933771387	0.331375166153846
0.13568655562473	0.329835306153846
0.135672177478073	0.330604046153846
0.135657799331416	0.329835306153846
0.135643421184759	0.329835306153846
0.135629043038102	0.332143906153848
0.135614664891445	0.331375166153846
0.135600286744788	0.332912646153847
0.135585908598131	0.335221246153847
0.135571530451474	0.335221246153847
0.135557152304817	0.334452506153847
0.13554277415816	0.336758726153846
0.135528396011502	0.334452506153847
0.135514017864845	0.332912646153847
0.135499639718188	0.333681386153847
0.135485261571531	0.332912646153847
0.135470883424874	0.331375166153846
0.135456505278217	0.332143906153848
0.13544212713156	0.330604046153846
0.135427748984903	0.331375166153846
0.135413370838246	0.332912646153847
0.135398992691589	0.332912646153847
0.135384614544932	0.332912646153847
0.135370236398275	0.332912646153847
0.135355858251617	0.332912646153847
0.13534148010496	0.333681386153847
0.135327101958303	0.332912646153847
0.135312723811646	0.332143906153848
0.135298345664989	0.332912646153847
0.135283967518332	0.331375166153846
0.135269589371675	0.330604046153846
0.135255211225018	0.330604046153846
0.135240833078361	0.331375166153846
0.135226454931704	0.332143906153848
0.135212076785047	0.331375166153846
0.13519769863839	0.331375166153846
0.135183320491732	0.333681386153847
0.135168942345075	0.333681386153847
0.135154564198418	0.333681386153847
0.135140186051761	0.335989986153846
0.135125807905104	0.333681386153847
0.135111429758447	0.334452506153847
0.13509705161179	0.334452506153847
0.135082673465133	0.332143906153848
0.135068295318476	0.332912646153847
0.135053917171819	0.335221246153847
0.135039539025162	0.332912646153847
0.135025160878505	0.334452506153847
0.135010782731847	0.335989986153846
0.13499640458519	0.334452506153847
0.134982026438533	0.334452506153847
0.134967648291876	0.335989986153846
0.134953270145219	0.336758726153846
0.134938891998562	0.335989986153846
0.134924513851905	0.335989986153846
0.134910135705248	0.335989986153846
0.134895757558591	0.335221246153847
0.134881379411934	0.334452506153847
0.134867001265277	0.334452506153847
0.13485262311862	0.335221246153847
0.134838244971963	0.334452506153847
0.134823866825305	0.335221246153847
0.134809488678648	0.335221246153847
0.134795110531991	0.334452506153847
0.134780732385334	0.335221246153847
0.134766354238677	0.335221246153847
0.13475197609202	0.334452506153847
0.134737597945363	0.335221246153847
0.134723219798706	0.333681386153847
0.134708841652049	0.334452506153847
0.134694463505392	0.333681386153847
0.134680085358735	0.334452506153847
0.134665707212078	0.335221246153847
0.13465132906542	0.335221246153847
0.134636950918763	0.335221246153847
0.134622572772106	0.336758726153846
0.134608194625449	0.335989986153846
0.134593816478792	0.335989986153846
0.134579438332135	0.335989986153846
0.134565060185478	0.335989986153846
0.134550682038821	0.336758726153846
0.134536303892164	0.337527466153848
0.134521925745507	0.337527466153848
0.13450754759885	0.338298586153848
0.134493169452193	0.339067326153847
0.134478791305535	0.337527466153848
0.134464413158878	0.337527466153848
0.134450035012221	0.339067326153847
0.134435656865564	0.338298586153848
0.134421278718907	0.338298586153848
0.13440690057225	0.339836066153847
0.134392522425593	0.338298586153848
0.134378144278936	0.337527466153848
0.134363766132279	0.338298586153848
0.134349387985622	0.337527466153848
0.134335009838965	0.337527466153848
0.134320631692308	0.337527466153848
0.134306253545651	0.335989986153846
0.134291875398993	0.336758726153846
0.134277497252336	0.335989986153846
0.134263119105679	0.333681386153847
0.134248740959022	0.333681386153847
0.134234362812365	0.333681386153847
0.134219984665708	0.332912646153847
0.134205606519051	0.332912646153847
0.134191228372394	0.332912646153847
0.134176850225737	0.331375166153846
0.13416247207908	0.331375166153846
0.134148093932423	0.329835306153846
0.134133715785766	0.330604046153846
0.134119337639108	0.331375166153846
0.134104959492451	0.330604046153846
0.134090581345794	0.331375166153846
0.134076203199137	0.332143906153848
0.13406182505248	0.330604046153846
0.134047446905823	0.331375166153846
0.134033068759166	0.330604046153846
0.134018690612509	0.329835306153846
0.134004312465852	0.330604046153846
0.133989934319195	0.329835306153846
0.133975556172538	0.330604046153846
0.133961178025881	0.329835306153846
0.133946799879223	0.329066566153847
0.133932421732566	0.331375166153846
0.133918043585909	0.330604046153846
0.133903665439252	0.330604046153846
0.133889287292595	0.331375166153846
0.133874909145938	0.330604046153846
0.133860530999281	0.331375166153846
0.133846152852624	0.332143906153848
0.133831774705967	0.332912646153847
0.13381739655931	0.333681386153847
0.133803018412653	0.334452506153847
0.133788640265996	0.334452506153847
0.133774262119338	0.335221246153847
0.133759883972681	0.335989986153846
0.133745505826024	0.335989986153846
0.133731127679367	0.337527466153848
0.13371674953271	0.337527466153848
0.133702371386053	0.335221246153847
0.133687993239396	0.335989986153846
0.133673615092739	0.335989986153846
0.133659236946082	0.334452506153847
0.133644858799425	0.334452506153847
0.133630480652768	0.335221246153847
0.133616102506111	0.333681386153847
0.133601724359454	0.335989986153846
0.133587346212796	0.334452506153847
0.133572968066139	0.333681386153847
0.133558589919482	0.335221246153847
0.133544211772825	0.334452506153847
0.133529833626168	0.332912646153847
0.133515455479511	0.335221246153847
0.133501077332854	0.333681386153847
0.133486699186197	0.332143906153848
0.13347232103954	0.332912646153847
0.133457942892883	0.332912646153847
0.133443564746226	0.332143906153848
0.133429186599569	0.330604046153846
0.133414808452911	0.332143906153848
0.133400430306254	0.332143906153848
0.133386052159597	0.330604046153846
0.13337167401294	0.329835306153846
0.133357295866283	0.330604046153846
0.133342917719626	0.329835306153846
0.133328539572969	0.330604046153846
0.133314161426312	0.329066566153847
0.133299783279655	0.327529086153848
0.133285405132998	0.329835306153846
0.133271026986341	0.326757966153848
0.133256648839684	0.327529086153848
0.133242270693026	0.326757966153848
0.133227892546369	0.327529086153848
0.133213514399712	0.325989226153848
0.133199136253055	0.327529086153848
0.133184758106398	0.326757966153848
0.133170379959741	0.325989226153848
0.133156001813084	0.328297826153847
0.133141623666427	0.327529086153848
0.13312724551977	0.329835306153846
0.133112867373113	0.330604046153846
0.133098489226456	0.329066566153847
0.133084111079799	0.329835306153846
0.133069732933142	0.329835306153846
0.133055354786484	0.329835306153846
0.133040976639827	0.329835306153846
0.13302659849317	0.331375166153846
0.133012220346513	0.330604046153846
0.132997842199856	0.331375166153846
0.132983464053199	0.330604046153846
0.132969085906542	0.331375166153846
0.132954707759885	0.331375166153846
0.132940329613228	0.332912646153847
0.132925951466571	0.330604046153846
0.132911573319914	0.331375166153846
0.132897195173257	0.331375166153846
0.132882817026599	0.331375166153846
0.132868438879942	0.329835306153846
0.132854060733285	0.329066566153847
0.132839682586628	0.329835306153846
0.132825304439971	0.329066566153847
0.132810926293314	0.330604046153846
0.132796548146657	0.330604046153846
0.13278217	0.329835306153846
0.132767791853343	0.331375166153846
0.132753413706686	0.331375166153846
0.132739035560029	0.330604046153846
0.132724657413372	0.332143906153848
0.132710279266714	0.331375166153846
0.132695901120057	0.332143906153848
0.1326815229734	0.333681386153847
0.132667144826743	0.332143906153848
0.132652766680086	0.331375166153846
0.132638388533429	0.332143906153848
0.132624010386772	0.329835306153846
0.132609632240115	0.330604046153846
0.132595254093458	0.332143906153848
0.132580875946801	0.331375166153846
0.132566497800144	0.331375166153846
0.132552119653487	0.332912646153847
0.13253774150683	0.332912646153847
0.132523363360172	0.332143906153848
0.132508985213515	0.332143906153848
0.132494607066858	0.330604046153846
0.132480228920201	0.331375166153846
0.132465850773544	0.331375166153846
0.132451472626887	0.329835306153846
0.13243709448023	0.332143906153848
0.132422716333573	0.330604046153846
0.132408338186916	0.331375166153846
0.132393960040259	0.332143906153848
0.132379581893602	0.332143906153848
0.132365203746945	0.333681386153847
0.132350825600287	0.332143906153848
0.13233644745363	0.332143906153848
0.132322069306973	0.333681386153847
0.132307691160316	0.334452506153847
0.132293313013659	0.334452506153847
0.132278934867002	0.332912646153847
0.132264556720345	0.334452506153847
0.132250178573688	0.335221246153847
0.132235800427031	0.335989986153846
0.132221422280374	0.335221246153847
0.132207044133717	0.335221246153847
0.13219266598706	0.335221246153847
0.132178287840402	0.334452506153847
0.132163909693745	0.335221246153847
0.132149531547088	0.335221246153847
0.132135153400431	0.335221246153847
0.132120775253774	0.335221246153847
0.132106397107117	0.335221246153847
0.13209201896046	0.335221246153847
0.132077640813803	0.335221246153847
0.132063262667146	0.334452506153847
0.132048884520489	0.334452506153847
0.132034506373832	0.334452506153847
0.132020128227175	0.333681386153847
0.132005750080517	0.333681386153847
0.13199137193386	0.335989986153846
0.131976993787203	0.333681386153847
0.131962615640546	0.335221246153847
0.131948237493889	0.335221246153847
0.131933859347232	0.333681386153847
0.131919481200575	0.335221246153847
0.131905103053918	0.336758726153846
0.131890724907261	0.335221246153847
0.131876346760604	0.336758726153846
0.131861968613947	0.335989986153846
0.13184759046729	0.334452506153847
0.131833212320632	0.335989986153846
0.131818834173975	0.335989986153846
0.131804456027318	0.335221246153847
0.131790077880661	0.334452506153847
0.131775699734004	0.334452506153847
0.131761321587347	0.333681386153847
0.13174694344069	0.335221246153847
0.131732565294033	0.335989986153846
0.131718187147376	0.335989986153846
0.131703809000719	0.335989986153846
0.131689430854062	0.335989986153846
0.131675052707405	0.336758726153846
0.131660674560748	0.336758726153846
0.13164629641409	0.339067326153847
0.131631918267433	0.337527466153848
0.131617540120776	0.337527466153848
0.131603161974119	0.339067326153847
0.131588783827462	0.338298586153848
0.131574405680805	0.337527466153848
0.131560027534148	0.339067326153847
0.131545649387491	0.339067326153847
0.131531271240834	0.339836066153847
0.131516893094177	0.339067326153847
0.13150251494752	0.339067326153847
0.131488136800863	0.338298586153848
0.131473758654205	0.339836066153847
0.131459380507548	0.338298586153848
0.131445002360891	0.338298586153848
0.131430624214234	0.339836066153847
0.131416246067577	0.338298586153848
0.13140186792092	0.339836066153847
0.131387489774263	0.339836066153847
0.131373111627606	0.338298586153848
0.131358733480949	0.339067326153847
0.131344355334292	0.339836066153847
0.131329977187635	0.339067326153847
0.131315599040978	0.339067326153847
0.131301220894321	0.339067326153847
0.131286842747663	0.336758726153846
0.131272464601006	0.339067326153847
0.131258086454349	0.338298586153848
0.131243708307692	0.335989986153846
0.131229330161035	0.337527466153848
0.131214952014378	0.338298586153848
0.131200573867721	0.339067326153847
0.131186195721064	0.339067326153847
0.131171817574407	0.338298586153848
0.13115743942775	0.338298586153848
0.131143061281093	0.338298586153848
0.131128683134436	0.339067326153847
0.131114304987778	0.338298586153848
0.131099926841121	0.337527466153848
0.131085548694464	0.337527466153848
0.131071170547807	0.336758726153846
0.13105679240115	0.336758726153846
0.131042414254493	0.337527466153848
0.131028036107836	0.338298586153848
0.131013657961179	0.338298586153848
0.130999279814522	0.337527466153848
0.130984901667865	0.336758726153846
0.130970523521208	0.336758726153846
0.130956145374551	0.338298586153848
0.130941767227893	0.339067326153847
0.130927389081236	0.338298586153848
0.130913010934579	0.337527466153848
0.130898632787922	0.337527466153848
0.130884254641265	0.338298586153848
0.130869876494608	0.338298586153848
0.130855498347951	0.336758726153846
0.130841120201294	0.337527466153848
0.130826742054637	0.339836066153847
0.13081236390798	0.339836066153847
0.130797985761323	0.340604806153847
0.130783607614666	0.341373546153846
0.130769229468008	0.341373546153846
0.130754851321351	0.340604806153847
0.130740473174694	0.340604806153847
0.130726095028037	0.339836066153847
0.13071171688138	0.338298586153848
0.130697338734723	0.338298586153848
0.130682960588066	0.338298586153848
0.130668582441409	0.337527466153848
0.130654204294752	0.338298586153848
0.130639826148095	0.336758726153846
0.130625448001438	0.339836066153847
0.130611069854781	0.339836066153847
0.130596691708124	0.339067326153847
0.130582313561466	0.341373546153846
0.130567935414809	0.340604806153847
0.130553557268152	0.340604806153847
0.130539179121495	0.339836066153847
0.130524800974838	0.339067326153847
0.130510422828181	0.337527466153848
0.130496044681524	0.337527466153848
0.130481666534867	0.338298586153848
0.13046728838821	0.337527466153848
0.130452910241553	0.337527466153848
0.130438532094896	0.336758726153846
0.130424153948239	0.337527466153848
0.130409775801581	0.338298586153848
0.130395397654924	0.339067326153847
0.130381019508267	0.339067326153847
0.13036664136161	0.338298586153848
0.130352263214953	0.339067326153847
0.130337885068296	0.336758726153846
0.130323506921639	0.336758726153846
0.130309128774982	0.338298586153848
0.130294750628325	0.336758726153846
0.130280372481668	0.335989986153846
0.130265994335011	0.335989986153846
0.130251616188354	0.336758726153846
0.130237238041696	0.337527466153848
0.130222859895039	0.338298586153848
0.130208481748382	0.339836066153847
0.130194103601725	0.340604806153847
0.130179725455068	0.340604806153847
0.130165347308411	0.341373546153846
0.130150969161754	0.343682146153848
0.130136591015097	0.343682146153848
0.13012221286844	0.344450886153847
0.130107834721783	0.343682146153848
0.130093456575126	0.342913406153846
0.130079078428469	0.342144666153846
0.130064700281811	0.342144666153846
0.130050322135154	0.341373546153846
0.130035943988497	0.340604806153847
0.13002156584184	0.343682146153848
0.130007187695183	0.342913406153846
0.129992809548526	0.343682146153848
0.129978431401869	0.345990746153847
0.129964053255212	0.343682146153848
0.129949675108555	0.343682146153848
0.129935296961898	0.343682146153848
0.129920918815241	0.342913406153846
0.129906540668584	0.343682146153848
0.129892162521927	0.342913406153846
0.129877784375269	0.342913406153846
0.129863406228612	0.342913406153846
0.129849028081955	0.342144666153846
0.129834649935298	0.342144666153846
0.129820271788641	0.342913406153846
0.129805893641984	0.342913406153846
0.129791515495327	0.344450886153847
0.12977713734867	0.345222006153847
0.129762759202013	0.344450886153847
0.129748381055356	0.345222006153847
0.129734002908699	0.344450886153847
0.129719624762042	0.345222006153847
0.129705246615384	0.344450886153847
0.129690868468727	0.342913406153846
0.12967649032207	0.342913406153846
0.129662112175413	0.342144666153846
0.129647734028756	0.342913406153846
0.129633355882099	0.342913406153846
0.129618977735442	0.342913406153846
0.129604599588785	0.342913406153846
0.129590221442128	0.342913406153846
0.129575843295471	0.343682146153848
0.129561465148814	0.344450886153847
0.129547087002157	0.345222006153847
0.1295327088555	0.345222006153847
0.129518330708842	0.344450886153847
0.129503952562185	0.344450886153847
0.129489574415528	0.345222006153847
0.129475196268871	0.344450886153847
0.129460818122214	0.345222006153847
0.129446439975557	0.343682146153848
0.1294320618289	0.344450886153847
0.129417683682243	0.344450886153847
0.129403305535586	0.343682146153848
0.129388927388929	0.345990746153847
0.129374549242272	0.347528226153846
0.129360171095615	0.347528226153846
0.129345792948957	0.347528226153846
0.1293314148023	0.349068086153846
0.129317036655643	0.349068086153846
0.129302658508986	0.349836826153848
0.129288280362329	0.351374306153847
0.129273902215672	0.350605566153847
0.129259524069015	0.349068086153846
0.129245145922358	0.349836826153848
0.129230767775701	0.349068086153846
0.129216389629044	0.348296966153846
0.129202011482387	0.349068086153846
0.12918763333573	0.348296966153846
0.129173255189072	0.349068086153846
0.129158877042415	0.349068086153846
0.129144498895758	0.348296966153846
0.129130120749101	0.350605566153847
0.129115742602444	0.349836826153848
0.129101364455787	0.350605566153847
0.12908698630913	0.349836826153848
0.129072608162473	0.349836826153848
0.129058230015816	0.349836826153848
0.129043851869159	0.348296966153846
0.129029473722502	0.347528226153846
0.129015095575845	0.346759486153847
0.129000717429187	0.346759486153847
0.12898633928253	0.346759486153847
0.128971961135873	0.346759486153847
0.128957582989216	0.345990746153847
0.128943204842559	0.346759486153847
0.128928826695902	0.346759486153847
0.128914448549245	0.345990746153847
0.128900070402588	0.345990746153847
0.128885692255931	0.345222006153847
0.128871314109274	0.345990746153847
0.128856935962617	0.344450886153847
0.12884255781596	0.343682146153848
0.128828179669302	0.342913406153846
0.128813801522645	0.343682146153848
0.128799423375988	0.343682146153848
0.128785045229331	0.344450886153847
0.128770667082674	0.343682146153848
0.128756288936017	0.342144666153846
0.12874191078936	0.343682146153848
0.128727532642703	0.343682146153848
0.128713154496046	0.344450886153847
0.128698776349389	0.346759486153847
0.128684398202732	0.345222006153847
0.128670020056075	0.344450886153847
0.128655641909418	0.344450886153847
0.12864126376276	0.344450886153847
0.128626885616103	0.344450886153847
0.128612507469446	0.344450886153847
0.128598129322789	0.343682146153848
0.128583751176132	0.344450886153847
0.128569373029475	0.345222006153847
0.128554994882818	0.342913406153846
0.128540616736161	0.344450886153847
0.128526238589504	0.344450886153847
0.128511860442847	0.343682146153848
0.12849748229619	0.344450886153847
0.128483104149533	0.345222006153847
0.128468726002875	0.344450886153847
0.128454347856218	0.345222006153847
0.128439969709561	0.346759486153847
0.128425591562904	0.345990746153847
0.128411213416247	0.343682146153848
0.12839683526959	0.345990746153847
0.128382457122933	0.345990746153847
0.128368078976276	0.345990746153847
0.128353700829619	0.345222006153847
0.128339322682962	0.344450886153847
0.128324944536305	0.343682146153848
0.128310566389648	0.344450886153847
0.12829618824299	0.345222006153847
0.128281810096333	0.343682146153848
0.128267431949676	0.343682146153848
0.128253053803019	0.342913406153846
0.128238675656362	0.342144666153846
0.128224297509705	0.341373546153846
0.128209919363048	0.341373546153846
0.128195541216391	0.340604806153847
0.128181163069734	0.340604806153847
0.128166784923077	0.340604806153847
0.12815240677642	0.339836066153847
0.128138028629763	0.339836066153847
0.128123650483106	0.338298586153848
0.128109272336448	0.339836066153847
0.128094894189791	0.340604806153847
0.128080516043134	0.339836066153847
0.128066137896477	0.340604806153847
0.12805175974982	0.339067326153847
0.128037381603163	0.339836066153847
0.128023003456506	0.340604806153847
0.128008625309849	0.341373546153846
0.127994247163192	0.342144666153846
0.127979869016535	0.342913406153846
0.127965490869878	0.343682146153848
0.127951112723221	0.343682146153848
0.127936734576563	0.345990746153847
0.127922356429906	0.345222006153847
0.127907978283249	0.345222006153847
0.127893600136592	0.345990746153847
0.127879221989935	0.346759486153847
0.127864843843278	0.345222006153847
0.127850465696621	0.346759486153847
0.127836087549964	0.346759486153847
0.127821709403307	0.346759486153847
0.12780733125665	0.348296966153846
0.127792953109993	0.348296966153846
0.127778574963336	0.348296966153846
0.127764196816678	0.349836826153848
0.127749818670021	0.349068086153846
0.127735440523364	0.349836826153848
0.127721062376707	0.349836826153848
0.12770668423005	0.349836826153848
0.127692306083393	0.349836826153848
0.127677927936736	0.349068086153846
0.127663549790079	0.347528226153846
0.127649171643422	0.347528226153846
0.127634793496765	0.349068086153846
0.127620415350108	0.348296966153846
0.127606037203451	0.347528226153846
0.127591659056794	0.349836826153848
0.127577280910136	0.349068086153846
0.127562902763479	0.349836826153848
0.127548524616822	0.349068086153846
0.127534146470165	0.349068086153846
0.127519768323508	0.349836826153848
0.127505390176851	0.348296966153846
0.127491012030194	0.349068086153846
0.127476633883537	0.349068086153846
0.12746225573688	0.349068086153846
0.127447877590223	0.349068086153846
0.127433499443566	0.349068086153846
0.127419121296909	0.350605566153847
0.127404743150251	0.348296966153846
0.127390365003594	0.349836826153848
0.127375986856937	0.349836826153848
0.12736160871028	0.350605566153847
0.127347230563623	0.350605566153847
0.127332852416966	0.352914166153847
0.127318474270309	0.352143046153847
0.127304096123652	0.354451646153846
0.127289717976995	0.352914166153847
0.127275339830338	0.352914166153847
0.127260961683681	0.353682906153846
0.127246583537024	0.352914166153847
0.127232205390366	0.352914166153847
0.127217827243709	0.354451646153846
0.127203449097052	0.352914166153847
0.127189070950395	0.354451646153846
0.127174692803738	0.355991506153848
0.127160314657081	0.355220386153848
0.127145936510424	0.356760246153847
0.127131558363767	0.357528986153847
0.12711718021711	0.355991506153848
0.127102802070453	0.357528986153847
0.127088423923796	0.357528986153847
0.127074045777139	0.356760246153847
0.127059667630481	0.356760246153847
0.127045289483824	0.358297726153847
0.127030911337167	0.356760246153847
0.12701653319051	0.355991506153848
0.127002155043853	0.356760246153847
0.126987776897196	0.356760246153847
0.126973398750539	0.357528986153847
0.126959020603882	0.358297726153847
0.126944642457225	0.357528986153847
0.126930264310568	0.359066466153846
0.126915886163911	0.359066466153846
0.126901508017254	0.359837586153846
0.126887129870597	0.359837586153846
0.126872751723939	0.358297726153847
0.126858373577282	0.358297726153847
0.126843995430625	0.359837586153846
0.126829617283968	0.358297726153847
0.126815239137311	0.357528986153847
0.126800860990654	0.357528986153847
0.126786482843997	0.356760246153847
0.12677210469734	0.356760246153847
0.126757726550683	0.356760246153847
0.126743348404026	0.357528986153847
0.126728970257369	0.357528986153847
0.126714592110712	0.359066466153846
0.126700213964054	0.357528986153847
0.126685835817397	0.358297726153847
0.12667145767074	0.357528986153847
0.126657079524083	0.358297726153847
0.126642701377426	0.358297726153847
0.126628323230769	0.356760246153847
0.126613945084112	0.358297726153847
0.126599566937455	0.357528986153847
0.126585188790798	0.358297726153847
0.126570810644141	0.359837586153846
0.126556432497484	0.359066466153846
0.126542054350827	0.359837586153846
0.126527676204169	0.362912546153847
0.126513298057512	0.359066466153846
0.126498919910855	0.359837586153846
0.126484541764198	0.360606326153848
0.126470163617541	0.358297726153847
0.126455785470884	0.359066466153846
0.126441407324227	0.359066466153846
0.12642702917757	0.358297726153847
0.126412651030913	0.358297726153847
0.126398272884256	0.359066466153846
0.126383894737599	0.359066466153846
0.126369516590942	0.358297726153847
0.126355138444285	0.359066466153846
0.126340760297627	0.358297726153847
0.12632638215097	0.360606326153848
0.126312004004313	0.359837586153846
0.126297625857656	0.361375066153848
0.126283247710999	0.359837586153846
0.126268869564342	0.360606326153848
0.126254491417685	0.359066466153846
0.126240113271028	0.359837586153846
0.126225735124371	0.359066466153846
0.126211356977714	0.358297726153847
0.126196978831057	0.358297726153847
0.1261826006844	0.357528986153847
0.126168222537742	0.358297726153847
0.126153844391085	0.359837586153846
0.126139466244428	0.357528986153847
0.126125088097771	0.359066466153846
0.126110709951114	0.359066466153846
0.126096331804457	0.359066466153846
0.1260819536578	0.358297726153847
0.126067575511143	0.359066466153846
0.126053197364486	0.357528986153847
0.126038819217829	0.357528986153847
0.126024441071172	0.356760246153847
0.126010062924515	0.355991506153848
0.125995684777857	0.355991506153848
0.1259813066312	0.354451646153846
0.125966928484543	0.355220386153848
0.125952550337886	0.354451646153846
0.125938172191229	0.355991506153848
0.125923794044572	0.355991506153848
0.125909415897915	0.356760246153847
0.125895037751258	0.357528986153847
0.125880659604601	0.357528986153847
0.125866281457944	0.357528986153847
0.125851903311287	0.357528986153847
0.12583752516463	0.357528986153847
0.125823147017972	0.357528986153847
0.125808768871315	0.356760246153847
0.125794390724658	0.356760246153847
0.125780012578001	0.356760246153847
0.125765634431344	0.357528986153847
0.125751256284687	0.356760246153847
0.12573687813803	0.357528986153847
0.125722499991373	0.358297726153847
0.125708121844716	0.357528986153847
0.125693743698059	0.358297726153847
0.125679365551402	0.358297726153847
0.125664987404745	0.358297726153847
0.125650609258088	0.356760246153847
0.12563623111143	0.357528986153847
0.125621852964773	0.355991506153848
0.125607474818116	0.355991506153848
0.125593096671459	0.355991506153848
0.125578718524802	0.355220386153848
0.125564340378145	0.355991506153848
0.125549962231488	0.359066466153846
0.125535584084831	0.356760246153847
0.125521205938174	0.356760246153847
0.125506827791517	0.357528986153847
0.12549244964486	0.357528986153847
0.125478071498203	0.358297726153847
0.125463693351545	0.358297726153847
0.125449315204888	0.358297726153847
0.125434937058231	0.356760246153847
0.125420558911574	0.357528986153847
0.125406180764917	0.356760246153847
0.12539180261826	0.356760246153847
0.125377424471603	0.356760246153847
0.125363046324946	0.356760246153847
0.125348668178289	0.358297726153847
0.125334290031632	0.358297726153847
0.125319911884975	0.358297726153847
0.125305533738318	0.358297726153847
0.12529115559166	0.359066466153846
0.125276777445003	0.357528986153847
0.125262399298346	0.358297726153847
0.125248021151689	0.357528986153847
0.125233643005032	0.356760246153847
0.125219264858375	0.358297726153847
0.125204886711718	0.358297726153847
0.125190508565061	0.359066466153846
0.125176130418404	0.359066466153846
0.125161752271747	0.360606326153848
0.12514737412509	0.359837586153846
0.125132995978433	0.359066466153846
0.125118617831775	0.360606326153848
0.125104239685118	0.360606326153848
0.125089861538461	0.359837586153846
0.125075483391804	0.360606326153848
0.125061105245147	0.362143806153847
0.12504672709849	0.361375066153848
0.125032348951833	0.362143806153847
0.125017970805176	0.361375066153848
0.125003592658519	0.361375066153848
0.124989214511862	0.361375066153848
0.124974836365205	0.362143806153847
0.124960458218548	0.361375066153848
0.124946080071891	0.362912546153847
0.124931701925233	0.360606326153848
0.124917323778576	0.362143806153847
0.124902945631919	0.362912546153847
0.124888567485262	0.362912546153847
0.124874189338605	0.362912546153847
0.124859811191948	0.363683666153847
0.124845433045291	0.362143806153847
0.124831054898634	0.362912546153847
0.124816676751977	0.363683666153847
0.12480229860532	0.362143806153847
0.124787920458663	0.362912546153847
0.124773542312006	0.363683666153847
0.124759164165348	0.362912546153847
0.124744786018691	0.363683666153847
0.124730407872034	0.362143806153847
0.124716029725377	0.362143806153847
0.12470165157872	0.361375066153848
0.124687273432063	0.361375066153848
0.124672895285406	0.361375066153848
0.124658517138749	0.360606326153848
0.124644138992092	0.359837586153846
0.124629760845435	0.359837586153846
0.124615382698778	0.359837586153846
0.124601004552121	0.359837586153846
0.124586626405464	0.359066466153846
0.124572248258806	0.359066466153846
0.124557870112149	0.359066466153846
0.124543491965492	0.361375066153848
0.124529113818835	0.361375066153848
0.124514735672178	0.360606326153848
0.124500357525521	0.359837586153846
0.124485979378864	0.359837586153846
0.124471601232207	0.360606326153848
0.12445722308555	0.361375066153848
0.124442844938893	0.361375066153848
0.124428466792236	0.362143806153847
0.124414088645579	0.359837586153846
0.124399710498921	0.359837586153846
0.124385332352264	0.360606326153848
0.124370954205607	0.360606326153848
0.12435657605895	0.359066466153846
0.124342197912293	0.361375066153848
0.124327819765636	0.360606326153848
0.124313441618979	0.360606326153848
0.124299063472322	0.360606326153848
0.124284685325665	0.359837586153846
0.124270307179008	0.360606326153848
0.124255929032351	0.359837586153846
0.124241550885694	0.359837586153846
0.124227172739036	0.359066466153846
0.124212794592379	0.361375066153848
0.124198416445722	0.358297726153847
0.124184038299065	0.360606326153848
0.124169660152408	0.361375066153848
0.124155282005751	0.360606326153848
0.124140903859094	0.361375066153848
0.124126525712437	0.361375066153848
0.12411214756578	0.361375066153848
0.124097769419123	0.360606326153848
0.124083391272466	0.361375066153848
0.124069013125809	0.359837586153846
0.124054634979151	0.359066466153846
0.124040256832494	0.359837586153846
0.124025878685837	0.359837586153846
0.12401150053918	0.360606326153848
0.123997122392523	0.362912546153847
0.123982744245866	0.362143806153847
0.123968366099209	0.362143806153847
0.123953987952552	0.362912546153847
0.123939609805895	0.362143806153847
0.123925231659238	0.362912546153847
0.123910853512581	0.362143806153847
0.123896475365924	0.361375066153848
0.123882097219267	0.361375066153848
0.123867719072609	0.360606326153848
0.123853340925952	0.361375066153848
0.123838962779295	0.360606326153848
0.123824584632638	0.361375066153848
0.123810206485981	0.360606326153848
0.123795828339324	0.361375066153848
0.123781450192667	0.362912546153847
0.12376707204601	0.362912546153847
0.123752693899353	0.362143806153847
0.123738315752696	0.364452406153846
0.123723937606039	0.363683666153847
0.123709559459382	0.363683666153847
0.123695181312724	0.363683666153847
0.123680803166067	0.363683666153847
0.12366642501941	0.362912546153847
0.123652046872753	0.362143806153847
0.123637668726096	0.360606326153848
0.123623290579439	0.362143806153847
0.123608912432782	0.362143806153847
0.123594534286125	0.362143806153847
0.123580156139468	0.362912546153847
0.123565777992811	0.362912546153847
0.123551399846154	0.362143806153847
0.123537021699497	0.362912546153847
0.123522643552839	0.362912546153847
0.123508265406182	0.362912546153847
0.123493887259525	0.363683666153847
0.123479509112868	0.363683666153847
0.123465130966211	0.363683666153847
0.123450752819554	0.364452406153846
0.123436374672897	0.364452406153846
0.12342199652624	0.362912546153847
0.123407618379583	0.364452406153846
0.123393240232926	0.363683666153847
0.123378862086269	0.364452406153846
0.123364483939612	0.364452406153846
0.123350105792954	0.365221146153846
0.123335727646297	0.365989886153848
0.12332134949964	0.365221146153846
0.123306971352983	0.365221146153846
0.123292593206326	0.365989886153848
0.123278215059669	0.365221146153846
0.123263836913012	0.364452406153846
0.123249458766355	0.364452406153846
0.123235080619698	0.362143806153847
0.123220702473041	0.362143806153847
0.123206324326384	0.362912546153847
0.123191946179727	0.362143806153847
0.12317756803307	0.362143806153847
0.123163189886412	0.362143806153847
0.123148811739755	0.362143806153847
0.123134433593098	0.362912546153847
0.123120055446441	0.362143806153847
0.123105677299784	0.362912546153847
0.123091299153127	0.362912546153847
0.12307692100647	0.362912546153847
0.123062542859813	0.362912546153847
0.123048164713156	0.363683666153847
0.123033786566499	0.363683666153847
0.123019408419842	0.365221146153846
0.123005030273185	0.365221146153846
0.122990652126527	0.363683666153847
0.12297627397987	0.364452406153846
0.122961895833213	0.365221146153846
0.122947517686556	0.365221146153846
0.122933139539899	0.367529746153848
0.122918761393242	0.366761006153848
0.122904383246585	0.366761006153848
0.122890005099928	0.368298486153847
0.122875626953271	0.368298486153847
0.122861248806614	0.367529746153848
0.122846870659957	0.369067226153847
0.1228324925133	0.366761006153848
0.122818114366642	0.365989886153848
0.122803736219985	0.365989886153848
0.122789358073328	0.364452406153846
0.122774979926671	0.365989886153848
0.122760601780014	0.366761006153848
0.122746223633357	0.366761006153848
0.1227318454867	0.367529746153848
0.122717467340043	0.368298486153847
0.122703089193386	0.366761006153848
0.122688711046729	0.367529746153848
0.122674332900072	0.366761006153848
0.122659954753415	0.366761006153848
0.122645576606758	0.366761006153848
0.1226311984601	0.365221146153846
0.122616820313443	0.363683666153847
0.122602442166786	0.363683666153847
0.122588064020129	0.363683666153847
0.122573685873472	0.363683666153847
0.122559307726815	0.363683666153847
0.122544929580158	0.364452406153846
0.122530551433501	0.363683666153847
0.122516173286844	0.365989886153848
0.122501795140187	0.365989886153848
0.12248741699353	0.366761006153848
0.122473038846873	0.367529746153848
0.122458660700215	0.366761006153848
0.122444282553558	0.368298486153847
0.122429904406901	0.368298486153847
0.122415526260244	0.366761006153848
0.122401148113587	0.365989886153848
0.12238676996693	0.365989886153848
0.122372391820273	0.367529746153848
0.122358013673616	0.367529746153848
0.122343635526959	0.366761006153848
0.122329257380302	0.369067226153847
0.122314879233645	0.368298486153847
0.122300501086988	0.367529746153848
0.12228612294033	0.369067226153847
0.122271744793673	0.369067226153847
0.122257366647016	0.369835966153847
0.122242988500359	0.371375826153846
0.122228610353702	0.369835966153847
0.122214232207045	0.370607086153847
0.122199854060388	0.370607086153847
0.122185475913731	0.368298486153847
0.122171097767074	0.367529746153848
0.122156719620417	0.366761006153848
0.12214234147376	0.366761006153848
0.122127963327103	0.368298486153847
0.122113585180445	0.368298486153847
0.122099207033788	0.369067226153847
0.122084828887131	0.369835966153847
0.122070450740474	0.370607086153847
0.122056072593817	0.371375826153846
0.12204169444716	0.371375826153846
0.122027316300503	0.372144566153848
0.122012938153846	0.370607086153847
0.121998560007189	0.370607086153847
0.121984181860532	0.371375826153846
0.121969803713875	0.369835966153847
0.121955425567218	0.369835966153847
0.121941047420561	0.370607086153847
0.121926669273903	0.371375826153846
0.121912291127246	0.369835966153847
0.121897912980589	0.371375826153846
0.121883534833932	0.372913306153848
0.121869156687275	0.371375826153846
0.121854778540618	0.372913306153848
0.121840400393961	0.374453166153847
0.121826022247304	0.372913306153848
0.121811644100647	0.372913306153848
0.12179726595399	0.373684426153848
0.121782887807333	0.372913306153848
0.121768509660676	0.372913306153848
0.121754131514018	0.372913306153848
0.121739753367361	0.371375826153846
0.121725375220704	0.372913306153848
0.121710997074047	0.372144566153848
0.12169661892739	0.371375826153846
0.121682240780733	0.372144566153848
0.121667862634076	0.372913306153848
0.121653484487419	0.372144566153848
0.121639106340762	0.372913306153848
0.121624728194105	0.373684426153848
0.121610350047448	0.372144566153848
0.121595971900791	0.373684426153848
0.121581593754133	0.373684426153848
0.121567215607476	0.372144566153848
0.121552837460819	0.373684426153848
0.121538459314162	0.372913306153848
0.121524081167505	0.373684426153848
0.121509703020848	0.374453166153847
0.121495324874191	0.372913306153848
0.121480946727534	0.372913306153848
0.121466568580877	0.374453166153847
0.12145219043422	0.374453166153847
0.121437812287563	0.374453166153847
0.121423434140906	0.375990646153846
0.121409055994249	0.374453166153847
0.121394677847591	0.375221906153847
0.121380299700934	0.375990646153846
0.121365921554277	0.373684426153848
0.12135154340762	0.373684426153848
0.121337165260963	0.374453166153847
0.121322787114306	0.372913306153848
0.121308408967649	0.375221906153847
0.121294030820992	0.375990646153846
0.121279652674335	0.375221906153847
0.121265274527678	0.375221906153847
0.121250896381021	0.374453166153847
0.121236518234364	0.375221906153847
0.121222140087706	0.374453166153847
0.121207761941049	0.374453166153847
0.121193383794392	0.374453166153847
0.121179005647735	0.374453166153847
0.121164627501078	0.374453166153847
0.121150249354421	0.372913306153848
0.121135871207764	0.373684426153848
0.121121493061107	0.375221906153847
0.12110711491445	0.375221906153847
0.121092736767793	0.373684426153848
0.121078358621136	0.375221906153847
0.121063980474479	0.375221906153847
0.121049602327821	0.373684426153848
0.121035224181164	0.375221906153847
0.121020846034507	0.374453166153847
0.12100646788785	0.373684426153848
0.120992089741193	0.372144566153848
0.120977711594536	0.370607086153847
0.120963333447879	0.371375826153846
0.120948955301222	0.371375826153846
0.120934577154565	0.371375826153846
0.120920199007908	0.372144566153848
0.120905820861251	0.371375826153846
0.120891442714594	0.370607086153847
0.120877064567936	0.371375826153846
0.120862686421279	0.372144566153848
0.120848308274622	0.372144566153848
0.120833930127965	0.371375826153846
0.120819551981308	0.372144566153848
0.120805173834651	0.371375826153846
0.120790795687994	0.371375826153846
0.120776417541337	0.372144566153848
0.12076203939468	0.372144566153848
0.120747661248023	0.372913306153848
0.120733283101366	0.373684426153848
0.120718904954709	0.374453166153847
0.120704526808052	0.376759386153846
0.120690148661394	0.376759386153846
0.120675770514737	0.376759386153846
0.12066139236808	0.376759386153846
0.120647014221423	0.375221906153847
0.120632636074766	0.374453166153847
0.120618257928109	0.375221906153847
0.120603879781452	0.376759386153846
0.120589501634795	0.375221906153847
0.120575123488138	0.374453166153847
0.120560745341481	0.374453166153847
0.120546367194824	0.373684426153848
0.120531989048167	0.374453166153847
0.120517610901509	0.375221906153847
0.120503232754852	0.376759386153846
0.120488854608195	0.376759386153846
0.120474476461538	0.375990646153846
0.120460098314881	0.375221906153847
0.120445720168224	0.373684426153848
0.120431342021567	0.374453166153847
0.12041696387491	0.374453166153847
0.120402585728253	0.373684426153848
0.120388207581596	0.374453166153847
0.120373829434939	0.373684426153848
0.120359451288282	0.372913306153848
0.120345073141624	0.373684426153848
0.120330694994967	0.372144566153848
0.12031631684831	0.372144566153848
0.120301938701653	0.372913306153848
0.120287560554996	0.373684426153848
0.120273182408339	0.372913306153848
0.120258804261682	0.374453166153847
0.120244426115025	0.374453166153847
0.120230047968368	0.375221906153847
0.120215669821711	0.374453166153847
0.120201291675054	0.373684426153848
0.120186913528397	0.374453166153847
0.12017253538174	0.375990646153846
0.120158157235082	0.375221906153847
0.120143779088425	0.375990646153846
0.120129400941768	0.375990646153846
0.120115022795111	0.376759386153846
0.120100644648454	0.377530506153846
0.120086266501797	0.377530506153846
0.12007188835514	0.378299246153848
0.120057510208483	0.377530506153846
0.120043132061826	0.378299246153848
0.120028753915169	0.378299246153848
0.120014375768512	0.377530506153846
0.119999997621855	0.379067986153847
0.119985619475197	0.379067986153847
0.11997124132854	0.379067986153847
0.119956863181883	0.379067986153847
0.119942485035226	0.379836726153847
0.119928106888569	0.378299246153848
0.119913728741912	0.381376586153847
0.119899350595255	0.381376586153847
0.119884972448598	0.380605466153847
0.119870594301941	0.380605466153847
0.119856216155284	0.382145326153846
0.119841838008627	0.382145326153846
0.11982745986197	0.381376586153847
0.119813081715312	0.383682806153848
0.119798703568655	0.382914066153846
0.119784325421998	0.382145326153846
0.119769947275341	0.382145326153846
0.119755569128684	0.381376586153847
0.119741190982027	0.382145326153846
0.11972681283537	0.381376586153847
0.119712434688713	0.379836726153847
0.119698056542056	0.381376586153847
0.119683678395399	0.382145326153846
0.119669300248742	0.380605466153847
0.119654922102085	0.381376586153847
0.119640543955428	0.380605466153847
0.11962616580877	0.382145326153846
0.119611787662113	0.382914066153846
0.119597409515456	0.382145326153846
0.119583031368799	0.380605466153847
0.119568653222142	0.382145326153846
0.119554275075485	0.381376586153847
0.119539896928828	0.379836726153847
0.119525518782171	0.380605466153847
0.119511140635514	0.379836726153847
0.119496762488857	0.379836726153847
0.1194823843422	0.380605466153847
0.119468006195543	0.379836726153847
0.119453628048885	0.379836726153847
0.119439249902228	0.382145326153846
0.119424871755571	0.380605466153847
0.119410493608914	0.380605466153847
0.119396115462257	0.382145326153846
0.1193817373156	0.379836726153847
0.119367359168943	0.380605466153847
0.119352981022286	0.381376586153847
0.119338602875629	0.379836726153847
0.119324224728972	0.380605466153847
0.119309846582315	0.382145326153846
0.119295468435658	0.381376586153847
0.119281090289	0.382145326153846
0.119266712142343	0.382145326153846
0.119252333995686	0.382145326153846
0.119237955849029	0.383682806153848
0.119223577702372	0.382145326153846
0.119209199555715	0.382914066153846
0.119194821409058	0.383682806153848
0.119180443262401	0.382914066153846
0.119166065115744	0.384453926153848
0.119151686969087	0.382145326153846
0.11913730882243	0.379836726153847
0.119122930675773	0.381376586153847
0.119108552529115	0.380605466153847
0.119094174382458	0.381376586153847
0.119079796235801	0.382914066153846
0.119065418089144	0.380605466153847
0.119051039942487	0.382914066153846
0.11903666179583	0.382145326153846
0.119022283649173	0.382914066153846
0.119007905502516	0.382914066153846
0.118993527355859	0.383682806153848
0.118979149209202	0.382914066153846
0.118964771062545	0.382145326153846
0.118950392915888	0.383682806153848
0.118936014769231	0.382145326153846
0.118921636622573	0.381376586153847
0.118907258475916	0.380605466153847
0.118892880329259	0.381376586153847
0.118878502182602	0.380605466153847
0.118864124035945	0.382145326153846
0.118849745889288	0.382145326153846
0.118835367742631	0.382145326153846
0.118820989595974	0.382145326153846
0.118806611449317	0.382145326153846
0.11879223330266	0.383682806153848
0.118777855156003	0.382145326153846
0.118763477009346	0.383682806153848
0.118749098862688	0.383682806153848
0.118734720716031	0.384453926153848
0.118720342569374	0.384453926153848
0.118705964422717	0.383682806153848
0.11869158627606	0.383682806153848
0.118677208129403	0.382914066153846
0.118662829982746	0.382914066153846
0.118648451836089	0.382145326153846
0.118634073689432	0.383682806153848
0.118619695542775	0.382914066153846
0.118605317396118	0.384453926153848
0.118590939249461	0.385222666153847
0.118576561102803	0.384453926153848
0.118562182956146	0.385222666153847
0.118547804809489	0.385991406153847
0.118533426662832	0.385222666153847
0.118519048516175	0.383682806153848
0.118504670369518	0.384453926153848
0.118490292222861	0.384453926153848
0.118475914076204	0.385222666153847
0.118461535929547	0.384453926153848
0.11844715778289	0.383682806153848
0.118432779636233	0.385222666153847
0.118418401489576	0.383682806153848
0.118404023342918	0.384453926153848
0.118389645196261	0.385222666153847
0.118375267049604	0.385222666153847
0.118360888902947	0.385991406153847
0.11834651075629	0.386760146153847
0.118332132609633	0.385222666153847
0.118317754462976	0.385991406153847
0.118303376316319	0.387528886153846
0.118288998169662	0.386760146153847
0.118274620023005	0.387528886153846
0.118260241876348	0.388300006153846
0.118245863729691	0.387528886153846
0.118231485583034	0.389068746153846
0.118217107436376	0.388300006153846
0.118202729289719	0.387528886153846
0.118188351143062	0.389837486153848
0.118173972996405	0.390606226153847
0.118159594849748	0.390606226153847
0.118145216703091	0.390606226153847
0.118130838556434	0.389837486153848
0.118116460409777	0.389837486153848
0.11810208226312	0.391374966153847
0.118087704116463	0.390606226153847
0.118073325969806	0.391374966153847
0.118058947823149	0.392914826153847
0.118044569676491	0.392146086153847
0.118030191529834	0.392914826153847
0.118015813383177	0.392914826153847
0.11800143523652	0.392914826153847
0.117987057089863	0.393683566153846
0.117972678943206	0.392914826153847
0.117958300796549	0.393683566153846
0.117943922649892	0.393683566153846
0.117929544503235	0.392146086153847
0.117915166356578	0.392146086153847
0.117900788209921	0.392146086153847
0.117886410063264	0.392914826153847
0.117872031916606	0.393683566153846
0.117857653769949	0.394452306153846
0.117843275623292	0.394452306153846
0.117828897476635	0.394452306153846
0.117814519329978	0.394452306153846
0.117800141183321	0.393683566153846
0.117785763036664	0.394452306153846
0.117771384890007	0.395223426153846
0.11775700674335	0.395223426153846
0.117742628596693	0.395992166153848
0.117728250450036	0.395223426153846
0.117713872303379	0.392914826153847
0.117699494156722	0.394452306153846
0.117685116010064	0.395223426153846
0.117670737863407	0.395223426153846
0.11765635971675	0.395992166153848
0.117641981570093	0.395223426153846
0.117627603423436	0.395992166153848
0.117613225276779	0.395992166153848
0.117598847130122	0.395992166153848
0.117584468983465	0.395992166153848
0.117570090836808	0.395992166153848
0.117555712690151	0.395992166153848
0.117541334543494	0.396760906153847
0.117526956396837	0.395992166153848
0.117512578250179	0.395992166153848
0.117498200103522	0.396760906153847
0.117483821956865	0.395223426153846
0.117469443810208	0.393683566153846
0.117455065663551	0.394452306153846
0.117440687516894	0.393683566153846
0.117426309370237	0.395223426153846
0.11741193122358	0.395992166153848
0.117397553076923	0.395992166153848
0.117383174930266	0.396760906153847
0.117368796783609	0.395223426153846
0.117354418636952	0.395223426153846
0.117340040490294	0.395992166153848
0.117325662343637	0.395223426153846
0.11731128419698	0.394452306153846
0.117296906050323	0.395223426153846
0.117282527903666	0.394452306153846
0.117268149757009	0.395223426153846
0.117253771610352	0.395223426153846
0.117239393463695	0.394452306153846
0.117225015317038	0.394452306153846
0.117210637170381	0.394452306153846
0.117196259023724	0.395223426153846
0.117181880877067	0.395992166153848
0.11716750273041	0.395992166153848
0.117153124583752	0.394452306153846
0.117138746437095	0.395992166153848
0.117124368290438	0.395992166153848
0.117109990143781	0.394452306153846
0.117095611997124	0.395223426153846
0.117081233850467	0.395992166153848
0.11706685570381	0.395223426153846
0.117052477557153	0.394452306153846
0.117038099410496	0.393683566153846
0.117023721263839	0.395223426153846
0.117009343117182	0.395992166153848
0.116994964970525	0.395223426153846
0.116980586823867	0.395223426153846
0.11696620867721	0.395223426153846
0.116951830530553	0.394452306153846
0.116937452383896	0.395223426153846
0.116923074237239	0.394452306153846
0.116908696090582	0.393683566153846
0.116894317943925	0.394452306153846
0.116879939797268	0.395992166153848
0.116865561650611	0.395223426153846
0.116851183503954	0.395223426153846
0.116836805357297	0.395992166153848
0.11682242721064	0.395992166153848
0.116808049063982	0.395223426153846
0.116793670917325	0.395992166153848
0.116779292770668	0.395223426153846
0.116764914624011	0.395992166153848
0.116750536477354	0.395992166153848
0.116736158330697	0.395223426153846
0.11672178018404	0.394452306153846
0.116707402037383	0.392914826153847
0.116693023890726	0.392914826153847
0.116678645744069	0.391374966153847
0.116664267597412	0.392914826153847
0.116649889450755	0.393683566153846
0.116635511304097	0.390606226153847
0.11662113315744	0.390606226153847
0.116606755010783	0.390606226153847
0.116592376864126	0.390606226153847
0.116577998717469	0.392146086153847
0.116563620570812	0.392146086153847
0.116549242424155	0.390606226153847
0.116534864277498	0.392146086153847
0.116520486130841	0.391374966153847
0.116506107984184	0.389837486153848
0.116491729837527	0.390606226153847
0.11647735169087	0.390606226153847
0.116462973544213	0.389837486153848
0.116448595397555	0.390606226153847
0.116434217250898	0.390606226153847
0.116419839104241	0.390606226153847
0.116405460957584	0.392146086153847
0.116391082810927	0.390606226153847
0.11637670466427	0.391374966153847
0.116362326517613	0.392914826153847
0.116347948370956	0.390606226153847
0.116333570224299	0.389837486153848
0.116319192077642	0.392146086153847
0.116304813930985	0.389068746153846
0.116290435784328	0.389837486153848
0.11627605763767	0.389837486153848
0.116261679491013	0.389068746153846
0.116247301344356	0.390606226153847
0.116232923197699	0.389837486153848
0.116218545051042	0.389837486153848
0.116204166904385	0.389837486153848
0.116189788757728	0.389068746153846
0.116175410611071	0.389068746153846
0.116161032464414	0.389068746153846
0.116146654317757	0.389068746153846
0.1161322761711	0.389068746153846
0.116117898024443	0.390606226153847
0.116103519877785	0.389068746153846
0.116089141731128	0.388300006153846
0.116074763584471	0.389068746153846
0.116060385437814	0.389837486153848
0.116046007291157	0.390606226153847
0.1160316291445	0.391374966153847
0.116017250997843	0.390606226153847
0.116002872851186	0.391374966153847
0.115988494704529	0.389837486153848
0.115974116557872	0.389837486153848
0.115959738411215	0.390606226153847
0.115945360264558	0.389068746153846
0.115930982117901	0.389837486153848
0.115916603971243	0.389837486153848
0.115902225824586	0.389837486153848
0.115887847677929	0.391374966153847
0.115873469531272	0.392146086153847
0.115859091384615	0.390606226153847
0.115844713237958	0.392914826153847
0.115830335091301	0.393683566153846
0.115815956944644	0.393683566153846
0.115801578797987	0.395992166153848
0.11578720065133	0.394452306153846
0.115772822504673	0.393683566153846
0.115758444358016	0.394452306153846
0.115744066211358	0.394452306153846
0.115729688064701	0.393683566153846
0.115715309918044	0.394452306153846
0.115700931771387	0.393683566153846
0.11568655362473	0.392914826153847
0.115672175478073	0.392914826153847
0.115657797331416	0.392146086153847
0.115643419184759	0.393683566153846
0.115629041038102	0.394452306153846
0.115614662891445	0.392914826153847
0.115600284744788	0.394452306153846
0.115585906598131	0.393683566153846
0.115571528451473	0.394452306153846
0.115557150304816	0.393683566153846
0.115542772158159	0.395223426153846
0.115528394011502	0.394452306153846
0.115514015864845	0.392914826153847
0.115499637718188	0.391374966153847
0.115485259571531	0.391374966153847
0.115470881424874	0.389837486153848
0.115456503278217	0.390606226153847
0.11544212513156	0.391374966153847
0.115427746984903	0.390606226153847
0.115413368838246	0.391374966153847
0.115398990691588	0.389837486153848
0.115384612544931	0.390606226153847
0.115370234398274	0.390606226153847
0.115355856251617	0.392146086153847
0.11534147810496	0.392914826153847
0.115327099958303	0.392914826153847
0.115312721811646	0.393683566153846
0.115298343664989	0.392914826153847
0.115283965518332	0.393683566153846
0.115269587371675	0.393683566153846
0.115255209225018	0.391374966153847
0.115240831078361	0.390606226153847
0.115226452931704	0.391374966153847
0.115212074785046	0.390606226153847
0.115197696638389	0.391374966153847
0.115183318491732	0.392914826153847
0.115168940345075	0.392146086153847
0.115154562198418	0.392146086153847
0.115140184051761	0.392914826153847
0.115125805905104	0.392146086153847
0.115111427758447	0.395223426153846
0.11509704961179	0.393683566153846
0.115082671465133	0.393683566153846
0.115068293318476	0.395223426153846
0.115053915171819	0.395223426153846
[truncated: 8,001 more rows]
