# Supplementary material for: Correlating fluorescence microscopy, optical and magnetic tweezers to study single chiral biopolymers such as DNA
Source: Nat Commun. 2024 Mar 29;15:2748. doi: 10.1038/s41467-024-47126-6 (PMC10980717; doi:10.1038/s41467-024-47126-6)
Supplement: Supplementary file 21 — Source Data [file 41467_2024_47126_MOESM21_ESM.zip › source data_final/figure 5/figure 5a/red line sigma and extension.dat]

sigma	fractional extension
0.0	0.723691646153847
-1.43781466570814e-05	0.723691646153847
-2.87562933141628e-05	0.722922906153847
-4.31344399712441e-05	0.723691646153847
-5.75125866283255e-05	0.723691646153847
-7.18907332854069e-05	0.723691646153847
-8.62688799424883e-05	0.726000246153846
-0.00010064702659957	0.725231506153847
-0.000115025173256651	0.726000246153846
-0.000129403319913732	0.726768986153846
-0.000143781466570814	0.726000246153846
-0.000158159613227895	0.726768986153846
-0.000172537759884977	0.725231506153847
-0.000186915906542058	0.723691646153847
-0.000201294053199139	0.725231506153847
-0.000215672199856221	0.722154166153848
-0.000230050346513302	0.722922906153847
-0.000244428493170383	0.723691646153847
-0.000258806639827465	0.723691646153847
-0.000273184786484546	0.724462766153847
-0.000287562933141628	0.724462766153847
-0.000301941079798709	0.725231506153847
-0.00031631922645579	0.726768986153846
-0.000330697373112872	0.725231506153847
-0.000345075519769953	0.726000246153846
-0.000359453666427035	0.727540106153846
-0.000373831813084116	0.725231506153847
-0.000388209959741197	0.725231506153847
-0.000402588106398279	0.724462766153847
-0.00041696625305536	0.722154166153848
-0.000431344399712441	0.722922906153847
-0.000445722546369523	0.722922906153847
-0.000460100693026604	0.722154166153848
-0.000474478839683686	0.722922906153847
-0.000488856986340767	0.722154166153848
-0.000503235132997848	0.722922906153847
-0.00051761327965493	0.723691646153847
-0.000531991426312011	0.723691646153847
-0.000546369572969092	0.723691646153847
-0.000560747719626174	0.723691646153847
-0.000575125866283255	0.723691646153847
-0.000589504012940337	0.725231506153847
-0.000603882159597418	0.724462766153847
-0.000618260306254499	0.722922906153847
-0.000632638452911581	0.723691646153847
-0.000647016599568662	0.722154166153848
-0.000661394746225743	0.723691646153847
-0.000675772892882825	0.722922906153847
-0.000690151039539906	0.723691646153847
-0.000704529186196988	0.722154166153848
-0.000718907332854069	0.724462766153847
-0.00073328547951115	0.725231506153847
-0.000747663626168232	0.723691646153847
-0.000762041772825313	0.725231506153847
-0.000776419919482395	0.726000246153846
-0.000790798066139476	0.726768986153846
-0.000805176212796557	0.726768986153846
-0.000819554359453639	0.726000246153846
-0.00083393250611072	0.727540106153846
-0.000848310652767801	0.728308846153848
-0.000862688799424883	0.725231506153847
-0.000877066946081964	0.725231506153847
-0.000891445092739046	0.726000246153846
-0.000905823239396127	0.724462766153847
-0.000920201386053208	0.726000246153846
-0.00093457953271029	0.728308846153848
-0.000948957679367371	0.727540106153846
-0.000963335826024452	0.727540106153846
-0.000977713972681534	0.728308846153848
-0.000992092119338615	0.726768986153846
-0.0010064702659957	0.727540106153846
-0.00102084841265278	0.727540106153846
-0.00103522655930986	0.727540106153846
-0.00104960470596694	0.727540106153846
-0.00106398285262402	0.728308846153848
-0.0010783609992811	0.728308846153848
-0.00109273914593818	0.727540106153846
-0.00110711729259527	0.728308846153848
-0.00112149543925235	0.728308846153848
-0.00113587358590943	0.728308846153848
-0.00115025173256651	0.727540106153846
-0.00116462987922359	0.727540106153846
-0.00117900802588067	0.726768986153846
-0.00119338617253775	0.726000246153846
-0.00120776431919484	0.724462766153847
-0.00122214246585192	0.725231506153847
-0.001236520612509	0.723691646153847
-0.00125089875916608	0.724462766153847
-0.00126527690582316	0.722922906153847
-0.00127965505248024	0.722922906153847
-0.00129403319913732	0.723691646153847
-0.00130841134579441	0.722922906153847
-0.00132278949245149	0.722922906153847
-0.00133716763910857	0.722154166153848
-0.00135154578576565	0.724462766153847
-0.00136592393242273	0.722922906153847
-0.00138030207907981	0.722922906153847
-0.00139468022573689	0.722922906153847
-0.00140905837239398	0.724462766153847
-0.00142343651905106	0.724462766153847
-0.00143781466570814	0.723691646153847
-0.00145219281236522	0.724462766153847
-0.0014665709590223	0.725231506153847
-0.00148094910567938	0.725231506153847
-0.00149532725233646	0.725231506153847
-0.00150970539899354	0.725231506153847
-0.00152408354565063	0.726000246153846
-0.00153846169230771	0.726000246153846
-0.00155283983896479	0.726000246153846
-0.00156721798562187	0.724462766153847
-0.00158159613227895	0.726000246153846
-0.00159597427893603	0.725231506153847
-0.00161035242559311	0.724462766153847
-0.0016247305722502	0.727540106153846
-0.00163910871890728	0.725231506153847
-0.00165348686556436	0.726000246153846
-0.00166786501222144	0.726768986153846
-0.00168224315887852	0.726768986153846
-0.0016966213055356	0.726000246153846
-0.00171099945219268	0.726768986153846
-0.00172537759884977	0.727540106153846
-0.00173975574550685	0.727540106153846
-0.00175413389216393	0.729077586153847
-0.00176851203882101	0.728308846153848
-0.00178289018547809	0.728308846153848
-0.00179726833213517	0.728308846153848
-0.00181164647879225	0.727540106153846
-0.00182602462544934	0.727540106153846
-0.00184040277210642	0.727540106153846
-0.0018547809187635	0.726000246153846
-0.00186915906542058	0.726000246153846
-0.00188353721207766	0.726768986153846
-0.00189791535873474	0.726768986153846
-0.00191229350539182	0.727540106153846
-0.0019266716520489	0.727540106153846
-0.00194104979870599	0.727540106153846
-0.00195542794536307	0.726000246153846
-0.00196980609202015	0.726768986153846
-0.00198418423867723	0.726000246153846
-0.00199856238533431	0.724462766153847
-0.00201294053199139	0.725231506153847
-0.00202731867864847	0.725231506153847
-0.00204169682530556	0.726000246153846
-0.00205607497196264	0.725231506153847
-0.00207045311861972	0.725231506153847
-0.0020848312652768	0.726000246153846
-0.00209920941193388	0.725231506153847
-0.00211358755859096	0.727540106153846
-0.00212796570524804	0.726768986153846
-0.00214234385190513	0.727540106153846
-0.00215672199856221	0.729846326153847
-0.00217110014521929	0.728308846153848
-0.00218547829187637	0.727540106153846
-0.00219985643853345	0.729846326153847
-0.00221423458519053	0.729077586153847
-0.00222861273184761	0.728308846153848
-0.0022429908785047	0.730615066153847
-0.00225736902516178	0.728308846153848
-0.00227174717181886	0.729846326153847
-0.00228612531847594	0.731386186153847
-0.00230050346513302	0.731386186153847
-0.0023148816117901	0.731386186153847
-0.00232925975844718	0.732923666153846
-0.00234363790510426	0.731386186153847
-0.00235801605176135	0.731386186153847
-0.00237239419841843	0.732154926153846
-0.00238677234507551	0.731386186153847
-0.00240115049173259	0.732154926153846
-0.00241552863838967	0.732154926153846
-0.00242990678504675	0.732154926153846
-0.00244428493170383	0.731386186153847
-0.00245866307836092	0.730615066153847
-0.002473041225018	0.732154926153846
-0.00248741937167508	0.731386186153847
-0.00250179751833216	0.732154926153846
-0.00251617566498924	0.732923666153846
-0.00253055381164632	0.733692406153848
-0.0025449319583034	0.733692406153848
-0.00255931010496049	0.734463526153848
-0.00257368825161757	0.733692406153848
-0.00258806639827465	0.734463526153848
-0.00260244454493173	0.732923666153846
-0.00261682269158881	0.730615066153847
-0.00263120083824589	0.730615066153847
-0.00264557898490297	0.731386186153847
-0.00265995713156006	0.731386186153847
-0.00267433527821714	0.730615066153847
-0.00268871342487422	0.730615066153847
-0.0027030915715313	0.729846326153847
-0.00271746971818838	0.730615066153847
-0.00273184786484546	0.730615066153847
-0.00274622601150254	0.729077586153847
-0.00276060415815962	0.730615066153847
-0.00277498230481671	0.730615066153847
-0.00278936045147379	0.727540106153846
-0.00280373859813087	0.728308846153848
-0.00281811674478795	0.729077586153847
-0.00283249489144503	0.726768986153846
-0.00284687303810211	0.727540106153846
-0.00286125118475919	0.728308846153848
-0.00287562933141628	0.726000246153846
-0.00289000747807336	0.727540106153846
-0.00290438562473044	0.726768986153846
-0.00291876377138752	0.726768986153846
-0.0029331419180446	0.728308846153848
-0.00294752006470168	0.727540106153846
-0.00296189821135876	0.726768986153846
-0.00297627635801585	0.729077586153847
-0.00299065450467293	0.729077586153847
-0.00300503265133001	0.726768986153846
-0.00301941079798709	0.728308846153848
-0.00303378894464417	0.726768986153846
-0.00304816709130125	0.726768986153846
-0.00306254523795833	0.728308846153848
-0.00307692338461542	0.726768986153846
-0.0030913015312725	0.725231506153847
-0.00310567967792958	0.726000246153846
-0.00312005782458666	0.725231506153847
-0.00313443597124374	0.726000246153846
-0.00314881411790082	0.726768986153846
-0.0031631922645579	0.726768986153846
-0.00317757041121499	0.727540106153846
-0.00319194855787207	0.727540106153846
-0.00320632670452915	0.727540106153846
-0.00322070485118623	0.727540106153846
-0.00323508299784331	0.726768986153846
-0.00324946114450039	0.725231506153847
-0.00326383929115747	0.726000246153846
-0.00327821743781455	0.725231506153847
-0.00329259558447164	0.724462766153847
-0.00330697373112872	0.723691646153847
-0.0033213518777858	0.723691646153847
-0.00333573002444288	0.723691646153847
-0.00335010817109996	0.724462766153847
-0.00336448631775704	0.723691646153847
-0.00337886446441412	0.725231506153847
-0.00339324261107121	0.726768986153846
-0.00340762075772829	0.725231506153847
-0.00342199890438537	0.726000246153846
-0.00343637705104245	0.725231506153847
-0.00345075519769953	0.722922906153847
-0.00346513334435661	0.724462766153847
-0.00347951149101369	0.722922906153847
-0.00349388963767078	0.721385426153846
-0.00350826778432786	0.722922906153847
-0.00352264593098494	0.722922906153847
-0.00353702407764202	0.720616686153846
-0.0035514022242991	0.722154166153848
-0.00356578037095618	0.724462766153847
-0.00358015851761326	0.723691646153847
-0.00359453666427035	0.726000246153846
-0.00360891481092743	0.726000246153846
-0.00362329295758451	0.723691646153847
-0.00363767110424159	0.726000246153846
-0.00365204925089867	0.724462766153847
-0.00366642739755575	0.723691646153847
-0.00368080554421283	0.724462766153847
-0.00369518369086991	0.723691646153847
-0.003709561837527	0.722922906153847
-0.00372393998418408	0.723691646153847
-0.00373831813084116	0.722922906153847
-0.00375269627749824	0.722922906153847
-0.00376707442415532	0.724462766153847
-0.0037814525708124	0.724462766153847
-0.00379583071746948	0.725231506153847
-0.00381020886412657	0.725231506153847
-0.00382458701078365	0.725231506153847
-0.00383896515744073	0.726000246153846
-0.00385334330409781	0.724462766153847
-0.00386772145075489	0.725231506153847
-0.00388209959741197	0.725231506153847
-0.00389647774406905	0.725231506153847
-0.00391085589072614	0.726000246153846
-0.00392523403738322	0.724462766153847
-0.0039396121840403	0.724462766153847
-0.00395399033069738	0.726768986153846
-0.00396836847735446	0.725231506153847
-0.00398274662401154	0.725231506153847
-0.00399712477066862	0.724462766153847
-0.00401150291732571	0.725231506153847
-0.00402588106398279	0.724462766153847
-0.00404025921063987	0.725231506153847
-0.00405463735729695	0.725231506153847
-0.00406901550395403	0.723691646153847
-0.00408339365061111	0.725231506153847
-0.00409777179726819	0.722922906153847
-0.00411214994392527	0.723691646153847
-0.00412652809058236	0.724462766153847
-0.00414090623723944	0.721385426153846
-0.00415528438389652	0.724462766153847
-0.0041696625305536	0.722922906153847
-0.00418404067721068	0.722154166153848
-0.00419841882386776	0.723691646153847
-0.00421279697052484	0.723691646153847
-0.00422717511718193	0.723691646153847
-0.00424155326383901	0.723691646153847
-0.00425593141049609	0.722154166153848
-0.00427030955715317	0.721385426153846
-0.00428468770381025	0.722154166153848
-0.00429906585046733	0.722922906153847
-0.00431344399712441	0.722154166153848
-0.0043278221437815	0.722154166153848
-0.00434220029043858	0.723691646153847
-0.00435657843709566	0.722922906153847
-0.00437095658375274	0.726000246153846
-0.00438533473040982	0.723691646153847
-0.0043997128770669	0.723691646153847
-0.00441409102372398	0.724462766153847
-0.00442846917038107	0.723691646153847
-0.00444284731703815	0.725231506153847
-0.00445722546369523	0.724462766153847
-0.00447160361035231	0.725231506153847
-0.00448598175700939	0.726000246153846
-0.00450035990366647	0.725231506153847
-0.00451473805032355	0.724462766153847
-0.00452911619698063	0.726768986153846
-0.00454349434363772	0.725231506153847
-0.0045578724902948	0.726000246153846
-0.00457225063695188	0.727540106153846
-0.00458662878360896	0.728308846153848
-0.00460100693026604	0.727540106153846
-0.00461538507692312	0.728308846153848
-0.0046297632235802	0.727540106153846
-0.00464414137023729	0.729077586153847
-0.00465851951689437	0.729077586153847
-0.00467289766355145	0.728308846153848
-0.00468727581020853	0.727540106153846
-0.00470165395686561	0.727540106153846
-0.00471603210352269	0.726000246153846
-0.00473041025017977	0.726768986153846
-0.00474478839683686	0.726000246153846
-0.00475916654349394	0.724462766153847
-0.00477354469015102	0.724462766153847
-0.0047879228368081	0.723691646153847
-0.00480230098346518	0.723691646153847
-0.00481667913012226	0.724462766153847
-0.00483105727677934	0.723691646153847
-0.00484543542343643	0.723691646153847
-0.00485981357009351	0.722922906153847
-0.00487419171675059	0.722922906153847
-0.00488856986340767	0.722922906153847
-0.00490294801006475	0.723691646153847
-0.00491732615672183	0.722154166153848
-0.00493170430337891	0.721385426153846
-0.00494608245003599	0.723691646153847
-0.00496046059669308	0.721385426153846
-0.00497483874335016	0.723691646153847
-0.00498921689000724	0.723691646153847
-0.00500359503666432	0.722922906153847
-0.0050179731833214	0.723691646153847
-0.00503235132997848	0.726000246153846
-0.00504672947663556	0.723691646153847
-0.00506110762329265	0.724462766153847
-0.00507548576994973	0.724462766153847
-0.00508986391660681	0.724462766153847
-0.00510424206326389	0.724462766153847
-0.00511862020992097	0.723691646153847
-0.00513299835657805	0.725231506153847
-0.00514737650323513	0.724462766153847
-0.00516175464989222	0.725231506153847
-0.0051761327965493	0.725231506153847
-0.00519051094320638	0.726000246153846
-0.00520488908986346	0.726768986153846
-0.00521926723652054	0.726768986153846
-0.00523364538317762	0.725231506153847
-0.0052480235298347	0.726000246153846
-0.00526240167649179	0.726000246153846
-0.00527677982314887	0.726000246153846
-0.00529115796980595	0.724462766153847
-0.00530553611646303	0.726000246153846
-0.00531991426312011	0.725231506153847
-0.00533429240977719	0.726000246153846
-0.00534867055643427	0.726768986153846
-0.00536304870309135	0.725231506153847
-0.00537742684974844	0.724462766153847
-0.00539180499640552	0.726768986153846
-0.0054061831430626	0.724462766153847
-0.00542056128971968	0.725231506153847
-0.00543493943637676	0.726000246153846
-0.00544931758303384	0.725231506153847
-0.00546369572969092	0.724462766153847
-0.00547807387634801	0.725231506153847
-0.00549245202300509	0.723691646153847
-0.00550683016966217	0.723691646153847
-0.00552120831631925	0.724462766153847
-0.00553558646297633	0.722922906153847
-0.00554996460963341	0.724462766153847
-0.00556434275629049	0.724462766153847
-0.00557872090294758	0.722922906153847
-0.00559309904960466	0.723691646153847
-0.00560747719626174	0.722922906153847
-0.00562185534291882	0.722922906153847
-0.0056362334895759	0.723691646153847
-0.00565061163623298	0.724462766153847
-0.00566498978289006	0.724462766153847
-0.00567936792954715	0.723691646153847
-0.00569374607620423	0.724462766153847
-0.00570812422286131	0.724462766153847
-0.00572250236951839	0.723691646153847
-0.00573688051617547	0.724462766153847
-0.00575125866283255	0.723691646153847
-0.00576563680948963	0.723691646153847
-0.00578001495614671	0.724462766153847
-0.0057943931028038	0.725231506153847
-0.00580877124946088	0.725231506153847
-0.00582314939611796	0.728308846153848
-0.00583752754277504	0.726000246153846
-0.00585190568943212	0.726768986153846
-0.0058662838360892	0.725231506153847
-0.00588066198274628	0.725231506153847
-0.00589504012940337	0.726000246153846
-0.00590941827606045	0.726768986153846
-0.00592379642271753	0.726768986153846
-0.00593817456937461	0.725231506153847
-0.00595255271603169	0.726768986153846
-0.00596693086268877	0.725231506153847
-0.00598130900934585	0.723691646153847
-0.00599568715600294	0.727540106153846
-0.00601006530266002	0.726768986153846
-0.0060244434493171	0.727540106153846
-0.00603882159597418	0.729846326153847
-0.00605319974263126	0.730615066153847
-0.00606757788928834	0.729077586153847
-0.00608195603594542	0.728308846153848
-0.00609633418260251	0.726768986153846
-0.00611071232925959	0.726768986153846
-0.00612509047591667	0.726768986153846
-0.00613946862257375	0.726768986153846
-0.00615384676923083	0.728308846153848
-0.00616822491588791	0.727540106153846
-0.00618260306254499	0.726000246153846
-0.00619698120920207	0.728308846153848
-0.00621135935585916	0.728308846153848
-0.00622573750251624	0.726768986153846
-0.00624011564917332	0.727540106153846
-0.0062544937958304	0.729077586153847
-0.00626887194248748	0.727540106153846
-0.00628325008914456	0.726768986153846
-0.00629762823580164	0.727540106153846
-0.00631200638245873	0.727540106153846
-0.00632638452911581	0.727540106153846
-0.00634076267577289	0.726000246153846
-0.00635514082242997	0.724462766153847
-0.00636951896908705	0.725231506153847
-0.00638389711574413	0.726768986153846
-0.00639827526240121	0.725231506153847
-0.0064126534090583	0.726000246153846
-0.00642703155571538	0.726000246153846
-0.00644140970237246	0.726000246153846
-0.00645578784902954	0.726768986153846
-0.00647016599568662	0.727540106153846
-0.0064845441423437	0.728308846153848
-0.00649892228900078	0.728308846153848
-0.00651330043565787	0.726768986153846
-0.00652767858231495	0.727540106153846
-0.00654205672897203	0.726768986153846
-0.00655643487562911	0.726000246153846
-0.00657081302228619	0.726000246153846
-0.00658519116894327	0.725231506153847
-0.00659956931560035	0.725231506153847
-0.00661394746225743	0.726000246153846
-0.00662832560891452	0.724462766153847
-0.0066427037555716	0.726768986153846
-0.00665708190222868	0.728308846153848
-0.00667146004888576	0.726768986153846
-0.00668583819554284	0.726000246153846
-0.00670021634219992	0.726000246153846
-0.006714594488857	0.726768986153846
-0.00672897263551409	0.726000246153846
-0.00674335078217117	0.726768986153846
-0.00675772892882825	0.724462766153847
-0.00677210707548533	0.725231506153847
-0.00678648522214241	0.726000246153846
-0.00680086336879949	0.725231506153847
-0.00681524151545657	0.727540106153846
-0.00682961966211366	0.728308846153848
-0.00684399780877074	0.728308846153848
-0.00685837595542782	0.727540106153846
-0.0068727541020849	0.729077586153847
-0.00688713224874198	0.729846326153847
-0.00690151039539906	0.729846326153847
-0.00691588854205614	0.728308846153848
-0.00693026668871323	0.727540106153846
-0.00694464483537031	0.727540106153846
-0.00695902298202739	0.725231506153847
-0.00697340112868447	0.725231506153847
-0.00698777927534155	0.724462766153847
-0.00700215742199863	0.723691646153847
-0.00701653556865571	0.723691646153847
-0.00703091371531279	0.723691646153847
-0.00704529186196988	0.724462766153847
-0.00705967000862696	0.725231506153847
-0.00707404815528404	0.725231506153847
-0.00708842630194112	0.726000246153846
-0.0071028044485982	0.726768986153846
-0.00711718259525528	0.724462766153847
-0.00713156074191236	0.726000246153846
-0.00714593888856945	0.726000246153846
-0.00716031703522653	0.724462766153847
-0.00717469518188361	0.723691646153847
-0.00718907332854069	0.725231506153847
-0.00720345147519777	0.725231506153847
-0.00721782962185485	0.726000246153846
-0.00723220776851193	0.725231506153847
-0.00724658591516902	0.727540106153846
-0.0072609640618261	0.729077586153847
-0.00727534220848318	0.728308846153848
-0.00728972035514026	0.729077586153847
-0.00730409850179734	0.729077586153847
-0.00731847664845442	0.728308846153848
-0.0073328547951115	0.728308846153848
-0.00734723294176859	0.729077586153847
-0.00736161108842567	0.727540106153846
-0.00737598923508275	0.728308846153848
-0.00739036738173983	0.728308846153848
-0.00740474552839691	0.728308846153848
-0.00741912367505399	0.729077586153847
-0.00743350182171107	0.729077586153847
-0.00744787996836815	0.729077586153847
-0.00746225811502524	0.729077586153847
-0.00747663626168232	0.729077586153847
-0.0074910144083394	0.729846326153847
-0.00750539255499648	0.731386186153847
-0.00751977070165356	0.731386186153847
-0.00753414884831064	0.731386186153847
-0.00754852699496772	0.731386186153847
-0.00756290514162481	0.732154926153846
-0.00757728328828189	0.732154926153846
-0.00759166143493897	0.732923666153846
-0.00760603958159605	0.731386186153847
-0.00762041772825313	0.731386186153847
-0.00763479587491021	0.731386186153847
-0.00764917402156729	0.731386186153847
-0.00766355216822438	0.730615066153847
-0.00767793031488146	0.731386186153847
-0.00769230846153854	0.729077586153847
-0.00770668660819562	0.730615066153847
-0.0077210647548527	0.729846326153847
-0.00773544290150978	0.729077586153847
-0.00774982104816686	0.730615066153847
-0.00776419919482395	0.728308846153848
-0.00777857734148103	0.729846326153847
-0.00779295548813811	0.727540106153846
-0.00780733363479519	0.727540106153846
-0.00782171178145227	0.728308846153848
-0.00783608992810935	0.727540106153846
-0.00785046807476643	0.727540106153846
-0.00786484622142351	0.727540106153846
-0.0078792243680806	0.727540106153846
-0.00789360251473768	0.728308846153848
-0.00790798066139476	0.728308846153848
-0.00792235880805184	0.729077586153847
-0.00793673695470892	0.728308846153848
-0.007951115101366	0.727540106153846
-0.00796549324802309	0.727540106153846
-0.00797987139468017	0.727540106153846
-0.00799424954133725	0.728308846153848
-0.00800862768799433	0.728308846153848
-0.00802300583465141	0.726768986153846
-0.00803738398130849	0.727540106153846
-0.00805176212796557	0.726768986153846
-0.00806614027462265	0.728308846153848
-0.00808051842127974	0.728308846153848
-0.00809489656793682	0.728308846153848
-0.0081092747145939	0.728308846153848
-0.00812365286125098	0.729077586153847
-0.00813803100790806	0.728308846153848
-0.00815240915456514	0.729077586153847
-0.00816678730122222	0.729077586153847
-0.00818116544787931	0.729077586153847
-0.00819554359453639	0.729846326153847
-0.00820992174119347	0.729846326153847
-0.00822429988785055	0.731386186153847
-0.00823867803450763	0.730615066153847
-0.00825305618116471	0.731386186153847
-0.00826743432782179	0.730615066153847
-0.00828181247447887	0.731386186153847
-0.00829619062113596	0.730615066153847
-0.00831056876779304	0.728308846153848
-0.00832494691445012	0.729077586153847
-0.0083393250611072	0.730615066153847
-0.00835370320776428	0.729846326153847
-0.00836808135442136	0.729846326153847
-0.00838245950107844	0.729846326153847
-0.00839683764773553	0.729077586153847
-0.00841121579439261	0.728308846153848
-0.00842559394104969	0.730615066153847
-0.00843997208770677	0.729846326153847
-0.00845435023436385	0.730615066153847
-0.00846872838102093	0.729846326153847
-0.00848310652767801	0.729846326153847
-0.0084974846743351	0.728308846153848
-0.00851186282099218	0.728308846153848
-0.00852624096764926	0.726768986153846
-0.00854061911430634	0.726768986153846
-0.00855499726096342	0.726768986153846
-0.0085693754076205	0.725231506153847
-0.00858375355427758	0.725231506153847
-0.00859813170093466	0.726000246153846
-0.00861250984759175	0.726000246153846
-0.00862688799424883	0.726768986153846
-0.00864126614090591	0.726000246153846
-0.00865564428756299	0.727540106153846
-0.00867002243422007	0.724462766153847
-0.00868440058087715	0.727540106153846
-0.00869877872753424	0.725231506153847
-0.00871315687419132	0.726000246153846
-0.0087275350208484	0.726000246153846
-0.00874191316750548	0.724462766153847
-0.00875629131416256	0.725231506153847
-0.00877066946081964	0.726768986153846
-0.00878504760747672	0.725231506153847
-0.00879942575413381	0.726000246153846
-0.00881380390079089	0.726000246153846
-0.00882818204744797	0.726000246153846
-0.00884256019410505	0.726768986153846
-0.00885693834076213	0.728308846153848
-0.00887131648741921	0.727540106153846
-0.00888569463407629	0.726768986153846
-0.00890007278073337	0.729077586153847
-0.00891445092739046	0.727540106153846
-0.00892882907404754	0.727540106153846
-0.00894320722070462	0.727540106153846
-0.0089575853673617	0.726768986153846
-0.00897196351401878	0.726768986153846
-0.00898634166067586	0.726768986153846
-0.00900071980733294	0.726000246153846
-0.00901509795399003	0.726768986153846
-0.00902947610064711	0.726768986153846
-0.00904385424730419	0.726768986153846
-0.00905823239396127	0.726768986153846
-0.00907261054061835	0.726768986153846
-0.00908698868727543	0.726768986153846
-0.00910136683393251	0.727540106153846
-0.00911574498058959	0.726768986153846
-0.00913012312724668	0.726768986153846
-0.00914450127390376	0.726000246153846
-0.00915887942056084	0.726768986153846
-0.00917325756721792	0.726000246153846
-0.009187635713875	0.726768986153846
-0.00920201386053208	0.726000246153846
-0.00921639200718916	0.726000246153846
-0.00923077015384625	0.724462766153847
-0.00924514830050333	0.726000246153846
-0.00925952644716041	0.727540106153846
-0.00927390459381749	0.726000246153846
-0.00928828274047457	0.726000246153846
-0.00930266088713165	0.726768986153846
-0.00931703903378873	0.725231506153847
-0.00933141718044582	0.726768986153846
-0.0093457953271029	0.726768986153846
-0.00936017347375998	0.724462766153847
-0.00937455162041706	0.726768986153846
-0.00938892976707414	0.727540106153846
-0.00940330791373122	0.726000246153846
-0.0094176860603883	0.726000246153846
-0.00943206420704538	0.726000246153846
-0.00944644235370247	0.726768986153846
-0.00946082050035955	0.727540106153846
-0.00947519864701663	0.728308846153848
-0.00948957679367371	0.727540106153846
-0.00950395494033079	0.728308846153848
-0.00951833308698787	0.727540106153846
-0.00953271123364496	0.727540106153846
-0.00954708938030204	0.726768986153846
-0.00956146752695912	0.726000246153846
-0.0095758456736162	0.726000246153846
-0.00959022382027328	0.726768986153846
-0.00960460196693036	0.726768986153846
-0.00961898011358744	0.727540106153846
-0.00963335826024453	0.727540106153846
-0.00964773640690161	0.728308846153848
-0.00966211455355869	0.728308846153848
-0.00967649270021577	0.728308846153848
-0.00969087084687285	0.729846326153847
-0.00970524899352993	0.729077586153847
-0.00971962714018701	0.728308846153848
-0.00973400528684409	0.728308846153848
-0.00974838343350118	0.729077586153847
-0.00976276158015826	0.726768986153846
-0.00977713972681534	0.728308846153848
-0.00979151787347242	0.727540106153846
-0.0098058960201295	0.726000246153846
-0.00982027416678658	0.725231506153847
-0.00983465231344366	0.726000246153846
-0.00984903046010075	0.724462766153847
-0.00986340860675783	0.725231506153847
-0.00987778675341491	0.724462766153847
-0.00989216490007199	0.725231506153847
-0.00990654304672907	0.726000246153846
-0.00992092119338615	0.725231506153847
-0.00993529934004323	0.725231506153847
-0.00994967748670031	0.726000246153846
-0.0099640556333574	0.725231506153847
-0.00997843378001448	0.725231506153847
-0.00999281192667156	0.725231506153847
-0.0100071900733286	0.724462766153847
-0.0100215682199857	0.723691646153847
-0.0100359463666428	0.724462766153847
-0.0100503245132999	0.724462766153847
-0.010064702659957	0.724462766153847
-0.010079080806614	0.725231506153847
-0.0100934589532711	0.724462766153847
-0.0101078370999282	0.726000246153846
-0.0101222152465853	0.726768986153846
-0.0101365933932424	0.726768986153846
-0.0101509715398995	0.727540106153846
-0.0101653496865565	0.726000246153846
-0.0101797278332136	0.726768986153846
-0.0101941059798707	0.726000246153846
-0.0102084841265278	0.726000246153846
-0.0102228622731849	0.726768986153846
-0.0102372404198419	0.724462766153847
-0.010251618566499	0.726000246153846
-0.0102659967131561	0.725231506153847
-0.0102803748598132	0.725231506153847
-0.0102947530064703	0.724462766153847
-0.0103091311531274	0.726768986153846
-0.0103235092997844	0.726000246153846
-0.0103378874464415	0.726768986153846
-0.0103522655930986	0.726768986153846
-0.0103666437397557	0.726768986153846
-0.0103810218864128	0.726000246153846
-0.0103954000330698	0.727540106153846
-0.0104097781797269	0.726000246153846
-0.010424156326384	0.726000246153846
-0.0104385344730411	0.726768986153846
-0.0104529126196982	0.723691646153847
-0.0104672907663552	0.723691646153847
-0.0104816689130123	0.725231506153847
-0.0104960470596694	0.723691646153847
-0.0105104252063265	0.724462766153847
-0.0105248033529836	0.724462766153847
-0.0105391814996407	0.725231506153847
-0.0105535596462977	0.725231506153847
-0.0105679377929548	0.724462766153847
-0.0105823159396119	0.724462766153847
-0.010596694086269	0.724462766153847
-0.0106110722329261	0.723691646153847
-0.0106254503795831	0.723691646153847
-0.0106398285262402	0.722922906153847
-0.0106542066728973	0.722922906153847
-0.0106685848195544	0.722154166153848
-0.0106829629662115	0.722154166153848
-0.0106973411128685	0.722154166153848
-0.0107117192595256	0.721385426153846
-0.0107260974061827	0.722154166153848
-0.0107404755528398	0.721385426153846
-0.0107548536994969	0.722154166153848
-0.010769231846154	0.722154166153848
-0.010783609992811	0.723691646153847
-0.0107979881394681	0.724462766153847
-0.0108123662861252	0.725231506153847
-0.0108267444327823	0.724462766153847
-0.0108411225794394	0.725231506153847
-0.0108555007260964	0.723691646153847
-0.0108698788727535	0.725231506153847
-0.0108842570194106	0.726000246153846
-0.0108986351660677	0.726000246153846
-0.0109130133127248	0.726768986153846
-0.0109273914593818	0.725231506153847
-0.0109417696060389	0.726000246153846
-0.010956147752696	0.726000246153846
-0.0109705258993531	0.724462766153847
-0.0109849040460102	0.724462766153847
-0.0109992821926673	0.726000246153846
-0.0110136603393243	0.726000246153846
-0.0110280384859814	0.723691646153847
-0.0110424166326385	0.725231506153847
-0.0110567947792956	0.722922906153847
-0.0110711729259527	0.723691646153847
-0.0110855510726097	0.725231506153847
-0.0110999292192668	0.723691646153847
-0.0111143073659239	0.725231506153847
-0.011128685512581	0.725231506153847
-0.0111430636592381	0.723691646153847
-0.0111574418058952	0.724462766153847
-0.0111718199525522	0.722922906153847
-0.0111861980992093	0.722922906153847
-0.0112005762458664	0.722922906153847
-0.0112149543925235	0.723691646153847
-0.0112293325391806	0.720616686153846
-0.0112437106858376	0.721385426153846
-0.0112580888324947	0.721385426153846
-0.0112724669791518	0.721385426153846
-0.0112868451258089	0.721385426153846
-0.011301223272466	0.720616686153846
-0.011315601419123	0.720616686153846
-0.0113299795657801	0.722154166153848
-0.0113443577124372	0.721385426153846
-0.0113587358590943	0.721385426153846
-0.0113731140057514	0.721385426153846
-0.0113874921524085	0.722154166153848
-0.0114018702990655	0.721385426153846
-0.0114162484457226	0.721385426153846
-0.0114306265923797	0.721385426153846
-0.0114450047390368	0.721385426153846
-0.0114593828856939	0.720616686153846
-0.0114737610323509	0.722154166153848
-0.011488139179008	0.722922906153847
-0.0115025173256651	0.723691646153847
-0.0115168954723222	0.725231506153847
-0.0115312736189793	0.725231506153847
-0.0115456517656363	0.724462766153847
-0.0115600299122934	0.725231506153847
-0.0115744080589505	0.725231506153847
-0.0115887862056076	0.723691646153847
-0.0116031643522647	0.725231506153847
-0.0116175424989218	0.724462766153847
-0.0116319206455788	0.724462766153847
-0.0116462987922359	0.725231506153847
-0.011660676938893	0.723691646153847
-0.0116750550855501	0.724462766153847
-0.0116894332322072	0.725231506153847
-0.0117038113788642	0.725231506153847
-0.0117181895255213	0.724462766153847
-0.0117325676721784	0.726000246153846
-0.0117469458188355	0.726000246153846
-0.0117613239654926	0.724462766153847
-0.0117757021121496	0.726768986153846
-0.0117900802588067	0.726768986153846
-0.0118044584054638	0.725231506153847
-0.0118188365521209	0.727540106153846
-0.011833214698778	0.725231506153847
-0.0118475928454351	0.726768986153846
-0.0118619709920921	0.726768986153846
-0.0118763491387492	0.727540106153846
-0.0118907272854063	0.726768986153846
-0.0119051054320634	0.727540106153846
-0.0119194835787205	0.726768986153846
-0.0119338617253775	0.727540106153846
-0.0119482398720346	0.726768986153846
-0.0119626180186917	0.725231506153847
-0.0119769961653488	0.724462766153847
-0.0119913743120059	0.725231506153847
-0.012005752458663	0.725231506153847
-0.01202013060532	0.724462766153847
-0.0120345087519771	0.725231506153847
-0.0120488868986342	0.725231506153847
-0.0120632650452913	0.724462766153847
-0.0120776431919484	0.723691646153847
-0.0120920213386054	0.723691646153847
-0.0121063994852625	0.724462766153847
-0.0121207776319196	0.725231506153847
-0.0121351557785767	0.726000246153846
-0.0121495339252338	0.725231506153847
-0.0121639120718908	0.725231506153847
-0.0121782902185479	0.724462766153847
-0.012192668365205	0.724462766153847
-0.0122070465118621	0.724462766153847
-0.0122214246585192	0.726000246153846
-0.0122358028051763	0.726000246153846
-0.0122501809518333	0.726000246153846
-0.0122645590984904	0.726000246153846
-0.0122789372451475	0.726000246153846
-0.0122933153918046	0.725231506153847
-0.0123076935384617	0.725231506153847
-0.0123220716851187	0.726000246153846
-0.0123364498317758	0.727540106153846
-0.0123508279784329	0.727540106153846
-0.01236520612509	0.726000246153846
-0.0123795842717471	0.726768986153846
-0.0123939624184041	0.726000246153846
-0.0124083405650612	0.726768986153846
-0.0124227187117183	0.726768986153846
-0.0124370968583754	0.726000246153846
-0.0124514750050325	0.724462766153847
-0.0124658531516896	0.726000246153846
-0.0124802312983466	0.726000246153846
-0.0124946094450037	0.726768986153846
-0.0125089875916608	0.727540106153846
-0.0125233657383179	0.726768986153846
-0.012537743884975	0.726768986153846
-0.012552122031632	0.728308846153848
-0.0125665001782891	0.727540106153846
-0.0125808783249462	0.725231506153847
-0.0125952564716033	0.726768986153846
-0.0126096346182604	0.725231506153847
-0.0126240127649175	0.725231506153847
-0.0126383909115745	0.725231506153847
-0.0126527690582316	0.725231506153847
-0.0126671472048887	0.723691646153847
-0.0126815253515458	0.723691646153847
-0.0126959034982029	0.723691646153847
-0.0127102816448599	0.723691646153847
-0.012724659791517	0.722922906153847
-0.0127390379381741	0.723691646153847
-0.0127534160848312	0.723691646153847
-0.0127677942314883	0.722922906153847
-0.0127821723781453	0.722154166153848
-0.0127965505248024	0.721385426153846
-0.0128109286714595	0.720616686153846
-0.0128253068181166	0.722922906153847
-0.0128396849647737	0.722154166153848
-0.0128540631114308	0.722922906153847
-0.0128684412580878	0.723691646153847
-0.0128828194047449	0.721385426153846
-0.012897197551402	0.722922906153847
-0.0129115756980591	0.723691646153847
-0.0129259538447162	0.722922906153847
-0.0129403319913732	0.723691646153847
-0.0129547101380303	0.723691646153847
-0.0129690882846874	0.723691646153847
-0.0129834664313445	0.723691646153847
-0.0129978445780016	0.725231506153847
-0.0130122227246586	0.723691646153847
-0.0130266008713157	0.722922906153847
-0.0130409790179728	0.724462766153847
-0.0130553571646299	0.723691646153847
-0.013069735311287	0.722922906153847
-0.0130841134579441	0.722922906153847
-0.0130984916046011	0.722154166153848
-0.0131128697512582	0.722154166153848
-0.0131272478979153	0.722922906153847
-0.0131416260445724	0.722922906153847
-0.0131560041912295	0.722922906153847
-0.0131703823378865	0.724462766153847
-0.0131847604845436	0.723691646153847
-0.0131991386312007	0.725231506153847
-0.0132135167778578	0.723691646153847
-0.0132278949245149	0.724462766153847
-0.013242273071172	0.724462766153847
-0.013256651217829	0.723691646153847
-0.0132710293644861	0.725231506153847
-0.0132854075111432	0.725231506153847
-0.0132997856578003	0.724462766153847
-0.0133141638044574	0.723691646153847
-0.0133285419511144	0.724462766153847
-0.0133429200977715	0.723691646153847
-0.0133572982444286	0.723691646153847
-0.0133716763910857	0.724462766153847
-0.0133860545377428	0.724462766153847
-0.0134004326843998	0.723691646153847
-0.0134148108310569	0.723691646153847
-0.013429188977714	0.723691646153847
-0.0134435671243711	0.722154166153848
-0.0134579452710282	0.720616686153846
-0.0134723234176853	0.720616686153846
-0.0134867015643423	0.720616686153846
-0.0135010797109994	0.719076826153847
-0.0135154578576565	0.720616686153846
-0.0135298360043136	0.719845566153846
-0.0135442141509707	0.720616686153846
-0.0135585922976277	0.720616686153846
-0.0135729704442848	0.720616686153846
-0.0135873485909419	0.720616686153846
-0.013601726737599	0.722154166153848
-0.0136161048842561	0.722154166153848
-0.0136304830309131	0.722154166153848
-0.0136448611775702	0.722154166153848
-0.0136592393242273	0.722154166153848
-0.0136736174708844	0.721385426153846
-0.0136879956175415	0.721385426153846
-0.0137023737641986	0.721385426153846
-0.0137167519108556	0.722154166153848
-0.0137311300575127	0.721385426153846
-0.0137455082041698	0.722922906153847
-0.0137598863508269	0.722922906153847
-0.013774264497484	0.723691646153847
-0.013788642644141	0.723691646153847
-0.0138030207907981	0.723691646153847
-0.0138173989374552	0.724462766153847
-0.0138317770841123	0.722922906153847
-0.0138461552307694	0.723691646153847
-0.0138605333774265	0.725231506153847
-0.0138749115240835	0.722922906153847
-0.0138892896707406	0.723691646153847
-0.0139036678173977	0.724462766153847
-0.0139180459640548	0.722154166153848
-0.0139324241107119	0.723691646153847
-0.0139468022573689	0.723691646153847
-0.013961180404026	0.722922906153847
-0.0139755585506831	0.723691646153847
-0.0139899366973402	0.723691646153847
-0.0140043148439973	0.722154166153848
-0.0140186929906543	0.722154166153848
-0.0140330711373114	0.722154166153848
-0.0140474492839685	0.721385426153846
-0.0140618274306256	0.721385426153846
-0.0140762055772827	0.722154166153848
-0.0140905837239398	0.721385426153846
-0.0141049618705968	0.720616686153846
-0.0141193400172539	0.721385426153846
-0.014133718163911	0.721385426153846
-0.0141480963105681	0.720616686153846
-0.0141624744572252	0.721385426153846
-0.0141768526038822	0.722154166153848
-0.0141912307505393	0.722154166153848
-0.0142056088971964	0.721385426153846
-0.0142199870438535	0.721385426153846
-0.0142343651905106	0.722154166153848
-0.0142487433371676	0.722154166153848
-0.0142631214838247	0.720616686153846
-0.0142774996304818	0.720616686153846
-0.0142918777771389	0.721385426153846
-0.014306255923796	0.721385426153846
-0.0143206340704531	0.722154166153848
-0.0143350122171101	0.721385426153846
-0.0143493903637672	0.723691646153847
-0.0143637685104243	0.722922906153847
-0.0143781466570814	0.724462766153847
-0.0143925248037385	0.724462766153847
-0.0144069029503955	0.722154166153848
-0.0144212810970526	0.723691646153847
-0.0144356592437097	0.724462766153847
-0.0144500373903668	0.722922906153847
-0.0144644155370239	0.725231506153847
-0.014478793683681	0.724462766153847
-0.014493171830338	0.724462766153847
-0.0145075499769951	0.726000246153846
-0.0145219281236522	0.725231506153847
-0.0145363062703093	0.726000246153846
-0.0145506844169664	0.726000246153846
-0.0145650625636234	0.725231506153847
-0.0145794407102805	0.725231506153847
-0.0145938188569376	0.724462766153847
-0.0146081970035947	0.725231506153847
-0.0146225751502518	0.725231506153847
-0.0146369532969088	0.726000246153846
-0.0146513314435659	0.725231506153847
-0.014665709590223	0.726000246153846
-0.0146800877368801	0.726000246153846
-0.0146944658835372	0.726000246153846
-0.0147088440301943	0.726768986153846
-0.0147232221768513	0.727540106153846
-0.0147376003235084	0.727540106153846
-0.0147519784701655	0.726000246153846
-0.0147663566168226	0.727540106153846
-0.0147807347634797	0.727540106153846
-0.0147951129101367	0.728308846153848
-0.0148094910567938	0.726000246153846
-0.0148238692034509	0.725231506153847
-0.014838247350108	0.726768986153846
-0.0148526254967651	0.726000246153846
-0.0148670036434221	0.726000246153846
-0.0148813817900792	0.725231506153847
-0.0148957599367363	0.726000246153846
-0.0149101380833934	0.726000246153846
-0.0149245162300505	0.724462766153847
-0.0149388943767076	0.726000246153846
-0.0149532725233646	0.725231506153847
-0.0149676506700217	0.724462766153847
-0.0149820288166788	0.726000246153846
-0.0149964069633359	0.726000246153846
-0.015010785109993	0.722922906153847
-0.01502516325665	0.726000246153846
-0.0150395414033071	0.725231506153847
-0.0150539195499642	0.725231506153847
-0.0150682976966213	0.724462766153847
-0.0150826758432784	0.725231506153847
-0.0150970539899354	0.724462766153847
-0.0151114321365925	0.725231506153847
-0.0151258102832496	0.725231506153847
-0.0151401884299067	0.725231506153847
-0.0151545665765638	0.724462766153847
-0.0151689447232209	0.723691646153847
-0.0151833228698779	0.724462766153847
-0.015197701016535	0.723691646153847
-0.0152120791631921	0.722922906153847
-0.0152264573098492	0.724462766153847
-0.0152408354565063	0.724462766153847
-0.0152552136031633	0.724462766153847
-0.0152695917498204	0.724462766153847
-0.0152839698964775	0.725231506153847
-0.0152983480431346	0.724462766153847
-0.0153127261897917	0.724462766153847
-0.0153271043364488	0.725231506153847
-0.0153414824831058	0.727540106153846
-0.0153558606297629	0.726768986153846
-0.01537023877642	0.727540106153846
-0.0153846169230771	0.727540106153846
-0.0153989950697342	0.726768986153846
-0.0154133732163912	0.726768986153846
-0.0154277513630483	0.727540106153846
-0.0154421295097054	0.726768986153846
-0.0154565076563625	0.727540106153846
-0.0154708858030196	0.727540106153846
-0.0154852639496766	0.726768986153846
-0.0154996420963337	0.727540106153846
-0.0155140202429908	0.728308846153848
-0.0155283983896479	0.728308846153848
-0.015542776536305	0.728308846153848
-0.0155571546829621	0.729077586153847
-0.0155715328296191	0.726768986153846
-0.0155859109762762	0.727540106153846
-0.0156002891229333	0.727540106153846
-0.0156146672695904	0.725231506153847
-0.0156290454162475	0.725231506153847
-0.0156434235629045	0.726000246153846
-0.0156578017095616	0.722154166153848
-0.0156721798562187	0.722922906153847
-0.0156865580028758	0.724462766153847
-0.0157009361495329	0.723691646153847
-0.0157153142961899	0.724462766153847
-0.015729692442847	0.726000246153846
-0.0157440705895041	0.726000246153846
-0.0157584487361612	0.727540106153846
-0.0157728268828183	0.726768986153846
-0.0157872050294754	0.726768986153846
-0.0158015831761324	0.726000246153846
-0.0158159613227895	0.725231506153847
-0.0158303394694466	0.726000246153846
-0.0158447176161037	0.724462766153847
-0.0158590957627608	0.724462766153847
-0.0158734739094178	0.725231506153847
-0.0158878520560749	0.725231506153847
-0.015902230202732	0.726768986153846
-0.0159166083493891	0.726768986153846
-0.0159309864960462	0.726000246153846
-0.0159453646427033	0.727540106153846
-0.0159597427893603	0.728308846153848
-0.0159741209360174	0.727540106153846
-0.0159884990826745	0.727540106153846
-0.0160028772293316	0.727540106153846
-0.0160172553759887	0.727540106153846
-0.0160316335226457	0.726768986153846
-0.0160460116693028	0.726000246153846
-0.0160603898159599	0.726000246153846
-0.016074767962617	0.726000246153846
-0.0160891461092741	0.726000246153846
-0.0161035242559311	0.724462766153847
-0.0161179024025882	0.726768986153846
-0.0161322805492453	0.726768986153846
-0.0161466586959024	0.726000246153846
-0.0161610368425595	0.726768986153846
-0.0161754149892166	0.726000246153846
-0.0161897931358736	0.724462766153847
-0.0162041712825307	0.724462766153847
-0.0162185494291878	0.723691646153847
-0.0162329275758449	0.722922906153847
-0.016247305722502	0.722154166153848
-0.016261683869159	0.722922906153847
-0.0162760620158161	0.722154166153848
-0.0162904401624732	0.722922906153847
-0.0163048183091303	0.722154166153848
-0.0163191964557874	0.721385426153846
-0.0163335746024444	0.721385426153846
-0.0163479527491015	0.721385426153846
-0.0163623308957586	0.722154166153848
-0.0163767090424157	0.722154166153848
-0.0163910871890728	0.722922906153847
-0.0164054653357299	0.722154166153848
-0.0164198434823869	0.722922906153847
-0.016434221629044	0.722154166153848
-0.0164485997757011	0.722154166153848
-0.0164629779223582	0.720616686153846
-0.0164773560690153	0.721385426153846
-0.0164917342156723	0.722154166153848
-0.0165061123623294	0.721385426153846
-0.0165204905089865	0.722922906153847
-0.0165348686556436	0.722154166153848
-0.0165492468023007	0.722154166153848
-0.0165636249489577	0.723691646153847
-0.0165780030956148	0.723691646153847
-0.0165923812422719	0.722154166153848
-0.016606759388929	0.725231506153847
-0.0166211375355861	0.724462766153847
-0.0166355156822432	0.725231506153847
-0.0166498938289002	0.725231506153847
-0.0166642719755573	0.724462766153847
-0.0166786501222144	0.725231506153847
-0.0166930282688715	0.725231506153847
-0.0167074064155286	0.725231506153847
-0.0167217845621856	0.726000246153846
-0.0167361627088427	0.725231506153847
-0.0167505408554998	0.722154166153848
-0.0167649190021569	0.723691646153847
-0.016779297148814	0.724462766153847
-0.0167936752954711	0.725231506153847
-0.0168080534421281	0.726768986153846
-0.0168224315887852	0.726768986153846
-0.0168368097354423	0.726768986153846
-0.0168511878820994	0.726768986153846
-0.0168655660287565	0.726768986153846
-0.0168799441754135	0.726000246153846
-0.0168943223220706	0.726768986153846
-0.0169087004687277	0.726768986153846
-0.0169230786153848	0.726768986153846
-0.0169374567620419	0.726000246153846
-0.0169518349086989	0.724462766153847
-0.016966213055356	0.724462766153847
-0.0169805912020131	0.724462766153847
-0.0169949693486702	0.723691646153847
-0.0170093474953273	0.722922906153847
-0.0170237256419844	0.723691646153847
-0.0170381037886414	0.723691646153847
-0.0170524819352985	0.725231506153847
-0.0170668600819556	0.724462766153847
-0.0170812382286127	0.724462766153847
-0.0170956163752698	0.725231506153847
-0.0171099945219268	0.724462766153847
-0.0171243726685839	0.725231506153847
-0.017138750815241	0.724462766153847
-0.0171531289618981	0.724462766153847
-0.0171675071085552	0.726000246153846
-0.0171818852552122	0.724462766153847
-0.0171962634018693	0.725231506153847
-0.0172106415485264	0.725231506153847
-0.0172250196951835	0.725231506153847
-0.0172393978418406	0.726000246153846
-0.0172537759884977	0.726768986153846
-0.0172681541351547	0.725231506153847
-0.0172825322818118	0.726768986153846
-0.0172969104284689	0.726000246153846
-0.017311288575126	0.725231506153847
-0.0173256667217831	0.726768986153846
-0.0173400448684401	0.726000246153846
-0.0173544230150972	0.726000246153846
-0.0173688011617543	0.726768986153846
-0.0173831793084114	0.726000246153846
-0.0173975574550685	0.726000246153846
-0.0174119356017256	0.726768986153846
-0.0174263137483826	0.726000246153846
-0.0174406918950397	0.725231506153847
-0.0174550700416968	0.725231506153847
-0.0174694481883539	0.724462766153847
-0.017483826335011	0.724462766153847
-0.017498204481668	0.724462766153847
-0.0175125826283251	0.724462766153847
-0.0175269607749822	0.726768986153846
-0.0175413389216393	0.726768986153846
-0.0175557170682964	0.725231506153847
-0.0175700952149534	0.727540106153846
-0.0175844733616105	0.726000246153846
-0.0175988515082676	0.725231506153847
-0.0176132296549247	0.724462766153847
-0.0176276078015818	0.726000246153846
-0.0176419859482389	0.725231506153847
-0.0176563640948959	0.725231506153847
-0.017670742241553	0.725231506153847
-0.0176851203882101	0.724462766153847
-0.0176994985348672	0.725231506153847
-0.0177138766815243	0.724462766153847
-0.0177282548281813	0.723691646153847
-0.0177426329748384	0.724462766153847
-0.0177570111214955	0.723691646153847
-0.0177713892681526	0.722922906153847
-0.0177857674148097	0.724462766153847
-0.0178001455614667	0.723691646153847
-0.0178145237081238	0.722922906153847
-0.0178289018547809	0.723691646153847
-0.017843280001438	0.722154166153848
-0.0178576581480951	0.722922906153847
-0.0178720362947522	0.722922906153847
-0.0178864144414092	0.722922906153847
-0.0179007925880663	0.722922906153847
-0.0179151707347234	0.722154166153848
-0.0179295488813805	0.722922906153847
-0.0179439270280376	0.722922906153847
-0.0179583051746946	0.722922906153847
-0.0179726833213517	0.722922906153847
-0.0179870614680088	0.723691646153847
-0.0180014396146659	0.724462766153847
-0.018015817761323	0.724462766153847
-0.0180301959079801	0.723691646153847
-0.0180445740546371	0.724462766153847
-0.0180589522012942	0.723691646153847
-0.0180733303479513	0.722922906153847
-0.0180877084946084	0.725231506153847
-0.0181020866412655	0.726000246153846
-0.0181164647879225	0.725231506153847
-0.0181308429345796	0.725231506153847
-0.0181452210812367	0.726000246153846
-0.0181595992278938	0.726000246153846
-0.0181739773745509	0.725231506153847
-0.0181883555212079	0.728308846153848
-0.018202733667865	0.726768986153846
-0.0182171118145221	0.726768986153846
-0.0182314899611792	0.726768986153846
-0.0182458681078363	0.725231506153847
-0.0182602462544934	0.726000246153846
-0.0182746244011504	0.725231506153847
-0.0182890025478075	0.725231506153847
-0.0183033806944646	0.726000246153846
-0.0183177588411217	0.727540106153846
-0.0183321369877788	0.727540106153846
-0.0183465151344358	0.727540106153846
-0.0183608932810929	0.727540106153846
-0.01837527142775	0.727540106153846
-0.0183896495744071	0.728308846153848
-0.0184040277210642	0.726768986153846
-0.0184184058677212	0.727540106153846
-0.0184327840143783	0.726768986153846
-0.0184471621610354	0.725231506153847
-0.0184615403076925	0.725231506153847
-0.0184759184543496	0.724462766153847
-0.0184902966010067	0.722922906153847
-0.0185046747476637	0.723691646153847
-0.0185190528943208	0.723691646153847
-0.0185334310409779	0.724462766153847
-0.018547809187635	0.725231506153847
-0.0185621873342921	0.724462766153847
-0.0185765654809491	0.725231506153847
-0.0185909436276062	0.726000246153846
-0.0186053217742633	0.724462766153847
-0.0186196999209204	0.726000246153846
-0.0186340780675775	0.726000246153846
-0.0186484562142346	0.723691646153847
-0.0186628343608916	0.722922906153847
-0.0186772125075487	0.724462766153847
-0.0186915906542058	0.722922906153847
-0.0187059688008629	0.723691646153847
-0.01872034694752	0.723691646153847
-0.018734725094177	0.722922906153847
-0.0187491032408341	0.726000246153846
-0.0187634813874912	0.726768986153846
-0.0187778595341483	0.726768986153846
-0.0187922376808054	0.728308846153848
-0.0188066158274624	0.726768986153846
-0.0188209939741195	0.726768986153846
-0.0188353721207766	0.727540106153846
-0.0188497502674337	0.727540106153846
-0.0188641284140908	0.727540106153846
-0.0188785065607479	0.727540106153846
-0.0188928847074049	0.725231506153847
-0.018907262854062	0.724462766153847
-0.0189216410007191	0.722922906153847
-0.0189360191473762	0.723691646153847
-0.0189503972940333	0.724462766153847
-0.0189647754406903	0.726000246153846
-0.0189791535873474	0.725231506153847
-0.0189935317340045	0.727540106153846
-0.0190079098806616	0.727540106153846
-0.0190222880273187	0.729846326153847
-0.0190366661739757	0.729077586153847
-0.0190510443206328	0.728308846153848
-0.0190654224672899	0.728308846153848
-0.019079800613947	0.726000246153846
-0.0190941787606041	0.726000246153846
-0.0191085569072612	0.725231506153847
-0.0191229350539182	0.724462766153847
-0.0191373132005753	0.722154166153848
-0.0191516913472324	0.723691646153847
-0.0191660694938895	0.724462766153847
-0.0191804476405466	0.725231506153847
-0.0191948257872036	0.725231506153847
-0.0192092039338607	0.726768986153846
-0.0192235820805178	0.726000246153846
-0.0192379602271749	0.727540106153846
-0.019252338373832	0.725231506153847
-0.0192667165204891	0.725231506153847
-0.0192810946671461	0.725231506153847
-0.0192954728138032	0.724462766153847
-0.0193098509604603	0.723691646153847
-0.0193242291071174	0.723691646153847
-0.0193386072537745	0.721385426153846
-0.0193529854004315	0.722154166153848
-0.0193673635470886	0.722922906153847
-0.0193817416937457	0.722922906153847
-0.0193961198404028	0.724462766153847
-0.0194104979870599	0.724462766153847
-0.0194248761337169	0.724462766153847
-0.019439254280374	0.725231506153847
-0.0194536324270311	0.726000246153846
-0.0194680105736882	0.724462766153847
-0.0194823887203453	0.724462766153847
-0.0194967668670024	0.724462766153847
-0.0195111450136594	0.724462766153847
-0.0195255231603165	0.725231506153847
-0.0195399013069736	0.724462766153847
-0.0195542794536307	0.723691646153847
-0.0195686576002878	0.725231506153847
-0.0195830357469448	0.725231506153847
-0.0195974138936019	0.726000246153846
-0.019611792040259	0.725231506153847
-0.0196261701869161	0.726768986153846
-0.0196405483335732	0.726000246153846
-0.0196549264802302	0.726768986153846
-0.0196693046268873	0.726000246153846
-0.0196836827735444	0.726000246153846
-0.0196980609202015	0.724462766153847
-0.0197124390668586	0.725231506153847
-0.0197268172135157	0.726000246153846
-0.0197411953601727	0.725231506153847
-0.0197555735068298	0.726000246153846
-0.0197699516534869	0.726000246153846
-0.019784329800144	0.725231506153847
-0.0197987079468011	0.726768986153846
-0.0198130860934581	0.726768986153846
-0.0198274642401152	0.725231506153847
-0.0198418423867723	0.725231506153847
-0.0198562205334294	0.726000246153846
-0.0198705986800865	0.725231506153847
-0.0198849768267435	0.726768986153846
-0.0198993549734006	0.724462766153847
-0.0199137331200577	0.726000246153846
-0.0199281112667148	0.724462766153847
-0.0199424894133719	0.723691646153847
-0.019956867560029	0.724462766153847
-0.019971245706686	0.724462766153847
-0.0199856238533431	0.722922906153847
-0.0200000020000002	0.723691646153847
-0.0200143801466573	0.723691646153847
-0.0200287582933144	0.722922906153847
-0.0200431364399714	0.722922906153847
-0.0200575145866285	0.722922906153847
-0.0200718927332856	0.723691646153847
-0.0200862708799427	0.722154166153848
-0.0201006490265998	0.722922906153847
-0.0201150271732569	0.722922906153847
-0.0201294053199139	0.722154166153848
-0.020143783466571	0.722922906153847
-0.0201581616132281	0.723691646153847
-0.0201725397598852	0.723691646153847
-0.0201869179065423	0.724462766153847
-0.0202012960531993	0.723691646153847
-0.0202156741998564	0.722922906153847
-0.0202300523465135	0.723691646153847
-0.0202444304931706	0.722154166153848
-0.0202588086398277	0.725231506153847
-0.0202731867864847	0.725231506153847
-0.0202875649331418	0.725231506153847
-0.0203019430797989	0.724462766153847
-0.020316321226456	0.724462766153847
-0.0203306993731131	0.725231506153847
-0.0203450775197702	0.723691646153847
-0.0203594556664272	0.725231506153847
-0.0203738338130843	0.726000246153846
-0.0203882119597414	0.723691646153847
-0.0204025901063985	0.725231506153847
-0.0204169682530556	0.727540106153846
-0.0204313463997126	0.726768986153846
-0.0204457245463697	0.726768986153846
-0.0204601026930268	0.726768986153846
-0.0204744808396839	0.726000246153846
-0.020488858986341	0.726000246153846
-0.020503237132998	0.725231506153847
-0.0205176152796551	0.724462766153847
-0.0205319934263122	0.726768986153846
-0.0205463715729693	0.726000246153846
-0.0205607497196264	0.724462766153847
-0.0205751278662835	0.726000246153846
-0.0205895060129405	0.725231506153847
-0.0206038841595976	0.724462766153847
-0.0206182623062547	0.726768986153846
-0.0206326404529118	0.725231506153847
-0.0206470185995689	0.725231506153847
-0.0206613967462259	0.726768986153846
-0.020675774892883	0.723691646153847
-0.0206901530395401	0.724462766153847
-0.0207045311861972	0.725231506153847
-0.0207189093328543	0.725231506153847
-0.0207332874795114	0.725231506153847
-0.0207476656261684	0.725231506153847
-0.0207620437728255	0.724462766153847
-0.0207764219194826	0.723691646153847
-0.0207908000661397	0.724462766153847
-0.0208051782127968	0.725231506153847
-0.0208195563594538	0.726000246153846
-0.0208339345061109	0.726768986153846
-0.020848312652768	0.725231506153847
-0.0208626907994251	0.726768986153846
-0.0208770689460822	0.726768986153846
-0.0208914470927392	0.726000246153846
-0.0209058252393963	0.725231506153847
-0.0209202033860534	0.727540106153846
-0.0209345815327105	0.726768986153846
-0.0209489596793676	0.726768986153846
-0.0209633378260247	0.727540106153846
-0.0209777159726817	0.728308846153848
-0.0209920941193388	0.727540106153846
-0.0210064722659959	0.730615066153847
-0.021020850412653	0.729846326153847
-0.0210352285593101	0.729077586153847
-0.0210496067059671	0.729846326153847
-0.0210639848526242	0.731386186153847
-0.0210783629992813	0.729077586153847
-0.0210927411459384	0.731386186153847
-0.0211071192925955	0.731386186153847
-0.0211214974392525	0.729077586153847
-0.0211358755859096	0.731386186153847
-0.0211502537325667	0.730615066153847
-0.0211646318792238	0.730615066153847
-0.0211790100258809	0.732154926153846
-0.021193388172538	0.733692406153848
-0.021207766319195	0.732154926153846
-0.0212221444658521	0.732923666153846
-0.0212365226125092	0.733692406153848
-0.0212509007591663	0.732154926153846
-0.0212652789058234	0.732923666153846
-0.0212796570524804	0.732923666153846
-0.0212940351991375	0.730615066153847
-0.0213084133457946	0.730615066153847
-0.0213227914924517	0.731386186153847
-0.0213371696391088	0.729846326153847
-0.0213515477857659	0.731386186153847
-0.0213659259324229	0.730615066153847
-0.02138030407908	0.729846326153847
-0.0213946822257371	0.731386186153847
-0.0214090603723942	0.731386186153847
-0.0214234385190513	0.731386186153847
-0.0214378166657083	0.732154926153846
-0.0214521948123654	0.731386186153847
-0.0214665729590225	0.731386186153847
-0.0214809511056796	0.731386186153847
-0.0214953292523367	0.731386186153847
-0.0215097073989937	0.731386186153847
-0.0215240855456508	0.730615066153847
-0.0215384636923079	0.729846326153847
-0.021552841838965	0.729077586153847
-0.0215672199856221	0.729846326153847
-0.0215815981322791	0.729846326153847
-0.0215959762789362	0.729846326153847
-0.0216103544255933	0.730615066153847
-0.0216247325722504	0.731386186153847
-0.0216391107189075	0.732154926153846
-0.0216534888655646	0.732923666153846
-0.0216678670122216	0.732923666153846
-0.0216822451588787	0.730615066153847
-0.0216966233055358	0.731386186153847
-0.0217110014521929	0.732154926153846
-0.02172537959885	0.729077586153847
-0.021739757745507	0.728308846153848
-0.0217541358921641	0.729077586153847
-0.0217685140388212	0.726768986153846
-0.0217828921854783	0.729077586153847
-0.0217972703321354	0.729077586153847
-0.0218116484787925	0.727540106153846
-0.0218260266254495	0.729846326153847
-0.0218404047721066	0.731386186153847
-0.0218547829187637	0.732154926153846
-0.0218691610654208	0.732154926153846
-0.0218835392120779	0.732923666153846
-0.0218979173587349	0.730615066153847
-0.021912295505392	0.730615066153847
-0.0219266736520491	0.729077586153847
-0.0219410517987062	0.727540106153846
-0.0219554299453633	0.728308846153848
-0.0219698080920204	0.726000246153846
-0.0219841862386774	0.726000246153846
-0.0219985643853345	0.726768986153846
-0.0220129425319916	0.726000246153846
-0.0220273206786487	0.725231506153847
-0.0220416988253058	0.726768986153846
-0.0220560769719628	0.728308846153848
-0.0220704551186199	0.726768986153846
-0.022084833265277	0.728308846153848
-0.0220992114119341	0.726768986153846
-0.0221135895585912	0.726000246153846
-0.0221279677052482	0.726000246153846
-0.0221423458519053	0.723691646153847
-0.0221567239985624	0.722154166153848
-0.0221711021452195	0.722922906153847
-0.0221854802918766	0.722154166153848
-0.0221998584385336	0.722154166153848
-0.0222142365851907	0.723691646153847
-0.0222286147318478	0.723691646153847
-0.0222429928785049	0.724462766153847
-0.022257371025162	0.724462766153847
-0.0222717491718191	0.725231506153847
-0.0222861273184761	0.725231506153847
-0.0223005054651332	0.726000246153846
-0.0223148836117903	0.725231506153847
-0.0223292617584474	0.725231506153847
-0.0223436399051045	0.724462766153847
-0.0223580180517615	0.723691646153847
-0.0223723961984186	0.722922906153847
-0.0223867743450757	0.722154166153848
-0.0224011524917328	0.722922906153847
-0.0224155306383899	0.723691646153847
-0.022429908785047	0.723691646153847
-0.022444286931704	0.723691646153847
-0.0224586650783611	0.723691646153847
-0.0224730432250182	0.725231506153847
-0.0224874213716753	0.726768986153846
-0.0225017995183324	0.724462766153847
-0.0225161776649894	0.726000246153846
-0.0225305558116465	0.726000246153846
-0.0225449339583036	0.726000246153846
-0.0225593121049607	0.725231506153847
-0.0225736902516178	0.725231506153847
-0.0225880683982748	0.723691646153847
-0.0226024465449319	0.725231506153847
-0.022616824691589	0.725231506153847
-0.0226312028382461	0.724462766153847
-0.0226455809849032	0.727540106153846
-0.0226599591315603	0.726768986153846
-0.0226743372782173	0.726000246153846
-0.0226887154248744	0.726000246153846
-0.0227030935715315	0.727540106153846
-0.0227174717181886	0.726000246153846
-0.0227318498648457	0.726000246153846
-0.0227462280115027	0.725231506153847
-0.0227606061581598	0.725231506153847
-0.0227749843048169	0.724462766153847
-0.022789362451474	0.723691646153847
-0.0228037405981311	0.723691646153847
-0.0228181187447881	0.724462766153847
-0.0228324968914452	0.722154166153848
-0.0228468750381023	0.722154166153848
-0.0228612531847594	0.723691646153847
-0.0228756313314165	0.724462766153847
-0.0228900094780736	0.724462766153847
-0.0229043876247306	0.725231506153847
-0.0229187657713877	0.725231506153847
-0.0229331439180448	0.725231506153847
-0.0229475220647019	0.723691646153847
-0.022961900211359	0.723691646153847
-0.022976278358016	0.723691646153847
-0.0229906565046731	0.723691646153847
-0.0230050346513302	0.725231506153847
-0.0230194127979873	0.724462766153847
-0.0230337909446444	0.724462766153847
-0.0230481690913015	0.725231506153847
-0.0230625472379585	0.723691646153847
-0.0230769253846156	0.724462766153847
-0.0230913035312727	0.727540106153846
-0.0231056816779298	0.726000246153846
-0.0231200598245869	0.726000246153846
-0.0231344379712439	0.727540106153846
-0.023148816117901	0.726000246153846
-0.0231631942645581	0.726768986153846
-0.0231775724112152	0.726768986153846
-0.0231919505578723	0.726000246153846
-0.0232063287045293	0.725231506153847
-0.0232207068511864	0.726768986153846
-0.0232350849978435	0.726768986153846
-0.0232494631445006	0.725231506153847
-0.0232638412911577	0.727540106153846
-0.0232782194378148	0.726768986153846
-0.0232925975844718	0.727540106153846
-0.0233069757311289	0.728308846153848
-0.023321353877786	0.727540106153846
-0.0233357320244431	0.728308846153848
-0.0233501101711002	0.728308846153848
-0.0233644883177572	0.727540106153846
-0.0233788664644143	0.727540106153846
-0.0233932446110714	0.726768986153846
-0.0234076227577285	0.726000246153846
-0.0234220009043856	0.726768986153846
-0.0234363790510426	0.726000246153846
-0.0234507571976997	0.727540106153846
-0.0234651353443568	0.726000246153846
-0.0234795134910139	0.726768986153846
-0.023493891637671	0.726000246153846
-0.0235082697843281	0.726000246153846
-0.0235226479309851	0.726000246153846
-0.0235370260776422	0.725231506153847
-0.0235514042242993	0.724462766153847
-0.0235657823709564	0.724462766153847
-0.0235801605176135	0.723691646153847
-0.0235945386642705	0.725231506153847
-0.0236089168109276	0.725231506153847
-0.0236232949575847	0.726000246153846
-0.0236376731042418	0.722922906153847
-0.0236520512508989	0.723691646153847
-0.023666429397556	0.725231506153847
-0.023680807544213	0.722154166153848
-0.0236951856908701	0.723691646153847
-0.0237095638375272	0.724462766153847
-0.0237239419841843	0.723691646153847
-0.0237383201308414	0.724462766153847
-0.0237526982774984	0.723691646153847
-0.0237670764241555	0.722922906153847
-0.0237814545708126	0.725231506153847
-0.0237958327174697	0.723691646153847
-0.0238102108641268	0.724462766153847
-0.0238245890107838	0.725231506153847
-0.0238389671574409	0.723691646153847
-0.023853345304098	0.723691646153847
-0.0238677234507551	0.723691646153847
-0.0238821015974122	0.725231506153847
-0.0238964797440693	0.722922906153847
-0.0239108578907263	0.724462766153847
-0.0239252360373834	0.723691646153847
-0.0239396141840405	0.723691646153847
-0.0239539923306976	0.722922906153847
-0.0239683704773547	0.722922906153847
-0.0239827486240117	0.723691646153847
-0.0239971267706688	0.724462766153847
-0.0240115049173259	0.723691646153847
-0.024025883063983	0.722922906153847
-0.0240402612106401	0.723691646153847
-0.0240546393572971	0.723691646153847
-0.0240690175039542	0.723691646153847
-0.0240833956506113	0.723691646153847
-0.0240977737972684	0.723691646153847
-0.0241121519439255	0.723691646153847
-0.0241265300905826	0.722922906153847
-0.0241409082372396	0.722154166153848
-0.0241552863838967	0.722922906153847
-0.0241696645305538	0.721385426153846
-0.0241840426772109	0.719076826153847
-0.024198420823868	0.720616686153846
-0.024212798970525	0.719845566153846
-0.0242271771171821	0.720616686153846
-0.0242415552638392	0.720616686153846
-0.0242559334104963	0.720616686153846
-0.0242703115571534	0.722154166153848
-0.0242846897038105	0.721385426153846
-0.0242990678504675	0.721385426153846
-0.0243134459971246	0.721385426153846
-0.0243278241437817	0.721385426153846
-0.0243422022904388	0.721385426153846
-0.0243565804370959	0.721385426153846
-0.0243709585837529	0.721385426153846
-0.02438533673041	0.722154166153848
-0.0243997148770671	0.721385426153846
-0.0244140930237242	0.720616686153846
-0.0244284711703813	0.723691646153847
-0.0244428493170383	0.723691646153847
-0.0244572274636954	0.722922906153847
-0.0244716056103525	0.725231506153847
-0.0244859837570096	0.725231506153847
-0.0245003619036667	0.726000246153846
-0.0245147400503238	0.727540106153846
-0.0245291181969808	0.725231506153847
-0.0245434963436379	0.725231506153847
-0.024557874490295	0.726000246153846
-0.0245722526369521	0.723691646153847
-0.0245866307836092	0.724462766153847
-0.0246010089302662	0.723691646153847
-0.0246153870769233	0.723691646153847
-0.0246297652235804	0.722922906153847
-0.0246441433702375	0.722922906153847
-0.0246585215168946	0.725231506153847
-0.0246728996635516	0.725231506153847
-0.0246872778102087	0.726768986153846
-0.0247016559568658	0.726768986153846
-0.0247160341035229	0.726768986153846
-0.02473041225018	0.726768986153846
-0.0247447903968371	0.726000246153846
-0.0247591685434941	0.726000246153846
-0.0247735466901512	0.725231506153847
-0.0247879248368083	0.724462766153847
-0.0248023029834654	0.725231506153847
-0.0248166811301225	0.724462766153847
-0.0248310592767795	0.725231506153847
-0.0248454374234366	0.724462766153847
-0.0248598155700937	0.726000246153846
-0.0248741937167508	0.726000246153846
-0.0248885718634079	0.725231506153847
-0.0249029500100649	0.727540106153846
-0.024917328156722	0.726000246153846
-0.0249317063033791	0.724462766153847
-0.0249460844500362	0.725231506153847
-0.0249604625966933	0.723691646153847
-0.0249748407433504	0.724462766153847
-0.0249892188900074	0.723691646153847
-0.0250035970366645	0.723691646153847
-0.0250179751833216	0.723691646153847
-0.0250323533299787	0.723691646153847
-0.0250467314766358	0.722922906153847
-0.0250611096232928	0.722154166153848
-0.0250754877699499	0.723691646153847
-0.025089865916607	0.723691646153847
-0.0251042440632641	0.724462766153847
-0.0251186222099212	0.725231506153847
-0.0251330003565783	0.722922906153847
-0.0251473785032353	0.724462766153847
-0.0251617566498924	0.725231506153847
-0.0251761347965495	0.723691646153847
-0.0251905129432066	0.723691646153847
-0.0252048910898637	0.723691646153847
-0.0252192692365207	0.722154166153848
-0.0252336473831778	0.724462766153847
-0.0252480255298349	0.723691646153847
-0.025262403676492	0.723691646153847
-0.0252767818231491	0.725231506153847
-0.0252911599698061	0.724462766153847
-0.0253055381164632	0.723691646153847
-0.0253199162631203	0.726000246153846
-0.0253342944097774	0.724462766153847
-0.0253486725564345	0.723691646153847
-0.0253630507030916	0.723691646153847
-0.0253774288497486	0.723691646153847
-0.0253918069964057	0.723691646153847
-0.0254061851430628	0.722922906153847
-0.0254205632897199	0.723691646153847
-0.025434941436377	0.723691646153847
-0.025449319583034	0.724462766153847
-0.0254636977296911	0.724462766153847
-0.0254780758763482	0.724462766153847
-0.0254924540230053	0.726000246153846
-0.0255068321696624	0.725231506153847
-0.0255212103163194	0.726000246153846
-0.0255355884629765	0.726768986153846
-0.0255499666096336	0.726000246153846
-0.0255643447562907	0.726000246153846
-0.0255787229029478	0.725231506153847
-0.0255931010496049	0.724462766153847
-0.0256074791962619	0.725231506153847
-0.025621857342919	0.723691646153847
-0.0256362354895761	0.722922906153847
-0.0256506136362332	0.722922906153847
-0.0256649917828903	0.722154166153848
-0.0256793699295473	0.722922906153847
-0.0256937480762044	0.722154166153848
-0.0257081262228615	0.722154166153848
-0.0257225043695186	0.724462766153847
-0.0257368825161757	0.723691646153847
-0.0257512606628328	0.723691646153847
-0.0257656388094898	0.724462766153847
-0.0257800169561469	0.723691646153847
-0.025794395102804	0.722922906153847
-0.0258087732494611	0.723691646153847
-0.0258231513961182	0.720616686153846
-0.0258375295427752	0.721385426153846
-0.0258519076894323	0.721385426153846
-0.0258662858360894	0.720616686153846
-0.0258806639827465	0.722154166153848
-0.0258950421294036	0.722922906153847
-0.0259094202760606	0.722922906153847
-0.0259237984227177	0.724462766153847
-0.0259381765693748	0.725231506153847
-0.0259525547160319	0.724462766153847
-0.025966932862689	0.726768986153846
-0.0259813110093461	0.725231506153847
-0.0259956891560031	0.724462766153847
-0.0260100673026602	0.724462766153847
-0.0260244454493173	0.724462766153847
-0.0260388235959744	0.723691646153847
-0.0260532017426315	0.724462766153847
-0.0260675798892885	0.722922906153847
-0.0260819580359456	0.723691646153847
-0.0260963361826027	0.722922906153847
-0.0261107143292598	0.723691646153847
-0.0261250924759169	0.725231506153847
-0.0261394706225739	0.725231506153847
-0.026153848769231	0.725231506153847
-0.0261682269158881	0.726000246153846
-0.0261826050625452	0.725231506153847
-0.0261969832092023	0.726000246153846
-0.0262113613558594	0.726000246153846
-0.0262257395025164	0.724462766153847
-0.0262401176491735	0.726000246153846
-0.0262544957958306	0.725231506153847
-0.0262688739424877	0.723691646153847
-0.0262832520891448	0.725231506153847
-0.0262976302358018	0.725231506153847
-0.0263120083824589	0.722922906153847
-0.026326386529116	0.724462766153847
-0.0263407646757731	0.726768986153846
-0.0263551428224302	0.723691646153847
-0.0263695209690873	0.725231506153847
-0.0263838991157443	0.724462766153847
-0.0263982772624014	0.726000246153846
-0.0264126554090585	0.726768986153846
-0.0264270335557156	0.726768986153846
-0.0264414117023727	0.724462766153847
-0.0264557898490297	0.725231506153847
-0.0264701679956868	0.724462766153847
-0.0264845461423439	0.724462766153847
-0.026498924289001	0.725231506153847
-0.0265133024356581	0.725231506153847
-0.0265276805823151	0.725231506153847
-0.0265420587289722	0.727540106153846
-0.0265564368756293	0.725231506153847
-0.0265708150222864	0.726768986153846
-0.0265851931689435	0.726768986153846
-0.0265995713156006	0.727540106153846
-0.0266139494622576	0.726000246153846
-0.0266283276089147	0.726000246153846
-0.0266427057555718	0.726000246153846
-0.0266570839022289	0.726768986153846
-0.026671462048886	0.726000246153846
-0.026685840195543	0.724462766153847
-0.0267002183422001	0.725231506153847
-0.0267145964888572	0.726000246153846
-0.0267289746355143	0.725231506153847
-0.0267433527821714	0.725231506153847
-0.0267577309288284	0.725231506153847
-0.0267721090754855	0.726000246153846
-0.0267864872221426	0.726000246153846
-0.0268008653687997	0.725231506153847
-0.0268152435154568	0.727540106153846
-0.0268296216621139	0.725231506153847
-0.0268439998087709	0.724462766153847
-0.026858377955428	0.726000246153846
-0.0268727561020851	0.724462766153847
-0.0268871342487422	0.723691646153847
-0.0269015123953993	0.725231506153847
-0.0269158905420563	0.724462766153847
-0.0269302686887134	0.723691646153847
-0.0269446468353705	0.723691646153847
-0.0269590249820276	0.723691646153847
-0.0269734031286847	0.723691646153847
-0.0269877812753418	0.722922906153847
-0.0270021594219988	0.722922906153847
-0.0270165375686559	0.722922906153847
-0.027030915715313	0.721385426153846
-0.0270452938619701	0.722154166153848
-0.0270596720086272	0.722154166153848
-0.0270740501552842	0.720616686153846
-0.0270884283019413	0.722154166153848
-0.0271028064485984	0.722922906153847
-0.0271171845952555	0.721385426153846
-0.0271315627419126	0.722922906153847
-0.0271459408885696	0.722922906153847
-0.0271603190352267	0.723691646153847
-0.0271746971818838	0.722922906153847
-0.0271890753285409	0.722154166153848
-0.027203453475198	0.722922906153847
-0.0272178316218551	0.722922906153847
-0.0272322097685121	0.722922906153847
-0.0272465879151692	0.722154166153848
-0.0272609660618263	0.722154166153848
-0.0272753442084834	0.723691646153847
-0.0272897223551405	0.723691646153847
-0.0273041005017975	0.724462766153847
-0.0273184786484546	0.724462766153847
-0.0273328567951117	0.725231506153847
-0.0273472349417688	0.726000246153846
-0.0273616130884259	0.725231506153847
-0.0273759912350829	0.726000246153846
-0.02739036938174	0.726000246153846
-0.0274047475283971	0.725231506153847
-0.0274191256750542	0.726000246153846
-0.0274335038217113	0.725231506153847
-0.0274478819683684	0.724462766153847
-0.0274622601150254	0.726000246153846
-0.0274766382616825	0.725231506153847
-0.0274910164083396	0.725231506153847
-0.0275053945549967	0.726000246153846
-0.0275197727016538	0.726000246153846
-0.0275341508483108	0.726768986153846
-0.0275485289949679	0.726768986153846
-0.027562907141625	0.726768986153846
-0.0275772852882821	0.726000246153846
-0.0275916634349392	0.728308846153848
-0.0276060415815962	0.725231506153847
-0.0276204197282533	0.728308846153848
-0.0276347978749104	0.726000246153846
-0.0276491760215675	0.725231506153847
-0.0276635541682246	0.726000246153846
-0.0276779323148817	0.726000246153846
-0.0276923104615387	0.724462766153847
-0.0277066886081958	0.726000246153846
-0.0277210667548529	0.726000246153846
-0.02773544490151	0.724462766153847
-0.0277498230481671	0.725231506153847
-0.0277642011948241	0.726000246153846
-0.0277785793414812	0.723691646153847
-0.0277929574881383	0.725231506153847
-0.0278073356347954	0.724462766153847
-0.0278217137814525	0.722922906153847
-0.0278360919281096	0.724462766153847
-0.0278504700747666	0.724462766153847
-0.0278648482214237	0.722922906153847
-0.0278792263680808	0.722154166153848
-0.0278936045147379	0.722154166153848
-0.027907982661395	0.722154166153848
-0.027922360808052	0.722154166153848
-0.0279367389547091	0.723691646153847
-0.0279511171013662	0.722922906153847
-0.0279654952480233	0.722922906153847
-0.0279798733946804	0.721385426153846
-0.0279942515413374	0.722922906153847
-0.0280086296879945	0.722922906153847
-0.0280230078346516	0.722922906153847
-0.0280373859813087	0.723691646153847
-0.0280517641279658	0.722922906153847
-0.0280661422746229	0.722154166153848
-0.0280805204212799	0.723691646153847
-0.028094898567937	0.724462766153847
-0.0281092767145941	0.725231506153847
-0.0281236548612512	0.723691646153847
-0.0281380330079083	0.724462766153847
-0.0281524111545653	0.724462766153847
-0.0281667893012224	0.723691646153847
-0.0281811674478795	0.725231506153847
-0.0281955455945366	0.726000246153846
-0.0282099237411937	0.724462766153847
-0.0282243018878507	0.722922906153847
-0.0282386800345078	0.723691646153847
-0.0282530581811649	0.722922906153847
-0.028267436327822	0.722922906153847
-0.0282818144744791	0.724462766153847
-0.0282961926211362	0.724462766153847
-0.0283105707677932	0.724462766153847
-0.0283249489144503	0.725231506153847
-0.0283393270611074	0.724462766153847
-0.0283537052077645	0.725231506153847
-0.0283680833544216	0.725231506153847
-0.0283824615010786	0.725231506153847
-0.0283968396477357	0.726000246153846
-0.0284112177943928	0.725231506153847
-0.0284255959410499	0.723691646153847
-0.028439974087707	0.724462766153847
-0.0284543522343641	0.722922906153847
-0.0284687303810211	0.720616686153846
-0.0284831085276782	0.723691646153847
-0.0284974866743353	0.720616686153846
-0.0285118648209924	0.722154166153848
-0.0285262429676495	0.724462766153847
-0.0285406211143065	0.722154166153848
-0.0285549992609636	0.723691646153847
-0.0285693774076207	0.726000246153846
-0.0285837555542778	0.723691646153847
-0.0285981337009349	0.723691646153847
-0.0286125118475919	0.724462766153847
-0.028626889994249	0.723691646153847
-0.0286412681409061	0.722922906153847
-0.0286556462875632	0.722922906153847
-0.0286700244342203	0.722154166153848
-0.0286844025808774	0.722154166153848
-0.0286987807275344	0.724462766153847
-0.0287131588741915	0.722922906153847
-0.0287275370208486	0.723691646153847
[truncated: 8,001 more rows]
