# Supplementary material for: Correlating fluorescence microscopy, optical and magnetic tweezers to study single chiral biopolymers such as DNA
Source: Nat Commun. 2024 Mar 29;15:2748. doi: 10.1038/s41467-024-47126-6 (PMC10980717; doi:10.1038/s41467-024-47126-6)
Supplement: Supplementary file 21 — Source Data [file 41467_2024_47126_MOESM21_ESM.zip › source data_final/figure 5/figure 5b/fig5b_source.txt]

sigma	displacement (micometres)	error(micrometres)
0.00	0.67				0.03
0.04	0.66				0.03
0.07	0.58				0.03
0.11	0.47				0.03
0.14	0.33				0.03
0.00	0.72				0.03
-0.14	0.53				0.03
