# Supplementary material for: Correlating fluorescence microscopy, optical and magnetic tweezers to study single chiral biopolymers such as DNA
Source: Nat Commun. 2024 Mar 29;15:2748. doi: 10.1038/s41467-024-47126-6 (PMC10980717; doi:10.1038/s41467-024-47126-6)
Supplement: Supplementary file 21 — Source Data [file 41467_2024_47126_MOESM21_ESM.zip › source data_final/figure 5/figure 5d/Figure 5d Source Data description.txt]

Figure 5d Source Data. The intensity of the raw data were normalised such that the highest point in the data has the value of 1. The three data sets were shifted horizontally such that the peaks of the data sets are aligned. A Hermite Interpolation was applied to each of the three data sets and then plotting points were sampled from the interpolation function. These plotting points were used for the final plot.
