# Supplementary material for: Correlating fluorescence microscopy, optical and magnetic tweezers to study single chiral biopolymers such as DNA
Source: Nat Commun. 2024 Mar 29;15:2748. doi: 10.1038/s41467-024-47126-6 (PMC10980717; doi:10.1038/s41467-024-47126-6)
Supplement: Supplementary file 21 — Source Data [file 41467_2024_47126_MOESM21_ESM.zip › source data_final/figure 5/figure 5d/Source Data fig 5d.xlsx]

## Sheet: Sheet1
	Figure 5d
	Data 1			Data 2			Data 3
	Distance (nm)	Normalised Intensity		Distance (nm)	Normalised Intensity		Distance (nm)	Normalised Intensity
	-495	0		-385	0		-220	0
	-489.5	5.09567		-379.5	3.2992		-214.5	0.142787
	-484	10.8563		-374	6.98278		-209	0.825772
	-478.5	17.0998		-368.5	10.9759		-203.5	2.03375
	-473	23.6442		-363	15.2038		-198	3.7515
	-467.5	30.3075		-357.5	19.5914		-192.5	5.96381
	-462	36.9078		-352	24.0641		-187	8.65548
	-456.5	43.2629		-346.5	28.547		-181.5	11.8113
	-451	49.191		-341	32.9651		-176	15.416
	-445.5	54.51		-335.5	37.2438		-170.5	19.4545
	-440	59.038		-330	41.308		-165	23.9115
	-434.5	56.3629		-324.5	42.8504		-159.5	29.66
	-429	52.9103		-319	44.1641		-154	35.7428
	-423.5	48.8758		-313.5	45.3094		-148.5	42.0907
	-418	44.455		-308	46.3469		-143	48.6349
	-412.5	39.8434		-302.5	47.3371		-137.5	55.3062
	-407	35.2366		-297	48.3403		-132	62.0355
	-401.5	30.8302		-291.5	49.417		-126.5	68.7539
	-396	26.8197		-286	50.6277		-121	75.3923
	-390.5	23.4008		-280.5	52.0329		-115.5	81.8817
	-385	20.769		-275	53.693		-110	88.153
	-379.5	24.5896		-269.5	56.5823		-104.5	92.3625
	-374	29.257		-264	59.7921		-99	96.3234
	-368.5	34.6353		-258.5	63.3274		-93.5	100.074
	-363	40.5884		-253	67.1933		-88	103.653
	-357.5	46.9806		-247.5	71.3949		-82.5	107.1
	-352	53.6758		-242	75.9373		-77	110.451
	-346.5	60.5382		-236.5	80.8255		-71.5	113.747
	-341	67.4318		-231	86.0647		-66	117.025
	-335.5	74.2207		-225.5	91.6598		-60.5	120.324
	-330	80.769		-220	97.616		-55	123.682
	-324.5	83.3057		-214.5	104.009		-49.5	129.338
	-319	85.5502		-209	110.769		-44	134.997
	-313.5	87.587		-203.5	117.896		-38.5	140.565
	-308	89.5003		-198	125.392		-33	145.946
	-302.5	91.3747		-192.5	133.258		-27.5	151.046
	-297	93.2944		-187	141.493		-22	155.77
	-291.5	95.344		-181.5	150.1		-16.5	160.024
	-286	97.6076		-176	159.078		-11	163.712
	-280.5	100.17		-170.5	168.429		-5.5	166.739
	-275	103.115		-165	178.154		0	169.012
	-269.5	110.109		-159.5	188.164		5.5	167.988
	-264	117.437		-154	198.554		11	166.169
	-258.5	124.967		-148.5	209.331		16.5	163.606
	-253	132.567		-143	220.501		22	160.353
	-247.5	140.103		-137.5	232.07		27.5	156.465
	-242	147.443		-132	244.044		33	151.993
	-236.5	154.455		-126.5	256.43		38.5	146.992
	-231	161.006		-121	269.233		44	141.515
	-225.5	166.962		-115.5	282.459		49.5	135.616
	-220	172.192		-110	296.116		55	129.347
	-214.5	170.998		-104.5	311.939		60.5	123.294
	-209	169.15		-99	328.1		66	116.947
	-203.5	166.852		-93.5	344.5		71.5	110.327
	-198	164.308		-88	361.04		77	103.454
	-192.5	161.723		-82.5	377.621		82.5	96.3509
	-187	159.302		-77	394.145		88	89.0377
	-181.5	157.249		-71.5	410.512		93.5	81.536
	-176	155.769		-66	426.626		99	73.8669
	-170.5	155.067		-60.5	442.385		104.5	66.0517
	-165	155.346		-55	457.693		110	58.1115
	-159.5	163.422		-49.5	473.36		115.5	50.2428
	-154	172.488		-44	488.322		121	42.2809
	-148.5	182.349		-38.5	502.426		126.5	34.2363
	-143	192.808		-33	515.518		132	26.1198
	-137.5	203.67		-27.5	527.443		137.5	17.9418
	-132	214.738		-22	538.048		143	9.71289
	-126.5	225.816		-16.5	547.18		148.5	1.44369
	-121	236.709		-11	554.684
	-115.5	247.22		-5.5	560.406
	-110	257.153		0	564.193
	-104.5	261.145		5.5	561.963
	-99	264.481		11	557.728
	-93.5	267.277		16.5	551.572
	-88	269.65		22	543.58
	-82.5	271.718		27.5	533.835
	-77	273.598		33	522.422
	-71.5	275.407		38.5	509.424
	-66	277.261		44	494.927
	-60.5	279.279		49.5	479.014
	-55	281.577		55	461.77
	-49.5	289.254		60.5	440.892
	-44	297.143		66	418.996
	-38.5	305.06		71.5	396.31
	-33	312.82		77	373.063
	-27.5	320.238		82.5	349.484
	-22	327.13		88	325.802
	-16.5	333.309		93.5	302.245
	-11	338.593		99	279.042
	-5.5	342.795		104.5	256.423
	0	345.731		110	234.616
	5.5	342.396		115.5	220.586
	11	337.719		121	207.417
	16.5	331.804		126.5	194.93
	22	324.761		132	182.946
	27.5	316.697		137.5	171.284
	33	307.718		143	159.766
	38.5	297.932		148.5	148.212
	44	287.447		154	136.442
	49.5	276.37		159.5	124.278
	55	264.807		165	111.539
	60.5	253.174		170.5	92.2555
	66	241.252		176	72.3896
	71.5	229.13		181.5	52.1129
	77	216.896		187	31.5968
	82.5	204.639		192.5	11.0129
	88	192.448
	93.5	180.411
	99	168.618
	104.5	157.156
	110	146.115
	115.5	139.649
	121	133.535
	126.5	127.614
	132	121.73
	137.5	115.723
	143	109.438
	148.5	102.715
	154	95.397
	159.5	87.3267
	165	78.346
	170.5	63.0318
	176	46.8109
	181.5	29.8447
	187	12.2946
