# Supplementary material for: Correlating fluorescence microscopy, optical and magnetic tweezers to study single chiral biopolymers such as DNA
Source: Nat Commun. 2024 Mar 29;15:2748. doi: 10.1038/s41467-024-47126-6 (PMC10980717; doi:10.1038/s41467-024-47126-6)
Supplement: Supplementary file 21 — Source Data [file 41467_2024_47126_MOESM21_ESM.zip › source data_final/figure 5/figure 5g/orange plectoneme.txt]

diffusion coefficient (microns squared per second),95% confidence interval of diffusion,plectoneme size (kbp),STD of plectonmeme size
0.023,0.023,3.060440,0.238243
