# Supplementary material for: Correlating fluorescence microscopy, optical and magnetic tweezers to study single chiral biopolymers such as DNA
Source: Nat Commun. 2024 Mar 29;15:2748. doi: 10.1038/s41467-024-47126-6 (PMC10980717; doi:10.1038/s41467-024-47126-6)
Supplement: Supplementary file 21 — Source Data [file 41467_2024_47126_MOESM21_ESM.zip › source data_final/figure 5/figure 5h/p1.csv]

0	21	42	63	84	105	126	147	168	189	210	252	273	294	315	336	357	378	399	420	441	462	483	504	525	546	567	588	609	630	651	672	693	714	735	756	777	798	819	840	861	882	903
29760	29520	29007	28926	28797	29744	29530	28714	29042	28567	27500	28157	27582	27643	28070	27887	28573	28987	29839	30226	28026	29382	30320	30236	30191	30188	29519	30219	30728	30531	29282	29731	30133	29113	29829	30209	31404	30124	31129	30254	30825	30920	29668
