# Supplementary material for: Correlating fluorescence microscopy, optical and magnetic tweezers to study single chiral biopolymers such as DNA
Source: Nat Commun. 2024 Mar 29;15:2748. doi: 10.1038/s41467-024-47126-6 (PMC10980717; doi:10.1038/s41467-024-47126-6)
Supplement: Supplementary file 21 — Source Data [file 41467_2024_47126_MOESM21_ESM.zip › source data_final/figure 5/figure 5h/p2.csv]

0	21	42	63	84	105	126	147	168	189	210	231	252	273	294	315	336	357	378	399	420	441	462	483	504	525	546	567	588	609	630	651	672	693	714	735	756	777	798	819	840	861	882	903	945	966
32168	31576	30573	30408	30474	30787	31400	30249	29658	29268	28532	29649	29793	29499	29553	29968	29440	29945	29491	31574	30867	29250	29603	30591	30986	32148	30286	29880	29948	30431	29463	28588	28309	28929	27557	28480	28273	28915	28753	29756	29850	29652	30406	31894	29575	30080
