# Supplementary material for: Correlating fluorescence microscopy, optical and magnetic tweezers to study single chiral biopolymers such as DNA
Source: Nat Commun. 2024 Mar 29;15:2748. doi: 10.1038/s41467-024-47126-6 (PMC10980717; doi:10.1038/s41467-024-47126-6)
Supplement: Supplementary file 21 — Source Data [file 41467_2024_47126_MOESM21_ESM.zip › source data_final/figure 5/figure 5h/p3.csv]

0	21	42	63	84	105	126	147	168	189	210	231	252	273	294	315	336	357	378	399	420	441	462	483	504	525	546	567	588	609	630	651	672	693	714	735	756	777	798	819	840	861	882	903	924	945	966	987	1008
34017	33303	33952	33262	33983	33992	34512	34892	32590	33520	32448	34102	33676	32840	34557	34020	33175	31371	30972	34531	33314	32289	34330	33891	33236	35187	34644	32485	33177	33135	31908	31406	31725	33051	31861	31357	32280	33110	32757	34706	34232	33051	32426	33161	31664	33599	32505	32226	32502
