# Supplementary material for: Correlating fluorescence microscopy, optical and magnetic tweezers to study single chiral biopolymers such as DNA
Source: Nat Commun. 2024 Mar 29;15:2748. doi: 10.1038/s41467-024-47126-6 (PMC10980717; doi:10.1038/s41467-024-47126-6)
Supplement: Supplementary file 21 — Source Data [file 41467_2024_47126_MOESM21_ESM.zip › source data_final/figure 6/figure 6a/fig6a_sigma011_source_data.txt]

dx dy dtot (all nm)
146.82	22.22	4.63
135.06	19.23	3.91
80.04	87.61	2.96
30.36	2.80	0.20
61.82	56.23	1.47
21.04	36.52	0.37
15.87	160.74	5.48
14.17	95.30	1.95
8.43	39.91	0.35
