# Supplementary material for: Correlating fluorescence microscopy, optical and magnetic tweezers to study single chiral biopolymers such as DNA
Source: Nat Commun. 2024 Mar 29;15:2748. doi: 10.1038/s41467-024-47126-6 (PMC10980717; doi:10.1038/s41467-024-47126-6)
Supplement: Supplementary file 21 — Source Data [file 41467_2024_47126_MOESM21_ESM.zip › source data_final/figure 6/figure 6a/fig6a_sigma014_source_data.txt]

dx dy dtot (all nm)
61.06	76.28	2.01
105.14	159.32	7.65
41.48	97.92	2.38
136.74	122.21	7.06
21.45	156.46	5.24
189.78	83.95	9.05
34.93	16.12	0.31
18.27	107.37	2.49
93.85	80.76	3.22
