# Supplementary material for: Correlating fluorescence microscopy, optical and magnetic tweezers to study single chiral biopolymers such as DNA
Source: Nat Commun. 2024 Mar 29;15:2748. doi: 10.1038/s41467-024-47126-6 (PMC10980717; doi:10.1038/s41467-024-47126-6)
Supplement: Supplementary file 21 — Source Data [file 41467_2024_47126_MOESM21_ESM.zip › source data_final/figure 6/figure 6a/fig6a_sigma-014_source_data.txt]

dx dy dtot (all nm)
0.00	0.00	0.00
99.21	2.07	2.33
17.40	0.06	0.36
31.98	0.21	0.24
59.64	0.75	1.17
14.96	0.05	0.42
59.56	0.74	0.75
25.90	0.14	0.56
12.50	0.03	0.54
