# Supplementary material for: Correlating fluorescence microscopy, optical and magnetic tweezers to study single chiral biopolymers such as DNA
Source: Nat Commun. 2024 Mar 29;15:2748. doi: 10.1038/s41467-024-47126-6 (PMC10980717; doi:10.1038/s41467-024-47126-6)
Supplement: Supplementary file 21 — Source Data [file 41467_2024_47126_MOESM21_ESM.zip › source data_final/figure 6/figure6b-d/figure6/fig6b_bubble_probability_source_data.txt]

bp probability
1	2.754228703338169e-07
2	2.5118864315095823e-07
3	2.0417379446695275e-07
4	1.3182567385564074e-07
5	7.244359600749906e-08
6	6.30957344480193e-08
7	6.456542290346549e-08
8	8.128305161640995e-08
9	9.772372209558111e-08
10	9.772372209558111e-08
11	1.0471285480508985e-07
12	1.5488166189124826e-07
13	2.187761623949552e-07
14	2.570395782768865e-07
15	2.691534803926914e-07
16	2.5118864315095823e-07
17	1.6982436524617461e-07
18	1.0715193052376071e-07
19	6.165950018614822e-08
20	2.511886431509582e-08
21	1.7782794100389228e-08
22	1.1748975549395302e-08
23	7.413102413009162e-09
24	3.981071705534969e-09
25	9.332543007969924e-10
26	3.5481338923357605e-10
27	3.38844156139202e-10
28	8.128305161640995e-10
29	2.8183829312644493e-09
30	4.365158322401665e-09
31	2.8840315031266117e-09
32	5.888436553555884e-10
33	1.4125375446227556e-10
34	1e-10
35	2.511886431509582e-10
36	6.606934480075964e-10
37	6.760829753919819e-10
38	9.332543007969924e-10
39	2.1379620895022324e-09
40	3.019951720402019e-09
41	3.715352290971728e-09
42	4.265795188015934e-09
43	4.78630092322638e-09
44	5.495408738576248e-09
45	6.16595001861481e-09
46	5.495408738576248e-09
47	3.981071705534969e-09
48	2.4547089156850337e-09
49	7.244359600749891e-10
50	4.4668359215096347e-10
51	8.128305161640995e-10
52	2.8183829312644493e-09
53	5.128613839913658e-09
54	8.317637711026709e-09
55	2.691534803926914e-08
56	5.011872336272725e-08
57	6.025595860743581e-08
58	6.30957344480193e-08
59	5.8884365535558836e-08
60	4.570881896148752e-08
61	3.548133892335753e-08
62	2.818382931264455e-08
63	2.2908676527677746e-08
64	1.9054607179632482e-08
65	1.0471285480508984e-08
66	3.3113112148259078e-09
67	2.2387211385683377e-09
68	1.698243652461746e-09
69	7.943282347242822e-10
70	7.079457843841373e-10
71	1.148153621496884e-09
72	1.2589254117941663e-09
73	1e-09
74	3.3113112148259076e-10
75	1.0232929922807537e-10
76	5.248074602497734e-11
77	4.073802778041122e-11
78	3.7153522909717275e-11
79	2.8183829312644493e-11
80	2.8840315031266117e-11
81	6.606934480075964e-11
82	2.570395782768865e-10
83	7.413102413009162e-10
84	6.918309709189363e-10
85	9.120108393559115e-10
86	3.019951720402019e-09
87	1.2302687708123811e-08
88	2.0892961308540408e-08
89	1.8620871366628656e-08
90	1.5488166189124828e-08
91	1.6218100973589297e-08
92	2.1877616239495518e-08
93	2.818382931264455e-08
94	2.8840315031266057e-08
95	2.3442288153199228e-08
96	1.1481536214968817e-08
97	2.089296130854041e-09
98	4.3651583224016655e-10
99	2.0417379446695316e-10
100	3.090295432513592e-10
101	6.456542290346563e-10
102	4.786300923226381e-10
103	5.754399373371567e-10
104	1.445439770745928e-09
105	1.3182567385564047e-09
106	3.0199517204020193e-10
107	6.760829753919819e-11
108	3.4673685045253096e-11
109	5.7543993733715666e-11
110	1.9054607179632444e-10
111	8.128305161640995e-10
112	4.78630092322638e-09
113	2.2387211385683378e-08
114	4.3651583224016566e-08
115	5.3703179637025324e-08
116	5.7543993733715665e-08
117	5.3703179637025324e-08
118	2.691534803926914e-08
119	6.760829753919819e-09
120	3.235936569296281e-09
121	2.8183829312644493e-09
122	3.3113112148259078e-09
123	2.7542287033381634e-09
124	1.2022644346174132e-09
125	9.120108393559115e-10
126	8.317637711026709e-10
127	3.3113112148259076e-10
128	1.698243652461746e-10
129	3.0199517204020193e-10
130	1.3182567385564047e-09
131	5.623413251903491e-09
132	9.772372209558111e-09
133	9.772372209558111e-09
134	5.754399373371567e-09
135	1.7782794100389228e-09
136	1.2302687708123811e-09
137	1e-09
138	3.801893963205613e-10
139	1.9952623149688828e-10
140	3.46736850452531e-10
141	1.5135612484362073e-09
142	6.456542290346562e-09
143	1.122018454301963e-08
144	1.1748975549395302e-08
145	7.943282347242822e-09
146	4.365158322401665e-09
147	4.073802778041122e-09
148	5.623413251903491e-09
149	7.244359600749891e-09
150	9.120108393559115e-09
151	1.1481536214968817e-08
152	1.5135612484362072e-08
153	1.8197008586099826e-08
154	1.9054607179632482e-08
155	2.0892961308540408e-08
156	2.1877616239495518e-08
157	2.1379620895022325e-08
158	2.1379620895022325e-08
159	1.9054607179632482e-08
160	1.1481536214968817e-08
161	4.570881896148752e-09
162	3.090295432513592e-09
163	2.1379620895022324e-09
164	1.0471285480508984e-09
165	1e-09
166	2.29086765276777e-09
167	9.772372209558111e-09
168	1.9054607179632482e-08
169	1.9952623149688786e-08
170	1.0964781961431851e-08
171	3.019951720402019e-09
172	1.2589254117941663e-09
173	1.0232929922807536e-09
174	1.7782794100389228e-09
175	5.128613839913658e-09
176	8.709635899560797e-09
177	1.3182567385564074e-08
178	1.7378008287493763e-08
179	1.6595869074375597e-08
180	1.4454397707459279e-08
181	1.2589254117941661e-08
182	1.1481536214968817e-08
183	1.0964781961431851e-08
184	1.122018454301963e-08
185	1.3182567385564074e-08
186	2.3988329190194897e-08
187	3.63078054770101e-08
188	3.63078054770101e-08
189	2.5703957827688646e-08
190	1.7378008287493763e-08
191	1.5848931924611143e-08
192	1.9054607179632482e-08
193	3.890451449942805e-08
194	6.456542290346549e-08
195	6.760829753919818e-08
196	6.165950018614822e-08
197	3.0199517204020194e-08
198	6.606934480075964e-09
199	1.4125375446227555e-09
200	5.128613839913658e-10
201	5.248074602497734e-10
202	1.4791083881682072e-09
203	5.495408738576248e-09
204	9.120108393559115e-09
205	8.912509381337441e-09
206	7.58577575029185e-09
207	6.606934480075964e-09
208	5.495408738576248e-09
209	4.6773514128719815e-09
210	3.981071705534969e-09
211	3.235936569296281e-09
212	2.29086765276777e-09
213	2.511886431509582e-09
214	5.248074602497734e-09
215	8.128305161640994e-09
216	1.1748975549395302e-08
217	1.4454397707459279e-08
218	8.128305161640994e-09
219	1.8197008586099825e-09
220	3.8904514499428046e-10
221	1.445439770745928e-10
222	2.089296130854041e-10
223	4.786300923226381e-10
224	1.621810097358933e-10
225	4.4668359215096346e-11
226	3.090295432513592e-11
227	3.235936569296281e-11
228	4.2657951880159344e-11
229	1.3803842646028866e-10
230	4.265795188015934e-10
231	1.621810097358933e-10
232	7.413102413009162e-11
233	1.0964781961431829e-10
234	3.5481338923357605e-10
235	1.445439770745928e-09
236	1.5135612484362073e-09
237	6.025595860743569e-10
238	4.897788193684456e-10
239	5.888436553555884e-10
240	2.511886431509582e-10
241	1.2302687708123812e-10
242	2.0417379446695316e-10
243	4.677351412871981e-10
244	1.5488166189124796e-10
245	4.897788193684456e-11
246	4.78630092322638e-11
247	1.445439770745928e-10
248	4.4668359215096347e-10
249	1.9952623149688828e-10
250	1.3803842646028866e-10
251	3.6307805477010177e-10
252	1.3803842646028867e-09
253	2.0417379446695317e-09
254	2.4547089156850337e-09
255	2.691534803926914e-09
256	2.7542287033381634e-09
257	2.6302679918953816e-09
258	2.3988329190194947e-09
259	1.9952623149688828e-09
260	1.3803842646028867e-09
261	3.6307805477010177e-10
262	1.621810097358933e-10
263	2.754228703338163e-10
264	7.585775750291851e-10
265	7.244359600749891e-10
266	8.912509381337441e-10
267	1.8197008586099825e-09
268	1.6595869074375631e-09
269	3.801893963205613e-10
270	1.348962882591656e-10
271	1.7378008287493763e-10
272	6.165950018614809e-10
273	2.29086765276777e-09
274	3.090295432513592e-09
275	2.4547089156850337e-09
276	1.584893192461111e-09
277	3.3113112148259076e-10
278	7.943282347242822e-11
279	4.4668359215096346e-11
280	9.549925860214369e-11
281	4.3651583224016655e-10
282	1.9498445997580416e-09
283	8.709635899560797e-09
284	1.6595869074375597e-08
285	1.9054607179632482e-08
286	1.0471285480508984e-08
287	2.7542287033381634e-09
288	1.445439770745928e-09
289	1.584893192461111e-09
290	3.5481338923357603e-09
291	4.78630092322638e-09
292	2.95120922666639e-09
293	7.079457843841373e-10
294	1.5135612484362072e-10
295	5.6234132519034906e-11
296	8.317637711026709e-11
297	3.2359365692962813e-10
298	1.0232929922807536e-09
299	1.2589254117941663e-09
300	1.0232929922807536e-09
301	3.3113112148259076e-10
302	1e-10
303	4.897788193684456e-11
304	3.090295432513592e-11
305	2.187761623949552e-11
306	2.089296130854041e-11
307	2.6915348039269138e-11
308	6.309573444801942e-11
309	2.95120922666639e-10
310	1.2882495516931322e-09
311	1.3803842646028867e-09
312	5.011872336272714e-10
313	2.6302679918953814e-10
314	4.3651583224016655e-10
315	1.8197008586099825e-09
316	8.317637711026709e-09
317	4.570881896148752e-08
318	9.120108393559096e-08
319	1.1748975549395303e-07
320	1.3182567385564074e-07
321	1.5135612484362072e-07
322	1.7782794100389227e-07
323	1.8620871366628656e-07
324	1.7378008287493765e-07
325	1.3489628825916533e-07
326	6.918309709189362e-08
327	1.9952623149688786e-08
328	1.2302687708123811e-08
329	6.918309709189363e-09
330	2.1379620895022324e-09
331	1.445439770745928e-09
332	1.0715193052376049e-09
333	3.6307805477010177e-10
334	1.479108388168207e-10
335	2.089296130854041e-10
336	5.248074602497734e-10
337	4.073802778041122e-10
338	5.011872336272714e-10
339	1.1748975549395303e-09
340	1.5135612484362073e-09
341	1.6595869074375631e-09
342	1.4791083881682072e-09
343	1.7782794100389228e-09
344	3.715352290971728e-09
345	5.128613839913658e-09
346	3.3113112148259078e-09
347	8.709635899560796e-10
348	2.6302679918953814e-10
349	1.6595869074375631e-10
350	3.38844156139202e-10
351	1.0964781961431829e-09
352	1.5488166189124797e-09
353	1.698243652461746e-09
354	1.5135612484362073e-09
355	1.8620871366628656e-09
356	3.981071705534969e-09
357	5.248074602497734e-09
358	3.3113112148259078e-09
359	6.165950018614809e-10
360	1.2882495516931322e-10
361	5.495408738576248e-11
362	5.011872336272715e-11
363	7.762471166286927e-11
364	2.511886431509582e-10
365	1.0471285480508984e-09
366	1.5135612484362073e-09
367	1.6218100973589331e-09
368	1.5488166189124797e-09
369	1.148153621496884e-09
370	2.8840315031266117e-10
371	1.0471285480508985e-10
372	1.479108388168207e-10
373	5.888436553555884e-10
374	3.090295432513592e-09
375	5.128613839913658e-09
376	5.623413251903491e-09
377	7.413102413009162e-09
378	1.8620871366628656e-08
379	9.120108393559096e-08
380	1.8620871366628656e-07
381	2.454708915685029e-07
382	2.818382931264455e-07
383	2.8840315031266057e-07
384	2.6302679918953816e-07
385	2.187761623949552e-07
386	1.8620871366628656e-07
387	1.6218100973589298e-07
388	1.479108388168207e-07
389	1.3489628825916533e-07
390	1.2882495516931348e-07
391	1.2302687708123812e-07
392	1.1748975549395303e-07
393	7.413102413009177e-08
394	3.8018939632056126e-08
395	3.311311214825908e-08
396	3.090295432513592e-08
397	2.951209226666384e-08
398	2.8840315031266057e-08
399	3.0199517204020194e-08
400	3.311311214825908e-08
401	3.715352290971728e-08
402	4.265795188015925e-08
403	4.78630092322638e-08
404	4.570881896148752e-08
405	2.511886431509582e-08
406	5.888436553555884e-09
407	1.6218100973589331e-09
408	1.0715193052376049e-09
409	8.511380382023759e-10
410	3.0199517204020193e-10
411	1.3182567385564046e-10
412	1.584893192461111e-10
413	4.4668359215096347e-10
414	1.4791083881682072e-09
415	2.29086765276777e-09
416	3.4673685045253096e-09
417	9.549925860214368e-09
418	4.8977881936844667e-08
419	9.549925860214369e-08
420	1.2302687708123812e-07
421	1.3182567385564074e-07
422	1.3182567385564074e-07
423	1.3182567385564074e-07
424	1.380384264602884e-07
425	1.5135612484362072e-07
426	1.6218100973589298e-07
427	1.6218100973589298e-07
428	1.3182567385564074e-07
429	7.413102413009177e-08
430	2.951209226666384e-08
431	2.2908676527677746e-08
432	1.8620871366628656e-08
433	1e-08
434	2.1877616239495518e-09
435	4.4668359215096347e-10
436	1.584893192461111e-10
437	1.479108388168207e-10
438	4.073802778041122e-10
439	1.7782794100389228e-09
440	2.8183829312644493e-09
441	4.466835921509635e-09
442	1.4125375446227554e-08
443	2.511886431509582e-08
444	2.3442288153199228e-08
445	2.1379620895022325e-08
446	1.9952623149688786e-08
447	1.6595869074375597e-08
448	1.288249551693135e-08
449	1.0471285480508984e-08
450	8.912509381337441e-09
451	7.762471166286927e-09
452	7.0794578438413736e-09
453	8.128305161640994e-09
454	1.4125375446227554e-08
455	2.0417379446695274e-08
456	2.1379620895022325e-08
457	1.6595869074375597e-08
458	1.2302687708123811e-08
459	9.120108393559115e-09
460	6.606934480075964e-09
461	4.570881896148752e-09
462	2.3988329190194947e-09
463	2.29086765276777e-09
464	4.265795188015934e-09
465	1.5848931924611143e-08
466	6.918309709189362e-08
467	1.380384264602884e-07
468	1.7378008287493765e-07
469	1.7378008287493765e-07
470	1.7782794100389227e-07
471	1.8197008586099824e-07
472	1.8620871366628656e-07
473	1.7782794100389227e-07
474	1.5488166189124826e-07
475	1.1748975549395303e-07
476	8.511380382023759e-08
477	6.165950018614822e-08
478	4.4668359215096346e-08
479	3.311311214825908e-08
480	2.4547089156850285e-08
481	1.8620871366628656e-08
482	1.3803842646028838e-08
483	1.3489628825916533e-08
484	1.6595869074375597e-08
485	1.8620871366628656e-08
486	1.6218100973589297e-08
487	1.3489628825916533e-08
488	1.1748975549395302e-08
489	1.0232929922807536e-08
490	1.122018454301963e-08
491	1.9952623149688786e-08
492	2.754228703338169e-08
493	2.3442288153199228e-08
494	1.9498445997580454e-08
495	1.5848931924611143e-08
496	1.3803842646028838e-08
497	1.4791083881682072e-08
498	2.1379620895022325e-08
499	2.951209226666384e-08
500	3.311311214825908e-08
501	3.8018939632056126e-08
502	4.265795188015925e-08
503	4.07380277804113e-08
504	1.9952623149688786e-08
505	3.6307805477010177e-09
506	7.244359600749891e-10
507	2.8840315031266117e-10
508	3.2359365692962813e-10
509	5.128613839913658e-10
510	1.6595869074375631e-10
511	5.495408738576248e-11
512	3.38844156139202e-11
513	3.1622776601683794e-11
514	3.6307805477010174e-11
515	7.413102413009162e-11
516	3.38844156139202e-10
517	1.4791083881682072e-09
518	1.4791083881682072e-09
519	4.073802778041122e-10
520	2.29086765276777e-10
521	4.073802778041122e-10
522	1.0471285480508984e-09
523	1.3182567385564047e-09
524	1.2022644346174132e-09
525	8.511380382023759e-10
526	1.0471285480508984e-09
527	2.6302679918953816e-09
528	3.3884415613920203e-09
529	2.691534803926914e-09
530	1.8620871366628656e-09
531	7.244359600749891e-10
532	5.888436553555884e-10
533	7.585775750291851e-10
534	4.677351412871981e-10
535	5.248074602497734e-10
536	1.148153621496884e-09
537	1.348962882591656e-09
538	1.1748975549395303e-09
539	6.025595860743569e-10
540	4.897788193684456e-10
541	5.623413251903491e-10
542	1.778279410038923e-10
543	4.570881896148752e-11
544	2.5703957827688646e-11
545	2.8840315031266117e-11
546	3.1622776601683794e-11
547	5.248074602497734e-11
548	1.8620871366628656e-10
549	7.585775750291851e-10
550	3.019951720402019e-09
551	4.365158322401665e-09
552	4.265795188015934e-09
553	4.365158322401665e-09
554	4.570881896148752e-09
555	4.6773514128719815e-09
556	5.011872336272715e-09
557	5.248074602497734e-09
558	5.623413251903491e-09
559	6.025595860743569e-09
560	4.6773514128719815e-09
561	2.5703957827688646e-09
562	2.511886431509582e-09
563	4.265795188015934e-09
564	5.248074602497734e-09
565	4.897788193684457e-09
566	4.570881896148752e-09
567	4.265795188015934e-09
568	3.890451449942805e-09
569	3.5481338923357603e-09
570	3.1622776601683795e-09
571	2.511886431509582e-09
572	1.698243652461746e-09
573	6.025595860743569e-10
574	4.5708818961487517e-10
575	5.128613839913658e-10
576	1.621810097358933e-10
577	4.1686938347033464e-11
578	2.344228815319918e-11
579	2.1379620895022323e-11
580	2.5118864315095823e-11
581	2.8183829312644493e-11
582	2.6915348039269138e-11
583	5.248074602497734e-11
584	1.9952623149688828e-10
585	5.128613839913658e-10
586	2.95120922666639e-10
587	2.8840315031266117e-10
588	5.011872336272714e-10
589	2.95120922666639e-10
590	2.8840315031266117e-10
591	4.897788193684456e-10
592	2.0417379446695316e-10
593	5.7543993733715666e-11
594	2.6915348039269138e-11
595	2.8183829312644493e-11
596	3.801893963205613e-11
597	7.413102413009162e-11
598	2.8183829312644494e-10
599	8.511380382023759e-10
600	1.0471285480508984e-09
601	9.120108393559115e-10
602	3.46736850452531e-10
603	1.5135612484362072e-10
604	2.398832919019495e-10
605	6.309573444801942e-10
606	5.011872336272714e-10
607	6.606934480075964e-10
608	1.8197008586099825e-09
609	1.9952623149688828e-09
610	9.120108393559115e-10
611	8.128305161640995e-10
612	1.2589254117941663e-09
613	1.4125375446227555e-09
614	1.2302687708123811e-09
615	6.760829753919819e-10
616	6.918309709189363e-10
617	1.348962882591656e-09
618	1.584893192461111e-09
619	1.5135612484362073e-09
620	1.0715193052376049e-09
621	1.148153621496884e-09
622	2.0417379446695317e-09
623	1.7782794100389228e-09
624	4.1686938347033463e-10
625	1.621810097358933e-10
626	2.344228815319918e-10
627	5.495408738576248e-10
628	4.1686938347033463e-10
629	4.265795188015934e-10
630	6.025595860743569e-10
631	2.29086765276777e-10
632	6.456542290346562e-11
633	3.6307805477010174e-11
634	2.8183829312644493e-11
635	2.8840315031266117e-11
636	6.760829753919819e-11
637	2.95120922666639e-10
638	1.4125375446227555e-09
639	2.344228815319918e-09
640	2.8840315031266117e-09
641	2.1379620895022324e-09
642	4.3651583224016655e-10
643	1.0471285480508985e-10
644	6.606934480075964e-11
645	1.2589254117941662e-10
646	4.677351412871981e-10
647	2.344228815319918e-09
648	3.4673685045253096e-09
649	3.019951720402019e-09
650	2.4547089156850337e-09
651	1.6218100973589331e-09
652	1.7782794100389228e-09
653	3.8018939632056126e-09
654	5.248074602497734e-09
655	3.4673685045253096e-09
656	8.709635899560796e-10
657	2.29086765276777e-10
658	1.7378008287493763e-10
659	4.4668359215096347e-10
660	1.4125375446227555e-09
661	2.2387211385683377e-09
662	2.95120922666639e-09
663	3.4673685045253096e-09
664	3.890451449942805e-09
665	2.8840315031266117e-09
666	9.120108393559115e-10
667	6.165950018614809e-10
668	1.1220184543019653e-09
669	4.265795188015934e-09
670	1.8620871366628656e-08
671	3.548133892335753e-08
672	4.3651583224016566e-08
673	4.570881896148752e-08
674	3.981071705534969e-08
675	2.754228703338169e-08
676	1.6218100973589297e-08
677	7.762471166286927e-09
678	1.3803842646028867e-09
679	3.1622776601683795e-10
680	8.709635899560797e-11
681	5.7543993733715666e-11
682	1.479108388168207e-10
683	4.265795188015934e-10
684	1.5135612484362072e-10
685	5.495408738576248e-11
686	4.3651583224016655e-11
687	7.585775750291851e-11
688	3.1622776601683795e-10
689	1.5135612484362073e-09
690	2.511886431509582e-09
691	3.1622776601683795e-09
692	3.6307805477010177e-09
693	3.981071705534969e-09
694	4.466835921509635e-09
695	5.754399373371567e-09
696	1.2302687708123811e-08
697	1.9952623149688786e-08
698	2.951209226666384e-08
699	4.168693834703355e-08
700	4.570881896148752e-08
701	4.3651583224016566e-08
702	3.4673685045253164e-08
703	1.6595869074375597e-08
704	2.8840315031266117e-09
705	4.786300923226381e-10
706	1.0232929922807537e-10
707	4.3651583224016655e-11
708	2.8183829312644493e-11
709	2.2387211385683377e-11
710	2.8183829312644493e-11
711	3.235936569296281e-11
712	5.6234132519034906e-11
713	2.0417379446695316e-10
714	5.370317963702532e-10
715	4.4668359215096347e-10
716	5.248074602497734e-10
717	1.0232929922807536e-09
718	1.0964781961431829e-09
719	8.128305161640995e-10
720	2.089296130854041e-10
721	6.760829753919819e-11
722	4.1686938347033464e-11
723	5.7543993733715666e-11
724	1.7378008287493763e-10
725	3.8904514499428046e-10
726	1.3182567385564046e-10
727	4.2657951880159344e-11
728	3.801893963205613e-11
729	6.309573444801942e-11
730	1.9498445997580414e-10
731	1.0715193052376049e-09
732	5.754399373371567e-09
733	1.0232929922807536e-08
734	1.071519305237607e-08
735	7.0794578438413736e-09
736	3.6307805477010177e-09
737	3.235936569296281e-09
738	4.365158322401665e-09
739	5.623413251903491e-09
740	7.0794578438413736e-09
741	8.709635899560797e-09
742	1.071519305237607e-08
743	1.1481536214968817e-08
744	8.128305161640994e-09
745	4.897788193684457e-09
746	4.6773514128719815e-09
747	6.606934480075964e-09
748	7.58577575029185e-09
749	4.6773514128719815e-09
750	1.5135612484362073e-09
751	1.0715193052376049e-09
752	9.549925860214368e-10
753	4.073802778041122e-10
754	3.6307805477010177e-10
755	5.623413251903491e-10
756	2.511886431509582e-10
757	1.9054607179632444e-10
758	5.128613839913658e-10
759	2.1877616239495518e-09
760	3.890451449942805e-09
761	5.754399373371567e-09
762	7.943282347242822e-09
763	1.0964781961431851e-08
764	1.3803842646028838e-08
765	1.4454397707459279e-08
766	1.6218100973589297e-08
767	1.698243652461746e-08
768	1.2589254117941661e-08
769	7.943282347242822e-09
770	4.265795188015934e-09
771	7.943282347242822e-10
772	1.8620871366628656e-10
773	5.6234132519034906e-11
774	3.235936569296281e-11
775	5.495408738576248e-11
776	1.9498445997580414e-10
777	4.897788193684456e-10
778	3.5481338923357605e-10
779	4.1686938347033463e-10
780	9.772372209558112e-10
781	1.1748975549395303e-09
782	9.332543007969924e-10
783	2.754228703338163e-10
784	1.5135612484362072e-10
785	2.8840315031266117e-10
786	6.309573444801942e-10
787	4.1686938347033463e-10
788	3.8904514499428046e-10
789	5.011872336272714e-10
790	1.9498445997580414e-10
791	5.6234132519034906e-11
792	2.5703957827688646e-11
793	2.187761623949552e-11
794	2.8183829312644493e-11
795	3.311311214825908e-11
796	6.16595001861481e-11
797	2.398832919019495e-10
798	6.918309709189363e-10
799	7.762471166286927e-10
800	1.148153621496884e-09
801	3.3884415613920203e-09
802	4.897788193684457e-09
803	3.235936569296281e-09
804	7.413102413009162e-10
805	3.3113112148259076e-10
806	4.4668359215096347e-10
807	1.2022644346174132e-09
808	1.698243652461746e-09
809	1.8620871366628656e-09
810	1.7782794100389228e-09
811	1.2882495516931322e-09
812	3.715352290971728e-10
813	8.317637711026709e-11
814	3.8904514499428045e-11
815	3.1622776601683794e-11
816	3.4673685045253096e-11
817	9.549925860214369e-11
818	4.5708818961487517e-10
819	1.7378008287493762e-09
820	3.019951720402019e-09
821	4.265795188015934e-09
822	4.365158322401665e-09
823	3.235936569296281e-09
824	2.1379620895022324e-09
825	7.943282347242822e-10
826	6.165950018614809e-10
827	7.943282347242822e-10
828	6.025595860743569e-10
829	7.585775750291851e-10
830	1.8620871366628656e-09
831	2.691534803926914e-09
832	3.235936569296281e-09
833	2.2387211385683377e-09
834	4.4668359215096347e-10
835	1.1220184543019652e-10
836	8.317637711026709e-11
837	1.9952623149688828e-10
838	4.3651583224016655e-10
839	2.2387211385683377e-10
840	1.2589254117941662e-10
841	2.511886431509582e-10
842	1.1748975549395303e-09
843	5.011872336272715e-09
844	9.120108393559115e-09
845	1.4125375446227554e-08
846	1.9498445997580454e-08
847	1.9952623149688786e-08
848	1.5135612484362072e-08
849	1e-08
850	5.754399373371567e-09
851	1.9054607179632444e-09
852	1e-09
853	1.2302687708123811e-09
854	3.1622776601683795e-09
855	5.128613839913658e-09
856	8.128305161640994e-09
857	2.691534803926914e-08
858	5.128613839913648e-08
859	6.456542290346549e-08
860	6.918309709189362e-08
861	6.456542290346549e-08
862	6.025595860743581e-08
863	5.7543993733715665e-08
864	5.011872336272725e-08
865	4.3651583224016566e-08
866	3.890451449942805e-08
867	3.548133892335753e-08
868	3.388441561392027e-08
869	2.8840315031266057e-08
870	1.6595869074375597e-08
871	7.244359600749891e-09
872	5.754399373371567e-09
873	5.495408738576248e-09
874	3.5481338923357603e-09
875	1.2302687708123811e-09
876	8.912509381337441e-10
877	1.5135612484362073e-09
878	5.495408738576248e-09
879	9.549925860214368e-09
880	1.071519305237607e-08
881	1.2302687708123811e-08
882	1.288249551693135e-08
883	1.1748975549395302e-08
884	1.122018454301963e-08
885	8.709635899560797e-09
886	5.495408738576248e-09
887	2.8840315031266117e-09
888	5.495408738576248e-10
889	1.4125375446227556e-10
890	5.888436553555884e-11
891	6.760829753919819e-11
892	1.9952623149688828e-10
893	4.897788193684456e-10
894	3.090295432513592e-10
895	3.090295432513592e-10
896	5.248074602497734e-10
897	3.1622776601683795e-10
898	3.3113112148259076e-10
899	6.918309709189363e-10
900	5.754399373371567e-10
901	7.244359600749891e-10
902	1.9054607179632444e-09
903	1.9952623149688828e-09
904	9.332543007969924e-10
905	7.413102413009162e-10
906	7.413102413009162e-10
907	2.29086765276777e-10
908	8.912509381337441e-11
909	9.772372209558111e-11
910	2.95120922666639e-10
911	1.2589254117941663e-09
912	1.2302687708123811e-09
913	2.95120922666639e-10
914	8.511380382023759e-11
915	3.801893963205613e-11
916	3.548133892335761e-11
917	9.772372209558111e-11
918	4.3651583224016655e-10
919	1.9952623149688828e-09
920	1.1481536214968817e-08
921	2.3988329190194897e-08
922	3.890451449942805e-08
923	5.6234132519034905e-08
924	6.456542290346549e-08
925	6.606934480075964e-08
926	5.7543993733715665e-08
927	3.981071705534969e-08
928	2.4547089156850285e-08
929	1.202264434617413e-08
930	2.4547089156850337e-09
931	8.912509381337441e-10
932	6.918309709189363e-10
933	7.244359600749891e-10
934	2.6302679918953814e-10
935	8.317637711026709e-11
936	3.6307805477010174e-11
937	3.235936569296281e-11
938	7.762471166286927e-11
939	3.1622776601683795e-10
940	1.4125375446227555e-09
941	7.943282347242822e-09
942	1.5848931924611143e-08
943	1.8197008586099826e-08
944	1.6218100973589297e-08
945	8.912509381337441e-09
946	2.7542287033381634e-09
947	1.7378008287493762e-09
948	1.2589254117941663e-09
949	4.677351412871981e-10
950	2.4547089156850336e-10
951	4.073802778041122e-10
952	1.2022644346174132e-09
953	1.584893192461111e-09
954	1.5488166189124797e-09
955	1.2302687708123811e-09
956	1.5488166189124797e-09
957	3.8018939632056126e-09
958	5.370317963702533e-09
959	3.3113112148259078e-09
960	7.943282347242822e-10
961	3.715352290971728e-10
962	4.897788193684456e-10
963	1.0232929922807536e-09
964	1.1748975549395303e-09
965	1.584893192461111e-09
966	3.8018939632056126e-09
967	6.456542290346562e-09
968	9.549925860214368e-09
969	1.202264434617413e-08
970	1.2302687708123811e-08
971	1.288249551693135e-08
972	1.3803842646028838e-08
973	1.5488166189124828e-08
974	1.5848931924611143e-08
975	1.1481536214968817e-08
976	7.413102413009162e-09
977	4.365158322401665e-09
978	1.348962882591656e-09
979	9.120108393559115e-10
980	7.943282347242822e-10
981	2.2387211385683377e-10
982	7.943282347242822e-11
983	1.1220184543019652e-10
984	4.1686938347033463e-10
985	1.4125375446227555e-09
986	1.348962882591656e-09
987	3.801893963205613e-10
988	1.8197008586099825e-10
989	2.754228703338163e-10
990	5.011872336272714e-10
991	1.584893192461111e-10
992	4.570881896148752e-11
993	3.38844156139202e-11
994	7.244359600749891e-11
995	3.090295432513592e-10
996	9.772372209558112e-10
997	1.1748975549395303e-09
998	8.912509381337441e-10
999	2.1877616239495518e-10
1000	6.606934480075964e-11
1001	3.38844156139202e-11
1002	2.2387211385683377e-11
1003	2.2387211385683377e-11
1004	3.38844156139202e-11
1005	6.760829753919819e-11
1006	2.29086765276777e-10
1007	9.332543007969924e-10
1008	1.2589254117941663e-09
1009	1.1220184543019653e-09
1010	6.760829753919819e-10
1011	7.413102413009162e-10
1012	2.0417379446695317e-09
1013	1e-08
1014	1.9498445997580454e-08
1015	2.3442288153199228e-08
1016	2.1877616239495518e-08
1017	1.5135612484362072e-08
1018	9.332543007969925e-09
1019	4.897788193684457e-09
1020	8.709635899560796e-10
1021	1.7378008287493763e-10
1022	5.888436553555884e-11
1023	3.019951720402019e-11
1024	2.2387211385683377e-11
1025	2.6915348039269138e-11
1026	2.5118864315095823e-11
1027	2.2387211385683377e-11
1028	3.090295432513592e-11
1029	4.897788193684456e-11
1030	9.549925860214369e-11
1031	3.090295432513592e-10
1032	9.332543007969924e-10
1033	1.0715193052376049e-09
1034	8.317637711026709e-10
1035	2.6915348039269137e-10
1036	1.584893192461111e-10
1037	3.5481338923357605e-10
1038	1.2882495516931322e-09
1039	2.0417379446695317e-09
1040	2.5703957827688646e-09
1041	1.8620871366628656e-09
1042	4.3651583224016655e-10
1043	1.479108388168207e-10
1044	1.348962882591656e-10
1045	3.715352290971728e-10
1046	1.6218100973589331e-09
1047	1.9054607179632444e-09
1048	9.120108393559115e-10
1049	7.244359600749891e-10
1050	8.317637711026709e-10
1051	6.025595860743569e-10
1052	7.413102413009162e-10
1053	1.7378008287493762e-09
1054	1.6595869074375631e-09
1055	4.677351412871981e-10
1056	1.2302687708123812e-10
1057	9.549925860214369e-11
1058	2.8840315031266117e-10
1059	1.0715193052376049e-09
1060	1.5135612484362073e-09
1061	1.7782794100389228e-09
1062	1.7378008287493762e-09
1063	1.2882495516931322e-09
1064	4.265795188015934e-10
1065	1.621810097358933e-10
1066	2.1379620895022325e-10
1067	4.4668359215096347e-10
1068	1.445439770745928e-10
1069	5.011872336272715e-11
1070	5.6234132519034906e-11
1071	1.5135612484362072e-10
1072	5.754399373371567e-10
1073	2.1877616239495518e-09
1074	2.8840315031266117e-09
1075	2.1877616239495518e-09
1076	1.3803842646028867e-09
1077	3.8904514499428046e-10
1078	2.1877616239495518e-10
1079	4.3651583224016655e-10
1080	1.8620871366628656e-09
1081	8.128305161640994e-09
1082	1.4454397707459279e-08
1083	1.1481536214968817e-08
1084	7.943282347242822e-09
1085	5.011872336272715e-09
1086	2.1877616239495518e-09
1087	1.9054607179632444e-09
1088	2.691534803926914e-09
1089	2.1379620895022324e-09
1090	5.754399373371567e-10
1091	2.6915348039269137e-10
1092	4.1686938347033463e-10
1093	1.348962882591656e-09
1094	1.9952623149688828e-09
1095	2.29086765276777e-09
1096	2.2387211385683377e-09
1097	2.95120922666639e-09
1098	7.943282347242822e-09
1099	1.3182567385564074e-08
1100	1.4125375446227554e-08
1101	1.071519305237607e-08
1102	6.606934480075964e-09
1103	3.3113112148259078e-09
1104	6.165950018614809e-10
1105	1.348962882591656e-10
1106	6.760829753919819e-11
1107	9.772372209558111e-11
1108	3.1622776601683795e-10
1109	1.445439770745928e-09
1110	2.344228815319918e-09
1111	2.8840315031266117e-09
1112	2.1379620895022324e-09
1113	4.265795188015934e-10
1114	9.332543007969924e-11
1115	4.2657951880159344e-11
1116	3.019951720402019e-11
1117	3.235936569296281e-11
1118	8.912509381337441e-11
1119	3.8904514499428046e-10
1120	1.7378008287493762e-09
1121	1.0232929922807536e-08
1122	2.0417379446695274e-08
1123	2.3988329190194897e-08
1124	1.698243652461746e-08
1125	9.549925860214368e-09
1126	8.709635899560797e-09
1127	1.0232929922807536e-08
1128	1.2589254117941661e-08
1129	1.698243652461746e-08
1130	4.4668359215096346e-08
1131	8.128305161640995e-08
1132	1.0232929922807536e-07
1133	1.122018454301963e-07
1134	1.122018454301963e-07
1135	1.0232929922807536e-07
1136	7.943282347242822e-08
1137	4.07380277804113e-08
1138	8.912509381337441e-09
1139	3.3113112148259078e-09
1140	2.2387211385683377e-09
1141	2.8183829312644493e-09
1142	7.0794578438413736e-09
1143	1.1481536214968817e-08
1144	1.1748975549395302e-08
1145	7.762471166286927e-09
1146	3.981071705534969e-09
1147	3.5481338923357603e-09
1148	4.6773514128719815e-09
1149	6.16595001861481e-09
1150	8.709635899560797e-09
1151	2.6302679918953814e-08
1152	5.011872336272725e-08
1153	7.762471166286912e-08
1154	1.1481536214968817e-07
1155	1.3489628825916533e-07
1156	1.6218100973589298e-07
1157	1.9498445997580455e-07
1158	2.0417379446695275e-07
1159	1.8620871366628656e-07
1160	1.1481536214968817e-07
1161	5.3703179637025324e-08
1162	4.3651583224016566e-08
1163	3.8018939632056126e-08
1164	2.691534803926914e-08
1165	1.7378008287493763e-08
1166	9.772372209558111e-09
1167	3.4673685045253096e-09
1168	2.5703957827688646e-09
1169	2.29086765276777e-09
1170	1.8197008586099825e-09
1171	1.2022644346174132e-09
1172	2.8840315031266117e-10
1173	6.918309709189363e-11
1174	4.2657951880159344e-11
1175	9.772372209558111e-11
1176	4.4668359215096347e-10
1177	2.29086765276777e-09
1178	3.235936569296281e-09
1179	2.8840315031266117e-09
1180	2.344228815319918e-09
1181	1.4791083881682072e-09
1182	1.4791083881682072e-09
1183	2.29086765276777e-09
1184	1.8197008586099825e-09
1185	3.8904514499428046e-10
1186	1.2022644346174132e-10
1187	1.2882495516931322e-10
1188	4.1686938347033463e-10
1189	1.3803842646028867e-09
1190	2.089296130854041e-09
1191	2.691534803926914e-09
1192	3.3113112148259078e-09
1193	3.981071705534969e-09
1194	3.3884415613920203e-09
1195	2.1379620895022324e-09
1196	2.1877616239495518e-09
1197	3.981071705534969e-09
1198	5.754399373371567e-09
1199	7.58577575029185e-09
1200	8.317637711026709e-09
1201	5.248074602497734e-09
1202	1.698243652461746e-09
1203	8.912509381337441e-10
1204	1.0232929922807536e-09
1205	2.3988329190194947e-09
1206	8.511380382023759e-09
1207	1.4791083881682072e-08
1208	1.288249551693135e-08
1209	8.128305161640994e-09
1210	4.466835921509635e-09
1211	1.445439770745928e-09
1212	1.0232929922807536e-09
1213	1.0232929922807536e-09
1214	5.754399373371567e-10
1215	6.025595860743569e-10
1216	1.2022644346174132e-09
1217	1.3803842646028867e-09
1218	1.2022644346174132e-09
1219	6.025595860743569e-10
1220	5.888436553555884e-10
1221	1.148153621496884e-09
1222	1.3182567385564047e-09
1223	1.1748975549395303e-09
1224	7.413102413009162e-10
1225	8.317637711026709e-10
1226	2.0417379446695317e-09
1227	2.29086765276777e-09
1228	1.5488166189124797e-09
1229	1.6218100973589331e-09
1230	2.8840315031266117e-09
1231	3.235936569296281e-09
1232	2.511886431509582e-09
1233	1.7378008287493762e-09
1234	6.760829753919819e-10
1235	5.495408738576248e-10
1236	7.762471166286927e-10
1237	6.309573444801942e-10
1238	8.128305161640995e-10
1239	2.1877616239495518e-09
1240	3.5481338923357603e-09
1241	4.78630092322638e-09
1242	6.025595860743569e-09
1243	7.413102413009162e-09
1244	7.762471166286927e-09
1245	4.365158322401665e-09
1246	1.0964781961431829e-09
1247	5.011872336272714e-10
1248	6.456542290346563e-10
1249	1.7378008287493762e-09
1250	1.698243652461746e-09
1251	6.606934480075964e-10
1252	5.623413251903491e-10
1253	7.762471166286927e-10
1254	5.011872336272714e-10
1255	5.888436553555884e-10
1256	1.4791083881682072e-09
1257	1.348962882591656e-09
1258	3.46736850452531e-10
1259	1.2589254117941662e-10
1260	1.8197008586099825e-10
1261	7.244359600749891e-10
1262	2.8840315031266117e-09
1263	4.570881896148752e-09
1264	3.090295432513592e-09
1265	7.943282347242822e-10
1266	2.1379620895022325e-10
1267	1.7378008287493763e-10
1268	5.011872336272714e-10
1269	2.4547089156850337e-09
1270	1.0964781961431851e-08
1271	2.1877616239495518e-08
1272	2.3988329190194897e-08
1273	1.6218100973589297e-08
1274	8.912509381337441e-09
1275	7.413102413009162e-09
1276	7.762471166286927e-09
1277	8.511380382023759e-09
1278	1.0964781961431851e-08
1279	2.2387211385683378e-08
1280	3.548133892335753e-08
1281	3.4673685045253164e-08
1282	2.6302679918953814e-08
1283	1.9054607179632482e-08
1284	1.8197008586099826e-08
1285	2.1379620895022325e-08
1286	2.2908676527677746e-08
1287	2.2908676527677746e-08
1288	2.3442288153199228e-08
1289	2.2387211385683378e-08
1290	1.5848931924611143e-08
1291	1.0471285480508984e-08
1292	1e-08
1293	1.288249551693135e-08
1294	1.5135612484362072e-08
1295	1.5488166189124828e-08
1296	1.6595869074375597e-08
1297	1.8620871366628656e-08
1298	2.1379620895022325e-08
1299	2.3442288153199228e-08
1300	1.9952623149688786e-08
1301	1.0471285480508984e-08
1302	1.9498445997580416e-09
1303	5.495408738576248e-10
1304	3.0199517204020193e-10
1305	4.3651583224016655e-10
1306	1.0232929922807536e-09
1307	1.2882495516931322e-09
1308	1.2302687708123811e-09
1309	8.128305161640995e-10
1310	8.511380382023759e-10
1311	1.4125375446227555e-09
1312	1.698243652461746e-09
1313	1.8197008586099825e-09
1314	1.6218100973589331e-09
1315	1.148153621496884e-09
1316	3.46736850452531e-10
1317	8.912509381337441e-11
1318	5.1286138399136583e-11
1319	7.585775750291851e-11
1320	2.398832919019495e-10
1321	1e-09
1322	1.4791083881682072e-09
1323	1.6595869074375631e-09
1324	1.5488166189124797e-09
1325	1.0715193052376049e-09
1326	3.38844156139202e-10
1327	1.1748975549395304e-10
1328	1.2882495516931322e-10
1329	4.265795188015934e-10
1330	1.4125375446227555e-09
1331	1.3182567385564047e-09
1332	3.2359365692962813e-10
1333	1.0715193052376048e-10
1334	1.3803842646028866e-10
1335	5.248074602497734e-10
1336	1.9952623149688828e-09
1337	2.6302679918953816e-09
1338	2.1379620895022324e-09
1339	1.5488166189124797e-09
1340	6.309573444801942e-10
1341	5.248074602497734e-10
1342	7.585775750291851e-10
1343	6.309573444801942e-10
1344	7.762471166286927e-10
1345	1.6218100973589331e-09
1346	1.445439770745928e-09
1347	3.8904514499428046e-10
1348	8.912509381337441e-11
1349	3.235936569296281e-11
1350	2.7542287033381634e-11
1351	5.6234132519034906e-11
1352	2.29086765276777e-10
1353	9.549925860214368e-10
1354	1.2022644346174132e-09
1355	1.0964781961431829e-09
1356	5.623413251903491e-10
1357	4.5708818961487517e-10
1358	9.120108393559115e-10
1359	3.235936569296281e-09
1360	1.3489628825916533e-08
1361	2.511886431509582e-08
1362	3.235936569296281e-08
1363	4.168693834703355e-08
1364	5.3703179637025324e-08
1365	5.7543993733715665e-08
1366	6.025595860743581e-08
1367	6.30957344480193e-08
1368	6.760829753919818e-08
1369	6.30957344480193e-08
1370	3.388441561392027e-08
1371	1.122018454301963e-08
1372	6.456542290346562e-09
1373	5.754399373371567e-09
1374	6.918309709189363e-09
1375	8.317637711026709e-09
1376	9.772372209558111e-09
1377	9.772372209558111e-09
1378	5.370317963702533e-09
1379	1.348962882591656e-09
1380	6.918309709189363e-10
1381	8.912509381337441e-10
1382	2.344228815319918e-09
1383	2.7542287033381634e-09
1384	2.1379620895022324e-09
1385	1.4125375446227555e-09
1386	5.370317963702532e-10
1387	3.3113112148259076e-10
1388	5.754399373371567e-10
1389	2.344228815319918e-09
1390	1.3182567385564074e-08
1391	2.511886431509582e-08
1392	3.0199517204020194e-08
1393	3.0199517204020194e-08
1394	2.818382931264455e-08
1395	2.818382931264455e-08
1396	2.0892961308540408e-08
1397	1.3182567385564074e-08
1398	6.606934480075964e-09
1399	1.4791083881682072e-09
1400	2.6915348039269137e-10
1401	7.762471166286927e-11
1402	4.1686938347033464e-11
1403	4.78630092322638e-11
1404	1.5488166189124796e-10
1405	8.511380382023759e-10
1406	4.570881896148752e-09
1407	7.762471166286927e-09
1408	7.0794578438413736e-09
1409	5.495408738576248e-09
1410	5.888436553555884e-09
1411	1.122018454301963e-08
1412	1.7782794100389228e-08
1413	2.5703957827688646e-08
1414	3.388441561392027e-08
1415	3.8018939632056126e-08
1416	4.3651583224016566e-08
1417	5.128613839913648e-08
1418	4.4668359215096346e-08
1419	2.4547089156850285e-08
1420	7.413102413009162e-09
1421	4.466835921509635e-09
1422	2.3988329190194947e-09
1423	5.011872336272714e-10
1424	1.1748975549395304e-10
1425	8.317637711026709e-11
1426	2.398832919019495e-10
1427	8.709635899560796e-10
1428	1.148153621496884e-09
1429	1.0715193052376049e-09
1430	6.918309709189363e-10
1431	7.244359600749891e-10
1432	1.2022644346174132e-09
1433	1.2882495516931322e-09
1434	1e-09
1435	4.073802778041122e-10
1436	3.2359365692962813e-10
1437	7.943282347242822e-10
1438	3.6307805477010177e-09
1439	6.918309709189363e-09
1440	1.122018454301963e-08
1441	1.6218100973589297e-08
1442	2.2908676527677746e-08
1443	2.951209226666384e-08
1444	3.0199517204020194e-08
1445	1.6595869074375597e-08
1446	5.011872336272715e-09
1447	3.090295432513592e-09
1448	3.3113112148259078e-09
1449	6.606934480075964e-09
1450	1e-08
1451	1.4454397707459279e-08
1452	1.8620871366628656e-08
1453	1.7782794100389228e-08
1454	1.5848931924611143e-08
1455	1.4454397707459279e-08
1456	1.071519305237607e-08
1457	6.918309709189363e-09
1458	3.715352290971728e-09
1459	8.511380382023759e-10
1460	1.6595869074375631e-10
1461	5.6234132519034906e-11
1462	3.7153522909717275e-11
1463	4.3651583224016655e-11
1464	1.3803842646028866e-10
1465	4.1686938347033463e-10
1466	1.479108388168207e-10
1467	4.78630092322638e-11
1468	5.011872336272715e-11
1469	1.584893192461111e-10
1470	5.011872336272714e-10
1471	2.511886431509582e-10
1472	1.9952623149688828e-10
1473	5.011872336272714e-10
1474	1.9498445997580416e-09
1475	8.317637711026709e-09
1476	1.5135612484362072e-08
1477	1.6595869074375597e-08
1478	1.6595869074375597e-08
1479	1.698243652461746e-08
1480	1.5135612484362072e-08
1481	1.2302687708123811e-08
1482	1.2589254117941661e-08
1483	1.7782794100389228e-08
1484	2.3988329190194897e-08
1485	3.235936569296281e-08
1486	4.07380277804113e-08
1487	4.168693834703355e-08
1488	3.63078054770101e-08
1489	2.2908676527677746e-08
1490	1.2589254117941661e-08
1491	1.122018454301963e-08
1492	1.2302687708123811e-08
1493	8.511380382023759e-09
1494	3.890451449942805e-09
1495	2.95120922666639e-09
1496	2.8183829312644493e-09
1497	2.6302679918953816e-09
1498	3.3113112148259078e-09
1499	7.0794578438413736e-09
1500	1.071519305237607e-08
1501	1.1748975549395302e-08
1502	1.3182567385564074e-08
1503	1.5488166189124828e-08
1504	1.9054607179632482e-08
1505	1.8197008586099826e-08
1506	8.912509381337441e-09
1507	1.6218100973589331e-09
1508	2.8840315031266117e-10
1509	8.709635899560797e-11
1510	9.120108393559115e-11
1511	3.1622776601683795e-10
1512	1.3803842646028867e-09
1513	1.348962882591656e-09
1514	3.2359365692962813e-10
1515	1.3182567385564046e-10
1516	2.0417379446695316e-10
1517	7.762471166286927e-10
1518	3.4673685045253096e-09
1519	1.5488166189124828e-08
1520	3.0199517204020194e-08
1521	3.0199517204020194e-08
1522	2.4547089156850285e-08
1523	1.9498445997580454e-08
1524	1.5848931924611143e-08
1525	9.332543007969925e-09
1526	3.5481338923357603e-09
1527	2.344228815319918e-09
1528	2.8183829312644493e-09
1529	6.309573444801943e-09
1530	9.549925860214368e-09
1531	1.0471285480508984e-08
1532	1.1481536214968817e-08
1533	1.0964781961431851e-08
1534	6.025595860743569e-09
1535	1.3182567385564047e-09
1536	5.623413251903491e-10
1537	6.309573444801942e-10
1538	1.348962882591656e-09
1539	1.7782794100389228e-09
1540	2.0417379446695317e-09
1541	2.1877616239495518e-09
1542	2.1379620895022324e-09
1543	1.7782794100389228e-09
1544	1.148153621496884e-09
1545	2.8183829312644494e-10
1546	8.128305161640995e-11
1547	3.4673685045253096e-11
1548	2.5703957827688646e-11
1549	4.2657951880159344e-11
1550	1.479108388168207e-10
1551	4.5708818961487517e-10
1552	2.1379620895022325e-10
1553	1.0471285480508985e-10
1554	1.8197008586099825e-10
1555	4.786300923226381e-10
1556	2.4547089156850336e-10
1557	1.2882495516931322e-10
1558	1.9498445997580414e-10
1559	6.760829753919819e-10
1560	3.3884415613920203e-09
1561	5.370317963702533e-09
1562	3.981071705534969e-09
1563	1.8620871366628656e-09
1564	1.5135612484362073e-09
1565	1.6595869074375631e-09
1566	1.6595869074375631e-09
1567	2.2387211385683377e-09
1568	6.456542290346562e-09
1569	2.6302679918953814e-08
1570	1.5135612484362072e-07
1571	8.709635899560814e-07
1572	1.8197008586099826e-06
1573	2.3988329190194897e-06
1574	2.818382931264455e-06
1575	3.090295432513592e-06
1576	3.235936569296281e-06
1577	3.235936569296281e-06
1578	3.235936569296281e-06
1579	3.162277660168379e-06
1580	2.951209226666384e-06
1581	2.6915348039269138e-06
1582	1.778279410038923e-06
1583	1.1748975549395304e-06
1584	1.0471285480508985e-06
1585	1.0232929922807537e-06
1586	1.0232929922807537e-06
1587	1.0232929922807537e-06
1588	9.332543007969905e-07
1589	8.128305161640995e-07
1590	6.165950018614822e-07
1591	3.019951720402019e-07
1592	7.585775750291836e-08
1593	4.07380277804113e-08
1594	3.548133892335753e-08
1595	3.715352290971728e-08
1596	4.78630092322638e-08
1597	6.025595860743581e-08
1598	6.456542290346549e-08
1599	6.165950018614822e-08
1600	4.8977881936844667e-08
1601	3.8018939632056126e-08
1602	3.0199517204020194e-08
1603	1.4791083881682072e-08
1604	2.511886431509582e-09
1605	5.495408738576248e-10
1606	1.2022644346174132e-10
1607	4.4668359215096346e-11
1608	5.888436553555884e-11
1609	1.9952623149688828e-10
1610	4.897788193684456e-10
1611	2.398832919019495e-10
1612	1.9952623149688828e-10
1613	5.370317963702532e-10
1614	1.8197008586099825e-09
1615	2.7542287033381634e-09
1616	3.715352290971728e-09
1617	4.570881896148752e-09
1618	5.623413251903491e-09
1619	6.606934480075964e-09
1620	7.943282347242822e-09
1621	7.943282347242822e-09
1622	6.918309709189363e-09
1623	6.16595001861481e-09
1624	5.495408738576248e-09
1625	4.897788193684457e-09
1626	4.365158322401665e-09
1627	3.890451449942805e-09
1628	3.1622776601683795e-09
1629	2.3988329190194947e-09
1630	1.445439770745928e-09
1631	1.3803842646028867e-09
1632	2.089296130854041e-09
1633	1.7782794100389228e-09
1634	5.888436553555884e-10
1635	2.8840315031266117e-10
1636	4.3651583224016655e-10
1637	1.3803842646028867e-09
1638	2.0417379446695317e-09
1639	3.090295432513592e-09
1640	8.317637711026709e-09
1641	3.235936569296281e-08
1642	6.30957344480193e-08
1643	7.413102413009177e-08
1644	6.918309709189362e-08
1645	5.3703179637025324e-08
1646	3.981071705534969e-08
1647	2.8840315031266057e-08
1648	2.0892961308540408e-08
1649	1.9952623149688786e-08
1650	2.3988329190194897e-08
1651	5.248074602497723e-08
1652	9.120108393559096e-08
1653	1.122018454301963e-07
1654	1.2302687708123812e-07
1655	1.2302687708123812e-07
1656	1.122018454301963e-07
1657	8.912509381337459e-08
1658	4.6773514128719815e-08
1659	1.4125375446227554e-08
1660	6.760829753919819e-09
1661	5.888436553555884e-09
1662	6.606934480075964e-09
1663	6.456542290346562e-09
1664	5.248074602497734e-09
1665	5.888436553555884e-09
1666	1.1481536214968817e-08
1667	1.9054607179632482e-08
1668	2.754228703338169e-08
1669	3.715352290971728e-08
1670	4.168693834703355e-08
1671	4.8977881936844667e-08
1672	5.7543993733715665e-08
1673	6.165950018614822e-08
1674	6.760829753919818e-08
1675	7.413102413009177e-08
1676	7.585775750291836e-08
1677	8.128305161640995e-08
1678	8.511380382023759e-08
1679	8.128305161640995e-08
1680	4.78630092322638e-08
1681	2.3442288153199228e-08
1682	1.7782794100389228e-08
1683	1.4454397707459279e-08
1684	7.762471166286927e-09
1685	1.7782794100389228e-09
1686	4.1686938347033463e-10
1687	1.1481536214968841e-10
1688	4.1686938347033464e-11
1689	3.38844156139202e-11
1690	5.370317963702533e-11
1691	1.445439770745928e-10
1692	6.606934480075964e-10
1693	2.7542287033381634e-09
1694	5.128613839913658e-09
1695	7.943282347242822e-09
1696	1.122018454301963e-08
1697	1.4791083881682072e-08
1698	1.7782794100389228e-08
1699	1.5848931924611143e-08
1700	8.511380382023759e-09
1701	1.6218100973589331e-09
1702	4.073802778041122e-10
1703	1.5488166189124796e-10
1704	2.089296130854041e-10
1705	8.128305161640995e-10
1706	3.1622776601683795e-09
1707	4.6773514128719815e-09
1708	3.090295432513592e-09
1709	7.585775750291851e-10
1710	1.621810097358933e-10
1711	6.456542290346562e-11
1712	6.309573444801942e-11
1713	1.6595869074375631e-10
1714	5.248074602497734e-10
1715	3.801893963205613e-10
1716	3.5481338923357605e-10
1717	4.677351412871981e-10
1718	1.445439770745928e-10
1719	4.1686938347033464e-11
1720	2.6302679918953815e-11
1721	3.7153522909717275e-11
1722	9.772372209558111e-11
1723	3.6307805477010177e-10
1724	1.5488166189124797e-09
1725	1.584893192461111e-09
1726	4.677351412871981e-10
1727	1.4125375446227556e-10
1728	8.709635899560797e-11
1729	1.7378008287493763e-10
1730	4.3651583224016655e-10
1731	2.511886431509582e-10
1732	1.8197008586099825e-10
1733	4.1686938347033463e-10
1734	2.0417379446695317e-09
1735	9.120108393559115e-09
1736	1.7378008287493763e-08
1737	2.1379620895022325e-08
1738	2.6302679918953814e-08
1739	3.311311214825908e-08
1740	4.168693834703355e-08
1741	5.128613839913648e-08
1742	4.570881896148752e-08
1743	2.691534803926914e-08
1744	1.122018454301963e-08
1745	8.511380382023759e-09
1746	7.58577575029185e-09
1747	4.6773514128719815e-09
1748	1.2882495516931322e-09
1749	5.128613839913658e-10
1750	5.370317963702532e-10
1751	1.0715193052376049e-09
1752	1.3182567385564047e-09
1753	1.0964781961431829e-09
1754	5.011872336272714e-10
1755	3.715352290971728e-10
1756	7.585775750291851e-10
1757	3.090295432513592e-09
1758	3.1622776601683795e-09
1759	1.1748975549395303e-09
1760	9.120108393559115e-10
1761	1.0715193052376049e-09
1762	8.912509381337441e-10
1763	1.0471285480508984e-09
1764	2.0417379446695317e-09
1765	2.8183829312644493e-09
1766	3.4673685045253096e-09
1767	2.5703957827688646e-09
1768	8.709635899560796e-10
1769	6.309573444801942e-10
1770	6.918309709189363e-10
1771	2.6302679918953814e-10
1772	8.912509381337441e-11
1773	5.370317963702533e-11
1774	5.888436553555884e-11
1775	1.5488166189124796e-10
1776	4.677351412871981e-10
1777	2.570395782768865e-10
1778	1.5488166189124796e-10
1779	3.1622776601683795e-10
1780	1.5135612484362073e-09
1781	7.943282347242822e-09
1782	1.5848931924611143e-08
1783	1.8620871366628656e-08
1784	1.9498445997580454e-08
1785	2.0892961308540408e-08
1786	2.3442288153199228e-08
1787	2.754228703338169e-08
1788	3.162277660168379e-08
1789	3.0199517204020194e-08
1790	2.1877616239495518e-08
1791	1.3803842646028838e-08
1792	7.762471166286927e-09
1793	2.4547089156850337e-09
1794	1.6218100973589331e-09
1795	2.089296130854041e-09
1796	4.6773514128719815e-09
1797	4.6773514128719815e-09
1798	2.6302679918953816e-09
1799	2.344228815319918e-09
1800	3.715352290971728e-09
1801	1.0232929922807536e-08
1802	1.7782794100389228e-08
1803	1.9952623149688786e-08
1804	1.7378008287493763e-08
1805	1.4791083881682072e-08
1806	1.2589254117941661e-08
1807	7.413102413009162e-09
1808	2.6302679918953816e-09
1809	1.9952623149688828e-09
1810	1.9498445997580416e-09
1811	1.6595869074375631e-09
1812	1.148153621496884e-09
1813	3.38844156139202e-10
1814	1.5488166189124796e-10
1815	2.754228703338163e-10
1816	1.2302687708123811e-09
1817	6.456542290346562e-09
1818	1.122018454301963e-08
1819	7.943282347242822e-09
1820	4.073802778041122e-09
1821	3.3884415613920203e-09
1822	3.8018939632056126e-09
1823	2.6302679918953816e-09
1824	5.888436553555884e-10
1825	1.9054607179632444e-10
1826	1.5135612484362072e-10
1827	3.3113112148259076e-10
1828	9.120108393559115e-10
1829	1.2302687708123811e-09
1830	1.2589254117941663e-09
1831	1.0232929922807536e-09
1832	1.3182567385564047e-09
1833	3.5481338923357603e-09
1834	4.897788193684457e-09
1835	4.6773514128719815e-09
1836	5.623413251903491e-09
1837	1.071519305237607e-08
1838	1.6595869074375597e-08
1839	2.4547089156850285e-08
1840	3.311311214825908e-08
1841	2.951209226666384e-08
1842	1.4791083881682072e-08
1843	2.8183829312644493e-09
1844	9.120108393559115e-10
1845	6.918309709189363e-10
1846	7.762471166286927e-10
1847	3.2359365692962813e-10
1848	1.698243652461746e-10
1849	3.0199517204020193e-10
1850	9.549925860214368e-10
1851	1.1748975549395303e-09
1852	1.7378008287493762e-09
1853	4.365158322401665e-09
1854	7.244359600749891e-09
1855	1.0964781961431851e-08
1856	1.4791083881682072e-08
1857	1.3803842646028838e-08
1858	1.1481536214968817e-08
1859	1e-08
1860	5.888436553555884e-09
1861	1.6218100973589331e-09
1862	6.025595860743569e-10
1863	5.011872336272714e-10
1864	1.0232929922807536e-09
1865	3.1622776601683795e-09
1866	4.570881896148752e-09
1867	2.8183829312644493e-09
1868	7.079457843841373e-10
1869	1.778279410038923e-10
1870	5.495408738576248e-11
1871	3.1622776601683794e-11
1872	5.248074602497734e-11
1873	1.8620871366628656e-10
1874	4.4668359215096347e-10
1875	1.5488166189124796e-10
1876	5.370317963702533e-11
1877	6.760829753919819e-11
1878	2.1379620895022325e-10
1879	5.623413251903491e-10
1880	4.5708818961487517e-10
1881	5.623413251903491e-10
1882	1.3803842646028867e-09
1883	1.9952623149688828e-09
1884	3.1622776601683795e-09
1885	1.0964781961431851e-08
1886	1.9952623149688786e-08
1887	3.235936569296281e-08
1888	4.570881896148752e-08
1889	4.3651583224016566e-08
1890	3.388441561392027e-08
1891	2.5703957827688646e-08
1892	2.0417379446695274e-08
1893	1.5848931924611143e-08
1894	1.2302687708123811e-08
1895	9.120108393559115e-09
1896	6.760829753919819e-09
1897	4.570881896148752e-09
1898	4.466835921509635e-09
1899	6.16595001861481e-09
1900	6.918309709189363e-09
1901	6.456542290346562e-09
1902	6.309573444801943e-09
1903	6.16595001861481e-09
1904	7.413102413009162e-09
1905	1.3803842646028838e-08
1906	2.0417379446695274e-08
1907	2.3442288153199228e-08
1908	2.8840315031266057e-08
1909	5.6234132519034905e-08
1910	8.912509381337459e-08
1911	1.0715193052376071e-07
1912	1.1481536214968817e-07
1913	1e-07
1914	6.760829753919818e-08
1915	3.981071705534969e-08
1916	1.9952623149688786e-08
1917	4.073802778041122e-09
1918	1.348962882591656e-09
1919	1.0471285480508984e-09
1920	1.2882495516931322e-09
1921	1.2589254117941663e-09
1922	9.549925860214368e-10
1923	3.8904514499428046e-10
1924	2.4547089156850336e-10
1925	4.1686938347033463e-10
1926	1.0715193052376049e-09
1927	1.4791083881682072e-09
1928	1.6595869074375631e-09
1929	1.4791083881682072e-09
1930	1.0232929922807536e-09
1931	3.1622776601683795e-10
1932	1.8620871366628656e-10
1933	3.715352290971728e-10
1934	1e-09
1935	1.2302687708123811e-09
1936	1.0964781961431829e-09
1937	6.606934480075964e-10
1938	7.585775750291851e-10
1939	1.7782794100389228e-09
1940	1.7378008287493762e-09
1941	5.248074602497734e-10
1942	1.9498445997580414e-10
1943	2.2387211385683377e-10
1944	7.413102413009162e-10
1945	2.8840315031266117e-09
1946	3.1622776601683795e-09
1947	1.3803842646028867e-09
1948	1.1748975549395303e-09
1949	2.1379620895022324e-09
1950	6.456542290346562e-09
1951	1.071519305237607e-08
1952	1.0232929922807536e-08
1953	5.623413251903491e-09
1954	1.4125375446227555e-09
1955	4.265795188015934e-10
1956	2.6302679918953814e-10
1957	4.4668359215096347e-10
1958	1.0964781961431829e-09
1959	1.4125375446227555e-09
1960	2.1877616239495518e-09
1961	6.760829753919819e-09
1962	1.122018454301963e-08
1963	1.1481536214968817e-08
1964	7.58577575029185e-09
1965	3.8018939632056126e-09
1966	3.235936569296281e-09
1967	3.6307805477010177e-09
1968	4.073802778041122e-09
1969	4.6773514128719815e-09
1970	3.8018939632056126e-09
1971	1.9498445997580416e-09
1972	1.8197008586099825e-09
1973	2.8183829312644493e-09
1974	3.8018939632056126e-09
1975	5.623413251903491e-09
1976	1.6218100973589297e-08
1977	3.0199517204020194e-08
1978	3.715352290971728e-08
1979	3.981071705534969e-08
1980	4.4668359215096346e-08
1981	4.8977881936844667e-08
1982	4.570881896148752e-08
1983	2.2908676527677746e-08
1984	4.570881896148752e-09
1985	1.348962882591656e-09
1986	7.079457843841373e-10
1987	8.511380382023759e-10
1988	1.698243652461746e-09
1989	2.29086765276777e-09
1990	3.5481338923357603e-09
1991	1.0964781961431851e-08
1992	1.9054607179632482e-08
1993	2.1877616239495518e-08
1994	1.9498445997580454e-08
1995	1.698243652461746e-08
1996	1.5135612484362072e-08
1997	1.122018454301963e-08
1998	7.413102413009162e-09
1999	4.365158322401665e-09
[truncated: 13,664 more rows]
