# Supplementary material for: Correlating fluorescence microscopy, optical and magnetic tweezers to study single chiral biopolymers such as DNA
Source: Nat Commun. 2024 Mar 29;15:2748. doi: 10.1038/s41467-024-47126-6 (PMC10980717; doi:10.1038/s41467-024-47126-6)
Supplement: Supplementary file 21 — Source Data [file 41467_2024_47126_MOESM21_ESM.zip › source data_final/figure 6/figure6b-d/figure6/fig6b_tether_intensity_profile_source_data.txt]

0.0	0.8050632911392405
400.0	0.7551626915389741
800.0	0.690839706862092
1200.0	0.7239781479013991
1600.0	0.7633577614923385
2000.0	0.8035208527648234
2400.0	0.8962195869420386
2800.0	0.9688133244503665
3200.0	1.0
3600.0	0.9709121918720852
4000.0	0.9039637574950032
4400.0	0.8024847435043304
4800.0	0.7743008660892737
5200.0	0.7654843437708194
5600.0	0.7413596269153898
6000.0	0.7474473017988007
6400.0	0.7590939373750832
6800.0	0.7269159227181878
7200.0	0.735001199200533
7600.0	0.7608197201865423
8000.0	0.7296970019986676
8400.0	0.743496868754164
8800.0	0.7698654230512991
9200.0	0.7630422385076615
9600.0	0.7632245169886742
10000.0	0.7646166555629581
10400.0	0.8045303131245836
10800.0	0.7763016655562959
11200.0	0.7565452365089941
11600.0	0.7638822118587608
12000.0	0.8198822118587609
12400.0	0.7918081279147235
12800.0	0.8117255163224517
13200.0	0.7334768820786142
13600.0	0.7756620919387075
14000.0	0.7806497001998667
14400.0	0.783694070619587
14800.0	0.8141068620919387
15200.0	0.7881625582944704
15600.0	0.7854262491672218
16000.0	0.8114590273151232
