# Supplementary material for: Correlating fluorescence microscopy, optical and magnetic tweezers to study single chiral biopolymers such as DNA
Source: Nat Commun. 2024 Mar 29;15:2748. doi: 10.1038/s41467-024-47126-6 (PMC10980717; doi:10.1038/s41467-024-47126-6)
Supplement: Supplementary file 21 — Source Data [file 41467_2024_47126_MOESM21_ESM.zip › source data_final/figure 6/figure6b-d/figure6/fig6c_sigma011_predicted_plectonemes_source_data.txt]

base pair probability
0		0.0130244
1		0.0131628
2		0.0133018
3		0.0134416
4		0.013582
5		0.0137231
6		0.0138648
7		0.0140073
8		0.0141504
9		0.0142942
10		0.0144387
11		0.0145839
12		0.0147297
13		0.0148763
14		0.0150235
15		0.0151714
16		0.01532
17		0.0154693
18		0.0156193
19		0.0157699
20		0.0159213
21		0.0160733
22		0.0162261
23		0.0163795
24		0.0165336
25		0.0166884
26		0.016844
27		0.0170002
28		0.0171571
29		0.0173147
30		0.017473
31		0.017632
32		0.0177917
33		0.0179521
34		0.0181132
35		0.0182751
36		0.0184376
37		0.0186008
38		0.0187647
39		0.0189294
40		0.0190947
41		0.0192607
42		0.0194275
43		0.019595
44		0.0197631
45		0.019932
46		0.0201016
47		0.0202719
48		0.0204429
49		0.0206146
50		0.0207871
51		0.0209602
52		0.0211341
53		0.0213087
54		0.021484
55		0.02166
56		0.0218367
57		0.0220142
58		0.0221923
59		0.0223712
60		0.0225508
61		0.0227312
62		0.0229122
63		0.023094
64		0.0232765
65		0.0234597
66		0.0236436
67		0.0238283
68		0.0240137
69		0.0241998
70		0.0243866
71		0.0245741
72		0.0247624
73		0.0249514
74		0.0251412
75		0.0253316
76		0.0255228
77		0.0257147
78		0.0259074
79		0.0261008
80		0.0262949
81		0.0264897
82		0.0266853
83		0.0268816
84		0.0270786
85		0.0272764
86		0.0274749
87		0.0276741
88		0.0278741
89		0.0280747
90		0.0282762
91		0.0284783
92		0.0286812
93		0.0288849
94		0.0290892
95		0.0292943
96		0.0295002
97		0.0297067
98		0.0299141
99		0.0301221
100		0.0303309
101		0.0305404
102		0.0307507
103		0.0309617
104		0.0311734
105		0.0313859
106		0.0315991
107		0.0318131
108		0.0320278
109		0.0322432
110		0.0324594
111		0.0326763
112		0.0328939
113		0.0331123
114		0.0333315
115		0.0335514
116		0.033772
117		0.0339933
118		0.0342155
119		0.0344383
120		0.0346619
121		0.0348862
122		0.0351113
123		0.0353371
124		0.0355637
125		0.035791
126		0.036019
127		0.0362478
128		0.0364773
129		0.0367076
130		0.0369386
131		0.0371704
132		0.0374029
133		0.0376362
134		0.0378701
135		0.0381049
136		0.0383404
137		0.0385766
138		0.0388136
139		0.0390513
140		0.0392897
141		0.0395289
142		0.0397689
143		0.0400096
144		0.040251
145		0.0404932
146		0.0407361
147		0.0409798
148		0.0412242
149		0.0414694
150		0.0416727
151		0.0418763
152		0.0420802
153		0.0422844
154		0.0424889
155		0.0426937
156		0.0428987
157		0.0431041
158		0.0433097
159		0.0435155
160		0.0437217
161		0.0439281
162		0.0441348
163		0.0443418
164		0.044549
165		0.0447565
166		0.0449642
167		0.0451722
168		0.0453805
169		0.045589
170		0.0457978
171		0.0460068
172		0.0462161
173		0.0464256
174		0.0466354
175		0.0468454
176		0.0470557
177		0.0472662
178		0.047477
179		0.0476879
180		0.0478992
181		0.0481106
182		0.0483223
183		0.0485342
184		0.0487464
185		0.0489587
186		0.0491713
187		0.0493841
188		0.0495972
189		0.0498104
190		0.0500239
191		0.0502375
192		0.0504514
193		0.0506655
194		0.0508798
195		0.0510944
196		0.0513091
197		0.051524
198		0.0517391
199		0.0519544
200		0.0521699
201		0.0523856
202		0.0526015
203		0.0528176
204		0.0530339
205		0.0532504
206		0.053467
207		0.0536838
208		0.0539008
209		0.054118
210		0.0543354
211		0.0545529
212		0.0547706
213		0.0549885
214		0.0552065
215		0.0554247
216		0.0556431
217		0.0558616
218		0.0560803
219		0.0562992
220		0.0565182
221		0.0567373
222		0.0569566
223		0.0571761
224		0.0573957
225		0.0576154
226		0.0578353
227		0.0580553
228		0.0582755
229		0.0584958
230		0.0587162
231		0.0589368
232		0.0591575
233		0.0593783
234		0.0595993
235		0.0598204
236		0.0600416
237		0.0602629
238		0.0604843
239		0.0607059
240		0.0609275
241		0.0611493
242		0.0613712
243		0.0615932
244		0.0618153
245		0.0620375
246		0.0622598
247		0.0624822
248		0.0627046
249		0.0629272
250		0.0631499
251		0.0633727
252		0.0635955
253		0.0638185
254		0.0640415
255		0.0642646
256		0.0644878
257		0.0647111
258		0.0649344
259		0.0651578
260		0.0653813
261		0.0656048
262		0.0658285
263		0.0660521
264		0.0662759
265		0.0664997
266		0.0667236
267		0.0669475
268		0.0671714
269		0.0673955
270		0.0676195
271		0.0678437
272		0.0680678
273		0.068292
274		0.0685163
275		0.0687406
276		0.0689649
277		0.0691893
278		0.0694137
279		0.0696381
280		0.0698625
281		0.070087
282		0.0703115
283		0.070536
284		0.0707606
285		0.0709851
286		0.0712097
287		0.0714343
288		0.0716589
289		0.0718835
290		0.0721081
291		0.0723328
292		0.0725574
293		0.072782
294		0.0730066
295		0.0732313
296		0.0734559
297		0.0736805
298		0.0739051
299		0.0741297
300		0.0743542
301		0.0745789
302		0.0748038
303		0.0750287
304		0.0752538
305		0.0754789
306		0.0757043
307		0.0759297
308		0.0761552
309		0.0763809
310		0.0766067
311		0.0768326
312		0.0770586
313		0.0772848
314		0.077511
315		0.0777374
316		0.0779639
317		0.0781905
318		0.0784172
319		0.078644
320		0.078871
321		0.079098
322		0.0793252
323		0.0795525
324		0.0797799
325		0.0800074
326		0.080235
327		0.0804627
328		0.0806906
329		0.0809185
330		0.0811466
331		0.0813747
332		0.081603
333		0.0818314
334		0.0820599
335		0.0822885
336		0.0825172
337		0.082746
338		0.0829749
339		0.0832039
340		0.083433
341		0.0836623
342		0.0838916
343		0.084121
344		0.0843506
345		0.0845802
346		0.08481
347		0.0850398
348		0.0852697
349		0.0854998
350		0.0857299
351		0.0859602
352		0.0861905
353		0.086421
354		0.0866516
355		0.0868822
356		0.087113
357		0.0873438
358		0.0875748
359		0.0878058
360		0.0880369
361		0.0882682
362		0.0884995
363		0.088731
364		0.0889625
365		0.0891941
366		0.0894259
367		0.0896577
368		0.0898896
369		0.0901217
370		0.0903538
371		0.090586
372		0.0908183
373		0.0910507
374		0.0912832
375		0.0915158
376		0.0917485
377		0.0919813
378		0.0922142
379		0.0924471
380		0.0926802
381		0.0929134
382		0.0931466
383		0.09338
384		0.0936134
385		0.093847
386		0.0940806
387		0.0943143
388		0.0945482
389		0.0947821
390		0.0950161
391		0.0952502
392		0.0954844
393		0.0957187
394		0.0959531
395		0.0961876
396		0.0964221
397		0.0966568
398		0.0968916
399		0.0971264
400		0.0973614
401		0.0975964
402		0.0978315
403		0.0980668
404		0.0983021
405		0.0985375
406		0.098773
407		0.0990086
408		0.0992443
409		0.0994801
410		0.099716
411		0.099952
412		0.100188
413		0.100424
414		0.10066
415		0.100897
416		0.101133
417		0.10137
418		0.101606
419		0.101843
420		0.10208
421		0.102317
422		0.102554
423		0.102791
424		0.103028
425		0.103266
426		0.103503
427		0.103741
428		0.103978
429		0.104216
430		0.104454
431		0.104692
432		0.10493
433		0.105168
434		0.105406
435		0.105644
436		0.105882
437		0.106121
438		0.10636
439		0.106598
440		0.106837
441		0.107076
442		0.107315
443		0.107554
444		0.107793
445		0.108032
446		0.108272
447		0.108511
448		0.108751
449		0.108991
450		0.10923
451		0.10947
452		0.10971
453		0.10995
454		0.11019
455		0.110431
456		0.110671
457		0.110912
458		0.111152
459		0.111393
460		0.111634
461		0.111875
462		0.112116
463		0.112357
464		0.112598
465		0.112839
466		0.113081
467		0.113322
468		0.113564
469		0.113806
470		0.114048
471		0.11429
472		0.114532
473		0.114774
474		0.115016
475		0.115258
476		0.115501
477		0.115743
478		0.115986
479		0.116229
480		0.116471
481		0.116714
482		0.116957
483		0.117201
484		0.117444
485		0.117687
486		0.117931
487		0.118174
488		0.118418
489		0.118662
490		0.118905
491		0.119149
492		0.119393
493		0.119638
494		0.119882
495		0.120126
496		0.120371
497		0.120615
498		0.12086
499		0.121105
500		0.121349
501		0.121594
502		0.121839
503		0.122084
504		0.12233
505		0.122575
506		0.12282
507		0.123066
508		0.123312
509		0.123557
510		0.123803
511		0.124049
512		0.124295
513		0.124541
514		0.124788
515		0.125034
516		0.12528
517		0.125527
518		0.125773
519		0.12602
520		0.126267
521		0.126514
522		0.126761
523		0.127008
524		0.127255
525		0.127502
526		0.12775
527		0.127997
528		0.128245
529		0.128493
530		0.128741
531		0.128988
532		0.129236
533		0.129484
534		0.129733
535		0.129981
536		0.130229
537		0.130478
538		0.130726
539		0.130975
540		0.131224
541		0.131473
542		0.131722
543		0.131971
544		0.13222
545		0.132469
546		0.132719
547		0.132968
548		0.133218
549		0.133467
550		0.133717
551		0.133967
552		0.134217
553		0.134467
554		0.134717
555		0.134967
556		0.135217
557		0.135468
558		0.135718
559		0.135969
560		0.13622
561		0.136471
562		0.136721
563		0.136972
564		0.137224
565		0.137475
566		0.137726
567		0.137977
568		0.138229
569		0.13848
570		0.138732
571		0.138984
572		0.139236
573		0.139488
574		0.13974
575		0.139992
576		0.140244
577		0.140496
578		0.140749
579		0.141001
580		0.141254
581		0.141507
582		0.14176
583		0.142013
584		0.142266
585		0.142519
586		0.142772
587		0.143025
588		0.143278
589		0.143532
590		0.143785
591		0.144039
592		0.144293
593		0.144547
594		0.144801
595		0.145055
596		0.145309
597		0.145563
598		0.145817
599		0.146072
600		0.146326
601		0.146581
602		0.146836
603		0.14709
604		0.147345
605		0.1476
606		0.147855
607		0.14811
608		0.148366
609		0.148621
610		0.148876
611		0.149132
612		0.149387
613		0.149643
614		0.149899
615		0.150155
616		0.150411
617		0.150667
618		0.150923
619		0.151179
620		0.151436
621		0.151692
622		0.151948
623		0.152205
624		0.152462
625		0.152719
626		0.152975
627		0.153232
628		0.153489
629		0.153747
630		0.154004
631		0.154261
632		0.154518
633		0.154776
634		0.155034
635		0.155291
636		0.155549
637		0.155807
638		0.156065
639		0.156323
640		0.156581
641		0.156839
642		0.157097
643		0.157356
644		0.157614
645		0.157873
646		0.158131
647		0.15839
648		0.158649
649		0.158908
650		0.159167
651		0.159426
652		0.159685
653		0.159944
654		0.160203
655		0.160463
656		0.160722
657		0.160982
658		0.161242
659		0.161501
660		0.161761
661		0.162021
662		0.162281
663		0.162541
664		0.162801
665		0.163062
666		0.163322
667		0.163582
668		0.163843
669		0.164103
670		0.164364
671		0.164625
672		0.164886
673		0.165146
674		0.165407
675		0.165669
676		0.16593
677		0.166191
678		0.166452
679		0.166714
680		0.166975
681		0.167237
682		0.167498
683		0.16776
684		0.168022
685		0.168284
686		0.168546
687		0.168808
688		0.16907
689		0.169332
690		0.169594
691		0.169857
692		0.170119
693		0.170382
694		0.170644
695		0.170907
696		0.17117
697		0.171433
698		0.171696
699		0.171959
700		0.172222
701		0.172485
702		0.172748
703		0.173011
704		0.173275
705		0.173538
706		0.173802
707		0.174065
708		0.174329
709		0.174593
710		0.174857
711		0.175121
712		0.175385
713		0.175649
714		0.175913
715		0.176177
716		0.176441
717		0.176706
718		0.17697
719		0.177235
720		0.177499
721		0.177764
722		0.178029
723		0.178294
724		0.178558
725		0.178823
726		0.179088
727		0.179354
728		0.179619
729		0.179884
730		0.180149
731		0.180415
732		0.18068
733		0.180946
734		0.181211
735		0.181477
736		0.181743
737		0.182009
738		0.182275
739		0.182541
740		0.182807
741		0.183073
742		0.183339
743		0.183605
744		0.183871
745		0.184138
746		0.184404
747		0.184671
748		0.184937
749		0.185204
750		0.185471
751		0.185738
752		0.186004
753		0.186271
754		0.186538
755		0.186805
756		0.187073
757		0.18734
758		0.187607
759		0.187874
760		0.188142
761		0.188409
762		0.188677
763		0.188944
764		0.189212
765		0.18948
766		0.189748
767		0.190016
768		0.190283
769		0.190551
770		0.190819
771		0.191088
772		0.191356
773		0.191624
774		0.191892
775		0.192161
776		0.192429
777		0.192698
778		0.192966
779		0.193235
780		0.193503
781		0.193772
782		0.194041
783		0.19431
784		0.194579
785		0.194848
786		0.195117
787		0.195386
788		0.195655
789		0.195924
790		0.196194
791		0.196463
792		0.196732
793		0.197002
794		0.197271
795		0.197541
796		0.197811
797		0.19808
798		0.19835
799		0.19862
800		0.19889
801		0.19916
802		0.19943
803		0.1997
804		0.19997
805		0.20024
806		0.20051
807		0.20078
808		0.201051
809		0.201321
810		0.201592
811		0.201862
812		0.202133
813		0.202403
814		0.202674
815		0.202944
816		0.203215
817		0.203486
818		0.203757
819		0.204028
820		0.204299
821		0.20457
822		0.204841
823		0.205112
824		0.205383
825		0.205654
826		0.205926
827		0.206197
828		0.206468
829		0.20674
830		0.207011
831		0.207283
832		0.207554
833		0.207826
834		0.208098
835		0.208369
836		0.208641
837		0.208913
838		0.209185
839		0.209457
840		0.209729
841		0.210001
842		0.210273
843		0.210545
844		0.210817
845		0.211089
846		0.211361
847		0.211634
848		0.211906
849		0.212178
850		0.212451
851		0.212723
852		0.212996
853		0.213268
854		0.213541
855		0.213814
856		0.214086
857		0.214359
858		0.214632
859		0.214905
860		0.215178
861		0.215451
862		0.215723
863		0.215996
864		0.216269
865		0.216543
866		0.216816
867		0.217089
868		0.217362
869		0.217635
870		0.217909
871		0.218182
872		0.218455
873		0.218729
874		0.219002
875		0.219276
876		0.219549
877		0.219823
878		0.220096
879		0.22037
880		0.220643
881		0.220917
882		0.221191
883		0.221465
884		0.221739
885		0.222012
886		0.222286
887		0.22256
888		0.222834
889		0.223108
890		0.223382
891		0.223656
892		0.22393
893		0.224204
894		0.224479
895		0.224753
896		0.225027
897		0.225301
898		0.225576
899		0.22585
900		0.226124
901		0.226399
902		0.226673
903		0.226948
904		0.227222
905		0.227497
906		0.227771
907		0.228046
908		0.22832
909		0.228595
910		0.22887
911		0.229144
912		0.229419
913		0.229694
914		0.229969
915		0.230244
916		0.230518
917		0.230793
918		0.231068
919		0.231343
920		0.231618
921		0.231893
922		0.232168
923		0.232443
924		0.232718
925		0.232993
926		0.233268
927		0.233543
928		0.233819
929		0.234094
930		0.234369
931		0.234644
932		0.23492
933		0.235195
934		0.23547
935		0.235745
936		0.236021
937		0.236296
938		0.236572
939		0.236847
940		0.237123
941		0.237398
942		0.237673
943		0.237949
944		0.238225
945		0.2385
946		0.238776
947		0.239051
948		0.239327
949		0.239602
950		0.239878
951		0.240154
952		0.240429
953		0.240705
954		0.240981
955		0.241257
956		0.241532
957		0.241808
958		0.242084
959		0.24236
960		0.242636
961		0.242911
962		0.243187
963		0.243463
964		0.243739
965		0.244015
966		0.244291
967		0.244567
968		0.244843
969		0.245119
970		0.245395
971		0.245671
972		0.245947
973		0.246223
974		0.246499
975		0.246775
976		0.247051
977		0.247327
978		0.247603
979		0.247879
980		0.248155
981		0.248431
982		0.248708
983		0.248984
984		0.24926
985		0.249536
986		0.249812
987		0.250088
988		0.250365
989		0.250641
990		0.250917
991		0.251193
992		0.251469
993		0.251746
994		0.252022
995		0.252298
996		0.252574
997		0.252851
998		0.253127
999		0.253403
1000		0.253679
1001		0.253956
1002		0.254232
1003		0.254508
1004		0.254785
1005		0.255061
1006		0.255337
1007		0.255613
1008		0.25589
1009		0.256166
1010		0.256442
1011		0.256719
1012		0.256995
1013		0.257271
1014		0.257548
1015		0.257824
1016		0.2581
1017		0.258377
1018		0.258653
1019		0.258929
1020		0.259206
1021		0.259482
1022		0.259758
1023		0.260035
1024		0.260311
1025		0.260587
1026		0.260864
1027		0.26114
1028		0.261416
1029		0.261693
1030		0.261969
1031		0.262245
1032		0.262522
1033		0.262798
1034		0.263074
1035		0.263351
1036		0.263627
1037		0.263903
1038		0.26418
1039		0.264456
1040		0.264732
1041		0.265008
1042		0.265285
1043		0.265561
1044		0.265837
1045		0.266113
1046		0.26639
1047		0.266666
1048		0.266942
1049		0.267218
1050		0.267495
1051		0.267771
1052		0.268047
1053		0.268323
1054		0.2686
1055		0.268876
1056		0.269152
1057		0.269428
1058		0.269704
1059		0.26998
1060		0.270257
1061		0.270533
1062		0.270809
1063		0.271085
1064		0.271361
1065		0.271637
1066		0.271913
1067		0.272189
1068		0.272465
1069		0.272741
1070		0.273017
1071		0.273293
1072		0.273569
1073		0.273845
1074		0.274121
1075		0.274397
1076		0.274673
1077		0.274949
1078		0.275225
1079		0.275501
1080		0.275777
1081		0.276053
1082		0.276329
1083		0.276604
1084		0.27688
1085		0.277156
1086		0.277432
1087		0.277708
1088		0.277983
1089		0.278259
1090		0.278535
1091		0.278811
1092		0.279086
1093		0.279362
1094		0.279638
1095		0.279913
1096		0.280189
1097		0.280464
1098		0.28074
1099		0.281015
1100		0.281291
1101		0.281566
1102		0.281842
1103		0.282117
1104		0.282393
1105		0.282668
1106		0.282944
1107		0.283219
1108		0.283494
1109		0.28377
1110		0.284045
1111		0.28432
1112		0.284596
1113		0.284871
1114		0.285146
1115		0.285421
1116		0.285696
1117		0.285972
1118		0.286247
1119		0.286522
1120		0.286797
1121		0.287072
1122		0.287347
1123		0.287622
1124		0.287897
1125		0.288172
1126		0.288447
1127		0.288722
1128		0.288996
1129		0.289271
1130		0.289546
1131		0.289821
1132		0.290096
1133		0.29037
1134		0.290645
1135		0.29092
1136		0.291194
1137		0.291469
1138		0.291743
1139		0.292018
1140		0.292292
1141		0.292567
1142		0.292841
1143		0.293116
1144		0.29339
1145		0.293665
1146		0.293939
1147		0.294213
1148		0.294487
1149		0.294762
1150		0.295036
1151		0.29531
1152		0.295584
1153		0.295858
1154		0.296132
1155		0.296406
1156		0.29668
1157		0.296954
1158		0.297228
1159		0.297502
1160		0.297776
1161		0.29805
1162		0.298323
1163		0.298597
1164		0.298871
1165		0.299145
1166		0.299418
1167		0.299692
1168		0.299965
1169		0.300239
1170		0.300512
1171		0.300786
1172		0.301059
1173		0.301333
1174		0.301606
1175		0.301879
1176		0.302153
1177		0.302426
1178		0.302699
1179		0.302972
1180		0.303245
1181		0.303518
1182		0.303791
1183		0.304064
1184		0.304337
1185		0.30461
1186		0.304883
1187		0.305156
1188		0.305428
1189		0.305701
1190		0.305974
1191		0.306247
1192		0.306519
1193		0.306792
1194		0.307064
1195		0.307337
1196		0.307609
1197		0.307881
1198		0.308154
1199		0.308426
1200		0.308698
1201		0.308971
1202		0.309243
1203		0.309515
1204		0.309787
1205		0.310059
1206		0.310331
1207		0.310603
1208		0.310875
1209		0.311147
1210		0.311418
1211		0.31169
1212		0.311962
1213		0.312234
1214		0.312505
1215		0.312777
1216		0.313048
1217		0.31332
1218		0.313591
1219		0.313862
1220		0.314134
1221		0.314405
1222		0.314676
1223		0.314947
1224		0.315219
1225		0.31549
1226		0.315761
1227		0.316032
1228		0.316302
1229		0.316573
1230		0.316844
1231		0.317115
1232		0.317386
1233		0.317656
1234		0.317927
1235		0.318197
1236		0.318468
1237		0.318738
1238		0.319009
1239		0.319279
1240		0.319549
1241		0.31982
1242		0.32009
1243		0.32036
1244		0.32063
1245		0.3209
1246		0.32117
1247		0.32144
1248		0.32171
1249		0.32198
1250		0.322249
1251		0.322519
1252		0.322789
1253		0.323058
1254		0.323328
1255		0.323597
1256		0.323867
1257		0.324136
1258		0.324405
1259		0.324675
1260		0.324944
1261		0.325213
1262		0.325482
1263		0.325751
1264		0.32602
1265		0.326289
1266		0.326558
1267		0.326827
1268		0.327095
1269		0.327364
1270		0.327633
1271		0.327901
1272		0.32817
1273		0.328438
1274		0.328706
1275		0.328975
1276		0.329243
1277		0.329511
1278		0.329779
1279		0.330047
1280		0.330315
1281		0.330583
1282		0.330851
1283		0.331119
1284		0.331387
1285		0.331654
1286		0.331922
1287		0.33219
1288		0.332457
1289		0.332725
1290		0.332992
1291		0.333259
1292		0.333526
1293		0.333794
1294		0.334061
1295		0.334328
1296		0.334595
1297		0.334862
1298		0.335129
1299		0.335395
1300		0.335662
1301		0.335929
1302		0.336195
1303		0.336462
1304		0.336728
1305		0.336995
1306		0.337261
1307		0.337527
1308		0.337794
1309		0.33806
1310		0.338326
1311		0.338592
1312		0.338858
1313		0.339124
1314		0.33939
1315		0.339655
1316		0.339921
1317		0.340187
1318		0.340452
1319		0.340718
1320		0.340983
1321		0.341248
1322		0.341514
1323		0.341779
1324		0.342044
1325		0.342309
1326		0.342574
1327		0.342839
1328		0.343104
1329		0.343368
1330		0.343633
1331		0.343898
1332		0.344162
1333		0.344427
1334		0.344691
1335		0.344956
1336		0.34522
1337		0.345484
1338		0.345748
1339		0.346012
1340		0.346276
1341		0.34654
1342		0.346804
1343		0.347068
1344		0.347331
1345		0.347595
1346		0.347859
1347		0.348122
1348		0.348386
1349		0.348649
1350		0.348912
1351		0.349175
1352		0.349438
1353		0.349701
1354		0.349964
1355		0.350227
1356		0.35049
1357		0.350753
1358		0.351016
1359		0.351278
1360		0.351541
1361		0.351803
1362		0.352065
1363		0.352328
1364		0.35259
1365		0.352852
1366		0.353114
1367		0.353376
1368		0.353638
1369		0.3539
1370		0.354162
1371		0.354423
1372		0.354685
1373		0.354946
1374		0.355208
1375		0.355469
1376		0.35573
1377		0.355992
1378		0.356253
1379		0.356514
1380		0.356775
1381		0.357036
1382		0.357297
1383		0.357557
1384		0.357818
1385		0.358079
1386		0.358339
1387		0.358599
1388		0.35886
1389		0.35912
1390		0.35938
1391		0.35964
1392		0.3599
1393		0.36016
1394		0.36042
1395		0.36068
1396		0.36094
1397		0.361199
1398		0.361459
1399		0.361718
1400		0.361978
1401		0.362237
1402		0.362496
1403		0.362755
1404		0.363014
1405		0.363273
1406		0.363532
1407		0.363791
1408		0.36405
1409		0.364308
1410		0.364567
1411		0.364825
1412		0.365084
1413		0.365342
1414		0.3656
1415		0.365859
1416		0.366117
1417		0.366375
1418		0.366633
1419		0.36689
1420		0.367148
1421		0.367406
1422		0.367663
1423		0.367921
1424		0.368178
1425		0.368435
1426		0.368693
1427		0.36895
1428		0.369207
1429		0.369464
1430		0.369721
1431		0.369977
1432		0.370234
1433		0.370491
1434		0.370747
1435		0.371004
1436		0.37126
1437		0.371516
1438		0.371773
1439		0.372029
1440		0.372285
1441		0.372541
1442		0.372797
1443		0.373052
1444		0.373308
1445		0.373564
1446		0.373819
1447		0.374075
1448		0.37433
1449		0.374585
1450		0.37484
1451		0.375095
1452		0.37535
1453		0.375605
1454		0.37586
1455		0.376115
1456		0.376369
1457		0.376624
1458		0.376878
1459		0.377133
1460		0.377387
1461		0.377641
1462		0.377895
1463		0.378149
1464		0.378403
1465		0.378657
1466		0.378911
1467		0.379164
1468		0.379418
1469		0.379671
1470		0.379925
1471		0.380178
1472		0.380431
1473		0.380684
1474		0.380937
1475		0.38119
1476		0.381443
1477		0.381696
1478		0.381949
1479		0.382201
1480		0.382454
1481		0.382706
1482		0.382958
1483		0.383211
1484		0.383463
1485		0.383715
1486		0.383967
1487		0.384219
1488		0.38447
1489		0.384722
1490		0.384974
1491		0.385225
1492		0.385476
1493		0.385728
1494		0.385979
1495		0.38623
1496		0.386481
1497		0.386732
1498		0.386983
1499		0.387233
1500		0.387484
1501		0.387735
1502		0.387985
1503		0.388236
1504		0.388486
1505		0.388736
1506		0.388986
1507		0.389236
1508		0.389486
1509		0.389736
1510		0.389986
1511		0.390235
1512		0.390485
1513		0.390734
1514		0.390983
1515		0.391233
1516		0.391482
1517		0.391731
1518		0.39198
1519		0.392229
1520		0.392478
1521		0.392726
1522		0.392975
1523		0.393223
1524		0.393472
1525		0.39372
1526		0.393968
1527		0.394216
1528		0.394464
1529		0.394712
1530		0.39496
1531		0.395208
1532		0.395456
1533		0.395703
1534		0.395951
1535		0.396198
1536		0.396445
1537		0.396692
1538		0.396939
1539		0.397186
1540		0.397433
1541		0.39768
1542		0.397927
1543		0.398173
1544		0.39842
1545		0.398666
1546		0.398912
1547		0.399159
1548		0.399405
1549		0.399651
1550		0.399897
1551		0.400143
1552		0.400388
1553		0.400634
1554		0.400879
1555		0.401125
1556		0.40137
1557		0.401615
1558		0.401861
1559		0.402106
1560		0.402351
1561		0.402595
1562		0.40284
1563		0.403085
1564		0.403329
1565		0.403574
1566		0.403818
1567		0.404063
1568		0.404307
1569		0.404551
1570		0.404795
1571		0.405039
1572		0.405282
1573		0.405526
1574		0.40577
1575		0.406013
1576		0.406257
1577		0.4065
1578		0.406743
1579		0.406986
1580		0.407229
1581		0.407472
1582		0.407715
1583		0.407958
1584		0.4082
1585		0.408443
1586		0.408685
1587		0.408927
1588		0.40917
1589		0.409412
1590		0.409654
1591		0.409896
1592		0.410138
1593		0.410379
1594		0.410621
1595		0.410862
1596		0.411104
1597		0.411345
1598		0.411586
1599		0.411827
1600		0.412069
1601		0.412309
1602		0.41255
1603		0.412791
1604		0.413032
1605		0.413272
1606		0.413513
1607		0.413753
1608		0.413993
1609		0.414233
1610		0.414473
1611		0.414713
1612		0.414953
1613		0.415193
1614		0.415433
1615		0.415672
1616		0.415911
1617		0.416151
1618		0.41639
1619		0.416629
1620		0.416868
1621		0.417107
1622		0.417346
1623		0.417585
1624		0.417823
1625		0.418062
1626		0.4183
1627		0.418539
1628		0.418777
1629		0.419015
1630		0.419253
1631		0.419491
1632		0.419729
1633		0.419967
1634		0.420204
1635		0.420442
1636		0.420679
1637		0.420917
1638		0.421154
1639		0.421391
1640		0.421628
1641		0.421865
1642		0.422102
1643		0.422339
1644		0.422575
1645		0.422812
1646		0.423048
1647		0.423285
1648		0.423521
1649		0.423757
1650		0.423993
1651		0.424229
1652		0.424465
1653		0.4247
1654		0.424936
1655		0.425172
1656		0.425407
1657		0.425642
1658		0.425878
1659		0.426113
1660		0.426348
1661		0.426583
1662		0.426818
1663		0.427052
1664		0.427287
1665		0.427521
1666		0.427756
1667		0.42799
1668		0.428224
1669		0.428459
1670		0.428693
1671		0.428927
1672		0.42916
1673		0.429394
1674		0.429628
1675		0.429861
1676		0.430095
1677		0.430328
1678		0.430561
1679		0.430794
1680		0.431027
1681		0.43126
1682		0.431493
1683		0.431726
1684		0.431958
1685		0.432191
1686		0.432423
1687		0.432656
1688		0.432888
1689		0.43312
1690		0.433352
1691		0.433584
1692		0.433816
1693		0.434047
1694		0.434279
1695		0.434511
1696		0.434742
1697		0.434973
1698		0.435204
1699		0.435436
1700		0.435667
1701		0.435897
1702		0.436128
1703		0.436359
1704		0.43659
1705		0.43682
1706		0.43705
1707		0.437281
1708		0.437511
1709		0.437741
1710		0.437971
1711		0.438201
1712		0.438431
1713		0.43866
1714		0.43889
1715		0.43912
1716		0.439349
1717		0.439578
1718		0.439807
1719		0.440037
1720		0.440266
1721		0.440494
1722		0.440723
1723		0.440952
1724		0.44118
1725		0.441409
1726		0.441637
1727		0.441866
1728		0.442094
1729		0.442322
1730		0.44255
1731		0.442778
1732		0.443006
1733		0.443233
1734		0.443461
1735		0.443688
1736		0.443916
1737		0.444143
1738		0.44437
1739		0.444597
1740		0.444824
1741		0.445051
1742		0.445278
1743		0.445505
1744		0.445731
1745		0.445958
1746		0.446184
1747		0.44641
1748		0.446637
1749		0.446863
1750		0.447089
1751		0.447314
1752		0.44754
1753		0.447766
1754		0.447992
1755		0.448217
1756		0.448442
1757		0.448668
1758		0.448893
1759		0.449118
1760		0.449343
1761		0.449568
1762		0.449793
1763		0.450017
1764		0.450242
1765		0.450466
1766		0.450691
1767		0.450915
1768		0.451139
1769		0.451363
1770		0.451587
1771		0.451811
1772		0.452035
1773		0.452259
1774		0.452482
1775		0.452706
1776		0.452929
1777		0.453152
1778		0.453376
1779		0.453599
1780		0.453822
1781		0.454045
1782		0.454267
1783		0.45449
1784		0.454713
1785		0.454935
1786		0.455158
1787		0.45538
1788		0.455602
1789		0.455824
1790		0.456046
1791		0.456268
1792		0.45649
1793		0.456712
1794		0.456933
1795		0.457155
1796		0.457376
1797		0.457598
1798		0.457819
1799		0.45804
1800		0.458261
1801		0.458482
1802		0.458703
1803		0.458924
1804		0.459144
1805		0.459365
1806		0.459585
1807		0.459806
1808		0.460026
1809		0.460246
1810		0.460466
1811		0.460686
1812		0.460906
1813		0.461126
1814		0.461345
1815		0.461565
1816		0.461784
1817		0.462004
1818		0.462223
1819		0.462442
1820		0.462661
1821		0.46288
1822		0.463099
1823		0.463318
1824		0.463537
1825		0.463755
1826		0.463974
1827		0.464192
1828		0.46441
1829		0.464629
1830		0.464847
1831		0.465065
1832		0.465283
1833		0.4655
1834		0.465718
1835		0.465936
1836		0.466153
1837		0.466371
1838		0.466588
1839		0.466805
1840		0.467023
1841		0.46724
1842		0.467457
1843		0.467673
1844		0.46789
1845		0.468107
1846		0.468323
1847		0.46854
1848		0.468756
1849		0.468973
1850		0.469189
1851		0.469405
1852		0.469621
1853		0.469837
1854		0.470053
1855		0.470268
1856		0.470484
1857		0.4707
1858		0.470915
1859		0.47113
1860		0.471346
1861		0.471561
1862		0.471776
1863		0.471991
1864		0.472206
1865		0.47242
1866		0.472635
1867		0.47285
1868		0.473064
1869		0.473279
1870		0.473493
1871		0.473707
1872		0.473921
1873		0.474135
1874		0.474349
1875		0.474563
1876		0.474777
1877		0.47499
1878		0.475204
1879		0.475417
1880		0.475631
1881		0.475844
1882		0.476057
1883		0.47627
1884		0.476483
1885		0.476696
1886		0.476909
1887		0.477122
1888		0.477335
1889		0.477547
1890		0.47776
1891		0.477972
1892		0.478184
1893		0.478396
1894		0.478608
1895		0.47882
1896		0.479032
1897		0.479244
1898		0.479456
1899		0.479667
1900		0.479879
1901		0.48009
1902		0.480302
1903		0.480513
1904		0.480724
1905		0.480935
1906		0.481146
1907		0.481357
1908		0.481568
1909		0.481779
1910		0.481989
1911		0.4822
1912		0.48241
1913		0.482621
1914		0.482831
1915		0.483041
1916		0.483251
1917		0.483461
1918		0.483671
1919		0.483881
1920		0.484091
1921		0.4843
1922		0.48451
1923		0.484719
1924		0.484929
1925		0.485138
1926		0.485347
1927		0.485556
1928		0.485765
1929		0.485974
1930		0.486183
1931		0.486392
1932		0.4866
1933		0.486809
1934		0.487018
1935		0.487226
1936		0.487434
1937		0.487642
1938		0.487851
1939		0.488059
1940		0.488267
1941		0.488474
1942		0.488682
1943		0.48889
1944		0.489098
1945		0.489305
1946		0.489513
1947		0.48972
1948		0.489927
1949		0.490134
1950		0.490341
1951		0.490548
1952		0.490755
1953		0.490962
1954		0.491169
1955		0.491376
1956		0.491582
1957		0.491789
1958		0.491995
1959		0.492201
1960		0.492408
1961		0.492614
1962		0.49282
1963		0.493026
1964		0.493232
1965		0.493437
1966		0.493643
1967		0.493849
1968		0.494054
1969		0.49426
1970		0.494465
1971		0.494671
1972		0.494876
1973		0.495081
1974		0.495286
1975		0.495491
1976		0.495696
1977		0.495901
1978		0.496105
1979		0.49631
1980		0.496514
1981		0.496719
1982		0.496923
1983		0.497128
1984		0.497332
1985		0.497536
1986		0.49774
1987		0.497944
1988		0.498148
1989		0.498352
1990		0.498555
1991		0.498759
1992		0.498963
1993		0.499166
1994		0.499369
1995		0.499573
1996		0.499776
1997		0.499979
1998		0.500182
[truncated: 13,663 more rows]
