# Supplementary material for: Correlating fluorescence microscopy, optical and magnetic tweezers to study single chiral biopolymers such as DNA
Source: Nat Commun. 2024 Mar 29;15:2748. doi: 10.1038/s41467-024-47126-6 (PMC10980717; doi:10.1038/s41467-024-47126-6)
Supplement: Supplementary file 21 — Source Data [file 41467_2024_47126_MOESM21_ESM.zip › source data_final/figure 6/figure6b-d/figure6/fig6c_sigma011_tether_line_profile_source_data.txt]

16576.687999999995
13329.949000000008
20103.296499999997
20068.286999999997
21534.77350000001
24009.617
25646.974499999997
30640.38799999999
35909.168000000005
47501.381
60928.619000000006
78909.21299999999
82793.826
83152.696
69589.799
59660.69149999999
37596.914000000004
28208.4885
21019.773
21465.189500000008
14871.396500000003
13670.351499999997
14093.248000000007
7919.919499999996
9854.6365
11104.291000000005
5293.843999999997
7816.181499999999
6118.502
5131.035499999998
6252.0899999999965
3573.7385000000068
1700.5139999999956
4635.0
