# Supplementary material for: Correlating fluorescence microscopy, optical and magnetic tweezers to study single chiral biopolymers such as DNA
Source: Nat Commun. 2024 Mar 29;15:2748. doi: 10.1038/s41467-024-47126-6 (PMC10980717; doi:10.1038/s41467-024-47126-6)
Supplement: Supplementary file 21 — Source Data [file 41467_2024_47126_MOESM21_ESM.zip › source data_final/figure 6/figure6b-d/figure6/fig6c_sigma014_predicted_plectonemes_source_data.txt]

base pair probability
0		0.0130788
1		0.0132178
2		0.0133574
3		0.0134977
4		0.0136387
5		0.0137804
6		0.0139228
7		0.0140658
8		0.0142095
9		0.0143539
10		0.014499
11		0.0146448
12		0.0147913
13		0.0149384
14		0.0150863
15		0.0152348
16		0.015384
17		0.0155339
18		0.0156845
19		0.0158358
20		0.0159878
21		0.0161405
22		0.0162939
23		0.0164479
24		0.0166027
25		0.0167582
26		0.0169144
27		0.0170712
28		0.0172288
29		0.0173871
30		0.017546
31		0.0177057
32		0.0178661
33		0.0180272
34		0.0181889
35		0.0183514
36		0.0185146
37		0.0186785
38		0.0188431
39		0.0190085
40		0.0191745
41		0.0193412
42		0.0195087
43		0.0196768
44		0.0198457
45		0.0200153
46		0.0201856
47		0.0203566
48		0.0205283
49		0.0207008
50		0.0208739
51		0.0210478
52		0.0212224
53		0.0213977
54		0.0215738
55		0.0217505
56		0.021928
57		0.0221062
58		0.0222851
59		0.0224647
60		0.0226451
61		0.0228261
62		0.023008
63		0.0231905
64		0.0233737
65		0.0235577
66		0.0237424
67		0.0239278
68		0.024114
69		0.0243009
70		0.0244885
71		0.0246768
72		0.0248659
73		0.0250557
74		0.0252462
75		0.0254375
76		0.0256295
77		0.0258222
78		0.0260156
79		0.0262098
80		0.0264048
81		0.0266004
82		0.0267968
83		0.0269939
84		0.0271918
85		0.0273903
86		0.0275897
87		0.0277897
88		0.0279905
89		0.0281921
90		0.0283943
91		0.0285973
92		0.0288011
93		0.0290056
94		0.0292108
95		0.0294167
96		0.0296234
97		0.0298309
98		0.0300391
99		0.030248
100		0.0304576
101		0.030668
102		0.0308792
103		0.0310911
104		0.0313037
105		0.031517
106		0.0317312
107		0.031946
108		0.0321616
109		0.0323779
110		0.032595
111		0.0328128
112		0.0330314
113		0.0332507
114		0.0334708
115		0.0336916
116		0.0339131
117		0.0341354
118		0.0343584
119		0.0345822
120		0.0348067
121		0.035032
122		0.035258
123		0.0354848
124		0.0357123
125		0.0359405
126		0.0361695
127		0.0363993
128		0.0366298
129		0.036861
130		0.037093
131		0.0373257
132		0.0375592
133		0.0377934
134		0.0380284
135		0.0382641
136		0.0385006
137		0.0387378
138		0.0389758
139		0.0392145
140		0.0394539
141		0.0396941
142		0.0399351
143		0.0401768
144		0.0404192
145		0.0406624
146		0.0409063
147		0.041151
148		0.0413965
149		0.0416426
150		0.0418468
151		0.0420513
152		0.0422561
153		0.0424611
154		0.0426665
155		0.0428721
156		0.043078
157		0.0432842
158		0.0434906
159		0.0436974
160		0.0439044
161		0.0441117
162		0.0443192
163		0.044527
164		0.0447351
165		0.0449435
166		0.0451521
167		0.045361
168		0.0455701
169		0.0457795
170		0.0459892
171		0.0461991
172		0.0464092
173		0.0466196
174		0.0468303
175		0.0470412
176		0.0472523
177		0.0474637
178		0.0476753
179		0.0478872
180		0.0480993
181		0.0483117
182		0.0485242
183		0.048737
184		0.04895
185		0.0491633
186		0.0493768
187		0.0495905
188		0.0498044
189		0.0500185
190		0.0502329
191		0.0504475
192		0.0506623
193		0.0508772
194		0.0510924
195		0.0513079
196		0.0515235
197		0.0517393
198		0.0519553
199		0.0521715
200		0.0523879
201		0.0526045
202		0.0528213
203		0.0530383
204		0.0532555
205		0.0534729
206		0.0536904
207		0.0539082
208		0.0541261
209		0.0543442
210		0.0545624
211		0.0547809
212		0.0549995
213		0.0552183
214		0.0554372
215		0.0556563
216		0.0558756
217		0.0560951
218		0.0563147
219		0.0565344
220		0.0567543
221		0.0569744
222		0.0571946
223		0.057415
224		0.0576355
225		0.0578562
226		0.058077
227		0.0582979
228		0.058519
229		0.0587402
230		0.0589616
231		0.0591831
232		0.0594047
233		0.0596265
234		0.0598483
235		0.0600703
236		0.0602925
237		0.0605147
238		0.0607371
239		0.0609595
240		0.0611821
241		0.0614048
242		0.0616276
243		0.0618505
244		0.0620736
245		0.0622967
246		0.0625199
247		0.0627432
248		0.0629667
249		0.0631902
250		0.0634138
251		0.0636375
252		0.0638613
253		0.0640852
254		0.0643091
255		0.0645331
256		0.0647573
257		0.0649815
258		0.0652057
259		0.0654301
260		0.0656545
261		0.065879
262		0.0661035
263		0.0663282
264		0.0665528
265		0.0667776
266		0.0670024
267		0.0672272
268		0.0674521
269		0.0676771
270		0.0679021
271		0.0681272
272		0.0683523
273		0.0685774
274		0.0688026
275		0.0690278
276		0.0692531
277		0.0694784
278		0.0697037
279		0.0699291
280		0.0701545
281		0.0703799
282		0.0706053
283		0.0708308
284		0.0710563
285		0.0712818
286		0.0715073
287		0.0717328
288		0.0719583
289		0.0721839
290		0.0724095
291		0.072635
292		0.0728606
293		0.0730861
294		0.0733117
295		0.0735373
296		0.0737628
297		0.0739884
298		0.0742139
299		0.0744394
300		0.0746649
301		0.0748906
302		0.0751163
303		0.0753422
304		0.0755682
305		0.0757943
306		0.0760206
307		0.076247
308		0.0764734
309		0.0767001
310		0.0769268
311		0.0771536
312		0.0773806
313		0.0776077
314		0.0778349
315		0.0780622
316		0.0782897
317		0.0785172
318		0.0787449
319		0.0789726
320		0.0792005
321		0.0794286
322		0.0796567
323		0.0798849
324		0.0801133
325		0.0803417
326		0.0805703
327		0.080799
328		0.0810278
329		0.0812567
330		0.0814857
331		0.0817148
332		0.081944
333		0.0821733
334		0.0824028
335		0.0826323
336		0.082862
337		0.0830918
338		0.0833216
339		0.0835516
340		0.0837817
341		0.0840119
342		0.0842421
343		0.0844725
344		0.084703
345		0.0849336
346		0.0851643
347		0.0853951
348		0.0856261
349		0.0858571
350		0.0860882
351		0.0863194
352		0.0865507
353		0.0867821
354		0.0870136
355		0.0872453
356		0.087477
357		0.0877088
358		0.0879407
359		0.0881727
360		0.0884048
361		0.088637
362		0.0888693
363		0.0891017
364		0.0893343
365		0.0895669
366		0.0897996
367		0.0900324
368		0.0902652
369		0.0904982
370		0.0907313
371		0.0909645
372		0.0911978
373		0.0914312
374		0.0916646
375		0.0918982
376		0.0921319
377		0.0923656
378		0.0925995
379		0.0928334
380		0.0930675
381		0.0933016
382		0.0935359
383		0.0937702
384		0.0940046
385		0.0942391
386		0.0944737
387		0.0947084
388		0.0949432
389		0.0951781
390		0.0954131
391		0.0956482
392		0.0958834
393		0.0961187
394		0.096354
395		0.0965895
396		0.096825
397		0.0970607
398		0.0972964
399		0.0975323
400		0.0977682
401		0.0980042
402		0.0982403
403		0.0984766
404		0.0987129
405		0.0989493
406		0.0991858
407		0.0994223
408		0.099659
409		0.0998958
410		0.100133
411		0.10037
412		0.100607
413		0.100844
414		0.101081
415		0.101318
416		0.101556
417		0.101793
418		0.102031
419		0.102269
420		0.102507
421		0.102745
422		0.102983
423		0.103221
424		0.103459
425		0.103697
426		0.103936
427		0.104174
428		0.104413
429		0.104651
430		0.10489
431		0.105129
432		0.105368
433		0.105607
434		0.105846
435		0.106086
436		0.106325
437		0.106564
438		0.106804
439		0.107044
440		0.107283
441		0.107523
442		0.107763
443		0.108003
444		0.108244
445		0.108484
446		0.108724
447		0.108965
448		0.109205
449		0.109446
450		0.109687
451		0.109928
452		0.110169
453		0.11041
454		0.110651
455		0.110892
456		0.111134
457		0.111375
458		0.111617
459		0.111859
460		0.1121
461		0.112342
462		0.112584
463		0.112826
464		0.113069
465		0.113311
466		0.113553
467		0.113796
468		0.114039
469		0.114281
470		0.114524
471		0.114767
472		0.11501
473		0.115253
474		0.115497
475		0.11574
476		0.115983
477		0.116227
478		0.116471
479		0.116714
480		0.116958
481		0.117202
482		0.117446
483		0.11769
484		0.117935
485		0.118179
486		0.118423
487		0.118668
488		0.118913
489		0.119157
490		0.119402
491		0.119647
492		0.119892
493		0.120137
494		0.120383
495		0.120628
496		0.120874
497		0.121119
498		0.121365
499		0.121611
500		0.121856
501		0.122102
502		0.122348
503		0.122595
504		0.122841
505		0.123087
506		0.123334
507		0.12358
508		0.123827
509		0.124074
510		0.124321
511		0.124567
512		0.124815
513		0.125062
514		0.125309
515		0.125556
516		0.125804
517		0.126051
518		0.126299
519		0.126547
520		0.126795
521		0.127043
522		0.127291
523		0.127539
524		0.127787
525		0.128035
526		0.128284
527		0.128532
528		0.128781
529		0.12903
530		0.129278
531		0.129527
532		0.129776
533		0.130026
534		0.130275
535		0.130524
536		0.130774
537		0.131023
538		0.131273
539		0.131522
540		0.131772
541		0.132022
542		0.132272
543		0.132522
544		0.132772
545		0.133023
546		0.133273
547		0.133524
548		0.133774
549		0.134025
550		0.134276
551		0.134527
552		0.134778
553		0.135029
554		0.13528
555		0.135531
556		0.135782
557		0.136034
558		0.136286
559		0.136537
560		0.136789
561		0.137041
562		0.137293
563		0.137545
564		0.137797
565		0.138049
566		0.138302
567		0.138554
568		0.138806
569		0.139059
570		0.139312
571		0.139565
572		0.139818
573		0.140071
574		0.140324
575		0.140577
576		0.14083
577		0.141084
578		0.141337
579		0.141591
580		0.141844
581		0.142098
582		0.142352
583		0.142606
584		0.14286
585		0.143114
586		0.143368
587		0.143623
588		0.143877
589		0.144132
590		0.144386
591		0.144641
592		0.144896
593		0.145151
594		0.145406
595		0.145661
596		0.145916
597		0.146171
598		0.146427
599		0.146682
600		0.146938
601		0.147193
602		0.147449
603		0.147705
604		0.147961
605		0.148217
606		0.148473
607		0.148729
608		0.148986
609		0.149242
610		0.149498
611		0.149755
612		0.150012
613		0.150268
614		0.150525
615		0.150782
616		0.151039
617		0.151296
618		0.151554
619		0.151811
620		0.152068
621		0.152326
622		0.152583
623		0.152841
624		0.153099
625		0.153357
626		0.153615
627		0.153873
628		0.154131
629		0.154389
630		0.154647
631		0.154906
632		0.155164
633		0.155423
634		0.155681
635		0.15594
636		0.156199
637		0.156458
638		0.156717
639		0.156976
640		0.157235
641		0.157494
642		0.157754
643		0.158013
644		0.158273
645		0.158532
646		0.158792
647		0.159052
648		0.159312
649		0.159572
650		0.159832
651		0.160092
652		0.160352
653		0.160612
654		0.160873
655		0.161133
656		0.161394
657		0.161655
658		0.161915
659		0.162176
660		0.162437
661		0.162698
662		0.162959
663		0.16322
664		0.163482
665		0.163743
666		0.164004
667		0.164266
668		0.164527
669		0.164789
670		0.165051
671		0.165313
672		0.165575
673		0.165837
674		0.166099
675		0.166361
676		0.166623
677		0.166885
678		0.167148
679		0.16741
680		0.167673
681		0.167936
682		0.168198
683		0.168461
684		0.168724
685		0.168987
686		0.16925
687		0.169513
688		0.169776
689		0.17004
690		0.170303
691		0.170567
692		0.17083
693		0.171094
694		0.171357
695		0.171621
696		0.171885
697		0.172149
698		0.172413
699		0.172677
700		0.172941
701		0.173206
702		0.17347
703		0.173734
704		0.173999
705		0.174263
706		0.174528
707		0.174793
708		0.175058
709		0.175322
710		0.175587
711		0.175852
712		0.176117
713		0.176383
714		0.176648
715		0.176913
716		0.177179
717		0.177444
718		0.17771
719		0.177975
720		0.178241
721		0.178507
722		0.178773
723		0.179039
724		0.179305
725		0.179571
726		0.179837
727		0.180103
728		0.180369
729		0.180636
730		0.180902
731		0.181169
732		0.181435
733		0.181702
734		0.181969
735		0.182235
736		0.182502
737		0.182769
738		0.183036
739		0.183303
740		0.18357
741		0.183838
742		0.184105
743		0.184372
744		0.18464
745		0.184907
746		0.185175
747		0.185442
748		0.18571
749		0.185978
750		0.186246
751		0.186514
752		0.186782
753		0.18705
754		0.187318
755		0.187586
756		0.187854
757		0.188123
758		0.188391
759		0.188659
760		0.188928
761		0.189197
762		0.189465
763		0.189734
764		0.190003
765		0.190272
766		0.190541
767		0.19081
768		0.191079
769		0.191348
770		0.191617
771		0.191886
772		0.192155
773		0.192425
774		0.192694
775		0.192964
776		0.193233
777		0.193503
778		0.193773
779		0.194042
780		0.194312
781		0.194582
782		0.194852
783		0.195122
784		0.195392
785		0.195662
786		0.195932
787		0.196202
788		0.196473
789		0.196743
790		0.197013
791		0.197284
792		0.197554
793		0.197825
794		0.198096
795		0.198366
796		0.198637
797		0.198908
798		0.199179
799		0.19945
800		0.199721
801		0.199992
802		0.200263
803		0.200534
804		0.200805
805		0.201077
806		0.201348
807		0.201619
808		0.201891
809		0.202162
810		0.202434
811		0.202705
812		0.202977
813		0.203249
814		0.203521
815		0.203792
816		0.204064
817		0.204336
818		0.204608
819		0.20488
820		0.205152
821		0.205425
822		0.205697
823		0.205969
824		0.206241
825		0.206514
826		0.206786
827		0.207059
828		0.207331
829		0.207604
830		0.207876
831		0.208149
832		0.208422
833		0.208694
834		0.208967
835		0.20924
836		0.209513
837		0.209786
838		0.210059
839		0.210332
840		0.210605
841		0.210878
842		0.211151
843		0.211425
844		0.211698
845		0.211971
846		0.212245
847		0.212518
848		0.212792
849		0.213065
850		0.213339
851		0.213612
852		0.213886
853		0.21416
854		0.214433
855		0.214707
856		0.214981
857		0.215255
858		0.215529
859		0.215803
860		0.216077
861		0.216351
862		0.216625
863		0.216899
864		0.217173
865		0.217447
866		0.217722
867		0.217996
868		0.21827
869		0.218545
870		0.218819
871		0.219094
872		0.219368
873		0.219643
874		0.219917
875		0.220192
876		0.220466
877		0.220741
878		0.221016
879		0.221291
880		0.221565
881		0.22184
882		0.222115
883		0.22239
884		0.222665
885		0.22294
886		0.223215
887		0.22349
888		0.223765
889		0.22404
890		0.224316
891		0.224591
892		0.224866
893		0.225141
894		0.225417
895		0.225692
896		0.225967
897		0.226243
898		0.226518
899		0.226794
900		0.227069
901		0.227345
902		0.22762
903		0.227896
904		0.228172
905		0.228447
906		0.228723
907		0.228999
908		0.229274
909		0.22955
910		0.229826
911		0.230102
912		0.230378
913		0.230654
914		0.23093
915		0.231206
916		0.231482
917		0.231758
918		0.232034
919		0.23231
920		0.232586
921		0.232862
922		0.233138
923		0.233414
924		0.233691
925		0.233967
926		0.234243
927		0.234519
928		0.234796
929		0.235072
930		0.235348
931		0.235625
932		0.235901
933		0.236178
934		0.236454
935		0.236731
936		0.237007
937		0.237284
938		0.23756
939		0.237837
940		0.238113
941		0.23839
942		0.238667
943		0.238943
944		0.23922
945		0.239497
946		0.239773
947		0.24005
948		0.240327
949		0.240604
950		0.24088
951		0.241157
952		0.241434
953		0.241711
954		0.241988
955		0.242265
956		0.242542
957		0.242819
958		0.243096
959		0.243373
960		0.24365
961		0.243927
962		0.244204
963		0.244481
964		0.244758
965		0.245035
966		0.245312
967		0.245589
968		0.245866
969		0.246143
970		0.24642
971		0.246697
972		0.246975
973		0.247252
974		0.247529
975		0.247806
976		0.248083
977		0.248361
978		0.248638
979		0.248915
980		0.249192
981		0.24947
982		0.249747
983		0.250024
984		0.250301
985		0.250579
986		0.250856
987		0.251133
988		0.251411
989		0.251688
990		0.251965
991		0.252243
992		0.25252
993		0.252798
994		0.253075
995		0.253352
996		0.25363
997		0.253907
998		0.254185
999		0.254462
1000		0.254739
1001		0.255017
1002		0.255294
1003		0.255572
1004		0.255849
1005		0.256127
1006		0.256404
1007		0.256682
1008		0.256959
1009		0.257236
1010		0.257514
1011		0.257791
1012		0.258069
1013		0.258346
1014		0.258624
1015		0.258901
1016		0.259179
1017		0.259456
1018		0.259734
1019		0.260011
1020		0.260289
1021		0.260566
1022		0.260844
1023		0.261121
1024		0.261399
1025		0.261676
1026		0.261954
1027		0.262231
1028		0.262509
1029		0.262786
1030		0.263064
1031		0.263341
1032		0.263619
1033		0.263896
1034		0.264174
1035		0.264451
1036		0.264729
1037		0.265006
1038		0.265283
1039		0.265561
1040		0.265838
1041		0.266116
1042		0.266393
1043		0.266671
1044		0.266948
1045		0.267225
1046		0.267503
1047		0.26778
1048		0.268058
1049		0.268335
1050		0.268612
1051		0.26889
1052		0.269167
1053		0.269445
1054		0.269722
1055		0.269999
1056		0.270277
1057		0.270554
1058		0.270831
1059		0.271109
1060		0.271386
1061		0.271663
1062		0.27194
1063		0.272218
1064		0.272495
1065		0.272772
1066		0.273049
1067		0.273327
1068		0.273604
1069		0.273881
1070		0.274158
1071		0.274435
1072		0.274712
1073		0.27499
1074		0.275267
1075		0.275544
1076		0.275821
1077		0.276098
1078		0.276375
1079		0.276652
1080		0.276929
1081		0.277206
1082		0.277483
1083		0.27776
1084		0.278037
1085		0.278314
1086		0.278591
1087		0.278868
1088		0.279145
1089		0.279422
1090		0.279699
1091		0.279976
1092		0.280252
1093		0.280529
1094		0.280806
1095		0.281083
1096		0.28136
1097		0.281636
1098		0.281913
1099		0.28219
1100		0.282466
1101		0.282743
1102		0.28302
1103		0.283296
1104		0.283573
1105		0.283849
1106		0.284126
1107		0.284403
1108		0.284679
1109		0.284956
1110		0.285232
1111		0.285508
1112		0.285785
1113		0.286061
1114		0.286338
1115		0.286614
1116		0.28689
1117		0.287167
1118		0.287443
1119		0.287719
1120		0.287995
1121		0.288271
1122		0.288548
1123		0.288824
1124		0.2891
1125		0.289376
1126		0.289652
1127		0.289928
1128		0.290204
1129		0.29048
1130		0.290756
1131		0.291032
1132		0.291308
1133		0.291584
1134		0.291859
1135		0.292135
1136		0.292411
1137		0.292687
1138		0.292963
1139		0.293238
1140		0.293514
1141		0.293789
1142		0.294065
1143		0.294341
1144		0.294616
1145		0.294892
1146		0.295167
1147		0.295443
1148		0.295718
1149		0.295993
1150		0.296269
1151		0.296544
1152		0.296819
1153		0.297094
1154		0.29737
1155		0.297645
1156		0.29792
1157		0.298195
1158		0.29847
1159		0.298745
1160		0.29902
1161		0.299295
1162		0.29957
1163		0.299845
1164		0.30012
1165		0.300395
1166		0.300669
1167		0.300944
1168		0.301219
1169		0.301494
1170		0.301768
1171		0.302043
1172		0.302317
1173		0.302592
1174		0.302866
1175		0.303141
1176		0.303415
1177		0.303689
1178		0.303964
1179		0.304238
1180		0.304512
1181		0.304787
1182		0.305061
1183		0.305335
1184		0.305609
1185		0.305883
1186		0.306157
1187		0.306431
1188		0.306705
1189		0.306979
1190		0.307252
1191		0.307526
1192		0.3078
1193		0.308074
1194		0.308347
1195		0.308621
1196		0.308894
1197		0.309168
1198		0.309441
1199		0.309715
1200		0.309988
1201		0.310262
1202		0.310535
1203		0.310808
1204		0.311081
1205		0.311355
1206		0.311628
1207		0.311901
1208		0.312174
1209		0.312447
1210		0.31272
1211		0.312993
1212		0.313265
1213		0.313538
1214		0.313811
1215		0.314084
1216		0.314356
1217		0.314629
1218		0.314901
1219		0.315174
1220		0.315446
1221		0.315719
1222		0.315991
1223		0.316263
1224		0.316536
1225		0.316808
1226		0.31708
1227		0.317352
1228		0.317624
1229		0.317896
1230		0.318168
1231		0.31844
1232		0.318712
1233		0.318984
1234		0.319255
1235		0.319527
1236		0.319799
1237		0.32007
1238		0.320342
1239		0.320613
1240		0.320885
1241		0.321156
1242		0.321427
1243		0.321699
1244		0.32197
1245		0.322241
1246		0.322512
1247		0.322783
1248		0.323054
1249		0.323325
1250		0.323596
1251		0.323867
1252		0.324138
1253		0.324408
1254		0.324679
1255		0.32495
1256		0.32522
1257		0.325491
1258		0.325761
1259		0.326031
1260		0.326302
1261		0.326572
1262		0.326842
1263		0.327112
1264		0.327382
1265		0.327652
1266		0.327922
1267		0.328192
1268		0.328462
1269		0.328732
1270		0.329002
1271		0.329271
1272		0.329541
1273		0.32981
1274		0.33008
1275		0.330349
1276		0.330619
1277		0.330888
1278		0.331157
1279		0.331426
1280		0.331696
1281		0.331965
1282		0.332234
1283		0.332503
1284		0.332771
1285		0.33304
1286		0.333309
1287		0.333578
1288		0.333846
1289		0.334115
1290		0.334383
1291		0.334652
1292		0.33492
1293		0.335188
1294		0.335457
1295		0.335725
1296		0.335993
1297		0.336261
1298		0.336529
1299		0.336797
1300		0.337065
1301		0.337333
1302		0.3376
1303		0.337868
1304		0.338136
1305		0.338403
1306		0.33867
1307		0.338938
1308		0.339205
1309		0.339472
1310		0.33974
1311		0.340007
1312		0.340274
1313		0.340541
1314		0.340808
1315		0.341075
1316		0.341341
1317		0.341608
1318		0.341875
1319		0.342141
1320		0.342408
1321		0.342674
1322		0.342941
1323		0.343207
1324		0.343473
1325		0.343739
1326		0.344005
1327		0.344271
1328		0.344537
1329		0.344803
1330		0.345069
1331		0.345335
1332		0.3456
1333		0.345866
1334		0.346132
1335		0.346397
1336		0.346662
1337		0.346928
1338		0.347193
1339		0.347458
1340		0.347723
1341		0.347988
1342		0.348253
1343		0.348518
1344		0.348783
1345		0.349048
1346		0.349312
1347		0.349577
1348		0.349841
1349		0.350106
1350		0.35037
1351		0.350634
1352		0.350899
1353		0.351163
1354		0.351427
1355		0.351691
1356		0.351955
1357		0.352219
1358		0.352482
1359		0.352746
1360		0.35301
1361		0.353273
1362		0.353537
1363		0.3538
1364		0.354063
1365		0.354326
1366		0.35459
1367		0.354853
1368		0.355116
1369		0.355379
1370		0.355641
1371		0.355904
1372		0.356167
1373		0.35643
1374		0.356692
1375		0.356955
1376		0.357217
1377		0.357479
1378		0.357741
1379		0.358004
1380		0.358266
1381		0.358528
1382		0.35879
1383		0.359051
1384		0.359313
1385		0.359575
1386		0.359836
1387		0.360098
1388		0.360359
1389		0.360621
1390		0.360882
1391		0.361143
1392		0.361404
1393		0.361665
1394		0.361926
1395		0.362187
1396		0.362448
1397		0.362709
1398		0.362969
1399		0.36323
1400		0.36349
1401		0.363751
1402		0.364011
1403		0.364271
1404		0.364531
1405		0.364791
1406		0.365051
1407		0.365311
1408		0.365571
1409		0.365831
1410		0.36609
1411		0.36635
1412		0.366609
1413		0.366869
1414		0.367128
1415		0.367387
1416		0.367646
1417		0.367906
1418		0.368165
1419		0.368423
1420		0.368682
1421		0.368941
1422		0.3692
1423		0.369458
1424		0.369717
1425		0.369975
1426		0.370233
1427		0.370491
1428		0.37075
1429		0.371008
1430		0.371266
1431		0.371523
1432		0.371781
1433		0.372039
1434		0.372297
1435		0.372554
1436		0.372812
1437		0.373069
1438		0.373326
1439		0.373583
1440		0.37384
1441		0.374097
1442		0.374354
1443		0.374611
1444		0.374868
1445		0.375125
1446		0.375381
1447		0.375638
1448		0.375894
1449		0.37615
1450		0.376407
1451		0.376663
1452		0.376919
1453		0.377175
1454		0.377431
1455		0.377686
1456		0.377942
1457		0.378198
1458		0.378453
1459		0.378709
1460		0.378964
1461		0.379219
1462		0.379474
1463		0.379729
1464		0.379984
1465		0.380239
1466		0.380494
1467		0.380749
1468		0.381003
1469		0.381258
1470		0.381512
1471		0.381767
1472		0.382021
1473		0.382275
1474		0.382529
1475		0.382783
1476		0.383037
1477		0.383291
1478		0.383545
1479		0.383798
1480		0.384052
1481		0.384305
1482		0.384559
1483		0.384812
1484		0.385065
1485		0.385318
1486		0.385571
1487		0.385824
1488		0.386077
1489		0.38633
1490		0.386582
1491		0.386835
1492		0.387087
1493		0.387339
1494		0.387592
1495		0.387844
1496		0.388096
1497		0.388348
1498		0.3886
1499		0.388852
1500		0.389103
1501		0.389355
1502		0.389606
1503		0.389858
1504		0.390109
1505		0.39036
1506		0.390612
1507		0.390863
1508		0.391113
1509		0.391364
1510		0.391615
1511		0.391866
1512		0.392116
1513		0.392367
1514		0.392617
1515		0.392868
1516		0.393118
1517		0.393368
1518		0.393618
1519		0.393868
1520		0.394118
1521		0.394367
1522		0.394617
1523		0.394866
1524		0.395116
1525		0.395365
1526		0.395614
1527		0.395864
1528		0.396113
1529		0.396362
1530		0.396611
1531		0.396859
1532		0.397108
1533		0.397357
1534		0.397605
1535		0.397853
1536		0.398102
1537		0.39835
1538		0.398598
1539		0.398846
1540		0.399094
1541		0.399342
1542		0.399589
1543		0.399837
1544		0.400085
1545		0.400332
1546		0.400579
1547		0.400827
1548		0.401074
1549		0.401321
1550		0.401568
1551		0.401815
1552		0.402061
1553		0.402308
1554		0.402555
1555		0.402801
1556		0.403047
1557		0.403294
1558		0.40354
1559		0.403786
1560		0.404032
1561		0.404278
1562		0.404524
1563		0.404769
1564		0.405015
1565		0.40526
1566		0.405506
1567		0.405751
1568		0.405996
1569		0.406241
1570		0.406486
1571		0.406731
1572		0.406976
1573		0.407221
1574		0.407465
1575		0.40771
1576		0.407954
1577		0.408198
1578		0.408443
1579		0.408687
1580		0.408931
1581		0.409175
1582		0.409419
1583		0.409662
1584		0.409906
1585		0.410149
1586		0.410393
1587		0.410636
1588		0.410879
1589		0.411123
1590		0.411366
1591		0.411608
1592		0.411851
1593		0.412094
1594		0.412337
1595		0.412579
1596		0.412822
1597		0.413064
1598		0.413306
1599		0.413548
1600		0.41379
1601		0.414032
1602		0.414274
1603		0.414516
1604		0.414758
1605		0.414999
1606		0.415241
1607		0.415482
1608		0.415723
1609		0.415964
1610		0.416205
1611		0.416446
1612		0.416687
1613		0.416928
1614		0.417168
1615		0.417409
1616		0.417649
1617		0.41789
1618		0.41813
1619		0.41837
1620		0.41861
1621		0.41885
1622		0.41909
1623		0.41933
1624		0.419569
1625		0.419809
1626		0.420048
1627		0.420288
1628		0.420527
1629		0.420766
1630		0.421005
1631		0.421244
1632		0.421483
1633		0.421722
1634		0.42196
1635		0.422199
1636		0.422437
1637		0.422676
1638		0.422914
1639		0.423152
1640		0.42339
1641		0.423628
1642		0.423866
1643		0.424103
1644		0.424341
1645		0.424579
1646		0.424816
1647		0.425053
1648		0.425291
1649		0.425528
1650		0.425765
1651		0.426002
1652		0.426238
1653		0.426475
1654		0.426712
1655		0.426948
1656		0.427185
1657		0.427421
1658		0.427657
1659		0.427893
1660		0.428129
1661		0.428365
1662		0.428601
1663		0.428837
1664		0.429072
1665		0.429308
1666		0.429543
1667		0.429779
1668		0.430014
1669		0.430249
1670		0.430484
1671		0.430719
1672		0.430954
1673		0.431188
1674		0.431423
1675		0.431657
1676		0.431892
1677		0.432126
1678		0.43236
1679		0.432594
1680		0.432828
1681		0.433062
1682		0.433296
1683		0.43353
1684		0.433763
1685		0.433997
1686		0.43423
1687		0.434464
1688		0.434697
1689		0.43493
1690		0.435163
1691		0.435396
1692		0.435628
1693		0.435861
1694		0.436094
1695		0.436326
1696		0.436559
1697		0.436791
1698		0.437023
1699		0.437255
1700		0.437487
1701		0.437719
1702		0.437951
1703		0.438182
1704		0.438414
1705		0.438645
1706		0.438877
1707		0.439108
1708		0.439339
1709		0.43957
1710		0.439801
1711		0.440032
1712		0.440263
1713		0.440493
1714		0.440724
1715		0.440954
1716		0.441185
1717		0.441415
1718		0.441645
1719		0.441875
1720		0.442105
1721		0.442335
1722		0.442565
1723		0.442794
1724		0.443024
1725		0.443253
1726		0.443483
1727		0.443712
1728		0.443941
1729		0.44417
1730		0.444399
1731		0.444628
1732		0.444857
1733		0.445085
1734		0.445314
1735		0.445542
1736		0.445771
1737		0.445999
1738		0.446227
1739		0.446455
1740		0.446683
1741		0.446911
1742		0.447139
1743		0.447366
1744		0.447594
1745		0.447821
1746		0.448048
1747		0.448276
1748		0.448503
1749		0.44873
1750		0.448957
1751		0.449184
1752		0.44941
1753		0.449637
1754		0.449864
1755		0.45009
1756		0.450316
1757		0.450542
1758		0.450769
1759		0.450995
1760		0.451221
1761		0.451446
1762		0.451672
1763		0.451898
1764		0.452123
1765		0.452349
1766		0.452574
1767		0.452799
1768		0.453024
1769		0.453249
1770		0.453474
1771		0.453699
1772		0.453924
1773		0.454149
1774		0.454373
1775		0.454597
1776		0.454822
1777		0.455046
1778		0.45527
1779		0.455494
1780		0.455718
1781		0.455942
1782		0.456166
1783		0.456389
1784		0.456613
1785		0.456836
1786		0.45706
1787		0.457283
1788		0.457506
1789		0.457729
1790		0.457952
1791		0.458175
1792		0.458398
1793		0.45862
1794		0.458843
1795		0.459065
1796		0.459288
1797		0.45951
1798		0.459732
1799		0.459954
1800		0.460176
1801		0.460398
1802		0.46062
1803		0.460841
1804		0.461063
1805		0.461284
1806		0.461506
1807		0.461727
1808		0.461948
1809		0.462169
1810		0.46239
1811		0.462611
1812		0.462832
1813		0.463052
1814		0.463273
1815		0.463494
1816		0.463714
1817		0.463934
1818		0.464154
1819		0.464374
1820		0.464594
1821		0.464814
1822		0.465034
1823		0.465254
1824		0.465473
1825		0.465693
1826		0.465912
1827		0.466132
1828		0.466351
1829		0.46657
1830		0.466789
1831		0.467008
1832		0.467227
1833		0.467446
1834		0.467664
1835		0.467883
1836		0.468101
1837		0.46832
1838		0.468538
1839		0.468756
1840		0.468974
1841		0.469192
1842		0.46941
1843		0.469628
1844		0.469845
1845		0.470063
1846		0.47028
1847		0.470498
1848		0.470715
1849		0.470932
1850		0.471149
1851		0.471366
1852		0.471583
1853		0.4718
1854		0.472017
1855		0.472233
1856		0.47245
1857		0.472666
1858		0.472883
1859		0.473099
1860		0.473315
1861		0.473531
1862		0.473747
1863		0.473963
1864		0.474179
1865		0.474394
1866		0.47461
1867		0.474826
1868		0.475041
1869		0.475256
1870		0.475471
1871		0.475687
1872		0.475902
1873		0.476116
1874		0.476331
1875		0.476546
1876		0.476761
1877		0.476975
1878		0.47719
1879		0.477404
1880		0.477618
1881		0.477832
1882		0.478047
1883		0.478261
1884		0.478474
1885		0.478688
1886		0.478902
1887		0.479116
1888		0.479329
1889		0.479543
1890		0.479756
1891		0.479969
1892		0.480182
1893		0.480395
1894		0.480608
1895		0.480821
1896		0.481034
1897		0.481247
1898		0.481459
1899		0.481672
1900		0.481884
1901		0.482097
1902		0.482309
1903		0.482521
1904		0.482733
1905		0.482945
1906		0.483157
1907		0.483369
1908		0.48358
1909		0.483792
1910		0.484003
1911		0.484215
1912		0.484426
1913		0.484637
1914		0.484849
1915		0.48506
1916		0.485271
1917		0.485481
1918		0.485692
1919		0.485903
1920		0.486113
1921		0.486324
1922		0.486534
1923		0.486745
1924		0.486955
1925		0.487165
1926		0.487375
1927		0.487585
1928		0.487795
1929		0.488005
1930		0.488215
1931		0.488424
1932		0.488634
1933		0.488843
1934		0.489053
1935		0.489262
1936		0.489471
1937		0.48968
1938		0.489889
1939		0.490098
1940		0.490307
1941		0.490516
1942		0.490724
1943		0.490933
1944		0.491141
1945		0.49135
1946		0.491558
1947		0.491766
1948		0.491974
1949		0.492182
1950		0.49239
1951		0.492598
1952		0.492806
1953		0.493014
1954		0.493221
1955		0.493429
1956		0.493636
1957		0.493844
1958		0.494051
1959		0.494258
1960		0.494465
1961		0.494672
1962		0.494879
1963		0.495086
1964		0.495293
1965		0.495499
1966		0.495706
1967		0.495912
1968		0.496119
1969		0.496325
1970		0.496531
1971		0.496738
1972		0.496944
1973		0.49715
1974		0.497356
1975		0.497561
1976		0.497767
1977		0.497973
1978		0.498178
1979		0.498384
1980		0.498589
1981		0.498795
1982		0.499
1983		0.499205
1984		0.49941
1985		0.499615
1986		0.49982
1987		0.500025
1988		0.500229
1989		0.500434
1990		0.500639
1991		0.500843
1992		0.501048
1993		0.501252
1994		0.501456
1995		0.50166
1996		0.501864
1997		0.502068
1998		0.502272
[truncated: 13,663 more rows]
