# Supplementary material for: Correlating fluorescence microscopy, optical and magnetic tweezers to study single chiral biopolymers such as DNA
Source: Nat Commun. 2024 Mar 29;15:2748. doi: 10.1038/s41467-024-47126-6 (PMC10980717; doi:10.1038/s41467-024-47126-6)
Supplement: Supplementary file 21 — Source Data [file 41467_2024_47126_MOESM21_ESM.zip › source data_final/figure 6/figure6b-d/figure6/fig6c_sigma-014_predicted_plectonemes_source_data.txt]

base pair probability
0		0.0281463
1		0.0284454
2		0.0287459
3		0.0290478
4		0.0293512
5		0.0296561
6		0.0299625
7		0.0302703
8		0.0305795
9		0.0308903
10		0.0312025
11		0.0315162
12		0.0318314
13		0.0321481
14		0.0324662
15		0.0327858
16		0.0331069
17		0.0334295
18		0.0337536
19		0.0340792
20		0.0344062
21		0.0347348
22		0.0350648
23		0.0353964
24		0.0357294
25		0.036064
26		0.0364
27		0.0367376
28		0.0370766
29		0.0374172
30		0.0377593
31		0.0381029
32		0.038448
33		0.0387946
34		0.0391427
35		0.0394924
36		0.0398435
37		0.0401962
38		0.0405504
39		0.0409062
40		0.0412634
41		0.0416222
42		0.0419825
43		0.0423444
44		0.0427078
45		0.0430727
46		0.0434391
47		0.0438071
48		0.0441766
49		0.0445477
50		0.0449203
51		0.0452944
52		0.0456701
53		0.0460474
54		0.0464261
55		0.0468065
56		0.0471883
57		0.0475718
58		0.0479567
59		0.0483433
60		0.0487313
61		0.049121
62		0.0495122
63		0.0499049
64		0.0502992
65		0.0506951
66		0.0510925
67		0.0514915
68		0.0518921
69		0.0522942
70		0.0526979
71		0.0531031
72		0.0535099
73		0.0539183
74		0.0543283
75		0.0547398
76		0.0551529
77		0.0555676
78		0.0559838
79		0.0564016
80		0.056821
81		0.057242
82		0.0576646
83		0.0580887
84		0.0585144
85		0.0589417
86		0.0593706
87		0.059801
88		0.0602331
89		0.0606667
90		0.0611019
91		0.0615387
92		0.0619771
93		0.062417
94		0.0628586
95		0.0633017
96		0.0637464
97		0.0641928
98		0.0646407
99		0.0650902
100		0.0655413
101		0.065994
102		0.0664483
103		0.0669041
104		0.0673616
105		0.0678207
106		0.0682813
107		0.0687436
108		0.0692075
109		0.0696729
110		0.07014
111		0.0706086
112		0.0710789
113		0.0715507
114		0.0720242
115		0.0724992
116		0.0729759
117		0.0734541
118		0.073934
119		0.0744154
120		0.0748985
121		0.0753832
122		0.0758694
123		0.0763573
124		0.0768468
125		0.0773378
126		0.0778305
127		0.0783248
128		0.0788207
129		0.0793182
130		0.0798173
131		0.080318
132		0.0808203
133		0.0813242
134		0.0818297
135		0.0823369
136		0.0828456
137		0.083356
138		0.0838679
139		0.0843815
140		0.0848966
141		0.0854134
142		0.0859318
143		0.0864517
144		0.0869733
145		0.0874965
146		0.0880213
147		0.0885477
148		0.0890758
149		0.0896054
150		0.0900446
151		0.0904845
152		0.090925
153		0.091366
154		0.0918078
155		0.0922501
156		0.092693
157		0.0931365
158		0.0935806
159		0.0940253
160		0.0944706
161		0.0949165
162		0.095363
163		0.09581
164		0.0962576
165		0.0967058
166		0.0971545
167		0.0976038
168		0.0980537
169		0.0985041
170		0.0989551
171		0.0994066
172		0.0998586
173		0.100311
174		0.100764
175		0.101218
176		0.101672
177		0.102127
178		0.102582
179		0.103038
180		0.103494
181		0.103951
182		0.104408
183		0.104865
184		0.105324
185		0.105782
186		0.106242
187		0.106701
188		0.107161
189		0.107622
190		0.108083
191		0.108544
192		0.109006
193		0.109469
194		0.109932
195		0.110395
196		0.110859
197		0.111323
198		0.111787
199		0.112252
200		0.112718
201		0.113184
202		0.11365
203		0.114117
204		0.114584
205		0.115051
206		0.115519
207		0.115987
208		0.116456
209		0.116925
210		0.117394
211		0.117864
212		0.118334
213		0.118805
214		0.119276
215		0.119747
216		0.120218
217		0.12069
218		0.121163
219		0.121635
220		0.122108
221		0.122581
222		0.123055
223		0.123529
224		0.124003
225		0.124478
226		0.124952
227		0.125428
228		0.125903
229		0.126379
230		0.126855
231		0.127331
232		0.127808
233		0.128284
234		0.128761
235		0.129239
236		0.129716
237		0.130194
238		0.130672
239		0.131151
240		0.131629
241		0.132108
242		0.132587
243		0.133067
244		0.133546
245		0.134026
246		0.134506
247		0.134986
248		0.135467
249		0.135947
250		0.136428
251		0.136909
252		0.13739
253		0.137871
254		0.138353
255		0.138835
256		0.139316
257		0.139798
258		0.140281
259		0.140763
260		0.141245
261		0.141728
262		0.142211
263		0.142694
264		0.143177
265		0.14366
266		0.144143
267		0.144627
268		0.14511
269		0.145594
270		0.146078
271		0.146561
272		0.147045
273		0.147529
274		0.148013
275		0.148498
276		0.148982
277		0.149466
278		0.149951
279		0.150435
280		0.150919
281		0.151404
282		0.151889
283		0.152373
284		0.152858
285		0.153343
286		0.153827
287		0.154312
288		0.154797
289		0.155282
290		0.155767
291		0.156252
292		0.156736
293		0.157221
294		0.157706
295		0.158191
296		0.158676
297		0.15916
298		0.159645
299		0.16013
300		0.160615
301		0.1611
302		0.161585
303		0.16207
304		0.162556
305		0.163042
306		0.163528
307		0.164015
308		0.164501
309		0.164988
310		0.165476
311		0.165963
312		0.166451
313		0.166939
314		0.167427
315		0.167916
316		0.168405
317		0.168894
318		0.169383
319		0.169872
320		0.170362
321		0.170852
322		0.171342
323		0.171833
324		0.172323
325		0.172814
326		0.173305
327		0.173797
328		0.174288
329		0.17478
330		0.175272
331		0.175765
332		0.176257
333		0.17675
334		0.177243
335		0.177736
336		0.17823
337		0.178723
338		0.179217
339		0.179711
340		0.180206
341		0.1807
342		0.181195
343		0.18169
344		0.182185
345		0.182681
346		0.183176
347		0.183672
348		0.184168
349		0.184665
350		0.185161
351		0.185658
352		0.186155
353		0.186652
354		0.187149
355		0.187647
356		0.188145
357		0.188642
358		0.189141
359		0.189639
360		0.190138
361		0.190637
362		0.191136
363		0.191635
364		0.192134
365		0.192634
366		0.193134
367		0.193634
368		0.194134
369		0.194634
370		0.195135
371		0.195636
372		0.196137
373		0.196638
374		0.19714
375		0.197641
376		0.198143
377		0.198645
378		0.199147
379		0.19965
380		0.200153
381		0.200655
382		0.201158
383		0.201662
384		0.202165
385		0.202669
386		0.203173
387		0.203677
388		0.204181
389		0.204685
390		0.20519
391		0.205695
392		0.2062
393		0.206705
394		0.20721
395		0.207716
396		0.208222
397		0.208728
398		0.209234
399		0.20974
400		0.210247
401		0.210754
402		0.211261
403		0.211768
404		0.212275
405		0.212783
406		0.213291
407		0.213799
408		0.214307
409		0.214815
410		0.215324
411		0.215832
412		0.216341
413		0.21685
414		0.21736
415		0.217869
416		0.218379
417		0.218889
418		0.219399
419		0.219909
420		0.22042
421		0.220931
422		0.221442
423		0.221953
424		0.222464
425		0.222975
426		0.223487
427		0.223999
428		0.224511
429		0.225024
430		0.225536
431		0.226049
432		0.226562
433		0.227075
434		0.227588
435		0.228102
436		0.228616
437		0.229129
438		0.229644
439		0.230158
440		0.230673
441		0.231187
442		0.231702
443		0.232218
444		0.232733
445		0.233249
446		0.233764
447		0.234281
448		0.234797
449		0.235313
450		0.23583
451		0.236347
452		0.236864
453		0.237381
454		0.237899
455		0.238417
456		0.238935
457		0.239453
458		0.239971
459		0.24049
460		0.241009
461		0.241528
462		0.242047
463		0.242566
464		0.243086
465		0.243606
466		0.244126
467		0.244646
468		0.245167
469		0.245688
470		0.246208
471		0.24673
472		0.247251
473		0.247773
474		0.248294
475		0.248816
476		0.249338
477		0.249861
478		0.250384
479		0.250906
480		0.251429
481		0.251953
482		0.252476
483		0.253
484		0.253524
485		0.254048
486		0.254572
487		0.255096
488		0.255621
489		0.256146
490		0.256671
491		0.257196
492		0.257722
493		0.258248
494		0.258774
495		0.2593
496		0.259826
497		0.260353
498		0.260879
499		0.261406
500		0.261933
501		0.262461
502		0.262988
503		0.263516
504		0.264044
505		0.264572
506		0.265101
507		0.265629
508		0.266158
509		0.266687
510		0.267216
511		0.267746
512		0.268275
513		0.268805
514		0.269335
515		0.269865
516		0.270396
517		0.270926
518		0.271457
519		0.271988
520		0.27252
521		0.273051
522		0.273583
523		0.274115
524		0.274647
525		0.275179
526		0.275711
527		0.276244
528		0.276777
529		0.27731
530		0.277843
531		0.278376
532		0.27891
533		0.279444
534		0.279978
535		0.280512
536		0.281047
537		0.281581
538		0.282116
539		0.282651
540		0.283187
541		0.283722
542		0.284258
543		0.284793
544		0.28533
545		0.285866
546		0.286402
547		0.286939
548		0.287476
549		0.288013
550		0.28855
551		0.289087
552		0.289625
553		0.290163
554		0.290701
555		0.291239
556		0.291778
557		0.292316
558		0.292855
559		0.293394
560		0.293933
561		0.294473
562		0.295012
563		0.295552
564		0.296092
565		0.296632
566		0.297172
567		0.297713
568		0.298254
569		0.298795
570		0.299336
571		0.299877
572		0.300419
573		0.300961
574		0.301502
575		0.302045
576		0.302587
577		0.303129
578		0.303672
579		0.304215
580		0.304758
581		0.305301
582		0.305845
583		0.306388
584		0.306932
585		0.307476
586		0.308021
587		0.308565
588		0.30911
589		0.309654
590		0.310199
591		0.310745
592		0.31129
593		0.311835
594		0.312381
595		0.312927
596		0.313473
597		0.31402
598		0.314566
599		0.315113
600		0.31566
601		0.316207
602		0.316754
603		0.317301
604		0.317849
605		0.318397
606		0.318945
607		0.319493
608		0.320041
609		0.32059
610		0.321138
611		0.321687
612		0.322236
613		0.322786
614		0.323335
615		0.323885
616		0.324435
617		0.324985
618		0.325535
619		0.326085
620		0.326636
621		0.327186
622		0.327737
623		0.328288
624		0.328839
625		0.329391
626		0.329943
627		0.330494
628		0.331046
629		0.331598
630		0.332151
631		0.332703
632		0.333256
633		0.333809
634		0.334362
635		0.334915
636		0.335468
637		0.336022
638		0.336575
639		0.337129
640		0.337683
641		0.338238
642		0.338792
643		0.339347
644		0.339901
645		0.340456
646		0.341011
647		0.341567
648		0.342122
649		0.342678
650		0.343233
651		0.343789
652		0.344345
653		0.344902
654		0.345458
655		0.346015
656		0.346572
657		0.347129
658		0.347686
659		0.348243
660		0.3488
661		0.349358
662		0.349916
663		0.350474
664		0.351032
665		0.35159
666		0.352148
667		0.352707
668		0.353266
669		0.353825
670		0.354384
671		0.354943
672		0.355502
673		0.356062
674		0.356622
675		0.357182
676		0.357742
677		0.358302
678		0.358862
679		0.359423
680		0.359983
681		0.360544
682		0.361105
683		0.361666
684		0.362228
685		0.362789
686		0.363351
687		0.363912
688		0.364474
689		0.365036
690		0.365599
691		0.366161
692		0.366724
693		0.367286
694		0.367849
695		0.368412
696		0.368975
697		0.369538
698		0.370102
699		0.370665
700		0.371229
701		0.371793
702		0.372357
703		0.372921
704		0.373486
705		0.37405
706		0.374615
707		0.375179
708		0.375744
709		0.376309
710		0.376875
711		0.37744
712		0.378005
713		0.378571
714		0.379137
715		0.379703
716		0.380269
717		0.380835
718		0.381401
719		0.381968
720		0.382534
721		0.383101
722		0.383668
723		0.384235
724		0.384802
725		0.385369
726		0.385937
727		0.386504
728		0.387072
729		0.38764
730		0.388208
731		0.388776
732		0.389344
733		0.389913
734		0.390481
735		0.39105
736		0.391619
737		0.392188
738		0.392757
739		0.393326
740		0.393895
741		0.394464
742		0.395034
743		0.395604
744		0.396173
745		0.396743
746		0.397313
747		0.397884
748		0.398454
749		0.399024
750		0.399595
751		0.400166
752		0.400736
753		0.401307
754		0.401878
755		0.40245
756		0.403021
757		0.403592
758		0.404164
759		0.404735
760		0.405307
761		0.405879
762		0.406451
763		0.407023
764		0.407595
765		0.408168
766		0.40874
767		0.409313
768		0.409886
769		0.410458
770		0.411031
771		0.411604
772		0.412177
773		0.412751
774		0.413324
775		0.413898
776		0.414471
777		0.415045
778		0.415619
779		0.416193
780		0.416767
781		0.417341
782		0.417915
783		0.418489
784		0.419064
785		0.419638
786		0.420213
787		0.420788
788		0.421363
789		0.421938
790		0.422513
791		0.423088
792		0.423663
793		0.424239
794		0.424814
795		0.42539
796		0.425965
797		0.426541
798		0.427117
799		0.427693
800		0.428269
801		0.428845
802		0.429421
803		0.429998
804		0.430574
805		0.431151
806		0.431727
807		0.432304
808		0.432881
809		0.433458
810		0.434035
811		0.434612
812		0.435189
813		0.435766
814		0.436344
815		0.436921
816		0.437499
817		0.438076
818		0.438654
819		0.439232
820		0.43981
821		0.440388
822		0.440966
823		0.441544
824		0.442122
825		0.4427
826		0.443279
827		0.443857
828		0.444436
829		0.445014
830		0.445593
831		0.446172
832		0.44675
833		0.447329
834		0.447908
835		0.448487
836		0.449067
837		0.449646
838		0.450225
839		0.450804
840		0.451384
841		0.451963
842		0.452543
843		0.453123
844		0.453702
845		0.454282
846		0.454862
847		0.455442
848		0.456022
849		0.456602
850		0.457182
851		0.457762
852		0.458342
853		0.458923
854		0.459503
855		0.460084
856		0.460664
857		0.461245
858		0.461825
859		0.462406
860		0.462987
861		0.463567
862		0.464148
863		0.464729
864		0.46531
865		0.465891
866		0.466472
867		0.467053
868		0.467635
869		0.468216
870		0.468797
871		0.469379
872		0.46996
873		0.470541
874		0.471123
875		0.471704
876		0.472286
877		0.472868
878		0.473449
879		0.474031
880		0.474613
881		0.475195
882		0.475777
883		0.476359
884		0.476941
885		0.477523
886		0.478105
887		0.478687
888		0.479269
889		0.479851
890		0.480433
891		0.481016
892		0.481598
893		0.48218
894		0.482763
895		0.483345
896		0.483927
897		0.48451
898		0.485092
899		0.485675
900		0.486258
901		0.48684
902		0.487423
903		0.488006
904		0.488588
905		0.489171
906		0.489754
907		0.490337
908		0.490919
909		0.491502
910		0.492085
911		0.492668
912		0.493251
913		0.493834
914		0.494417
915		0.495
916		0.495583
917		0.496166
918		0.496749
919		0.497332
920		0.497915
921		0.498498
922		0.499082
923		0.499665
924		0.500248
925		0.500831
926		0.501414
927		0.501997
928		0.502581
929		0.503164
930		0.503747
931		0.504331
932		0.504914
933		0.505497
934		0.50608
935		0.506664
936		0.507247
937		0.50783
938		0.508414
939		0.508997
940		0.50958
941		0.510164
942		0.510747
943		0.511331
944		0.511914
945		0.512497
946		0.513081
947		0.513664
948		0.514247
949		0.514831
950		0.515414
951		0.515998
952		0.516581
953		0.517164
954		0.517748
955		0.518331
956		0.518914
957		0.519498
958		0.520081
959		0.520664
960		0.521248
961		0.521831
962		0.522414
963		0.522998
964		0.523581
965		0.524164
966		0.524748
967		0.525331
968		0.525914
969		0.526497
970		0.527081
971		0.527664
972		0.528247
973		0.52883
974		0.529413
975		0.529996
976		0.530579
977		0.531163
978		0.531746
979		0.532329
980		0.532912
981		0.533495
982		0.534078
983		0.534661
984		0.535244
985		0.535826
986		0.536409
987		0.536992
988		0.537575
989		0.538158
990		0.538741
991		0.539323
992		0.539906
993		0.540489
994		0.541071
995		0.541654
996		0.542236
997		0.542819
998		0.543401
999		0.543984
1000		0.544566
1001		0.545149
1002		0.545731
1003		0.546313
1004		0.546896
1005		0.547478
1006		0.54806
1007		0.548642
1008		0.549224
1009		0.549807
1010		0.550389
1011		0.550971
1012		0.551553
1013		0.552134
1014		0.552716
1015		0.553298
1016		0.55388
1017		0.554462
1018		0.555043
1019		0.555625
1020		0.556206
1021		0.556788
1022		0.557369
1023		0.557951
1024		0.558532
1025		0.559113
1026		0.559695
1027		0.560276
1028		0.560857
1029		0.561438
1030		0.562019
1031		0.5626
1032		0.563181
1033		0.563762
1034		0.564343
1035		0.564923
1036		0.565504
1037		0.566085
1038		0.566665
1039		0.567246
1040		0.567826
1041		0.568406
1042		0.568987
1043		0.569567
1044		0.570147
1045		0.570727
1046		0.571307
1047		0.571887
1048		0.572467
1049		0.573047
1050		0.573626
1051		0.574206
1052		0.574785
1053		0.575365
1054		0.575944
1055		0.576524
1056		0.577103
1057		0.577682
1058		0.578261
1059		0.57884
1060		0.579419
1061		0.579998
1062		0.580577
1063		0.581156
1064		0.581734
1065		0.582313
1066		0.582891
1067		0.58347
1068		0.584048
1069		0.584626
1070		0.585204
1071		0.585782
1072		0.58636
1073		0.586938
1074		0.587516
1075		0.588094
1076		0.588671
1077		0.589249
1078		0.589826
1079		0.590404
1080		0.590981
1081		0.591558
1082		0.592135
1083		0.592712
1084		0.593289
1085		0.593865
1086		0.594442
1087		0.595019
1088		0.595595
1089		0.596172
1090		0.596748
1091		0.597324
1092		0.5979
1093		0.598476
1094		0.599052
1095		0.599628
1096		0.600203
1097		0.600779
1098		0.601354
1099		0.601929
1100		0.602505
1101		0.60308
1102		0.603655
1103		0.60423
1104		0.604804
1105		0.605379
1106		0.605954
1107		0.606528
1108		0.607102
1109		0.607677
1110		0.608251
1111		0.608825
1112		0.609399
1113		0.609972
1114		0.610546
1115		0.61112
1116		0.611693
1117		0.612266
1118		0.612839
1119		0.613412
1120		0.613985
1121		0.614558
1122		0.615131
1123		0.615703
1124		0.616276
1125		0.616848
1126		0.61742
1127		0.617992
1128		0.618564
1129		0.619136
1130		0.619708
1131		0.620279
1132		0.620851
1133		0.621422
1134		0.621993
1135		0.622564
1136		0.623135
1137		0.623706
1138		0.624276
1139		0.624847
1140		0.625417
1141		0.625987
1142		0.626557
1143		0.627127
1144		0.627697
1145		0.628267
1146		0.628836
1147		0.629406
1148		0.629975
1149		0.630544
1150		0.631113
1151		0.631682
1152		0.63225
1153		0.632819
1154		0.633387
1155		0.633955
1156		0.634523
1157		0.635091
1158		0.635659
1159		0.636227
1160		0.636794
1161		0.637362
1162		0.637929
1163		0.638496
1164		0.639063
1165		0.639629
1166		0.640196
1167		0.640762
1168		0.641329
1169		0.641895
1170		0.642461
1171		0.643026
1172		0.643592
1173		0.644158
1174		0.644723
1175		0.645288
1176		0.645853
1177		0.646418
1178		0.646982
1179		0.647547
1180		0.648111
1181		0.648676
1182		0.64924
1183		0.649803
1184		0.650367
1185		0.650931
1186		0.651494
1187		0.652057
1188		0.65262
1189		0.653183
1190		0.653746
1191		0.654308
1192		0.65487
1193		0.655433
1194		0.655995
1195		0.656556
1196		0.657118
1197		0.65768
1198		0.658241
1199		0.658802
1200		0.659363
1201		0.659924
1202		0.660484
1203		0.661045
1204		0.661605
1205		0.662165
1206		0.662725
1207		0.663284
1208		0.663844
1209		0.664403
1210		0.664962
1211		0.665521
1212		0.66608
1213		0.666639
1214		0.667197
1215		0.667755
1216		0.668313
1217		0.668871
1218		0.669429
1219		0.669986
1220		0.670543
1221		0.671101
1222		0.671657
1223		0.672214
1224		0.672771
1225		0.673327
1226		0.673883
1227		0.674439
1228		0.674995
1229		0.67555
1230		0.676105
1231		0.676661
1232		0.677215
1233		0.67777
1234		0.678325
1235		0.678879
1236		0.679433
1237		0.679987
1238		0.680541
1239		0.681094
1240		0.681648
1241		0.682201
1242		0.682754
1243		0.683306
1244		0.683859
1245		0.684411
1246		0.684963
1247		0.685515
1248		0.686067
1249		0.686618
1250		0.68717
1251		0.687721
1252		0.688271
1253		0.688822
1254		0.689372
1255		0.689923
1256		0.690473
1257		0.691022
1258		0.691572
1259		0.692121
1260		0.69267
1261		0.693219
1262		0.693768
1263		0.694316
1264		0.694865
1265		0.695413
1266		0.69596
1267		0.696508
1268		0.697055
1269		0.697602
1270		0.698149
1271		0.698696
1272		0.699243
1273		0.699789
1274		0.700335
1275		0.700881
1276		0.701426
1277		0.701972
1278		0.702517
1279		0.703062
1280		0.703606
1281		0.704151
1282		0.704695
1283		0.705239
1284		0.705783
1285		0.706326
1286		0.706869
1287		0.707412
1288		0.707955
1289		0.708498
1290		0.70904
1291		0.709582
1292		0.710124
1293		0.710666
1294		0.711207
1295		0.711748
1296		0.712289
1297		0.71283
1298		0.71337
1299		0.71391
1300		0.71445
1301		0.71499
1302		0.715529
1303		0.716069
1304		0.716608
1305		0.717146
1306		0.717685
1307		0.718223
1308		0.718761
1309		0.719299
1310		0.719836
1311		0.720374
1312		0.720911
1313		0.721447
1314		0.721984
1315		0.72252
1316		0.723056
1317		0.723592
1318		0.724127
1319		0.724663
1320		0.725198
1321		0.725732
1322		0.726267
1323		0.726801
1324		0.727335
1325		0.727869
1326		0.728402
1327		0.728935
1328		0.729468
1329		0.730001
1330		0.730533
1331		0.731066
1332		0.731598
1333		0.732129
1334		0.732661
1335		0.733192
1336		0.733723
1337		0.734253
1338		0.734783
1339		0.735314
1340		0.735843
1341		0.736373
1342		0.736902
1343		0.737431
1344		0.73796
1345		0.738488
1346		0.739017
1347		0.739544
1348		0.740072
1349		0.7406
1350		0.741127
1351		0.741653
1352		0.74218
1353		0.742706
1354		0.743232
1355		0.743758
1356		0.744284
1357		0.744809
1358		0.745334
1359		0.745858
1360		0.746383
1361		0.746907
1362		0.747431
1363		0.747954
1364		0.748478
1365		0.749
1366		0.749523
1367		0.750046
1368		0.750568
1369		0.75109
1370		0.751611
1371		0.752132
1372		0.752653
1373		0.753174
1374		0.753695
1375		0.754215
1376		0.754735
1377		0.755254
1378		0.755774
1379		0.756293
1380		0.756811
1381		0.75733
1382		0.757848
1383		0.758366
1384		0.758883
1385		0.759401
1386		0.759918
1387		0.760434
1388		0.760951
1389		0.761467
1390		0.761983
1391		0.762498
1392		0.763013
1393		0.763528
1394		0.764043
1395		0.764557
1396		0.765071
1397		0.765585
1398		0.766098
1399		0.766612
1400		0.767124
1401		0.767637
1402		0.768149
1403		0.768661
1404		0.769173
1405		0.769684
1406		0.770195
1407		0.770706
1408		0.771216
1409		0.771726
1410		0.772236
1411		0.772746
1412		0.773255
1413		0.773764
1414		0.774273
1415		0.774781
1416		0.775289
1417		0.775797
1418		0.776304
1419		0.776811
1420		0.777318
1421		0.777824
1422		0.77833
1423		0.778836
1424		0.779342
1425		0.779847
1426		0.780352
1427		0.780856
1428		0.781361
1429		0.781865
1430		0.782368
1431		0.782872
1432		0.783375
1433		0.783877
1434		0.78438
1435		0.784882
1436		0.785383
1437		0.785885
1438		0.786386
1439		0.786887
1440		0.787387
1441		0.787887
1442		0.788387
1443		0.788887
1444		0.789386
1445		0.789885
1446		0.790383
1447		0.790881
1448		0.791379
1449		0.791877
1450		0.792374
1451		0.792871
1452		0.793368
1453		0.793864
1454		0.79436
1455		0.794855
1456		0.795351
1457		0.795846
1458		0.79634
1459		0.796835
1460		0.797328
1461		0.797822
1462		0.798315
1463		0.798808
1464		0.799301
1465		0.799793
1466		0.800285
1467		0.800777
1468		0.801268
1469		0.801759
1470		0.80225
1471		0.80274
1472		0.80323
1473		0.80372
1474		0.804209
1475		0.804698
1476		0.805187
1477		0.805675
1478		0.806163
1479		0.806651
1480		0.807138
1481		0.807625
1482		0.808111
1483		0.808598
1484		0.809084
1485		0.809569
1486		0.810054
1487		0.810539
1488		0.811024
1489		0.811508
1490		0.811992
1491		0.812475
1492		0.812958
1493		0.813441
1494		0.813924
1495		0.814406
1496		0.814888
1497		0.815369
1498		0.81585
1499		0.816331
1500		0.816811
1501		0.817291
1502		0.817771
1503		0.81825
1504		0.818729
1505		0.819208
1506		0.819686
1507		0.820164
1508		0.820642
1509		0.821119
1510		0.821596
1511		0.822073
1512		0.822549
1513		0.823025
1514		0.8235
1515		0.823975
1516		0.82445
1517		0.824924
1518		0.825398
1519		0.825872
1520		0.826345
1521		0.826818
1522		0.827291
1523		0.827763
1524		0.828235
1525		0.828707
1526		0.829178
1527		0.829649
1528		0.830119
1529		0.830589
1530		0.831059
1531		0.831528
1532		0.831997
1533		0.832466
1534		0.832934
1535		0.833402
1536		0.83387
1537		0.834337
1538		0.834804
1539		0.83527
1540		0.835737
1541		0.836202
1542		0.836668
1543		0.837133
1544		0.837597
1545		0.838062
1546		0.838525
1547		0.838989
1548		0.839452
1549		0.839915
1550		0.840377
1551		0.840839
1552		0.841301
1553		0.841762
1554		0.842223
1555		0.842684
1556		0.843144
1557		0.843604
1558		0.844063
1559		0.844523
1560		0.844981
1561		0.84544
1562		0.845898
1563		0.846355
1564		0.846812
1565		0.847269
1566		0.847726
1567		0.848182
1568		0.848637
1569		0.849093
1570		0.849548
1571		0.850002
1572		0.850456
1573		0.85091
1574		0.851364
1575		0.851817
1576		0.852269
1577		0.852722
1578		0.853174
1579		0.853625
1580		0.854076
1581		0.854527
1582		0.854978
1583		0.855428
1584		0.855877
1585		0.856326
1586		0.856775
1587		0.857224
1588		0.857672
1589		0.85812
1590		0.858567
1591		0.859014
1592		0.85946
1593		0.859906
1594		0.860352
1595		0.860798
1596		0.861243
1597		0.861687
1598		0.862131
1599		0.862575
1600		0.863019
1601		0.863462
1602		0.863904
1603		0.864347
1604		0.864789
1605		0.86523
1606		0.865671
1607		0.866112
1608		0.866552
1609		0.866992
1610		0.867432
1611		0.867871
1612		0.86831
1613		0.868748
1614		0.869186
1615		0.869624
1616		0.870061
1617		0.870498
1618		0.870934
1619		0.87137
1620		0.871806
1621		0.872241
1622		0.872676
1623		0.87311
1624		0.873544
1625		0.873978
1626		0.874411
1627		0.874844
1628		0.875276
1629		0.875708
1630		0.87614
1631		0.876571
1632		0.877002
1633		0.877432
1634		0.877862
1635		0.878292
1636		0.878721
1637		0.87915
1638		0.879578
1639		0.880006
1640		0.880434
1641		0.880861
1642		0.881288
1643		0.881714
1644		0.88214
1645		0.882566
1646		0.882991
1647		0.883416
1648		0.88384
1649		0.884264
1650		0.884688
1651		0.885111
1652		0.885534
1653		0.885956
1654		0.886378
1655		0.886799
1656		0.887221
1657		0.887641
1658		0.888062
1659		0.888481
1660		0.888901
1661		0.88932
1662		0.889739
1663		0.890157
1664		0.890575
1665		0.890992
1666		0.891409
1667		0.891826
1668		0.892242
1669		0.892658
1670		0.893073
1671		0.893488
1672		0.893903
1673		0.894317
1674		0.894731
1675		0.895144
1676		0.895557
1677		0.89597
1678		0.896382
1679		0.896793
1680		0.897205
1681		0.897615
1682		0.898026
1683		0.898436
1684		0.898845
1685		0.899255
1686		0.899663
1687		0.900072
1688		0.90048
1689		0.900887
1690		0.901294
1691		0.901701
1692		0.902107
1693		0.902513
1694		0.902918
1695		0.903323
1696		0.903728
1697		0.904132
1698		0.904536
1699		0.904939
1700		0.905342
1701		0.905745
1702		0.906147
1703		0.906548
1704		0.90695
1705		0.90735
1706		0.907751
1707		0.908151
1708		0.90855
1709		0.908949
1710		0.909348
1711		0.909746
1712		0.910144
1713		0.910542
1714		0.910939
1715		0.911335
1716		0.911731
1717		0.912127
1718		0.912522
1719		0.912917
1720		0.913312
1721		0.913706
1722		0.914099
1723		0.914492
1724		0.914885
1725		0.915277
1726		0.915669
1727		0.916061
1728		0.916452
1729		0.916842
1730		0.917233
1731		0.917622
1732		0.918012
1733		0.918401
1734		0.918789
1735		0.919177
1736		0.919565
1737		0.919952
1738		0.920339
1739		0.920725
1740		0.921111
1741		0.921496
1742		0.921881
1743		0.922266
1744		0.92265
1745		0.923034
1746		0.923417
1747		0.9238
1748		0.924182
1749		0.924564
1750		0.924946
1751		0.925327
1752		0.925708
1753		0.926088
1754		0.926468
1755		0.926847
1756		0.927226
1757		0.927605
1758		0.927983
1759		0.928361
1760		0.928738
1761		0.929115
1762		0.929491
1763		0.929867
1764		0.930243
1765		0.930618
1766		0.930992
1767		0.931366
1768		0.93174
1769		0.932114
1770		0.932486
1771		0.932859
1772		0.933231
1773		0.933602
1774		0.933974
1775		0.934344
1776		0.934715
1777		0.935084
1778		0.935454
1779		0.935823
1780		0.936191
1781		0.936559
1782		0.936927
1783		0.937294
1784		0.937661
1785		0.938027
1786		0.938393
1787		0.938758
1788		0.939123
1789		0.939488
1790		0.939852
1791		0.940216
1792		0.940579
1793		0.940942
1794		0.941304
1795		0.941666
1796		0.942028
1797		0.942389
1798		0.942749
1799		0.943109
1800		0.943469
1801		0.943828
1802		0.944187
1803		0.944545
1804		0.944903
1805		0.945261
1806		0.945618
1807		0.945975
1808		0.946331
1809		0.946686
1810		0.947042
1811		0.947397
1812		0.947751
1813		0.948105
1814		0.948458
1815		0.948811
1816		0.949164
1817		0.949516
1818		0.949868
1819		0.950219
1820		0.95057
1821		0.95092
1822		0.95127
1823		0.95162
1824		0.951969
1825		0.952317
1826		0.952666
1827		0.953013
1828		0.953361
1829		0.953707
1830		0.954054
1831		0.9544
1832		0.954745
1833		0.95509
1834		0.955435
1835		0.955779
1836		0.956123
1837		0.956466
1838		0.956809
1839		0.957151
1840		0.957493
1841		0.957834
1842		0.958175
1843		0.958516
1844		0.958856
1845		0.959195
1846		0.959535
1847		0.959873
1848		0.960212
1849		0.96055
1850		0.960887
1851		0.961224
1852		0.96156
1853		0.961897
1854		0.962232
1855		0.962567
1856		0.962902
1857		0.963236
1858		0.96357
1859		0.963903
1860		0.964236
1861		0.964569
1862		0.964901
1863		0.965232
1864		0.965563
1865		0.965894
1866		0.966224
1867		0.966554
1868		0.966883
1869		0.967212
1870		0.967541
1871		0.967868
1872		0.968196
1873		0.968523
1874		0.96885
1875		0.969176
1876		0.969501
1877		0.969827
1878		0.970151
1879		0.970476
1880		0.9708
1881		0.971123
1882		0.971446
1883		0.971768
1884		0.972091
1885		0.972412
1886		0.972733
1887		0.973054
1888		0.973374
1889		0.973694
1890		0.974013
1891		0.974332
1892		0.974651
1893		0.974969
1894		0.975286
1895		0.975603
1896		0.97592
1897		0.976236
1898		0.976552
1899		0.976867
1900		0.977182
1901		0.977496
1902		0.97781
1903		0.978124
1904		0.978437
1905		0.978749
1906		0.979061
1907		0.979373
1908		0.979684
1909		0.979995
1910		0.980305
1911		0.980615
1912		0.980924
1913		0.981233
1914		0.981541
1915		0.981849
1916		0.982157
1917		0.982464
1918		0.982771
1919		0.983077
1920		0.983382
1921		0.983688
1922		0.983992
1923		0.984297
1924		0.984601
1925		0.984904
1926		0.985207
1927		0.98551
1928		0.985812
1929		0.986113
1930		0.986414
1931		0.986715
1932		0.987015
1933		0.987315
1934		0.987615
1935		0.987913
1936		0.988212
1937		0.98851
1938		0.988807
1939		0.989104
1940		0.989401
1941		0.989697
1942		0.989993
1943		0.990288
1944		0.990583
1945		0.990877
1946		0.991171
1947		0.991464
1948		0.991757
1949		0.99205
1950		0.992342
1951		0.992633
1952		0.992924
1953		0.993215
1954		0.993505
1955		0.993795
1956		0.994084
1957		0.994373
1958		0.994662
1959		0.99495
1960		0.995237
1961		0.995524
1962		0.995811
1963		0.996097
1964		0.996382
1965		0.996668
1966		0.996952
1967		0.997237
1968		0.99752
1969		0.997804
1970		0.998087
1971		0.998369
1972		0.998651
1973		0.998933
1974		0.999214
1975		0.999494
1976		0.999774
1977		1.00005
1978		1.00033
1979		1.00061
1980		1.00089
1981		1.00117
1982		1.00145
1983		1.00172
1984		1.002
1985		1.00228
1986		1.00255
1987		1.00283
1988		1.0031
1989		1.00338
1990		1.00365
1991		1.00392
1992		1.0042
1993		1.00447
1994		1.00474
1995		1.00501
1996		1.00528
1997		1.00555
1998		1.00582
[truncated: 13,663 more rows]
