# Supplementary material for: Correlating fluorescence microscopy, optical and magnetic tweezers to study single chiral biopolymers such as DNA
Source: Nat Commun. 2024 Mar 29;15:2748. doi: 10.1038/s41467-024-47126-6 (PMC10980717; doi:10.1038/s41467-024-47126-6)
Supplement: Supplementary file 21 — Source Data [file 41467_2024_47126_MOESM21_ESM.zip › source data_final/figure 6/figure6b-d/figure6/fig6c_sigma014_tether_line_profile_source_data.txt]

6650.914000000004
6837.872499999998
6784.927499999998
8169.976999999999
9123.263999999996
12676.004499999995
11895.502
21236.693
21441.502
29907.068000000007
35706.0875
45527.1855
51375.3925
57952.82949999999
57028.54699999999
48383.766
37441.11
28900.810999999994
25033.5
20439.0135
21487.736999999994
17194.613500000007
12258.460999999996
11691.5
