# Supplementary material for: Correlating fluorescence microscopy, optical and magnetic tweezers to study single chiral biopolymers such as DNA
Source: Nat Commun. 2024 Mar 29;15:2748. doi: 10.1038/s41467-024-47126-6 (PMC10980717; doi:10.1038/s41467-024-47126-6)
Supplement: Supplementary file 21 — Source Data [file 41467_2024_47126_MOESM21_ESM.zip › source data_final/figure 6/figure6b-d/figure6/plectoneme_density_predictions/tether_1900.txt]

  0.0281463
  0.0284454
  0.0287459
  0.0290478
  0.0293512
  0.0296561
  0.0299625
  0.0302703
  0.0305795
  0.0308903
  0.0312025
  0.0315162
  0.0318314
  0.0321481
  0.0324662
  0.0327858
  0.0331069
  0.0334295
  0.0337536
  0.0340792
  0.0344062
  0.0347348
  0.0350648
  0.0353964
  0.0357294
  0.036064
  0.0364
  0.0367376
  0.0370766
  0.0374172
  0.0377593
  0.0381029
  0.038448
  0.0387946
  0.0391427
  0.0394924
  0.0398435
  0.0401962
  0.0405504
  0.0409062
  0.0412634
  0.0416222
  0.0419825
  0.0423444
  0.0427078
  0.0430727
  0.0434391
  0.0438071
  0.0441766
  0.0445477
  0.0449203
  0.0452944
  0.0456701
  0.0460474
  0.0464261
  0.0468065
  0.0471883
  0.0475718
  0.0479567
  0.0483433
  0.0487313
  0.049121
  0.0495122
  0.0499049
  0.0502992
  0.0506951
  0.0510925
  0.0514915
  0.0518921
  0.0522942
  0.0526979
  0.0531031
  0.0535099
  0.0539183
  0.0543283
  0.0547398
  0.0551529
  0.0555676
  0.0559838
  0.0564016
  0.056821
  0.057242
  0.0576646
  0.0580887
  0.0585144
  0.0589417
  0.0593706
  0.059801
  0.0602331
  0.0606667
  0.0611019
  0.0615387
  0.0619771
  0.062417
  0.0628586
  0.0633017
  0.0637464
  0.0641928
  0.0646407
  0.0650902
  0.0655413
  0.065994
  0.0664483
  0.0669041
  0.0673616
  0.0678207
  0.0682813
  0.0687436
  0.0692075
  0.0696729
  0.07014
  0.0706086
  0.0710789
  0.0715507
  0.0720242
  0.0724992
  0.0729759
  0.0734541
  0.073934
  0.0744154
  0.0748985
  0.0753832
  0.0758694
  0.0763573
  0.0768468
  0.0773378
  0.0778305
  0.0783248
  0.0788207
  0.0793182
  0.0798173
  0.080318
  0.0808203
  0.0813242
  0.0818297
  0.0823369
  0.0828456
  0.083356
  0.0838679
  0.0843815
  0.0848966
  0.0854134
  0.0859318
  0.0864517
  0.0869733
  0.0874965
  0.0880213
  0.0885477
  0.0890758
  0.0896054
  0.0900446
  0.0904845
  0.090925
  0.091366
  0.0918078
  0.0922501
  0.092693
  0.0931365
  0.0935806
  0.0940253
  0.0944706
  0.0949165
  0.095363
  0.09581
  0.0962576
  0.0967058
  0.0971545
  0.0976038
  0.0980537
  0.0985041
  0.0989551
  0.0994066
  0.0998586
  0.100311
  0.100764
  0.101218
  0.101672
  0.102127
  0.102582
  0.103038
  0.103494
  0.103951
  0.104408
  0.104865
  0.105324
  0.105782
  0.106242
  0.106701
  0.107161
  0.107622
  0.108083
  0.108544
  0.109006
  0.109469
  0.109932
  0.110395
  0.110859
  0.111323
  0.111787
  0.112252
  0.112718
  0.113184
  0.11365
  0.114117
  0.114584
  0.115051
  0.115519
  0.115987
  0.116456
  0.116925
  0.117394
  0.117864
  0.118334
  0.118805
  0.119276
  0.119747
  0.120218
  0.12069
  0.121163
  0.121635
  0.122108
  0.122581
  0.123055
  0.123529
  0.124003
  0.124478
  0.124952
  0.125428
  0.125903
  0.126379
  0.126855
  0.127331
  0.127808
  0.128284
  0.128761
  0.129239
  0.129716
  0.130194
  0.130672
  0.131151
  0.131629
  0.132108
  0.132587
  0.133067
  0.133546
  0.134026
  0.134506
  0.134986
  0.135467
  0.135947
  0.136428
  0.136909
  0.13739
  0.137871
  0.138353
  0.138835
  0.139316
  0.139798
  0.140281
  0.140763
  0.141245
  0.141728
  0.142211
  0.142694
  0.143177
  0.14366
  0.144143
  0.144627
  0.14511
  0.145594
  0.146078
  0.146561
  0.147045
  0.147529
  0.148013
  0.148498
  0.148982
  0.149466
  0.149951
  0.150435
  0.150919
  0.151404
  0.151889
  0.152373
  0.152858
  0.153343
  0.153827
  0.154312
  0.154797
  0.155282
  0.155767
  0.156252
  0.156736
  0.157221
  0.157706
  0.158191
  0.158676
  0.15916
  0.159645
  0.16013
  0.160615
  0.1611
  0.161585
  0.16207
  0.162556
  0.163042
  0.163528
  0.164015
  0.164501
  0.164988
  0.165476
  0.165963
  0.166451
  0.166939
  0.167427
  0.167916
  0.168405
  0.168894
  0.169383
  0.169872
  0.170362
  0.170852
  0.171342
  0.171833
  0.172323
  0.172814
  0.173305
  0.173797
  0.174288
  0.17478
  0.175272
  0.175765
  0.176257
  0.17675
  0.177243
  0.177736
  0.17823
  0.178723
  0.179217
  0.179711
  0.180206
  0.1807
  0.181195
  0.18169
  0.182185
  0.182681
  0.183176
  0.183672
  0.184168
  0.184665
  0.185161
  0.185658
  0.186155
  0.186652
  0.187149
  0.187647
  0.188145
  0.188642
  0.189141
  0.189639
  0.190138
  0.190637
  0.191136
  0.191635
  0.192134
  0.192634
  0.193134
  0.193634
  0.194134
  0.194634
  0.195135
  0.195636
  0.196137
  0.196638
  0.19714
  0.197641
  0.198143
  0.198645
  0.199147
  0.19965
  0.200153
  0.200655
  0.201158
  0.201662
  0.202165
  0.202669
  0.203173
  0.203677
  0.204181
  0.204685
  0.20519
  0.205695
  0.2062
  0.206705
  0.20721
  0.207716
  0.208222
  0.208728
  0.209234
  0.20974
  0.210247
  0.210754
  0.211261
  0.211768
  0.212275
  0.212783
  0.213291
  0.213799
  0.214307
  0.214815
  0.215324
  0.215832
  0.216341
  0.21685
  0.21736
  0.217869
  0.218379
  0.218889
  0.219399
  0.219909
  0.22042
  0.220931
  0.221442
  0.221953
  0.222464
  0.222975
  0.223487
  0.223999
  0.224511
  0.225024
  0.225536
  0.226049
  0.226562
  0.227075
  0.227588
  0.228102
  0.228616
  0.229129
  0.229644
  0.230158
  0.230673
  0.231187
  0.231702
  0.232218
  0.232733
  0.233249
  0.233764
  0.234281
  0.234797
  0.235313
  0.23583
  0.236347
  0.236864
  0.237381
  0.237899
  0.238417
  0.238935
  0.239453
  0.239971
  0.24049
  0.241009
  0.241528
  0.242047
  0.242566
  0.243086
  0.243606
  0.244126
  0.244646
  0.245167
  0.245688
  0.246208
  0.24673
  0.247251
  0.247773
  0.248294
  0.248816
  0.249338
  0.249861
  0.250384
  0.250906
  0.251429
  0.251953
  0.252476
  0.253
  0.253524
  0.254048
  0.254572
  0.255096
  0.255621
  0.256146
  0.256671
  0.257196
  0.257722
  0.258248
  0.258774
  0.2593
  0.259826
  0.260353
  0.260879
  0.261406
  0.261933
  0.262461
  0.262988
  0.263516
  0.264044
  0.264572
  0.265101
  0.265629
  0.266158
  0.266687
  0.267216
  0.267746
  0.268275
  0.268805
  0.269335
  0.269865
  0.270396
  0.270926
  0.271457
  0.271988
  0.27252
  0.273051
  0.273583
  0.274115
  0.274647
  0.275179
  0.275711
  0.276244
  0.276777
  0.27731
  0.277843
  0.278376
  0.27891
  0.279444
  0.279978
  0.280512
  0.281047
  0.281581
  0.282116
  0.282651
  0.283187
  0.283722
  0.284258
  0.284793
  0.28533
  0.285866
  0.286402
  0.286939
  0.287476
  0.288013
  0.28855
  0.289087
  0.289625
  0.290163
  0.290701
  0.291239
  0.291778
  0.292316
  0.292855
  0.293394
  0.293933
  0.294473
  0.295012
  0.295552
  0.296092
  0.296632
  0.297172
  0.297713
  0.298254
  0.298795
  0.299336
  0.299877
  0.300419
  0.300961
  0.301502
  0.302045
  0.302587
  0.303129
  0.303672
  0.304215
  0.304758
  0.305301
  0.305845
  0.306388
  0.306932
  0.307476
  0.308021
  0.308565
  0.30911
  0.309654
  0.310199
  0.310745
  0.31129
  0.311835
  0.312381
  0.312927
  0.313473
  0.31402
  0.314566
  0.315113
  0.31566
  0.316207
  0.316754
  0.317301
  0.317849
  0.318397
  0.318945
  0.319493
  0.320041
  0.32059
  0.321138
  0.321687
  0.322236
  0.322786
  0.323335
  0.323885
  0.324435
  0.324985
  0.325535
  0.326085
  0.326636
  0.327186
  0.327737
  0.328288
  0.328839
  0.329391
  0.329943
  0.330494
  0.331046
  0.331598
  0.332151
  0.332703
  0.333256
  0.333809
  0.334362
  0.334915
  0.335468
  0.336022
  0.336575
  0.337129
  0.337683
  0.338238
  0.338792
  0.339347
  0.339901
  0.340456
  0.341011
  0.341567
  0.342122
  0.342678
  0.343233
  0.343789
  0.344345
  0.344902
  0.345458
  0.346015
  0.346572
  0.347129
  0.347686
  0.348243
  0.3488
  0.349358
  0.349916
  0.350474
  0.351032
  0.35159
  0.352148
  0.352707
  0.353266
  0.353825
  0.354384
  0.354943
  0.355502
  0.356062
  0.356622
  0.357182
  0.357742
  0.358302
  0.358862
  0.359423
  0.359983
  0.360544
  0.361105
  0.361666
  0.362228
  0.362789
  0.363351
  0.363912
  0.364474
  0.365036
  0.365599
  0.366161
  0.366724
  0.367286
  0.367849
  0.368412
  0.368975
  0.369538
  0.370102
  0.370665
  0.371229
  0.371793
  0.372357
  0.372921
  0.373486
  0.37405
  0.374615
  0.375179
  0.375744
  0.376309
  0.376875
  0.37744
  0.378005
  0.378571
  0.379137
  0.379703
  0.380269
  0.380835
  0.381401
  0.381968
  0.382534
  0.383101
  0.383668
  0.384235
  0.384802
  0.385369
  0.385937
  0.386504
  0.387072
  0.38764
  0.388208
  0.388776
  0.389344
  0.389913
  0.390481
  0.39105
  0.391619
  0.392188
  0.392757
  0.393326
  0.393895
  0.394464
  0.395034
  0.395604
  0.396173
  0.396743
  0.397313
  0.397884
  0.398454
  0.399024
  0.399595
  0.400166
  0.400736
  0.401307
  0.401878
  0.40245
  0.403021
  0.403592
  0.404164
  0.404735
  0.405307
  0.405879
  0.406451
  0.407023
  0.407595
  0.408168
  0.40874
  0.409313
  0.409886
  0.410458
  0.411031
  0.411604
  0.412177
  0.412751
  0.413324
  0.413898
  0.414471
  0.415045
  0.415619
  0.416193
  0.416767
  0.417341
  0.417915
  0.418489
  0.419064
  0.419638
  0.420213
  0.420788
  0.421363
  0.421938
  0.422513
  0.423088
  0.423663
  0.424239
  0.424814
  0.42539
  0.425965
  0.426541
  0.427117
  0.427693
  0.428269
  0.428845
  0.429421
  0.429998
  0.430574
  0.431151
  0.431727
  0.432304
  0.432881
  0.433458
  0.434035
  0.434612
  0.435189
  0.435766
  0.436344
  0.436921
  0.437499
  0.438076
  0.438654
  0.439232
  0.43981
  0.440388
  0.440966
  0.441544
  0.442122
  0.4427
  0.443279
  0.443857
  0.444436
  0.445014
  0.445593
  0.446172
  0.44675
  0.447329
  0.447908
  0.448487
  0.449067
  0.449646
  0.450225
  0.450804
  0.451384
  0.451963
  0.452543
  0.453123
  0.453702
  0.454282
  0.454862
  0.455442
  0.456022
  0.456602
  0.457182
  0.457762
  0.458342
  0.458923
  0.459503
  0.460084
  0.460664
  0.461245
  0.461825
  0.462406
  0.462987
  0.463567
  0.464148
  0.464729
  0.46531
  0.465891
  0.466472
  0.467053
  0.467635
  0.468216
  0.468797
  0.469379
  0.46996
  0.470541
  0.471123
  0.471704
  0.472286
  0.472868
  0.473449
  0.474031
  0.474613
  0.475195
  0.475777
  0.476359
  0.476941
  0.477523
  0.478105
  0.478687
  0.479269
  0.479851
  0.480433
  0.481016
  0.481598
  0.48218
  0.482763
  0.483345
  0.483927
  0.48451
  0.485092
  0.485675
  0.486258
  0.48684
  0.487423
  0.488006
  0.488588
  0.489171
  0.489754
  0.490337
  0.490919
  0.491502
  0.492085
  0.492668
  0.493251
  0.493834
  0.494417
  0.495
  0.495583
  0.496166
  0.496749
  0.497332
  0.497915
  0.498498
  0.499082
  0.499665
  0.500248
  0.500831
  0.501414
  0.501997
  0.502581
  0.503164
  0.503747
  0.504331
  0.504914
  0.505497
  0.50608
  0.506664
  0.507247
  0.50783
  0.508414
  0.508997
  0.50958
  0.510164
  0.510747
  0.511331
  0.511914
  0.512497
  0.513081
  0.513664
  0.514247
  0.514831
  0.515414
  0.515998
  0.516581
  0.517164
  0.517748
  0.518331
  0.518914
  0.519498
  0.520081
  0.520664
  0.521248
  0.521831
  0.522414
  0.522998
  0.523581
  0.524164
  0.524748
  0.525331
  0.525914
  0.526497
  0.527081
  0.527664
  0.528247
  0.52883
  0.529413
  0.529996
  0.530579
  0.531163
  0.531746
  0.532329
  0.532912
  0.533495
  0.534078
  0.534661
  0.535244
  0.535826
  0.536409
  0.536992
  0.537575
  0.538158
  0.538741
  0.539323
  0.539906
  0.540489
  0.541071
  0.541654
  0.542236
  0.542819
  0.543401
  0.543984
  0.544566
  0.545149
  0.545731
  0.546313
  0.546896
  0.547478
  0.54806
  0.548642
  0.549224
  0.549807
  0.550389
  0.550971
  0.551553
  0.552134
  0.552716
  0.553298
  0.55388
  0.554462
  0.555043
  0.555625
  0.556206
  0.556788
  0.557369
  0.557951
  0.558532
  0.559113
  0.559695
  0.560276
  0.560857
  0.561438
  0.562019
  0.5626
  0.563181
  0.563762
  0.564343
  0.564923
  0.565504
  0.566085
  0.566665
  0.567246
  0.567826
  0.568406
  0.568987
  0.569567
  0.570147
  0.570727
  0.571307
  0.571887
  0.572467
  0.573047
  0.573626
  0.574206
  0.574785
  0.575365
  0.575944
  0.576524
  0.577103
  0.577682
  0.578261
  0.57884
  0.579419
  0.579998
  0.580577
  0.581156
  0.581734
  0.582313
  0.582891
  0.58347
  0.584048
  0.584626
  0.585204
  0.585782
  0.58636
  0.586938
  0.587516
  0.588094
  0.588671
  0.589249
  0.589826
  0.590404
  0.590981
  0.591558
  0.592135
  0.592712
  0.593289
  0.593865
  0.594442
  0.595019
  0.595595
  0.596172
  0.596748
  0.597324
  0.5979
  0.598476
  0.599052
  0.599628
  0.600203
  0.600779
  0.601354
  0.601929
  0.602505
  0.60308
  0.603655
  0.60423
  0.604804
  0.605379
  0.605954
  0.606528
  0.607102
  0.607677
  0.608251
  0.608825
  0.609399
  0.609972
  0.610546
  0.61112
  0.611693
  0.612266
  0.612839
  0.613412
  0.613985
  0.614558
  0.615131
  0.615703
  0.616276
  0.616848
  0.61742
  0.617992
  0.618564
  0.619136
  0.619708
  0.620279
  0.620851
  0.621422
  0.621993
  0.622564
  0.623135
  0.623706
  0.624276
  0.624847
  0.625417
  0.625987
  0.626557
  0.627127
  0.627697
  0.628267
  0.628836
  0.629406
  0.629975
  0.630544
  0.631113
  0.631682
  0.63225
  0.632819
  0.633387
  0.633955
  0.634523
  0.635091
  0.635659
  0.636227
  0.636794
  0.637362
  0.637929
  0.638496
  0.639063
  0.639629
  0.640196
  0.640762
  0.641329
  0.641895
  0.642461
  0.643026
  0.643592
  0.644158
  0.644723
  0.645288
  0.645853
  0.646418
  0.646982
  0.647547
  0.648111
  0.648676
  0.64924
  0.649803
  0.650367
  0.650931
  0.651494
  0.652057
  0.65262
  0.653183
  0.653746
  0.654308
  0.65487
  0.655433
  0.655995
  0.656556
  0.657118
  0.65768
  0.658241
  0.658802
  0.659363
  0.659924
  0.660484
  0.661045
  0.661605
  0.662165
  0.662725
  0.663284
  0.663844
  0.664403
  0.664962
  0.665521
  0.66608
  0.666639
  0.667197
  0.667755
  0.668313
  0.668871
  0.669429
  0.669986
  0.670543
  0.671101
  0.671657
  0.672214
  0.672771
  0.673327
  0.673883
  0.674439
  0.674995
  0.67555
  0.676105
  0.676661
  0.677215
  0.67777
  0.678325
  0.678879
  0.679433
  0.679987
  0.680541
  0.681094
  0.681648
  0.682201
  0.682754
  0.683306
  0.683859
  0.684411
  0.684963
  0.685515
  0.686067
  0.686618
  0.68717
  0.687721
  0.688271
  0.688822
  0.689372
  0.689923
  0.690473
  0.691022
  0.691572
  0.692121
  0.69267
  0.693219
  0.693768
  0.694316
  0.694865
  0.695413
  0.69596
  0.696508
  0.697055
  0.697602
  0.698149
  0.698696
  0.699243
  0.699789
  0.700335
  0.700881
  0.701426
  0.701972
  0.702517
  0.703062
  0.703606
  0.704151
  0.704695
  0.705239
  0.705783
  0.706326
  0.706869
  0.707412
  0.707955
  0.708498
  0.70904
  0.709582
  0.710124
  0.710666
  0.711207
  0.711748
  0.712289
  0.71283
  0.71337
  0.71391
  0.71445
  0.71499
  0.715529
  0.716069
  0.716608
  0.717146
  0.717685
  0.718223
  0.718761
  0.719299
  0.719836
  0.720374
  0.720911
  0.721447
  0.721984
  0.72252
  0.723056
  0.723592
  0.724127
  0.724663
  0.725198
  0.725732
  0.726267
  0.726801
  0.727335
  0.727869
  0.728402
  0.728935
  0.729468
  0.730001
  0.730533
  0.731066
  0.731598
  0.732129
  0.732661
  0.733192
  0.733723
  0.734253
  0.734783
  0.735314
  0.735843
  0.736373
  0.736902
  0.737431
  0.73796
  0.738488
  0.739017
  0.739544
  0.740072
  0.7406
  0.741127
  0.741653
  0.74218
  0.742706
  0.743232
  0.743758
  0.744284
  0.744809
  0.745334
  0.745858
  0.746383
  0.746907
  0.747431
  0.747954
  0.748478
  0.749
  0.749523
  0.750046
  0.750568
  0.75109
  0.751611
  0.752132
  0.752653
  0.753174
  0.753695
  0.754215
  0.754735
  0.755254
  0.755774
  0.756293
  0.756811
  0.75733
  0.757848
  0.758366
  0.758883
  0.759401
  0.759918
  0.760434
  0.760951
  0.761467
  0.761983
  0.762498
  0.763013
  0.763528
  0.764043
  0.764557
  0.765071
  0.765585
  0.766098
  0.766612
  0.767124
  0.767637
  0.768149
  0.768661
  0.769173
  0.769684
  0.770195
  0.770706
  0.771216
  0.771726
  0.772236
  0.772746
  0.773255
  0.773764
  0.774273
  0.774781
  0.775289
  0.775797
  0.776304
  0.776811
  0.777318
  0.777824
  0.77833
  0.778836
  0.779342
  0.779847
  0.780352
  0.780856
  0.781361
  0.781865
  0.782368
  0.782872
  0.783375
  0.783877
  0.78438
  0.784882
  0.785383
  0.785885
  0.786386
  0.786887
  0.787387
  0.787887
  0.788387
  0.788887
  0.789386
  0.789885
  0.790383
  0.790881
  0.791379
  0.791877
  0.792374
  0.792871
  0.793368
  0.793864
  0.79436
  0.794855
  0.795351
  0.795846
  0.79634
  0.796835
  0.797328
  0.797822
  0.798315
  0.798808
  0.799301
  0.799793
  0.800285
  0.800777
  0.801268
  0.801759
  0.80225
  0.80274
  0.80323
  0.80372
  0.804209
  0.804698
  0.805187
  0.805675
  0.806163
  0.806651
  0.807138
  0.807625
  0.808111
  0.808598
  0.809084
  0.809569
  0.810054
  0.810539
  0.811024
  0.811508
  0.811992
  0.812475
  0.812958
  0.813441
  0.813924
  0.814406
  0.814888
  0.815369
  0.81585
  0.816331
  0.816811
  0.817291
  0.817771
  0.81825
  0.818729
  0.819208
  0.819686
  0.820164
  0.820642
  0.821119
  0.821596
  0.822073
  0.822549
  0.823025
  0.8235
  0.823975
  0.82445
  0.824924
  0.825398
  0.825872
  0.826345
  0.826818
  0.827291
  0.827763
  0.828235
  0.828707
  0.829178
  0.829649
  0.830119
  0.830589
  0.831059
  0.831528
  0.831997
  0.832466
  0.832934
  0.833402
  0.83387
  0.834337
  0.834804
  0.83527
  0.835737
  0.836202
  0.836668
  0.837133
  0.837597
  0.838062
  0.838525
  0.838989
  0.839452
  0.839915
  0.840377
  0.840839
  0.841301
  0.841762
  0.842223
  0.842684
  0.843144
  0.843604
  0.844063
  0.844523
  0.844981
  0.84544
  0.845898
  0.846355
  0.846812
  0.847269
  0.847726
  0.848182
  0.848637
  0.849093
  0.849548
  0.850002
  0.850456
  0.85091
  0.851364
  0.851817
  0.852269
  0.852722
  0.853174
  0.853625
  0.854076
  0.854527
  0.854978
  0.855428
  0.855877
  0.856326
  0.856775
  0.857224
  0.857672
  0.85812
  0.858567
  0.859014
  0.85946
  0.859906
  0.860352
  0.860798
  0.861243
  0.861687
  0.862131
  0.862575
  0.863019
  0.863462
  0.863904
  0.864347
  0.864789
  0.86523
  0.865671
  0.866112
  0.866552
  0.866992
  0.867432
  0.867871
  0.86831
  0.868748
  0.869186
  0.869624
  0.870061
  0.870498
  0.870934
  0.87137
  0.871806
  0.872241
  0.872676
  0.87311
  0.873544
  0.873978
  0.874411
  0.874844
  0.875276
  0.875708
  0.87614
  0.876571
  0.877002
  0.877432
  0.877862
  0.878292
  0.878721
  0.87915
  0.879578
  0.880006
  0.880434
  0.880861
  0.881288
  0.881714
  0.88214
  0.882566
  0.882991
  0.883416
  0.88384
  0.884264
  0.884688
  0.885111
  0.885534
  0.885956
  0.886378
  0.886799
  0.887221
  0.887641
  0.888062
  0.888481
  0.888901
  0.88932
  0.889739
  0.890157
  0.890575
  0.890992
  0.891409
  0.891826
  0.892242
  0.892658
  0.893073
  0.893488
  0.893903
  0.894317
  0.894731
  0.895144
  0.895557
  0.89597
  0.896382
  0.896793
  0.897205
  0.897615
  0.898026
  0.898436
  0.898845
  0.899255
  0.899663
  0.900072
  0.90048
  0.900887
  0.901294
  0.901701
  0.902107
  0.902513
  0.902918
  0.903323
  0.903728
  0.904132
  0.904536
  0.904939
  0.905342
  0.905745
  0.906147
  0.906548
  0.90695
  0.90735
  0.907751
  0.908151
  0.90855
  0.908949
  0.909348
  0.909746
  0.910144
  0.910542
  0.910939
  0.911335
  0.911731
  0.912127
  0.912522
  0.912917
  0.913312
  0.913706
  0.914099
  0.914492
  0.914885
  0.915277
  0.915669
  0.916061
  0.916452
  0.916842
  0.917233
  0.917622
  0.918012
  0.918401
  0.918789
  0.919177
  0.919565
  0.919952
  0.920339
  0.920725
  0.921111
  0.921496
  0.921881
  0.922266
  0.92265
  0.923034
  0.923417
  0.9238
  0.924182
  0.924564
  0.924946
  0.925327
  0.925708
  0.926088
  0.926468
  0.926847
  0.927226
  0.927605
  0.927983
  0.928361
  0.928738
  0.929115
  0.929491
  0.929867
  0.930243
  0.930618
  0.930992
  0.931366
  0.93174
  0.932114
  0.932486
  0.932859
  0.933231
  0.933602
  0.933974
  0.934344
  0.934715
  0.935084
  0.935454
  0.935823
  0.936191
  0.936559
  0.936927
  0.937294
  0.937661
  0.938027
  0.938393
  0.938758
  0.939123
  0.939488
  0.939852
  0.940216
  0.940579
  0.940942
  0.941304
  0.941666
  0.942028
  0.942389
  0.942749
  0.943109
  0.943469
  0.943828
  0.944187
  0.944545
  0.944903
  0.945261
  0.945618
  0.945975
  0.946331
  0.946686
  0.947042
  0.947397
  0.947751
  0.948105
  0.948458
  0.948811
  0.949164
  0.949516
  0.949868
  0.950219
  0.95057
  0.95092
  0.95127
  0.95162
  0.951969
  0.952317
  0.952666
  0.953013
  0.953361
  0.953707
  0.954054
  0.9544
  0.954745
  0.95509
  0.955435
  0.955779
  0.956123
  0.956466
  0.956809
  0.957151
  0.957493
  0.957834
  0.958175
  0.958516
  0.958856
  0.959195
  0.959535
  0.959873
  0.960212
  0.96055
  0.960887
  0.961224
  0.96156
  0.961897
  0.962232
  0.962567
  0.962902
  0.963236
  0.96357
  0.963903
  0.964236
  0.964569
  0.964901
  0.965232
  0.965563
  0.965894
  0.966224
  0.966554
  0.966883
  0.967212
  0.967541
  0.967868
  0.968196
  0.968523
  0.96885
  0.969176
  0.969501
  0.969827
  0.970151
  0.970476
  0.9708
  0.971123
  0.971446
  0.971768
  0.972091
  0.972412
  0.972733
  0.973054
  0.973374
  0.973694
  0.974013
  0.974332
  0.974651
  0.974969
  0.975286
  0.975603
  0.97592
  0.976236
  0.976552
  0.976867
  0.977182
  0.977496
  0.97781
  0.978124
  0.978437
  0.978749
  0.979061
  0.979373
  0.979684
  0.979995
  0.980305
  0.980615
  0.980924
  0.981233
  0.981541
  0.981849
  0.982157
  0.982464
  0.982771
  0.983077
  0.983382
  0.983688
  0.983992
  0.984297
  0.984601
  0.984904
  0.985207
  0.98551
  0.985812
  0.986113
  0.986414
  0.986715
  0.987015
  0.987315
  0.987615
  0.987913
  0.988212
  0.98851
  0.988807
  0.989104
  0.989401
  0.989697
  0.989993
  0.990288
  0.990583
  0.990877
  0.991171
  0.991464
  0.991757
  0.99205
  0.992342
  0.992633
  0.992924
  0.993215
  0.993505
  0.993795
  0.994084
  0.994373
  0.994662
  0.99495
  0.995237
  0.995524
  0.995811
  0.996097
  0.996382
  0.996668
  0.996952
  0.997237
  0.99752
  0.997804
  0.998087
  0.998369
  0.998651
  0.998933
  0.999214
  0.999494
  0.999774
  1.00005
  1.00033
  1.00061
  1.00089
  1.00117
  1.00145
  1.00172
  1.002
  1.00228
  1.00255
  1.00283
  1.0031
  1.00338
  1.00365
  1.00392
  1.0042
  1.00447
  1.00474
  1.00501
  1.00528
  1.00555
  1.00582
  1.00609
  1.00636
  1.00663
  1.0069
  1.00717
  1.00743
  1.0077
  1.00797
  1.00823
  1.0085
  1.00876
  1.00903
  1.00929
  1.00956
  1.00982
  1.01008
  1.01035
  1.01061
  1.01087
  1.01113
  1.01139
  1.01165
  1.01191
  1.01217
  1.01243
  1.01269
  1.01294
  1.0132
  1.01346
  1.01371
  1.01397
  1.01423
  1.01448
  1.01474
  1.01499
  1.01524
  1.0155
  1.01575
  1.016
  1.01625
  1.01651
  1.01676
  1.01701
  1.01726
  1.01751
  1.01776
  1.01801
  1.01825
  1.0185
  1.01875
  1.019
  1.01924
  1.01949
  1.01973
  1.01998
  1.02022
  1.02047
  1.02071
  1.02096
  1.0212
  1.02144
  1.02168
  1.02192
  1.02217
  1.02241
  1.02265
  1.02289
  1.02312
  1.02336
  1.0236
  1.02384
  1.02408
  1.02431
  1.02455
  1.02479
  1.02502
  1.02526
  1.02549
  1.02573
  1.02596
  1.02619
  1.02643
  1.02666
  1.02689
  1.02712
  1.02735
  1.02759
  1.02782
  1.02805
  1.02827
  1.0285
  1.02873
  1.02896
  1.02919
  1.02941
  1.02964
  1.02987
  1.03009
  1.03032
  1.03054
  1.03077
  1.03099
  1.03122
  1.03144
  1.03166
  1.03188
  1.03211
  1.03233
  1.03255
  1.03277
  1.03299
  1.03321
  1.03343
  1.03365
  1.03386
  1.03408
  1.0343
  1.03452
  1.03473
  1.03495
  1.03516
  1.03538
  1.03559
  1.03581
  1.03602
  1.03623
  1.03645
  1.03666
  1.03687
  1.03708
  1.03729
  1.03751
  1.03772
  1.03793
  1.03813
  1.03834
  1.03855
  1.03876
  1.03897
  1.03917
  1.03938
  1.03959
  1.03979
  1.04
  1.0402
  1.04041
  1.04061
  1.04082
  1.04102
  1.04122
  1.04142
  1.04163
  1.04183
  1.04203
  1.04223
  1.04243
  1.04263
  1.04283
  1.04303
  1.04323
  1.04342
  1.04362
  1.04382
  1.04401
  1.04421
  1.04441
  1.0446
  1.0448
  1.04499
  1.04519
  1.04538
  1.04557
  1.04576
  1.04596
  1.04615
  1.04634
  1.04653
  1.04672
  1.04691
  1.0471
  1.04729
  1.04748
  1.04767
  1.04786
  1.04804
  1.04823
  1.04842
  1.0486
  1.04879
  1.04897
  1.04916
  1.04934
  1.04953
  1.04971
  1.04989
  1.05008
  1.05026
  1.05044
  1.05062
  1.0508
  1.05099
  1.05117
  1.05135
  1.05152
  1.0517
  1.05188
  1.05206
  1.05224
  1.05242
  1.05259
  1.05277
  1.05294
  1.05312
  1.0533
  1.05347
  1.05364
  1.05382
  1.05399
  1.05416
  1.05434
  1.05451
  1.05468
  1.05485
  1.05502
  1.05519
  1.05536
  1.05553
  1.0557
  1.05587
  1.05604
  1.05621
  1.05638
  1.05654
  1.05671
  1.05688
  1.05704
  1.05721
  1.05737
  1.05754
  1.0577
  1.05786
  1.05803
  1.05819
  1.05835
  1.05852
  1.05868
  1.05884
  1.059
  1.05916
  1.05932
  1.05948
  1.05964
  1.0598
  1.05996
  1.06011
  1.06027
  1.06043
  1.06059
  1.06074
  1.0609
  1.06105
  1.06121
  1.06136
  1.06152
  1.06167
  1.06183
  1.06198
  1.06213
  1.06228
  1.06244
  1.06259
  1.06274
  1.06289
  1.06304
  1.06319
  1.06334
  1.06349
  1.06364
  1.06378
  1.06393
  1.06408
  1.06423
  1.06437
  1.06452
  1.06466
  1.06481
  1.06495
  1.0651
  1.06524
  1.06539
  1.06553
  1.06567
  1.06582
  1.06596
  1.0661
  1.06624
  1.06638
  1.06652
  1.06666
  1.0668
  1.06694
  1.06708
  1.06722
  1.06736
  1.0675
  1.06763
  1.06777
  1.06791
  1.06804
  1.06818
  1.06831
  1.06845
  1.06858
  1.06872
  1.06885
  1.06899
  1.06912
  1.06925
  1.06938
  1.06952
  1.06965
  1.06978
  1.06991
  1.07004
  1.07017
  1.0703
  1.07043
  1.07056
  1.07069
  1.07081
  1.07094
  1.07107
  1.0712
  1.07132
  1.07145
  1.07157
  1.0717
  1.07182
  1.07195
  1.07207
  1.0722
  1.07232
  1.07244
  1.07257
  1.07269
  1.07281
  1.07293
  1.07305
  1.07317
  1.07329
  1.07341
  1.07353
  1.07365
  1.07377
  1.07389
  1.07401
  1.07413
  1.07424
  1.07436
  1.07448
  1.07459
  1.07471
  1.07483
  1.07494
  1.07506
  1.07517
  1.07528
  1.0754
  1.07551
  1.07562
  1.07574
  1.07585
  1.07596
  1.07607
  1.07618
  1.07629
  1.0764
  1.07651
  1.07662
  1.07673
  1.07684
  1.07695
  1.07706
  1.07717
  1.07727
  1.07738
  1.07749
  1.07759
  1.0777
  1.07781
  1.07791
  1.07802
  1.07812
  1.07822
  1.07833
  1.07843
  1.07854
  1.07864
  1.07874
  1.07884
  1.07894
  1.07905
  1.07915
  1.07925
  1.07935
  1.07945
  1.07955
  1.07965
  1.07974
  1.07984
  1.07994
  1.08004
  1.08014
  1.08023
  1.08033
  1.08043
  1.08052
  1.08062
  1.08071
  1.08081
  1.0809
  1.081
  1.08109
  1.08118
  1.08128
  1.08137
  1.08146
  1.08156
  1.08165
  1.08174
  1.08183
  1.08192
  1.08201
  1.0821
  1.08219
  1.08228
  1.08237
  1.08246
  1.08255
  1.08264
  1.08272
  1.08281
  1.0829
  1.08298
  1.08307
  1.08316
  1.08324
  1.08333
  1.08341
  1.0835
  1.08358
  1.08367
  1.08375
  1.08383
  1.08392
  1.084
  1.08408
  1.08416
  1.08425
  1.08433
  1.08441
  1.08449
  1.08457
  1.08465
  1.08473
  1.08481
  1.08489
  1.08497
  1.08505
  1.08512
  1.0852
  1.08528
  1.08536
  1.08543
  1.08551
  1.08559
  1.08566
  1.08574
  1.08581
  1.08589
  1.08596
  1.08604
  1.08611
  1.08618
  1.08626
  1.08633
  1.0864
  1.08648
  1.08655
  1.08662
  1.08669
  1.08676
  1.08683
  1.0869
  1.08697
  1.08704
  1.08711
  1.08718
  1.08725
  1.08732
  1.08739
  1.08746
  1.08752
  1.08759
  1.08766
  1.08773
  1.08779
  1.08786
  1.08792
  1.08799
  1.08806
  1.08812
  1.08819
  1.08825
  1.08831
  1.08838
  1.08844
  1.0885
  1.08857
  1.08863
  1.08869
  1.08875
  1.08882
  1.08888
  1.08894
  1.089
  1.08906
  1.08912
  1.08918
  1.08924
  1.0893
  1.08936
  1.08942
  1.08947
  1.08953
  1.08959
  1.08965
  1.08971
  1.08976
  1.08982
  1.08988
  1.08993
  1.08999
  1.09004
  1.0901
  1.09015
  1.09021
  1.09026
  1.09032
  1.09037
  1.09042
  1.09048
  1.09053
  1.09058
  1.09064
  1.09069
  1.09074
  1.09079
  1.09084
  1.09089
  1.09094
  1.09099
  1.09104
  1.09109
  1.09114
  1.09119
  1.09124
  1.09129
  1.09134
  1.09139
  1.09144
  1.09148
  1.09153
  1.09158
  1.09163
  1.09167
  1.09172
  1.09176
  1.09181
  1.09186
  1.0919
  1.09195
  1.09199
  1.09204
  1.09208
  1.09212
  1.09217
  1.09221
  1.09225
  1.0923
  1.09234
  1.09238
  1.09242
  1.09247
  1.09251
  1.09255
  1.09259
  1.09263
  1.09267
  1.09271
  1.09275
  1.09279
  1.09283
  1.09287
  1.09291
  1.09295
  1.09299
  1.09303
  1.09306
  1.0931
  1.09314
  1.09318
  1.09321
  1.09325
  1.09329
  1.09332
  1.09336
  1.0934
  1.09343
  1.09347
  1.0935
  1.09354
  1.09357
  1.09361
  1.09364
  1.09367
  1.09371
  1.09374
  1.09377
  1.09381
  1.09384
  1.09387
  1.0939
  1.09394
  1.09397
  1.094
  1.09403
  1.09406
  1.09409
  1.09412
  1.09415
  1.09418
  1.09421
  1.09424
  1.09427
  1.0943
  1.09433
  1.09436
  1.09439
  1.09441
  1.09444
  1.09447
  1.0945
  1.09453
  1.09455
  1.09458
  1.09461
  1.09463
  1.09466
  1.09468
  1.09471
  1.09474
  1.09476
  1.09479
  1.09481
  1.09484
  1.09486
  1.09488
  1.09491
  1.09493
  1.09495
  1.09498
  1.095
  1.09502
  1.09505
  1.09507
  1.09509
  1.09511
  1.09514
  1.09516
  1.09518
  1.0952
  1.09522
  1.09524
  1.09526
  1.09528
  1.0953
  1.09532
  1.09534
  1.09536
  1.09538
  1.0954
  1.09542
  1.09544
  1.09546
  1.09547
  1.09549
  1.09551
  1.09553
  1.09554
  1.09556
  1.09558
  1.0956
  1.09561
  1.09563
  1.09565
  1.09566
  1.09568
  1.09569
  1.09571
  1.09572
  1.09574
  1.09575
  1.09577
  1.09578
  1.0958
  1.09581
  1.09582
  1.09584
  1.09585
  1.09587
  1.09588
  1.09589
  1.0959
  1.09592
  1.09593
  1.09594
  1.09595
  1.09597
  1.09598
  1.09599
  1.096
  1.09601
  1.09602
  1.09603
  1.09604
  1.09605
  1.09606
  1.09607
  1.09608
  1.09609
  1.0961
  1.09611
  1.09612
  1.09613
  1.09614
  1.09615
  1.09616
  1.09616
  1.09617
  1.09618
  1.09619
  1.0962
  1.0962
  1.09621
  1.09622
  1.09622
  1.09623
  1.09624
  1.09624
  1.09625
  1.09626
  1.09626
  1.09627
  1.09627
  1.09628
  1.09628
  1.09629
  1.09629
  1.0963
  1.0963
  1.09631
  1.09631
  1.09631
  1.09632
  1.09632
  1.09633
  1.09633
  1.09633
  1.09634
  1.09634
  1.09634
  1.09634
  1.09635
  1.09635
  1.09635
  1.09635
  1.09635
  1.09636
  1.09636
  1.09636
  1.09636
  1.09636
  1.09636
  1.09636
  1.09636
  1.09636
  1.09636
  1.09636
  1.09636
  1.09636
  1.09636
  1.09636
  1.09636
  1.09636
  1.09636
  1.09636
  1.09636
  1.09636
  1.09636
  1.09635
  1.09635
  1.09635
  1.09635
  1.09635
  1.09634
  1.09634
  1.09634
  1.09634
  1.09633
  1.09633
  1.09633
  1.09633
  1.09632
  1.09632
  1.09631
  1.09631
  1.09631
  1.0963
  1.0963
  1.09629
  1.09629
  1.09629
  1.09628
  1.09628
  1.09627
  1.09627
  1.09626
  1.09626
  1.09625
  1.09624
  1.09624
  1.09623
  1.09623
  1.09622
  1.09621
  1.09621
  1.0962
  1.0962
  1.09619
  1.09618
  1.09617
  1.09617
  1.09616
  1.09615
  1.09615
  1.09614
  1.09613
  1.09612
  1.09611
  1.09611
  1.0961
  1.09609
  1.09608
  1.09607
  1.09606
  1.09606
  1.09605
  1.09604
  1.09603
  1.09602
  1.09601
  1.096
  1.09599
  1.09598
  1.09597
  1.09596
  1.09595
  1.09594
  1.09593
  1.09592
  1.09591
  1.0959
  1.09589
  1.09588
  1.09587
  1.09586
  1.09585
  1.09584
  1.09583
  1.09581
  1.0958
  1.09579
  1.09578
  1.09577
  1.09576
  1.09574
  1.09573
  1.09572
  1.09571
  1.0957
  1.09568
  1.09567
  1.09566
  1.09565
  1.09563
  1.09562
  1.09561
  1.09559
  1.09558
  1.09557
  1.09555
  1.09554
  1.09553
  1.09551
  1.0955
  1.09549
  1.09547
  1.09546
  1.09544
  1.09543
  1.09542
  1.0954
  1.09539
  1.09537
  1.09536
  1.09534
  1.09533
  1.09531
  1.0953
  1.09528
  1.09527
  1.09525
  1.09524
  1.09522
  1.09521
  1.09519
  1.09518
  1.09516
  1.09515
  1.09513
  1.09511
  1.0951
  1.09508
  1.09507
  1.09505
  1.09503
  1.09502
  1.095
  1.09498
  1.09497
  1.09495
  1.09493
  1.09492
  1.0949
  1.09488
  1.09487
  1.09485
  1.09483
  1.09481
  1.0948
  1.09478
  1.09476
  1.09475
  1.09473
  1.09471
  1.09469
  1.09467
  1.09466
  1.09464
  1.09462
  1.0946
  1.09458
  1.09457
  1.09455
  1.09453
  1.09451
  1.09449
  1.09448
  1.09446
  1.09444
  1.09442
  1.0944
  1.09438
  1.09436
  1.09434
  1.09433
  1.09431
  1.09429
  1.09427
  1.09425
  1.09423
  1.09421
  1.09419
  1.09417
  1.09415
  1.09413
  1.09411
  1.09409
  1.09407
  1.09405
  1.09403
  1.09401
  1.09399
  1.09397
  1.09395
  1.09393
  1.09391
  1.09389
  1.09387
  1.09385
  1.09383
  1.09381
  1.09379
  1.09377
  1.09375
  1.09373
  1.09371
  1.09369
  1.09367
  1.09365
  1.09363
  1.09361
  1.09359
  1.09356
  1.09354
  1.09352
  1.0935
  1.09348
  1.09346
  1.09344
  1.09342
  1.0934
  1.09337
  1.09335
  1.09333
  1.09331
  1.09329
  1.09327
  1.09325
  1.09322
  1.0932
  1.09318
  1.09316
  1.09314
  1.09312
  1.09309
  1.09307
  1.09305
  1.09303
  1.09301
  1.09298
  1.09296
  1.09294
  1.09292
  1.0929
  1.09287
  1.09285
  1.09283
  1.09281
  1.09279
  1.09276
  1.09274
  1.09272
  1.0927
  1.09267
  1.09265
  1.09263
  1.09261
  1.09258
  1.09256
  1.09254
  1.09252
  1.09249
  1.09247
  1.09245
  1.09243
  1.0924
  1.09238
  1.09236
  1.09234
  1.09231
  1.09229
  1.09227
  1.09224
  1.09222
  1.0922
  1.09217
  1.09215
  1.09213
  1.09211
  1.09208
  1.09206
  1.09204
  1.09201
  1.09199
  1.09197
  1.09194
  1.09192
  1.0919
  1.09187
  1.09185
  1.09183
  1.09181
  1.09178
  1.09176
  1.09174
  1.09171
  1.09169
  1.09167
  1.09164
  1.09162
  1.0916
  1.09157
  1.09155
  1.09153
  1.0915
  1.09148
  1.09146
  1.09143
  1.09141
  1.09138
  1.09136
  1.09134
  1.09131
  1.09129
  1.09127
  1.09124
  1.09122
  1.0912
  1.09117
  1.09115
  1.09113
  1.0911
  1.09108
  1.09106
  1.09103
  1.09101
  1.09098
  1.09096
  1.09094
  1.09091
  1.09089
  1.09087
  1.09084
  1.09082
  1.0908
  1.09077
  1.09075
  1.09072
  1.0907
  1.09068
  1.09065
  1.09063
  1.09061
  1.09058
  1.09056
  1.09054
  1.09051
  1.09049
  1.09046
  1.09044
  1.09042
  1.09039
  1.09037
  1.09035
  1.09032
  1.0903
  1.09028
  1.09025
  1.09023
  1.09021
  1.09018
  1.09016
  1.09013
  1.09011
  1.09009
  1.09006
  1.09004
  1.09002
  1.08999
  1.08997
  1.08995
  1.08992
  1.0899
  1.08988
  1.08985
  1.08983
  1.08981
  1.08978
  1.08976
  1.08973
  1.08971
  1.08969
  1.08966
  1.08964
  1.08962
  1.08959
  1.08957
  1.08955
  1.08952
  1.0895
  1.08948
  1.08945
  1.08943
  1.08941
  1.08938
  1.08936
  1.08934
  1.08931
  1.08929
  1.08927
  1.08925
  1.08922
  1.0892
  1.08918
  1.08915
  1.08913
  1.08911
  1.08908
  1.08906
  1.08904
  1.08901
  1.08899
  1.08897
  1.08895
  1.08892
  1.0889
  1.08888
  1.08885
  1.08883
  1.08881
  1.08879
  1.08876
  1.08874
  1.08872
  1.08869
  1.08867
  1.08865
  1.08863
  1.0886
  1.08858
  1.08856
  1.08854
  1.08851
  1.08849
  1.08847
  1.08845
  1.08842
  1.0884
  1.08838
  1.08836
  1.08833
  1.08831
  1.08829
  1.08827
  1.08824
  1.08822
  1.0882
  1.08818
  1.08816
  1.08813
  1.08811
  1.08809
  1.08807
  1.08804
  1.08802
  1.088
  1.08798
  1.08796
  1.08794
  1.08791
  1.08789
  1.08787
  1.08785
  1.08783
  1.0878
  1.08778
  1.08776
  1.08774
  1.08772
  1.0877
  1.08767
  1.08765
  1.08763
  1.08761
  1.08759
  1.08757
  1.08755
  1.08753
  1.0875
  1.08748
  1.08746
  1.08744
  1.08742
  1.0874
  1.08738
  1.08736
  1.08733
  1.08731
  1.08729
  1.08727
  1.08725
  1.08723
  1.08721
  1.08719
  1.08717
  1.08715
  1.08713
  1.08711
  1.08709
  1.08707
  1.08704
  1.08702
  1.087
  1.08698
  1.08696
  1.08694
  1.08692
  1.0869
  1.08688
  1.08686
  1.08684
  1.08682
  1.0868
  1.08678
  1.08676
  1.08674
  1.08672
  1.0867
  1.08668
  1.08666
  1.08664
  1.08662
  1.0866
  1.08658
  1.08656
  1.08654
  1.08653
  1.08651
  1.08649
  1.08647
  1.08645
  1.08643
  1.08641
  1.08639
  1.08637
  1.08635
  1.08633
  1.08631
  1.0863
  1.08628
  1.08626
  1.08624
  1.08622
  1.0862
  1.08618
  1.08616
  1.08615
  1.08613
  1.08611
  1.08609
  1.08607
  1.08605
  1.08603
  1.08602
  1.086
  1.08598
  1.08596
  1.08594
  1.08593
  1.08591
  1.08589
  1.08587
  1.08585
  1.08584
  1.08582
  1.0858
  1.08578
  1.08577
  1.08575
  1.08573
  1.08571
  1.0857
  1.08568
  1.08566
  1.08564
  1.08563
  1.08561
  1.08559
  1.08558
  1.08556
  1.08554
  1.08552
  1.08551
  1.08549
  1.08547
  1.08546
  1.08544
  1.08542
  1.08541
  1.08539
  1.08538
  1.08536
  1.08534
  1.08533
  1.08531
  1.08529
  1.08528
  1.08526
  1.08525
  1.08523
  1.08521
  1.0852
  1.08518
  1.08517
  1.08515
  1.08514
  1.08512
  1.0851
  1.08509
  1.08507
  1.08506
  1.08504
  1.08503
  1.08501
  1.085
  1.08498
  1.08497
  1.08495
  1.08494
  1.08492
  1.08491
  1.08489
  1.08488
  1.08486
  1.08485
  1.08484
  1.08482
  1.08481
  1.08479
  1.08478
  1.08476
  1.08475
  1.08474
  1.08472
  1.08471
  1.08469
  1.08468
  1.08467
  1.08465
  1.08464
  1.08463
  1.08461
  1.0846
  1.08459
  1.08457
  1.08456
  1.08455
  1.08453
  1.08452
  1.08451
  1.08449
  1.08448
  1.08447
  1.08446
  1.08444
  1.08443
  1.08442
  1.08441
  1.08439
  1.08438
  1.08437
  1.08436
  1.08434
  1.08433
  1.08432
  1.08431
  1.0843
  1.08428
  1.08427
  1.08426
  1.08425
  1.08424
  1.08423
  1.08421
  1.0842
  1.08419
  1.08418
  1.08417
  1.08416
  1.08415
  1.08414
  1.08412
  1.08411
  1.0841
  1.08409
  1.08408
  1.08407
  1.08406
  1.08405
  1.08404
  1.08403
  1.08402
  1.08401
  1.084
  1.08399
  1.08398
  1.08397
  1.08396
  1.08395
  1.08394
  1.08393
  1.08392
  1.08391
  1.0839
  1.08389
  1.08388
  1.08387
  1.08386
  1.08385
  1.08385
  1.08384
  1.08383
  1.08382
  1.08381
  1.0838
  1.08379
  1.08378
  1.08378
  1.08377
  1.08376
  1.08375
  1.08374
  1.08373
  1.08373
  1.08372
  1.08371
  1.0837
  1.08369
  1.08369
  1.08368
  1.08367
  1.08366
  1.08366
  1.08365
  1.08364
  1.08364
  1.08363
  1.08362
  1.08361
  1.08361
  1.0836
  1.08359
  1.08359
  1.08358
  1.08357
  1.08357
  1.08356
  1.08356
  1.08355
  1.08354
  1.08354
  1.08353
  1.08353
  1.08352
  1.08351
  1.08351
  1.0835
  1.0835
  1.08349
  1.08349
  1.08348
  1.08348
  1.08347
  1.08347
  1.08346
  1.08346
  1.08345
  1.08345
  1.08344
  1.08344
  1.08343
  1.08343
  1.08342
  1.08342
  1.08342
  1.08341
  1.08341
  1.0834
  1.0834
  1.0834
  1.08339
  1.08339
  1.08339
  1.08338
  1.08338
  1.08338
  1.08337
  1.08337
  1.08337
  1.08336
  1.08336
  1.08336
  1.08335
  1.08335
  1.08335
  1.08335
  1.08334
  1.08334
  1.08334
  1.08334
  1.08334
  1.08333
  1.08333
  1.08333
  1.08333
  1.08333
  1.08333
  1.08332
  1.08332
  1.08332
  1.08332
  1.08332
  1.08332
  1.08332
  1.08332
  1.08332
  1.08331
  1.08331
  1.08331
  1.08331
  1.08331
  1.08331
  1.08331
  1.08331
  1.08331
  1.08331
  1.08331
  1.08331
  1.08331
  1.08331
  1.08331
  1.08331
  1.08332
  1.08332
  1.08332
  1.08332
  1.08332
  1.08332
  1.08332
  1.08332
  1.08332
  1.08333
  1.08333
  1.08333
  1.08333
  1.08333
  1.08333
  1.08334
  1.08334
  1.08334
  1.08334
  1.08334
  1.08335
  1.08335
  1.08335
  1.08336
  1.08336
  1.08336
  1.08336
  1.08337
  1.08337
  1.08337
  1.08338
  1.08338
  1.08338
  1.08339
  1.08339
  1.0834
  1.0834
  1.0834
  1.08341
  1.08341
  1.08342
  1.08342
  1.08342
  1.08343
  1.08343
  1.08344
  1.08344
  1.08345
  1.08345
  1.08346
  1.08346
  1.08347
  1.08347
  1.08348
  1.08349
  1.08349
  1.0835
  1.0835
  1.08351
  1.08351
  1.08352
  1.08353
  1.08353
  1.08354
  1.08355
  1.08355
  1.08356
  1.08357
  1.08357
  1.08358
  1.08359
  1.0836
  1.0836
  1.08361
  1.08362
  1.08362
  1.08363
  1.08364
  1.08365
  1.08366
  1.08366
  1.08367
  1.08368
  1.08369
  1.0837
  1.08371
  1.08372
  1.08372
  1.08373
  1.08374
  1.08375
  1.08376
  1.08377
  1.08378
  1.08379
  1.0838
  1.08381
  1.08382
  1.08383
  1.08384
  1.08385
  1.08386
  1.08387
  1.08388
  1.08389
  1.0839
  1.08391
  1.08392
  1.08393
  1.08394
  1.08395
  1.08397
  1.08398
  1.08399
  1.084
  1.08401
  1.08402
  1.08404
  1.08405
  1.08406
  1.08407
  1.08408
  1.0841
  1.08411
  1.08412
  1.08413
  1.08415
  1.08416
  1.08417
  1.08419
  1.0842
  1.08421
  1.08423
  1.08424
  1.08425
  1.08427
  1.08428
  1.08429
  1.08431
  1.08432
  1.08434
  1.08435
  1.08437
  1.08438
  1.08439
  1.08441
  1.08442
  1.08444
  1.08445
  1.08447
  1.08449
  1.0845
  1.08452
  1.08453
  1.08455
  1.08456
  1.08458
  1.0846
  1.08461
  1.08463
  1.08464
  1.08466
  1.08468
  1.08469
  1.08471
  1.08473
  1.08475
  1.08476
  1.08478
  1.0848
  1.08482
  1.08483
  1.08485
  1.08487
  1.08489
  1.0849
  1.08492
  1.08494
  1.08496
  1.08498
  1.085
  1.08502
  1.08503
  1.08505
  1.08507
  1.08509
  1.08511
  1.08513
  1.08515
  1.08517
  1.08519
  1.08521
  1.08523
  1.08525
  1.08527
  1.08529
  1.08531
  1.08533
  1.08535
  1.08537
  1.08539
  1.08542
  1.08544
  1.08546
  1.08548
  1.0855
  1.08552
  1.08554
  1.08557
  1.08559
  1.08561
  1.08563
  1.08565
  1.08568
  1.0857
  1.08572
  1.08575
  1.08577
  1.08579
  1.08581
  1.08584
  1.08586
  1.08588
  1.08591
  1.08593
  1.08596
  1.08598
  1.086
  1.08603
  1.08605
  1.08608
  1.0861
  1.08613
  1.08615
  1.08618
  1.0862
  1.08623
  1.08625
  1.08628
  1.0863
  1.08633
  1.08635
  1.08638
  1.08641
  1.08643
  1.08646
  1.08649
  1.08651
  1.08654
  1.08657
  1.08659
  1.08662
  1.08665
  1.08667
  1.0867
  1.08673
  1.08676
  1.08678
  1.08681
  1.08684
  1.08687
  1.0869
  1.08692
  1.08695
  1.08698
  1.08701
  1.08704
  1.08707
  1.0871
  1.08713
  1.08716
  1.08719
  1.08722
  1.08725
  1.08728
  1.08731
  1.08734
  1.08737
  1.0874
  1.08743
  1.08746
  1.08749
  1.08752
  1.08755
  1.08758
  1.08761
  1.08764
  1.08768
  1.08771
  1.08774
  1.08777
  1.0878
  1.08783
  1.08787
  1.0879
  1.08793
  1.08796
  1.088
  1.08803
  1.08806
  1.0881
  1.08813
  1.08816
  1.0882
  1.08823
  1.08826
  1.0883
  1.08833
  1.08837
  1.0884
  1.08844
  1.08847
  1.08851
  1.08854
  1.08858
  1.08861
  1.08865
  1.08868
  1.08872
  1.08875
  1.08879
  1.08882
  1.08886
  1.0889
  1.08893
  1.08897
  1.08901
  1.08904
  1.08908
  1.08912
  1.08915
  1.08919
  1.08923
  1.08927
  1.0893
  1.08934
  1.08938
  1.08942
  1.08946
  1.08949
  1.08953
  1.08957
  1.08961
  1.08965
  1.08969
  1.08973
  1.08977
  1.08981
  1.08985
  1.08989
  1.08993
  1.08996
  1.09001
  1.09005
  1.09009
  1.09013
  1.09017
  1.09021
  1.09025
  1.09029
  1.09033
  1.09037
  1.09041
  1.09046
  1.0905
  1.09054
  1.09058
  1.09062
  1.09067
  1.09071
  1.09075
  1.09079
  1.09084
  1.09088
  1.09092
  1.09097
  1.09101
  1.09105
  1.0911
  1.09114
  1.09118
  1.09123
  1.09127
  1.09132
  1.09136
  1.09141
  1.09145
  1.09149
  1.09154
  1.09158
  1.09163
  1.09168
  1.09172
  1.09177
  1.09181
  1.09186
  1.09191
  1.09195
  1.092
  1.09204
  1.09209
  1.09214
  1.09219
  1.09223
  1.09228
  1.09233
  1.09237
  1.09242
  1.09247
  1.09252
  1.09257
  1.09261
  1.09266
  1.09271
  1.09276
  1.09281
  1.09286
  1.09291
  1.09296
  1.09301
  1.09306
  1.09311
  1.09316
  1.09321
  1.09326
  1.09331
  1.09336
  1.09341
  1.09346
  1.09351
  1.09356
  1.09361
  1.09366
  1.09371
  1.09376
  1.09382
  1.09387
  1.09392
  1.09397
  1.09402
  1.09408
  1.09413
  1.09418
  1.09423
  1.09429
  1.09434
  1.09439
  1.09445
  1.0945
  1.09455
  1.09461
  1.09466
  1.09472
  1.09477
  1.09483
  1.09488
  1.09494
  1.09499
  1.09504
  1.0951
  1.09516
  1.09521
  1.09527
  1.09532
  1.09538
  1.09543
  1.09549
  1.09555
  1.0956
  1.09566
  1.09572
  1.09577
  1.09583
  1.09589
  1.09595
  1.096
  1.09606
  1.09612
  1.09618
  1.09623
  1.09629
  1.09635
  1.09641
  1.09647
  1.09653
  1.09659
  1.09664
  1.0967
  1.09676
  1.09682
  1.09688
  1.09694
  1.097
  1.09706
  1.09712
  1.09718
  1.09724
  1.0973
  1.09737
  1.09743
  1.09749
  1.09755
  1.09761
  1.09767
  1.09773
  1.0978
  1.09786
  1.09792
  1.09798
  1.09804
  1.09811
  1.09817
  1.09823
  1.0983
  1.09836
  1.09842
  1.09849
  1.09855
  1.09861
  1.09868
  1.09874
  1.09881
  1.09887
  1.09894
  1.099
  1.09906
  1.09913
  1.09919
  1.09926
  1.09933
  1.09939
  1.09946
  1.09952
  1.09959
  1.09966
  1.09972
  1.09979
  1.09985
  1.09992
  1.09999
  1.10006
  1.10012
  1.10019
  1.10026
  1.10033
  1.10039
  1.10046
  1.10053
  1.1006
  1.10067
  1.10073
  1.1008
  1.10087
  1.10094
  1.10101
  1.10108
  1.10115
  1.10122
  1.10129
  1.10136
  1.10143
  1.1015
  1.10157
  1.10164
  1.10171
  1.10178
  1.10185
  1.10192
  1.10199
  1.10207
  1.10214
  1.10221
  1.10228
  1.10235
  1.10242
  1.1025
  1.10257
  1.10264
  1.10271
  1.10279
  1.10286
  1.10293
  1.10301
  1.10308
  1.10315
  1.10323
  1.1033
  1.10338
  1.10345
  1.10352
  1.1036
  1.10367
  1.10375
  1.10382
  1.1039
  1.10397
  1.10405
  1.10412
  1.1042
  1.10428
  1.10435
  1.10443
  1.1045
  1.10458
  1.10466
  1.10473
  1.10481
  1.10489
  1.10496
  1.10504
  1.10512
  1.1052
  1.10527
  1.10535
  1.10543
  1.10551
  1.10559
  1.10567
  1.10574
  1.10582
  1.1059
  1.10598
  1.10606
  1.10614
  1.10622
  1.1063
  1.10638
  1.10646
  1.10654
  1.10662
  1.1067
  1.10678
  1.10686
  1.10694
  1.10702
  1.1071
  1.10718
  1.10727
  1.10735
  1.10743
  1.10751
  1.10759
  1.10767
  1.10776
  1.10784
  1.10792
  1.108
  1.10809
  1.10817
  1.10825
  1.10834
  1.10842
  1.1085
  1.10859
  1.10867
  1.10875
  1.10884
  1.10892
  1.10901
  1.10909
  1.10918
  1.10926
  1.10935
  1.10943
  1.10952
  1.1096
  1.10969
  1.10977
  1.10986
  1.10995
  1.11003
  1.11012
  1.1102
  1.11029
  1.11038
  1.11046
  1.11055
  1.11064
  1.11073
  1.11081
  1.1109
  1.11099
  1.11108
  1.11116
  1.11125
  1.11134
  1.11143
  1.11152
  1.11161
  1.1117
  1.11178
  1.11187
  1.11196
  1.11205
  1.11214
  1.11223
  1.11232
  1.11241
  1.1125
  1.11259
  1.11268
  1.11277
  1.11286
  1.11295
  1.11304
  1.11314
  1.11323
  1.11332
  1.11341
  1.1135
  1.11359
  1.11369
  1.11378
  1.11387
  1.11396
  1.11405
  1.11415
  1.11424
  1.11433
  1.11443
  1.11452
  1.11461
  1.1147
  1.1148
  1.11489
  1.11499
  1.11508
  1.11517
  1.11527
  1.11536
  1.11546
  1.11555
  1.11565
  1.11574
  1.11584
  1.11593
  1.11603
  1.11612
  1.11622
  1.11631
  1.11641
  1.11651
  1.1166
  1.1167
  1.11679
  1.11689
  1.11699
  1.11708
  1.11718
  1.11728
  1.11737
  1.11747
  1.11757
  1.11767
  1.11776
  1.11786
  1.11796
  1.11806
  1.11816
  1.11826
  1.11835
  1.11845
  1.11855
  1.11865
  1.11875
  1.11885
  1.11895
  1.11905
  1.11915
  1.11925
  1.11935
  1.11945
  1.11955
  1.11965
  1.11975
  1.11985
  1.11995
  1.12005
  1.12015
  1.12025
  1.12035
  1.12045
  1.12055
  1.12065
  1.12075
  1.12086
  1.12096
  1.12106
  1.12116
  1.12126
  1.12137
  1.12147
  1.12157
  1.12167
  1.12178
  1.12188
  1.12198
  1.12209
  1.12219
  1.12229
  1.1224
  1.1225
  1.1226
  1.12271
  1.12281
  1.12292
  1.12302
  1.12312
  1.12323
  1.12333
  1.12344
  1.12354
  1.12365
  1.12375
  1.12386
  1.12396
  1.12407
  1.12417
  1.12428
  1.12439
  1.12449
  1.1246
  1.1247
  1.12481
  1.12492
  1.12502
  1.12513
  1.12524
  1.12534
  1.12545
  1.12556
  1.12566
  1.12577
  1.12588
  1.12599
  1.12609
  1.1262
  1.12631
  1.12642
  1.12653
  1.12663
  1.12674
  1.12685
  1.12696
  1.12707
  1.12718
  1.12728
  1.12739
  1.1275
  1.12761
  1.12772
  1.12783
  1.12794
  1.12805
  1.12816
  1.12827
  1.12838
  1.12849
  1.1286
  1.12871
  1.12882
  1.12893
  1.12904
  1.12915
  1.12926
  1.12937
  1.12948
  1.1296
  1.12971
  1.12982
  1.12993
  1.13004
  1.13015
  1.13026
  1.13038
  1.13049
  1.1306
  1.13071
  1.13083
  1.13094
  1.13105
  1.13116
  1.13128
  1.13139
  1.1315
  1.13161
  1.13173
  1.13184
  1.13195
  1.13207
  1.13218
  1.13229
  1.13241
  1.13252
  1.13263
  1.13275
  1.13286
  1.13298
  1.13309
  1.13321
  1.13332
  1.13343
  1.13355
  1.13366
  1.13378
  1.13389
  1.13401
  1.13412
  1.13424
  1.13435
  1.13447
  1.13458
  1.1347
  1.13482
  1.13493
  1.13505
  1.13516
  1.13528
  1.1354
  1.13551
  1.13563
  1.13574
  1.13586
  1.13598
  1.13609
  1.13621
  1.13633
  1.13644
  1.13656
  1.13668
  1.1368
  1.13691
  1.13703
  1.13715
  1.13726
  1.13738
  1.1375
  1.13762
  1.13774
  1.13785
  1.13797
  1.13809
  1.13821
  1.13833
  1.13844
  1.13856
  1.13868
  1.1388
  1.13892
  1.13904
  1.13916
  1.13927
  1.13939
  1.13951
  1.13963
  1.13975
  1.13987
  1.13999
  1.14011
  1.14023
  1.14035
  1.14047
  1.14059
  1.14071
  1.14083
  1.14095
  1.14107
  1.14119
  1.14131
  1.14143
  1.14155
  1.14167
  1.14179
  1.14191
  1.14203
  1.14215
  1.14227
  1.14239
  1.14251
  1.14263
  1.14275
  1.14288
  1.143
  1.14312
  1.14324
  1.14336
  1.14348
  1.1436
  1.14372
  1.14385
  1.14397
  1.14409
  1.14421
  1.14433
  1.14446
  1.14458
  1.1447
  1.14482
  1.14494
  1.14507
  1.14519
  1.14531
  1.14543
  1.14556
  1.14568
  1.1458
  1.14592
  1.14605
  1.14617
  1.14629
  1.14641
  1.14654
  1.14666
  1.14678
  1.14691
  1.14703
  1.14715
  1.14728
  1.1474
  1.14752
  1.14765
  1.14777
  1.14789
  1.14802
  1.14814
  1.14826
  1.14839
  1.14851
  1.14864
  1.14876
  1.14888
  1.14901
  1.14913
  1.14926
  1.14938
  1.1495
  1.14963
  1.14975
  1.14988
  1.15
  1.15012
  1.15025
  1.15037
  1.1505
  1.15062
  1.15075
  1.15087
  1.151
  1.15112
  1.15125
  1.15137
  1.1515
  1.15162
  1.15175
  1.15187
  1.152
  1.15212
  1.15225
  1.15237
  1.1525
  1.15262
  1.15275
  1.15287
  1.153
  1.15312
  1.15325
  1.15337
  1.1535
  1.15362
  1.15375
  1.15388
  1.154
  1.15413
  1.15425
  1.15438
  1.1545
  1.15463
  1.15476
  1.15488
  1.15501
  1.15513
  1.15526
  1.15538
  1.15551
  1.15564
  1.15576
  1.15589
  1.15601
  1.15614
  1.15627
  1.15639
  1.15652
  1.15665
  1.15677
  1.1569
  1.15702
  1.15715
  1.15728
  1.1574
  1.15753
  1.15766
  1.15778
  1.15791
  1.15803
  1.15816
  1.15829
  1.15841
  1.15854
  1.15867
  1.15879
  1.15892
  1.15905
  1.15917
  1.1593
  1.15943
  1.15955
  1.15968
  1.15981
  1.15993
  1.16006
  1.16019
  1.16031
  1.16044
  1.16057
  1.16069
  1.16082
  1.16095
  1.16107
  1.1612
  1.16133
  1.16145
  1.16158
  1.16171
  1.16183
  1.16196
  1.16209
  1.16221
  1.16234
  1.16247
  1.16259
  1.16272
  1.16285
  1.16297
  1.1631
  1.16323
  1.16335
  1.16348
  1.16361
  1.16374
  1.16386
  1.16399
  1.16412
  1.16424
  1.16437
  1.1645
  1.16462
  1.16475
  1.16488
  1.165
  1.16513
  1.16526
  1.16538
  1.16551
  1.16564
  1.16576
  1.16589
  1.16602
  1.16614
  1.16627
  1.1664
  1.16652
  1.16665
  1.16678
  1.1669
  1.16703
  1.16716
  1.16728
  1.16741
  1.16754
  1.16766
  1.16779
  1.16792
  1.16804
  1.16817
  1.1683
  1.16842
  1.16855
  1.16867
  1.1688
  1.16893
  1.16905
  1.16918
  1.16931
  1.16943
  1.16956
  1.16969
  1.16981
  1.16994
  1.17006
  1.17019
  1.17032
  1.17044
  1.17057
  1.17069
  1.17082
  1.17095
  1.17107
  1.1712
  1.17132
  1.17145
  1.17158
  1.1717
  1.17183
  1.17195
  1.17208
  1.1722
  1.17233
  1.17246
  1.17258
  1.17271
  1.17283
  1.17296
  1.17308
  1.17321
  1.17333
  1.17346
  1.17359
  1.17371
  1.17384
  1.17396
  1.17409
  1.17421
  1.17434
  1.17446
  1.17459
  1.17471
  1.17484
  1.17496
  1.17509
  1.17521
  1.17534
  1.17546
  1.17558
  1.17571
  1.17583
  1.17596
  1.17608
  1.17621
  1.17633
  1.17646
  1.17658
  1.17671
  1.17683
  1.17695
  1.17708
  1.1772
  1.17733
  1.17745
  1.17757
  1.1777
  1.17782
  1.17795
  1.17807
  1.17819
  1.17832
  1.17844
  1.17856
  1.17869
  1.17881
  1.17893
  1.17906
  1.17918
  1.1793
  1.17943
  1.17955
  1.17967
  1.17979
  1.17992
  1.18004
  1.18016
  1.18029
  1.18041
  1.18053
  1.18065
  1.18078
  1.1809
  1.18102
  1.18114
  1.18127
  1.18139
  1.18151
  1.18163
  1.18175
  1.18188
  1.182
  1.18212
  1.18224
  1.18236
  1.18248
  1.18261
  1.18273
  1.18285
  1.18297
  1.18309
  1.18321
  1.18333
  1.18345
  1.18357
  1.18369
  1.18382
  1.18394
  1.18406
  1.18418
  1.1843
  1.18442
  1.18454
  1.18466
  1.18478
  1.1849
  1.18502
  1.18514
  1.18526
  1.18538
  1.1855
  1.18562
  1.18574
  1.18586
  1.18598
  1.18609
  1.18621
  1.18633
  1.18645
  1.18657
  1.18669
  1.18681
  1.18693
  1.18705
  1.18716
  1.18728
  1.1874
  1.18752
  1.18764
  1.18776
  1.18787
  1.18799
  1.18811
  1.18823
  1.18834
  1.18846
  1.18858
  1.1887
  1.18881
  1.18893
  1.18905
  1.18916
  1.18928
  1.1894
  1.18951
  1.18963
  1.18975
  1.18986
  1.18998
  1.1901
  1.19021
  1.19033
  1.19044
  1.19056
  1.19068
  1.19079
  1.19091
  1.19102
  1.19114
  1.19125
  1.19137
  1.19148
  1.1916
  1.19171
  1.19183
  1.19194
  1.19206
  1.19217
  1.19228
  1.1924
  1.19251
  1.19263
  1.19274
  1.19285
  1.19297
  1.19308
  1.1932
  1.19331
  1.19342
  1.19353
  1.19365
  1.19376
  1.19387
  1.19399
  1.1941
  1.19421
  1.19432
  1.19443
  1.19455
  1.19466
  1.19477
  1.19488
  1.19499
  1.19511
  1.19522
  1.19533
  1.19544
  1.19555
  1.19566
  1.19577
  1.19588
  1.19599
  1.1961
  1.19621
  1.19632
  1.19643
  1.19654
  1.19665
  1.19676
  1.19687
  1.19698
  1.19709
  1.1972
  1.19731
  1.19742
  1.19753
  1.19764
  1.19774
  1.19785
  1.19796
  1.19807
  1.19818
  1.19829
  1.19839
  1.1985
  1.19861
  1.19872
  1.19882
  1.19893
  1.19904
  1.19914
  1.19925
  1.19936
  1.19946
  1.19957
  1.19968
  1.19978
  1.19989
  1.19999
  1.2001
  1.20021
  1.20031
  1.20042
  1.20052
  1.20063
  1.20073
  1.20084
  1.20094
  1.20105
  1.20115
  1.20125
  1.20136
  1.20146
  1.20157
  1.20167
  1.20177
  1.20188
  1.20198
  1.20208
  1.20219
  1.20229
  1.20239
  1.20249
  1.2026
  1.2027
  1.2028
  1.2029
  1.203
  1.2031
  1.20321
  1.20331
  1.20341
  1.20351
  1.20361
  1.20371
  1.20381
  1.20391
  1.20401
  1.20411
  1.20421
  1.20431
  1.20441
  1.20451
  1.20461
  1.20471
  1.20481
  1.20491
  1.20501
  1.20511
  1.2052
  1.2053
  1.2054
  1.2055
  1.2056
  1.20569
  1.20579
  1.20589
  1.20599
  1.20608
  1.20618
  1.20628
  1.20637
  1.20647
  1.20657
  1.20666
  1.20676
  1.20685
  1.20695
  1.20704
  1.20714
  1.20724
  1.20733
  1.20743
  1.20752
  1.20761
  1.20771
  1.2078
  1.2079
  1.20799
  1.20808
  1.20818
  1.20827
  1.20836
  1.20846
  1.20855
  1.20864
  1.20874
  1.20883
  1.20892
  1.20901
  1.2091
  1.2092
  1.20929
  1.20938
  1.20947
  1.20956
  1.20965
  1.20974
  1.20983
  1.20992
  1.21001
  1.2101
  1.21019
  1.21028
  1.21037
  1.21046
  1.21055
  1.21064
  1.21073
  1.21082
  1.2109
  1.21099
  1.21108
  1.21117
  1.21126
  1.21134
  1.21143
  1.21152
  1.21161
  1.21169
  1.21178
  1.21186
  1.21195
  1.21204
  1.21212
  1.21221
  1.21229
  1.21238
  1.21247
  1.21255
  1.21263
  1.21272
  1.2128
  1.21289
  1.21297
  1.21306
  1.21314
  1.21322
  1.21331
  1.21339
  1.21347
  1.21356
  1.21364
  1.21372
  1.2138
  1.21389
  1.21397
  1.21405
  1.21413
  1.21421
  1.21429
  1.21437
  1.21445
  1.21454
  1.21462
  1.2147
  1.21478
  1.21486
  1.21494
  1.21501
  1.21509
  1.21517
  1.21525
  1.21533
  1.21541
  1.21549
  1.21557
  1.21564
  1.21572
  1.2158
  1.21588
  1.21595
  1.21603
  1.21611
  1.21618
  1.21626
  1.21634
  1.21641
  1.21649
  1.21656
  1.21664
  1.21671
  1.21679
  1.21686
  1.21694
  1.21701
  1.21709
  1.21716
  1.21723
  1.21731
  1.21738
  1.21745
  1.21753
  1.2176
  1.21767
  1.21774
  1.21782
  1.21789
  1.21796
  1.21803
  1.2181
  1.21817
  1.21825
  1.21832
  1.21839
  1.21846
  1.21853
  1.2186
  1.21867
  1.21874
  1.21881
  1.21888
  1.21894
  1.21901
  1.21908
  1.21915
  1.21922
  1.21929
  1.21935
  1.21942
  1.21949
  1.21956
  1.21962
  1.21969
  1.21976
  1.21982
  1.21989
  1.21995
  1.22002
  1.22009
  1.22015
  1.22022
  1.22028
  1.22034
  1.22041
  1.22047
  1.22054
  1.2206
  1.22066
  1.22073
  1.22079
  1.22085
  1.22092
  1.22098
  1.22104
  1.2211
  1.22117
  1.22123
  1.22129
  1.22135
  1.22141
  1.22147
  1.22153
  1.22159
  1.22165
  1.22171
  1.22177
  1.22183
  1.22189
  1.22195
  1.22201
  1.22207
  1.22213
  1.22218
  1.22224
  1.2223
  1.22236
  1.22241
  1.22247
  1.22253
  1.22259
  1.22264
  1.2227
  1.22275
  1.22281
  1.22287
  1.22292
  1.22298
  1.22303
  1.22309
  1.22314
  1.22319
  1.22325
  1.2233
  1.22336
  1.22341
  1.22346
  1.22352
  1.22357
  1.22362
  1.22367
  1.22373
  1.22378
  1.22383
  1.22388
  1.22393
  1.22398
  1.22403
  1.22408
  1.22413
  1.22418
  1.22423
  1.22428
  1.22433
  1.22438
  1.22443
  1.22448
  1.22453
  1.22458
  1.22462
  1.22467
  1.22472
  1.22477
  1.22481
  1.22486
  1.22491
  1.22495
  1.225
  1.22505
  1.22509
  1.22514
  1.22518
  1.22523
  1.22527
  1.22532
  1.22536
  1.22541
  1.22545
  1.22549
  1.22554
  1.22558
  1.22562
  1.22567
  1.22571
  1.22575
  1.22579
  1.22584
  1.22588
  1.22592
  1.22596
  1.226
  1.22604
  1.22608
  1.22612
  1.22616
  1.2262
  1.22624
  1.22628
  1.22632
  1.22636
  1.2264
  1.22644
  1.22648
  1.22651
  1.22655
  1.22659
  1.22663
  1.22666
  1.2267
  1.22674
  1.22677
  1.22681
  1.22685
  1.22688
  1.22692
  1.22695
  1.22699
  1.22702
  1.22706
  1.22709
  1.22713
  1.22716
  1.22719
  1.22723
  1.22726
  1.22729
  1.22733
  1.22736
  1.22739
  1.22742
  1.22745
  1.22748
  1.22752
  1.22755
  1.22758
  1.22761
  1.22764
  1.22767
  1.2277
  1.22773
  1.22776
  1.22779
  1.22782
  1.22784
  1.22787
  1.2279
  1.22793
  1.22796
  1.22798
  1.22801
  1.22804
  1.22807
  1.22809
  1.22812
  1.22814
  1.22817
  1.2282
  1.22822
  1.22825
  1.22827
  1.2283
  1.22832
  1.22835
  1.22837
  1.22839
  1.22842
  1.22844
  1.22846
  1.22849
  1.22851
  1.22853
  1.22855
  1.22857
  1.2286
  1.22862
  1.22864
  1.22866
  1.22868
  1.2287
  1.22872
  1.22874
  1.22876
  1.22878
  1.2288
  1.22882
  1.22884
  1.22885
  1.22887
  1.22889
  1.22891
  1.22893
  1.22894
  1.22896
  1.22898
  1.22899
  1.22901
  1.22903
  1.22904
  1.22906
  1.22907
  1.22909
  1.2291
  1.22912
  1.22913
  1.22915
  1.22916
  1.22917
  1.22919
  1.2292
  1.22921
  1.22923
  1.22924
  1.22925
  1.22926
  1.22928
  1.22929
  1.2293
  1.22931
  1.22932
  1.22933
  1.22934
  1.22935
  1.22936
  1.22937
  1.22938
  1.22939
  1.2294
  1.22941
  1.22942
  1.22943
  1.22943
  1.22944
  1.22945
  1.22946
  1.22946
  1.22947
  1.22948
  1.22948
  1.22949
  1.22949
  1.2295
  1.22951
  1.22951
  1.22952
  1.22952
  1.22952
  1.22953
  1.22953
  1.22954
  1.22954
  1.22954
  1.22955
  1.22955
  1.22955
  1.22955
  1.22956
  1.22956
  1.22956
  1.22956
  1.22956
  1.22956
  1.22956
  1.22956
  1.22956
  1.22956
  1.22956
  1.22956
  1.22956
  1.22956
  1.22956
  1.22956
  1.22956
  1.22955
  1.22955
  1.22955
  1.22955
  1.22954
  1.22954
  1.22954
  1.22953
  1.22953
  1.22952
  1.22952
  1.22952
  1.22951
  1.22951
  1.2295
  1.22949
  1.22949
  1.22948
  1.22948
  1.22947
  1.22946
  1.22946
  1.22945
  1.22944
  1.22943
  1.22943
  1.22942
  1.22941
  1.2294
  1.22939
  1.22938
  1.22937
  1.22936
  1.22935
  1.22934
  1.22933
  1.22932
  1.22931
  1.2293
  1.22929
  1.22928
  1.22927
  1.22925
  1.22924
  1.22923
  1.22922
  1.2292
  1.22919
  1.22918
  1.22916
  1.22915
  1.22914
  1.22912
  1.22911
  1.22909
  1.22908
  1.22906
  1.22905
  1.22903
  1.22901
  1.229
  1.22898
  1.22897
  1.22895
  1.22893
  1.22891
  1.2289
  1.22888
  1.22886
  1.22884
  1.22882
  1.2288
  1.22879
  1.22877
  1.22875
  1.22873
  1.22871
  1.22869
  1.22867
  1.22865
  1.22863
  1.2286
  1.22858
  1.22856
  1.22854
  1.22852
  1.2285
  1.22847
  1.22845
  1.22843
  1.2284
  1.22838
  1.22836
  1.22833
  1.22831
  1.22828
  1.22826
  1.22824
  1.22821
  1.22819
  1.22816
  1.22813
  1.22811
  1.22808
  1.22806
  1.22803
  1.228
  1.22798
  1.22795
  1.22792
  1.22789
  1.22786
  1.22784
  1.22781
  1.22778
  1.22775
  1.22772
  1.22769
  1.22766
  1.22763
  1.2276
  1.22757
  1.22754
  1.22751
  1.22748
  1.22745
  1.22742
  1.22739
  1.22735
  1.22732
  1.22729
  1.22726
  1.22723
  1.22719
  1.22716
  1.22713
  1.22709
  1.22706
  1.22702
  1.22699
  1.22696
  1.22692
  1.22689
  1.22685
  1.22682
  1.22678
  1.22674
  1.22671
  1.22667
  1.22663
  1.2266
  1.22656
  1.22652
  1.22649
  1.22645
  1.22641
  1.22637
  1.22634
  1.2263
  1.22626
  1.22622
  1.22618
  1.22614
  1.2261
  1.22606
  1.22602
  1.22598
  1.22594
  1.2259
  1.22586
  1.22582
  1.22578
  1.22574
  1.22569
  1.22565
  1.22561
  1.22557
  1.22552
  1.22548
  1.22544
  1.2254
  1.22535
  1.22531
  1.22526
  1.22522
  1.22518
  1.22513
  1.22509
  1.22504
  1.225
  1.22495
  1.22491
  1.22486
  1.22481
  1.22477
  1.22472
  1.22467
  1.22463
  1.22458
  1.22453
  1.22449
  1.22444
  1.22439
  1.22434
  1.22429
  1.22425
  1.2242
  1.22415
  1.2241
  1.22405
  1.224
  1.22395
  1.2239
  1.22385
  1.2238
  1.22375
  1.2237
  1.22365
  1.2236
  1.22354
  1.22349
  1.22344
  1.22339
  1.22334
  1.22328
  1.22323
  1.22318
  1.22313
  1.22307
  1.22302
  1.22297
  1.22291
  1.22286
  1.2228
  1.22275
  1.22269
  1.22264
  1.22258
  1.22253
  1.22247
  1.22242
  1.22236
  1.22231
  1.22225
  1.22219
  1.22214
  1.22208
  1.22202
  1.22197
  1.22191
  1.22185
  1.22179
  1.22174
  1.22168
  1.22162
  1.22156
  1.2215
  1.22144
  1.22138
  1.22132
  1.22126
  1.2212
  1.22114
  1.22108
  1.22102
  1.22096
  1.2209
  1.22084
  1.22078
  1.22072
  1.22066
  1.2206
  1.22053
  1.22047
  1.22041
  1.22035
  1.22029
  1.22022
  1.22016
  1.2201
  1.22003
  1.21997
  1.21991
  1.21984
  1.21978
  1.21971
  1.21965
  1.21958
  1.21952
  1.21945
  1.21939
  1.21932
  1.21926
  1.21919
  1.21913
  1.21906
  1.21899
  1.21893
  1.21886
  1.21879
  1.21873
  1.21866
  1.21859
  1.21853
  1.21846
  1.21839
  1.21832
  1.21825
  1.21818
  1.21812
  1.21805
  1.21798
  1.21791
  1.21784
  1.21777
  1.2177
  1.21763
  1.21756
  1.21749
  1.21742
  1.21735
  1.21728
  1.21721
  1.21714
  1.21707
  1.21699
  1.21692
  1.21685
  1.21678
  1.21671
  1.21663
  1.21656
  1.21649
  1.21642
  1.21634
  1.21627
  1.2162
  1.21612
  1.21605
  1.21598
  1.2159
  1.21583
  1.21575
  1.21568
  1.21561
  1.21553
  1.21546
  1.21538
  1.21531
  1.21523
  1.21515
  1.21508
  1.215
  1.21493
  1.21485
  1.21477
  1.2147
  1.21462
  1.21454
  1.21447
  1.21439
  1.21431
  1.21423
  1.21416
  1.21408
  1.214
  1.21392
  1.21385
  1.21377
  1.21369
  1.21361
  1.21353
  1.21345
  1.21337
  1.21329
  1.21321
  1.21313
  1.21305
  1.21297
  1.21289
  1.21281
  1.21273
  1.21265
  1.21257
  1.21249
  1.21241
  1.21233
  1.21225
  1.21217
  1.21208
  1.212
  1.21192
  1.21184
  1.21176
  1.21167
  1.21159
  1.21151
  1.21143
  1.21134
  1.21126
  1.21118
  1.21109
  1.21101
  1.21093
  1.21084
  1.21076
  1.21068
  1.21059
  1.21051
  1.21042
  1.21034
  1.21025
  1.21017
  1.21008
  1.21
  1.20991
  1.20983
  1.20974
  1.20966
  1.20957
  1.20948
  1.2094
  1.20931
  1.20923
  1.20914
  1.20905
  1.20897
  1.20888
  1.20879
  1.2087
  1.20862
  1.20853
  1.20844
  1.20836
  1.20827
  1.20818
  1.20809
  1.208
  1.20792
  1.20783
  1.20774
  1.20765
  1.20756
  1.20747
  1.20738
  1.20729
  1.2072
  1.20712
  1.20703
  1.20694
  1.20685
  1.20676
  1.20667
  1.20658
  1.20649
  1.2064
  1.20631
  1.20621
  1.20612
  1.20603
  1.20594
  1.20585
  1.20576
  1.20567
  1.20558
  1.20549
  1.20539
  1.2053
  1.20521
  1.20512
  1.20503
  1.20493
  1.20484
  1.20475
  1.20466
  1.20456
  1.20447
  1.20438
  1.20429
  1.20419
  1.2041
  1.20401
  1.20391
  1.20382
  1.20373
  1.20363
  1.20354
  1.20345
  1.20335
  1.20326
  1.20316
  1.20307
  1.20297
  1.20288
  1.20279
  1.20269
  1.2026
  1.2025
  1.20241
  1.20231
  1.20222
  1.20212
  1.20203
  1.20193
  1.20183
  1.20174
  1.20164
  1.20155
  1.20145
  1.20136
  1.20126
  1.20116
  1.20107
  1.20097
  1.20087
  1.20078
  1.20068
  1.20058
  1.20049
  1.20039
  1.20029
  1.2002
  1.2001
  1.2
  1.1999
  1.19981
  1.19971
  1.19961
  1.19951
  1.19942
  1.19932
  1.19922
  1.19912
  1.19902
  1.19893
  1.19883
  1.19873
  1.19863
  1.19853
  1.19843
  1.19834
  1.19824
  1.19814
  1.19804
  1.19794
  1.19784
  1.19774
  1.19764
  1.19754
  1.19744
  1.19735
  1.19725
  1.19715
  1.19705
  1.19695
  1.19685
  1.19675
  1.19665
  1.19655
  1.19645
  1.19635
  1.19625
  1.19615
  1.19605
  1.19595
  1.19585
  1.19575
  1.19564
  1.19554
  1.19544
  1.19534
  1.19524
  1.19514
  1.19504
  1.19494
  1.19484
  1.19474
  1.19464
  1.19453
  1.19443
  1.19433
  1.19423
  1.19413
  1.19403
  1.19393
  1.19382
  1.19372
  1.19362
  1.19352
  1.19342
  1.19332
  1.19321
  1.19311
  1.19301
  1.19291
  1.19281
  1.1927
  1.1926
  1.1925
  1.1924
  1.19229
  1.19219
  1.19209
  1.19199
  1.19188
  1.19178
  1.19168
  1.19158
  1.19147
  1.19137
  1.19127
  1.19117
  1.19106
  1.19096
  1.19086
  1.19075
  1.19065
  1.19055
  1.19044
  1.19034
  1.19024
  1.19013
  1.19003
  1.18993
  1.18982
  1.18972
  1.18962
  1.18951
  1.18941
  1.18931
  1.1892
  1.1891
  1.189
  1.18889
  1.18879
  1.18869
  1.18858
  1.18848
  1.18837
  1.18827
  1.18817
  1.18806
  1.18796
  1.18785
  1.18775
  1.18765
  1.18754
  1.18744
  1.18733
  1.18723
  1.18713
  1.18702
  1.18692
  1.18681
  1.18671
  1.18661
  1.1865
  1.1864
  1.18629
  1.18619
  1.18608
  1.18598
  1.18588
  1.18577
  1.18567
  1.18556
  1.18546
  1.18535
  1.18525
  1.18514
  1.18504
  1.18494
  1.18483
  1.18473
  1.18462
  1.18452
  1.18441
  1.18431
  1.1842
  1.1841
  1.18399
  1.18389
  1.18379
  1.18368
  1.18358
  1.18347
  1.18337
  1.18326
  1.18316
  1.18305
  1.18295
  1.18284
  1.18274
  1.18264
  1.18253
  1.18243
  1.18232
  1.18222
  1.18211
  1.18201
  1.1819
  1.1818
  1.18169
  1.18159
  1.18148
  1.18138
  1.18128
  1.18117
  1.18107
  1.18096
  1.18086
  1.18075
  1.18065
  1.18054
  1.18044
  1.18033
  1.18023
  1.18013
  1.18002
  1.17992
  1.17981
  1.17971
  1.1796
  1.1795
  1.17939
  1.17929
  1.17919
  1.17908
  1.17898
  1.17887
  1.17877
  1.17866
  1.17856
  1.17846
  1.17835
  1.17825
  1.17814
  1.17804
  1.17793
  1.17783
  1.17773
  1.17762
  1.17752
  1.17741
  1.17731
  1.17721
  1.1771
  1.177
  1.17689
  1.17679
  1.17669
  1.17658
  1.17648
  1.17638
  1.17627
  1.17617
  1.17606
  1.17596
  1.17586
  1.17575
  1.17565
  1.17555
  1.17544
  1.17534
  1.17524
  1.17513
  1.17503
  1.17493
  1.17482
  1.17472
  1.17462
  1.17451
  1.17441
  1.17431
  1.1742
  1.1741
  1.174
  1.17389
  1.17379
  1.17369
  1.17359
  1.17348
  1.17338
  1.17328
  1.17317
  1.17307
  1.17297
  1.17287
  1.17276
  1.17266
  1.17256
  1.17246
  1.17235
  1.17225
  1.17215
  1.17205
  1.17195
  1.17184
  1.17174
  1.17164
  1.17154
  1.17143
  1.17133
  1.17123
  1.17113
  1.17103
  1.17093
  1.17082
  1.17072
  1.17062
  1.17052
  1.17042
  1.17032
  1.17022
  1.17011
  1.17001
  1.16991
  1.16981
  1.16971
  1.16961
  1.16951
  1.16941
  1.16931
  1.16921
  1.1691
  1.169
  1.1689
  1.1688
  1.1687
  1.1686
  1.1685
  1.1684
  1.1683
  1.1682
  1.1681
  1.168
  1.1679
  1.1678
  1.1677
  1.1676
  1.1675
  1.1674
  1.1673
  1.1672
  1.1671
  1.167
  1.16691
  1.16681
  1.16671
  1.16661
  1.16651
  1.16641
  1.16631
  1.16621
  1.16611
  1.16601
  1.16592
  1.16582
  1.16572
  1.16562
  1.16552
  1.16542
  1.16533
  1.16523
  1.16513
  1.16503
  1.16493
  1.16484
  1.16474
  1.16464
  1.16454
  1.16445
  1.16435
  1.16425
  1.16415
  1.16406
  1.16396
  1.16386
  1.16377
  1.16367
  1.16357
  1.16347
  1.16338
  1.16328
  1.16319
  1.16309
  1.16299
  1.1629
  1.1628
  1.1627
  1.16261
  1.16251
  1.16242
  1.16232
  1.16223
  1.16213
  1.16203
  1.16194
  1.16184
  1.16175
  1.16165
  1.16156
  1.16146
  1.16137
  1.16127
  1.16118
  1.16108
  1.16099
  1.1609
  1.1608
  1.16071
  1.16061
  1.16052
  1.16042
  1.16033
  1.16024
  1.16014
  1.16005
  1.15996
  1.15986
  1.15977
  1.15968
  1.15958
  1.15949
  1.1594
  1.1593
  1.15921
  1.15912
  1.15903
  1.15893
  1.15884
  1.15875
  1.15866
  1.15856
  1.15847
  1.15838
  1.15829
  1.1582
  1.15811
  1.15801
  1.15792
  1.15783
  1.15774
  1.15765
  1.15756
  1.15747
  1.15738
  1.15729
  1.15719
  1.1571
  1.15701
  1.15692
  1.15683
  1.15674
  1.15665
  1.15656
  1.15647
  1.15638
  1.15629
  1.1562
  1.15612
  1.15603
  1.15594
  1.15585
  1.15576
  1.15567
  1.15558
  1.15549
  1.1554
  1.15532
  1.15523
  1.15514
  1.15505
  1.15496
  1.15487
  1.15479
  1.1547
  1.15461
  1.15452
  1.15444
  1.15435
  1.15426
  1.15418
  1.15409
  1.154
  1.15392
  1.15383
  1.15374
  1.15366
  1.15357
  1.15348
  1.1534
  1.15331
  1.15323
  1.15314
  1.15305
  1.15297
  1.15288
  1.1528
  1.15271
  1.15263
  1.15254
  1.15246
  1.15237
  1.15229
  1.1522
  1.15212
  1.15204
  1.15195
  1.15187
  1.15178
  1.1517
  1.15162
  1.15153
  1.15145
  1.15137
  1.15128
  1.1512
  1.15112
  1.15103
  1.15095
  1.15087
  1.15079
  1.1507
  1.15062
  1.15054
  1.15046
  1.15037
  1.15029
  1.15021
  1.15013
  1.15005
  1.14997
  1.14989
  1.1498
  1.14972
  1.14964
  1.14956
  1.14948
  1.1494
  1.14932
  1.14924
  1.14916
  1.14908
  1.149
  1.14892
  1.14884
  1.14876
  1.14868
  1.1486
  1.14852
  1.14844
  1.14837
  1.14829
  1.14821
  1.14813
  1.14805
  1.14797
  1.14789
  1.14782
  1.14774
  1.14766
  1.14758
  1.1475
  1.14743
  1.14735
  1.14727
  1.1472
  1.14712
  1.14704
  1.14697
  1.14689
  1.14681
  1.14674
  1.14666
  1.14658
  1.14651
  1.14643
  1.14636
  1.14628
  1.1462
  1.14613
  1.14605
  1.14598
  1.1459
  1.14583
  1.14575
  1.14568
  1.1456
  1.14553
  1.14546
  1.14538
  1.14531
  1.14523
  1.14516
  1.14509
  1.14501
  1.14494
  1.14487
  1.14479
  1.14472
  1.14465
  1.14457
  1.1445
  1.14443
  1.14436
  1.14428
  1.14421
  1.14414
  1.14407
  1.144
  1.14392
  1.14385
  1.14378
  1.14371
  1.14364
  1.14357
  1.1435
  1.14343
  1.14336
  1.14329
  1.14322
  1.14314
  1.14307
  1.143
  1.14293
  1.14287
  1.1428
  1.14273
  1.14266
  1.14259
  1.14252
  1.14245
  1.14238
  1.14231
  1.14224
  1.14217
  1.14211
  1.14204
  1.14197
  1.1419
  1.14183
  1.14177
  1.1417
  1.14163
  1.14156
  1.1415
  1.14143
  1.14136
  1.14129
  1.14123
  1.14116
  1.14109
  1.14103
  1.14096
  1.1409
  1.14083
  1.14076
  1.1407
  1.14063
  1.14057
  1.1405
  1.14044
  1.14037
  1.14031
  1.14024
  1.14018
  1.14011
  1.14005
  1.13998
  1.13992
  1.13985
  1.13979
  1.13973
  1.13966
  1.1396
  1.13954
  1.13947
  1.13941
  1.13935
  1.13928
  1.13922
  1.13916
  1.13909
  1.13903
  1.13897
  1.13891
  1.13884
  1.13878
  1.13872
  1.13866
  1.1386
  1.13854
  1.13847
  1.13841
  1.13835
  1.13829
  1.13823
  1.13817
  1.13811
  1.13805
  1.13799
  1.13793
  1.13787
  1.13781
  1.13775
  1.13769
  1.13763
  1.13757
  1.13751
  1.13745
  1.13739
  1.13733
  1.13727
  1.13721
  1.13715
  1.13709
  1.13704
  1.13698
  1.13692
  1.13686
  1.1368
  1.13674
  1.13669
  1.13663
  1.13657
  1.13651
  1.13646
  1.1364
  1.13634
  1.13629
  1.13623
  1.13617
  1.13612
  1.13606
  1.136
  1.13595
  1.13589
  1.13583
  1.13578
  1.13572
  1.13567
  1.13561
  1.13556
  1.1355
  1.13544
  1.13539
  1.13533
  1.13528
  1.13522
  1.13517
  1.13512
  1.13506
  1.13501
  1.13495
  1.1349
  1.13484
  1.13479
  1.13474
  1.13468
  1.13463
  1.13458
  1.13452
  1.13447
  1.13442
  1.13436
  1.13431
  1.13426
  1.13421
  1.13415
  1.1341
  1.13405
  1.134
  1.13394
  1.13389
  1.13384
  1.13379
  1.13374
  1.13369
  1.13363
  1.13358
  1.13353
  1.13348
  1.13343
  1.13338
  1.13333
  1.13328
  1.13323
  1.13318
  1.13313
  1.13308
  1.13303
  1.13298
  1.13293
  1.13288
  1.13283
  1.13278
  1.13273
  1.13268
  1.13263
  1.13258
  1.13253
  1.13248
  1.13243
  1.13238
  1.13233
  1.13229
  1.13224
  1.13219
  1.13214
  1.13209
  1.13205
  1.132
  1.13195
  1.1319
  1.13185
  1.13181
  1.13176
  1.13171
  1.13166
  1.13162
  1.13157
  1.13152
  1.13148
  1.13143
  1.13138
  1.13134
  1.13129
  1.13124
  1.1312
  1.13115
  1.13111
  1.13106
  1.13101
  1.13097
  1.13092
  1.13088
  1.13083
  1.13079
  1.13074
  1.1307
  1.13065
  1.13061
  1.13056
  1.13052
  1.13047
  1.13043
  1.13038
  1.13034
  1.13029
  1.13025
  1.13021
  1.13016
  1.13012
  1.13007
  1.13003
  1.12999
  1.12994
  1.1299
  1.12986
  1.12981
  1.12977
  1.12973
  1.12968
  1.12964
  1.1296
  1.12955
  1.12951
  1.12947
  1.12943
  1.12938
  1.12934
  1.1293
  1.12926
  1.12922
  1.12917
  1.12913
  1.12909
  1.12905
  1.12901
  1.12896
  1.12892
  1.12888
  1.12884
  1.1288
  1.12876
  1.12872
  1.12868
  1.12864
  1.12859
  1.12855
  1.12851
  1.12847
  1.12843
  1.12839
  1.12835
  1.12831
  1.12827
  1.12823
  1.12819
  1.12815
  1.12811
  1.12807
  1.12803
  1.12799
  1.12795
  1.12791
  1.12787
  1.12783
  1.12779
  1.12776
  1.12772
  1.12768
  1.12764
  1.1276
  1.12756
  1.12752
  1.12748
  1.12744
  1.12741
  1.12737
  1.12733
  1.12729
  1.12725
  1.12721
  1.12718
  1.12714
  1.1271
  1.12706
  1.12702
  1.12699
  1.12695
  1.12691
  1.12687
  1.12684
  1.1268
  1.12676
  1.12672
  1.12669
  1.12665
  1.12661
  1.12658
  1.12654
  1.1265
  1.12647
  1.12643
  1.12639
  1.12636
  1.12632
  1.12628
  1.12625
  1.12621
  1.12617
  1.12614
  1.1261
  1.12606
  1.12603
  1.12599
  1.12596
  1.12592
  1.12589
  1.12585
  1.12581
  1.12578
  1.12574
  1.12571
  1.12567
  1.12564
  1.1256
  1.12557
  1.12553
  1.12549
  1.12546
  1.12542
  1.12539
  1.12535
  1.12532
  1.12528
  1.12525
  1.12522
  1.12518
  1.12515
  1.12511
  1.12508
  1.12504
  1.12501
  1.12497
  1.12494
  1.1249
  1.12487
  1.12484
  1.1248
  1.12477
  1.12473
  1.1247
  1.12467
  1.12463
  1.1246
  1.12456
  1.12453
  1.1245
  1.12446
  1.12443
  1.1244
  1.12436
  1.12433
  1.1243
  1.12426
  1.12423
  1.1242
  1.12416
  1.12413
  1.1241
  1.12406
  1.12403
  1.124
  1.12396
  1.12393
  1.1239
  1.12386
  1.12383
  1.1238
  1.12377
  1.12373
  1.1237
  1.12367
  1.12364
  1.1236
  1.12357
  1.12354
  1.12351
  1.12347
  1.12344
  1.12341
  1.12338
  1.12334
  1.12331
  1.12328
  1.12325
  1.12321
  1.12318
  1.12315
  1.12312
  1.12309
  1.12305
  1.12302
  1.12299
  1.12296
  1.12293
  1.12289
  1.12286
  1.12283
  1.1228
  1.12277
  1.12274
  1.1227
  1.12267
  1.12264
  1.12261
  1.12258
  1.12255
  1.12251
  1.12248
  1.12245
  1.12242
  1.12239
  1.12236
  1.12233
  1.1223
  1.12226
  1.12223
  1.1222
  1.12217
  1.12214
  1.12211
  1.12208
  1.12205
  1.12201
  1.12198
  1.12195
  1.12192
  1.12189
  1.12186
  1.12183
  1.1218
  1.12177
  1.12174
  1.1217
  1.12167
  1.12164
  1.12161
  1.12158
  1.12155
  1.12152
  1.12149
  1.12146
  1.12143
  1.1214
  1.12137
  1.12133
  1.1213
  1.12127
  1.12124
  1.12121
  1.12118
  1.12115
  1.12112
  1.12109
  1.12106
  1.12103
  1.121
  1.12097
  1.12094
  1.12091
  1.12088
  1.12085
  1.12082
  1.12078
  1.12075
  1.12072
  1.12069
  1.12066
  1.12063
  1.1206
  1.12057
  1.12054
  1.12051
  1.12048
  1.12045
  1.12042
  1.12039
  1.12036
  1.12033
  1.1203
  1.12027
  1.12024
  1.12021
  1.12018
  1.12015
  1.12012
  1.12009
  1.12006
  1.12003
  1.12
  1.11997
  1.11993
  1.1199
  1.11987
  1.11984
  1.11981
  1.11978
  1.11975
  1.11972
  1.11969
  1.11966
  1.11963
  1.1196
  1.11957
  1.11954
  1.11951
  1.11948
  1.11945
  1.11942
  1.11939
  1.11936
  1.11933
  1.1193
  1.11927
  1.11924
  1.11921
  1.11918
  1.11915
  1.11912
  1.11909
  1.11906
  1.11903
  1.119
  1.11897
  1.11894
  1.11891
  1.11888
  1.11885
  1.11881
  1.11878
  1.11875
  1.11872
  1.11869
  1.11866
  1.11863
  1.1186
  1.11857
  1.11854
  1.11851
  1.11848
  1.11845
  1.11842
  1.11839
  1.11836
  1.11833
  1.1183
  1.11827
  1.11824
  1.11821
  1.11818
  1.11815
  1.11812
  1.11809
  1.11805
  1.11802
  1.11799
  1.11796
  1.11793
  1.1179
  1.11787
  1.11784
  1.11781
  1.11778
  1.11775
  1.11772
  1.11769
  1.11766
  1.11763
  1.1176
  1.11757
  1.11753
  1.1175
  1.11747
  1.11744
  1.11741
  1.11738
  1.11735
  1.11732
  1.11729
  1.11726
  1.11723
  1.1172
  1.11717
  1.11713
  1.1171
  1.11707
  1.11704
  1.11701
  1.11698
  1.11695
  1.11692
  1.11689
  1.11686
  1.11682
  1.11679
  1.11676
  1.11673
  1.1167
  1.11667
  1.11664
  1.11661
  1.11658
  1.11654
  1.11651
  1.11648
  1.11645
  1.11642
  1.11639
  1.11636
  1.11633
  1.11629
  1.11626
  1.11623
  1.1162
  1.11617
  1.11614
  1.11611
  1.11607
  1.11604
  1.11601
  1.11598
  1.11595
  1.11592
  1.11589
  1.11585
  1.11582
  1.11579
  1.11576
  1.11573
  1.1157
  1.11566
  1.11563
  1.1156
  1.11557
  1.11554
  1.1155
  1.11547
  1.11544
  1.11541
  1.11538
  1.11535
  1.11531
  1.11528
  1.11525
  1.11522
  1.11519
  1.11515
  1.11512
  1.11509
  1.11506
  1.11503
  1.11499
  1.11496
  1.11493
  1.1149
  1.11486
  1.11483
  1.1148
  1.11477
  1.11474
  1.1147
  1.11467
  1.11464
  1.11461
  1.11457
  1.11454
  1.11451
  1.11448
  1.11444
  1.11441
  1.11438
  1.11435
  1.11431
  1.11428
  1.11425
  1.11422
  1.11418
  1.11415
  1.11412
  1.11408
  1.11405
  1.11402
  1.11399
  1.11395
  1.11392
  1.11389
  1.11385
  1.11382
  1.11379
  1.11376
  1.11372
  1.11369
  1.11366
  1.11362
  1.11359
  1.11356
  1.11352
  1.11349
  1.11346
  1.11343
  1.11339
  1.11336
  1.11333
  1.11329
  1.11326
  1.11323
  1.11319
  1.11316
  1.11313
  1.11309
  1.11306
  1.11303
  1.11299
  1.11296
  1.11292
  1.11289
  1.11286
  1.11282
  1.11279
  1.11276
  1.11272
  1.11269
  1.11266
  1.11262
  1.11259
  1.11256
  1.11252
  1.11249
  1.11245
  1.11242
  1.11239
  1.11235
  1.11232
  1.11228
  1.11225
  1.11222
  1.11218
  1.11215
  1.11212
  1.11208
  1.11205
  1.11201
  1.11198
  1.11195
  1.11191
  1.11188
  1.11184
  1.11181
  1.11177
  1.11174
  1.11171
  1.11167
  1.11164
  1.1116
  1.11157
  1.11154
  1.1115
  1.11147
  1.11143
  1.1114
  1.11136
  1.11133
  1.11129
  1.11126
  1.11123
  1.11119
  1.11116
  1.11112
  1.11109
  1.11105
  1.11102
  1.11098
  1.11095
  1.11092
  1.11088
  1.11085
  1.11081
  1.11078
  1.11074
  1.11071
  1.11067
  1.11064
  1.1106
  1.11057
  1.11053
  1.1105
  1.11047
  1.11043
  1.1104
  1.11036
  1.11033
  1.11029
  1.11026
  1.11022
  1.11019
  1.11015
  1.11012
  1.11008
  1.11005
  1.11001
  1.10998
  1.10994
  1.10991
  1.10987
  1.10984
  1.1098
  1.10977
  1.10973
  1.1097
  1.10966
  1.10963
  1.10959
  1.10956
  1.10952
  1.10949
  1.10945
  1.10942
  1.10938
  1.10935
  1.10931
  1.10928
  1.10924
  1.10921
  1.10917
  1.10914
  1.1091
  1.10907
  1.10903
  1.109
  1.10896
  1.10893
  1.10889
  1.10886
  1.10882
  1.10879
  1.10875
  1.10872
  1.10868
  1.10865
  1.10861
  1.10858
  1.10854
  1.10851
  1.10847
  1.10844
  1.1084
  1.10837
  1.10833
  1.1083
  1.10826
  1.10823
  1.10819
  1.10816
  1.10812
  1.10809
  1.10805
  1.10802
  1.10798
  1.10795
  1.10791
  1.10788
  1.10784
  1.10781
  1.10777
  1.10774
  1.1077
  1.10767
  1.10763
  1.1076
  1.10756
  1.10753
  1.10749
  1.10746
  1.10742
  1.10739
  1.10735
  1.10732
  1.10728
  1.10725
  1.10721
  1.10718
  1.10714
  1.10711
  1.10707
  1.10704
  1.107
  1.10697
  1.10693
  1.1069
  1.10686
  1.10683
  1.10679
  1.10676
  1.10672
  1.10669
  1.10665
  1.10662
  1.10658
  1.10655
  1.10651
  1.10648
  1.10644
  1.10641
  1.10638
  1.10634
  1.10631
  1.10627
  1.10624
  1.1062
  1.10617
  1.10613
  1.1061
  1.10606
  1.10603
  1.106
  1.10596
  1.10593
  1.10589
  1.10586
  1.10582
  1.10579
  1.10576
  1.10572
  1.10569
  1.10565
  1.10562
  1.10559
  1.10555
  1.10552
  1.10548
  1.10545
  1.10541
  1.10538
  1.10535
  1.10531
  1.10528
  1.10525
  1.10521
  1.10518
  1.10514
  1.10511
  1.10508
  1.10504
  1.10501
  1.10498
  1.10494
  1.10491
  1.10487
  1.10484
  1.10481
  1.10477
  1.10474
  1.10471
  1.10467
  1.10464
  1.10461
  1.10457
  1.10454
  1.10451
  1.10448
  1.10444
  1.10441
  1.10438
  1.10434
  1.10431
  1.10428
  1.10424
  1.10421
  1.10418
  1.10415
  1.10411
  1.10408
  1.10405
  1.10402
  1.10398
  1.10395
  1.10392
  1.10389
  1.10385
  1.10382
  1.10379
  1.10376
  1.10373
  1.10369
  1.10366
  1.10363
  1.1036
  1.10357
  1.10353
  1.1035
  1.10347
  1.10344
  1.10341
  1.10337
  1.10334
  1.10331
  1.10328
  1.10325
  1.10322
  1.10319
  1.10316
  1.10312
  1.10309
  1.10306
  1.10303
  1.103
  1.10297
  1.10294
  1.10291
  1.10288
  1.10285
  1.10282
  1.10278
  1.10275
  1.10272
  1.10269
  1.10266
  1.10263
  1.1026
  1.10257
  1.10254
  1.10251
  1.10248
  1.10245
  1.10242
  1.10239
  1.10236
  1.10233
  1.1023
  1.10227
  1.10225
  1.10222
  1.10219
  1.10216
  1.10213
  1.1021
  1.10207
  1.10204
  1.10201
  1.10198
  1.10195
  1.10193
  1.1019
  1.10187
  1.10184
  1.10181
  1.10178
  1.10176
  1.10173
  1.1017
  1.10167
  1.10164
  1.10161
  1.10159
  1.10156
  1.10153
  1.1015
  1.10148
  1.10145
  1.10142
  1.10139
  1.10137
  1.10134
  1.10131
  1.10129
  1.10126
  1.10123
  1.10121
  1.10118
  1.10115
  1.10113
  1.1011
  1.10107
  1.10105
  1.10102
  1.101
  1.10097
  1.10094
  1.10092
  1.10089
  1.10087
  1.10084
  1.10082
  1.10079
  1.10077
  1.10074
  1.10072
  1.10069
  1.10067
  1.10064
  1.10062
  1.10059
  1.10057
  1.10054
  1.10052
  1.10049
  1.10047
  1.10045
  1.10042
  1.1004
  1.10037
  1.10035
  1.10033
  1.1003
  1.10028
  1.10026
  1.10023
  1.10021
  1.10019
  1.10016
  1.10014
  1.10012
  1.1001
  1.10007
  1.10005
  1.10003
  1.10001
  1.09999
  1.09996
  1.09994
  1.09992
  1.0999
  1.09988
  1.09986
  1.09983
  1.09981
  1.09979
  1.09977
  1.09975
  1.09973
  1.09971
  1.09969
  1.09967
  1.09965
  1.09963
  1.09961
  1.09959
  1.09957
  1.09955
  1.09953
  1.09951
  1.09949
  1.09947
  1.09945
  1.09943
  1.09941
  1.09939
  1.09937
  1.09936
  1.09934
  1.09932
  1.0993
  1.09928
  1.09926
  1.09925
  1.09923
  1.09921
  1.09919
  1.09918
  1.09916
  1.09914
  1.09913
  1.09911
  1.09909
  1.09907
  1.09906
  1.09904
  1.09903
  1.09901
  1.09899
  1.09898
  1.09896
  1.09895
  1.09893
  1.09891
  1.0989
  1.09888
  1.09887
  1.09885
  1.09884
  1.09882
  1.09881
  1.0988
  1.09878
  1.09877
  1.09875
  1.09874
  1.09873
  1.09871
  1.0987
  1.09869
  1.09867
  1.09866
  1.09865
  1.09863
  1.09862
  1.09861
  1.0986
  1.09858
  1.09857
  1.09856
  1.09855
  1.09854
  1.09852
  1.09851
  1.0985
  1.09849
  1.09848
  1.09847
  1.09846
  1.09845
  1.09844
  1.09843
  1.09842
  1.09841
  1.0984
  1.09839
  1.09838
  1.09837
  1.09836
  1.09835
  1.09834
  1.09833
  1.09832
  1.09831
  1.09831
  1.0983
  1.09829
  1.09828
  1.09827
  1.09827
  1.09826
  1.09825
  1.09824
  1.09824
  1.09823
  1.09822
  1.09822
  1.09821
  1.0982
  1.0982
  1.09819
  1.09819
  1.09818
  1.09817
  1.09817
  1.09816
  1.09816
  1.09815
  1.09815
  1.09814
  1.09814
  1.09814
  1.09813
  1.09813
  1.09812
  1.09812
  1.09812
  1.09811
  1.09811
  1.09811
  1.0981
  1.0981
  1.0981
  1.0981
  1.09809
  1.09809
  1.09809
  1.09809
  1.09809
  1.09808
  1.09808
  1.09808
  1.09808
  1.09808
  1.09808
  1.09808
  1.09808
  1.09808
  1.09808
  1.09808
  1.09808
  1.09808
  1.09808
  1.09808
  1.09808
  1.09808
  1.09809
  1.09809
  1.09809
  1.09809
  1.09809
  1.09809
  1.0981
  1.0981
  1.0981
  1.0981
  1.09811
  1.09811
  1.09811
  1.09812
  1.09812
  1.09813
  1.09813
  1.09813
  1.09814
  1.09814
  1.09815
  1.09815
  1.09816
  1.09816
  1.09817
  1.09817
  1.09818
  1.09819
  1.09819
  1.0982
  1.0982
  1.09821
  1.09822
  1.09822
  1.09823
  1.09824
  1.09825
  1.09825
  1.09826
  1.09827
  1.09828
  1.09829
  1.0983
  1.0983
  1.09831
  1.09832
  1.09833
  1.09834
  1.09835
  1.09836
  1.09837
  1.09838
  1.09839
  1.0984
  1.09841
  1.09842
  1.09843
  1.09845
  1.09846
  1.09847
  1.09848
  1.09849
  1.0985
  1.09852
  1.09853
  1.09854
  1.09856
  1.09857
  1.09858
  1.0986
  1.09861
  1.09862
  1.09864
  1.09865
  1.09866
  1.09868
  1.09869
  1.09871
  1.09872
  1.09874
  1.09875
  1.09877
  1.09879
  1.0988
  1.09882
  1.09883
  1.09885
  1.09887
  1.09889
  1.0989
  1.09892
  1.09894
  1.09895
  1.09897
  1.09899
  1.09901
  1.09903
  1.09905
  1.09906
  1.09908
  1.0991
  1.09912
  1.09914
  1.09916
  1.09918
  1.0992
  1.09922
  1.09924
  1.09926
  1.09928
  1.0993
  1.09933
  1.09935
  1.09937
  1.09939
  1.09941
  1.09943
  1.09946
  1.09948
  1.0995
  1.09953
  1.09955
  1.09957
  1.0996
  1.09962
  1.09964
  1.09967
  1.09969
  1.09972
  1.09974
  1.09976
  1.09979
  1.09981
  1.09984
  1.09987
  1.09989
  1.09992
  1.09994
  1.09997
  1.1
  1.10002
  1.10005
  1.10008
  1.1001
  1.10013
  1.10016
  1.10019
  1.10022
  1.10024
  1.10027
  1.1003
  1.10033
  1.10036
  1.10039
  1.10042
  1.10045
  1.10048
  1.10051
  1.10054
  1.10057
  1.1006
  1.10063
  1.10066
  1.10069
  1.10072
  1.10075
  1.10078
  1.10081
  1.10085
  1.10088
  1.10091
  1.10094
  1.10098
  1.10101
  1.10104
  1.10108
  1.10111
  1.10114
  1.10118
  1.10121
  1.10125
  1.10128
  1.10131
  1.10135
  1.10138
  1.10142
  1.10145
  1.10149
  1.10153
  1.10156
  1.1016
  1.10163
  1.10167
  1.10171
  1.10174
  1.10178
  1.10182
  1.10186
  1.10189
  1.10193
  1.10197
  1.10201
  1.10205
  1.10208
  1.10212
  1.10216
  1.1022
  1.10224
  1.10228
  1.10232
  1.10236
  1.1024
  1.10244
  1.10248
  1.10252
  1.10256
  1.1026
  1.10264
  1.10268
  1.10273
  1.10277
  1.10281
  1.10285
  1.10289
  1.10294
  1.10298
  1.10302
  1.10307
  1.10311
  1.10315
  1.1032
  1.10324
  1.10328
  1.10333
  1.10337
  1.10342
  1.10346
  1.1035
  1.10355
  1.10359
  1.10364
  1.10369
  1.10373
  1.10378
  1.10382
  1.10387
  1.10392
  1.10396
  1.10401
  1.10406
  1.1041
  1.10415
  1.1042
  1.10425
  1.10429
  1.10434
  1.10439
  1.10444
  1.10449
  1.10454
  1.10458
  1.10463
  1.10468
  1.10473
  1.10478
  1.10483
  1.10488
  1.10493
  1.10498
  1.10503
  1.10508
  1.10513
  1.10519
  1.10524
  1.10529
  1.10534
  1.10539
  1.10544
  1.10549
  1.10555
  1.1056
  1.10565
  1.1057
  1.10576
  1.10581
  1.10586
  1.10592
  1.10597
  1.10602
  1.10608
  1.10613
  1.10619
  1.10624
  1.1063
  1.10635
  1.10641
  1.10646
  1.10652
  1.10657
  1.10663
  1.10668
  1.10674
  1.10679
  1.10685
  1.10691
  1.10696
  1.10702
  1.10708
  1.10713
  1.10719
  1.10725
  1.10731
  1.10736
  1.10742
  1.10748
  1.10754
  1.1076
  1.10765
  1.10771
  1.10777
  1.10783
  1.10789
  1.10795
  1.10801
  1.10807
  1.10813
  1.10819
  1.10825
  1.10831
  1.10837
  1.10843
  1.10849
  1.10855
  1.10861
  1.10867
  1.10873
  1.1088
  1.10886
  1.10892
  1.10898
  1.10904
  1.1091
  1.10917
  1.10923
  1.10929
  1.10936
  1.10942
  1.10948
  1.10954
  1.10961
  1.10967
  1.10973
  1.1098
  1.10986
  1.10993
  1.10999
  1.11006
  1.11012
  1.11018
  1.11025
  1.11031
  1.11038
  1.11044
  1.11051
  1.11058
  1.11064
  1.11071
  1.11077
  1.11084
  1.1109
  1.11097
  1.11104
  1.1111
  1.11117
  1.11124
  1.11131
  1.11137
  1.11144
  1.11151
  1.11157
  1.11164
  1.11171
  1.11178
  1.11185
  1.11191
  1.11198
  1.11205
  1.11212
  1.11219
  1.11226
  1.11233
  1.1124
  1.11246
  1.11253
  1.1126
  1.11267
  1.11274
  1.11281
  1.11288
  1.11295
  1.11302
  1.11309
  1.11316
  1.11323
  1.1133
  1.11338
  1.11345
  1.11352
  1.11359
  1.11366
  1.11373
  1.1138
  1.11387
  1.11395
  1.11402
  1.11409
  1.11416
  1.11423
  1.11431
  1.11438
  1.11445
  1.11452
  1.1146
  1.11467
  1.11474
  1.11482
  1.11489
  1.11496
  1.11504
  1.11511
  1.11518
  1.11526
  1.11533
  1.1154
  1.11548
  1.11555
  1.11563
  1.1157
  1.11577
  1.11585
  1.11592
  1.116
  1.11607
  1.11615
  1.11622
  1.1163
  1.11637
  1.11645
  1.11652
  1.1166
  1.11668
  1.11675
  1.11683
  1.1169
  1.11698
  1.11705
  1.11713
  1.11721
  1.11728
  1.11736
  1.11744
  1.11751
  1.11759
  1.11767
  1.11774
  1.11782
  1.1179
  1.11797
  1.11805
  1.11813
  1.11821
  1.11828
  1.11836
  1.11844
  1.11852
  1.11859
  1.11867
  1.11875
  1.11883
  1.1189
  1.11898
  1.11906
  1.11914
  1.11922
  1.1193
  1.11937
  1.11945
  1.11953
  1.11961
  1.11969
  1.11977
  1.11985
  1.11992
  1.12
  1.12008
  1.12016
  1.12024
  1.12032
  1.1204
  1.12048
  1.12056
  1.12064
  1.12072
  1.1208
  1.12088
  1.12096
  1.12104
  1.12112
  1.1212
  1.12128
  1.12136
  1.12144
  1.12152
  1.1216
  1.12168
  1.12176
  1.12184
  1.12192
  1.122
  1.12208
  1.12216
  1.12224
  1.12232
  1.1224
  1.12248
  1.12256
  1.12264
  1.12272
  1.1228
  1.12288
  1.12296
  1.12305
  1.12313
  1.12321
  1.12329
  1.12337
  1.12345
  1.12353
  1.12361
  1.12369
  1.12378
  1.12386
  1.12394
  1.12402
  1.1241
  1.12418
  1.12426
  1.12434
  1.12443
  1.12451
  1.12459
  1.12467
  1.12475
  1.12483
  1.12492
  1.125
  1.12508
  1.12516
  1.12524
  1.12532
  1.12541
  1.12549
  1.12557
  1.12565
  1.12573
  1.12581
  1.1259
  1.12598
  1.12606
  1.12614
  1.12622
  1.1263
  1.12639
  1.12647
  1.12655
  1.12663
  1.12671
  1.1268
  1.12688
  1.12696
  1.12704
  1.12712
  1.12721
  1.12729
  1.12737
  1.12745
  1.12753
  1.12761
  1.1277
  1.12778
  1.12786
  1.12794
  1.12802
  1.12811
  1.12819
  1.12827
  1.12835
  1.12843
  1.12851
  1.1286
  1.12868
  1.12876
  1.12884
  1.12892
  1.129
  1.12909
  1.12917
  1.12925
  1.12933
  1.12941
  1.12949
  1.12958
  1.12966
  1.12974
  1.12982
  1.1299
  1.12998
  1.13006
  1.13015
  1.13023
  1.13031
  1.13039
  1.13047
  1.13055
  1.13063
  1.13072
  1.1308
  1.13088
  1.13096
  1.13104
  1.13112
  1.1312
  1.13128
  1.13136
  1.13144
  1.13152
  1.13161
  1.13169
  1.13177
  1.13185
  1.13193
  1.13201
  1.13209
  1.13217
  1.13225
  1.13233
  1.13241
  1.13249
  1.13257
  1.13265
  1.13273
  1.13281
  1.13289
  1.13297
  1.13305
  1.13313
  1.13321
  1.13329
  1.13337
  1.13345
  1.13353
  1.13361
  1.13369
  1.13377
  1.13385
  1.13392
  1.134
  1.13408
  1.13416
  1.13424
  1.13432
  1.1344
  1.13448
  1.13456
  1.13463
  1.13471
  1.13479
  1.13487
  1.13495
  1.13503
  1.1351
  1.13518
  1.13526
  1.13534
  1.13542
  1.13549
  1.13557
  1.13565
  1.13573
  1.1358
  1.13588
  1.13596
  1.13603
  1.13611
  1.13619
  1.13626
  1.13634
  1.13642
  1.13649
  1.13657
  1.13665
  1.13672
  1.1368
  1.13688
  1.13695
  1.13703
  1.1371
  1.13718
  1.13726
  1.13733
  1.13741
  1.13748
  1.13756
  1.13763
  1.13771
  1.13778
  1.13786
  1.13793
  1.13801
  1.13808
  1.13815
  1.13823
  1.1383
  1.13838
  1.13845
  1.13852
  1.1386
  1.13867
  1.13875
  1.13882
  1.13889
  1.13897
  1.13904
  1.13911
  1.13918
  1.13926
  1.13933
  1.1394
  1.13947
  1.13955
  1.13962
  1.13969
  1.13976
  1.13983
  1.1399
  1.13998
  1.14005
  1.14012
  1.14019
  1.14026
  1.14033
  1.1404
  1.14047
  1.14054
  1.14061
  1.14068
  1.14075
  1.14082
  1.14089
  1.14096
  1.14103
  1.1411
  1.14117
  1.14124
  1.14131
  1.14138
  1.14144
  1.14151
  1.14158
  1.14165
  1.14172
  1.14178
  1.14185
  1.14192
  1.14199
  1.14205
  1.14212
  1.14219
  1.14226
  1.14232
  1.14239
  1.14245
  1.14252
  1.14259
  1.14265
  1.14272
  1.14278
  1.14285
  1.14291
  1.14298
  1.14304
  1.14311
  1.14317
  1.14324
  1.1433
  1.14337
  1.14343
  1.14349
  1.14356
  1.14362
  1.14368
  1.14375
  1.14381
  1.14387
  1.14393
  1.144
  1.14406
  1.14412
  1.14418
  1.14424
  1.14431
  1.14437
  1.14443
  1.14449
  1.14455
  1.14461
  1.14467
  1.14473
  1.14479
  1.14485
  1.14491
  1.14497
  1.14503
  1.14509
  1.14515
  1.14521
  1.14526
  1.14532
  1.14538
  1.14544
  1.1455
  1.14555
  1.14561
  1.14567
  1.14573
  1.14578
  1.14584
  1.1459
  1.14595
  1.14601
  1.14606
  1.14612
  1.14618
  1.14623
  1.14629
  1.14634
  1.1464
  1.14645
  1.1465
  1.14656
  1.14661
  1.14667
  1.14672
  1.14677
  1.14683
  1.14688
  1.14693
  1.14698
  1.14704
  1.14709
  1.14714
  1.14719
  1.14724
  1.14729
  1.14734
  1.14739
  1.14745
  1.1475
  1.14755
  1.1476
  1.14765
  1.14769
  1.14774
  1.14779
  1.14784
  1.14789
  1.14794
  1.14799
  1.14803
  1.14808
  1.14813
  1.14818
  1.14822
  1.14827
  1.14832
  1.14836
  1.14841
  1.14846
  1.1485
  1.14855
  1.14859
  1.14864
  1.14868
  1.14873
  1.14877
  1.14881
  1.14886
  1.1489
  1.14895
  1.14899
  1.14903
  1.14907
  1.14912
  1.14916
  1.1492
  1.14924
  1.14928
  1.14932
  1.14937
  1.14941
  1.14945
  1.14949
  1.14953
  1.14957
  1.14961
  1.14965
  1.14969
  1.14972
  1.14976
  1.1498
  1.14984
  1.14988
  1.14991
  1.14995
  1.14999
  1.15003
  1.15006
  1.1501
  1.15013
  1.15017
  1.15021
  1.15024
  1.15028
  1.15031
  1.15035
  1.15038
  1.15041
  1.15045
  1.15048
  1.15052
  1.15055
  1.15058
  1.15061
  1.15065
  1.15068
  1.15071
  1.15074
  1.15077
  1.1508
  1.15083
  1.15087
  1.1509
  1.15093
  1.15096
  1.15098
  1.15101
  1.15104
  1.15107
  1.1511
  1.15113
  1.15116
  1.15118
  1.15121
  1.15124
  1.15126
  1.15129
  1.15132
  1.15134
  1.15137
  1.1514
  1.15142
  1.15145
  1.15147
  1.15149
  1.15152
  1.15154
  1.15157
  1.15159
  1.15161
  1.15163
  1.15166
  1.15168
  1.1517
  1.15172
  1.15174
  1.15177
  1.15179
  1.15181
  1.15183
  1.15185
  1.15187
  1.15189
  1.15191
  1.15192
  1.15194
  1.15196
  1.15198
  1.152
  1.15202
  1.15203
  1.15205
  1.15207
  1.15208
  1.1521
  1.15211
  1.15213
  1.15214
  1.15216
  1.15217
  1.15219
  1.1522
  1.15222
  1.15223
  1.15224
  1.15226
  1.15227
  1.15228
  1.15229
  1.15231
  1.15232
  1.15233
  1.15234
  1.15235
  1.15236
  1.15237
  1.15238
  1.15239
  1.1524
  1.15241
  1.15242
  1.15243
  1.15243
  1.15244
  1.15245
  1.15246
  1.15246
  1.15247
  1.15248
  1.15248
  1.15249
  1.15249
  1.1525
  1.1525
  1.15251
  1.15251
  1.15252
  1.15252
  1.15252
  1.15253
  1.15253
  1.15253
  1.15253
  1.15253
  1.15254
  1.15254
  1.15254
  1.15254
  1.15254
  1.15254
  1.15254
  1.15254
  1.15254
  1.15254
  1.15254
  1.15253
  1.15253
  1.15253
  1.15253
  1.15252
  1.15252
  1.15252
  1.15251
  1.15251
  1.15251
  1.1525
  1.1525
  1.15249
  1.15248
  1.15248
  1.15247
  1.15247
  1.15246
  1.15245
  1.15244
  1.15244
  1.15243
  1.15242
  1.15241
  1.1524
  1.15239
  1.15238
  1.15237
  1.15236
  1.15235
  1.15234
  1.15233
  1.15232
  1.15231
  1.1523
  1.15228
  1.15227
  1.15226
  1.15225
  1.15223
  1.15222
  1.1522
  1.15219
  1.15217
  1.15216
  1.15214
  1.15213
  1.15211
  1.1521
  1.15208
  1.15206
  1.15205
  1.15203
  1.15201
  1.15199
  1.15197
  1.15196
  1.15194
  1.15192
  1.1519
  1.15188
  1.15186
  1.15184
  1.15182
  1.15179
  1.15177
  1.15175
  1.15173
  1.15171
  1.15168
  1.15166
  1.15164
  1.15161
  1.15159
  1.15157
  1.15154
  1.15152
  1.15149
  1.15146
  1.15144
  1.15141
  1.15139
  1.15136
  1.15133
  1.15131
  1.15128
  1.15125
  1.15122
  1.15119
  1.15116
  1.15113
  1.15111
  1.15108
  1.15105
  1.15101
  1.15098
  1.15095
  1.15092
  1.15089
  1.15086
  1.15083
  1.15079
  1.15076
  1.15073
  1.15069
  1.15066
  1.15063
  1.15059
  1.15056
  1.15052
  1.15049
  1.15045
  1.15041
  1.15038
  1.15034
  1.1503
  1.15027
  1.15023
  1.15019
  1.15015
  1.15012
  1.15008
  1.15004
  1.15
  1.14996
  1.14992
  1.14988
  1.14984
  1.1498
  1.14976
  1.14971
  1.14967
  1.14963
  1.14959
  1.14955
  1.1495
  1.14946
  1.14942
  1.14937
  1.14933
  1.14928
  1.14924
  1.14919
  1.14915
  1.1491
  1.14906
  1.14901
  1.14896
  1.14892
  1.14887
  1.14882
  1.14877
  1.14872
  1.14868
  1.14863
  1.14858
  1.14853
  1.14848
  1.14843
  1.14838
  1.14833
  1.14828
  1.14823
  1.14817
  1.14812
  1.14807
  1.14802
  1.14797
  1.14791
  1.14786
  1.14781
  1.14775
  1.1477
  1.14764
  1.14759
  1.14753
  1.14748
  1.14742
  1.14737
  1.14731
  1.14725
  1.1472
  1.14714
  1.14708
  1.14702
  1.14697
  1.14691
  1.14685
  1.14679
  1.14673
  1.14667
  1.14661
  1.14655
  1.14649
  1.14643
  1.14637
  1.14631
  1.14625
  1.14619
  1.14612
  1.14606
  1.146
  1.14594
  1.14587
  1.14581
  1.14575
  1.14568
  1.14562
  1.14555
  1.14549
  1.14542
  1.14536
  1.14529
  1.14522
  1.14516
  1.14509
  1.14502
  1.14496
  1.14489
  1.14482
  1.14475
  1.14469
  1.14462
  1.14455
  1.14448
  1.14441
  1.14434
  1.14427
  1.1442
  1.14413
  1.14406
  1.14399
  1.14391
  1.14384
  1.14377
  1.1437
  1.14363
  1.14355
  1.14348
  1.14341
  1.14333
  1.14326
  1.14318
  1.14311
  1.14303
  1.14296
  1.14288
  1.14281
  1.14273
  1.14266
  1.14258
  1.1425
  1.14243
  1.14235
  1.14227
  1.14219
  1.14212
  1.14204
  1.14196
  1.14188
  1.1418
  1.14172
  1.14164
  1.14156
  1.14148
  1.1414
  1.14132
  1.14124
  1.14116
  1.14108
  1.14099
  1.14091
  1.14083
  1.14075
  1.14067
  1.14058
  1.1405
  1.14042
  1.14033
  1.14025
  1.14016
  1.14008
  1.13999
  1.13991
  1.13982
  1.13974
  1.13965
  1.13956
  1.13948
  1.13939
  1.1393
  1.13922
  1.13913
  1.13904
  1.13895
  1.13887
  1.13878
  1.13869
  1.1386
  1.13851
  1.13842
  1.13833
  1.13824
  1.13815
  1.13806
  1.13797
  1.13788
  1.13779
  1.1377
  1.13761
  1.13751
  1.13742
  1.13733
  1.13724
  1.13714
  1.13705
  1.13696
  1.13686
  1.13677
  1.13668
  1.13658
  1.13649
  1.13639
  1.1363
  1.1362
  1.13611
  1.13601
  1.13592
  1.13582
  1.13572
  1.13563
  1.13553
  1.13543
  1.13534
  1.13524
  1.13514
  1.13504
  1.13495
  1.13485
  1.13475
  1.13465
  1.13455
  1.13445
  1.13435
  1.13425
  1.13415
  1.13405
  1.13395
  1.13385
  1.13375
  1.13365
  1.13355
  1.13345
  1.13334
  1.13324
  1.13314
  1.13304
  1.13294
  1.13283
  1.13273
  1.13263
  1.13252
  1.13242
  1.13232
  1.13221
  1.13211
  1.132
  1.1319
  1.13179
  1.13169
  1.13158
  1.13148
  1.13137
  1.13127
  1.13116
  1.13106
  1.13095
  1.13084
  1.13074
  1.13063
  1.13052
  1.13041
  1.13031
  1.1302
  1.13009
  1.12998
  1.12987
  1.12977
  1.12966
  1.12955
  1.12944
  1.12933
  1.12922
  1.12911
  1.129
  1.12889
  1.12878
  1.12867
  1.12856
  1.12845
  1.12834
  1.12823
  1.12811
  1.128
  1.12789
  1.12778
  1.12767
  1.12756
  1.12744
  1.12733
  1.12722
  1.1271
  1.12699
  1.12688
  1.12677
  1.12665
  1.12654
  1.12642
  1.12631
  1.1262
  1.12608
  1.12597
  1.12585
  1.12574
  1.12562
  1.12551
  1.12539
  1.12528
  1.12516
  1.12504
  1.12493
  1.12481
  1.12469
  1.12458
  1.12446
  1.12434
  1.12423
  1.12411
  1.12399
  1.12388
  1.12376
  1.12364
  1.12352
  1.1234
  1.12329
  1.12317
  1.12305
  1.12293
  1.12281
  1.12269
  1.12257
  1.12246
  1.12234
  1.12222
  1.1221
  1.12198
  1.12186
  1.12174
  1.12162
  1.1215
  1.12138
  1.12126
  1.12114
  1.12101
  1.12089
  1.12077
  1.12065
  1.12053
  1.12041
  1.12029
  1.12017
  1.12004
  1.11992
  1.1198
  1.11968
  1.11955
  1.11943
  1.11931
  1.11919
  1.11906
  1.11894
  1.11882
  1.1187
  1.11857
  1.11845
  1.11833
  1.1182
  1.11808
  1.11795
  1.11783
  1.11771
  1.11758
  1.11746
  1.11733
  1.11721
  1.11708
  1.11696
  1.11684
  1.11671
  1.11659
  1.11646
  1.11634
  1.11621
  1.11609
  1.11596
  1.11583
  1.11571
  1.11558
  1.11546
  1.11533
  1.11521
  1.11508
  1.11495
  1.11483
  1.1147
  1.11457
  1.11445
  1.11432
  1.1142
  1.11407
  1.11394
  1.11381
  1.11369
  1.11356
  1.11343
  1.11331
  1.11318
  1.11305
  1.11292
  1.1128
  1.11267
  1.11254
  1.11241
  1.11229
  1.11216
  1.11203
  1.1119
  1.11178
  1.11165
  1.11152
  1.11139
  1.11126
  1.11113
  1.11101
  1.11088
  1.11075
  1.11062
  1.11049
  1.11036
  1.11024
  1.11011
  1.10998
  1.10985
  1.10972
  1.10959
  1.10946
  1.10933
  1.1092
  1.10908
  1.10895
  1.10882
  1.10869
  1.10856
  1.10843
  1.1083
  1.10817
  1.10804
  1.10791
  1.10778
  1.10765
  1.10752
  1.10739
  1.10726
  1.10713
  1.10701
  1.10688
  1.10675
  1.10662
  1.10649
  1.10636
  1.10623
  1.1061
  1.10597
  1.10584
  1.10571
  1.10558
  1.10545
  1.10532
  1.10519
  1.10506
  1.10493
  1.1048
  1.10467
  1.10454
  1.10441
  1.10428
  1.10415
  1.10402
  1.10389
  1.10376
  1.10363
  1.1035
  1.10337
  1.10324
  1.10311
  1.10298
  1.10285
  1.10272
  1.10259
  1.10246
  1.10233
  1.1022
  1.10207
  1.10194
  1.10181
  1.10168
  1.10155
  1.10142
  1.10129
  1.10116
  1.10103
  1.1009
  1.10077
  1.10064
  1.10051
  1.10038
  1.10025
  1.10013
  1.1
  1.09987
  1.09974
  1.09961
  1.09948
  1.09935
  1.09922
  1.09909
  1.09896
  1.09883
  1.0987
  1.09857
  1.09844
  1.09832
  1.09819
  1.09806
  1.09793
  1.0978
  1.09767
  1.09754
  1.09741
  1.09728
  1.09716
  1.09703
  1.0969
  1.09677
  1.09664
  1.09651
  1.09639
  1.09626
  1.09613
  1.096
  1.09587
  1.09575
  1.09562
  1.09549
  1.09536
  1.09523
  1.09511
  1.09498
  1.09485
  1.09472
  1.0946
  1.09447
  1.09434
  1.09422
  1.09409
  1.09396
  1.09383
  1.09371
  1.09358
  1.09345
  1.09333
  1.0932
  1.09307
  1.09295
  1.09282
  1.0927
  1.09257
  1.09244
  1.09232
  1.09219
  1.09207
  1.09194
  1.09182
  1.09169
  1.09157
  1.09144
  1.09132
  1.09119
  1.09107
  1.09094
  1.09082
  1.09069
  1.09057
  1.09044
  1.09032
  1.0902
  1.09007
  1.08995
  1.08982
  1.0897
  1.08958
  1.08945
  1.08933
  1.08921
  1.08908
  1.08896
  1.08884
  1.08872
  1.08859
  1.08847
  1.08835
  1.08823
  1.0881
  1.08798
  1.08786
  1.08774
  1.08762
  1.0875
  1.08738
  1.08725
  1.08713
  1.08701
  1.08689
  1.08677
  1.08665
  1.08653
  1.08641
  1.08629
  1.08617
  1.08605
  1.08593
  1.08581
  1.08569
  1.08557
  1.08546
  1.08534
  1.08522
  1.0851
  1.08498
  1.08486
  1.08475
  1.08463
  1.08451
  1.08439
  1.08428
  1.08416
  1.08404
  1.08393
  1.08381
  1.08369
  1.08358
  1.08346
  1.08334
  1.08323
  1.08311
  1.083
  1.08288
  1.08277
  1.08265
  1.08254
  1.08242
  1.08231
  1.0822
  1.08208
  1.08197
  1.08186
  1.08174
  1.08163
  1.08152
  1.0814
  1.08129
  1.08118
  1.08107
  1.08095
  1.08084
  1.08073
  1.08062
  1.08051
  1.0804
  1.08029
  1.08018
  1.08007
  1.07996
  1.07985
  1.07974
  1.07963
  1.07952
  1.07941
  1.0793
  1.07919
  1.07908
  1.07897
  1.07887
  1.07876
  1.07865
  1.07854
  1.07844
  1.07833
  1.07822
  1.07812
  1.07801
  1.0779
  1.0778
  1.07769
  1.07759
  1.07748
  1.07738
  1.07727
  1.07717
  1.07707
  1.07696
  1.07686
  1.07676
  1.07665
  1.07655
  1.07645
  1.07634
  1.07624
  1.07614
  1.07604
  1.07594
  1.07584
  1.07574
  1.07563
  1.07553
  1.07543
  1.07533
  1.07523
  1.07514
  1.07504
  1.07494
  1.07484
  1.07474
  1.07464
  1.07454
  1.07445
  1.07435
  1.07425
  1.07416
  1.07406
  1.07396
  1.07387
  1.07377
  1.07368
  1.07358
  1.07349
  1.07339
  1.0733
  1.0732
  1.07311
  1.07302
  1.07292
  1.07283
  1.07274
  1.07265
  1.07256
  1.07246
  1.07237
  1.07228
  1.07219
  1.0721
  1.07201
  1.07192
  1.07183
  1.07174
  1.07165
  1.07156
  1.07148
  1.07139
  1.0713
  1.07121
  1.07112
  1.07104
  1.07095
  1.07087
  1.07078
  1.07069
  1.07061
  1.07052
  1.07044
  1.07035
  1.07027
  1.07019
  1.0701
  1.07002
  1.06994
  1.06985
  1.06977
  1.06969
  1.06961
  1.06953
  1.06945
  1.06937
  1.06929
  1.06921
  1.06913
  1.06905
  1.06897
  1.06889
  1.06881
  1.06874
  1.06866
  1.06858
  1.0685
  1.06843
  1.06835
  1.06828
  1.0682
  1.06813
  1.06805
  1.06798
  1.0679
  1.06783
  1.06776
  1.06768
  1.06761
  1.06754
  1.06747
  1.06739
  1.06732
  1.06725
  1.06718
  1.06711
  1.06704
  1.06697
  1.0669
  1.06683
  1.06677
  1.0667
  1.06663
  1.06656
  1.0665
  1.06643
  1.06636
  1.0663
  1.06623
  1.06617
  1.0661
  1.06604
  1.06598
  1.06591
  1.06585
  1.06579
  1.06572
  1.06566
  1.0656
  1.06554
  1.06548
  1.06542
  1.06536
  1.0653
  1.06524
  1.06518
  1.06512
  1.06506
  1.06501
  1.06495
  1.06489
  1.06484
  1.06478
  1.06473
  1.06467
  1.06462
  1.06456
  1.06451
  1.06445
  1.0644
  1.06435
  1.0643
  1.06424
  1.06419
  1.06414
  1.06409
  1.06404
  1.06399
  1.06394
  1.06389
  1.06384
  1.06379
  1.06375
  1.0637
  1.06365
  1.06361
  1.06356
  1.06351
  1.06347
  1.06342
  1.06338
  1.06334
  1.06329
  1.06325
  1.06321
  1.06316
  1.06312
  1.06308
  1.06304
  1.063
  1.06296
  1.06292
  1.06288
  1.06284
  1.0628
  1.06277
  1.06273
  1.06269
  1.06266
  1.06262
  1.06258
  1.06255
  1.06251
  1.06248
  1.06245
  1.06241
  1.06238
  1.06235
  1.06232
  1.06228
  1.06225
  1.06222
  1.06219
  1.06216
  1.06213
  1.0621
  1.06208
  1.06205
  1.06202
  1.06199
  1.06197
  1.06194
  1.06192
  1.06189
  1.06187
  1.06184
  1.06182
  1.0618
  1.06177
  1.06175
  1.06173
  1.06171
  1.06169
  1.06167
  1.06165
  1.06163
  1.06161
  1.06159
  1.06157
  1.06156
  1.06154
  1.06152
  1.06151
  1.06149
  1.06148
  1.06146
  1.06145
  1.06144
  1.06142
  1.06141
  1.0614
  1.06139
  1.06138
  1.06137
  1.06136
  1.06135
  1.06134
  1.06133
  1.06132
  1.06132
  1.06131
  1.0613
  1.0613
  1.06129
  1.06129
  1.06128
  1.06128
  1.06127
  1.06127
  1.06127
  1.06127
  1.06127
  1.06127
  1.06127
  1.06127
  1.06127
  1.06127
  1.06127
  1.06127
  1.06128
  1.06128
  1.06128
  1.06129
  1.06129
  1.0613
  1.06131
  1.06131
  1.06132
  1.06133
  1.06134
  1.06134
  1.06135
  1.06136
  1.06137
  1.06138
  1.0614
  1.06141
  1.06142
  1.06143
  1.06145
  1.06146
  1.06148
  1.06149
  1.06151
  1.06152
  1.06154
  1.06156
  1.06158
  1.06159
  1.06161
  1.06163
  1.06165
  1.06167
  1.0617
  1.06172
  1.06174
  1.06176
  1.06179
  1.06181
  1.06184
  1.06186
  1.06189
  1.06191
  1.06194
  1.06197
  1.062
  1.06202
  1.06205
  1.06208
  1.06211
  1.06214
  1.06218
  1.06221
  1.06224
  1.06227
  1.06231
  1.06234
  1.06238
  1.06241
  1.06245
  1.06249
  1.06252
  1.06256
  1.0626
  1.06264
  1.06268
  1.06272
  1.06276
  1.0628
  1.06284
  1.06288
  1.06293
  1.06297
  1.06302
  1.06306
  1.06311
  1.06315
  1.0632
  1.06325
  1.06329
  1.06334
  1.06339
  1.06344
  1.06349
  1.06354
  1.06359
  1.06364
  1.0637
  1.06375
  1.0638
  1.06386
  1.06391
  1.06397
  1.06402
  1.06408
  1.06414
  1.0642
  1.06426
  1.06431
  1.06437
  1.06443
  1.0645
  1.06456
  1.06462
  1.06468
  1.06475
  1.06481
  1.06488
  1.06494
  1.06501
  1.06507
  1.06514
  1.06521
  1.06528
  1.06535
  1.06541
  1.06549
  1.06556
  1.06563
  1.0657
  1.06577
  1.06585
  1.06592
  1.06599
  1.06607
  1.06615
  1.06622
  1.0663
  1.06638
  1.06646
  1.06653
  1.06661
  1.06669
  1.06678
  1.06686
  1.06694
  1.06702
  1.06711
  1.06719
  1.06727
  1.06736
  1.06745
  1.06753
  1.06762
  1.06771
  1.0678
  1.06789
  1.06798
  1.06807
  1.06816
  1.06825
  1.06834
  1.06843
  1.06853
  1.06862
  1.06872
  1.06881
  1.06891
  1.06901
  1.0691
  1.0692
  1.0693
  1.0694
  1.0695
  1.0696
  1.0697
  1.06981
  1.06991
  1.07001
  1.07012
  1.07022
  1.07033
  1.07043
  1.07054
  1.07065
  1.07076
  1.07086
  1.07097
  1.07108
  1.0712
  1.07131
  1.07142
  1.07153
  1.07164
  1.07176
  1.07187
  1.07199
  1.07211
  1.07222
  1.07234
  1.07246
  1.07258
  1.0727
  1.07282
  1.07294
  1.07306
  1.07318
  1.0733
  1.07343
  1.07355
  1.07368
  1.0738
  1.07393
  1.07405
  1.07418
  1.07431
  1.07444
  1.07457
  1.0747
  1.07483
  1.07496
  1.07509
  1.07523
  1.07536
  1.07549
  1.07563
  1.07577
  1.0759
  1.07604
  1.07618
  1.07632
  1.07645
  1.07659
  1.07673
  1.07688
  1.07702
  1.07716
  1.0773
  1.07745
  1.07759
  1.07774
  1.07788
  1.07803
  1.07818
  1.07833
  1.07847
  1.07862
  1.07877
  1.07893
  1.07908
  1.07923
  1.07938
  1.07954
  1.07969
  1.07985
  1.08
  1.08016
  1.08031
  1.08047
  1.08063
  1.08079
  1.08095
  1.08111
  1.08127
  1.08143
  1.0816
  1.08176
  1.08192
  1.08209
  1.08226
  1.08242
  1.08259
  1.08276
  1.08292
  1.08309
  1.08326
  1.08343
  1.08361
  1.08378
  1.08395
  1.08412
  1.0843
  1.08447
  1.08465
  1.08482
  1.085
  1.08518
  1.08536
  1.08554
  1.08571
  1.0859
  1.08608
  1.08626
  1.08644
  1.08662
  1.08681
  1.08699
  1.08718
  1.08736
  1.08755
  1.08774
  1.08793
  1.08812
  1.08831
  1.0885
  1.08869
  1.08888
  1.08907
  1.08927
  1.08946
  1.08965
  1.08985
  1.09005
  1.09024
  1.09044
  1.09064
  1.09084
  1.09104
  1.09124
  1.09144
  1.09164
  1.09184
  1.09205
  1.09225
  1.09246
  1.09266
  1.09287
  1.09307
  1.09328
  1.09349
  1.0937
  1.09391
  1.09412
  1.09433
  1.09454
  1.09476
  1.09497
  1.09518
  1.0954
  1.09561
  1.09583
  1.09605
  1.09627
  1.09648
  1.0967
  1.09692
  1.09714
  1.09737
  1.09759
  1.09781
  1.09804
  1.09826
  1.09848
  1.09871
  1.09894
  1.09916
  1.09939
  1.09962
  1.09985
  1.10008
  1.10031
  1.10054
  1.10078
  1.10101
  1.10124
  1.10148
  1.10171
  1.10195
  1.10219
  1.10242
  1.10266
  1.1029
  1.10314
  1.10338
  1.10362
  1.10386
  1.10411
  1.10435
  1.10459
  1.10484
  1.10508
  1.10533
  1.10558
  1.10583
  1.10607
  1.10632
  1.10657
  1.10682
  1.10707
  1.10733
  1.10758
  1.10783
  1.10809
  1.10834
  1.1086
  1.10886
  1.10911
  1.10937
  1.10963
  1.10989
  1.11015
  1.11041
  1.11067
  1.11093
  1.1112
  1.11146
  1.11173
  1.11199
  1.11226
  1.11252
  1.11279
  1.11306
  1.11333
  1.1136
  1.11387
  1.11414
  1.11441
  1.11468
  1.11496
  1.11523
  1.11551
  1.11578
  1.11606
  1.11634
  1.11661
  1.11689
  1.11717
  1.11745
  1.11773
  1.11801
  1.1183
  1.11858
  1.11886
  1.11915
  1.11943
  1.11972
  1.12
  1.12029
  1.12058
  1.12087
  1.12116
  1.12145
  1.12174
  1.12203
  1.12232
  1.12262
  1.12291
  1.1232
  1.1235
  1.1238
  1.12409
  1.12439
  1.12469
  1.12499
  1.12529
  1.12559
  1.12589
  1.12619
  1.12649
  1.1268
  1.1271
  1.1274
  1.12771
  1.12802
  1.12832
  1.12863
  1.12894
  1.12925
  1.12956
  1.12987
  1.13018
  1.13049
  1.1308
  1.13112
  1.13143
  1.13175
  1.13206
  1.13238
  1.1327
  1.13301
  1.13333
  1.13365
  1.13397
  1.13429
  1.13461
  1.13494
  1.13526
  1.13558
  1.13591
  1.13623
  1.13656
  1.13688
  1.13721
  1.13754
  1.13787
  1.1382
  1.13853
  1.13886
  1.13919
  1.13952
  1.13986
  1.14019
  1.14052
  1.14086
  1.14119
  1.14153
  1.14187
  1.14221
  1.14254
  1.14288
  1.14322
  1.14357
  1.14391
  1.14425
  1.14459
  1.14494
  1.14528
  1.14562
  1.14597
  1.14632
  1.14666
  1.14701
  1.14736
  1.14771
  1.14806
  1.14841
  1.14876
  1.14911
  1.14947
  1.14982
  1.15018
  1.15053
  1.15089
  1.15124
  1.1516
  1.15196
  1.15232
  1.15268
  1.15304
  1.1534
  1.15376
  1.15412
  1.15448
  1.15485
  1.15521
  1.15557
  1.15594
  1.15631
  1.15667
  1.15704
  1.15741
  1.15778
  1.15815
  1.15852
  1.15889
  1.15926
  1.15963
  1.16001
  1.16038
  1.16075
  1.16113
  1.16151
  1.16188
  1.16226
  1.16264
  1.16302
  1.1634
  1.16378
  1.16416
  1.16454
  1.16492
  1.1653
  1.16569
  1.16607
  1.16645
  1.16684
  1.16723
  1.16761
  1.168
  1.16839
  1.16878
  1.16917
  1.16956
  1.16995
  1.17034
  1.17073
  1.17113
  1.17152
  1.17191
  1.17231
  1.1727
  1.1731
  1.1735
  1.17389
  1.17429
  1.17469
  1.17509
  1.17549
  1.17589
  1.17629
  1.1767
  1.1771
  1.1775
  1.17791
  1.17831
  1.17872
  1.17912
  1.17953
  1.17994
  1.18035
  1.18076
  1.18117
  1.18158
  1.18199
  1.1824
  1.18281
  1.18322
  1.18364
  1.18405
  1.18447
  1.18488
  1.1853
  1.18571
  1.18613
  1.18655
  1.18697
  1.18739
  1.18781
  1.18823
  1.18865
  1.18907
  1.18949
  1.18992
  1.19034
  1.19077
  1.19119
  1.19162
  1.19204
  1.19247
  1.1929
  1.19333
  1.19375
  1.19418
  1.19461
  1.19504
  1.19548
  1.19591
  1.19634
  1.19677
  1.19721
  1.19764
  1.19808
  1.19851
  1.19895
  1.19939
  1.19982
  1.20026
  1.2007
  1.20114
  1.20158
  1.20202
  1.20246
  1.2029
  1.20335
  1.20379
  1.20423
  1.20468
  1.20512
  1.20557
  1.20601
  1.20646
  1.20691
  1.20736
  1.2078
  1.20825
  1.2087
  1.20915
  1.20961
  1.21006
  1.21051
  1.21096
  1.21141
  1.21187
  1.21232
  1.21278
  1.21323
  1.21369
  1.21415
  1.2146
  1.21506
  1.21552
  1.21598
  1.21644
  1.2169
  1.21736
  1.21782
  1.21828
  1.21875
  1.21921
  1.21967
  1.22014
  1.2206
  1.22107
  1.22154
  1.222
  1.22247
  1.22294
  1.22341
  1.22387
  1.22434
  1.22481
  1.22528
  1.22576
  1.22623
  1.2267
  1.22717
  1.22765
  1.22812
  1.22859
  1.22907
  1.22954
  1.23002
  1.2305
  1.23097
  1.23145
  1.23193
  1.23241
  1.23289
  1.23337
  1.23385
  1.23433
  1.23481
  1.23529
  1.23578
  1.23626
  1.23674
  1.23723
  1.23771
  1.2382
  1.23868
  1.23917
  1.23965
  1.24014
  1.24063
  1.24112
  1.24161
  1.2421
  1.24259
  1.24308
  1.24357
  1.24406
  1.24455
  1.24504
  1.24554
  1.24603
  1.24652
  1.24702
  1.24751
  1.24801
  1.2485
  1.249
  1.2495
  1.24999
  1.25049
  1.25099
  1.25149
  1.25199
  1.25249
  1.25299
  1.25349
  1.25399
  1.25449
  1.25499
  1.2555
  1.256
  1.2565
  1.25701
  1.25751
  1.25802
  1.25852
  1.25903
  1.25954
  1.26004
  1.26055
  1.26106
  1.26157
  1.26208
  1.26258
  1.26309
  1.2636
  1.26412
  1.26463
  1.26514
  1.26565
  1.26616
  1.26668
  1.26719
  1.2677
  1.26822
  1.26873
  1.26925
  1.26976
  1.27028
  1.27079
  1.27131
  1.27183
  1.27235
  1.27286
  1.27338
  1.2739
  1.27442
  1.27494
  1.27546
  1.27598
  1.2765
  1.27702
  1.27755
  1.27807
  1.27859
  1.27911
  1.27964
  1.28016
  1.28068
  1.28121
  1.28173
  1.28226
  1.28279
  1.28331
  1.28384
  1.28437
  1.28489
  1.28542
  1.28595
  1.28648
  1.28701
  1.28754
  1.28807
  1.2886
  1.28913
  1.28966
  1.29019
  1.29072
  1.29125
  1.29178
  1.29232
  1.29285
  1.29338
  1.29392
  1.29445
  1.29499
  1.29552
  1.29606
  1.29659
  1.29713
  1.29766
  1.2982
  1.29874
  1.29928
  1.29981
  1.30035
  1.30089
  1.30143
  1.30197
  1.30251
  1.30305
  1.30359
  1.30413
  1.30467
  1.30521
  1.30575
  1.30629
  1.30683
  1.30738
  1.30792
  1.30846
  1.309
  1.30955
  1.31009
  1.31064
  1.31118
  1.31173
  1.31227
  1.31282
  1.31336
  1.31391
  1.31445
  1.315
  1.31555
  1.31609
  1.31664
  1.31719
  1.31774
  1.31829
  1.31883
  1.31938
  1.31993
  1.32048
  1.32103
  1.32158
  1.32213
  1.32268
  1.32323
  1.32378
  1.32434
  1.32489
  1.32544
  1.32599
  1.32654
  1.3271
  1.32765
  1.3282
  1.32875
  1.32931
  1.32986
  1.33042
  1.33097
  1.33152
  1.33208
  1.33263
  1.33319
  1.33374
  1.3343
  1.33486
  1.33541
  1.33597
  1.33652
  1.33708
  1.33764
  1.3382
  1.33875
  1.33931
  1.33987
  1.34043
  1.34098
  1.34154
  1.3421
  1.34266
  1.34322
  1.34378
  1.34434
  1.3449
  1.34546
  1.34602
  1.34658
  1.34714
  1.3477
  1.34826
  1.34882
  1.34938
  1.34994
  1.3505
  1.35106
  1.35163
  1.35219
  1.35275
  1.35331
  1.35387
  1.35444
  1.355
  1.35556
  1.35612
  1.35669
  1.35725
  1.35781
  1.35838
  1.35894
  1.35951
  1.36007
  1.36063
  1.3612
  1.36176
  1.36233
  1.36289
  1.36346
  1.36402
  1.36458
  1.36515
  1.36571
  1.36628
  1.36685
  1.36741
  1.36798
  1.36854
  1.36911
  1.36967
  1.37024
  1.37081
  1.37137
  1.37194
  1.3725
  1.37307
  1.37364
  1.3742
  1.37477
  1.37534
  1.3759
  1.37647
  1.37704
  1.3776
  1.37817
  1.37874
  1.37931
  1.37987
  1.38044
  1.38101
  1.38158
  1.38214
  1.38271
  1.38328
  1.38385
  1.38441
  1.38498
  1.38555
  1.38612
  1.38668
  1.38725
  1.38782
  1.38839
  1.38896
  1.38952
  1.39009
  1.39066
  1.39123
  1.3918
  1.39236
  1.39293
  1.3935
  1.39407
  1.39464
  1.3952
  1.39577
  1.39634
  1.39691
  1.39748
  1.39804
  1.39861
  1.39918
  1.39975
  1.40032
  1.40088
  1.40145
  1.40202
  1.40259
  1.40316
  1.40372
  1.40429
  1.40486
  1.40543
  1.40599
  1.40656
  1.40713
  1.4077
  1.40826
  1.40883
  1.4094
  1.40997
  1.41053
  1.4111
  1.41167
  1.41223
  1.4128
  1.41337
  1.41394
  1.4145
  1.41507
  1.41564
  1.4162
  1.41677
  1.41733
  1.4179
  1.41847
  1.41903
  1.4196
  1.42017
  1.42073
  1.4213
  1.42186
  1.42243
  1.42299
  1.42356
  1.42412
  1.42469
  1.42525
  1.42582
  1.42638
  1.42695
  1.42751
  1.42808
  1.42864
  1.4292
  1.42977
  1.43033
  1.4309
  1.43146
  1.43202
  1.43259
  1.43315
  1.43371
  1.43427
  1.43484
  1.4354
  1.43596
  1.43652
  1.43709
  1.43765
  1.43821
  1.43877
  1.43933
  1.43989
  1.44045
  1.44101
  1.44157
  1.44213
  1.44269
  1.44325
  1.44381
  1.44437
  1.44493
  1.44549
  1.44605
  1.44661
  1.44717
  1.44773
  1.44829
  1.44884
  1.4494
  1.44996
  1.45052
  1.45107
  1.45163
  1.45219
  1.45274
  1.4533
  1.45385
  1.45441
  1.45496
  1.45552
  1.45607
  1.45663
  1.45718
  1.45774
  1.45829
  1.45885
  1.4594
  1.45995
  1.4605
  1.46106
  1.46161
  1.46216
  1.46271
  1.46326
  1.46382
  1.46437
  1.46492
  1.46547
  1.46602
  1.46657
  1.46712
  1.46767
  1.46822
  1.46876
  1.46931
  1.46986
  1.47041
  1.47096
  1.4715
  1.47205
  1.4726
  1.47314
  1.47369
  1.47423
  1.47478
  1.47532
  1.47587
  1.47641
  1.47696
  1.4775
  1.47804
  1.47859
  1.47913
  1.47967
  1.48021
  1.48075
  1.48129
  1.48184
  1.48238
  1.48292
  1.48346
  1.48399
  1.48453
  1.48507
  1.48561
  1.48615
  1.48669
  1.48722
  1.48776
  1.4883
  1.48883
  1.48937
  1.4899
  1.49044
  1.49097
  1.49151
  1.49204
  1.49257
  1.4931
  1.49364
  1.49417
  1.4947
  1.49523
  1.49576
  1.49629
  1.49682
  1.49735
  1.49788
  1.49841
  1.49894
  1.49947
  1.49999
  1.50052
  1.50105
  1.50157
  1.5021
  1.50262
  1.50315
  1.50367
  1.5042
  1.50472
  1.50524
  1.50576
  1.50629
  1.50681
  1.50733
  1.50785
  1.50837
  1.50889
  1.50941
  1.50993
  1.51044
  1.51096
  1.51148
  1.512
  1.51251
  1.51303
  1.51354
  1.51406
  1.51457
  1.51509
  1.5156
  1.51611
  1.51662
  1.51714
  1.51765
  1.51816
  1.51867
  1.51918
  1.51969
  1.5202
  1.5207
  1.52121
  1.52172
  1.52223
  1.52273
  1.52324
  1.52374
  1.52425
  1.52475
  1.52525
  1.52576
  1.52626
  1.52676
  1.52726
  1.52776
  1.52826
  1.52876
  1.52926
  1.52976
  1.53026
  1.53075
  1.53125
  1.53175
  1.53224
  1.53274
  1.53323
  1.53372
  1.53422
  1.53471
  1.5352
  1.53569
  1.53618
  1.53667
  1.53716
  1.53765
  1.53814
  1.53863
  1.53911
  1.5396
  1.54009
  1.54057
  1.54106
  1.54154
  1.54202
  1.54251
  1.54299
  1.54347
  1.54395
  1.54443
  1.54491
  1.54539
  1.54587
  1.54635
  1.54682
  1.5473
  1.54778
  1.54825
  1.54873
  1.5492
  1.54967
  1.55015
  1.55062
  1.55109
  1.55156
  1.55203
  1.5525
  1.55297
  1.55344
  1.5539
  1.55437
  1.55483
  1.5553
  1.55576
  1.55623
  1.55669
  1.55715
  1.55762
  1.55808
  1.55854
  1.559
  1.55946
  1.55991
  1.56037
  1.56083
  1.56128
  1.56174
  1.56219
  1.56265
  1.5631
  1.56355
  1.56401
  1.56446
  1.56491
  1.56536
  1.56581
  1.56625
  1.5667
  1.56715
  1.5676
  1.56804
  1.56848
  1.56893
  1.56937
  1.56981
  1.57026
  1.5707
  1.57114
  1.57158
  1.57201
  1.57245
  1.57289
  1.57333
  1.57376
  1.5742
  1.57463
  1.57506
  1.5755
  1.57593
  1.57636
  1.57679
  1.57722
  1.57765
  1.57807
  1.5785
  1.57893
  1.57935
  1.57978
  1.5802
  1.58062
  1.58105
  1.58147
  1.58189
  1.58231
  1.58273
  1.58314
  1.58356
  1.58398
  1.58439
  1.58481
  1.58522
  1.58564
  1.58605
  1.58646
  1.58687
  1.58728
  1.58769
  1.5881
  1.58851
  1.58891
  1.58932
  1.58972
  1.59013
  1.59053
  1.59093
  1.59133
  1.59174
  1.59213
  1.59253
  1.59293
  1.59333
  1.59373
  1.59412
  1.59452
  1.59491
  1.5953
  1.5957
  1.59609
  1.59648
  1.59687
  1.59726
  1.59764
  1.59803
  1.59842
  1.5988
  1.59919
  1.59957
  1.59995
  1.60033
  1.60071
  1.60109
  1.60147
  1.60185
  1.60223
  1.6026
  1.60298
  1.60335
  1.60373
  1.6041
  1.60447
  1.60484
  1.60521
  1.60558
  1.60595
  1.60632
  1.60668
  1.60705
  1.60741
  1.60778
  1.60814
  1.6085
  1.60886
  1.60922
  1.60958
  1.60994
  1.61029
  1.61065
  1.611
  1.61136
  1.61171
  1.61206
  1.61242
  1.61277
  1.61312
  1.61346
  1.61381
  1.61416
  1.6145
  1.61485
  1.61519
  1.61553
  1.61588
  1.61622
  1.61656
  1.6169
  1.61723
  1.61757
  1.61791
  1.61824
  1.61858
  1.61891
  1.61924
  1.61957
  1.6199
  1.62023
  1.62056
  1.62089
  1.62121
  1.62154
  1.62186
  1.62219
  1.62251
  1.62283
  1.62315
  1.62347
  1.62379
  1.6241
  1.62442
  1.62474
  1.62505
  1.62536
  1.62567
  1.62599
  1.6263
  1.62661
  1.62691
  1.62722
  1.62753
  1.62783
  1.62814
  1.62844
  1.62874
  1.62904
  1.62934
  1.62964
  1.62994
  1.63024
  1.63053
  1.63083
  1.63112
  1.63141
  1.6317
  1.632
  1.63229
  1.63257
  1.63286
  1.63315
  1.63343
  1.63372
  1.634
  1.63428
  1.63457
  1.63485
  1.63512
  1.6354
  1.63568
  1.63596
  1.63623
  1.63651
  1.63678
  1.63705
  1.63732
  1.63759
  1.63786
  1.63813
  1.63839
  1.63866
  1.63892
  1.63919
  1.63945
  1.63971
  1.63997
  1.64023
  1.64049
  1.64074
  1.641
  1.64125
  1.64151
  1.64176
  1.64201
  1.64226
  1.64251
  1.64276
  1.64301
  1.64325
  1.6435
  1.64374
  1.64398
  1.64423
  1.64447
  1.64471
  1.64494
  1.64518
  1.64542
  1.64565
  1.64589
  1.64612
  1.64635
  1.64658
  1.64681
  1.64704
  1.64727
  1.64749
  1.64772
  1.64794
  1.64816
  1.64839
  1.64861
  1.64883
  1.64904
  1.64926
  1.64948
  1.64969
  1.64991
  1.65012
  1.65033
  1.65054
  1.65075
  1.65096
  1.65117
  1.65137
  1.65158
  1.65178
  1.65198
  1.65219
  1.65239
  1.65259
  1.65278
  1.65298
  1.65318
  1.65337
  1.65356
  1.65376
  1.65395
  1.65414
  1.65433
  1.65451
  1.6547
  1.65489
  1.65507
  1.65525
  1.65544
  1.65562
  1.6558
  1.65598
  1.65615
  1.65633
  1.65651
  1.65668
  1.65685
  1.65702
  1.6572
  1.65736
  1.65753
  1.6577
  1.65787
  1.65803
  1.65819
  1.65836
  1.65852
  1.65868
  1.65884
  1.659
  1.65915
  1.65931
  1.65946
  1.65962
  1.65977
  1.65992
  1.66007
  1.66022
  1.66036
  1.66051
  1.66065
  1.6608
  1.66094
  1.66108
  1.66122
  1.66136
  1.6615
  1.66164
  1.66177
  1.66191
  1.66204
  1.66217
  1.6623
  1.66243
  1.66256
  1.66269
  1.66281
  1.66294
  1.66306
  1.66319
  1.66331
  1.66343
  1.66355
  1.66366
  1.66378
  1.6639
  1.66401
  1.66412
  1.66424
  1.66435
  1.66446
  1.66457
  1.66467
  1.66478
  1.66488
  1.66499
  1.66509
  1.66519
  1.66529
  1.66539
  1.66549
  1.66558
  1.66568
  1.66577
  1.66587
  1.66596
  1.66605
  1.66614
  1.66623
  1.66631
  1.6664
  1.66648
  1.66657
  1.66665
  1.66673
  1.66681
  1.66689
  1.66696
  1.66704
  1.66712
  1.66719
  1.66726
  1.66733
  1.6674
  1.66747
  1.66754
  1.66761
  1.66767
  1.66774
  1.6678
  1.66786
  1.66792
  1.66798
  1.66804
  1.66809
  1.66815
  1.6682
  1.66826
  1.66831
  1.66836
  1.66841
  1.66846
  1.66851
  1.66855
  1.6686
  1.66864
  1.66868
  1.66872
  1.66876
  1.6688
  1.66884
  1.66888
  1.66891
  1.66895
  1.66898
  1.66901
  1.66904
  1.66907
  1.6691
  1.66912
  1.66915
  1.66917
  1.6692
  1.66922
  1.66924
  1.66926
  1.66928
  1.66929
  1.66931
  1.66932
  1.66934
  1.66935
  1.66936
  1.66937
  1.66938
  1.66938
  1.66939
  1.6694
  1.6694
  1.6694
  1.6694
  1.6694
  1.6694
  1.6694
  1.6694
  1.66939
  1.66938
  1.66938
  1.66937
  1.66936
  1.66935
  1.66934
  1.66932
  1.66931
  1.66929
  1.66928
  1.66926
  1.66924
  1.66922
  1.6692
  1.66917
  1.66915
  1.66912
  1.6691
  1.66907
  1.66904
  1.66901
  1.66898
  1.66894
  1.66891
  1.66888
  1.66884
  1.6688
  1.66876
  1.66872
  1.66868
  1.66864
  1.6686
  1.66855
  1.66851
  1.66846
  1.66841
  1.66836
  1.66831
  1.66826
  1.6682
  1.66815
  1.66809
  1.66804
  1.66798
  1.66792
  1.66786
  1.6678
  1.66774
  1.66767
  1.66761
  1.66754
  1.66747
  1.6674
  1.66733
  1.66726
  1.66719
  1.66712
  1.66704
  1.66696
  1.66689
  1.66681
  1.66673
  1.66665
  1.66657
  1.66648
  1.6664
  1.66631
  1.66623
  1.66614
  1.66605
  1.66596
  1.66587
  1.66577
  1.66568
  1.66559
  1.66549
  1.66539
  1.66529
  1.66519
  1.66509
  1.66499
  1.66489
  1.66478
  1.66467
  1.66457
  1.66446
  1.66435
  1.66424
  1.66413
  1.66401
  1.6639
  1.66378
  1.66367
  1.66355
  1.66343
  1.66331
  1.66319
  1.66307
  1.66294
  1.66282
  1.66269
  1.66257
  1.66244
  1.66231
  1.66218
  1.66204
  1.66191
  1.66178
  1.66164
  1.66151
  1.66137
  1.66123
  1.66109
  1.66095
  1.6608
  1.66066
  1.66052
  1.66037
  1.66022
  1.66007
  1.65992
  1.65977
  1.65962
  1.65947
  1.65932
  1.65916
  1.659
  1.65885
  1.65869
  1.65853
  1.65837
  1.6582
  1.65804
  1.65788
  1.65771
  1.65754
  1.65737
  1.6572
  1.65703
  1.65686
  1.65669
  1.65652
  1.65634
  1.65617
  1.65599
  1.65581
  1.65563
  1.65545
  1.65527
  1.65508
  1.6549
  1.65471
  1.65453
  1.65434
  1.65415
  1.65396
  1.65377
  1.65358
  1.65338
  1.65319
  1.65299
  1.6528
  1.6526
  1.6524
  1.6522
  1.652
  1.6518
  1.65159
  1.65139
  1.65118
  1.65098
  1.65077
  1.65056
  1.65035
  1.65014
  1.64992
  1.64971
  1.6495
  1.64928
  1.64906
  1.64884
  1.64863
  1.6484
  1.64818
  1.64796
  1.64774
  1.64751
  1.64729
  1.64706
  1.64683
  1.6466
  1.64637
  1.64614
  1.64591
  1.64567
  1.64544
  1.6452
  1.64497
  1.64473
  1.64449
  1.64425
  1.64401
  1.64376
  1.64352
  1.64328
  1.64303
  1.64278
  1.64253
  1.64229
  1.64203
  1.64178
  1.64153
  1.64128
  1.64102
  1.64077
  1.64051
  1.64025
  1.63999
  1.63973
  1.63947
  1.63921
  1.63895
  1.63868
  1.63842
  1.63815
  1.63788
  1.63762
  1.63735
  1.63708
  1.6368
  1.63653
  1.63626
  1.63598
  1.63571
  1.63543
  1.63515
  1.63487
  1.63459
  1.63431
  1.63403
  1.63374
  1.63346
  1.63317
  1.63289
  1.6326
  1.63231
  1.63202
  1.63173
  1.63144
  1.63115
  1.63085
  1.63056
  1.63026
  1.62996
  1.62967
  1.62937
  1.62907
  1.62877
  1.62846
  1.62816
  1.62786
  1.62755
  1.62724
  1.62694
  1.62663
  1.62632
  1.62601
  1.6257
  1.62538
  1.62507
  1.62476
  1.62444
  1.62412
  1.62381
  1.62349
  1.62317
  1.62285
  1.62253
  1.6222
  1.62188
  1.62156
  1.62123
  1.6209
  1.62058
  1.62025
  1.61992
  1.61959
  1.61926
  1.61892
  1.61859
  1.61825
  1.61792
  1.61758
  1.61724
  1.61691
  1.61657
  1.61623
  1.61588
  1.61554
  1.6152
  1.61485
  1.61451
  1.61416
  1.61382
  1.61347
  1.61312
  1.61277
  1.61242
  1.61206
  1.61171
  1.61136
  1.611
  1.61065
  1.61029
  1.60993
  1.60957
  1.60921
  1.60885
  1.60849
  1.60813
  1.60776
  1.6074
  1.60703
  1.60667
  1.6063
  1.60593
  1.60556
  1.60519
  1.60482
  1.60445
  1.60407
  1.6037
  1.60332
  1.60295
  1.60257
  1.60219
  1.60182
  1.60144
  1.60106
  1.60067
  1.60029
  1.59991
  1.59952
  1.59914
  1.59875
  1.59837
  1.59798
  1.59759
  1.5972
  1.59681
  1.59642
  1.59603
  1.59563
  1.59524
  1.59484
  1.59445
  1.59405
  1.59365
  1.59325
  1.59285
  1.59245
  1.59205
  1.59165
  1.59125
  1.59084
  1.59044
  1.59003
  1.58963
  1.58922
  1.58881
  1.5884
  1.58799
  1.58758
  1.58717
  1.58675
  1.58634
  1.58593
  1.58551
  1.5851
  1.58468
  1.58426
  1.58384
  1.58342
  1.583
  1.58258
  1.58216
  1.58173
  1.58131
  1.58089
  1.58046
  1.58003
  1.57961
  1.57918
  1.57875
  1.57832
  1.57789
  1.57746
  1.57703
  1.57659
  1.57616
  1.57572
  1.57529
  1.57485
  1.57441
  1.57398
  1.57354
  1.5731
  1.57266
  1.57222
  1.57177
  1.57133
  1.57089
  1.57044
  1.57
  1.56955
  1.5691
  1.56866
  1.56821
  1.56776
  1.56731
  1.56686
  1.56641
  1.56595
  1.5655
  1.56505
  1.56459
  1.56414
  1.56368
  1.56322
  1.56276
  1.56231
  1.56185
  1.56139
  1.56092
  1.56046
  1.56
  1.55954
  1.55907
  1.55861
  1.55814
  1.55767
  1.55721
  1.55674
  1.55627
  1.5558
  1.55533
  1.55486
  1.55439
  1.55392
  1.55344
  1.55297
  1.55249
  1.55202
  1.55154
  1.55107
  1.55059
  1.55011
  1.54963
  1.54915
  1.54867
  1.54819
  1.54771
  1.54722
  1.54674
  1.54626
  1.54577
  1.54528
  1.5448
  1.54431
  1.54382
  1.54333
  1.54285
  1.54236
  1.54187
  1.54137
  1.54088
  1.54039
  1.5399
  1.5394
  1.53891
  1.53841
  1.53791
  1.53742
  1.53692
  1.53642
  1.53592
  1.53542
  1.53492
  1.53442
  1.53392
  1.53342
  1.53291
  1.53241
  1.53191
  1.5314
  1.5309
  1.53039
  1.52988
  1.52937
  1.52887
  1.52836
  1.52785
  1.52734
  1.52683
  1.52631
  1.5258
  1.52529
  1.52478
  1.52426
  1.52375
  1.52323
  1.52271
  1.5222
  1.52168
  1.52116
  1.52064
  1.52012
  1.5196
  1.51908
  1.51856
  1.51804
  1.51752
  1.517
  1.51647
  1.51595
  1.51542
  1.5149
  1.51437
  1.51384
  1.51332
  1.51279
  1.51226
  1.51173
  1.5112
  1.51067
  1.51014
  1.50961
  1.50907
  1.50854
  1.50801
  1.50747
  1.50694
  1.5064
  1.50587
  1.50533
  1.5048
  1.50426
  1.50372
  1.50318
  1.50264
  1.5021
  1.50156
  1.50102
  1.50048
  1.49994
  1.49939
  1.49885
  1.49831
  1.49776
  1.49722
  1.49667
  1.49613
  1.49558
  1.49503
  1.49449
  1.49394
  1.49339
  1.49284
  1.49229
  1.49174
  1.49119
  1.49064
  1.49008
  1.48953
  1.48898
  1.48843
  1.48787
  1.48732
  1.48676
  1.48621
  1.48565
  1.48509
  1.48454
  1.48398
  1.48342
  1.48286
  1.4823
  1.48174
  1.48118
  1.48062
  1.48006
  1.4795
  1.47893
  1.47837
  1.47781
  1.47724
  1.47668
  1.47612
  1.47555
  1.47498
  1.47442
  1.47385
  1.47328
  1.47272
  1.47215
  1.47158
  1.47101
  1.47044
  1.46987
  1.4693
  1.46873
  1.46816
  1.46758
  1.46701
  1.46644
  1.46587
  1.46529
  1.46472
  1.46414
  1.46357
  1.46299
  1.46242
  1.46184
  1.46126
  1.46068
  1.46011
  1.45953
  1.45895
  1.45837
  1.45779
  1.45721
  1.45663
  1.45605
  1.45547
  1.45488
  1.4543
  1.45372
  1.45314
  1.45255
  1.45197
  1.45138
  1.4508
  1.45021
  1.44963
  1.44904
  1.44846
  1.44787
  1.44728
  1.44669
  1.44611
  1.44552
  1.44493
  1.44434
  1.44375
  1.44316
  1.44257
  1.44198
  1.44139
  1.44079
  1.4402
  1.43961
  1.43902
  1.43842
  1.43783
  1.43723
  1.43664
  1.43605
  1.43545
  1.43485
  1.43426
  1.43366
  1.43307
  1.43247
  1.43187
  1.43127
  1.43067
  1.43008
  1.42948
  1.42888
  1.42828
  1.42768
  1.42708
  1.42648
  1.42588
  1.42527
  1.42467
  1.42407
  1.42347
  1.42287
  1.42226
  1.42166
  1.42106
  1.42045
  1.41985
  1.41924
  1.41864
  1.41803
  1.41743
  1.41682
  1.41621
  1.41561
  1.415
  1.41439
  1.41378
  1.41318
  1.41257
  1.41196
  1.41135
  1.41074
  1.41013
  1.40952
  1.40891
  1.4083
  1.40769
  1.40708
  1.40647
  1.40585
  1.40524
  1.40463
  1.40402
  1.4034
  1.40279
  1.40218
  1.40156
  1.40095
  1.40033
  1.39972
  1.3991
  1.39849
  1.39787
  1.39726
  1.39664
  1.39603
  1.39541
  1.39479
  1.39417
  1.39356
  1.39294
  1.39232
  1.3917
  1.39108
  1.39047
  1.38985
  1.38923
  1.38861
  1.38799
  1.38737
  1.38675
  1.38613
  1.38551
  1.38488
  1.38426
  1.38364
  1.38302
  1.3824
  1.38177
  1.38115
  1.38053
  1.37991
  1.37928
  1.37866
  1.37804
  1.37741
  1.37679
  1.37616
  1.37554
  1.37491
  1.37429
  1.37366
  1.37304
  1.37241
  1.37179
  1.37116
  1.37053
  1.36991
  1.36928
  1.36865
  1.36802
  1.3674
  1.36677
  1.36614
  1.36551
  1.36488
  1.36426
  1.36363
  1.363
  1.36237
  1.36174
  1.36111
  1.36048
  1.35985
  1.35922
  1.35859
  1.35796
  1.35733
  1.3567
  1.35607
  1.35544
  1.3548
  1.35417
  1.35354
  1.35291
  1.35228
  1.35164
  1.35101
  1.35038
  1.34975
  1.34911
  1.34848
  1.34785
  1.34721
  1.34658
  1.34595
  1.34531
  1.34468
  1.34404
  1.34341
  1.34277
  1.34214
  1.3415
  1.34087
  1.34023
  1.3396
  1.33896
  1.33833
  1.33769
  1.33705
  1.33642
  1.33578
  1.33515
  1.33451
  1.33387
  1.33324
  1.3326
  1.33196
  1.33132
  1.33069
  1.33005
  1.32941
  1.32877
  1.32814
  1.3275
  1.32686
  1.32622
  1.32558
  1.32494
  1.32431
  1.32367
  1.32303
  1.32239
  1.32175
  1.32111
  1.32047
  1.31983
  1.31919
  1.31855
  1.31791
  1.31727
  1.31663
  1.31599
  1.31535
  1.31471
  1.31407
  1.31343
  1.31279
  1.31215
  1.31151
  1.31087
  1.31023
  1.30959
  1.30894
  1.3083
  1.30766
  1.30702
  1.30638
  1.30574
  1.3051
  1.30445
  1.30381
  1.30317
  1.30253
  1.30189
  1.30124
  1.3006
  1.29996
  1.29932
  1.29867
  1.29803
  1.29739
  1.29675
  1.2961
  1.29546
  1.29482
  1.29417
  1.29353
  1.29289
  1.29224
  1.2916
  1.29096
  1.29031
  1.28967
  1.28903
  1.28838
  1.28774
  1.2871
  1.28645
  1.28581
  1.28517
  1.28452
  1.28388
  1.28323
  1.28259
  1.28195
  1.2813
  1.28066
  1.28001
  1.27937
  1.27873
  1.27808
  1.27744
  1.27679
  1.27615
  1.2755
  1.27486
  1.27421
  1.27357
  1.27293
  1.27228
  1.27164
  1.27099
  1.27035
  1.2697
  1.26906
  1.26841
  1.26777
  1.26712
  1.26648
  1.26583
  1.26519
  1.26454
  1.2639
  1.26325
  1.26261
  1.26196
  1.26132
  1.26067
  1.26003
  1.25938
  1.25874
  1.25809
  1.25745
  1.2568
  1.25616
  1.25551
  1.25487
  1.25422
  1.25358
  1.25293
  1.25229
  1.25164
  1.251
  1.25035
  1.24971
  1.24906
  1.24842
  1.24777
  1.24713
  1.24648
  1.24584
  1.24519
  1.24455
  1.2439
  1.24326
  1.24262
  1.24197
  1.24133
  1.24068
  1.24004
  1.23939
  1.23875
  1.2381
  1.23746
  1.23681
  1.23617
  1.23552
  1.23488
  1.23423
  1.23359
  1.23294
  1.2323
  1.23165
  1.23101
  1.23037
  1.22972
  1.22908
  1.22843
  1.22779
  1.22714
  1.2265
  1.22586
  1.22521
  1.22457
  1.22392
  1.22328
  1.22263
  1.22199
  1.22135
  1.2207
  1.22006
  1.21942
  1.21877
  1.21813
  1.21748
  1.21684
  1.2162
  1.21555
  1.21491
  1.21427
  1.21362
  1.21298
  1.21234
  1.21169
  1.21105
  1.21041
  1.20976
  1.20912
  1.20848
  1.20783
  1.20719
  1.20655
  1.20591
  1.20526
  1.20462
  1.20398
  1.20334
  1.20269
  1.20205
  1.20141
  1.20077
  1.20012
  1.19948
  1.19884
  1.1982
  1.19756
  1.19691
  1.19627
  1.19563
  1.19499
  1.19435
  1.19371
  1.19306
  1.19242
  1.19178
  1.19114
  1.1905
  1.18986
  1.18922
  1.18858
  1.18794
  1.1873
  1.18665
  1.18601
  1.18537
  1.18473
  1.18409
  1.18345
  1.18281
  1.18217
  1.18153
  1.18089
  1.18025
  1.17961
  1.17897
  1.17833
  1.17769
  1.17706
  1.17642
  1.17578
  1.17514
  1.1745
  1.17386
  1.17322
  1.17258
  1.17194
  1.17131
  1.17067
  1.17003
  1.16939
  1.16875
  1.16811
  1.16748
  1.16684
  1.1662
  1.16556
  1.16493
  1.16429
  1.16365
  1.16301
  1.16238
  1.16174
  1.1611
  1.16047
  1.15983
  1.15919
  1.15856
  1.15792
  1.15728
  1.15665
  1.15601
  1.15537
  1.15474
  1.1541
  1.15347
  1.15283
  1.1522
  1.15156
  1.15093
  1.15029
  1.14966
  1.14902
  1.14839
  1.14775
  1.14712
  1.14648
  1.14585
  1.14521
  1.14458
  1.14395
  1.14331
  1.14268
  1.14205
  1.14141
  1.14078
  1.14015
  1.13951
  1.13888
  1.13825
  1.13761
  1.13698
  1.13635
  1.13572
  1.13508
  1.13445
  1.13382
  1.13319
  1.13256
  1.13192
  1.13129
  1.13066
  1.13003
  1.1294
  1.12877
  1.12814
  1.12751
  1.12688
  1.12625
  1.12562
  1.12499
  1.12436
  1.12373
  1.1231
  1.12247
  1.12184
  1.12121
  1.12058
  1.11995
  1.11932
  1.11869
  1.11806
  1.11743
  1.11681
  1.11618
  1.11555
  1.11492
  1.11429
  1.11366
  1.11304
  1.11241
  1.11178
  1.11116
  1.11053
  1.1099
  1.10927
  1.10865
  1.10802
  1.10739
  1.10677
  1.10614
  1.10552
  1.10489
  1.10426
  1.10364
  1.10301
  1.10239
  1.10176
  1.10114
  1.10051
  1.09989
  1.09926
  1.09864
  1.09802
  1.09739
  1.09677
  1.09614
  1.09552
  1.0949
  1.09427
  1.09365
  1.09303
  1.0924
  1.09178
  1.09116
  1.09054
  1.08991
  1.08929
  1.08867
  1.08805
  1.08743
  1.0868
  1.08618
  1.08556
  1.08494
  1.08432
  1.0837
  1.08308
  1.08246
  1.08184
  1.08122
  1.0806
  1.07998
  1.07936
  1.07874
  1.07812
  1.0775
  1.07688
  1.07626
  1.07564
  1.07502
  1.07441
  1.07379
  1.07317
  1.07255
  1.07193
  1.07132
  1.0707
  1.07008
  1.06946
  1.06885
  1.06823
  1.06761
  1.067
  1.06638
  1.06576
  1.06515
  1.06453
  1.06392
  1.0633
  1.06268
  1.06207
  1.06145
  1.06084
  1.06022
  1.05961
  1.05899
  1.05838
  1.05777
  1.05715
  1.05654
  1.05592
  1.05531
  1.0547
  1.05408
  1.05347
  1.05286
  1.05225
  1.05163
  1.05102
  1.05041
  1.0498
  1.04918
  1.04857
  1.04796
  1.04735
  1.04674
  1.04613
  1.04552
  1.04491
  1.04429
  1.04368
  1.04307
  1.04246
  1.04185
  1.04124
  1.04063
  1.04003
  1.03942
  1.03881
  1.0382
  1.03759
  1.03698
  1.03637
  1.03576
  1.03516
  1.03455
  1.03394
  1.03333
  1.03272
  1.03212
  1.03151
  1.0309
  1.0303
  1.02969
  1.02908
  1.02848
  1.02787
  1.02727
  1.02666
  1.02605
  1.02545
  1.02484
  1.02424
  1.02363
  1.02303
  1.02242
  1.02182
  1.02122
  1.02061
  1.02001
  1.0194
  1.0188
  1.0182
  1.01759
  1.01699
  1.01639
  1.01578
  1.01518
  1.01458
  1.01398
  1.01338
  1.01277
  1.01217
  1.01157
  1.01097
  1.01037
  1.00977
  1.00917
  1.00857
  1.00796
  1.00736
  1.00676
  1.00616
  1.00556
  1.00496
  1.00437
  1.00377
  1.00317
  1.00257
  1.00197
  1.00137
  1.00077
  1.00017
  0.999576
  0.998978
  0.99838
  0.997783
  0.997185
  0.996588
  0.995991
  0.995394
  0.994797
  0.994201
  0.993604
  0.993008
  0.992412
  0.991816
  0.991221
  0.990625
  0.99003
  0.989435
  0.98884
  0.988245
  0.98765
  0.987056
  0.986462
  0.985867
  0.985273
  0.98468
  0.984086
  0.983493
  0.982899
  0.982306
  0.981713
  0.981121
  0.980528
  0.979936
  0.979343
  0.978751
  0.978159
  0.977568
  0.976976
  0.976385
  0.975794
  0.975203
  0.974612
  0.974021
  0.973431
  0.97284
  0.97225
  0.97166
  0.97107
  0.970481
  0.969891
  0.969302
  0.968713
  0.968124
  0.967535
  0.966947
  0.966358
  0.96577
  0.965182
  0.964594
  0.964006
  0.963419
  0.962831
  0.962244
  0.961657
  0.96107
  0.960483
  0.959897
  0.95931
  0.958724
  0.958138
  0.957552
  0.956967
  0.956381
  0.955796
  0.955211
  0.954626
  0.954041
  0.953456
  0.952872
  0.952288
  0.951704
  0.95112
  0.950536
  0.949952
  0.949369
  0.948786
  0.948203
  0.94762
  0.947037
  0.946454
  0.945872
  0.94529
  0.944708
  0.944126
  0.943544
  0.942963
  0.942381
  0.9418
  0.941219
  0.940638
  0.940057
  0.939477
  0.938897
  0.938316
  0.937736
  0.937157
  0.936577
  0.935998
  0.935418
  0.934839
  0.93426
  0.933681
  0.933103
  0.932524
  0.931946
  0.931368
  0.93079
  0.930212
  0.929635
  0.929057
  0.92848
  0.927903
  0.927326
  0.926749
  0.926173
  0.925596
  0.92502
  0.924444
  0.923868
  0.923292
  0.922717
  0.922141
  0.921566
  0.920991
  0.920416
  0.919841
  0.919267
  0.918693
  0.918118
  0.917544
  0.91697
  0.916397
  0.915823
  0.91525
  0.914677
  0.914104
  0.913531
  0.912958
  0.912386
  0.911813
  0.911241
  0.910669
  0.910097
  0.909526
  0.908954
  0.908383
  0.907812
  0.907241
  0.90667
  0.906099
  0.905529
  0.904958
  0.904388
  0.903818
  0.903248
  0.902679
  0.902109
  0.90154
  0.900971
  0.900402
  0.899833
  0.899264
  0.898696
  0.898128
  0.897559
  0.896992
  0.896424
  0.895856
  0.895289
  0.894721
  0.894154
  0.893587
  0.89302
  0.892454
  0.891887
  0.891321
  0.890755
  0.890189
  0.889623
  0.889057
  0.888492
  0.887927
  0.887361
  0.886796
  0.886232
  0.885667
  0.885102
  0.884538
  0.883974
  0.88341
  0.882846
  0.882283
  0.881719
  0.881156
  0.880593
  0.88003
  0.879467
  0.878904
  0.878341
  0.877779
  0.877217
  0.876655
  0.876093
  0.875531
  0.87497
  0.874409
  0.873847
  0.873286
  0.872725
  0.872165
  0.871604
  0.871044
  0.870484
  0.869924
  0.869364
  0.868804
  0.868244
  0.867685
  0.867126
  0.866567
  0.866008
  0.865449
  0.86489
  0.864332
  0.863774
  0.863216
  0.862658
  0.8621
  0.861542
  0.860985
  0.860428
  0.85987
  0.859313
  0.858757
  0.8582
  0.857644
  0.857087
  0.856531
  0.855975
  0.855419
  0.854864
  0.854308
  0.853753
  0.853197
  0.852642
  0.852088
  0.851533
  0.850978
  0.850424
  0.84987
  0.849316
  0.848762
  0.848208
  0.847654
  0.847101
  0.846548
  0.845995
  0.845442
  0.844889
  0.844336
  0.843784
  0.843231
  0.842679
  0.842127
  0.841575
  0.841024
  0.840472
  0.839921
  0.83937
  0.838819
  0.838268
  0.837717
  0.837167
  0.836616
  0.836066
  0.835516
  0.834966
  0.834416
  0.833867
  0.833317
  0.832768
  0.832219
  0.83167
  0.831121
  0.830572
  0.830024
  0.829475
  0.828927
  0.828379
  0.827831
  0.827284
  0.826736
  0.826189
  0.825641
  0.825094
  0.824547
  0.824001
  0.823454
  0.822907
  0.822361
  0.821815
  0.821269
  0.820723
  0.820177
  0.819632
  0.819087
  0.818541
  0.817996
  0.817451
  0.816907
  0.816362
  0.815818
  0.815273
  0.814729
  0.814185
  0.813642
  0.813098
  0.812554
  0.812011
  0.811468
  0.810925
  0.810382
  0.809839
  0.809297
  0.808754
  0.808212
  0.80767
  0.807128
  0.806586
  0.806045
  0.805503
  0.804962
  0.804421
  0.80388
  0.803339
  0.802798
  0.802257
  0.801717
  0.801177
  0.800637
  0.800097
  0.799557
  0.799017
  0.798478
  0.797939
  0.797399
  0.79686
  0.796322
  0.795783
  0.795244
  0.794706
  0.794168
  0.79363
  0.793092
  0.792554
  0.792016
  0.791479
  0.790941
  0.790404
  0.789867
  0.78933
  0.788794
  0.788257
  0.787721
  0.787185
  0.786648
  0.786112
  0.785577
  0.785041
  0.784506
  0.78397
  0.783435
  0.7829
  0.782365
  0.78183
  0.781296
  0.780761
  0.780227
  0.779693
  0.779159
  0.778625
  0.778092
  0.777558
  0.777025
  0.776491
  0.775958
  0.775426
  0.774893
  0.77436
  0.773828
  0.773295
  0.772763
  0.772231
  0.771699
  0.771168
  0.770636
  0.770105
  0.769574
  0.769043
  0.768512
  0.767981
  0.76745
  0.76692
  0.766389
  0.765859
  0.765329
  0.764799
  0.76427
  0.76374
  0.763211
  0.762681
  0.762152
  0.761623
  0.761094
  0.760566
  0.760037
  0.759509
  0.758981
  0.758453
  0.757925
  0.757397
  0.756869
  0.756342
  0.755815
  0.755287
  0.75476
  0.754234
  0.753707
  0.75318
  0.752654
  0.752128
  0.751601
  0.751076
  0.75055
  0.750024
  0.749499
  0.748973
  0.748448
  0.747923
  0.747398
  0.746873
  0.746349
  0.745824
  0.7453
  0.744776
  0.744252
  0.743728
  0.743204
  0.742681
  0.742157
  0.741634
  0.741111
  0.740588
  0.740065
  0.739542
  0.73902
  0.738498
  0.737975
  0.737453
  0.736931
  0.73641
  0.735888
  0.735367
  0.734845
  0.734324
  0.733803
  0.733282
  0.732762
  0.732241
  0.731721
  0.7312
  0.73068
  0.73016
  0.72964
  0.729121
  0.728601
  0.728082
  0.727563
  0.727044
  0.726525
  0.726006
  0.725487
  0.724969
  0.724451
  0.723932
  0.723414
  0.722897
  0.722379
  0.721861
  0.721344
  0.720827
  0.720309
  0.719792
  0.719276
  0.718759
  0.718242
  0.717726
  0.71721
  0.716694
  0.716178
  0.715662
  0.715146
  0.714631
  0.714116
  0.7136
  0.713085
  0.712571
  0.712056
  0.711541
  0.711027
  0.710513
  0.709998
  0.709484
  0.708971
  0.708457
  0.707943
  0.70743
  0.706917
  0.706404
  0.705891
  0.705378
  0.704865
  0.704353
  0.703841
  0.703328
  0.702816
  0.702304
  0.701793
  0.701281
  0.70077
  0.700258
  0.699747
  0.699236
  0.698725
  0.698215
  0.697704
  0.697194
  0.696684
  0.696173
  0.695664
  0.695154
  0.694644
  0.694135
  0.693625
  0.693116
  0.692607
  0.692098
  0.691589
  0.691081
  0.690572
  0.690064
  0.689556
  0.689048
  0.68854
  0.688032
  0.687525
  0.687018
  0.68651
  0.686003
  0.685496
  0.684989
  0.684483
  0.683976
  0.68347
  0.682964
  0.682458
  0.681952
  0.681446
  0.680941
  0.680435
  0.67993
  0.679425
  0.67892
  0.678415
  0.67791
  0.677406
  0.676901
  0.676397
  0.675893
  0.675389
  0.674885
  0.674382
  0.673878
  0.673375
  0.672872
  0.672369
  0.671866
  0.671363
  0.670861
  0.670358
  0.669856
  0.669354
  0.668852
  0.66835
  0.667848
  0.667347
  0.666845
  0.666344
  0.665843
  0.665342
  0.664841
  0.664341
  0.66384
  0.66334
  0.66284
  0.66234
  0.66184
  0.66134
  0.660841
  0.660341
  0.659842
  0.659343
  0.658844
  0.658345
  0.657847
  0.657348
  0.65685
  0.656352
  0.655854
  0.655356
  0.654858
  0.654361
  0.653863
  0.653366
  0.652869
  0.652372
  0.651875
  0.651378
  0.650882
  0.650385
  0.649889
  0.649393
  0.648897
  0.648402
  0.647906
  0.64741
  0.646915
  0.64642
  0.645925
  0.64543
  0.644936
  0.644441
  0.643947
  0.643452
  0.642958
  0.642465
  0.641971
  0.641477
  0.640984
  0.64049
  0.639997
  0.639504
  0.639011
  0.638519
  0.638026
  0.637534
  0.637042
  0.63655
  0.636058
  0.635566
  0.635074
  0.634583
  0.634091
  0.6336
  0.633109
  0.632618
  0.632128
  0.631637
  0.631147
  0.630657
  0.630167
  0.629677
  0.629187
  0.628697
  0.628208
  0.627719
  0.627229
  0.62674
  0.626252
  0.625763
  0.625274
  0.624786
  0.624298
  0.62381
  0.623322
  0.622834
  0.622346
  0.621859
  0.621372
  0.620885
  0.620398
  0.619911
  0.619424
  0.618938
  0.618451
  0.617965
  0.617479
  0.616993
  0.616507
  0.616022
  0.615536
  0.615051
  0.614566
  0.614081
  0.613596
  0.613111
  0.612627
  0.612143
  0.611658
  0.611174
  0.610691
  0.610207
  0.609723
  0.60924
  0.608757
  0.608274
  0.607791
  0.607308
  0.606825
  0.606343
  0.60586
  0.605378
  0.604896
  0.604414
  0.603933
  0.603451
  0.60297
  0.602489
  0.602008
  0.601527
  0.601046
  0.600565
  0.600085
  0.599605
  0.599125
  0.598645
  0.598165
  0.597685
  0.597206
  0.596726
  0.596247
  0.595768
  0.595289
  0.594811
  0.594332
  0.593854
  0.593375
  0.592897
  0.592419
  0.591942
  0.591464
  0.590987
  0.590509
  0.590032
  0.589555
  0.589078
  0.588602
  0.588125
  0.587649
  0.587173
  0.586697
  0.586221
  0.585745
  0.58527
  0.584794
  0.584319
  0.583844
  0.583369
  0.582894
  0.58242
  0.581945
  0.581471
  0.580997
  0.580523
  0.580049
  0.579576
  0.579102
  0.578629
  0.578156
  0.577683
  0.57721
  0.576737
  0.576265
  0.575792
  0.57532
  0.574848
  0.574376
  0.573905
  0.573433
  0.572962
  0.57249
  0.572019
  0.571548
  0.571078
  0.570607
  0.570136
  0.569666
  0.569196
  0.568726
  0.568256
  0.567787
  0.567317
  0.566848
  0.566379
  0.56591
  0.565441
  0.564972
  0.564504
  0.564035
  0.563567
  0.563099
  0.562631
  0.562163
  0.561696
  0.561229
  0.560761
  0.560294
  0.559827
  0.559361
  0.558894
  0.558428
  0.557961
  0.557495
  0.557029
  0.556563
  0.556098
  0.555632
  0.555167
  0.554702
  0.554237
  0.553772
  0.553307
  0.552843
  0.552379
  0.551914
  0.55145
  0.550987
  0.550523
  0.550059
  0.549596
  0.549133
  0.54867
  0.548207
  0.547744
  0.547282
  0.546819
  0.546357
  0.545895
  0.545433
  0.544971
  0.54451
  0.544048
  0.543587
  0.543126
  0.542665
  0.542204
  0.541744
  0.541283
  0.540823
  0.540363
  0.539903
  0.539443
  0.538983
  0.538524
  0.538065
  0.537605
  0.537146
  0.536688
  0.536229
  0.53577
  0.535312
  0.534854
  0.534396
  0.533938
  0.53348
  0.533023
  0.532566
  0.532108
  0.531651
  0.531194
  0.530738
  0.530281
  0.529825
  0.529369
  0.528913
  0.528457
  0.528001
  0.527545
  0.52709
  0.526635
  0.52618
  0.525725
  0.52527
  0.524815
  0.524361
  0.523907
  0.523453
  0.522999
  0.522545
  0.522091
  0.521638
  0.521185
  0.520731
  0.520279
  0.519826
  0.519373
  0.518921
  0.518468
  0.518016
  0.517564
  0.517112
  0.516661
  0.516209
  0.515758
  0.515307
  0.514856
  0.514405
  0.513954
  0.513504
  0.513054
  0.512603
  0.512153
  0.511704
  0.511254
  0.510804
  0.510355
  0.509906
  0.509457
  0.509008
  0.508559
  0.508111
  0.507662
  0.507214
  0.506766
  0.506318
  0.505871
  0.505423
  0.504976
  0.504528
  0.504081
  0.503634
  0.503188
  0.502741
  0.502295
  0.501849
  0.501402
  0.500957
  0.500511
  0.500065
  0.49962
  0.499175
  0.49873
  0.498285
  0.49784
  0.497395
  0.496951
  0.496507
  0.496062
  0.495619
  0.495175
  0.494731
  0.494288
  0.493844
  0.493401
  0.492958
  0.492516
  0.492073
  0.49163
  0.491188
  0.490746
  0.490304
  0.489862
  0.489421
  0.488979
  0.488538
  0.488097
  0.487656
  0.487215
  0.486774
  0.486334
  0.485893
  0.485453
  0.485013
  0.484573
  0.484134
  0.483694
  0.483255
  0.482816
  0.482377
  0.481938
  0.481499
  0.481061
  0.480622
  0.480184
  0.479746
  0.479308
  0.478871
  0.478433
  0.477996
  0.477558
  0.477121
  0.476685
  0.476248
  0.475811
  0.475375
  0.474939
  0.474503
  0.474067
  0.473631
  0.473195
  0.47276
  0.472325
  0.47189
  0.471455
  0.47102
  0.470585
  0.470151
  0.469717
  0.469283
  0.468849
  0.468415
  0.467981
  0.467548
  0.467115
  0.466681
  0.466249
  0.465816
  0.465383
  0.464951
  0.464518
  0.464086
  0.463654
  0.463222
  0.462791
  0.462359
  0.461928
  0.461497
  0.461066
  0.460635
  0.460204
  0.459774
  0.459344
  0.458913
  0.458483
  0.458053
  0.457624
  0.457194
  0.456765
  0.456336
  0.455907
  0.455478
  0.455049
  0.454621
  0.454192
  0.453764
  0.453336
  0.452908
  0.45248
  0.452053
  0.451625
  0.451198
  0.450771
  0.450344
  0.449917
  0.449491
  0.449064
  0.448638
  0.448212
  0.447786
  0.44736
  0.446934
  0.446509
  0.446084
  0.445658
  0.445234
  0.444809
  0.444384
  0.44396
  0.443535
  0.443111
  0.442687
  0.442263
  0.441839
  0.441416
  0.440993
  0.440569
  0.440146
  0.439723
  0.439301
  0.438878
  0.438456
  0.438034
  0.437612
  0.43719
  0.436768
  0.436346
  0.435925
  0.435504
  0.435082
  0.434661
  0.434241
  0.43382
  0.4334
  0.432979
  0.432559
  0.432139
  0.431719
  0.4313
  0.43088
  0.430461
  0.430042
  0.429623
  0.429204
  0.428785
  0.428367
  0.427948
  0.42753
  0.427112
  0.426694
  0.426276
  0.425859
  0.425441
  0.425024
  0.424607
  0.42419
  0.423773
  0.423356
  0.42294
  0.422524
  0.422108
  0.421692
  0.421276
  0.42086
  0.420444
  0.420029
  0.419614
  0.419199
  0.418784
  0.418369
  0.417955
  0.41754
  0.417126
  0.416712
  0.416298
  0.415884
  0.415471
  0.415057
  0.414644
  0.414231
  0.413818
  0.413405
  0.412992
  0.41258
  0.412167
  0.411755
  0.411343
  0.410931
  0.410519
  0.410108
  0.409696
  0.409285
  0.408874
  0.408463
  0.408052
  0.407642
  0.407231
  0.406821
  0.406411
  0.406001
  0.405591
  0.405181
  0.404772
  0.404362
  0.403953
  0.403544
  0.403135
  0.402726
  0.402318
  0.401909
  0.401501
  0.401093
  0.400685
  0.400277
  0.399869
  0.399462
  0.399055
  0.398647
  0.39824
  0.397833
  0.397427
  0.39702
  0.396614
  0.396207
  0.395801
  0.395395
  0.394989
  0.394584
  0.394178
  0.393773
  0.393368
  0.392963
  0.392558
  0.392153
  0.391748
  0.391344
  0.39094
  0.390536
  0.390132
  0.389728
  0.389324
  0.388921
  0.388517
  0.388114
  0.387711
  0.387308
  0.386905
  0.386503
  0.3861
  0.385698
  0.385296
  0.384894
  0.384492
  0.38409
  0.383689
  0.383287
  0.382886
  0.382485
  0.382084
  0.381683
  0.381283
  0.380882
  0.380482
  0.380082
  0.379681
  0.379282
  0.378882
  0.378482
  0.378083
  0.377684
  0.377284
  0.376885
  0.376487
  0.376088
  0.375689
  0.375291
  0.374893
  0.374495
  0.374097
  0.373699
  0.373301
  0.372904
  0.372506
  0.372109
  0.371712
  0.371315
  0.370919
  0.370522
  0.370126
  0.369729
  0.369333
  0.368937
  0.368541
  0.368145
  0.36775
  0.367354
  0.366959
  0.366564
  0.366169
  0.365774
  0.36538
  0.364985
  0.364591
  0.364196
  0.363802
  0.363408
  0.363015
  0.362621
  0.362227
  0.361834
  0.361441
  0.361048
  0.360655
  0.360262
  0.359869
  0.359477
  0.359085
  0.358692
  0.3583
  0.357908
  0.357517
  0.357125
  0.356733
  0.356342
  0.355951
  0.35556
  0.355169
  0.354778
  0.354388
  0.353997
  0.353607
  0.353217
  0.352827
  0.352437
  0.352047
  0.351657
  0.351268
  0.350878
  0.350489
  0.3501
  0.349711
  0.349322
  0.348934
  0.348545
  0.348157
  0.347769
  0.347381
  0.346993
  0.346605
  0.346217
  0.34583
  0.345443
  0.345055
  0.344668
  0.344281
  0.343895
  0.343508
  0.343121
  0.342735
  0.342349
  0.341963
  0.341577
  0.341191
  0.340805
  0.34042
  0.340034
  0.339649
  0.339264
  0.338879
  0.338494
  0.33811
  0.337725
  0.337341
  0.336956
  0.336572
  0.336188
  0.335804
  0.335421
  0.335037
  0.334654
  0.33427
  0.333887
  0.333504
  0.333121
  0.332738
  0.332356
  0.331973
  0.331591
  0.331209
  0.330827
  0.330445
  0.330063
  0.329681
  0.3293
  0.328918
  0.328537
  0.328156
  0.327775
  0.327394
  0.327013
  0.326632
  0.326252
  0.325872
  0.325492
  0.325111
  0.324732
  0.324352
  0.323972
  0.323593
  0.323213
  0.322834
  0.322455
  0.322076
  0.321697
  0.321318
  0.32094
  0.320561
  0.320183
  0.319805
  0.319427
  0.319049
  0.318671
  0.318293
  0.317916
  0.317538
  0.317161
  0.316784
  0.316407
  0.31603
  0.315653
  0.315277
  0.3149
  0.314524
  0.314147
  0.313771
  0.313395
  0.31302
  0.312644
  0.312268
  0.311893
  0.311518
  0.311142
  0.310767
  0.310392
  0.310018
  0.309643
  0.309268
  0.308894
  0.30852
  0.308145
  0.307771
  0.307398
  0.307024
  0.30665
  0.306277
  0.305903
  0.30553
  0.305157
  0.304784
  0.304411
  0.304038
  0.303666
  0.303293
  0.302921
  0.302548
  0.302176
  0.301804
  0.301432
  0.301061
  0.300689
  0.300318
  0.299946
  0.299575
  0.299204
  0.298833
  0.298462
  0.298091
  0.297721
  0.29735
  0.29698
  0.296609
  0.296239
  0.295869
  0.295499
  0.29513
  0.29476
  0.294391
  0.294021
  0.293652
  0.293283
  0.292914
  0.292545
  0.292176
  0.291807
  0.291439
  0.29107
  0.290702
  0.290334
  0.289966
  0.289598
  0.28923
  0.288863
  0.288495
  0.288128
  0.28776
  0.287393
  0.287026
  0.286659
  0.286292
  0.285925
  0.285559
  0.285192
  0.284826
  0.28446
  0.284094
  0.283728
  0.283362
  0.282996
  0.28263
  0.282265
  0.281899
  0.281534
  0.281169
  0.280804
  0.280439
  0.280074
  0.279709
  0.279345
  0.27898
  0.278616
  0.278252
  0.277888
  0.277524
  0.27716
  0.276796
  0.276432
  0.276069
  0.275705
  0.275342
  0.274979
  0.274616
  0.274253
  0.27389
  0.273527
  0.273165
  0.272802
  0.27244
  0.272078
  0.271716
  0.271353
  0.270992
  0.27063
  0.270268
  0.269906
  0.269545
  0.269184
  0.268822
  0.268461
  0.2681
  0.267739
  0.267379
  0.267018
  0.266657
  0.266297
  0.265937
  0.265576
  0.265216
  0.264856
  0.264496
  0.264137
  0.263777
  0.263417
  0.263058
  0.262698
  0.262339
  0.26198
  0.261621
  0.261262
  0.260903
  0.260545
  0.260186
  0.259828
  0.259469
  0.259111
  0.258753
  0.258395
  0.258037
  0.257679
  0.257322
  0.256964
  0.256607
  0.256249
  0.255892
  0.255535
  0.255178
  0.254821
  0.254464
  0.254107
  0.253751
  0.253394
  0.253038
  0.252681
  0.252325
  0.251969
  0.251613
  0.251257
  0.250902
  0.250546
  0.25019
  0.249835
  0.24948
  0.249124
  0.248769
  0.248414
  0.248059
  0.247704
  0.24735
  0.246995
  0.246641
  0.246286
  0.245932
  0.245578
  0.245224
  0.24487
  0.244516
  0.244162
  0.243808
  0.243455
  0.243101
  0.242748
  0.242395
  0.242042
  0.241689
  0.241336
  0.240983
  0.24063
  0.240277
  0.239925
  0.239572
  0.23922
  0.238868
  0.238516
  0.238164
  0.237812
  0.23746
  0.237108
  0.236757
  0.236405
  0.236054
  0.235702
  0.235351
  0.235
  0.234649
  0.234298
  0.233947
  0.233596
  0.233246
  0.232895
  0.232545
  0.232194
  0.231844
  0.231494
  0.231144
  0.230794
  0.230444
  0.230094
  0.229745
  0.229395
  0.229046
  0.228696
  0.228347
  0.227998
  0.227649
  0.2273
  0.226951
  0.226602
  0.226253
  0.225905
  0.225556
  0.225208
  0.22486
  0.224511
  0.224163
  0.223815
  0.223467
  0.22312
  0.222772
  0.222424
  0.222077
  0.221729
  0.221382
  0.221035
  0.220687
  0.22034
  0.219993
  0.219646
  0.2193
  0.218953
  0.218606
  0.21826
  0.217913
  0.217567
  0.217221
  0.216875
  0.216529
  0.216183
  0.215837
  0.215491
  0.215145
  0.2148
  0.214454
  0.214109
  0.213764
  0.213418
  0.213073
  0.212728
  0.212383
  0.212038
  0.211694
  0.211349
  0.211004
  0.21066
  0.210315
  0.209971
  0.209627
  0.209283
  0.208939
  0.208595
  0.208251
  0.207907
  0.207563
  0.20722
  0.206876
  0.206533
  0.206189
  0.205846
  0.205503
  0.20516
  0.204817
  0.204474
  0.204131
  0.203788
  0.203446
  0.203103
  0.202761
  0.202418
  0.202076
  0.201734
  0.201392
  0.20105
  0.200708
  0.200366
  0.200024
  0.199682
  0.199341
  0.198999
  0.198658
  0.198316
  0.197975
  0.197634
  0.197293
  0.196952
  0.196611
  0.19627
  0.195929
  0.195589
  0.195248
  0.194907
  0.194567
  0.194227
  0.193886
  0.193546
  0.193206
  0.192866
  0.192526
  0.192186
  0.191847
  0.191507
  0.191167
  0.190828
  0.190488
  0.190149
  0.18981
  0.18947
  0.189131
  0.188792
  0.188453
  0.188114
  0.187776
  0.187437
  0.187098
  0.18676
  0.186421
  0.186083
  0.185744
  0.185406
  0.185068
  0.18473
  0.184392
  0.184054
  0.183716
  0.183378
  0.183041
  0.182703
  0.182366
  0.182028
  0.181691
  0.181353
  0.181016
  0.180679
  0.180342
  0.180005
  0.179668
  0.179331
  0.178994
  0.178658
  0.178321
  0.177985
  0.177648
  0.177312
  0.176975
  0.176639
  0.176303
  0.175967
  0.175631
  0.175295
  0.174959
  0.174623
  0.174288
  0.173952
  0.173616
  0.173281
  0.172945
  0.17261
  0.172275
  0.17194
  0.171605
  0.17127
  0.170935
  0.1706
  0.170265
  0.16993
  0.169595
  0.169261
  0.168926
  0.168592
  0.168258
  0.167923
  0.167589
  0.167255
  0.166921
  0.166587
  0.166253
  0.165919
  0.165585
  0.165251
  0.164918
  0.164584
  0.164251
  0.163917
  0.163584
  0.163251
  0.162918
  0.162584
  0.162251
  0.161918
  0.161586
  0.161253
  0.16092
  0.160587
  0.160255
  0.159922
  0.15959
  0.159257
  0.158925
  0.158593
  0.158261
  0.157929
  0.157597
  0.157265
  0.156933
  0.156601
  0.156269
  0.155937
  0.155606
  0.155274
  0.154943
  0.154611
  0.15428
  0.153949
  0.153618
  0.153287
  0.152955
  0.152624
  0.152294
  0.151963
  0.151632
  0.151301
  0.15097
  0.15064
  0.150309
  0.149979
  0.149648
  0.149318
  0.148987
  0.148657
  0.148327
  0.147997
  0.147667
  0.147337
  0.147007
  0.146677
  0.146347
  0.146017
  0.145687
  0.145358
  0.145028
  0.144698
  0.144369
  0.144039
  0.14371
  0.143381
  0.143051
  0.142722
  0.142393
  0.142064
  0.141735
  0.141406
  0.141077
  0.140748
  0.140419
  0.14009
  0.139761
  0.139433
  0.139104
  0.138775
  0.138447
  0.138118
  0.13779
  0.137462
  0.137133
  0.136805
  0.136477
  0.136149
  0.135821
  0.135493
  0.135165
  0.134837
  0.134509
  0.134181
  0.133853
  0.133526
  0.133198
  0.132871
  0.132543
  0.132216
  0.131888
  0.131561
  0.131234
  0.130907
  0.130579
  0.130252
  0.129925
  0.129598
  0.129271
  0.128945
  0.128618
  0.128291
  0.127965
  0.127638
  0.127311
  0.126985
  0.126659
  0.126332
  0.126006
  0.12568
  0.125354
  0.125028
  0.124702
  0.124376
  0.12405
  0.123724
  0.123399
  0.123073
  0.122747
  0.122422
  0.122097
  0.121771
  0.121446
  0.121121
  0.120796
  0.120471
  0.120146
  0.119821
  0.119496
  0.119171
  0.118847
  0.118522
  0.118198
  0.117873
  0.117549
  0.117225
  0.116901
  0.116577
  0.116253
  0.115929
  0.115605
  0.115281
  0.114958
  0.114634
  0.114311
  0.113988
  0.113664
  0.113341
  0.113018
  0.112695
  0.112372
  0.11205
  0.111727
  0.111404
  0.111082
  0.11076
  0.110437
  0.110115
  0.109793
  0.109471
  0.109149
  0.108826
  0.108504
  0.108182
  0.107859
  0.107536
  0.107213
  0.106891
  0.106568
  0.106245
  0.105922
  0.105598
  0.105275
  0.104952
  0.104629
  0.104305
  0.103982
  0.103658
  0.103335
  0.103011
  0.102688
  0.102364
  0.10204
  0.101717
  0.101393
  0.101069
  0.100746
  0.100422
  0.100098
  0.0997743
  0.0994506
  0.0991268
  0.098803
  0.0984793
  0.0981556
  0.0978319
  0.0975082
  0.0971845
  0.0968608
  0.0965372
  0.0962136
  0.0958901
  0.0955665
  0.0952431
  0.0949196
  0.0945962
  0.0942729
  0.0939496
  0.0936264
  0.0933033
  0.0929802
  0.0926572
  0.0923342
  0.0920113
  0.0916886
  0.0913658
  0.0910432
  0.0907207
  0.0903982
  0.0900759
  0.0897536
  0.0894315
  0.0891095
  0.0887875
  0.0884657
  0.088144
  0.0878224
  0.087501
  0.0871796
  0.0868584
  0.0865373
  0.0862164
  0.0858956
  0.085575
  0.0852545
  0.0849341
  0.0846139
  0.0842938
  0.0839739
  0.0836542
  0.0833347
  0.0830153
  0.082696
  0.082377
  0.0820581
  0.0817394
  0.0814209
  0.0811026
  0.0807845
  0.0804666
  0.0801489
  0.0798314
  0.079514
  0.0791969
  0.0788801
  0.0785634
  0.0782469
  0.0779307
  0.0776147
  0.0772989
  0.0769833
  0.076668
  0.0763529
  0.0760381
  0.0757235
  0.0754092
  0.0750951
  0.0747812
  0.0744677
  0.0741543
  0.0738413
  0.0735285
  0.073216
  0.0729037
  0.0725918
  0.0722801
  0.0719687
  0.0716576
  0.0713467
  0.0710362
  0.0707259
  0.070416
  0.0701064
  0.069797
  0.069488
  0.0691793
  0.0688709
  0.0685628
  0.068255
  0.0679476
  0.0676405
  0.0673337
  0.0670273
  0.0667211
  0.0664154
  0.0661099
  0.0658049
  0.0655001
  0.0651957
  0.0648917
  0.064588
  0.0642847
  0.0639818
  0.0636792
  0.063377
  0.0630751
  0.0627737
  0.0624726
  0.0621719
  0.0618077
  0.0614446
  0.0610826
  0.0607217
  0.0603618
  0.060003
  0.0596453
  0.0592886
  0.058933
  0.0585785
  0.058225
  0.0578726
  0.0575213
  0.0571711
  0.0568219
  0.0564739
  0.0561268
  0.0557809
  0.055436
  0.0550922
  0.0547495
  0.0544078
  0.0540672
  0.0537277
  0.0533893
  0.0530519
  0.0527157
  0.0523804
  0.0520463
  0.0517132
  0.0513813
  0.0510503
  0.0507205
  0.0503917
  0.050064
  0.0497374
  0.0494119
  0.0490874
  0.048764
  0.0484417
  0.0481204
  0.0478002
  0.0474811
  0.0471631
  0.0468461
  0.0465302
  0.0462154
  0.0459017
  0.045589
  0.0452774
  0.0449669
  0.0446574
  0.044349
  0.0440417
  0.0437355
  0.0434303
  0.0431262
  0.0428232
  0.0425212
  0.0422204
  0.0419205
  0.0416218
  0.0413241
  0.0410275
  0.040732
  0.0404375
  0.0401441
  0.0398517
  0.0395605
  0.0392703
  0.0389811
  0.038693
  0.038406
  0.0381201
  0.0378352
  0.0375514
  0.0372686
  0.0369869
  0.0367063
  0.0364267
  0.0361482
  0.0358708
  0.0355944
  0.035319
  0.0350448
  0.0347716
  0.0344994
  0.0342283
  0.0339583
  0.0336893
  0.0334214
  0.0331545
  0.0328887
  0.0326239
  0.0323602
  0.0320975
  0.0318359
  0.0315753
  0.0313158
  0.0310574
  0.0307999
  0.0305436
  0.0302882
  0.030034
  0.0297807
  0.0295286
  0.0292774
  0.0290273
  0.0287782
  0.0285302
  0.0282833
  0.0280373
  0.0277924
  0.0275485
  0.0273057
  0.0270639
  0.0268232
  0.0265835
  0.0263448
  0.0261071
  0.0258705
  0.0256349
  0.0254003
  0.0251668
  0.0249343
  0.0247028
  0.0244723
  0.0242429
  0.0240145
  0.0237871
  0.0235607
  0.0233353
  0.023111
  0.0228877
  0.0226654
  0.0224441
  0.0222238
  0.0220046
  0.0217863
  0.0215691
  0.0213529
  0.0211377
  0.0209234
  0.0207102
  0.020498
  0.0202868
  0.0200767
  0.0198675
  0.0196593
  0.0194521
