# Supplementary material for: Correlating fluorescence microscopy, optical and magnetic tweezers to study single chiral biopolymers such as DNA
Source: Nat Commun. 2024 Mar 29;15:2748. doi: 10.1038/s41467-024-47126-6 (PMC10980717; doi:10.1038/s41467-024-47126-6)
Supplement: Supplementary file 21 — Source Data [file 41467_2024_47126_MOESM21_ESM.zip › source data_final/figure 6/figure6b-d/figure6/plectoneme_density_predictions/tether_6700.txt]

  0.0130244
  0.0131628
  0.0133018
  0.0134416
  0.013582
  0.0137231
  0.0138648
  0.0140073
  0.0141504
  0.0142942
  0.0144387
  0.0145839
  0.0147297
  0.0148763
  0.0150235
  0.0151714
  0.01532
  0.0154693
  0.0156193
  0.0157699
  0.0159213
  0.0160733
  0.0162261
  0.0163795
  0.0165336
  0.0166884
  0.016844
  0.0170002
  0.0171571
  0.0173147
  0.017473
  0.017632
  0.0177917
  0.0179521
  0.0181132
  0.0182751
  0.0184376
  0.0186008
  0.0187647
  0.0189294
  0.0190947
  0.0192607
  0.0194275
  0.019595
  0.0197631
  0.019932
  0.0201016
  0.0202719
  0.0204429
  0.0206146
  0.0207871
  0.0209602
  0.0211341
  0.0213087
  0.021484
  0.02166
  0.0218367
  0.0220142
  0.0221923
  0.0223712
  0.0225508
  0.0227312
  0.0229122
  0.023094
  0.0232765
  0.0234597
  0.0236436
  0.0238283
  0.0240137
  0.0241998
  0.0243866
  0.0245741
  0.0247624
  0.0249514
  0.0251412
  0.0253316
  0.0255228
  0.0257147
  0.0259074
  0.0261008
  0.0262949
  0.0264897
  0.0266853
  0.0268816
  0.0270786
  0.0272764
  0.0274749
  0.0276741
  0.0278741
  0.0280747
  0.0282762
  0.0284783
  0.0286812
  0.0288849
  0.0290892
  0.0292943
  0.0295002
  0.0297067
  0.0299141
  0.0301221
  0.0303309
  0.0305404
  0.0307507
  0.0309617
  0.0311734
  0.0313859
  0.0315991
  0.0318131
  0.0320278
  0.0322432
  0.0324594
  0.0326763
  0.0328939
  0.0331123
  0.0333315
  0.0335514
  0.033772
  0.0339933
  0.0342155
  0.0344383
  0.0346619
  0.0348862
  0.0351113
  0.0353371
  0.0355637
  0.035791
  0.036019
  0.0362478
  0.0364773
  0.0367076
  0.0369386
  0.0371704
  0.0374029
  0.0376362
  0.0378701
  0.0381049
  0.0383404
  0.0385766
  0.0388136
  0.0390513
  0.0392897
  0.0395289
  0.0397689
  0.0400096
  0.040251
  0.0404932
  0.0407361
  0.0409798
  0.0412242
  0.0414694
  0.0416727
  0.0418763
  0.0420802
  0.0422844
  0.0424889
  0.0426937
  0.0428987
  0.0431041
  0.0433097
  0.0435155
  0.0437217
  0.0439281
  0.0441348
  0.0443418
  0.044549
  0.0447565
  0.0449642
  0.0451722
  0.0453805
  0.045589
  0.0457978
  0.0460068
  0.0462161
  0.0464256
  0.0466354
  0.0468454
  0.0470557
  0.0472662
  0.047477
  0.0476879
  0.0478992
  0.0481106
  0.0483223
  0.0485342
  0.0487464
  0.0489587
  0.0491713
  0.0493841
  0.0495972
  0.0498104
  0.0500239
  0.0502375
  0.0504514
  0.0506655
  0.0508798
  0.0510944
  0.0513091
  0.051524
  0.0517391
  0.0519544
  0.0521699
  0.0523856
  0.0526015
  0.0528176
  0.0530339
  0.0532504
  0.053467
  0.0536838
  0.0539008
  0.054118
  0.0543354
  0.0545529
  0.0547706
  0.0549885
  0.0552065
  0.0554247
  0.0556431
  0.0558616
  0.0560803
  0.0562992
  0.0565182
  0.0567373
  0.0569566
  0.0571761
  0.0573957
  0.0576154
  0.0578353
  0.0580553
  0.0582755
  0.0584958
  0.0587162
  0.0589368
  0.0591575
  0.0593783
  0.0595993
  0.0598204
  0.0600416
  0.0602629
  0.0604843
  0.0607059
  0.0609275
  0.0611493
  0.0613712
  0.0615932
  0.0618153
  0.0620375
  0.0622598
  0.0624822
  0.0627046
  0.0629272
  0.0631499
  0.0633727
  0.0635955
  0.0638185
  0.0640415
  0.0642646
  0.0644878
  0.0647111
  0.0649344
  0.0651578
  0.0653813
  0.0656048
  0.0658285
  0.0660521
  0.0662759
  0.0664997
  0.0667236
  0.0669475
  0.0671714
  0.0673955
  0.0676195
  0.0678437
  0.0680678
  0.068292
  0.0685163
  0.0687406
  0.0689649
  0.0691893
  0.0694137
  0.0696381
  0.0698625
  0.070087
  0.0703115
  0.070536
  0.0707606
  0.0709851
  0.0712097
  0.0714343
  0.0716589
  0.0718835
  0.0721081
  0.0723328
  0.0725574
  0.072782
  0.0730066
  0.0732313
  0.0734559
  0.0736805
  0.0739051
  0.0741297
  0.0743542
  0.0745789
  0.0748038
  0.0750287
  0.0752538
  0.0754789
  0.0757043
  0.0759297
  0.0761552
  0.0763809
  0.0766067
  0.0768326
  0.0770586
  0.0772848
  0.077511
  0.0777374
  0.0779639
  0.0781905
  0.0784172
  0.078644
  0.078871
  0.079098
  0.0793252
  0.0795525
  0.0797799
  0.0800074
  0.080235
  0.0804627
  0.0806906
  0.0809185
  0.0811466
  0.0813747
  0.081603
  0.0818314
  0.0820599
  0.0822885
  0.0825172
  0.082746
  0.0829749
  0.0832039
  0.083433
  0.0836623
  0.0838916
  0.084121
  0.0843506
  0.0845802
  0.08481
  0.0850398
  0.0852697
  0.0854998
  0.0857299
  0.0859602
  0.0861905
  0.086421
  0.0866516
  0.0868822
  0.087113
  0.0873438
  0.0875748
  0.0878058
  0.0880369
  0.0882682
  0.0884995
  0.088731
  0.0889625
  0.0891941
  0.0894259
  0.0896577
  0.0898896
  0.0901217
  0.0903538
  0.090586
  0.0908183
  0.0910507
  0.0912832
  0.0915158
  0.0917485
  0.0919813
  0.0922142
  0.0924471
  0.0926802
  0.0929134
  0.0931466
  0.09338
  0.0936134
  0.093847
  0.0940806
  0.0943143
  0.0945482
  0.0947821
  0.0950161
  0.0952502
  0.0954844
  0.0957187
  0.0959531
  0.0961876
  0.0964221
  0.0966568
  0.0968916
  0.0971264
  0.0973614
  0.0975964
  0.0978315
  0.0980668
  0.0983021
  0.0985375
  0.098773
  0.0990086
  0.0992443
  0.0994801
  0.099716
  0.099952
  0.100188
  0.100424
  0.10066
  0.100897
  0.101133
  0.10137
  0.101606
  0.101843
  0.10208
  0.102317
  0.102554
  0.102791
  0.103028
  0.103266
  0.103503
  0.103741
  0.103978
  0.104216
  0.104454
  0.104692
  0.10493
  0.105168
  0.105406
  0.105644
  0.105882
  0.106121
  0.10636
  0.106598
  0.106837
  0.107076
  0.107315
  0.107554
  0.107793
  0.108032
  0.108272
  0.108511
  0.108751
  0.108991
  0.10923
  0.10947
  0.10971
  0.10995
  0.11019
  0.110431
  0.110671
  0.110912
  0.111152
  0.111393
  0.111634
  0.111875
  0.112116
  0.112357
  0.112598
  0.112839
  0.113081
  0.113322
  0.113564
  0.113806
  0.114048
  0.11429
  0.114532
  0.114774
  0.115016
  0.115258
  0.115501
  0.115743
  0.115986
  0.116229
  0.116471
  0.116714
  0.116957
  0.117201
  0.117444
  0.117687
  0.117931
  0.118174
  0.118418
  0.118662
  0.118905
  0.119149
  0.119393
  0.119638
  0.119882
  0.120126
  0.120371
  0.120615
  0.12086
  0.121105
  0.121349
  0.121594
  0.121839
  0.122084
  0.12233
  0.122575
  0.12282
  0.123066
  0.123312
  0.123557
  0.123803
  0.124049
  0.124295
  0.124541
  0.124788
  0.125034
  0.12528
  0.125527
  0.125773
  0.12602
  0.126267
  0.126514
  0.126761
  0.127008
  0.127255
  0.127502
  0.12775
  0.127997
  0.128245
  0.128493
  0.128741
  0.128988
  0.129236
  0.129484
  0.129733
  0.129981
  0.130229
  0.130478
  0.130726
  0.130975
  0.131224
  0.131473
  0.131722
  0.131971
  0.13222
  0.132469
  0.132719
  0.132968
  0.133218
  0.133467
  0.133717
  0.133967
  0.134217
  0.134467
  0.134717
  0.134967
  0.135217
  0.135468
  0.135718
  0.135969
  0.13622
  0.136471
  0.136721
  0.136972
  0.137224
  0.137475
  0.137726
  0.137977
  0.138229
  0.13848
  0.138732
  0.138984
  0.139236
  0.139488
  0.13974
  0.139992
  0.140244
  0.140496
  0.140749
  0.141001
  0.141254
  0.141507
  0.14176
  0.142013
  0.142266
  0.142519
  0.142772
  0.143025
  0.143278
  0.143532
  0.143785
  0.144039
  0.144293
  0.144547
  0.144801
  0.145055
  0.145309
  0.145563
  0.145817
  0.146072
  0.146326
  0.146581
  0.146836
  0.14709
  0.147345
  0.1476
  0.147855
  0.14811
  0.148366
  0.148621
  0.148876
  0.149132
  0.149387
  0.149643
  0.149899
  0.150155
  0.150411
  0.150667
  0.150923
  0.151179
  0.151436
  0.151692
  0.151948
  0.152205
  0.152462
  0.152719
  0.152975
  0.153232
  0.153489
  0.153747
  0.154004
  0.154261
  0.154518
  0.154776
  0.155034
  0.155291
  0.155549
  0.155807
  0.156065
  0.156323
  0.156581
  0.156839
  0.157097
  0.157356
  0.157614
  0.157873
  0.158131
  0.15839
  0.158649
  0.158908
  0.159167
  0.159426
  0.159685
  0.159944
  0.160203
  0.160463
  0.160722
  0.160982
  0.161242
  0.161501
  0.161761
  0.162021
  0.162281
  0.162541
  0.162801
  0.163062
  0.163322
  0.163582
  0.163843
  0.164103
  0.164364
  0.164625
  0.164886
  0.165146
  0.165407
  0.165669
  0.16593
  0.166191
  0.166452
  0.166714
  0.166975
  0.167237
  0.167498
  0.16776
  0.168022
  0.168284
  0.168546
  0.168808
  0.16907
  0.169332
  0.169594
  0.169857
  0.170119
  0.170382
  0.170644
  0.170907
  0.17117
  0.171433
  0.171696
  0.171959
  0.172222
  0.172485
  0.172748
  0.173011
  0.173275
  0.173538
  0.173802
  0.174065
  0.174329
  0.174593
  0.174857
  0.175121
  0.175385
  0.175649
  0.175913
  0.176177
  0.176441
  0.176706
  0.17697
  0.177235
  0.177499
  0.177764
  0.178029
  0.178294
  0.178558
  0.178823
  0.179088
  0.179354
  0.179619
  0.179884
  0.180149
  0.180415
  0.18068
  0.180946
  0.181211
  0.181477
  0.181743
  0.182009
  0.182275
  0.182541
  0.182807
  0.183073
  0.183339
  0.183605
  0.183871
  0.184138
  0.184404
  0.184671
  0.184937
  0.185204
  0.185471
  0.185738
  0.186004
  0.186271
  0.186538
  0.186805
  0.187073
  0.18734
  0.187607
  0.187874
  0.188142
  0.188409
  0.188677
  0.188944
  0.189212
  0.18948
  0.189748
  0.190016
  0.190283
  0.190551
  0.190819
  0.191088
  0.191356
  0.191624
  0.191892
  0.192161
  0.192429
  0.192698
  0.192966
  0.193235
  0.193503
  0.193772
  0.194041
  0.19431
  0.194579
  0.194848
  0.195117
  0.195386
  0.195655
  0.195924
  0.196194
  0.196463
  0.196732
  0.197002
  0.197271
  0.197541
  0.197811
  0.19808
  0.19835
  0.19862
  0.19889
  0.19916
  0.19943
  0.1997
  0.19997
  0.20024
  0.20051
  0.20078
  0.201051
  0.201321
  0.201592
  0.201862
  0.202133
  0.202403
  0.202674
  0.202944
  0.203215
  0.203486
  0.203757
  0.204028
  0.204299
  0.20457
  0.204841
  0.205112
  0.205383
  0.205654
  0.205926
  0.206197
  0.206468
  0.20674
  0.207011
  0.207283
  0.207554
  0.207826
  0.208098
  0.208369
  0.208641
  0.208913
  0.209185
  0.209457
  0.209729
  0.210001
  0.210273
  0.210545
  0.210817
  0.211089
  0.211361
  0.211634
  0.211906
  0.212178
  0.212451
  0.212723
  0.212996
  0.213268
  0.213541
  0.213814
  0.214086
  0.214359
  0.214632
  0.214905
  0.215178
  0.215451
  0.215723
  0.215996
  0.216269
  0.216543
  0.216816
  0.217089
  0.217362
  0.217635
  0.217909
  0.218182
  0.218455
  0.218729
  0.219002
  0.219276
  0.219549
  0.219823
  0.220096
  0.22037
  0.220643
  0.220917
  0.221191
  0.221465
  0.221739
  0.222012
  0.222286
  0.22256
  0.222834
  0.223108
  0.223382
  0.223656
  0.22393
  0.224204
  0.224479
  0.224753
  0.225027
  0.225301
  0.225576
  0.22585
  0.226124
  0.226399
  0.226673
  0.226948
  0.227222
  0.227497
  0.227771
  0.228046
  0.22832
  0.228595
  0.22887
  0.229144
  0.229419
  0.229694
  0.229969
  0.230244
  0.230518
  0.230793
  0.231068
  0.231343
  0.231618
  0.231893
  0.232168
  0.232443
  0.232718
  0.232993
  0.233268
  0.233543
  0.233819
  0.234094
  0.234369
  0.234644
  0.23492
  0.235195
  0.23547
  0.235745
  0.236021
  0.236296
  0.236572
  0.236847
  0.237123
  0.237398
  0.237673
  0.237949
  0.238225
  0.2385
  0.238776
  0.239051
  0.239327
  0.239602
  0.239878
  0.240154
  0.240429
  0.240705
  0.240981
  0.241257
  0.241532
  0.241808
  0.242084
  0.24236
  0.242636
  0.242911
  0.243187
  0.243463
  0.243739
  0.244015
  0.244291
  0.244567
  0.244843
  0.245119
  0.245395
  0.245671
  0.245947
  0.246223
  0.246499
  0.246775
  0.247051
  0.247327
  0.247603
  0.247879
  0.248155
  0.248431
  0.248708
  0.248984
  0.24926
  0.249536
  0.249812
  0.250088
  0.250365
  0.250641
  0.250917
  0.251193
  0.251469
  0.251746
  0.252022
  0.252298
  0.252574
  0.252851
  0.253127
  0.253403
  0.253679
  0.253956
  0.254232
  0.254508
  0.254785
  0.255061
  0.255337
  0.255613
  0.25589
  0.256166
  0.256442
  0.256719
  0.256995
  0.257271
  0.257548
  0.257824
  0.2581
  0.258377
  0.258653
  0.258929
  0.259206
  0.259482
  0.259758
  0.260035
  0.260311
  0.260587
  0.260864
  0.26114
  0.261416
  0.261693
  0.261969
  0.262245
  0.262522
  0.262798
  0.263074
  0.263351
  0.263627
  0.263903
  0.26418
  0.264456
  0.264732
  0.265008
  0.265285
  0.265561
  0.265837
  0.266113
  0.26639
  0.266666
  0.266942
  0.267218
  0.267495
  0.267771
  0.268047
  0.268323
  0.2686
  0.268876
  0.269152
  0.269428
  0.269704
  0.26998
  0.270257
  0.270533
  0.270809
  0.271085
  0.271361
  0.271637
  0.271913
  0.272189
  0.272465
  0.272741
  0.273017
  0.273293
  0.273569
  0.273845
  0.274121
  0.274397
  0.274673
  0.274949
  0.275225
  0.275501
  0.275777
  0.276053
  0.276329
  0.276604
  0.27688
  0.277156
  0.277432
  0.277708
  0.277983
  0.278259
  0.278535
  0.278811
  0.279086
  0.279362
  0.279638
  0.279913
  0.280189
  0.280464
  0.28074
  0.281015
  0.281291
  0.281566
  0.281842
  0.282117
  0.282393
  0.282668
  0.282944
  0.283219
  0.283494
  0.28377
  0.284045
  0.28432
  0.284596
  0.284871
  0.285146
  0.285421
  0.285696
  0.285972
  0.286247
  0.286522
  0.286797
  0.287072
  0.287347
  0.287622
  0.287897
  0.288172
  0.288447
  0.288722
  0.288996
  0.289271
  0.289546
  0.289821
  0.290096
  0.29037
  0.290645
  0.29092
  0.291194
  0.291469
  0.291743
  0.292018
  0.292292
  0.292567
  0.292841
  0.293116
  0.29339
  0.293665
  0.293939
  0.294213
  0.294487
  0.294762
  0.295036
  0.29531
  0.295584
  0.295858
  0.296132
  0.296406
  0.29668
  0.296954
  0.297228
  0.297502
  0.297776
  0.29805
  0.298323
  0.298597
  0.298871
  0.299145
  0.299418
  0.299692
  0.299965
  0.300239
  0.300512
  0.300786
  0.301059
  0.301333
  0.301606
  0.301879
  0.302153
  0.302426
  0.302699
  0.302972
  0.303245
  0.303518
  0.303791
  0.304064
  0.304337
  0.30461
  0.304883
  0.305156
  0.305428
  0.305701
  0.305974
  0.306247
  0.306519
  0.306792
  0.307064
  0.307337
  0.307609
  0.307881
  0.308154
  0.308426
  0.308698
  0.308971
  0.309243
  0.309515
  0.309787
  0.310059
  0.310331
  0.310603
  0.310875
  0.311147
  0.311418
  0.31169
  0.311962
  0.312234
  0.312505
  0.312777
  0.313048
  0.31332
  0.313591
  0.313862
  0.314134
  0.314405
  0.314676
  0.314947
  0.315219
  0.31549
  0.315761
  0.316032
  0.316302
  0.316573
  0.316844
  0.317115
  0.317386
  0.317656
  0.317927
  0.318197
  0.318468
  0.318738
  0.319009
  0.319279
  0.319549
  0.31982
  0.32009
  0.32036
  0.32063
  0.3209
  0.32117
  0.32144
  0.32171
  0.32198
  0.322249
  0.322519
  0.322789
  0.323058
  0.323328
  0.323597
  0.323867
  0.324136
  0.324405
  0.324675
  0.324944
  0.325213
  0.325482
  0.325751
  0.32602
  0.326289
  0.326558
  0.326827
  0.327095
  0.327364
  0.327633
  0.327901
  0.32817
  0.328438
  0.328706
  0.328975
  0.329243
  0.329511
  0.329779
  0.330047
  0.330315
  0.330583
  0.330851
  0.331119
  0.331387
  0.331654
  0.331922
  0.33219
  0.332457
  0.332725
  0.332992
  0.333259
  0.333526
  0.333794
  0.334061
  0.334328
  0.334595
  0.334862
  0.335129
  0.335395
  0.335662
  0.335929
  0.336195
  0.336462
  0.336728
  0.336995
  0.337261
  0.337527
  0.337794
  0.33806
  0.338326
  0.338592
  0.338858
  0.339124
  0.33939
  0.339655
  0.339921
  0.340187
  0.340452
  0.340718
  0.340983
  0.341248
  0.341514
  0.341779
  0.342044
  0.342309
  0.342574
  0.342839
  0.343104
  0.343368
  0.343633
  0.343898
  0.344162
  0.344427
  0.344691
  0.344956
  0.34522
  0.345484
  0.345748
  0.346012
  0.346276
  0.34654
  0.346804
  0.347068
  0.347331
  0.347595
  0.347859
  0.348122
  0.348386
  0.348649
  0.348912
  0.349175
  0.349438
  0.349701
  0.349964
  0.350227
  0.35049
  0.350753
  0.351016
  0.351278
  0.351541
  0.351803
  0.352065
  0.352328
  0.35259
  0.352852
  0.353114
  0.353376
  0.353638
  0.3539
  0.354162
  0.354423
  0.354685
  0.354946
  0.355208
  0.355469
  0.35573
  0.355992
  0.356253
  0.356514
  0.356775
  0.357036
  0.357297
  0.357557
  0.357818
  0.358079
  0.358339
  0.358599
  0.35886
  0.35912
  0.35938
  0.35964
  0.3599
  0.36016
  0.36042
  0.36068
  0.36094
  0.361199
  0.361459
  0.361718
  0.361978
  0.362237
  0.362496
  0.362755
  0.363014
  0.363273
  0.363532
  0.363791
  0.36405
  0.364308
  0.364567
  0.364825
  0.365084
  0.365342
  0.3656
  0.365859
  0.366117
  0.366375
  0.366633
  0.36689
  0.367148
  0.367406
  0.367663
  0.367921
  0.368178
  0.368435
  0.368693
  0.36895
  0.369207
  0.369464
  0.369721
  0.369977
  0.370234
  0.370491
  0.370747
  0.371004
  0.37126
  0.371516
  0.371773
  0.372029
  0.372285
  0.372541
  0.372797
  0.373052
  0.373308
  0.373564
  0.373819
  0.374075
  0.37433
  0.374585
  0.37484
  0.375095
  0.37535
  0.375605
  0.37586
  0.376115
  0.376369
  0.376624
  0.376878
  0.377133
  0.377387
  0.377641
  0.377895
  0.378149
  0.378403
  0.378657
  0.378911
  0.379164
  0.379418
  0.379671
  0.379925
  0.380178
  0.380431
  0.380684
  0.380937
  0.38119
  0.381443
  0.381696
  0.381949
  0.382201
  0.382454
  0.382706
  0.382958
  0.383211
  0.383463
  0.383715
  0.383967
  0.384219
  0.38447
  0.384722
  0.384974
  0.385225
  0.385476
  0.385728
  0.385979
  0.38623
  0.386481
  0.386732
  0.386983
  0.387233
  0.387484
  0.387735
  0.387985
  0.388236
  0.388486
  0.388736
  0.388986
  0.389236
  0.389486
  0.389736
  0.389986
  0.390235
  0.390485
  0.390734
  0.390983
  0.391233
  0.391482
  0.391731
  0.39198
  0.392229
  0.392478
  0.392726
  0.392975
  0.393223
  0.393472
  0.39372
  0.393968
  0.394216
  0.394464
  0.394712
  0.39496
  0.395208
  0.395456
  0.395703
  0.395951
  0.396198
  0.396445
  0.396692
  0.396939
  0.397186
  0.397433
  0.39768
  0.397927
  0.398173
  0.39842
  0.398666
  0.398912
  0.399159
  0.399405
  0.399651
  0.399897
  0.400143
  0.400388
  0.400634
  0.400879
  0.401125
  0.40137
  0.401615
  0.401861
  0.402106
  0.402351
  0.402595
  0.40284
  0.403085
  0.403329
  0.403574
  0.403818
  0.404063
  0.404307
  0.404551
  0.404795
  0.405039
  0.405282
  0.405526
  0.40577
  0.406013
  0.406257
  0.4065
  0.406743
  0.406986
  0.407229
  0.407472
  0.407715
  0.407958
  0.4082
  0.408443
  0.408685
  0.408927
  0.40917
  0.409412
  0.409654
  0.409896
  0.410138
  0.410379
  0.410621
  0.410862
  0.411104
  0.411345
  0.411586
  0.411827
  0.412069
  0.412309
  0.41255
  0.412791
  0.413032
  0.413272
  0.413513
  0.413753
  0.413993
  0.414233
  0.414473
  0.414713
  0.414953
  0.415193
  0.415433
  0.415672
  0.415911
  0.416151
  0.41639
  0.416629
  0.416868
  0.417107
  0.417346
  0.417585
  0.417823
  0.418062
  0.4183
  0.418539
  0.418777
  0.419015
  0.419253
  0.419491
  0.419729
  0.419967
  0.420204
  0.420442
  0.420679
  0.420917
  0.421154
  0.421391
  0.421628
  0.421865
  0.422102
  0.422339
  0.422575
  0.422812
  0.423048
  0.423285
  0.423521
  0.423757
  0.423993
  0.424229
  0.424465
  0.4247
  0.424936
  0.425172
  0.425407
  0.425642
  0.425878
  0.426113
  0.426348
  0.426583
  0.426818
  0.427052
  0.427287
  0.427521
  0.427756
  0.42799
  0.428224
  0.428459
  0.428693
  0.428927
  0.42916
  0.429394
  0.429628
  0.429861
  0.430095
  0.430328
  0.430561
  0.430794
  0.431027
  0.43126
  0.431493
  0.431726
  0.431958
  0.432191
  0.432423
  0.432656
  0.432888
  0.43312
  0.433352
  0.433584
  0.433816
  0.434047
  0.434279
  0.434511
  0.434742
  0.434973
  0.435204
  0.435436
  0.435667
  0.435897
  0.436128
  0.436359
  0.43659
  0.43682
  0.43705
  0.437281
  0.437511
  0.437741
  0.437971
  0.438201
  0.438431
  0.43866
  0.43889
  0.43912
  0.439349
  0.439578
  0.439807
  0.440037
  0.440266
  0.440494
  0.440723
  0.440952
  0.44118
  0.441409
  0.441637
  0.441866
  0.442094
  0.442322
  0.44255
  0.442778
  0.443006
  0.443233
  0.443461
  0.443688
  0.443916
  0.444143
  0.44437
  0.444597
  0.444824
  0.445051
  0.445278
  0.445505
  0.445731
  0.445958
  0.446184
  0.44641
  0.446637
  0.446863
  0.447089
  0.447314
  0.44754
  0.447766
  0.447992
  0.448217
  0.448442
  0.448668
  0.448893
  0.449118
  0.449343
  0.449568
  0.449793
  0.450017
  0.450242
  0.450466
  0.450691
  0.450915
  0.451139
  0.451363
  0.451587
  0.451811
  0.452035
  0.452259
  0.452482
  0.452706
  0.452929
  0.453152
  0.453376
  0.453599
  0.453822
  0.454045
  0.454267
  0.45449
  0.454713
  0.454935
  0.455158
  0.45538
  0.455602
  0.455824
  0.456046
  0.456268
  0.45649
  0.456712
  0.456933
  0.457155
  0.457376
  0.457598
  0.457819
  0.45804
  0.458261
  0.458482
  0.458703
  0.458924
  0.459144
  0.459365
  0.459585
  0.459806
  0.460026
  0.460246
  0.460466
  0.460686
  0.460906
  0.461126
  0.461345
  0.461565
  0.461784
  0.462004
  0.462223
  0.462442
  0.462661
  0.46288
  0.463099
  0.463318
  0.463537
  0.463755
  0.463974
  0.464192
  0.46441
  0.464629
  0.464847
  0.465065
  0.465283
  0.4655
  0.465718
  0.465936
  0.466153
  0.466371
  0.466588
  0.466805
  0.467023
  0.46724
  0.467457
  0.467673
  0.46789
  0.468107
  0.468323
  0.46854
  0.468756
  0.468973
  0.469189
  0.469405
  0.469621
  0.469837
  0.470053
  0.470268
  0.470484
  0.4707
  0.470915
  0.47113
  0.471346
  0.471561
  0.471776
  0.471991
  0.472206
  0.47242
  0.472635
  0.47285
  0.473064
  0.473279
  0.473493
  0.473707
  0.473921
  0.474135
  0.474349
  0.474563
  0.474777
  0.47499
  0.475204
  0.475417
  0.475631
  0.475844
  0.476057
  0.47627
  0.476483
  0.476696
  0.476909
  0.477122
  0.477335
  0.477547
  0.47776
  0.477972
  0.478184
  0.478396
  0.478608
  0.47882
  0.479032
  0.479244
  0.479456
  0.479667
  0.479879
  0.48009
  0.480302
  0.480513
  0.480724
  0.480935
  0.481146
  0.481357
  0.481568
  0.481779
  0.481989
  0.4822
  0.48241
  0.482621
  0.482831
  0.483041
  0.483251
  0.483461
  0.483671
  0.483881
  0.484091
  0.4843
  0.48451
  0.484719
  0.484929
  0.485138
  0.485347
  0.485556
  0.485765
  0.485974
  0.486183
  0.486392
  0.4866
  0.486809
  0.487018
  0.487226
  0.487434
  0.487642
  0.487851
  0.488059
  0.488267
  0.488474
  0.488682
  0.48889
  0.489098
  0.489305
  0.489513
  0.48972
  0.489927
  0.490134
  0.490341
  0.490548
  0.490755
  0.490962
  0.491169
  0.491376
  0.491582
  0.491789
  0.491995
  0.492201
  0.492408
  0.492614
  0.49282
  0.493026
  0.493232
  0.493437
  0.493643
  0.493849
  0.494054
  0.49426
  0.494465
  0.494671
  0.494876
  0.495081
  0.495286
  0.495491
  0.495696
  0.495901
  0.496105
  0.49631
  0.496514
  0.496719
  0.496923
  0.497128
  0.497332
  0.497536
  0.49774
  0.497944
  0.498148
  0.498352
  0.498555
  0.498759
  0.498963
  0.499166
  0.499369
  0.499573
  0.499776
  0.499979
  0.500182
  0.500385
  0.500588
  0.500791
  0.500994
  0.501196
  0.501399
  0.501601
  0.501804
  0.502006
  0.502208
  0.502411
  0.502613
  0.502815
  0.503017
  0.503219
  0.50342
  0.503622
  0.503824
  0.504025
  0.504227
  0.504428
  0.50463
  0.504831
  0.505032
  0.505233
  0.505434
  0.505635
  0.505836
  0.506037
  0.506237
  0.506438
  0.506638
  0.506839
  0.507039
  0.50724
  0.50744
  0.50764
  0.50784
  0.50804
  0.50824
  0.50844
  0.50864
  0.508839
  0.509039
  0.509239
  0.509438
  0.509637
  0.509837
  0.510036
  0.510235
  0.510434
  0.510633
  0.510832
  0.511031
  0.51123
  0.511429
  0.511627
  0.511826
  0.512025
  0.512223
  0.512421
  0.51262
  0.512818
  0.513016
  0.513214
  0.513412
  0.51361
  0.513808
  0.514006
  0.514204
  0.514401
  0.514599
  0.514796
  0.514994
  0.515191
  0.515388
  0.515586
  0.515783
  0.51598
  0.516177
  0.516374
  0.516571
  0.516767
  0.516964
  0.517161
  0.517357
  0.517554
  0.51775
  0.517947
  0.518143
  0.518339
  0.518536
  0.518732
  0.518928
  0.519124
  0.51932
  0.519515
  0.519711
  0.519907
  0.520103
  0.520298
  0.520494
  0.520689
  0.520884
  0.52108
  0.521275
  0.52147
  0.521665
  0.52186
  0.522055
  0.52225
  0.522445
  0.52264
  0.522835
  0.523029
  0.523224
  0.523418
  0.523613
  0.523807
  0.524002
  0.524196
  0.52439
  0.524584
  0.524778
  0.524972
  0.525166
  0.52536
  0.525554
  0.525748
  0.525941
  0.526135
  0.526329
  0.526522
  0.526716
  0.526909
  0.527102
  0.527296
  0.527489
  0.527682
  0.527875
  0.528068
  0.528261
  0.528454
  0.528647
  0.528839
  0.529032
  0.529225
  0.529417
  0.52961
  0.529802
  0.529995
  0.530187
  0.53038
  0.530572
  0.530764
  0.530956
  0.531148
  0.53134
  0.531532
  0.531724
  0.531916
  0.532108
  0.532299
  0.532491
  0.532683
  0.532874
  0.533066
  0.533257
  0.533449
  0.53364
  0.533831
  0.534023
  0.534214
  0.534405
  0.534596
  0.534787
  0.534978
  0.535169
  0.53536
  0.53555
  0.535741
  0.535932
  0.536122
  0.536313
  0.536503
  0.536694
  0.536884
  0.537075
  0.537265
  0.537455
  0.537645
  0.537836
  0.538026
  0.538216
  0.538406
  0.538596
  0.538786
  0.538975
  0.539165
  0.539355
  0.539545
  0.539734
  0.539924
  0.540114
  0.540303
  0.540492
  0.540682
  0.540871
  0.54106
  0.54125
  0.541439
  0.541628
  0.541817
  0.542006
  0.542195
  0.542384
  0.542573
  0.542762
  0.542951
  0.54314
  0.543328
  0.543517
  0.543706
  0.543894
  0.544083
  0.544271
  0.54446
  0.544648
  0.544836
  0.545025
  0.545213
  0.545401
  0.545589
  0.545778
  0.545966
  0.546154
  0.546342
  0.54653
  0.546718
  0.546906
  0.547093
  0.547281
  0.547469
  0.547657
  0.547844
  0.548032
  0.548219
  0.548407
  0.548594
  0.548782
  0.548969
  0.549157
  0.549344
  0.549531
  0.549719
  0.549906
  0.550093
  0.55028
  0.550467
  0.550654
  0.550841
  0.551028
  0.551215
  0.551402
  0.551589
  0.551776
  0.551963
  0.552149
  0.552336
  0.552523
  0.552709
  0.552896
  0.553082
  0.553269
  0.553455
  0.553642
  0.553828
  0.554015
  0.554201
  0.554387
  0.554574
  0.55476
  0.554946
  0.555132
  0.555318
  0.555504
  0.55569
  0.555877
  0.556063
  0.556248
  0.556434
  0.55662
  0.556806
  0.556992
  0.557178
  0.557364
  0.557549
  0.557735
  0.557921
  0.558106
  0.558292
  0.558477
  0.558663
  0.558849
  0.559034
  0.559219
  0.559405
  0.55959
  0.559776
  0.559961
  0.560146
  0.560332
  0.560517
  0.560702
  0.560887
  0.561072
  0.561257
  0.561443
  0.561628
  0.561813
  0.561998
  0.562183
  0.562368
  0.562553
  0.562738
  0.562922
  0.563107
  0.563292
  0.563477
  0.563662
  0.563846
  0.564031
  0.564216
  0.564401
  0.564585
  0.56477
  0.564955
  0.565139
  0.565324
  0.565508
  0.565693
  0.565877
  0.566062
  0.566246
  0.566431
  0.566615
  0.566799
  0.566984
  0.567168
  0.567352
  0.567537
  0.567721
  0.567905
  0.568089
  0.568274
  0.568458
  0.568642
  0.568826
  0.56901
  0.569194
  0.569378
  0.569563
  0.569747
  0.569931
  0.570115
  0.570299
  0.570483
  0.570667
  0.570851
  0.571034
  0.571218
  0.571402
  0.571586
  0.57177
  0.571954
  0.572138
  0.572321
  0.572505
  0.572689
  0.572873
  0.573057
  0.57324
  0.573424
  0.573608
  0.573791
  0.573975
  0.574159
  0.574342
  0.574526
  0.57471
  0.574893
  0.575077
  0.57526
  0.575444
  0.575628
  0.575811
  0.575995
  0.576178
  0.576362
  0.576545
  0.576729
  0.576912
  0.577096
  0.577279
  0.577463
  0.577646
  0.577829
  0.578013
  0.578196
  0.57838
  0.578563
  0.578746
  0.57893
  0.579113
  0.579297
  0.57948
  0.579663
  0.579847
  0.58003
  0.580213
  0.580396
  0.58058
  0.580763
  0.580946
  0.58113
  0.581313
  0.581496
  0.58168
  0.581863
  0.582046
  0.582229
  0.582413
  0.582596
  0.582779
  0.582962
  0.583145
  0.583329
  0.583512
  0.583695
  0.583878
  0.584062
  0.584245
  0.584428
  0.584611
  0.584794
  0.584978
  0.585161
  0.585344
  0.585527
  0.58571
  0.585894
  0.586077
  0.58626
  0.586443
  0.586626
  0.58681
  0.586993
  0.587176
  0.587359
  0.587542
  0.587726
  0.587909
  0.588092
  0.588275
  0.588459
  0.588642
  0.588825
  0.589008
  0.589191
  0.589375
  0.589558
  0.589741
  0.589924
  0.590108
  0.590291
  0.590474
  0.590657
  0.590841
  0.591024
  0.591207
  0.59139
  0.591574
  0.591757
  0.59194
  0.592124
  0.592307
  0.59249
  0.592674
  0.592857
  0.59304
  0.593224
  0.593407
  0.59359
  0.593774
  0.593957
  0.59414
  0.594324
  0.594507
  0.594691
  0.594874
  0.595057
  0.595241
  0.595424
  0.595608
  0.595791
  0.595975
  0.596158
  0.596342
  0.596525
  0.596709
  0.596892
  0.597076
  0.597259
  0.597443
  0.597627
  0.59781
  0.597994
  0.598177
  0.598361
  0.598545
  0.598728
  0.598912
  0.599096
  0.599279
  0.599463
  0.599647
  0.599831
  0.600014
  0.600198
  0.600382
  0.600566
  0.60075
  0.600933
  0.601117
  0.601301
  0.601485
  0.601669
  0.601853
  0.602037
  0.602221
  0.602405
  0.602589
  0.602773
  0.602957
  0.603141
  0.603325
  0.603509
  0.603693
  0.603877
  0.604061
  0.604245
  0.60443
  0.604614
  0.604798
  0.604982
  0.605167
  0.605351
  0.605535
  0.605719
  0.605904
  0.606088
  0.606273
  0.606457
  0.606641
  0.606826
  0.60701
  0.607195
  0.607379
  0.607564
  0.607749
  0.607933
  0.608118
  0.608302
  0.608487
  0.608672
  0.608856
  0.609041
  0.609226
  0.609411
  0.609596
  0.60978
  0.609965
  0.61015
  0.610335
  0.61052
  0.610705
  0.61089
  0.611075
  0.61126
  0.611445
  0.61163
  0.611815
  0.612001
  0.612186
  0.612371
  0.612556
  0.612741
  0.612927
  0.613112
  0.613297
  0.613483
  0.613668
  0.613854
  0.614039
  0.614225
  0.61441
  0.614596
  0.614781
  0.614967
  0.615153
  0.615338
  0.615524
  0.61571
  0.615896
  0.616081
  0.616267
  0.616453
  0.616639
  0.616825
  0.617011
  0.617197
  0.617383
  0.617569
  0.617755
  0.617941
  0.618128
  0.618314
  0.6185
  0.618686
  0.618873
  0.619059
  0.619245
  0.619432
  0.619618
  0.619805
  0.619991
  0.620178
  0.620365
  0.620551
  0.620738
  0.620925
  0.621111
  0.621298
  0.621485
  0.621672
  0.621859
  0.622046
  0.622233
  0.62242
  0.622607
  0.622794
  0.622981
  0.623168
  0.623355
  0.623542
  0.62373
  0.623917
  0.624104
  0.624292
  0.624479
  0.624667
  0.624854
  0.625042
  0.625229
  0.625417
  0.625605
  0.625792
  0.62598
  0.626168
  0.626356
  0.626544
  0.626732
  0.62692
  0.627108
  0.627296
  0.627484
  0.627672
  0.62786
  0.628048
  0.628237
  0.628425
  0.628613
  0.628802
  0.62899
  0.629179
  0.629367
  0.629556
  0.629744
  0.629933
  0.630122
  0.630311
  0.630499
  0.630688
  0.630877
  0.631066
  0.631255
  0.631444
  0.631633
  0.631822
  0.632011
  0.632201
  0.63239
  0.632579
  0.632769
  0.632958
  0.633147
  0.633337
  0.633527
  0.633716
  0.633906
  0.634095
  0.634285
  0.634475
  0.634665
  0.634855
  0.635045
  0.635235
  0.635425
  0.635615
  0.635805
  0.635995
  0.636185
  0.636376
  0.636566
  0.636756
  0.636947
  0.637137
  0.637328
  0.637518
  0.637709
  0.6379
  0.638091
  0.638281
  0.638472
  0.638663
  0.638854
  0.639045
  0.639236
  0.639427
  0.639618
  0.63981
  0.640001
  0.640192
  0.640384
  0.640575
  0.640767
  0.640958
  0.64115
  0.641341
  0.641533
  0.641725
  0.641917
  0.642109
  0.6423
  0.642492
  0.642684
  0.642877
  0.643069
  0.643261
  0.643453
  0.643645
  0.643838
  0.64403
  0.644223
  0.644415
  0.644608
  0.644801
  0.644993
  0.645186
  0.645379
  0.645572
  0.645765
  0.645958
  0.646151
  0.646344
  0.646537
  0.64673
  0.646923
  0.647117
  0.64731
  0.647504
  0.647697
  0.647891
  0.648084
  0.648278
  0.648472
  0.648666
  0.64886
  0.649053
  0.649247
  0.649442
  0.649636
  0.64983
  0.650024
  0.650218
  0.650413
  0.650607
  0.650802
  0.650996
  0.651191
  0.651385
  0.65158
  0.651775
  0.65197
  0.652165
  0.65236
  0.652555
  0.65275
  0.652945
  0.65314
  0.653335
  0.653531
  0.653726
  0.653922
  0.654117
  0.654313
  0.654508
  0.654704
  0.6549
  0.655096
  0.655292
  0.655488
  0.655684
  0.65588
  0.656076
  0.656272
  0.656469
  0.656665
  0.656861
  0.657058
  0.657254
  0.657451
  0.657648
  0.657844
  0.658041
  0.658238
  0.658435
  0.658632
  0.658829
  0.659026
  0.659224
  0.659421
  0.659618
  0.659816
  0.660013
  0.660211
  0.660408
  0.660606
  0.660804
  0.661002
  0.661199
  0.661397
  0.661595
  0.661793
  0.661992
  0.66219
  0.662388
  0.662586
  0.662785
  0.662983
  0.663182
  0.663381
  0.663579
  0.663778
  0.663977
  0.664176
  0.664375
  0.664574
  0.664773
  0.664972
  0.665171
  0.665371
  0.66557
  0.665769
  0.665969
  0.666169
  0.666368
  0.666568
  0.666768
  0.666968
  0.667168
  0.667368
  0.667568
  0.667768
  0.667968
  0.668168
  0.668369
  0.668569
  0.66877
  0.66897
  0.669171
  0.669372
  0.669573
  0.669773
  0.669974
  0.670175
  0.670376
  0.670578
  0.670779
  0.67098
  0.671182
  0.671383
  0.671584
  0.671786
  0.671988
  0.672189
  0.672391
  0.672593
  0.672795
  0.672997
  0.673199
  0.673401
  0.673604
  0.673806
  0.674008
  0.674211
  0.674413
  0.674616
  0.674819
  0.675021
  0.675224
  0.675427
  0.67563
  0.675833
  0.676036
  0.67624
  0.676443
  0.676646
  0.67685
  0.677053
  0.677257
  0.67746
  0.677664
  0.677868
  0.678072
  0.678276
  0.67848
  0.678684
  0.678888
  0.679092
  0.679297
  0.679501
  0.679706
  0.67991
  0.680115
  0.680319
  0.680524
  0.680729
  0.680934
  0.681139
  0.681344
  0.681549
  0.681755
  0.68196
  0.682165
  0.682371
  0.682576
  0.682782
  0.682988
  0.683193
  0.683399
  0.683605
  0.683811
  0.684017
  0.684223
  0.68443
  0.684636
  0.684842
  0.685049
  0.685255
  0.685462
  0.685669
  0.685876
  0.686082
  0.686289
  0.686496
  0.686703
  0.686911
  0.687118
  0.687325
  0.687533
  0.68774
  0.687948
  0.688155
  0.688363
  0.688571
  0.688779
  0.688987
  0.689195
  0.689403
  0.689611
  0.689819
  0.690028
  0.690236
  0.690445
  0.690653
  0.690862
  0.691071
  0.691279
  0.691488
  0.691697
  0.691906
  0.692116
  0.692325
  0.692534
  0.692743
  0.692953
  0.693162
  0.693372
  0.693582
  0.693792
  0.694001
  0.694211
  0.694421
  0.694632
  0.694842
  0.695052
  0.695262
  0.695473
  0.695683
  0.695894
  0.696104
  0.696315
  0.696526
  0.696737
  0.696948
  0.697159
  0.69737
  0.697581
  0.697793
  0.698004
  0.698216
  0.698427
  0.698639
  0.69885
  0.699062
  0.699274
  0.699486
  0.699698
  0.69991
  0.700122
  0.700335
  0.700547
  0.70076
  0.700972
  0.701185
  0.701397
  0.70161
  0.701823
  0.702036
  0.702249
  0.702462
  0.702675
  0.702889
  0.703102
  0.703315
  0.703529
  0.703742
  0.703956
  0.70417
  0.704384
  0.704598
  0.704812
  0.705026
  0.70524
  0.705454
  0.705669
  0.705883
  0.706097
  0.706312
  0.706527
  0.706741
  0.706956
  0.707171
  0.707386
  0.707601
  0.707816
  0.708032
  0.708247
  0.708462
  0.708678
  0.708893
  0.709109
  0.709325
  0.709541
  0.709757
  0.709973
  0.710189
  0.710405
  0.710621
  0.710837
  0.711054
  0.71127
  0.711487
  0.711704
  0.71192
  0.712137
  0.712354
  0.712571
  0.712788
  0.713005
  0.713222
  0.71344
  0.713657
  0.713875
  0.714092
  0.71431
  0.714528
  0.714745
  0.714963
  0.715181
  0.715399
  0.715618
  0.715836
  0.716054
  0.716273
  0.716491
  0.71671
  0.716928
  0.717147
  0.717366
  0.717585
  0.717804
  0.718023
  0.718242
  0.718461
  0.718681
  0.7189
  0.71912
  0.719339
  0.719559
  0.719779
  0.719998
  0.720218
  0.720438
  0.720659
  0.720879
  0.721099
  0.721319
  0.72154
  0.72176
  0.721981
  0.722202
  0.722422
  0.722643
  0.722864
  0.723085
  0.723306
  0.723528
  0.723749
  0.72397
  0.724192
  0.724413
  0.724635
  0.724856
  0.725078
  0.7253
  0.725522
  0.725744
  0.725966
  0.726188
  0.726411
  0.726633
  0.726856
  0.727078
  0.727301
  0.727524
  0.727746
  0.727969
  0.728192
  0.728415
  0.728638
  0.728862
  0.729085
  0.729308
  0.729532
  0.729756
  0.729979
  0.730203
  0.730427
  0.730651
  0.730875
  0.731099
  0.731323
  0.731547
  0.731772
  0.731996
  0.73222
  0.732445
  0.73267
  0.732895
  0.733119
  0.733344
  0.733569
  0.733794
  0.73402
  0.734245
  0.73447
  0.734696
  0.734921
  0.735147
  0.735373
  0.735598
  0.735824
  0.73605
  0.736276
  0.736503
  0.736729
  0.736955
  0.737181
  0.737408
  0.737635
  0.737861
  0.738088
  0.738315
  0.738542
  0.738769
  0.738996
  0.739223
  0.73945
  0.739678
  0.739905
  0.740133
  0.74036
  0.740588
  0.740816
  0.741043
  0.741271
  0.741499
  0.741728
  0.741956
  0.742184
  0.742412
  0.742641
  0.742869
  0.743098
  0.743327
  0.743556
  0.743784
  0.744013
  0.744243
  0.744472
  0.744701
  0.74493
  0.74516
  0.745389
  0.745619
  0.745848
  0.746078
  0.746308
  0.746538
  0.746768
  0.746998
  0.747228
  0.747459
  0.747689
  0.747919
  0.74815
  0.748381
  0.748611
  0.748842
  0.749073
  0.749304
  0.749535
  0.749766
  0.749997
  0.750229
  0.75046
  0.750692
  0.750923
  0.751155
  0.751387
  0.751618
  0.75185
  0.752082
  0.752314
  0.752547
  0.752779
  0.753011
  0.753244
  0.753476
  0.753709
  0.753942
  0.754174
  0.754407
  0.75464
  0.754873
  0.755106
  0.75534
  0.755573
  0.755806
  0.75604
  0.756273
  0.756507
  0.756741
  0.756975
  0.757209
  0.757443
  0.757677
  0.757911
  0.758145
  0.758379
  0.758614
  0.758848
  0.759083
  0.759318
  0.759553
  0.759787
  0.760022
  0.760257
  0.760493
  0.760728
  0.760963
  0.761199
  0.761434
  0.76167
  0.761905
  0.762141
  0.762377
  0.762613
  0.762849
  0.763085
  0.763321
  0.763558
  0.763794
  0.76403
  0.764267
  0.764504
  0.76474
  0.764977
  0.765214
  0.765451
  0.765688
  0.765925
  0.766162
  0.7664
  0.766637
  0.766875
  0.767112
  0.76735
  0.767588
  0.767826
  0.768064
  0.768302
  0.76854
  0.768778
  0.769016
  0.769255
  0.769493
  0.769732
  0.76997
  0.770209
  0.770448
  0.770687
  0.770926
  0.771165
  0.771404
  0.771644
  0.771883
  0.772122
  0.772362
  0.772602
  0.772841
  0.773081
  0.773321
  0.773561
  0.773801
  0.774041
  0.774282
  0.774522
  0.774762
  0.775003
  0.775243
  0.775484
  0.775725
  0.775966
  0.776207
  0.776448
  0.776689
  0.77693
  0.777172
  0.777413
  0.777655
  0.777896
  0.778138
  0.77838
  0.778621
  0.778863
  0.779105
  0.779348
  0.77959
  0.779832
  0.780075
  0.780317
  0.78056
  0.780802
  0.781045
  0.781288
  0.781531
  0.781774
  0.782017
  0.78226
  0.782503
  0.782747
  0.78299
  0.783234
  0.783478
  0.783721
  0.783965
  0.784209
  0.784453
  0.784697
  0.784941
  0.785186
  0.78543
  0.785675
  0.785919
  0.786164
  0.786409
  0.786653
  0.786898
  0.787143
  0.787388
  0.787634
  0.787879
  0.788124
  0.78837
  0.788615
  0.788861
  0.789107
  0.789353
  0.789598
  0.789845
  0.790091
  0.790337
  0.790583
  0.79083
  0.791076
  0.791323
  0.791569
  0.791816
  0.792063
  0.79231
  0.792557
  0.792804
  0.793051
  0.793298
  0.793546
  0.793793
  0.794041
  0.794289
  0.794536
  0.794784
  0.795032
  0.79528
  0.795528
  0.795776
  0.796025
  0.796273
  0.796522
  0.79677
  0.797019
  0.797268
  0.797517
  0.797766
  0.798015
  0.798264
  0.798513
  0.798762
  0.799012
  0.799261
  0.799511
  0.799761
  0.80001
  0.80026
  0.80051
  0.80076
  0.801011
  0.801261
  0.801511
  0.801762
  0.802012
  0.802263
  0.802514
  0.802764
  0.803015
  0.803266
  0.803518
  0.803769
  0.80402
  0.804271
  0.804523
  0.804775
  0.805026
  0.805278
  0.80553
  0.805782
  0.806034
  0.806286
  0.806538
  0.806791
  0.807043
  0.807296
  0.807548
  0.807801
  0.808054
  0.808307
  0.80856
  0.808813
  0.809066
  0.809319
  0.809573
  0.809826
  0.81008
  0.810333
  0.810587
  0.810841
  0.811095
  0.811349
  0.811603
  0.811858
  0.812112
  0.812366
  0.812621
  0.812876
  0.81313
  0.813385
  0.81364
  0.813895
  0.81415
  0.814406
  0.814661
  0.814916
  0.815172
  0.815427
  0.815683
  0.815939
  0.816195
  0.816451
  0.816707
  0.816963
  0.81722
  0.817476
  0.817732
  0.817989
  0.818246
  0.818503
  0.818759
  0.819016
  0.819273
  0.819531
  0.819788
  0.820045
  0.820303
  0.82056
  0.820818
  0.821076
  0.821334
  0.821592
  0.82185
  0.822108
  0.822366
  0.822625
  0.822883
  0.823142
  0.8234
  0.823659
  0.823918
  0.824177
  0.824436
  0.824695
  0.824955
  0.825214
  0.825474
  0.825733
  0.825993
  0.826253
  0.826512
  0.826772
  0.827033
  0.827293
  0.827553
  0.827813
  0.828074
  0.828335
  0.828595
  0.828856
  0.829117
  0.829378
  0.829639
  0.8299
  0.830162
  0.830423
  0.830685
  0.830946
  0.831208
  0.83147
  0.831732
  0.831994
  0.832256
  0.832518
  0.83278
  0.833043
  0.833305
  0.833568
  0.833831
  0.834094
  0.834357
  0.83462
  0.834883
  0.835146
  0.83541
  0.835673
  0.835937
  0.8362
  0.836464
  0.836728
  0.836992
  0.837256
  0.837521
  0.837785
  0.838049
  0.838314
  0.838578
  0.838843
  0.839108
  0.839373
  0.839638
  0.839903
  0.840169
  0.840434
  0.8407
  0.840965
  0.841231
  0.841497
  0.841763
  0.842029
  0.842295
  0.842561
  0.842827
  0.843094
  0.84336
  0.843627
  0.843894
  0.844161
  0.844428
  0.844695
  0.844962
  0.845229
  0.845497
  0.845764
  0.846032
  0.8463
  0.846568
  0.846836
  0.847104
  0.847372
  0.84764
  0.847909
  0.848177
  0.848446
  0.848715
  0.848984
  0.849253
  0.849522
  0.849791
  0.85006
  0.85033
  0.850599
  0.850869
  0.851139
  0.851408
  0.851678
  0.851948
  0.852219
  0.852489
  0.852759
  0.85303
  0.853301
  0.853571
  0.853842
  0.854113
  0.854384
  0.854656
  0.854927
  0.855198
  0.85547
  0.855742
  0.856013
  0.856285
  0.856557
  0.856829
  0.857102
  0.857374
  0.857646
  0.857919
  0.858192
  0.858464
  0.858737
  0.85901
  0.859284
  0.859557
  0.85983
  0.860104
  0.860377
  0.860651
  0.860925
  0.861199
  0.861473
  0.861747
  0.862021
  0.862296
  0.86257
  0.862845
  0.86312
  0.863395
  0.86367
  0.863945
  0.86422
  0.864496
  0.864771
  0.865047
  0.865322
  0.865598
  0.865874
  0.86615
  0.866426
  0.866703
  0.866979
  0.867256
  0.867532
  0.867809
  0.868086
  0.868363
  0.86864
  0.868918
  0.869195
  0.869472
  0.86975
  0.870028
  0.870306
  0.870584
  0.870862
  0.87114
  0.871418
  0.871697
  0.871975
  0.872254
  0.872533
  0.872812
  0.873091
  0.87337
  0.87365
  0.873929
  0.874209
  0.874488
  0.874768
  0.875048
  0.875328
  0.875608
  0.875889
  0.876169
  0.87645
  0.87673
  0.877011
  0.877292
  0.877573
  0.877854
  0.878136
  0.878417
  0.878699
  0.87898
  0.879262
  0.879544
  0.879826
  0.880108
  0.880391
  0.880673
  0.880956
  0.881238
  0.881521
  0.881804
  0.882087
  0.88237
  0.882654
  0.882937
  0.883221
  0.883504
  0.883788
  0.884072
  0.884356
  0.884641
  0.884925
  0.885209
  0.885494
  0.885779
  0.886064
  0.886349
  0.886634
  0.886919
  0.887204
  0.88749
  0.887775
  0.888061
  0.888347
  0.888633
  0.888919
  0.889206
  0.889492
  0.889779
  0.890065
  0.890352
  0.890639
  0.890926
  0.891213
  0.891501
  0.891788
  0.892076
  0.892363
  0.892651
  0.892939
  0.893227
  0.893516
  0.893804
  0.894093
  0.894381
  0.89467
  0.894959
  0.895248
  0.895537
  0.895827
  0.896116
  0.896406
  0.896695
  0.896985
  0.897275
  0.897566
  0.897856
  0.898146
  0.898437
  0.898727
  0.899018
  0.899309
  0.8996
  0.899892
  0.900183
  0.900474
  0.900766
  0.901058
  0.90135
  0.901642
  0.901934
  0.902226
  0.902519
  0.902811
  0.903104
  0.903397
  0.90369
  0.903983
  0.904276
  0.90457
  0.904863
  0.905157
  0.905451
  0.905745
  0.906039
  0.906333
  0.906628
  0.906922
  0.907217
  0.907512
  0.907807
  0.908102
  0.908397
  0.908693
  0.908988
  0.909284
  0.90958
  0.909876
  0.910172
  0.910468
  0.910764
  0.911061
  0.911358
  0.911654
  0.911951
  0.912248
  0.912546
  0.912843
  0.913141
  0.913438
  0.913736
  0.914034
  0.914332
  0.91463
  0.914929
  0.915227
  0.915526
  0.915825
  0.916124
  0.916423
  0.916722
  0.917021
  0.917321
  0.917621
  0.917921
  0.91822
  0.918521
  0.918821
  0.919121
  0.919422
  0.919723
  0.920023
  0.920324
  0.920626
  0.920927
  0.921228
  0.92153
  0.921832
  0.922134
  0.922436
  0.922738
  0.92304
  0.923343
  0.923645
  0.923948
  0.924251
  0.924554
  0.924857
  0.925161
  0.925464
  0.925768
  0.926072
  0.926376
  0.92668
  0.926984
  0.927289
  0.927593
  0.927898
  0.928203
  0.928508
  0.928813
  0.929118
  0.929424
  0.929729
  0.930035
  0.930341
  0.930647
  0.930953
  0.93126
  0.931566
  0.931873
  0.93218
  0.932487
  0.932794
  0.933101
  0.933409
  0.933716
  0.934024
  0.934332
  0.93464
  0.934948
  0.935257
  0.935565
  0.935874
  0.936183
  0.936492
  0.936801
  0.93711
  0.93742
  0.937729
  0.938039
  0.938349
  0.938659
  0.938969
  0.93928
  0.93959
  0.939901
  0.940212
  0.940523
  0.940834
  0.941146
  0.941457
  0.941769
  0.94208
  0.942392
  0.942705
  0.943017
  0.943329
  0.943642
  0.943955
  0.944268
  0.944581
  0.944894
  0.945207
  0.945521
  0.945834
  0.946148
  0.946462
  0.946777
  0.947091
  0.947405
  0.94772
  0.948035
  0.94835
  0.948665
  0.94898
  0.949296
  0.949611
  0.949927
  0.950243
  0.950559
  0.950875
  0.951192
  0.951508
  0.951825
  0.952142
  0.952459
  0.952776
  0.953094
  0.953411
  0.953729
  0.954047
  0.954365
  0.954683
  0.955001
  0.95532
  0.955638
  0.955957
  0.956276
  0.956595
  0.956915
  0.957234
  0.957554
  0.957874
  0.958194
  0.958514
  0.958834
  0.959155
  0.959475
  0.959796
  0.960117
  0.960438
  0.960759
  0.961081
  0.961402
  0.961724
  0.962046
  0.962368
  0.962691
  0.963013
  0.963336
  0.963658
  0.963981
  0.964304
  0.964628
  0.964951
  0.965275
  0.965598
  0.965922
  0.966246
  0.966571
  0.966895
  0.96722
  0.967544
  0.967869
  0.968195
  0.96852
  0.968845
  0.969171
  0.969497
  0.969822
  0.970149
  0.970475
  0.970801
  0.971128
  0.971455
  0.971781
  0.972109
  0.972436
  0.972763
  0.973091
  0.973419
  0.973747
  0.974075
  0.974403
  0.974731
  0.97506
  0.975389
  0.975718
  0.976047
  0.976376
  0.976706
  0.977035
  0.977365
  0.977695
  0.978025
  0.978355
  0.978686
  0.979016
  0.979347
  0.979678
  0.980009
  0.980341
  0.980672
  0.981004
  0.981336
  0.981667
  0.982
  0.982332
  0.982664
  0.982997
  0.98333
  0.983663
  0.983996
  0.984329
  0.984663
  0.984997
  0.985331
  0.985665
  0.985999
  0.986333
  0.986668
  0.987002
  0.987337
  0.987672
  0.988008
  0.988343
  0.988679
  0.989014
  0.98935
  0.989686
  0.990022
  0.990359
  0.990696
  0.991032
  0.991369
  0.991706
  0.992044
  0.992381
  0.992719
  0.993056
  0.993394
  0.993733
  0.994071
  0.994409
  0.994748
  0.995087
  0.995426
  0.995765
  0.996104
  0.996444
  0.996784
  0.997123
  0.997463
  0.997804
  0.998144
  0.998485
  0.998825
  0.999166
  0.999507
  0.999849
  1.00019
  1.00053
  1.00087
  1.00122
  1.00156
  1.0019
  1.00224
  1.00258
  1.00293
  1.00327
  1.00361
  1.00396
  1.0043
  1.00464
  1.00499
  1.00533
  1.00568
  1.00602
  1.00636
  1.00671
  1.00705
  1.0074
  1.00774
  1.00809
  1.00844
  1.00878
  1.00913
  1.00947
  1.00982
  1.01017
  1.01051
  1.01086
  1.01121
  1.01155
  1.0119
  1.01225
  1.0126
  1.01294
  1.01329
  1.01364
  1.01399
  1.01434
  1.01469
  1.01503
  1.01538
  1.01573
  1.01608
  1.01643
  1.01678
  1.01713
  1.01748
  1.01783
  1.01818
  1.01853
  1.01888
  1.01923
  1.01958
  1.01994
  1.02029
  1.02064
  1.02099
  1.02134
  1.0217
  1.02205
  1.0224
  1.02275
  1.02311
  1.02346
  1.02381
  1.02417
  1.02452
  1.02487
  1.02523
  1.02558
  1.02593
  1.02629
  1.02664
  1.027
  1.02735
  1.02771
  1.02806
  1.02842
  1.02877
  1.02913
  1.02949
  1.02984
  1.0302
  1.03055
  1.03091
  1.03127
  1.03163
  1.03198
  1.03234
  1.0327
  1.03305
  1.03341
  1.03377
  1.03413
  1.03449
  1.03485
  1.0352
  1.03556
  1.03592
  1.03628
  1.03664
  1.037
  1.03736
  1.03772
  1.03808
  1.03844
  1.0388
  1.03916
  1.03952
  1.03988
  1.04024
  1.0406
  1.04097
  1.04133
  1.04169
  1.04205
  1.04241
  1.04278
  1.04314
  1.0435
  1.04386
  1.04423
  1.04459
  1.04495
  1.04532
  1.04568
  1.04604
  1.04641
  1.04677
  1.04714
  1.0475
  1.04787
  1.04823
  1.0486
  1.04896
  1.04933
  1.04969
  1.05006
  1.05042
  1.05079
  1.05115
  1.05152
  1.05189
  1.05225
  1.05262
  1.05299
  1.05336
  1.05372
  1.05409
  1.05446
  1.05483
  1.05519
  1.05556
  1.05593
  1.0563
  1.05667
  1.05704
  1.0574
  1.05777
  1.05814
  1.05851
  1.05888
  1.05925
  1.05962
  1.05999
  1.06036
  1.06073
  1.0611
  1.06147
  1.06185
  1.06222
  1.06259
  1.06296
  1.06333
  1.0637
  1.06407
  1.06445
  1.06482
  1.06519
  1.06556
  1.06594
  1.06631
  1.06668
  1.06706
  1.06743
  1.0678
  1.06818
  1.06855
  1.06893
  1.0693
  1.06967
  1.07005
  1.07042
  1.0708
  1.07117
  1.07155
  1.07192
  1.0723
  1.07267
  1.07305
  1.07343
  1.0738
  1.07418
  1.07456
  1.07493
  1.07531
  1.07569
  1.07606
  1.07644
  1.07682
  1.0772
  1.07757
  1.07795
  1.07833
  1.07871
  1.07909
  1.07946
  1.07984
  1.08022
  1.0806
  1.08098
  1.08136
  1.08174
  1.08212
  1.0825
  1.08288
  1.08326
  1.08364
  1.08402
  1.0844
  1.08478
  1.08516
  1.08554
  1.08592
  1.0863
  1.08669
  1.08707
  1.08745
  1.08783
  1.08821
  1.0886
  1.08898
  1.08936
  1.08974
  1.09013
  1.09051
  1.09089
  1.09128
  1.09166
  1.09204
  1.09243
  1.09281
  1.09319
  1.09358
  1.09396
  1.09435
  1.09473
  1.09512
  1.0955
  1.09589
  1.09627
  1.09666
  1.09704
  1.09743
  1.09782
  1.0982
  1.09859
  1.09897
  1.09936
  1.09975
  1.10013
  1.10052
  1.10091
  1.10129
  1.10168
  1.10207
  1.10246
  1.10284
  1.10323
  1.10362
  1.10401
  1.1044
  1.10479
  1.10517
  1.10556
  1.10595
  1.10634
  1.10673
  1.10712
  1.10751
  1.1079
  1.10829
  1.10868
  1.10907
  1.10946
  1.10985
  1.11024
  1.11063
  1.11102
  1.11141
  1.1118
  1.11219
  1.11258
  1.11298
  1.11337
  1.11376
  1.11415
  1.11454
  1.11494
  1.11533
  1.11572
  1.11611
  1.11651
  1.1169
  1.11729
  1.11768
  1.11808
  1.11847
  1.11886
  1.11926
  1.11965
  1.12005
  1.12044
  1.12083
  1.12123
  1.12162
  1.12202
  1.12241
  1.12281
  1.1232
  1.1236
  1.12399
  1.12439
  1.12478
  1.12518
  1.12557
  1.12597
  1.12636
  1.12676
  1.12716
  1.12755
  1.12795
  1.12835
  1.12874
  1.12914
  1.12954
  1.12993
  1.13033
  1.13073
  1.13113
  1.13152
  1.13192
  1.13232
  1.13272
  1.13311
  1.13351
  1.13391
  1.13431
  1.13471
  1.13511
  1.13551
  1.1359
  1.1363
  1.1367
  1.1371
  1.1375
  1.1379
  1.1383
  1.1387
  1.1391
  1.1395
  1.1399
  1.1403
  1.1407
  1.1411
  1.1415
  1.1419
  1.1423
  1.1427
  1.14311
  1.14351
  1.14391
  1.14431
  1.14471
  1.14511
  1.14551
  1.14592
  1.14632
  1.14672
  1.14712
  1.14752
  1.14793
  1.14833
  1.14873
  1.14913
  1.14954
  1.14994
  1.15034
  1.15075
  1.15115
  1.15155
  1.15196
  1.15236
  1.15276
  1.15317
  1.15357
  1.15398
  1.15438
  1.15478
  1.15519
  1.15559
  1.156
  1.1564
  1.15681
  1.15721
  1.15762
  1.15802
  1.15843
  1.15883
  1.15924
  1.15964
  1.16005
  1.16045
  1.16086
  1.16127
  1.16167
  1.16208
  1.16248
  1.16289
  1.1633
  1.1637
  1.16411
  1.16452
  1.16492
  1.16533
  1.16574
  1.16614
  1.16655
  1.16696
  1.16736
  1.16777
  1.16818
  1.16859
  1.16899
  1.1694
  1.16981
  1.17022
  1.17063
  1.17103
  1.17144
  1.17185
  1.17226
  1.17267
  1.17308
  1.17348
  1.17389
  1.1743
  1.17471
  1.17512
  1.17553
  1.17594
  1.17635
  1.17676
  1.17717
  1.17758
  1.17798
  1.17839
  1.1788
  1.17921
  1.17962
  1.18003
  1.18044
  1.18085
  1.18126
  1.18167
  1.18208
  1.18249
  1.18291
  1.18332
  1.18373
  1.18414
  1.18455
  1.18496
  1.18537
  1.18578
  1.18619
  1.1866
  1.18701
  1.18743
  1.18784
  1.18825
  1.18866
  1.18907
  1.18948
  1.1899
  1.19031
  1.19072
  1.19113
  1.19154
  1.19195
  1.19237
  1.19278
  1.19319
  1.1936
  1.19402
  1.19443
  1.19484
  1.19525
  1.19567
  1.19608
  1.19649
  1.1969
  1.19732
  1.19773
  1.19814
  1.19856
  1.19897
  1.19938
  1.1998
  1.20021
  1.20062
  1.20104
  1.20145
  1.20186
  1.20228
  1.20269
  1.2031
  1.20352
  1.20393
  1.20435
  1.20476
  1.20517
  1.20559
  1.206
  1.20642
  1.20683
  1.20725
  1.20766
  1.20807
  1.20849
  1.2089
  1.20932
  1.20973
  1.21015
  1.21056
  1.21098
  1.21139
  1.21181
  1.21222
  1.21263
  1.21305
  1.21346
  1.21388
  1.21429
  1.21471
  1.21513
  1.21554
  1.21596
  1.21637
  1.21679
  1.2172
  1.21762
  1.21803
  1.21845
  1.21886
  1.21928
  1.21969
  1.22011
  1.22053
  1.22094
  1.22136
  1.22177
  1.22219
  1.2226
  1.22302
  1.22344
  1.22385
  1.22427
  1.22468
  1.2251
  1.22552
  1.22593
  1.22635
  1.22676
  1.22718
  1.2276
  1.22801
  1.22843
  1.22885
  1.22926
  1.22968
  1.23009
  1.23051
  1.23093
  1.23134
  1.23176
  1.23218
  1.23259
  1.23301
  1.23343
  1.23384
  1.23426
  1.23468
  1.23509
  1.23551
  1.23593
  1.23634
  1.23676
  1.23718
  1.23759
  1.23801
  1.23843
  1.23884
  1.23926
  1.23968
  1.24009
  1.24051
  1.24093
  1.24134
  1.24176
  1.24218
  1.24259
  1.24301
  1.24343
  1.24384
  1.24426
  1.24468
  1.2451
  1.24551
  1.24593
  1.24635
  1.24676
  1.24718
  1.2476
  1.24801
  1.24843
  1.24885
  1.24926
  1.24968
  1.2501
  1.25052
  1.25093
  1.25135
  1.25177
  1.25218
  1.2526
  1.25302
  1.25343
  1.25385
  1.25427
  1.25468
  1.2551
  1.25552
  1.25594
  1.25635
  1.25677
  1.25719
  1.2576
  1.25802
  1.25844
  1.25885
  1.25927
  1.25969
  1.2601
  1.26052
  1.26094
  1.26135
  1.26177
  1.26219
  1.26261
  1.26302
  1.26344
  1.26386
  1.26427
  1.26469
  1.26511
  1.26552
  1.26594
  1.26635
  1.26677
  1.26719
  1.2676
  1.26802
  1.26844
  1.26885
  1.26927
  1.26969
  1.2701
  1.27052
  1.27094
  1.27135
  1.27177
  1.27218
  1.2726
  1.27302
  1.27343
  1.27385
  1.27427
  1.27468
  1.2751
  1.27551
  1.27593
  1.27635
  1.27676
  1.27718
  1.27759
  1.27801
  1.27843
  1.27884
  1.27926
  1.27967
  1.28009
  1.2805
  1.28092
  1.28133
  1.28175
  1.28217
  1.28258
  1.283
  1.28341
  1.28383
  1.28424
  1.28466
  1.28507
  1.28549
  1.2859
  1.28632
  1.28673
  1.28715
  1.28756
  1.28798
  1.28839
  1.28881
  1.28922
  1.28964
  1.29005
  1.29047
  1.29088
  1.2913
  1.29171
  1.29212
  1.29254
  1.29295
  1.29337
  1.29378
  1.2942
  1.29461
  1.29502
  1.29544
  1.29585
  1.29626
  1.29668
  1.29709
  1.29751
  1.29792
  1.29833
  1.29875
  1.29916
  1.29957
  1.29999
  1.3004
  1.30081
  1.30123
  1.30164
  1.30205
  1.30247
  1.30288
  1.30329
  1.3037
  1.30412
  1.30453
  1.30494
  1.30535
  1.30577
  1.30618
  1.30659
  1.307
  1.30741
  1.30783
  1.30824
  1.30865
  1.30906
  1.30947
  1.30989
  1.3103
  1.31071
  1.31112
  1.31153
  1.31194
  1.31235
  1.31277
  1.31318
  1.31359
  1.314
  1.31441
  1.31482
  1.31523
  1.31564
  1.31605
  1.31646
  1.31687
  1.31728
  1.31769
  1.3181
  1.31851
  1.31892
  1.31933
  1.31974
  1.32015
  1.32056
  1.32097
  1.32138
  1.32179
  1.3222
  1.32261
  1.32302
  1.32343
  1.32383
  1.32424
  1.32465
  1.32506
  1.32547
  1.32588
  1.32629
  1.32669
  1.3271
  1.32751
  1.32792
  1.32832
  1.32873
  1.32914
  1.32955
  1.32996
  1.33036
  1.33077
  1.33118
  1.33158
  1.33199
  1.3324
  1.3328
  1.33321
  1.33362
  1.33402
  1.33443
  1.33484
  1.33524
  1.33565
  1.33605
  1.33646
  1.33686
  1.33727
  1.33768
  1.33808
  1.33849
  1.33889
  1.3393
  1.3397
  1.34011
  1.34051
  1.34091
  1.34132
  1.34172
  1.34213
  1.34253
  1.34293
  1.34334
  1.34374
  1.34415
  1.34455
  1.34495
  1.34536
  1.34576
  1.34616
  1.34656
  1.34697
  1.34737
  1.34777
  1.34817
  1.34858
  1.34898
  1.34938
  1.34978
  1.35018
  1.35059
  1.35099
  1.35139
  1.35179
  1.35219
  1.35259
  1.35299
  1.35339
  1.35379
  1.35419
  1.35459
  1.35499
  1.35539
  1.35579
  1.35619
  1.35659
  1.35699
  1.35739
  1.35779
  1.35819
  1.35859
  1.35899
  1.35939
  1.35979
  1.36018
  1.36058
  1.36098
  1.36138
  1.36178
  1.36217
  1.36257
  1.36297
  1.36337
  1.36376
  1.36416
  1.36456
  1.36495
  1.36535
  1.36575
  1.36614
  1.36654
  1.36694
  1.36733
  1.36773
  1.36812
  1.36852
  1.36891
  1.36931
  1.3697
  1.3701
  1.37049
  1.37089
  1.37128
  1.37168
  1.37207
  1.37246
  1.37286
  1.37325
  1.37364
  1.37404
  1.37443
  1.37482
  1.37522
  1.37561
  1.376
  1.37639
  1.37678
  1.37718
  1.37757
  1.37796
  1.37835
  1.37874
  1.37913
  1.37953
  1.37992
  1.38031
  1.3807
  1.38109
  1.38148
  1.38187
  1.38226
  1.38265
  1.38304
  1.38343
  1.38382
  1.3842
  1.38459
  1.38498
  1.38537
  1.38576
  1.38615
  1.38653
  1.38692
  1.38731
  1.3877
  1.38808
  1.38847
  1.38886
  1.38925
  1.38963
  1.39002
  1.3904
  1.39079
  1.39118
  1.39156
  1.39195
  1.39233
  1.39272
  1.3931
  1.39349
  1.39387
  1.39426
  1.39464
  1.39503
  1.39541
  1.39579
  1.39618
  1.39656
  1.39694
  1.39733
  1.39771
  1.39809
  1.39847
  1.39886
  1.39924
  1.39962
  1.4
  1.40038
  1.40077
  1.40115
  1.40153
  1.40191
  1.40229
  1.40267
  1.40305
  1.40343
  1.40381
  1.40419
  1.40457
  1.40495
  1.40533
  1.4057
  1.40608
  1.40646
  1.40684
  1.40722
  1.4076
  1.40797
  1.40835
  1.40873
  1.40911
  1.40948
  1.40986
  1.41024
  1.41061
  1.41099
  1.41136
  1.41174
  1.41211
  1.41249
  1.41287
  1.41324
  1.41361
  1.41399
  1.41436
  1.41474
  1.41511
  1.41548
  1.41586
  1.41623
  1.4166
  1.41698
  1.41735
  1.41772
  1.41809
  1.41847
  1.41884
  1.41921
  1.41958
  1.41995
  1.42032
  1.42069
  1.42106
  1.42143
  1.4218
  1.42217
  1.42254
  1.42291
  1.42328
  1.42365
  1.42402
  1.42439
  1.42476
  1.42512
  1.42549
  1.42586
  1.42623
  1.4266
  1.42696
  1.42733
  1.4277
  1.42806
  1.42843
  1.42879
  1.42916
  1.42953
  1.42989
  1.43026
  1.43062
  1.43098
  1.43135
  1.43171
  1.43208
  1.43244
  1.4328
  1.43317
  1.43353
  1.43389
  1.43426
  1.43462
  1.43498
  1.43534
  1.4357
  1.43607
  1.43643
  1.43679
  1.43715
  1.43751
  1.43787
  1.43823
  1.43859
  1.43895
  1.43931
  1.43967
  1.44003
  1.44038
  1.44074
  1.4411
  1.44146
  1.44182
  1.44217
  1.44253
  1.44289
  1.44325
  1.4436
  1.44396
  1.44431
  1.44467
  1.44503
  1.44538
  1.44574
  1.44609
  1.44645
  1.4468
  1.44715
  1.44751
  1.44786
  1.44821
  1.44857
  1.44892
  1.44927
  1.44963
  1.44998
  1.45033
  1.45068
  1.45103
  1.45138
  1.45174
  1.45209
  1.45244
  1.45279
  1.45314
  1.45349
  1.45384
  1.45419
  1.45453
  1.45488
  1.45523
  1.45558
  1.45593
  1.45628
  1.45662
  1.45697
  1.45732
  1.45766
  1.45801
  1.45836
  1.4587
  1.45905
  1.45939
  1.45974
  1.46008
  1.46043
  1.46077
  1.46112
  1.46146
  1.4618
  1.46215
  1.46249
  1.46283
  1.46318
  1.46352
  1.46386
  1.4642
  1.46455
  1.46489
  1.46523
  1.46557
  1.46591
  1.46625
  1.46659
  1.46693
  1.46727
  1.46761
  1.46795
  1.46829
  1.46862
  1.46896
  1.4693
  1.46964
  1.46998
  1.47031
  1.47065
  1.47099
  1.47132
  1.47166
  1.47199
  1.47233
  1.47267
  1.473
  1.47334
  1.47367
  1.474
  1.47434
  1.47467
  1.47501
  1.47534
  1.47567
  1.476
  1.47634
  1.47667
  1.477
  1.47733
  1.47766
  1.47799
  1.47833
  1.47866
  1.47899
  1.47932
  1.47965
  1.47998
  1.4803
  1.48063
  1.48096
  1.48129
  1.48162
  1.48195
  1.48227
  1.4826
  1.48293
  1.48325
  1.48358
  1.48391
  1.48423
  1.48456
  1.48488
  1.48521
  1.48553
  1.48586
  1.48618
  1.48651
  1.48683
  1.48715
  1.48748
  1.4878
  1.48812
  1.48844
  1.48876
  1.48909
  1.48941
  1.48973
  1.49005
  1.49037
  1.49069
  1.49101
  1.49133
  1.49165
  1.49197
  1.49229
  1.49261
  1.49292
  1.49324
  1.49356
  1.49388
  1.49419
  1.49451
  1.49483
  1.49514
  1.49546
  1.49578
  1.49609
  1.49641
  1.49672
  1.49704
  1.49735
  1.49766
  1.49798
  1.49829
  1.4986
  1.49892
  1.49923
  1.49954
  1.49985
  1.50017
  1.50048
  1.50079
  1.5011
  1.50141
  1.50172
  1.50203
  1.50234
  1.50265
  1.50296
  1.50327
  1.50357
  1.50388
  1.50419
  1.5045
  1.50481
  1.50511
  1.50542
  1.50573
  1.50603
  1.50634
  1.50664
  1.50695
  1.50725
  1.50756
  1.50786
  1.50817
  1.50847
  1.50877
  1.50908
  1.50938
  1.50968
  1.50999
  1.51029
  1.51059
  1.51089
  1.51119
  1.51149
  1.51179
  1.51209
  1.51239
  1.51269
  1.51299
  1.51329
  1.51359
  1.51389
  1.51419
  1.51448
  1.51478
  1.51508
  1.51538
  1.51567
  1.51597
  1.51627
  1.51656
  1.51686
  1.51715
  1.51745
  1.51774
  1.51804
  1.51833
  1.51862
  1.51892
  1.51921
  1.5195
  1.51979
  1.52009
  1.52038
  1.52067
  1.52096
  1.52125
  1.52154
  1.52183
  1.52212
  1.52241
  1.5227
  1.52299
  1.52328
  1.52357
  1.52386
  1.52414
  1.52443
  1.52472
  1.52501
  1.52529
  1.52558
  1.52587
  1.52615
  1.52644
  1.52672
  1.52701
  1.52729
  1.52758
  1.52786
  1.52814
  1.52843
  1.52871
  1.52899
  1.52927
  1.52956
  1.52984
  1.53012
  1.5304
  1.53068
  1.53096
  1.53124
  1.53152
  1.5318
  1.53208
  1.53236
  1.53264
  1.53292
  1.5332
  1.53347
  1.53375
  1.53403
  1.53431
  1.53458
  1.53486
  1.53513
  1.53541
  1.53569
  1.53596
  1.53624
  1.53651
  1.53678
  1.53706
  1.53733
  1.5376
  1.53788
  1.53815
  1.53842
  1.53869
  1.53897
  1.53924
  1.53951
  1.53978
  1.54005
  1.54032
  1.54059
  1.54086
  1.54113
  1.5414
  1.54166
  1.54193
  1.5422
  1.54247
  1.54274
  1.543
  1.54327
  1.54354
  1.5438
  1.54407
  1.54433
  1.5446
  1.54486
  1.54513
  1.54539
  1.54566
  1.54592
  1.54618
  1.54644
  1.54671
  1.54697
  1.54723
  1.54749
  1.54775
  1.54802
  1.54828
  1.54854
  1.5488
  1.54906
  1.54932
  1.54958
  1.54983
  1.55009
  1.55035
  1.55061
  1.55087
  1.55112
  1.55138
  1.55164
  1.55189
  1.55215
  1.55241
  1.55266
  1.55292
  1.55317
  1.55343
  1.55368
  1.55393
  1.55419
  1.55444
  1.55469
  1.55495
  1.5552
  1.55545
  1.5557
  1.55595
  1.5562
  1.55646
  1.55671
  1.55696
  1.55721
  1.55745
  1.5577
  1.55795
  1.5582
  1.55845
  1.5587
  1.55895
  1.55919
  1.55944
  1.55969
  1.55993
  1.56018
  1.56042
  1.56067
  1.56091
  1.56116
  1.5614
  1.56165
  1.56189
  1.56214
  1.56238
  1.56262
  1.56286
  1.56311
  1.56335
  1.56359
  1.56383
  1.56407
  1.56431
  1.56455
  1.56479
  1.56503
  1.56527
  1.56551
  1.56575
  1.56599
  1.56623
  1.56647
  1.5667
  1.56694
  1.56718
  1.56742
  1.56765
  1.56789
  1.56812
  1.56836
  1.56859
  1.56883
  1.56906
  1.5693
  1.56953
  1.56977
  1.57
  1.57023
  1.57046
  1.5707
  1.57093
  1.57116
  1.57139
  1.57162
  1.57185
  1.57208
  1.57231
  1.57254
  1.57277
  1.573
  1.57323
  1.57346
  1.57369
  1.57392
  1.57414
  1.57437
  1.5746
  1.57483
  1.57505
  1.57528
  1.5755
  1.57573
  1.57596
  1.57618
  1.57641
  1.57663
  1.57685
  1.57708
  1.5773
  1.57752
  1.57775
  1.57797
  1.57819
  1.57841
  1.57863
  1.57886
  1.57908
  1.5793
  1.57952
  1.57974
  1.57996
  1.58018
  1.5804
  1.58062
  1.58083
  1.58105
  1.58127
  1.58149
  1.5817
  1.58192
  1.58214
  1.58235
  1.58257
  1.58279
  1.583
  1.58322
  1.58343
  1.58365
  1.58386
  1.58407
  1.58429
  1.5845
  1.58471
  1.58493
  1.58514
  1.58535
  1.58556
  1.58578
  1.58599
  1.5862
  1.58641
  1.58662
  1.58683
  1.58704
  1.58725
  1.58746
  1.58767
  1.58787
  1.58808
  1.58829
  1.5885
  1.58871
  1.58891
  1.58912
  1.58933
  1.58953
  1.58974
  1.58994
  1.59015
  1.59035
  1.59056
  1.59076
  1.59097
  1.59117
  1.59137
  1.59158
  1.59178
  1.59198
  1.59219
  1.59239
  1.59259
  1.59279
  1.59299
  1.59319
  1.59339
  1.59359
  1.59379
  1.59399
  1.59419
  1.59439
  1.59459
  1.59479
  1.59499
  1.59518
  1.59538
  1.59558
  1.59578
  1.59597
  1.59617
  1.59637
  1.59656
  1.59676
  1.59695
  1.59715
  1.59734
  1.59754
  1.59773
  1.59792
  1.59812
  1.59831
  1.5985
  1.5987
  1.59889
  1.59908
  1.59927
  1.59946
  1.59966
  1.59985
  1.60004
  1.60023
  1.60042
  1.60061
  1.6008
  1.60099
  1.60118
  1.60136
  1.60155
  1.60174
  1.60193
  1.60212
  1.6023
  1.60249
  1.60268
  1.60286
  1.60305
  1.60324
  1.60342
  1.60361
  1.60379
  1.60398
  1.60416
  1.60434
  1.60453
  1.60471
  1.6049
  1.60508
  1.60526
  1.60544
  1.60563
  1.60581
  1.60599
  1.60617
  1.60635
  1.60653
  1.60671
  1.60689
  1.60707
  1.60725
  1.60743
  1.60761
  1.60779
  1.60797
  1.60815
  1.60833
  1.6085
  1.60868
  1.60886
  1.60904
  1.60921
  1.60939
  1.60957
  1.60974
  1.60992
  1.61009
  1.61027
  1.61044
  1.61062
  1.61079
  1.61097
  1.61114
  1.61131
  1.61149
  1.61166
  1.61183
  1.612
  1.61218
  1.61235
  1.61252
  1.61269
  1.61286
  1.61303
  1.6132
  1.61337
  1.61354
  1.61371
  1.61388
  1.61405
  1.61422
  1.61439
  1.61456
  1.61473
  1.6149
  1.61506
  1.61523
  1.6154
  1.61557
  1.61573
  1.6159
  1.61607
  1.61623
  1.6164
  1.61656
  1.61673
  1.61689
  1.61706
  1.61722
  1.61739
  1.61755
  1.61771
  1.61788
  1.61804
  1.6182
  1.61837
  1.61853
  1.61869
  1.61885
  1.61901
  1.61918
  1.61934
  1.6195
  1.61966
  1.61982
  1.61998
  1.62014
  1.6203
  1.62046
  1.62062
  1.62078
  1.62093
  1.62109
  1.62125
  1.62141
  1.62157
  1.62172
  1.62188
  1.62204
  1.6222
  1.62235
  1.62251
  1.62266
  1.62282
  1.62298
  1.62313
  1.62329
  1.62344
  1.6236
  1.62375
  1.6239
  1.62406
  1.62421
  1.62437
  1.62452
  1.62467
  1.62482
  1.62498
  1.62513
  1.62528
  1.62543
  1.62558
  1.62574
  1.62589
  1.62604
  1.62619
  1.62634
  1.62649
  1.62664
  1.62679
  1.62694
  1.62709
  1.62724
  1.62739
  1.62753
  1.62768
  1.62783
  1.62798
  1.62813
  1.62827
  1.62842
  1.62857
  1.62871
  1.62886
  1.62901
  1.62915
  1.6293
  1.62945
  1.62959
  1.62974
  1.62988
  1.63003
  1.63017
  1.63032
  1.63046
  1.6306
  1.63075
  1.63089
  1.63103
  1.63118
  1.63132
  1.63146
  1.63161
  1.63175
  1.63189
  1.63203
  1.63217
  1.63231
  1.63246
  1.6326
  1.63274
  1.63288
  1.63302
  1.63316
  1.6333
  1.63344
  1.63358
  1.63372
  1.63386
  1.634
  1.63413
  1.63427
  1.63441
  1.63455
  1.63469
  1.63482
  1.63496
  1.6351
  1.63524
  1.63537
  1.63551
  1.63565
  1.63578
  1.63592
  1.63606
  1.63619
  1.63633
  1.63646
  1.6366
  1.63673
  1.63687
  1.637
  1.63714
  1.63727
  1.6374
  1.63754
  1.63767
  1.63781
  1.63794
  1.63807
  1.6382
  1.63834
  1.63847
  1.6386
  1.63873
  1.63887
  1.639
  1.63913
  1.63926
  1.63939
  1.63952
  1.63965
  1.63978
  1.63991
  1.64005
  1.64018
  1.64031
  1.64044
  1.64056
  1.64069
  1.64082
  1.64095
  1.64108
  1.64121
  1.64134
  1.64147
  1.6416
  1.64172
  1.64185
  1.64198
  1.64211
  1.64223
  1.64236
  1.64249
  1.64261
  1.64274
  1.64287
  1.64299
  1.64312
  1.64325
  1.64337
  1.6435
  1.64362
  1.64375
  1.64387
  1.644
  1.64412
  1.64425
  1.64437
  1.6445
  1.64462
  1.64474
  1.64487
  1.64499
  1.64512
  1.64524
  1.64536
  1.64549
  1.64561
  1.64573
  1.64585
  1.64598
  1.6461
  1.64622
  1.64634
  1.64646
  1.64659
  1.64671
  1.64683
  1.64695
  1.64707
  1.64719
  1.64731
  1.64743
  1.64755
  1.64767
  1.64779
  1.64791
  1.64803
  1.64815
  1.64827
  1.64839
  1.64851
  1.64863
  1.64875
  1.64887
  1.64899
  1.64911
  1.64922
  1.64934
  1.64946
  1.64958
  1.6497
  1.64981
  1.64993
  1.65005
  1.65017
  1.65028
  1.6504
  1.65052
  1.65064
  1.65075
  1.65087
  1.65099
  1.6511
  1.65122
  1.65133
  1.65145
  1.65157
  1.65168
  1.6518
  1.65191
  1.65203
  1.65214
  1.65226
  1.65237
  1.65249
  1.6526
  1.65272
  1.65283
  1.65294
  1.65306
  1.65317
  1.65329
  1.6534
  1.65351
  1.65363
  1.65374
  1.65385
  1.65397
  1.65408
  1.65419
  1.65431
  1.65442
  1.65453
  1.65464
  1.65476
  1.65487
  1.65498
  1.65509
  1.65521
  1.65532
  1.65543
  1.65554
  1.65565
  1.65576
  1.65588
  1.65599
  1.6561
  1.65621
  1.65632
  1.65643
  1.65654
  1.65665
  1.65676
  1.65687
  1.65698
  1.65709
  1.6572
  1.65731
  1.65742
  1.65753
  1.65764
  1.65775
  1.65786
  1.65797
  1.65808
  1.65819
  1.6583
  1.65841
  1.65852
  1.65863
  1.65873
  1.65884
  1.65895
  1.65906
  1.65917
  1.65928
  1.65938
  1.65949
  1.6596
  1.65971
  1.65982
  1.65992
  1.66003
  1.66014
  1.66025
  1.66035
  1.66046
  1.66057
  1.66068
  1.66078
  1.66089
  1.661
  1.6611
  1.66121
  1.66132
  1.66142
  1.66153
  1.66164
  1.66174
  1.66185
  1.66196
  1.66206
  1.66217
  1.66227
  1.66238
  1.66249
  1.66259
  1.6627
  1.6628
  1.66291
  1.66301
  1.66312
  1.66322
  1.66333
  1.66344
  1.66354
  1.66365
  1.66375
  1.66386
  1.66396
  1.66407
  1.66417
  1.66427
  1.66438
  1.66448
  1.66459
  1.66469
  1.6648
  1.6649
  1.66501
  1.66511
  1.66521
  1.66532
  1.66542
  1.66553
  1.66563
  1.66573
  1.66584
  1.66594
  1.66605
  1.66615
  1.66625
  1.66636
  1.66646
  1.66656
  1.66667
  1.66677
  1.66687
  1.66698
  1.66708
  1.66718
  1.66729
  1.66739
  1.66749
  1.66759
  1.6677
  1.6678
  1.6679
  1.66801
  1.66811
  1.66821
  1.66831
  1.66842
  1.66852
  1.66862
  1.66872
  1.66883
  1.66893
  1.66903
  1.66913
  1.66924
  1.66934
  1.66944
  1.66954
  1.66964
  1.66975
  1.66985
  1.66995
  1.67005
  1.67015
  1.67026
  1.67036
  1.67046
  1.67056
  1.67066
  1.67077
  1.67087
  1.67097
  1.67107
  1.67117
  1.67127
  1.67138
  1.67148
  1.67158
  1.67168
  1.67178
  1.67188
  1.67198
  1.67209
  1.67219
  1.67229
  1.67239
  1.67249
  1.67259
  1.67269
  1.67279
  1.6729
  1.673
  1.6731
  1.6732
  1.6733
  1.6734
  1.6735
  1.6736
  1.6737
  1.67381
  1.67391
  1.67401
  1.67411
  1.67421
  1.67431
  1.67441
  1.67451
  1.67461
  1.67471
  1.67481
  1.67492
  1.67502
  1.67512
  1.67522
  1.67532
  1.67542
  1.67552
  1.67562
  1.67572
  1.67582
  1.67592
  1.67602
  1.67612
  1.67623
  1.67633
  1.67643
  1.67653
  1.67663
  1.67673
  1.67683
  1.67693
  1.67703
  1.67713
  1.67723
  1.67733
  1.67743
  1.67753
  1.67764
  1.67774
  1.67784
  1.67794
  1.67804
  1.67814
  1.67824
  1.67834
  1.67844
  1.67854
  1.67864
  1.67874
  1.67884
  1.67894
  1.67904
  1.67915
  1.67925
  1.67935
  1.67945
  1.67955
  1.67965
  1.67975
  1.67985
  1.67995
  1.68005
  1.68015
  1.68025
  1.68035
  1.68046
  1.68056
  1.68066
  1.68076
  1.68086
  1.68096
  1.68106
  1.68116
  1.68126
  1.68136
  1.68146
  1.68156
  1.68167
  1.68177
  1.68187
  1.68197
  1.68207
  1.68217
  1.68227
  1.68237
  1.68247
  1.68257
  1.68268
  1.68278
  1.68288
  1.68298
  1.68308
  1.68318
  1.68328
  1.68338
  1.68348
  1.68359
  1.68369
  1.68379
  1.68389
  1.68399
  1.68409
  1.68419
  1.6843
  1.6844
  1.6845
  1.6846
  1.6847
  1.6848
  1.6849
  1.68501
  1.68511
  1.68521
  1.68531
  1.68541
  1.68551
  1.68562
  1.68572
  1.68582
  1.68592
  1.68602
  1.68612
  1.68623
  1.68633
  1.68643
  1.68653
  1.68663
  1.68674
  1.68684
  1.68694
  1.68704
  1.68714
  1.68725
  1.68735
  1.68745
  1.68755
  1.68766
  1.68776
  1.68786
  1.68796
  1.68806
  1.68817
  1.68827
  1.68837
  1.68847
  1.68858
  1.68868
  1.68878
  1.68888
  1.68899
  1.68909
  1.68919
  1.6893
  1.6894
  1.6895
  1.6896
  1.68971
  1.68981
  1.68991
  1.69002
  1.69012
  1.69022
  1.69032
  1.69043
  1.69053
  1.69063
  1.69074
  1.69084
  1.69094
  1.69105
  1.69115
  1.69125
  1.69136
  1.69146
  1.69156
  1.69167
  1.69177
  1.69188
  1.69198
  1.69208
  1.69219
  1.69229
  1.69239
  1.6925
  1.6926
  1.69271
  1.69281
  1.69291
  1.69302
  1.69312
  1.69323
  1.69333
  1.69344
  1.69354
  1.69364
  1.69375
  1.69385
  1.69396
  1.69406
  1.69417
  1.69427
  1.69438
  1.69448
  1.69458
  1.69469
  1.69479
  1.6949
  1.695
  1.69511
  1.69521
  1.69532
  1.69542
  1.69553
  1.69563
  1.69574
  1.69584
  1.69595
  1.69605
  1.69616
  1.69626
  1.69637
  1.69648
  1.69658
  1.69669
  1.69679
  1.6969
  1.697
  1.69711
  1.69721
  1.69732
  1.69743
  1.69753
  1.69764
  1.69774
  1.69785
  1.69796
  1.69806
  1.69817
  1.69827
  1.69838
  1.69849
  1.69859
  1.6987
  1.69881
  1.69891
  1.69902
  1.69912
  1.69923
  1.69934
  1.69944
  1.69955
  1.69966
  1.69976
  1.69987
  1.69998
  1.70009
  1.70019
  1.7003
  1.70041
  1.70051
  1.70062
  1.70073
  1.70083
  1.70094
  1.70105
  1.70116
  1.70126
  1.70137
  1.70148
  1.70159
  1.70169
  1.7018
  1.70191
  1.70202
  1.70212
  1.70223
  1.70234
  1.70245
  1.70255
  1.70266
  1.70277
  1.70288
  1.70299
  1.70309
  1.7032
  1.70331
  1.70342
  1.70353
  1.70364
  1.70374
  1.70385
  1.70396
  1.70407
  1.70418
  1.70429
  1.70439
  1.7045
  1.70461
  1.70472
  1.70483
  1.70494
  1.70505
  1.70515
  1.70526
  1.70537
  1.70548
  1.70559
  1.7057
  1.70581
  1.70592
  1.70603
  1.70614
  1.70624
  1.70635
  1.70646
  1.70657
  1.70668
  1.70679
  1.7069
  1.70701
  1.70712
  1.70723
  1.70734
  1.70745
  1.70756
  1.70767
  1.70778
  1.70789
  1.708
  1.70811
  1.70822
  1.70833
  1.70844
  1.70855
  1.70866
  1.70877
  1.70888
  1.70899
  1.7091
  1.70921
  1.70932
  1.70943
  1.70954
  1.70965
  1.70976
  1.70987
  1.70998
  1.71009
  1.7102
  1.71031
  1.71042
  1.71053
  1.71064
  1.71075
  1.71086
  1.71097
  1.71108
  1.71119
  1.7113
  1.71141
  1.71153
  1.71164
  1.71175
  1.71186
  1.71197
  1.71208
  1.71219
  1.7123
  1.71241
  1.71252
  1.71263
  1.71275
  1.71286
  1.71297
  1.71308
  1.71319
  1.7133
  1.71341
  1.71352
  1.71364
  1.71375
  1.71386
  1.71397
  1.71408
  1.71419
  1.7143
  1.71441
  1.71453
  1.71464
  1.71475
  1.71486
  1.71497
  1.71508
  1.71519
  1.71531
  1.71542
  1.71553
  1.71564
  1.71575
  1.71586
  1.71598
  1.71609
  1.7162
  1.71631
  1.71642
  1.71653
  1.71665
  1.71676
  1.71687
  1.71698
  1.71709
  1.7172
  1.71732
  1.71743
  1.71754
  1.71765
  1.71776
  1.71788
  1.71799
  1.7181
  1.71821
  1.71832
  1.71844
  1.71855
  1.71866
  1.71877
  1.71888
  1.719
  1.71911
  1.71922
  1.71933
  1.71944
  1.71956
  1.71967
  1.71978
  1.71989
  1.72
  1.72012
  1.72023
  1.72034
  1.72045
  1.72056
  1.72068
  1.72079
  1.7209
  1.72101
  1.72112
  1.72124
  1.72135
  1.72146
  1.72157
  1.72168
  1.7218
  1.72191
  1.72202
  1.72213
  1.72224
  1.72235
  1.72247
  1.72258
  1.72269
  1.7228
  1.72291
  1.72303
  1.72314
  1.72325
  1.72336
  1.72347
  1.72359
  1.7237
  1.72381
  1.72392
  1.72403
  1.72415
  1.72426
  1.72437
  1.72448
  1.72459
  1.7247
  1.72482
  1.72493
  1.72504
  1.72515
  1.72526
  1.72537
  1.72549
  1.7256
  1.72571
  1.72582
  1.72593
  1.72604
  1.72616
  1.72627
  1.72638
  1.72649
  1.7266
  1.72671
  1.72682
  1.72694
  1.72705
  1.72716
  1.72727
  1.72738
  1.72749
  1.7276
  1.72771
  1.72783
  1.72794
  1.72805
  1.72816
  1.72827
  1.72838
  1.72849
  1.7286
  1.72871
  1.72882
  1.72893
  1.72905
  1.72916
  1.72927
  1.72938
  1.72949
  1.7296
  1.72971
  1.72982
  1.72993
  1.73004
  1.73015
  1.73026
  1.73037
  1.73048
  1.73059
  1.7307
  1.73081
  1.73092
  1.73103
  1.73114
  1.73125
  1.73136
  1.73147
  1.73158
  1.73169
  1.7318
  1.73191
  1.73202
  1.73213
  1.73224
  1.73235
  1.73246
  1.73257
  1.73268
  1.73279
  1.7329
  1.73301
  1.73312
  1.73323
  1.73333
  1.73344
  1.73355
  1.73366
  1.73377
  1.73388
  1.73399
  1.7341
  1.7342
  1.73431
  1.73442
  1.73453
  1.73464
  1.73475
  1.73485
  1.73496
  1.73507
  1.73518
  1.73529
  1.73539
  1.7355
  1.73561
  1.73572
  1.73583
  1.73593
  1.73604
  1.73615
  1.73626
  1.73636
  1.73647
  1.73658
  1.73668
  1.73679
  1.7369
  1.737
  1.73711
  1.73722
  1.73732
  1.73743
  1.73754
  1.73764
  1.73775
  1.73786
  1.73796
  1.73807
  1.73817
  1.73828
  1.73839
  1.73849
  1.7386
  1.7387
  1.73881
  1.73891
  1.73902
  1.73912
  1.73923
  1.73933
  1.73944
  1.73954
  1.73965
  1.73975
  1.73986
  1.73996
  1.74007
  1.74017
  1.74028
  1.74038
  1.74048
  1.74059
  1.74069
  1.7408
  1.7409
  1.741
  1.74111
  1.74121
  1.74131
  1.74142
  1.74152
  1.74162
  1.74172
  1.74183
  1.74193
  1.74203
  1.74213
  1.74224
  1.74234
  1.74244
  1.74254
  1.74265
  1.74275
  1.74285
  1.74295
  1.74305
  1.74315
  1.74325
  1.74336
  1.74346
  1.74356
  1.74366
  1.74376
  1.74386
  1.74396
  1.74406
  1.74416
  1.74426
  1.74436
  1.74446
  1.74456
  1.74466
  1.74476
  1.74486
  1.74496
  1.74506
  1.74516
  1.74526
  1.74535
  1.74545
  1.74555
  1.74565
  1.74575
  1.74585
  1.74594
  1.74604
  1.74614
  1.74624
  1.74634
  1.74643
  1.74653
  1.74663
  1.74672
  1.74682
  1.74692
  1.74701
  1.74711
  1.74721
  1.7473
  1.7474
  1.7475
  1.74759
  1.74769
  1.74778
  1.74788
  1.74797
  1.74807
  1.74816
  1.74826
  1.74835
  1.74845
  1.74854
  1.74864
  1.74873
  1.74882
  1.74892
  1.74901
  1.7491
  1.7492
  1.74929
  1.74938
  1.74948
  1.74957
  1.74966
  1.74976
  1.74985
  1.74994
  1.75003
  1.75012
  1.75022
  1.75031
  1.7504
  1.75049
  1.75058
  1.75067
  1.75076
  1.75085
  1.75094
  1.75103
  1.75112
  1.75121
  1.7513
  1.75139
  1.75148
  1.75157
  1.75166
  1.75175
  1.75184
  1.75193
  1.75202
  1.7521
  1.75219
  1.75228
  1.75237
  1.75246
  1.75254
  1.75263
  1.75272
  1.75281
  1.75289
  1.75298
  1.75307
  1.75315
  1.75324
  1.75332
  1.75341
  1.7535
  1.75358
  1.75367
  1.75375
  1.75384
  1.75392
  1.75401
  1.75409
  1.75417
  1.75426
  1.75434
  1.75443
  1.75451
  1.75459
  1.75468
  1.75476
  1.75484
  1.75492
  1.75501
  1.75509
  1.75517
  1.75525
  1.75533
  1.75542
  1.7555
  1.75558
  1.75566
  1.75574
  1.75582
  1.7559
  1.75598
  1.75606
  1.75614
  1.75622
  1.7563
  1.75638
  1.75646
  1.75654
  1.75662
  1.75669
  1.75677
  1.75685
  1.75693
  1.75701
  1.75708
  1.75716
  1.75724
  1.75731
  1.75739
  1.75747
  1.75754
  1.75762
  1.7577
  1.75777
  1.75785
  1.75792
  1.758
  1.75807
  1.75815
  1.75822
  1.7583
  1.75837
  1.75844
  1.75852
  1.75859
  1.75866
  1.75874
  1.75881
  1.75888
  1.75895
  1.75903
  1.7591
  1.75917
  1.75924
  1.75931
  1.75938
  1.75945
  1.75953
  1.7596
  1.75967
  1.75974
  1.75981
  1.75988
  1.75994
  1.76001
  1.76008
  1.76015
  1.76022
  1.76029
  1.76036
  1.76042
  1.76049
  1.76056
  1.76063
  1.76069
  1.76076
  1.76083
  1.76089
  1.76096
  1.76103
  1.76109
  1.76116
  1.76122
  1.76129
  1.76135
  1.76142
  1.76148
  1.76154
  1.76161
  1.76167
  1.76174
  1.7618
  1.76186
  1.76192
  1.76199
  1.76205
  1.76211
  1.76217
  1.76223
  1.7623
  1.76236
  1.76242
  1.76248
  1.76254
  1.7626
  1.76266
  1.76272
  1.76278
  1.76284
  1.7629
  1.76296
  1.76301
  1.76307
  1.76313
  1.76319
  1.76325
  1.7633
  1.76336
  1.76342
  1.76347
  1.76353
  1.76359
  1.76364
  1.7637
  1.76375
  1.76381
  1.76386
  1.76392
  1.76397
  1.76403
  1.76408
  1.76414
  1.76419
  1.76424
  1.7643
  1.76435
  1.7644
  1.76445
  1.76451
  1.76456
  1.76461
  1.76466
  1.76471
  1.76476
  1.76481
  1.76486
  1.76491
  1.76496
  1.76501
  1.76506
  1.76511
  1.76516
  1.76521
  1.76526
  1.76531
  1.76535
  1.7654
  1.76545
  1.7655
  1.76554
  1.76559
  1.76564
  1.76568
  1.76573
  1.76578
  1.76582
  1.76587
  1.76591
  1.76596
  1.766
  1.76604
  1.76609
  1.76613
  1.76618
  1.76622
  1.76626
  1.7663
  1.76635
  1.76639
  1.76643
  1.76647
  1.76651
  1.76656
  1.7666
  1.76664
  1.76668
  1.76672
  1.76676
  1.7668
  1.76684
  1.76688
  1.76692
  1.76695
  1.76699
  1.76703
  1.76707
  1.76711
  1.76714
  1.76718
  1.76722
  1.76725
  1.76729
  1.76733
  1.76736
  1.7674
  1.76743
  1.76747
  1.7675
  1.76754
  1.76757
  1.76761
  1.76764
  1.76767
  1.76771
  1.76774
  1.76777
  1.76781
  1.76784
  1.76787
  1.7679
  1.76793
  1.76797
  1.768
  1.76803
  1.76806
  1.76809
  1.76812
  1.76815
  1.76818
  1.76821
  1.76824
  1.76826
  1.76829
  1.76832
  1.76835
  1.76838
  1.7684
  1.76843
  1.76846
  1.76848
  1.76851
  1.76854
  1.76856
  1.76859
  1.76861
  1.76864
  1.76866
  1.76869
  1.76871
  1.76874
  1.76876
  1.76878
  1.76881
  1.76883
  1.76885
  1.76888
  1.7689
  1.76892
  1.76894
  1.76896
  1.76898
  1.76901
  1.76903
  1.76905
  1.76907
  1.76909
  1.76911
  1.76913
  1.76914
  1.76916
  1.76918
  1.7692
  1.76922
  1.76924
  1.76925
  1.76927
  1.76929
  1.76931
  1.76932
  1.76934
  1.76935
  1.76937
  1.76939
  1.7694
  1.76942
  1.76943
  1.76945
  1.76946
  1.76947
  1.76949
  1.7695
  1.76951
  1.76953
  1.76954
  1.76955
  1.76956
  1.76958
  1.76959
  1.7696
  1.76961
  1.76962
  1.76963
  1.76964
  1.76965
  1.76966
  1.76967
  1.76968
  1.76969
  1.7697
  1.76971
  1.76972
  1.76973
  1.76973
  1.76974
  1.76975
  1.76976
  1.76976
  1.76977
  1.76978
  1.76978
  1.76979
  1.76979
  1.7698
  1.7698
  1.76981
  1.76981
  1.76982
  1.76982
  1.76983
  1.76983
  1.76983
  1.76984
  1.76984
  1.76984
  1.76984
  1.76985
  1.76985
  1.76985
  1.76985
  1.76985
  1.76985
  1.76985
  1.76985
  1.76985
  1.76985
  1.76985
  1.76985
  1.76985
  1.76985
  1.76985
  1.76985
  1.76985
  1.76984
  1.76984
  1.76984
  1.76984
  1.76983
  1.76983
  1.76983
  1.76982
  1.76982
  1.76982
  1.76981
  1.76981
  1.7698
  1.7698
  1.76979
  1.76978
  1.76978
  1.76977
  1.76977
  1.76976
  1.76975
  1.76975
  1.76974
  1.76973
  1.76972
  1.76971
  1.76971
  1.7697
  1.76969
  1.76968
  1.76967
  1.76966
  1.76965
  1.76964
  1.76963
  1.76962
  1.76961
  1.7696
  1.76959
  1.76958
  1.76957
  1.76955
  1.76954
  1.76953
  1.76952
  1.7695
  1.76949
  1.76948
  1.76947
  1.76945
  1.76944
  1.76942
  1.76941
  1.7694
  1.76938
  1.76937
  1.76935
  1.76933
  1.76932
  1.7693
  1.76929
  1.76927
  1.76925
  1.76924
  1.76922
  1.7692
  1.76919
  1.76917
  1.76915
  1.76913
  1.76911
  1.7691
  1.76908
  1.76906
  1.76904
  1.76902
  1.769
  1.76898
  1.76896
  1.76894
  1.76892
  1.7689
  1.76888
  1.76886
  1.76884
  1.76881
  1.76879
  1.76877
  1.76875
  1.76873
  1.7687
  1.76868
  1.76866
  1.76863
  1.76861
  1.76859
  1.76856
  1.76854
  1.76852
  1.76849
  1.76847
  1.76844
  1.76842
  1.76839
  1.76837
  1.76834
  1.76831
  1.76829
  1.76826
  1.76824
  1.76821
  1.76818
  1.76815
  1.76813
  1.7681
  1.76807
  1.76804
  1.76802
  1.76799
  1.76796
  1.76793
  1.7679
  1.76787
  1.76784
  1.76781
  1.76779
  1.76776
  1.76773
  1.7677
  1.76767
  1.76763
  1.7676
  1.76757
  1.76754
  1.76751
  1.76748
  1.76745
  1.76742
  1.76738
  1.76735
  1.76732
  1.76729
  1.76725
  1.76722
  1.76719
  1.76715
  1.76712
  1.76709
  1.76705
  1.76702
  1.76699
  1.76695
  1.76692
  1.76688
  1.76685
  1.76681
  1.76678
  1.76674
  1.76671
  1.76667
  1.76664
  1.7666
  1.76656
  1.76653
  1.76649
  1.76645
  1.76642
  1.76638
  1.76634
  1.7663
  1.76627
  1.76623
  1.76619
  1.76615
  1.76612
  1.76608
  1.76604
  1.766
  1.76596
  1.76592
  1.76588
  1.76584
  1.7658
  1.76576
  1.76572
  1.76568
  1.76564
  1.7656
  1.76556
  1.76552
  1.76548
  1.76544
  1.7654
  1.76536
  1.76532
  1.76528
  1.76524
  1.76519
  1.76515
  1.76511
  1.76507
  1.76503
  1.76498
  1.76494
  1.7649
  1.76486
  1.76481
  1.76477
  1.76473
  1.76468
  1.76464
  1.7646
  1.76455
  1.76451
  1.76446
  1.76442
  1.76438
  1.76433
  1.76429
  1.76424
  1.7642
  1.76415
  1.76411
  1.76406
  1.76402
  1.76397
  1.76392
  1.76388
  1.76383
  1.76379
  1.76374
  1.76369
  1.76365
  1.7636
  1.76356
  1.76351
  1.76346
  1.76341
  1.76337
  1.76332
  1.76327
  1.76323
  1.76318
  1.76313
  1.76308
  1.76303
  1.76299
  1.76294
  1.76289
  1.76284
  1.76279
  1.76275
  1.7627
  1.76265
  1.7626
  1.76255
  1.7625
  1.76245
  1.7624
  1.76235
  1.7623
  1.76225
  1.7622
  1.76215
  1.7621
  1.76205
  1.762
  1.76195
  1.7619
  1.76185
  1.7618
  1.76175
  1.7617
  1.76165
  1.7616
  1.76155
  1.7615
  1.76145
  1.7614
  1.76135
  1.76129
  1.76124
  1.76119
  1.76114
  1.76109
  1.76104
  1.76098
  1.76093
  1.76088
  1.76083
  1.76078
  1.76072
  1.76067
  1.76062
  1.76057
  1.76051
  1.76046
  1.76041
  1.76036
  1.7603
  1.76025
  1.7602
  1.76014
  1.76009
  1.76004
  1.75999
  1.75993
  1.75988
  1.75983
  1.75977
  1.75972
  1.75966
  1.75961
  1.75956
  1.7595
  1.75945
  1.7594
  1.75934
  1.75929
  1.75923
  1.75918
  1.75912
  1.75907
  1.75902
  1.75896
  1.75891
  1.75885
  1.7588
  1.75874
  1.75869
  1.75863
  1.75858
  1.75852
  1.75847
  1.75842
  1.75836
  1.75831
  1.75825
  1.7582
  1.75814
  1.75809
  1.75803
  1.75797
  1.75792
  1.75786
  1.75781
  1.75775
  1.7577
  1.75764
  1.75759
  1.75753
  1.75748
  1.75742
  1.75736
  1.75731
  1.75725
  1.7572
  1.75714
  1.75709
  1.75703
  1.75697
  1.75692
  1.75686
  1.75681
  1.75675
  1.7567
  1.75664
  1.75658
  1.75653
  1.75647
  1.75642
  1.75636
  1.7563
  1.75625
  1.75619
  1.75614
  1.75608
  1.75602
  1.75597
  1.75591
  1.75585
  1.7558
  1.75574
  1.75569
  1.75563
  1.75557
  1.75552
  1.75546
  1.7554
  1.75535
  1.75529
  1.75524
  1.75518
  1.75512
  1.75507
  1.75501
  1.75495
  1.7549
  1.75484
  1.75479
  1.75473
  1.75467
  1.75462
  1.75456
  1.7545
  1.75445
  1.75439
  1.75434
  1.75428
  1.75422
  1.75417
  1.75411
  1.75405
  1.754
  1.75394
  1.75389
  1.75383
  1.75377
  1.75372
  1.75366
  1.75361
  1.75355
  1.75349
  1.75344
  1.75338
  1.75333
  1.75327
  1.75321
  1.75316
  1.7531
  1.75305
  1.75299
  1.75293
  1.75288
  1.75282
  1.75277
  1.75271
  1.75266
  1.7526
  1.75254
  1.75249
  1.75243
  1.75238
  1.75232
  1.75227
  1.75221
  1.75216
  1.7521
  1.75205
  1.75199
  1.75193
  1.75188
  1.75182
  1.75177
  1.75171
  1.75166
  1.7516
  1.75155
  1.75149
  1.75144
  1.75138
  1.75133
  1.75127
  1.75122
  1.75116
  1.75111
  1.75106
  1.751
  1.75095
  1.75089
  1.75084
  1.75078
  1.75073
  1.75067
  1.75062
  1.75057
  1.75051
  1.75046
  1.7504
  1.75035
  1.7503
  1.75024
  1.75019
  1.75013
  1.75008
  1.75003
  1.74997
  1.74992
  1.74987
  1.74981
  1.74976
  1.74971
  1.74965
  1.7496
  1.74955
  1.74949
  1.74944
  1.74939
  1.74934
  1.74928
  1.74923
  1.74918
  1.74913
  1.74907
  1.74902
  1.74897
  1.74892
  1.74886
  1.74881
  1.74876
  1.74871
  1.74866
  1.7486
  1.74855
  1.7485
  1.74845
  1.7484
  1.74835
  1.74829
  1.74824
  1.74819
  1.74814
  1.74809
  1.74804
  1.74799
  1.74794
  1.74788
  1.74783
  1.74778
  1.74773
  1.74768
  1.74763
  1.74758
  1.74753
  1.74748
  1.74743
  1.74738
  1.74733
  1.74728
  1.74723
  1.74718
  1.74713
  1.74708
  1.74703
  1.74698
  1.74693
  1.74689
  1.74684
  1.74679
  1.74674
  1.74669
  1.74664
  1.74659
  1.74654
  1.7465
  1.74645
  1.7464
  1.74635
  1.7463
  1.74626
  1.74621
  1.74616
  1.74611
  1.74606
  1.74602
  1.74597
  1.74592
  1.74587
  1.74583
  1.74578
  1.74573
  1.74569
  1.74564
  1.74559
  1.74555
  1.7455
  1.74545
  1.74541
  1.74536
  1.74532
  1.74527
  1.74522
  1.74518
  1.74513
  1.74509
  1.74504
  1.745
  1.74495
  1.74491
  1.74486
  1.74482
  1.74477
  1.74473
  1.74468
  1.74464
  1.74459
  1.74455
  1.74451
  1.74446
  1.74442
  1.74437
  1.74433
  1.74429
  1.74424
  1.7442
  1.74416
  1.74411
  1.74407
  1.74403
  1.74398
  1.74394
  1.7439
  1.74386
  1.74381
  1.74377
  1.74373
  1.74369
  1.74365
  1.7436
  1.74356
  1.74352
  1.74348
  1.74344
  1.7434
  1.74336
  1.74331
  1.74327
  1.74323
  1.74319
  1.74315
  1.74311
  1.74307
  1.74303
  1.74299
  1.74295
  1.74291
  1.74287
  1.74283
  1.74279
  1.74275
  1.74271
  1.74267
  1.74263
  1.7426
  1.74256
  1.74252
  1.74248
  1.74244
  1.7424
  1.74236
  1.74233
  1.74229
  1.74225
  1.74221
  1.74217
  1.74214
  1.7421
  1.74206
  1.74202
  1.74199
  1.74195
  1.74191
  1.74188
  1.74184
  1.7418
  1.74177
  1.74173
  1.7417
  1.74166
  1.74162
  1.74159
  1.74155
  1.74152
  1.74148
  1.74145
  1.74141
  1.74138
  1.74134
  1.74131
  1.74127
  1.74124
  1.7412
  1.74117
  1.74113
  1.7411
  1.74107
  1.74103
  1.741
  1.74096
  1.74093
  1.7409
  1.74086
  1.74083
  1.7408
  1.74077
  1.74073
  1.7407
  1.74067
  1.74064
  1.7406
  1.74057
  1.74054
  1.74051
  1.74048
  1.74044
  1.74041
  1.74038
  1.74035
  1.74032
  1.74029
  1.74026
  1.74023
  1.74019
  1.74016
  1.74013
  1.7401
  1.74007
  1.74004
  1.74001
  1.73998
  1.73995
  1.73992
  1.73989
  1.73987
  1.73984
  1.73981
  1.73978
  1.73975
  1.73972
  1.73969
  1.73966
  1.73963
  1.73961
  1.73958
  1.73955
  1.73952
  1.73949
  1.73947
  1.73944
  1.73941
  1.73938
  1.73936
  1.73933
  1.7393
  1.73928
  1.73925
  1.73922
  1.7392
  1.73917
  1.73914
  1.73912
  1.73909
  1.73906
  1.73904
  1.73901
  1.73899
  1.73896
  1.73894
  1.73891
  1.73889
  1.73886
  1.73883
  1.73881
  1.73879
  1.73876
  1.73874
  1.73871
  1.73869
  1.73866
  1.73864
  1.73862
  1.73859
  1.73857
  1.73854
  1.73852
  1.7385
  1.73847
  1.73845
  1.73843
  1.7384
  1.73838
  1.73836
  1.73834
  1.73831
  1.73829
  1.73827
  1.73825
  1.73822
  1.7382
  1.73818
  1.73816
  1.73814
  1.73811
  1.73809
  1.73807
  1.73805
  1.73803
  1.73801
  1.73799
  1.73797
  1.73795
  1.73792
  1.7379
  1.73788
  1.73786
  1.73784
  1.73782
  1.7378
  1.73778
  1.73776
  1.73774
  1.73772
  1.7377
  1.73768
  1.73766
  1.73764
  1.73763
  1.73761
  1.73759
  1.73757
  1.73755
  1.73753
  1.73751
  1.73749
  1.73747
  1.73746
  1.73744
  1.73742
  1.7374
  1.73738
  1.73736
  1.73735
  1.73733
  1.73731
  1.73729
  1.73728
  1.73726
  1.73724
  1.73722
  1.73721
  1.73719
  1.73717
  1.73716
  1.73714
  1.73712
  1.7371
  1.73709
  1.73707
  1.73706
  1.73704
  1.73702
  1.73701
  1.73699
  1.73697
  1.73696
  1.73694
  1.73693
  1.73691
  1.73689
  1.73688
  1.73686
  1.73685
  1.73683
  1.73682
  1.7368
  1.73679
  1.73677
  1.73676
  1.73674
  1.73673
  1.73671
  1.7367
  1.73668
  1.73667
  1.73665
  1.73664
  1.73662
  1.73661
  1.73659
  1.73658
  1.73656
  1.73655
  1.73654
  1.73652
  1.73651
  1.73649
  1.73648
  1.73647
  1.73645
  1.73644
  1.73643
  1.73641
  1.7364
  1.73638
  1.73637
  1.73636
  1.73634
  1.73633
  1.73632
  1.7363
  1.73629
  1.73628
  1.73626
  1.73625
  1.73624
  1.73623
  1.73621
  1.7362
  1.73619
  1.73617
  1.73616
  1.73615
  1.73614
  1.73612
  1.73611
  1.7361
  1.73608
  1.73607
  1.73606
  1.73605
  1.73604
  1.73602
  1.73601
  1.736
  1.73599
  1.73597
  1.73596
  1.73595
  1.73594
  1.73592
  1.73591
  1.7359
  1.73589
  1.73588
  1.73586
  1.73585
  1.73584
  1.73583
  1.73582
  1.7358
  1.73579
  1.73578
  1.73577
  1.73576
  1.73574
  1.73573
  1.73572
  1.73571
  1.7357
  1.73569
  1.73567
  1.73566
  1.73565
  1.73564
  1.73563
  1.73562
  1.7356
  1.73559
  1.73558
  1.73557
  1.73556
  1.73554
  1.73553
  1.73552
  1.73551
  1.7355
  1.73549
  1.73547
  1.73546
  1.73545
  1.73544
  1.73543
  1.73542
  1.7354
  1.73539
  1.73538
  1.73537
  1.73536
  1.73534
  1.73533
  1.73532
  1.73531
  1.7353
  1.73528
  1.73527
  1.73526
  1.73525
  1.73524
  1.73522
  1.73521
  1.7352
  1.73519
  1.73518
  1.73516
  1.73515
  1.73514
  1.73513
  1.73511
  1.7351
  1.73509
  1.73508
  1.73507
  1.73505
  1.73504
  1.73503
  1.73502
  1.735
  1.73499
  1.73498
  1.73496
  1.73495
  1.73494
  1.73493
  1.73491
  1.7349
  1.73489
  1.73487
  1.73486
  1.73485
  1.73483
  1.73482
  1.73481
  1.73479
  1.73478
  1.73477
  1.73475
  1.73474
  1.73473
  1.73471
  1.7347
  1.73469
  1.73467
  1.73466
  1.73464
  1.73463
  1.73462
  1.7346
  1.73459
  1.73457
  1.73456
  1.73454
  1.73453
  1.73451
  1.7345
  1.73448
  1.73447
  1.73445
  1.73444
  1.73442
  1.73441
  1.73439
  1.73438
  1.73436
  1.73435
  1.73433
  1.73432
  1.7343
  1.73428
  1.73427
  1.73425
  1.73424
  1.73422
  1.7342
  1.73419
  1.73417
  1.73415
  1.73414
  1.73412
  1.7341
  1.73409
  1.73407
  1.73405
  1.73403
  1.73402
  1.734
  1.73398
  1.73396
  1.73394
  1.73393
  1.73391
  1.73389
  1.73387
  1.73385
  1.73383
  1.73382
  1.7338
  1.73378
  1.73376
  1.73374
  1.73372
  1.7337
  1.73368
  1.73366
  1.73364
  1.73362
  1.7336
  1.73358
  1.73356
  1.73354
  1.73352
  1.7335
  1.73348
  1.73346
  1.73344
  1.73341
  1.73339
  1.73337
  1.73335
  1.73333
  1.73331
  1.73328
  1.73326
  1.73324
  1.73322
  1.73319
  1.73317
  1.73315
  1.73312
  1.7331
  1.73308
  1.73305
  1.73303
  1.73301
  1.73298
  1.73296
  1.73293
  1.73291
  1.73288
  1.73286
  1.73283
  1.73281
  1.73278
  1.73276
  1.73273
  1.73271
  1.73268
  1.73265
  1.73263
  1.7326
  1.73257
  1.73255
  1.73252
  1.73249
  1.73246
  1.73244
  1.73241
  1.73238
  1.73235
  1.73232
  1.73229
  1.73226
  1.73224
  1.73221
  1.73218
  1.73215
  1.73212
  1.73209
  1.73206
  1.73203
  1.732
  1.73197
  1.73193
  1.7319
  1.73187
  1.73184
  1.73181
  1.73178
  1.73174
  1.73171
  1.73168
  1.73165
  1.73161
  1.73158
  1.73155
  1.73151
  1.73148
  1.73144
  1.73141
  1.73137
  1.73134
  1.7313
  1.73127
  1.73123
  1.7312
  1.73116
  1.73113
  1.73109
  1.73105
  1.73102
  1.73098
  1.73094
  1.7309
  1.73087
  1.73083
  1.73079
  1.73075
  1.73071
  1.73067
  1.73063
  1.73059
  1.73055
  1.73051
  1.73047
  1.73043
  1.73039
  1.73035
  1.73031
  1.73027
  1.73023
  1.73019
  1.73014
  1.7301
  1.73006
  1.73001
  1.72997
  1.72993
  1.72988
  1.72984
  1.7298
  1.72975
  1.72971
  1.72966
  1.72962
  1.72957
  1.72952
  1.72948
  1.72943
  1.72938
  1.72934
  1.72929
  1.72924
  1.72919
  1.72915
  1.7291
  1.72905
  1.729
  1.72895
  1.7289
  1.72885
  1.7288
  1.72875
  1.7287
  1.72865
  1.7286
  1.72855
  1.72849
  1.72844
  1.72839
  1.72834
  1.72828
  1.72823
  1.72818
  1.72812
  1.72807
  1.72801
  1.72796
  1.7279
  1.72785
  1.72779
  1.72774
  1.72768
  1.72762
  1.72757
  1.72751
  1.72745
  1.72739
  1.72734
  1.72728
  1.72722
  1.72716
  1.7271
  1.72704
  1.72698
  1.72692
  1.72686
  1.7268
  1.72674
  1.72667
  1.72661
  1.72655
  1.72649
  1.72642
  1.72636
  1.7263
  1.72623
  1.72617
  1.7261
  1.72604
  1.72597
  1.72591
  1.72584
  1.72577
  1.72571
  1.72564
  1.72557
  1.7255
  1.72544
  1.72537
  1.7253
  1.72523
  1.72516
  1.72509
  1.72502
  1.72495
  1.72488
  1.72481
  1.72474
  1.72466
  1.72459
  1.72452
  1.72444
  1.72437
  1.7243
  1.72422
  1.72415
  1.72407
  1.724
  1.72392
  1.72385
  1.72377
  1.72369
  1.72362
  1.72354
  1.72346
  1.72338
  1.7233
  1.72322
  1.72315
  1.72307
  1.72299
  1.7229
  1.72282
  1.72274
  1.72266
  1.72258
  1.7225
  1.72241
  1.72233
  1.72225
  1.72216
  1.72208
  1.72199
  1.72191
  1.72182
  1.72174
  1.72165
  1.72156
  1.72148
  1.72139
  1.7213
  1.72121
  1.72112
  1.72103
  1.72095
  1.72086
  1.72077
  1.72067
  1.72058
  1.72049
  1.7204
  1.72031
  1.72021
  1.72012
  1.72003
  1.71993
  1.71984
  1.71974
  1.71965
  1.71955
  1.71946
  1.71936
  1.71926
  1.71917
  1.71907
  1.71897
  1.71887
  1.71877
  1.71867
  1.71857
  1.71847
  1.71837
  1.71827
  1.71817
  1.71807
  1.71797
  1.71786
  1.71776
  1.71766
  1.71755
  1.71745
  1.71734
  1.71724
  1.71713
  1.71703
  1.71692
  1.71681
  1.71671
  1.7166
  1.71649
  1.71638
  1.71627
  1.71616
  1.71605
  1.71594
  1.71583
  1.71572
  1.71561
  1.71549
  1.71538
  1.71527
  1.71515
  1.71504
  1.71492
  1.71481
  1.71469
  1.71458
  1.71446
  1.71434
  1.71423
  1.71411
  1.71399
  1.71387
  1.71375
  1.71363
  1.71351
  1.71339
  1.71327
  1.71315
  1.71303
  1.71291
  1.71278
  1.71266
  1.71254
  1.71241
  1.71229
  1.71216
  1.71204
  1.71191
  1.71178
  1.71166
  1.71153
  1.7114
  1.71127
  1.71114
  1.71101
  1.71088
  1.71075
  1.71062
  1.71049
  1.71036
  1.71023
  1.7101
  1.70996
  1.70983
  1.70969
  1.70956
  1.70943
  1.70929
  1.70915
  1.70902
  1.70888
  1.70874
  1.7086
  1.70847
  1.70833
  1.70819
  1.70805
  1.70791
  1.70777
  1.70762
  1.70748
  1.70734
  1.7072
  1.70705
  1.70691
  1.70677
  1.70662
  1.70648
  1.70633
  1.70618
  1.70604
  1.70589
  1.70574
  1.70559
  1.70545
  1.7053
  1.70515
  1.705
  1.70485
  1.70469
  1.70454
  1.70439
  1.70424
  1.70408
  1.70393
  1.70378
  1.70362
  1.70347
  1.70331
  1.70315
  1.703
  1.70284
  1.70268
  1.70252
  1.70236
  1.70221
  1.70205
  1.70189
  1.70172
  1.70156
  1.7014
  1.70124
  1.70108
  1.70091
  1.70075
  1.70058
  1.70042
  1.70025
  1.70009
  1.69992
  1.69975
  1.69959
  1.69942
  1.69925
  1.69908
  1.69891
  1.69874
  1.69857
  1.6984
  1.69823
  1.69806
  1.69788
  1.69771
  1.69754
  1.69736
  1.69719
  1.69701
  1.69684
  1.69666
  1.69648
  1.69631
  1.69613
  1.69595
  1.69577
  1.69559
  1.69541
  1.69523
  1.69505
  1.69487
  1.69469
  1.69451
  1.69432
  1.69414
  1.69395
  1.69377
  1.69358
  1.6934
  1.69321
  1.69303
  1.69284
  1.69265
  1.69246
  1.69227
  1.69208
  1.69189
  1.6917
  1.69151
  1.69132
  1.69113
  1.69094
  1.69074
  1.69055
  1.69036
  1.69016
  1.68997
  1.68977
  1.68957
  1.68938
  1.68918
  1.68898
  1.68878
  1.68858
  1.68839
  1.68819
  1.68798
  1.68778
  1.68758
  1.68738
  1.68718
  1.68697
  1.68677
  1.68657
  1.68636
  1.68616
  1.68595
  1.68574
  1.68554
  1.68533
  1.68512
  1.68491
  1.6847
  1.68449
  1.68428
  1.68407
  1.68386
  1.68365
  1.68344
  1.68323
  1.68301
  1.6828
  1.68258
  1.68237
  1.68215
  1.68194
  1.68172
  1.6815
  1.68129
  1.68107
  1.68085
  1.68063
  1.68041
  1.68019
  1.67997
  1.67975
  1.67952
  1.6793
  1.67908
  1.67886
  1.67863
  1.67841
  1.67818
  1.67796
  1.67773
  1.6775
  1.67728
  1.67705
  1.67682
  1.67659
  1.67636
  1.67613
  1.6759
  1.67567
  1.67544
  1.6752
  1.67497
  1.67474
  1.6745
  1.67427
  1.67404
  1.6738
  1.67356
  1.67333
  1.67309
  1.67285
  1.67262
  1.67238
  1.67214
  1.6719
  1.67166
  1.67142
  1.67117
  1.67093
  1.67069
  1.67045
  1.6702
  1.66996
  1.66972
  1.66947
  1.66922
  1.66898
  1.66873
  1.66848
  1.66824
  1.66799
  1.66774
  1.66749
  1.66724
  1.66699
  1.66674
  1.66649
  1.66624
  1.66598
  1.66573
  1.66548
  1.66522
  1.66497
  1.66471
  1.66446
  1.6642
  1.66394
  1.66369
  1.66343
  1.66317
  1.66291
  1.66265
  1.66239
  1.66213
  1.66187
  1.66161
  1.66134
  1.66108
  1.66082
  1.66055
  1.66029
  1.66003
  1.65976
  1.65949
  1.65923
  1.65896
  1.65869
  1.65843
  1.65816
  1.65789
  1.65762
  1.65735
  1.65708
  1.65681
  1.65653
  1.65626
  1.65599
  1.65572
  1.65544
  1.65517
  1.65489
  1.65462
  1.65434
  1.65407
  1.65379
  1.65351
  1.65323
  1.65295
  1.65267
  1.6524
  1.65212
  1.65183
  1.65155
  1.65127
  1.65099
  1.65071
  1.65042
  1.65014
  1.64986
  1.64957
  1.64929
  1.649
  1.64871
  1.64843
  1.64814
  1.64785
  1.64756
  1.64727
  1.64698
  1.64669
  1.6464
  1.64611
  1.64582
  1.64553
  1.64524
  1.64494
  1.64465
  1.64436
  1.64406
  1.64377
  1.64347
  1.64318
  1.64288
  1.64258
  1.64228
  1.64199
  1.64169
  1.64139
  1.64109
  1.64079
  1.64049
  1.64019
  1.63989
  1.63958
  1.63928
  1.63898
  1.63867
  1.63837
  1.63806
  1.63776
  1.63745
  1.63715
  1.63684
  1.63653
  1.63623
  1.63592
  1.63561
  1.6353
  1.63499
  1.63468
  1.63437
  1.63406
  1.63375
  1.63344
  1.63312
  1.63281
  1.6325
  1.63218
  1.63187
  1.63155
  1.63124
  1.63092
  1.6306
  1.63029
  1.62997
  1.62965
  1.62933
  1.62902
  1.6287
  1.62838
  1.62806
  1.62773
  1.62741
  1.62709
  1.62677
  1.62645
  1.62612
  1.6258
  1.62548
  1.62515
  1.62483
  1.6245
  1.62417
  1.62385
  1.62352
  1.62319
  1.62286
  1.62254
  1.62221
  1.62188
  1.62155
  1.62122
  1.62089
  1.62056
  1.62022
  1.61989
  1.61956
  1.61923
  1.61889
  1.61856
  1.61822
  1.61789
  1.61755
  1.61722
  1.61688
  1.61654
  1.61621
  1.61587
  1.61553
  1.61519
  1.61485
  1.61451
  1.61417
  1.61383
  1.61349
  1.61315
  1.61281
  1.61247
  1.61212
  1.61178
  1.61144
  1.61109
  1.61075
  1.6104
  1.61006
  1.60971
  1.60937
  1.60902
  1.60867
  1.60833
  1.60798
  1.60763
  1.60728
  1.60693
  1.60658
  1.60623
  1.60588
  1.60553
  1.60518
  1.60483
  1.60447
  1.60412
  1.60377
  1.60341
  1.60306
  1.60271
  1.60235
  1.60199
  1.60164
  1.60128
  1.60093
  1.60057
  1.60021
  1.59985
  1.5995
  1.59914
  1.59878
  1.59842
  1.59806
  1.5977
  1.59734
  1.59698
  1.59661
  1.59625
  1.59589
  1.59553
  1.59516
  1.5948
  1.59444
  1.59407
  1.59371
  1.59334
  1.59298
  1.59261
  1.59224
  1.59188
  1.59151
  1.59114
  1.59077
  1.59041
  1.59004
  1.58967
  1.5893
  1.58893
  1.58856
  1.58819
  1.58782
  1.58744
  1.58707
  1.5867
  1.58633
  1.58595
  1.58558
  1.58521
  1.58483
  1.58446
  1.58408
  1.58371
  1.58333
  1.58296
  1.58258
  1.5822
  1.58182
  1.58145
  1.58107
  1.58069
  1.58031
  1.57993
  1.57955
  1.57917
  1.57879
  1.57841
  1.57803
  1.57765
  1.57727
  1.57689
  1.5765
  1.57612
  1.57574
  1.57536
  1.57497
  1.57459
  1.5742
  1.57382
  1.57343
  1.57305
  1.57266
  1.57228
  1.57189
  1.5715
  1.57111
  1.57073
  1.57034
  1.56995
  1.56956
  1.56917
  1.56878
  1.56839
  1.568
  1.56761
  1.56722
  1.56683
  1.56644
  1.56605
  1.56566
  1.56527
  1.56487
  1.56448
  1.56409
  1.56369
  1.5633
  1.5629
  1.56251
  1.56212
  1.56172
  1.56132
  1.56093
  1.56053
  1.56014
  1.55974
  1.55934
  1.55894
  1.55855
  1.55815
  1.55775
  1.55735
  1.55695
  1.55655
  1.55615
  1.55575
  1.55535
  1.55495
  1.55455
  1.55415
  1.55375
  1.55335
  1.55295
  1.55255
  1.55214
  1.55174
  1.55134
  1.55093
  1.55053
  1.55013
  1.54972
  1.54932
  1.54891
  1.54851
  1.5481
  1.5477
  1.54729
  1.54689
  1.54648
  1.54607
  1.54567
  1.54526
  1.54485
  1.54444
  1.54404
  1.54363
  1.54322
  1.54281
  1.5424
  1.54199
  1.54158
  1.54117
  1.54076
  1.54035
  1.53994
  1.53953
  1.53912
  1.53871
  1.5383
  1.53788
  1.53747
  1.53706
  1.53665
  1.53624
  1.53582
  1.53541
  1.535
  1.53458
  1.53417
  1.53375
  1.53334
  1.53292
  1.53251
  1.53209
  1.53168
  1.53126
  1.53085
  1.53043
  1.53001
  1.5296
  1.52918
  1.52876
  1.52835
  1.52793
  1.52751
  1.52709
  1.52668
  1.52626
  1.52584
  1.52542
  1.525
  1.52458
  1.52416
  1.52374
  1.52332
  1.5229
  1.52248
  1.52206
  1.52164
  1.52122
  1.5208
  1.52038
  1.51996
  1.51954
  1.51912
  1.5187
  1.51827
  1.51785
  1.51743
  1.51701
  1.51658
  1.51616
  1.51574
  1.51531
  1.51489
  1.51447
  1.51404
  1.51362
  1.51319
  1.51277
  1.51235
  1.51192
  1.5115
  1.51107
  1.51065
  1.51022
  1.5098
  1.50937
  1.50894
  1.50852
  1.50809
  1.50767
  1.50724
  1.50681
  1.50639
  1.50596
  1.50553
  1.5051
  1.50468
  1.50425
  1.50382
  1.50339
  1.50297
  1.50254
  1.50211
  1.50168
  1.50125
  1.50082
  1.5004
  1.49997
  1.49954
  1.49911
  1.49868
  1.49825
  1.49782
  1.49739
  1.49696
  1.49653
  1.4961
  1.49567
  1.49524
  1.49481
  1.49438
  1.49395
  1.49352
  1.49309
  1.49266
  1.49223
  1.49179
  1.49136
  1.49093
  1.4905
  1.49007
  1.48964
  1.48921
  1.48877
  1.48834
  1.48791
  1.48748
  1.48705
  1.48661
  1.48618
  1.48575
  1.48532
  1.48488
  1.48445
  1.48402
  1.48359
  1.48315
  1.48272
  1.48229
  1.48185
  1.48142
  1.48099
  1.48055
  1.48012
  1.47969
  1.47925
  1.47882
  1.47839
  1.47795
  1.47752
  1.47708
  1.47665
  1.47622
  1.47578
  1.47535
  1.47491
  1.47448
  1.47404
  1.47361
  1.47318
  1.47274
  1.47231
  1.47187
  1.47144
  1.471
  1.47057
  1.47013
  1.4697
  1.46927
  1.46883
  1.4684
  1.46796
  1.46753
  1.46709
  1.46666
  1.46622
  1.46579
  1.46535
  1.46492
  1.46448
  1.46405
  1.46361
  1.46318
  1.46274
  1.46231
  1.46187
  1.46144
  1.461
  1.46057
  1.46013
  1.4597
  1.45926
  1.45882
  1.45839
  1.45795
  1.45752
  1.45708
  1.45665
  1.45621
  1.45578
  1.45534
  1.45491
  1.45447
  1.45404
  1.4536
  1.45317
  1.45273
  1.4523
  1.45186
  1.45143
  1.45099
  1.45056
  1.45012
  1.44969
  1.44925
  1.44882
  1.44838
  1.44795
  1.44751
  1.44708
  1.44665
  1.44621
  1.44578
  1.44534
  1.44491
  1.44447
  1.44404
  1.4436
  1.44317
  1.44274
  1.4423
  1.44187
  1.44143
  1.441
  1.44057
  1.44013
  1.4397
  1.43926
  1.43883
  1.4384
  1.43796
  1.43753
  1.4371
  1.43666
  1.43623
  1.4358
  1.43536
  1.43493
  1.4345
  1.43406
  1.43363
  1.4332
  1.43276
  1.43233
  1.4319
  1.43147
  1.43103
  1.4306
  1.43017
  1.42974
  1.42931
  1.42887
  1.42844
  1.42801
  1.42758
  1.42715
  1.42672
  1.42628
  1.42585
  1.42542
  1.42499
  1.42456
  1.42413
  1.4237
  1.42327
  1.42284
  1.42241
  1.42198
  1.42155
  1.42112
  1.42069
  1.42026
  1.41983
  1.4194
  1.41897
  1.41854
  1.41811
  1.41768
  1.41725
  1.41682
  1.4164
  1.41597
  1.41554
  1.41511
  1.41468
  1.41425
  1.41383
  1.4134
  1.41297
  1.41254
  1.41212
  1.41169
  1.41126
  1.41084
  1.41041
  1.40998
  1.40956
  1.40913
  1.4087
  1.40828
  1.40785
  1.40743
  1.407
  1.40658
  1.40615
  1.40573
  1.4053
  1.40488
  1.40445
  1.40403
  1.40361
  1.40318
  1.40276
  1.40233
  1.40191
  1.40149
  1.40106
  1.40064
  1.40022
  1.3998
  1.39937
  1.39895
  1.39853
  1.39811
  1.39769
  1.39727
  1.39685
  1.39642
  1.396
  1.39558
  1.39516
  1.39474
  1.39432
  1.3939
  1.39348
  1.39307
  1.39265
  1.39223
  1.39181
  1.39139
  1.39097
  1.39055
  1.39014
  1.38972
  1.3893
  1.38888
  1.38847
  1.38805
  1.38763
  1.38722
  1.3868
  1.38639
  1.38597
  1.38556
  1.38514
  1.38473
  1.38431
  1.3839
  1.38348
  1.38307
  1.38266
  1.38224
  1.38183
  1.38142
  1.381
  1.38059
  1.38018
  1.37977
  1.37936
  1.37894
  1.37853
  1.37812
  1.37771
  1.3773
  1.37689
  1.37648
  1.37607
  1.37566
  1.37525
  1.37484
  1.37443
  1.37403
  1.37362
  1.37321
  1.3728
  1.3724
  1.37199
  1.37158
  1.37118
  1.37077
  1.37036
  1.36996
  1.36955
  1.36915
  1.36874
  1.36834
  1.36793
  1.36753
  1.36713
  1.36672
  1.36632
  1.36592
  1.36552
  1.36511
  1.36471
  1.36431
  1.36391
  1.36351
  1.36311
  1.36271
  1.36231
  1.36191
  1.36151
  1.36111
  1.36071
  1.36031
  1.35991
  1.35951
  1.35912
  1.35872
  1.35832
  1.35793
  1.35753
  1.35713
  1.35674
  1.35634
  1.35595
  1.35555
  1.35516
  1.35476
  1.35437
  1.35398
  1.35358
  1.35319
  1.3528
  1.35241
  1.35202
  1.35162
  1.35123
  1.35084
  1.35045
  1.35006
  1.34967
  1.34928
  1.34889
  1.34851
  1.34812
  1.34773
  1.34734
  1.34695
  1.34657
  1.34618
  1.34579
  1.34541
  1.34502
  1.34464
  1.34425
  1.34387
  1.34348
  1.3431
  1.34272
  1.34233
  1.34195
  1.34157
  1.34119
  1.34081
  1.34042
  1.34004
  1.33966
  1.33928
  1.3389
  1.33852
  1.33815
  1.33777
  1.33739
  1.33701
  1.33663
  1.33626
  1.33588
  1.3355
  1.33513
  1.33475
  1.33438
  1.334
  1.33363
  1.33325
  1.33288
  1.33251
  1.33213
  1.33176
  1.33139
  1.33102
  1.33065
  1.33028
  1.32991
  1.32954
  1.32917
  1.3288
  1.32843
  1.32806
  1.32769
  1.32733
  1.32696
  1.32659
  1.32623
  1.32586
  1.32549
  1.32513
  1.32476
  1.3244
  1.32404
  1.32367
  1.32331
  1.32295
  1.32259
  1.32222
  1.32186
  1.3215
  1.32114
  1.32078
  1.32042
  1.32006
  1.3197
  1.31935
  1.31899
  1.31863
  1.31827
  1.31792
  1.31756
  1.31721
  1.31685
  1.3165
  1.31614
  1.31579
  1.31543
  1.31508
  1.31473
  1.31438
  1.31402
  1.31367
  1.31332
  1.31297
  1.31262
  1.31227
  1.31192
  1.31158
  1.31123
  1.31088
  1.31053
  1.31019
  1.30984
  1.3095
  1.30915
  1.30881
  1.30846
  1.30812
  1.30777
  1.30743
  1.30709
  1.30675
  1.30641
  1.30606
  1.30572
  1.30538
  1.30504
  1.30471
  1.30437
  1.30403
  1.30369
  1.30335
  1.30302
  1.30268
  1.30234
  1.30201
  1.30168
  1.30134
  1.30101
  1.30067
  1.30034
  1.30001
  1.29968
  1.29935
  1.29901
  1.29868
  1.29835
  1.29803
  1.2977
  1.29737
  1.29704
  1.29671
  1.29639
  1.29606
  1.29573
  1.29541
  1.29508
  1.29476
  1.29444
  1.29411
  1.29379
  1.29347
  1.29314
  1.29282
  1.2925
  1.29218
  1.29186
  1.29154
  1.29122
  1.29091
  1.29059
  1.29027
  1.28996
  1.28964
  1.28932
  1.28901
  1.28869
  1.28838
  1.28807
  1.28775
  1.28744
  1.28713
  1.28682
  1.28651
  1.2862
  1.28589
  1.28558
  1.28527
  1.28496
  1.28465
  1.28435
  1.28404
  1.28373
  1.28343
  1.28312
  1.28282
  1.28251
  1.28221
  1.28191
  1.28161
  1.2813
  1.281
  1.2807
  1.2804
  1.2801
  1.2798
  1.2795
  1.27921
  1.27891
  1.27861
  1.27832
  1.27802
  1.27773
  1.27743
  1.27714
  1.27684
  1.27655
  1.27626
  1.27597
  1.27568
  1.27538
  1.27509
  1.2748
  1.27452
  1.27423
  1.27394
  1.27365
  1.27337
  1.27308
  1.27279
  1.27251
  1.27222
  1.27194
  1.27166
  1.27137
  1.27109
  1.27081
  1.27053
  1.27025
  1.26997
  1.26969
  1.26941
  1.26913
  1.26886
  1.26858
  1.2683
  1.26803
  1.26775
  1.26748
  1.2672
  1.26693
  1.26666
  1.26638
  1.26611
  1.26584
  1.26557
  1.2653
  1.26503
  1.26476
  1.26449
  1.26423
  1.26396
  1.26369
  1.26343
  1.26316
  1.2629
  1.26263
  1.26237
  1.26211
  1.26184
  1.26158
  1.26132
  1.26106
  1.2608
  1.26054
  1.26028
  1.26002
  1.25977
  1.25951
  1.25925
  1.259
  1.25874
  1.25849
  1.25823
  1.25798
  1.25773
  1.25748
  1.25723
  1.25697
  1.25672
  1.25648
  1.25623
  1.25598
  1.25573
  1.25548
  1.25524
  1.25499
  1.25475
  1.2545
  1.25426
  1.25401
  1.25377
  1.25353
  1.25329
  1.25305
  1.25281
  1.25257
  1.25233
  1.25209
  1.25185
  1.25161
  1.25138
  1.25114
  1.2509
  1.25067
  1.25044
  1.2502
  1.24997
  1.24974
  1.24951
  1.24928
  1.24904
  1.24882
  1.24859
  1.24836
  1.24813
  1.2479
  1.24768
  1.24745
  1.24722
  1.247
  1.24678
  1.24655
  1.24633
  1.24611
  1.24589
  1.24567
  1.24545
  1.24523
  1.24501
  1.24479
  1.24457
  1.24435
  1.24414
  1.24392
  1.24371
  1.24349
  1.24328
  1.24307
  1.24285
  1.24264
  1.24243
  1.24222
  1.24201
  1.2418
  1.24159
  1.24139
  1.24118
  1.24097
  1.24077
  1.24056
  1.24036
  1.24015
  1.23995
  1.23975
  1.23954
  1.23934
  1.23914
  1.23894
  1.23874
  1.23854
  1.23834
  1.23815
  1.23795
  1.23775
  1.23756
  1.23736
  1.23717
  1.23698
  1.23678
  1.23659
  1.2364
  1.23621
  1.23602
  1.23583
  1.23564
  1.23545
  1.23526
  1.23508
  1.23489
  1.23471
  1.23452
  1.23434
  1.23415
  1.23397
  1.23379
  1.23361
  1.23342
  1.23324
  1.23307
  1.23289
  1.23271
  1.23253
  1.23235
  1.23218
  1.232
  1.23183
  1.23165
  1.23148
  1.23131
  1.23113
  1.23096
  1.23079
  1.23062
  1.23045
  1.23028
  1.23011
  1.22995
  1.22978
  1.22961
  1.22945
  1.22928
  1.22912
  1.22896
  1.22879
  1.22863
  1.22847
  1.22831
  1.22815
  1.22799
  1.22783
  1.22767
  1.22752
  1.22736
  1.2272
  1.22705
  1.22689
  1.22674
  1.22659
  1.22643
  1.22628
  1.22613
  1.22598
  1.22583
  1.22568
  1.22553
  1.22538
  1.22524
  1.22509
  1.22494
  1.2248
  1.22465
  1.22451
  1.22437
  1.22422
  1.22408
  1.22394
  1.2238
  1.22366
  1.22352
  1.22338
  1.22325
  1.22311
  1.22297
  1.22284
  1.2227
  1.22257
  1.22244
  1.2223
  1.22217
  1.22204
  1.22191
  1.22178
  1.22165
  1.22152
  1.22139
  1.22127
  1.22114
  1.22101
  1.22089
  1.22076
  1.22064
  1.22052
  1.22039
  1.22027
  1.22015
  1.22003
  1.21991
  1.21979
  1.21967
  1.21956
  1.21944
  1.21932
  1.21921
  1.21909
  1.21898
  1.21886
  1.21875
  1.21864
  1.21853
  1.21842
  1.21831
  1.2182
  1.21809
  1.21798
  1.21787
  1.21777
  1.21766
  1.21756
  1.21745
  1.21735
  1.21724
  1.21714
  1.21704
  1.21694
  1.21684
  1.21674
  1.21664
  1.21654
  1.21644
  1.21635
  1.21625
  1.21615
  1.21606
  1.21597
  1.21587
  1.21578
  1.21569
  1.2156
  1.21551
  1.21542
  1.21533
  1.21524
  1.21515
  1.21506
  1.21498
  1.21489
  1.2148
  1.21472
  1.21464
  1.21455
  1.21447
  1.21439
  1.21431
  1.21423
  1.21415
  1.21407
  1.21399
  1.21391
  1.21384
  1.21376
  1.21368
  1.21361
  1.21354
  1.21346
  1.21339
  1.21332
  1.21325
  1.21318
  1.21311
  1.21304
  1.21297
  1.2129
  1.21283
  1.21277
  1.2127
  1.21264
  1.21257
  1.21251
  1.21244
  1.21238
  1.21232
  1.21226
  1.2122
  1.21214
  1.21208
  1.21202
  1.21196
  1.21191
  1.21185
  1.2118
  1.21174
  1.21169
  1.21163
  1.21158
  1.21153
  1.21148
  1.21143
  1.21138
  1.21133
  1.21128
  1.21123
  1.21118
  1.21114
  1.21109
  1.21105
  1.211
  1.21096
  1.21091
  1.21087
  1.21083
  1.21079
  1.21075
  1.21071
  1.21067
  1.21063
  1.21059
  1.21056
  1.21052
  1.21048
  1.21045
  1.21041
  1.21038
  1.21035
  1.21032
  1.21028
  1.21025
  1.21022
  1.21019
  1.21017
  1.21014
  1.21011
  1.21008
  1.21006
  1.21003
  1.21001
  1.20998
  1.20996
  1.20994
  1.20991
  1.20989
  1.20987
  1.20985
  1.20983
  1.20981
  1.2098
  1.20978
  1.20976
  1.20975
  1.20973
  1.20972
  1.2097
  1.20969
  1.20968
  1.20966
  1.20965
  1.20964
  1.20963
  1.20962
  1.20961
  1.20961
  1.2096
  1.20959
  1.20959
  1.20958
  1.20958
  1.20957
  1.20957
  1.20957
  1.20956
  1.20956
  1.20956
  1.20956
  1.20956
  1.20956
  1.20957
  1.20957
  1.20957
  1.20958
  1.20958
  1.20959
  1.20959
  1.2096
  1.20961
  1.20961
  1.20962
  1.20963
  1.20964
  1.20965
  1.20966
  1.20968
  1.20969
  1.2097
  1.20972
  1.20973
  1.20975
  1.20976
  1.20978
  1.2098
  1.20981
  1.20983
  1.20985
  1.20987
  1.20989
  1.20991
  1.20993
  1.20996
  1.20998
  1.21
  1.21003
  1.21005
  1.21008
  1.2101
  1.21013
  1.21016
  1.21019
  1.21021
  1.21024
  1.21027
  1.2103
  1.21034
  1.21037
  1.2104
  1.21043
  1.21047
  1.2105
  1.21054
  1.21057
  1.21061
  1.21065
  1.21068
  1.21072
  1.21076
  1.2108
  1.21084
  1.21088
  1.21092
  1.21097
  1.21101
  1.21105
  1.2111
  1.21114
  1.21119
  1.21123
  1.21128
  1.21132
  1.21137
  1.21142
  1.21147
  1.21152
  1.21157
  1.21162
  1.21167
  1.21172
  1.21178
  1.21183
  1.21188
  1.21194
  1.21199
  1.21205
  1.21211
  1.21216
  1.21222
  1.21228
  1.21234
  1.2124
  1.21246
  1.21252
  1.21258
  1.21264
  1.2127
  1.21277
  1.21283
  1.21289
  1.21296
  1.21302
  1.21309
  1.21316
  1.21322
  1.21329
  1.21336
  1.21343
  1.2135
  1.21357
  1.21364
  1.21371
  1.21378
  1.21386
  1.21393
  1.214
  1.21408
  1.21415
  1.21423
  1.2143
  1.21438
  1.21446
  1.21454
  1.21462
  1.21469
  1.21477
  1.21485
  1.21493
  1.21502
  1.2151
  1.21518
  1.21526
  1.21535
  1.21543
  1.21552
  1.2156
  1.21569
  1.21578
  1.21586
  1.21595
  1.21604
  1.21613
  1.21622
  1.21631
  1.2164
  1.21649
  1.21658
  1.21667
  1.21676
  1.21686
  1.21695
  1.21705
  1.21714
  1.21724
  1.21733
  1.21743
  1.21753
  1.21763
  1.21772
  1.21782
  1.21792
  1.21802
  1.21812
  1.21822
  1.21833
  1.21843
  1.21853
  1.21863
  1.21874
  1.21884
  1.21895
  1.21905
  1.21916
  1.21926
  1.21937
  1.21948
  1.21959
  1.2197
  1.21981
  1.21992
  1.22003
  1.22014
  1.22025
  1.22036
  1.22047
  1.22058
  1.2207
  1.22081
  1.22093
  1.22104
  1.22116
  1.22127
  1.22139
  1.22151
  1.22162
  1.22174
  1.22186
  1.22198
  1.2221
  1.22222
  1.22234
  1.22246
  1.22258
  1.2227
  1.22283
  1.22295
  1.22307
  1.2232
  1.22332
  1.22345
  1.22357
  1.2237
  1.22383
  1.22395
  1.22408
  1.22421
  1.22434
  1.22447
  1.2246
  1.22473
  1.22486
  1.22499
  1.22512
  1.22525
  1.22538
  1.22552
  1.22565
  1.22578
  1.22592
  1.22605
  1.22619
  1.22633
  1.22646
  1.2266
  1.22674
  1.22687
  1.22701
  1.22715
  1.22729
  1.22743
  1.22757
  1.22771
  1.22785
  1.22799
  1.22813
  1.22828
  1.22842
  1.22856
  1.2287
  1.22885
  1.22899
  1.22914
  1.22928
  1.22943
  1.22958
  1.22972
  1.22987
  1.23002
  1.23017
  1.23031
  1.23046
  1.23061
  1.23076
  1.23091
  1.23106
  1.23121
  1.23137
  1.23152
  1.23167
  1.23182
  1.23198
  1.23213
  1.23228
  1.23244
  1.23259
  1.23275
  1.2329
  1.23306
  1.23322
  1.23337
  1.23353
  1.23369
  1.23385
  1.23401
  1.23417
  1.23432
  1.23448
  1.23464
  1.23481
  1.23497
  1.23513
  1.23529
  1.23545
  1.23561
  1.23578
  1.23594
  1.2361
  1.23627
  1.23643
  1.2366
  1.23676
  1.23693
  1.23709
  1.23726
  1.23743
  1.2376
  1.23776
  1.23793
  1.2381
  1.23827
  1.23844
  1.23861
  1.23878
  1.23895
  1.23912
  1.23929
  1.23946
  1.23963
  1.2398
  1.23997
  1.24015
  1.24032
  1.24049
  1.24067
  1.24084
  1.24101
  1.24119
  1.24136
  1.24154
  1.24172
  1.24189
  1.24207
  1.24224
  1.24242
  1.2426
  1.24278
  1.24295
  1.24313
  1.24331
  1.24349
  1.24367
  1.24385
  1.24403
  1.24421
  1.24439
  1.24457
  1.24475
  1.24493
  1.24512
  1.2453
  1.24548
  1.24566
  1.24585
  1.24603
  1.24621
  1.2464
  1.24658
  1.24677
  1.24695
  1.24714
  1.24732
  1.24751
  1.24769
  1.24788
  1.24807
  1.24825
  1.24844
  1.24863
  1.24882
  1.249
  1.24919
  1.24938
  1.24957
  1.24976
  1.24995
  1.25014
  1.25033
  1.25052
  1.25071
  1.2509
  1.25109
  1.25128
  1.25147
  1.25166
  1.25185
  1.25205
  1.25224
  1.25243
  1.25262
  1.25282
  1.25301
  1.25321
  1.2534
  1.25359
  1.25379
  1.25398
  1.25418
  1.25437
  1.25457
  1.25476
  1.25496
  1.25515
  1.25535
  1.25555
  1.25574
  1.25594
  1.25614
  1.25633
  1.25653
  1.25673
  1.25693
  1.25713
  1.25732
  1.25752
  1.25772
  1.25792
  1.25812
  1.25832
  1.25852
  1.25872
  1.25892
  1.25912
  1.25932
  1.25952
  1.25972
  1.25992
  1.26012
  1.26032
  1.26052
  1.26072
  1.26093
  1.26113
  1.26133
  1.26153
  1.26173
  1.26194
  1.26214
  1.26234
  1.26255
  1.26275
  1.26295
  1.26316
  1.26336
  1.26356
  1.26377
  1.26397
  1.26418
  1.26438
  1.26458
  1.26479
  1.26499
  1.2652
  1.2654
  1.26561
  1.26581
  1.26602
  1.26622
  1.26643
  1.26664
  1.26684
  1.26705
  1.26725
  1.26746
  1.26767
  1.26787
  1.26808
  1.26829
  1.26849
  1.2687
  1.26891
  1.26912
  1.26932
  1.26953
  1.26974
  1.26994
  1.27015
  1.27036
  1.27057
  1.27078
  1.27098
  1.27119
  1.2714
  1.27161
  1.27182
  1.27202
  1.27223
  1.27244
  1.27265
  1.27286
  1.27307
  1.27328
  1.27349
  1.27369
  1.2739
  1.27411
  1.27432
  1.27453
  1.27474
  1.27495
  1.27516
  1.27537
  1.27558
  1.27579
  1.276
  1.27621
  1.27642
  1.27663
  1.27683
  1.27704
  1.27725
  1.27746
  1.27767
  1.27788
  1.27809
  1.2783
  1.27851
  1.27872
  1.27893
  1.27914
  1.27935
  1.27956
  1.27977
  1.27998
  1.28019
  1.2804
  1.28061
  1.28082
  1.28103
  1.28124
  1.28145
  1.28166
  1.28187
  1.28208
  1.28229
  1.2825
  1.28271
  1.28292
  1.28313
  1.28334
  1.28355
  1.28376
  1.28397
  1.28418
  1.28439
  1.2846
  1.28481
  1.28502
  1.28523
  1.28543
  1.28564
  1.28585
  1.28606
  1.28627
  1.28648
  1.28669
  1.2869
  1.28711
  1.28732
  1.28753
  1.28773
  1.28794
  1.28815
  1.28836
  1.28857
  1.28878
  1.28899
  1.28919
  1.2894
  1.28961
  1.28982
  1.29003
  1.29023
  1.29044
  1.29065
  1.29086
  1.29106
  1.29127
  1.29148
  1.29169
  1.29189
  1.2921
  1.29231
  1.29251
  1.29272
  1.29293
  1.29313
  1.29334
  1.29354
  1.29375
  1.29396
  1.29416
  1.29437
  1.29457
  1.29478
  1.29498
  1.29519
  1.29539
  1.2956
  1.2958
  1.29601
  1.29621
  1.29642
  1.29662
  1.29682
  1.29703
  1.29723
  1.29744
  1.29764
  1.29784
  1.29804
  1.29825
  1.29845
  1.29865
  1.29885
  1.29906
  1.29926
  1.29946
  1.29966
  1.29986
  1.30007
  1.30027
  1.30047
  1.30067
  1.30087
  1.30107
  1.30127
  1.30147
  1.30167
  1.30187
  1.30207
  1.30227
  1.30246
  1.30266
  1.30286
  1.30306
  1.30326
  1.30346
  1.30365
  1.30385
  1.30405
  1.30425
  1.30444
  1.30464
  1.30483
  1.30503
  1.30523
  1.30542
  1.30562
  1.30581
  1.30601
  1.3062
  1.3064
  1.30659
  1.30678
  1.30698
  1.30717
  1.30736
  1.30756
  1.30775
  1.30794
  1.30813
  1.30833
  1.30852
  1.30871
  1.3089
  1.30909
  1.30928
  1.30947
  1.30966
  1.30985
  1.31004
  1.31023
  1.31042
  1.31061
  1.31079
  1.31098
  1.31117
  1.31136
  1.31154
  1.31173
  1.31192
  1.3121
  1.31229
  1.31247
  1.31266
  1.31284
  1.31303
  1.31321
  1.3134
  1.31358
  1.31376
  1.31395
  1.31413
  1.31431
  1.31449
  1.31468
  1.31486
  1.31504
  1.31522
  1.3154
  1.31558
  1.31576
  1.31594
  1.31612
  1.31629
  1.31647
  1.31665
  1.31683
  1.31701
  1.31718
  1.31736
  1.31753
  1.31771
  1.31789
  1.31806
  1.31824
  1.31841
  1.31858
  1.31876
  1.31893
  1.3191
  1.31928
  1.31945
  1.31962
  1.31979
  1.31996
  1.32013
  1.3203
  1.32047
  1.32064
  1.32081
  1.32098
  1.32115
  1.32131
  1.32148
  1.32165
  1.32181
  1.32198
  1.32215
  1.32231
  1.32248
  1.32264
  1.3228
  1.32297
  1.32313
  1.32329
  1.32346
  1.32362
  1.32378
  1.32394
  1.3241
  1.32426
  1.32442
  1.32458
  1.32474
  1.3249
  1.32505
  1.32521
  1.32537
  1.32552
  1.32568
  1.32584
  1.32599
  1.32615
  1.3263
  1.32645
  1.32661
  1.32676
  1.32691
  1.32706
  1.32722
  1.32737
  1.32752
  1.32767
  1.32782
  1.32797
  1.32811
  1.32826
  1.32841
  1.32856
  1.3287
  1.32885
  1.329
  1.32914
  1.32929
  1.32943
  1.32957
  1.32972
  1.32986
  1.33
  1.33014
  1.33028
  1.33043
  1.33057
  1.3307
  1.33084
  1.33098
  1.33112
  1.33126
  1.33139
  1.33153
  1.33167
  1.3318
  1.33194
  1.33207
  1.33221
  1.33234
  1.33247
  1.3326
  1.33274
  1.33287
  1.333
  1.33313
  1.33326
  1.33339
  1.33351
  1.33364
  1.33377
  1.3339
  1.33402
  1.33415
  1.33427
  1.3344
  1.33452
  1.33464
  1.33477
  1.33489
  1.33501
  1.33513
  1.33525
  1.33537
  1.33549
  1.33561
  1.33573
  1.33585
  1.33596
  1.33608
  1.3362
  1.33631
  1.33643
  1.33654
  1.33665
  1.33677
  1.33688
  1.33699
  1.3371
  1.33721
  1.33732
  1.33743
  1.33754
  1.33765
  1.33776
  1.33786
  1.33797
  1.33807
  1.33818
  1.33828
  1.33839
  1.33849
  1.33859
  1.33869
  1.3388
  1.3389
  1.339
  1.3391
  1.33919
  1.33929
  1.33939
  1.33949
  1.33958
  1.33968
  1.33977
  1.33987
  1.33996
  1.34005
  1.34015
  1.34024
  1.34033
  1.34042
  1.34051
  1.3406
  1.34069
  1.34077
  1.34086
  1.34095
  1.34103
  1.34112
  1.3412
  1.34129
  1.34137
  1.34145
  1.34153
  1.34161
  1.34169
  1.34177
  1.34185
  1.34193
  1.34201
  1.34209
  1.34216
  1.34224
  1.34231
  1.34239
  1.34246
  1.34253
  1.34261
  1.34268
  1.34275
  1.34282
  1.34289
  1.34296
  1.34302
  1.34309
  1.34316
  1.34322
  1.34329
  1.34335
  1.34342
  1.34348
  1.34354
  1.3436
  1.34366
  1.34372
  1.34378
  1.34384
  1.3439
  1.34396
  1.34401
  1.34407
  1.34412
  1.34418
  1.34423
  1.34429
  1.34434
  1.34439
  1.34444
  1.34449
  1.34454
  1.34459
  1.34463
  1.34468
  1.34473
  1.34477
  1.34482
  1.34486
  1.3449
  1.34495
  1.34499
  1.34503
  1.34507
  1.34511
  1.34515
  1.34519
  1.34522
  1.34526
  1.3453
  1.34533
  1.34536
  1.3454
  1.34543
  1.34546
  1.34549
  1.34552
  1.34555
  1.34558
  1.34561
  1.34564
  1.34566
  1.34569
  1.34571
  1.34574
  1.34576
  1.34578
  1.34581
  1.34583
  1.34585
  1.34587
  1.34588
  1.3459
  1.34592
  1.34593
  1.34595
  1.34596
  1.34598
  1.34599
  1.346
  1.34602
  1.34603
  1.34604
  1.34604
  1.34605
  1.34606
  1.34607
  1.34607
  1.34608
  1.34608
  1.34608
  1.34609
  1.34609
  1.34609
  1.34609
  1.34609
  1.34609
  1.34609
  1.34608
  1.34608
  1.34607
  1.34607
  1.34606
  1.34605
  1.34605
  1.34604
  1.34603
  1.34602
  1.346
  1.34599
  1.34598
  1.34597
  1.34595
  1.34594
  1.34592
  1.3459
  1.34588
  1.34586
  1.34584
  1.34582
  1.3458
  1.34578
  1.34576
  1.34573
  1.34571
  1.34568
  1.34566
  1.34563
  1.3456
  1.34557
  1.34554
  1.34551
  1.34548
  1.34545
  1.34541
  1.34538
  1.34534
  1.34531
  1.34527
  1.34523
  1.34519
  1.34516
  1.34511
  1.34507
  1.34503
  1.34499
  1.34495
  1.3449
  1.34486
  1.34481
  1.34476
  1.34471
  1.34466
  1.34462
  1.34456
  1.34451
  1.34446
  1.34441
  1.34435
  1.3443
  1.34424
  1.34419
  1.34413
  1.34407
  1.34401
  1.34395
  1.34389
  1.34383
  1.34376
  1.3437
  1.34363
  1.34357
  1.3435
  1.34343
  1.34337
  1.3433
  1.34323
  1.34316
  1.34308
  1.34301
  1.34294
  1.34286
  1.34279
  1.34271
  1.34263
  1.34256
  1.34248
  1.3424
  1.34232
  1.34224
  1.34215
  1.34207
  1.34199
  1.3419
  1.34181
  1.34173
  1.34164
  1.34155
  1.34146
  1.34137
  1.34128
  1.34119
  1.34109
  1.341
  1.3409
  1.34081
  1.34071
  1.34061
  1.34051
  1.34041
  1.34031
  1.34021
  1.34011
  1.34
  1.3399
  1.33979
  1.33969
  1.33958
  1.33947
  1.33936
  1.33925
  1.33914
  1.33903
  1.33892
  1.33881
  1.33869
  1.33858
  1.33846
  1.33834
  1.33823
  1.33811
  1.33799
  1.33787
  1.33774
  1.33762
  1.3375
  1.33737
  1.33725
  1.33712
  1.33699
  1.33687
  1.33674
  1.33661
  1.33648
  1.33634
  1.33621
  1.33608
  1.33594
  1.33581
  1.33567
  1.33553
  1.33539
  1.33525
  1.33511
  1.33497
  1.33483
  1.33469
  1.33454
  1.3344
  1.33425
  1.33411
  1.33396
  1.33381
  1.33366
  1.33351
  1.33336
  1.33321
  1.33305
  1.3329
  1.33274
  1.33259
  1.33243
  1.33227
  1.33211
  1.33195
  1.33179
  1.33163
  1.33147
  1.3313
  1.33114
  1.33097
  1.33081
  1.33064
  1.33047
  1.3303
  1.33013
  1.32996
  1.32979
  1.32962
  1.32944
  1.32927
  1.32909
  1.32891
  1.32874
  1.32856
  1.32838
  1.3282
  1.32802
  1.32783
  1.32765
  1.32747
  1.32728
  1.3271
  1.32691
  1.32672
  1.32653
  1.32634
  1.32615
  1.32596
  1.32577
  1.32557
  1.32538
  1.32518
  1.32499
  1.32479
  1.32459
  1.32439
  1.32419
  1.32399
  1.32379
  1.32358
  1.32338
  1.32317
  1.32297
  1.32276
  1.32255
  1.32234
  1.32214
  1.32192
  1.32171
  1.3215
  1.32129
  1.32107
  1.32086
  1.32064
  1.32042
  1.32021
  1.31999
  1.31977
  1.31955
  1.31932
  1.3191
  1.31888
  1.31865
  1.31843
  1.3182
  1.31797
  1.31774
  1.31751
  1.31728
  1.31705
  1.31682
  1.31659
  1.31635
  1.31612
  1.31588
  1.31564
  1.31541
  1.31517
  1.31493
  1.31469
  1.31445
  1.3142
  1.31396
  1.31372
  1.31347
  1.31322
  1.31298
  1.31273
  1.31248
  1.31223
  1.31198
  1.31173
  1.31147
  1.31122
  1.31096
  1.31071
  1.31045
  1.31019
  1.30994
  1.30968
  1.30942
  1.30916
  1.30889
  1.30863
  1.30837
  1.3081
  1.30783
  1.30757
  1.3073
  1.30703
  1.30676
  1.30649
  1.30622
  1.30595
  1.30567
  1.3054
  1.30512
  1.30485
  1.30457
  1.30429
  1.30401
  1.30373
  1.30345
  1.30317
  1.30289
  1.30261
  1.30232
  1.30204
  1.30175
  1.30146
  1.30117
  1.30088
  1.30059
  1.3003
  1.30001
  1.29972
  1.29943
  1.29913
  1.29884
  1.29854
  1.29824
  1.29794
  1.29764
  1.29734
  1.29704
  1.29674
  1.29644
  1.29613
  1.29583
  1.29552
  1.29522
  1.29491
  1.2946
  1.29429
  1.29398
  1.29367
  1.29336
  1.29305
  1.29273
  1.29242
  1.2921
  1.29179
  1.29147
  1.29115
  1.29083
  1.29051
  1.29019
  1.28987
  1.28955
  1.28922
  1.2889
  1.28857
  1.28824
  1.28792
  1.28759
  1.28726
  1.28693
  1.2866
  1.28627
  1.28593
  1.2856
  1.28527
  1.28493
  1.28459
  1.28426
  1.28392
  1.28358
  1.28324
  1.2829
  1.28256
  1.28222
  1.28187
  1.28153
  1.28118
  1.28084
  1.28049
  1.28014
  1.27979
  1.27944
  1.27909
  1.27874
  1.27839
  1.27804
  1.27768
  1.27733
  1.27697
  1.27662
  1.27626
  1.2759
  1.27554
  1.27518
  1.27482
  1.27446
  1.27409
  1.27373
  1.27337
  1.273
  1.27263
  1.27227
  1.2719
  1.27153
  1.27116
  1.27079
  1.27042
  1.27005
  1.26967
  1.2693
  1.26892
  1.26855
  1.26817
  1.2678
  1.26742
  1.26704
  1.26666
  1.26628
  1.2659
  1.26551
  1.26513
  1.26475
  1.26436
  1.26397
  1.26359
  1.2632
  1.26281
  1.26242
  1.26203
  1.26164
  1.26125
  1.26086
  1.26046
  1.26007
  1.25967
  1.25928
  1.25888
  1.25848
  1.25808
  1.25768
  1.25728
  1.25688
  1.25648
  1.25608
  1.25568
  1.25527
  1.25487
  1.25446
  1.25405
  1.25364
  1.25324
  1.25283
  1.25242
  1.25201
  1.25159
  1.25118
  1.25077
  1.25035
  1.24994
  1.24952
  1.24911
  1.24869
  1.24827
  1.24785
  1.24743
  1.24701
  1.24659
  1.24617
  1.24574
  1.24532
  1.2449
  1.24447
  1.24404
  1.24362
  1.24319
  1.24276
  1.24233
  1.2419
  1.24147
  1.24104
  1.2406
  1.24017
  1.23974
  1.2393
  1.23887
  1.23843
  1.23799
  1.23755
  1.23711
  1.23668
  1.23623
  1.23579
  1.23535
  1.23491
  1.23446
  1.23402
  1.23358
  1.23313
  1.23268
  1.23224
  1.23179
  1.23134
  1.23089
  1.23044
  1.22999
  1.22953
  1.22908
  1.22863
  1.22817
  1.22772
  1.22726
  1.22681
  1.22635
  1.22589
  1.22543
  1.22497
  1.22451
  1.22405
  1.22359
  1.22313
  1.22266
  1.2222
  1.22173
  1.22127
  1.2208
  1.22033
  1.21987
  1.2194
  1.21893
  1.21846
  1.21799
  1.21752
  1.21704
  1.21657
  1.2161
  1.21562
  1.21515
  1.21467
  1.2142
  1.21372
  1.21324
  1.21276
  1.21228
  1.2118
  1.21132
  1.21084
  1.21036
  1.20987
  1.20939
  1.20891
  1.20842
  1.20794
  1.20745
  1.20696
  1.20647
  1.20599
  1.2055
  1.20501
  1.20452
  1.20402
  1.20353
  1.20304
  1.20255
  1.20205
  1.20156
  1.20106
  1.20057
  1.20007
  1.19957
  1.19907
  1.19857
  1.19807
  1.19757
  1.19707
  1.19657
  1.19607
  1.19557
  1.19506
  1.19456
  1.19405
  1.19355
  1.19304
  1.19253
  1.19203
  1.19152
  1.19101
  1.1905
  1.18999
  1.18948
  1.18897
  1.18845
  1.18794
  1.18743
  1.18691
  1.1864
  1.18588
  1.18537
  1.18485
  1.18433
  1.18381
  1.1833
  1.18278
  1.18226
  1.18174
  1.18122
  1.18069
  1.18017
  1.17965
  1.17912
  1.1786
  1.17807
  1.17755
  1.17702
  1.1765
  1.17597
  1.17544
  1.17491
  1.17438
  1.17385
  1.17332
  1.17279
  1.17226
  1.17173
  1.17119
  1.17066
  1.17013
  1.16959
  1.16906
  1.16852
  1.16798
  1.16745
  1.16691
  1.16637
  1.16583
  1.16529
  1.16475
  1.16421
  1.16367
  1.16313
  1.16259
  1.16204
  1.1615
  1.16096
  1.16041
  1.15987
  1.15932
  1.15877
  1.15823
  1.15768
  1.15713
  1.15658
  1.15603
  1.15548
  1.15493
  1.15438
  1.15383
  1.15328
  1.15273
  1.15217
  1.15162
  1.15106
  1.15051
  1.14995
  1.1494
  1.14884
  1.14828
  1.14773
  1.14717
  1.14661
  1.14605
  1.14549
  1.14493
  1.14437
  1.14381
  1.14325
  1.14269
  1.14212
  1.14156
  1.141
  1.14043
  1.13987
  1.1393
  1.13874
  1.13817
  1.1376
  1.13703
  1.13647
  1.1359
  1.13533
  1.13476
  1.13419
  1.13362
  1.13305
  1.13248
  1.1319
  1.13133
  1.13076
  1.13019
  1.12961
  1.12904
  1.12846
  1.12789
  1.12731
  1.12673
  1.12616
  1.12558
  1.125
  1.12442
  1.12385
  1.12327
  1.12269
  1.12211
  1.12153
  1.12094
  1.12036
  1.11978
  1.1192
  1.11862
  1.11803
  1.11745
  1.11686
  1.11628
  1.11569
  1.11511
  1.11452
  1.11394
  1.11335
  1.11276
  1.11217
  1.11158
  1.111
  1.11041
  1.10982
  1.10923
  1.10864
  1.10805
  1.10745
  1.10686
  1.10627
  1.10568
  1.10508
  1.10449
  1.1039
  1.1033
  1.10271
  1.10211
  1.10152
  1.10092
  1.10032
  1.09973
  1.09913
  1.09853
  1.09793
  1.09734
  1.09674
  1.09614
  1.09554
  1.09494
  1.09434
  1.09374
  1.09314
  1.09253
  1.09193
  1.09133
  1.09073
  1.09012
  1.08952
  1.08892
  1.08831
  1.08771
  1.0871
  1.0865
  1.08589
  1.08528
  1.08468
  1.08407
  1.08346
  1.08286
  1.08225
  1.08164
  1.08103
  1.08042
  1.07981
  1.0792
  1.07859
  1.07798
  1.07737
  1.07676
  1.07615
  1.07554
  1.07492
  1.07431
  1.0737
  1.07309
  1.07247
  1.07186
  1.07124
  1.07063
  1.07002
  1.0694
  1.06878
  1.06817
  1.06755
  1.06694
  1.06632
  1.0657
  1.06508
  1.06447
  1.06385
  1.06323
  1.06261
  1.06199
  1.06137
  1.06075
  1.06013
  1.05951
  1.05889
  1.05827
  1.05765
  1.05703
  1.05641
  1.05578
  1.05516
  1.05454
  1.05392
  1.05329
  1.05267
  1.05205
  1.05142
  1.0508
  1.05017
  1.04955
  1.04892
  1.0483
  1.04767
  1.04705
  1.04642
  1.04579
  1.04517
  1.04454
  1.04391
  1.04328
  1.04266
  1.04203
  1.0414
  1.04077
  1.04014
  1.03951
  1.03888
  1.03825
  1.03762
  1.03699
  1.03636
  1.03573
  1.0351
  1.03447
  1.03384
  1.03321
  1.03258
  1.03194
  1.03131
  1.03068
  1.03005
  1.02941
  1.02878
  1.02815
  1.02751
  1.02688
  1.02625
  1.02561
  1.02498
  1.02434
  1.02371
  1.02307
  1.02244
  1.0218
  1.02117
  1.02053
  1.01989
  1.01926
  1.01862
  1.01798
  1.01735
  1.01671
  1.01607
  1.01543
  1.0148
  1.01416
  1.01352
  1.01288
  1.01224
  1.01161
  1.01097
  1.01033
  1.00969
  1.00905
  1.00841
  1.00777
  1.00713
  1.00649
  1.00585
  1.00521
  1.00457
  1.00393
  1.00329
  1.00265
  1.002
  1.00136
  1.00072
  1.00008
  0.999438
  0.998796
  0.998154
  0.997511
  0.996869
  0.996226
  0.995583
  0.994941
  0.994297
  0.993654
  0.993011
  0.992367
  0.991724
  0.99108
  0.990436
  0.989792
  0.989148
  0.988504
  0.987859
  0.987215
  0.98657
  0.985926
  0.985281
  0.984636
  0.98399
  0.983345
  0.9827
  0.982054
  0.981409
  0.980763
  0.980117
  0.979471
  0.978825
  0.978179
  0.977533
  0.976887
  0.97624
  0.975594
  0.974947
  0.9743
  0.973654
  0.973007
  0.97236
  0.971713
  0.971065
  0.970418
  0.969771
  0.969123
  0.968476
  0.967828
  0.967181
  0.966533
  0.965885
  0.965237
  0.964589
  0.963941
  0.963293
  0.962645
  0.961996
  0.961348
  0.9607
  0.960051
  0.959403
  0.958754
  0.958105
  0.957457
  0.956808
  0.956159
  0.95551
  0.954861
  0.954212
  0.953563
  0.952914
  0.952265
  0.951616
  0.950967
  0.950318
  0.949668
  0.949019
  0.948369
  0.94772
  0.947071
  0.946421
  0.945772
  0.945122
  0.944472
  0.943823
  0.943173
  0.942524
  0.941874
  0.941224
  0.940574
  0.939925
  0.939275
  0.938625
  0.937975
  0.937325
  0.936676
  0.936026
  0.935376
  0.934726
  0.934076
  0.933426
  0.932776
  0.932126
  0.931477
  0.930827
  0.930177
  0.929527
  0.928877
  0.928227
  0.927577
  0.926927
  0.926277
  0.925627
  0.924978
  0.924328
  0.923678
  0.923028
  0.922378
  0.921729
  0.921079
  0.920429
  0.919779
  0.91913
  0.91848
  0.91783
  0.917181
  0.916531
  0.915881
  0.915232
  0.914582
  0.913933
  0.913283
  0.912634
  0.911985
  0.911335
  0.910686
  0.910037
  0.909387
  0.908738
  0.908089
  0.90744
  0.906791
  0.906142
  0.905493
  0.904844
  0.904195
  0.903547
  0.902898
  0.902249
  0.901601
  0.900952
  0.900303
  0.899655
  0.899007
  0.898358
  0.89771
  0.897062
  0.896414
  0.895766
  0.895118
  0.89447
  0.893822
  0.893174
  0.892526
  0.891879
  0.891231
  0.890584
  0.889936
  0.889289
  0.888642
  0.887995
  0.887348
  0.886701
  0.886054
  0.885407
  0.88476
  0.884114
  0.883467
  0.882821
  0.882174
  0.881528
  0.880882
  0.880236
  0.87959
  0.878944
  0.878298
  0.877653
  0.877007
  0.876362
  0.875716
  0.875071
  0.874426
  0.873781
  0.873136
  0.872491
  0.871846
  0.871202
  0.870557
  0.869913
  0.869269
  0.868625
  0.867981
  0.867337
  0.866693
  0.866049
  0.865406
  0.864762
  0.864119
  0.863476
  0.862833
  0.86219
  0.861547
  0.860905
  0.860262
  0.85962
  0.858978
  0.858336
  0.857694
  0.857052
  0.85641
  0.855769
  0.855127
  0.854486
  0.853845
  0.853204
  0.852563
  0.851922
  0.851282
  0.850641
  0.850001
  0.849361
  0.848721
  0.848081
  0.847442
  0.846802
  0.846163
  0.845524
  0.844885
  0.844246
  0.843607
  0.842969
  0.84233
  0.841692
  0.841054
  0.840416
  0.839779
  0.839141
  0.838504
  0.837867
  0.83723
  0.836593
  0.835956
  0.83532
  0.834683
  0.834047
  0.833411
  0.832775
  0.83214
  0.831504
  0.830869
  0.830234
  0.829599
  0.828964
  0.82833
  0.827695
  0.827061
  0.826427
  0.825793
  0.82516
  0.824526
  0.823893
  0.82326
  0.822627
  0.821995
  0.821362
  0.82073
  0.820098
  0.819466
  0.818834
  0.818203
  0.817572
  0.816941
  0.81631
  0.815679
  0.815049
  0.814418
  0.813788
  0.813159
  0.812529
  0.811899
  0.81127
  0.810641
  0.810013
  0.809384
  0.808756
  0.808127
  0.8075
  0.806872
  0.806244
  0.805617
  0.80499
  0.804363
  0.803736
  0.80311
  0.802484
  0.801858
  0.801232
  0.800607
  0.799981
  0.799356
  0.798732
  0.798107
  0.797483
  0.796858
  0.796234
  0.795611
  0.794987
  0.794364
  0.793741
  0.793118
  0.792496
  0.791874
  0.791252
  0.79063
  0.790008
  0.789387
  0.788766
  0.788145
  0.787524
  0.786904
  0.786284
  0.785664
  0.785044
  0.784425
  0.783806
  0.783187
  0.782568
  0.78195
  0.781332
  0.780714
  0.780096
  0.779479
  0.778862
  0.778245
  0.777628
  0.777012
  0.776396
  0.77578
  0.775164
  0.774549
  0.773934
  0.773319
  0.772705
  0.77209
  0.771476
  0.770863
  0.770249
  0.769636
  0.769023
  0.76841
  0.767798
  0.767185
  0.766574
  0.765962
  0.765351
  0.764739
  0.764129
  0.763518
  0.762908
  0.762298
  0.761688
  0.761079
  0.760469
  0.75986
  0.759252
  0.758643
  0.758035
  0.757428
  0.75682
  0.756213
  0.755606
  0.754999
  0.754393
  0.753787
  0.753181
  0.752575
  0.75197
  0.751365
  0.75076
  0.750156
  0.749552
  0.748948
  0.748344
  0.747741
  0.747138
  0.746535
  0.745933
  0.745331
  0.744729
  0.744128
  0.743526
  0.742925
  0.742325
  0.741724
  0.741124
  0.740525
  0.739925
  0.739326
  0.738727
  0.738129
  0.73753
  0.736932
  0.736335
  0.735737
  0.73514
  0.734544
  0.733947
  0.733351
  0.732755
  0.73216
  0.731564
  0.730969
  0.730375
  0.729781
  0.729187
  0.728593
  0.727999
  0.727406
  0.726814
  0.726221
  0.725629
  0.725037
  0.724446
  0.723854
  0.723264
  0.722673
  0.722083
  0.721493
  0.720903
  0.720314
  0.719725
  0.719136
  0.718548
  0.71796
  0.717372
  0.716785
  0.716197
  0.715611
  0.715024
  0.714438
  0.713852
  0.713267
  0.712682
  0.712097
  0.711512
  0.710928
  0.710344
  0.70976
  0.709177
  0.708594
  0.708012
  0.70743
  0.706848
  0.706266
  0.705685
  0.705104
  0.704523
  0.703943
  0.703363
  0.702783
  0.702204
  0.701625
  0.701046
  0.700468
  0.69989
  0.699312
  0.698735
  0.698158
  0.697582
  0.697005
  0.696429
  0.695854
  0.695278
  0.694703
  0.694129
  0.693554
  0.69298
  0.692407
  0.691834
  0.691261
  0.690688
  0.690116
  0.689544
  0.688972
  0.688401
  0.68783
  0.68726
  0.686689
  0.68612
  0.68555
  0.684981
  0.684412
  0.683843
  0.683275
  0.682708
  0.68214
  0.681573
  0.681006
  0.68044
  0.679874
  0.679308
  0.678742
  0.678177
  0.677613
  0.677048
  0.676484
  0.675921
  0.675357
  0.674794
  0.674232
  0.67367
  0.673108
  0.672546
  0.671985
  0.671424
  0.670864
  0.670303
  0.669744
  0.669184
  0.668625
  0.668066
  0.667508
  0.66695
  0.666392
  0.665835
  0.665278
  0.664721
  0.664165
  0.663609
  0.663054
  0.662498
  0.661944
  0.661389
  0.660835
  0.660281
  0.659728
  0.659175
  0.658622
  0.65807
  0.657518
  0.656966
  0.656415
  0.655864
  0.655313
  0.654763
  0.654213
  0.653664
  0.653115
  0.652566
  0.652018
  0.65147
  0.650922
  0.650375
  0.649828
  0.649281
  0.648735
  0.648189
  0.647644
  0.647098
  0.646554
  0.646009
  0.645465
  0.644922
  0.644378
  0.643835
  0.643293
  0.64275
  0.642209
  0.641667
  0.641126
  0.640585
  0.640045
  0.639505
  0.638965
  0.638426
  0.637887
  0.637348
  0.63681
  0.636272
  0.635735
  0.635198
  0.634661
  0.634125
  0.633589
  0.633053
  0.632518
  0.631983
  0.631449
  0.630914
  0.630381
  0.629847
  0.629314
  0.628781
  0.628249
  0.627717
  0.627186
  0.626654
  0.626124
  0.625593
  0.625063
  0.624533
  0.624004
  0.623475
  0.622946
  0.622418
  0.62189
  0.621363
  0.620836
  0.620309
  0.619783
  0.619257
  0.618731
  0.618206
  0.617681
  0.617156
  0.616632
  0.616108
  0.615585
  0.615062
  0.614539
  0.614017
  0.613495
  0.612974
  0.612453
  0.611932
  0.611411
  0.610891
  0.610372
  0.609852
  0.609333
  0.608815
  0.608297
  0.607779
  0.607261
  0.606744
  0.606228
  0.605711
  0.605196
  0.60468
  0.604165
  0.60365
  0.603136
  0.602622
  0.602108
  0.601595
  0.601082
  0.600569
  0.600057
  0.599545
  0.599034
  0.598523
  0.598012
  0.597502
  0.596992
  0.596482
  0.595973
  0.595464
  0.594956
  0.594448
  0.59394
  0.593433
  0.592926
  0.592419
  0.591913
  0.591407
  0.590902
  0.590397
  0.589892
  0.589388
  0.588884
  0.58838
  0.587877
  0.587374
  0.586872
  0.58637
  0.585868
  0.585367
  0.584866
  0.584365
  0.583865
  0.583365
  0.582866
  0.582367
  0.581868
  0.58137
  0.580872
  0.580375
  0.579877
  0.579381
  0.578884
  0.578388
  0.577892
  0.577397
  0.576902
  0.576408
  0.575914
  0.57542
  0.574926
  0.574433
  0.573941
  0.573448
  0.572956
  0.572465
  0.571974
  0.571483
  0.570993
  0.570503
  0.570013
  0.569524
  0.569035
  0.568546
  0.568058
  0.56757
  0.567083
  0.566596
  0.566109
  0.565623
  0.565137
  0.564651
  0.564166
  0.563681
  0.563197
  0.562713
  0.562229
  0.561746
  0.561263
  0.560781
  0.560298
  0.559817
  0.559335
  0.558854
  0.558373
  0.557893
  0.557413
  0.556934
  0.556454
  0.555976
  0.555497
  0.555019
  0.554541
  0.554064
  0.553587
  0.553111
  0.552634
  0.552159
  0.551683
  0.551208
  0.550733
  0.550259
  0.549785
  0.549311
  0.548838
  0.548365
  0.547893
  0.547421
  0.546949
  0.546478
  0.546007
  0.545536
  0.545066
  0.544596
  0.544126
  0.543657
  0.543188
  0.54272
  0.542252
  0.541784
  0.541317
  0.54085
  0.540384
  0.539917
  0.539452
  0.538986
  0.538521
  0.538056
  0.537592
  0.537128
  0.536664
  0.536201
  0.535738
  0.535276
  0.534814
  0.534352
  0.533891
  0.53343
  0.532969
  0.532509
  0.532049
  0.531589
  0.53113
  0.530671
  0.530213
  0.529755
  0.529297
  0.528839
  0.528382
  0.527926
  0.52747
  0.527014
  0.526558
  0.526103
  0.525648
  0.525194
  0.52474
  0.524286
  0.523833
  0.52338
  0.522927
  0.522475
  0.522023
  0.521571
  0.52112
  0.52067
  0.520219
  0.519769
  0.519319
  0.51887
  0.518421
  0.517972
  0.517524
  0.517076
  0.516629
  0.516182
  0.515735
  0.515288
  0.514842
  0.514397
  0.513951
  0.513506
  0.513062
  0.512617
  0.512173
  0.51173
  0.511287
  0.510844
  0.510401
  0.509959
  0.509517
  0.509076
  0.508635
  0.508194
  0.507754
  0.507314
  0.506874
  0.506435
  0.505996
  0.505558
  0.505119
  0.504682
  0.504244
  0.503807
  0.50337
  0.502934
  0.502498
  0.502062
  0.501627
  0.501192
  0.500757
  0.500323
  0.499889
  0.499455
  0.499022
  0.498589
  0.498157
  0.497725
  0.497293
  0.496861
  0.49643
  0.496
  0.495569
  0.495139
  0.494709
  0.49428
  0.493851
  0.493422
  0.492994
  0.492566
  0.492139
  0.491711
  0.491285
  0.490858
  0.490432
  0.490006
  0.489581
  0.489155
  0.488731
  0.488306
  0.487882
  0.487458
  0.487035
  0.486612
  0.486189
  0.485767
  0.485345
  0.484923
  0.484502
  0.484081
  0.48366
  0.48324
  0.48282
  0.482401
  0.481981
  0.481562
  0.481144
  0.480726
  0.480308
  0.47989
  0.479473
  0.479056
  0.47864
  0.478224
  0.477808
  0.477392
  0.476977
  0.476562
  0.476148
  0.475734
  0.47532
  0.474907
  0.474494
  0.474081
  0.473669
  0.473257
  0.472845
  0.472433
  0.472022
  0.471612
  0.471201
  0.470791
  0.470382
  0.469972
  0.469563
  0.469155
  0.468746
  0.468338
  0.467931
  0.467523
  0.467116
  0.46671
  0.466303
  0.465897
  0.465492
  0.465086
  0.464681
  0.464277
  0.463873
  0.463469
  0.463065
  0.462662
  0.462259
  0.461856
  0.461454
  0.461052
  0.46065
  0.460249
  0.459848
  0.459447
  0.459047
  0.458647
  0.458247
  0.457848
  0.457449
  0.45705
  0.456652
  0.456254
  0.455856
  0.455459
  0.455062
  0.454665
  0.454269
  0.453873
  0.453477
  0.453081
  0.452686
  0.452292
  0.451897
  0.451503
  0.451109
  0.450716
  0.450323
  0.44993
  0.449538
  0.449145
  0.448754
  0.448362
  0.447971
  0.44758
  0.44719
  0.446799
  0.446409
  0.44602
  0.445631
  0.445242
  0.444853
  0.444465
  0.444077
  0.443689
  0.443302
  0.442915
  0.442528
  0.442142
  0.441756
  0.44137
  0.440985
  0.4406
  0.440215
  0.43983
  0.439446
  0.439062
  0.438679
  0.438296
  0.437913
  0.43753
  0.437148
  0.436766
  0.436385
  0.436003
  0.435622
  0.435242
  0.434861
  0.434481
  0.434101
  0.433722
  0.433343
  0.432964
  0.432586
  0.432208
  0.43183
  0.431452
  0.431075
  0.430698
  0.430321
  0.429945
  0.429569
  0.429193
  0.428818
  0.428443
  0.428068
  0.427694
  0.42732
  0.426946
  0.426572
  0.426199
  0.425826
  0.425454
  0.425081
  0.424709
  0.424338
  0.423966
  0.423595
  0.423224
  0.422854
  0.422484
  0.422114
  0.421744
  0.421375
  0.421006
  0.420637
  0.420269
  0.419901
  0.419533
  0.419166
  0.418799
  0.418432
  0.418065
  0.417699
  0.417333
  0.416967
  0.416602
  0.416237
  0.415872
  0.415508
  0.415144
  0.41478
  0.414416
  0.414053
  0.41369
  0.413328
  0.412965
  0.412603
  0.412241
  0.41188
  0.411519
  0.411158
  0.410797
  0.410437
  0.410077
  0.409717
  0.409358
  0.408999
  0.40864
  0.408281
  0.407923
  0.407565
  0.407208
  0.40685
  0.406493
  0.406136
  0.40578
  0.405424
  0.405068
  0.404712
  0.404357
  0.404002
  0.403647
  0.403293
  0.402938
  0.402584
  0.402231
  0.401878
  0.401525
  0.401172
  0.400819
  0.400467
  0.400115
  0.399764
  0.399412
  0.399061
  0.398711
  0.39836
  0.39801
  0.39766
  0.397311
  0.396961
  0.396612
  0.396263
  0.395915
  0.395567
  0.395219
  0.394871
  0.394524
  0.394177
  0.39383
  0.393484
  0.393137
  0.392792
  0.392446
  0.3921
  0.391755
  0.391411
  0.391066
  0.390722
  0.390378
  0.390034
  0.389691
  0.389348
  0.389005
  0.388662
  0.38832
  0.387978
  0.387636
  0.387294
  0.386953
  0.386612
  0.386272
  0.385931
  0.385591
  0.385251
  0.384912
  0.384572
  0.384233
  0.383895
  0.383556
  0.383218
  0.38288
  0.382542
  0.382205
  0.381868
  0.381531
  0.381194
  0.380858
  0.380522
  0.380186
  0.379851
  0.379515
  0.379181
  0.378846
  0.378511
  0.378177
  0.377843
  0.37751
  0.377176
  0.376843
  0.37651
  0.376178
  0.375846
  0.375514
  0.375182
  0.37485
  0.374519
  0.374188
  0.373857
  0.373527
  0.373197
  0.372867
  0.372537
  0.372208
  0.371879
  0.37155
  0.371221
  0.370893
  0.370565
  0.370237
  0.369909
  0.369582
  0.369255
  0.368928
  0.368602
  0.368275
  0.367949
  0.367624
  0.367298
  0.366973
  0.366648
  0.366323
  0.365999
  0.365675
  0.365351
  0.365027
  0.364704
  0.36438
  0.364057
  0.363735
  0.363412
  0.36309
  0.362768
  0.362447
  0.362125
  0.361804
  0.361483
  0.361163
  0.360842
  0.360522
  0.360202
  0.359883
  0.359563
  0.359244
  0.358925
  0.358607
  0.358288
  0.35797
  0.357652
  0.357335
  0.357017
  0.3567
  0.356383
  0.356067
  0.35575
  0.355434
  0.355118
  0.354803
  0.354487
  0.354172
  0.353857
  0.353543
  0.353228
  0.352914
  0.3526
  0.352287
  0.351973
  0.35166
  0.351347
  0.351034
  0.350722
  0.35041
  0.350098
  0.349786
  0.349475
  0.349163
  0.348853
  0.348542
  0.348231
  0.347921
  0.347611
  0.347301
  0.346992
  0.346682
  0.346373
  0.346065
  0.345756
  0.345448
  0.34514
  0.344832
  0.344524
  0.344217
  0.34391
  0.343603
  0.343296
  0.34299
  0.342684
  0.342378
  0.342072
  0.341766
  0.341461
  0.341156
  0.340852
  0.340547
  0.340243
  0.339939
  0.339635
  0.339331
  0.339028
  0.338725
  0.338422
  0.338119
  0.337817
  0.337515
  0.337213
  0.336911
  0.336609
  0.336308
  0.336007
  0.335706
  0.335406
  0.335106
  0.334805
  0.334506
  0.334206
  0.333906
  0.333607
  0.333308
  0.33301
  0.332711
  0.332413
  0.332115
  0.331817
  0.331519
  0.331222
  0.330925
  0.330628
  0.330331
  0.330035
  0.329739
  0.329443
  0.329147
  0.328851
  0.328556
  0.328261
  0.327966
  0.327671
  0.327377
  0.327083
  0.326789
  0.326495
  0.326202
  0.325908
  0.325615
  0.325322
  0.32503
  0.324737
  0.324445
  0.324153
  0.323861
  0.32357
  0.323279
  0.322987
  0.322697
  0.322406
  0.322116
  0.321825
  0.321535
  0.321246
  0.320956
  0.320667
  0.320378
  0.320089
  0.3198
  0.319512
  0.319223
  0.318935
  0.318647
  0.31836
  0.318072
  0.317785
  0.317498
  0.317212
  0.316925
  0.316639
  0.316353
  0.316067
  0.315781
  0.315496
  0.31521
  0.314925
  0.314641
  0.314356
  0.314072
  0.313788
  0.313504
  0.31322
  0.312936
  0.312653
  0.31237
  0.312087
  0.311804
  0.311522
  0.31124
  0.310958
  0.310676
  0.310394
  0.310113
  0.309831
  0.30955
  0.30927
  0.308989
  0.308709
  0.308428
  0.308149
  0.307869
  0.307589
  0.30731
  0.307031
  0.306752
  0.306473
  0.306195
  0.305916
  0.305638
  0.30536
  0.305083
  0.304805
  0.304528
  0.304251
  0.303974
  0.303697
  0.303421
  0.303144
  0.302868
  0.302593
  0.302317
  0.302041
  0.301766
  0.301491
  0.301216
  0.300942
  0.300667
  0.300393
  0.300119
  0.299845
  0.299572
  0.299298
  0.299025
  0.298752
  0.298479
  0.298206
  0.297934
  0.297662
  0.29739
  0.297118
  0.296846
  0.296575
  0.296304
  0.296033
  0.295762
  0.295491
  0.295221
  0.29495
  0.29468
  0.29441
  0.294141
  0.293871
  0.293602
  0.293333
  0.293064
  0.292795
  0.292527
  0.292259
  0.29199
  0.291723
  0.291455
  0.291187
  0.29092
  0.290653
  0.290386
  0.290119
  0.289853
  0.289586
  0.28932
  0.289054
  0.288788
  0.288523
  0.288257
  0.287992
  0.287727
  0.287462
  0.287198
  0.286933
  0.286669
  0.286405
  0.286141
  0.285877
  0.285614
  0.285351
  0.285087
  0.284824
  0.284562
  0.284299
  0.284037
  0.283775
  0.283513
  0.283251
  0.282989
  0.282728
  0.282467
  0.282205
  0.281945
  0.281684
  0.281423
  0.281163
  0.280903
  0.280643
  0.280383
  0.280124
  0.279864
  0.279605
  0.279346
  0.279087
  0.278829
  0.27857
  0.278312
  0.278054
  0.277796
  0.277538
  0.277281
  0.277023
  0.276766
  0.276509
  0.276252
  0.275996
  0.275739
  0.275483
  0.275227
  0.274971
  0.274715
  0.274459
  0.274204
  0.273949
  0.273694
  0.273439
  0.273184
  0.27293
  0.272676
  0.272421
  0.272167
  0.271914
  0.27166
  0.271407
  0.271153
  0.2709
  0.270648
  0.270395
  0.270142
  0.26989
  0.269638
  0.269386
  0.269134
  0.268882
  0.268631
  0.26838
  0.268128
  0.267877
  0.267627
  0.267376
  0.267126
  0.266875
  0.266625
  0.266375
  0.266126
  0.265876
  0.265627
  0.265378
  0.265129
  0.26488
  0.264631
  0.264383
  0.264134
  0.263886
  0.263638
  0.26339
  0.263143
  0.262895
  0.262648
  0.262401
  0.262154
  0.261907
  0.26166
  0.261414
  0.261167
  0.260921
  0.260675
  0.26043
  0.260184
  0.259938
  0.259693
  0.259448
  0.259203
  0.258958
  0.258714
  0.258469
  0.258225
  0.257981
  0.257737
  0.257493
  0.25725
  0.257006
  0.256763
  0.25652
  0.256277
  0.256034
  0.255791
  0.255549
  0.255307
  0.255065
  0.254823
  0.254581
  0.254339
  0.254098
  0.253856
  0.253615
  0.253374
  0.253133
  0.252893
  0.252652
  0.252412
  0.252172
  0.251932
  0.251692
  0.251452
  0.251213
  0.250974
  0.250734
  0.250495
  0.250256
  0.250018
  0.249779
  0.249541
  0.249303
  0.249065
  0.248827
  0.248589
  0.248351
  0.248114
  0.247877
  0.24764
  0.247403
  0.247166
  0.246929
  0.246693
  0.246456
  0.24622
  0.245984
  0.245748
  0.245513
  0.245277
  0.245042
  0.244807
  0.244572
  0.244337
  0.244102
  0.243867
  0.243633
  0.243399
  0.243164
  0.24293
  0.242697
  0.242463
  0.242229
  0.241996
  0.241763
  0.24153
  0.241297
  0.241064
  0.240832
  0.240599
  0.240367
  0.240135
  0.239903
  0.239671
  0.239439
  0.239208
  0.238977
  0.238745
  0.238514
  0.238283
  0.238053
  0.237822
  0.237592
  0.237361
  0.237131
  0.236901
  0.236671
  0.236442
  0.236212
  0.235983
  0.235753
  0.235524
  0.235295
  0.235067
  0.234838
  0.234609
  0.234381
  0.234153
  0.233925
  0.233697
  0.233469
  0.233241
  0.233014
  0.232787
  0.23256
  0.232332
  0.232106
  0.231879
  0.231652
  0.231426
  0.2312
  0.230973
  0.230747
  0.230522
  0.230296
  0.23007
  0.229845
  0.22962
  0.229394
  0.229169
  0.228945
  0.22872
  0.228495
  0.228271
  0.228047
  0.227822
  0.227598
  0.227375
  0.227151
  0.226927
  0.226704
  0.226481
  0.226258
  0.226035
  0.225812
  0.225589
  0.225366
  0.225144
  0.224922
  0.2247
  0.224478
  0.224256
  0.224034
  0.223812
  0.223591
  0.22337
  0.223149
  0.222928
  0.222707
  0.222486
  0.222265
  0.222045
  0.221824
  0.221604
  0.221384
  0.221164
  0.220945
  0.220725
  0.220505
  0.220286
  0.220067
  0.219848
  0.219629
  0.21941
  0.219191
  0.218973
  0.218754
  0.218536
  0.218318
  0.2181
  0.217882
  0.217664
  0.217447
  0.217229
  0.217012
  0.216795
  0.216578
  0.216361
  0.216144
  0.215927
  0.215711
  0.215495
  0.215278
  0.215062
  0.214846
  0.21463
  0.214415
  0.214199
  0.213984
  0.213768
  0.213553
  0.213338
  0.213123
  0.212908
  0.212694
  0.212479
  0.212265
  0.21205
  0.211836
  0.211622
  0.211408
  0.211195
  0.210981
  0.210768
  0.210554
  0.210341
  0.210128
  0.209915
  0.209702
  0.209489
  0.209277
  0.209064
  0.208852
  0.20864
  0.208428
  0.208216
  0.208004
  0.207792
  0.207581
  0.207369
  0.207158
  0.206947
  0.206736
  0.206525
  0.206314
  0.206103
  0.205893
  0.205682
  0.205472
  0.205262
  0.205052
  0.204842
  0.204632
  0.204423
  0.204213
  0.204004
  0.203794
  0.203585
  0.203376
  0.203167
  0.202958
  0.20275
  0.202541
  0.202333
  0.202124
  0.201916
  0.201708
  0.2015
  0.201292
  0.201085
  0.200877
  0.20067
  0.200462
  0.200255
  0.200048
  0.199841
  0.199634
  0.199428
  0.199221
  0.199015
  0.198808
  0.198602
  0.198396
  0.19819
  0.197984
  0.197778
  0.197573
  0.197367
  0.197162
  0.196956
  0.196751
  0.196546
  0.196341
  0.196136
  0.195932
  0.195727
  0.195523
  0.195318
  0.195114
  0.19491
  0.194706
  0.194502
  0.194299
  0.194095
  0.193891
  0.193688
  0.193485
  0.193282
  0.193079
  0.192876
  0.192673
  0.19247
  0.192267
  0.192065
  0.191863
  0.19166
  0.191458
  0.191256
  0.191054
  0.190853
  0.190651
  0.190449
  0.190248
  0.190047
  0.189845
  0.189644
  0.189443
  0.189242
  0.189042
  0.188841
  0.188641
  0.18844
  0.18824
  0.18804
  0.18784
  0.18764
  0.18744
  0.18724
  0.18704
  0.186841
  0.186641
  0.186442
  0.186243
  0.186044
  0.185845
  0.185646
  0.185447
  0.185249
  0.18505
  0.184852
  0.184653
  0.184455
  0.184257
  0.184059
  0.183861
  0.183663
  0.183466
  0.183268
  0.183071
  0.182873
  0.182676
  0.182479
  0.182282
  0.182085
  0.181888
  0.181692
  0.181495
  0.181299
  0.181102
  0.180906
  0.18071
  0.180514
  0.180318
  0.180122
  0.179926
  0.179731
  0.179535
  0.17934
  0.179144
  0.178949
  0.178754
  0.178559
  0.178364
  0.178169
  0.177975
  0.17778
  0.177586
  0.177391
  0.177197
  0.177003
  0.176809
  0.176615
  0.176421
  0.176227
  0.176034
  0.17584
  0.175647
  0.175453
  0.17526
  0.175067
  0.174874
  0.174681
  0.174488
  0.174295
  0.174103
  0.17391
  0.173718
  0.173525
  0.173333
  0.173141
  0.172949
  0.172757
  0.172565
  0.172374
  0.172182
  0.17199
  0.171799
  0.171608
  0.171416
  0.171225
  0.171034
  0.170843
  0.170653
  0.170462
  0.170271
  0.170081
  0.16989
  0.1697
  0.16951
  0.169319
  0.169129
  0.168939
  0.16875
  0.16856
  0.16837
  0.168181
  0.167991
  0.167802
  0.167613
  0.167423
  0.167234
  0.167045
  0.166856
  0.166668
  0.166479
  0.16629
  0.166102
  0.165913
  0.165725
  0.165537
  0.165349
  0.165161
  0.164973
  0.164785
  0.164597
  0.16441
  0.164222
  0.164035
  0.163847
  0.16366
  0.163473
  0.163286
  0.163099
  0.162912
  0.162725
  0.162538
  0.162351
  0.162165
  0.161978
  0.161792
  0.161606
  0.16142
  0.161234
  0.161048
  0.160862
  0.160676
  0.16049
  0.160305
  0.160119
  0.159934
  0.159748
  0.159563
  0.159378
  0.159193
  0.159008
  0.158823
  0.158638
  0.158453
  0.158269
  0.158084
  0.1579
  0.157715
  0.157531
  0.157347
  0.157163
  0.156979
  0.156795
  0.156611
  0.156427
  0.156243
  0.15606
  0.155876
  0.155693
  0.15551
  0.155326
  0.155143
  0.15496
  0.154777
  0.154594
  0.154412
  0.154229
  0.154046
  0.153864
  0.153681
  0.153499
  0.153317
  0.153134
  0.152952
  0.15277
  0.152588
  0.152406
  0.152225
  0.152043
  0.151861
  0.15168
  0.151498
  0.151317
  0.151136
  0.150955
  0.150774
  0.150593
  0.150412
  0.150231
  0.15005
  0.149869
  0.149689
  0.149508
  0.149328
  0.149147
  0.148967
  0.148787
  0.148607
  0.148427
  0.148247
  0.148067
  0.147887
  0.147708
  0.147528
  0.147348
  0.147169
  0.14699
  0.14681
  0.146631
  0.146452
  0.146273
  0.146094
  0.145915
  0.145736
  0.145557
  0.145379
  0.1452
  0.145022
  0.144843
  0.144665
  0.144487
  0.144309
  0.14413
  0.143952
  0.143774
  0.143597
  0.143419
  0.143241
  0.143064
  0.142886
  0.142708
  0.142531
  0.142354
  0.142177
  0.141999
  0.141822
  0.141645
  0.141468
  0.141291
  0.141115
  0.140938
  0.140761
  0.140585
  0.140408
  0.140232
  0.140056
  0.139879
  0.139703
  0.139527
  0.139351
  0.139175
  0.138999
  0.138824
  0.138648
  0.138472
  0.138297
  0.138121
  0.137946
  0.13777
  0.137595
  0.13742
  0.137245
  0.13707
  0.136895
  0.13672
  0.136545
  0.13637
  0.136196
  0.136021
  0.135846
  0.135672
  0.135498
  0.135323
  0.135149
  0.134975
  0.134801
  0.134627
  0.134453
  0.134279
  0.134105
  0.133931
  0.133758
  0.133584
  0.13341
  0.133237
  0.133064
  0.13289
  0.132717
  0.132544
  0.132371
  0.132198
  0.132025
  0.131852
  0.131679
  0.131506
  0.131334
  0.131161
  0.130988
  0.130816
  0.130644
  0.130471
  0.130299
  0.130127
  0.129955
  0.129783
  0.129611
  0.129439
  0.129267
  0.129095
  0.128923
  0.128752
  0.12858
  0.128408
  0.128237
  0.128066
  0.127894
  0.127723
  0.127552
  0.127381
  0.12721
  0.127039
  0.126868
  0.126697
  0.126526
  0.126355
  0.126185
  0.126014
  0.125844
  0.125673
  0.125503
  0.125333
  0.125162
  0.124992
  0.124822
  0.124652
  0.124482
  0.124312
  0.124142
  0.123972
  0.123803
  0.123633
  0.123463
  0.123294
  0.123124
  0.122955
  0.122786
  0.122616
  0.122447
  0.122278
  0.122109
  0.12194
  0.121771
  0.121602
  0.121433
  0.121264
  0.121096
  0.120927
  0.120758
  0.12059
  0.120421
  0.120253
  0.120085
  0.119916
  0.119748
  0.11958
  0.119412
  0.119244
  0.119076
  0.118908
  0.11874
  0.118572
  0.118405
  0.118237
  0.118069
  0.117902
  0.117734
  0.117567
  0.1174
  0.117232
  0.117065
  0.116898
  0.116731
  0.116564
  0.116397
  0.11623
  0.116063
  0.115896
  0.115729
  0.115563
  0.115396
  0.115229
  0.115063
  0.114896
  0.11473
  0.114564
  0.114397
  0.114231
  0.114065
  0.113899
  0.113733
  0.113567
  0.113401
  0.113235
  0.113069
  0.112903
  0.112738
  0.112572
  0.112406
  0.112241
  0.112075
  0.11191
  0.111745
  0.111579
  0.111414
  0.111249
  0.111084
  0.110919
  0.110754
  0.110589
  0.110424
  0.110259
  0.110094
  0.109929
  0.109765
  0.1096
  0.109435
  0.109271
  0.109106
  0.108942
  0.108778
  0.108613
  0.108449
  0.108285
  0.108121
  0.107957
  0.107793
  0.107629
  0.107465
  0.107301
  0.107137
  0.106973
  0.106809
  0.106646
  0.106482
  0.106319
  0.106155
  0.105992
  0.105828
  0.105665
  0.105502
  0.105339
  0.105175
  0.105012
  0.104849
  0.104686
  0.104523
  0.10436
  0.104197
  0.104035
  0.103872
  0.103709
  0.103546
  0.103384
  0.103221
  0.103059
  0.102896
  0.102734
  0.102572
  0.102409
  0.102247
  0.102085
  0.101923
  0.101761
  0.101599
  0.101437
  0.101275
  0.101113
  0.100951
  0.100789
  0.100627
  0.100466
  0.100304
  0.100143
  0.0999811
  0.0998196
  0.0996581
  0.0994967
  0.0993354
  0.0991741
  0.0990129
  0.0988517
  0.0986906
  0.0985295
  0.0983684
  0.0982074
  0.0980465
  0.0978856
  0.0977247
  0.0975639
  0.0974032
  0.0972425
  0.0970818
  0.0969212
  0.0967607
  0.0966002
  0.0964397
  0.0962793
  0.0961189
  0.0959586
  0.0957983
  0.0956381
  0.0954779
  0.0953178
  0.0951577
  0.0949977
  0.0948377
  0.0946778
  0.0945179
  0.094358
  0.0941982
  0.0940385
  0.0938787
  0.0937191
  0.0935595
  0.0933999
  0.0932404
  0.0930809
  0.0929215
  0.0927621
  0.0926027
  0.0924434
  0.0922842
  0.092125
  0.0919658
  0.0918067
  0.0916477
  0.0914886
  0.0913296
  0.0911707
  0.0910118
  0.090853
  0.0906942
  0.0905354
  0.0903767
  0.090218
  0.0900594
  0.0899008
  0.0897423
  0.0895838
  0.0894254
  0.089267
  0.0891086
  0.0889503
  0.088792
  0.0886338
  0.0884756
  0.0883175
  0.0881593
  0.0880013
  0.0878433
  0.0876853
  0.0875274
  0.0873695
  0.0872116
  0.0870538
  0.0868961
  0.0867384
  0.0865807
  0.086423
  0.0862654
  0.0861079
  0.0859504
  0.0857929
  0.0856355
  0.0854781
  0.0853208
  0.0851635
  0.0850062
  0.084849
  0.0846918
  0.0845347
  0.0843776
  0.0842205
  0.0840635
  0.0839065
  0.0837496
  0.0835927
  0.0834358
  0.083279
  0.0831222
  0.0829655
  0.0828088
  0.0826521
  0.0824955
  0.0823389
  0.0821824
  0.0820259
  0.0818695
  0.081713
  0.0815567
  0.0814003
  0.081244
  0.0810878
  0.0809316
  0.0807754
  0.0806192
  0.0804631
  0.0803071
  0.080151
  0.0799951
  0.0798391
  0.0796832
  0.0795273
  0.0793715
  0.0792157
  0.07906
  0.0789042
  0.0787486
  0.0785929
  0.0784373
  0.0782818
  0.0781262
  0.0779708
  0.0778153
  0.0776599
  0.0775045
  0.0773492
  0.0771939
  0.0770386
  0.0768834
  0.0767282
  0.0765731
  0.076418
  0.0762629
  0.0761079
  0.0759529
  0.075798
  0.0756431
  0.0754882
  0.0753333
  0.0751785
  0.0750238
  0.0748691
  0.0747144
  0.0745597
  0.0744051
  0.0742505
  0.074096
  0.0739415
  0.073787
  0.0736326
  0.0734782
  0.0733239
  0.0731696
  0.0730153
  0.0728611
  0.0727069
  0.0725527
  0.0723986
  0.0722445
  0.0720904
  0.0719364
  0.0717824
  0.0716284
  0.0714745
  0.0713206
  0.0711668
  0.0710129
  0.0708592
  0.0707054
  0.0705517
  0.070398
  0.0702443
  0.0700907
  0.0699371
  0.0697835
  0.06963
  0.0694765
  0.069323
  0.0691696
  0.0690162
  0.0688628
  0.0687095
  0.0685561
  0.0684029
  0.0682496
  0.0680964
  0.0679432
  0.06779
  0.0676369
  0.0674838
  0.0673307
  0.0671776
  0.0670246
  0.0668716
  0.0667187
  0.0665657
  0.0664128
  0.0662599
  0.0661071
  0.0659543
  0.0658015
  0.0656487
  0.065496
  0.0653433
  0.0651906
  0.065038
  0.0648853
  0.0647328
  0.0645802
  0.0644277
  0.0642752
  0.0641227
  0.0639702
  0.0638178
  0.0636654
  0.0635131
  0.0633607
  0.0632084
  0.0630562
  0.0629039
  0.0627517
  0.0625995
  0.0624473
  0.0622952
  0.0621431
  0.061991
  0.061839
  0.061687
  0.061535
  0.0613831
  0.0612311
  0.0610792
  0.0609274
  0.0607755
  0.0606237
  0.060472
  0.0603202
  0.0601685
  0.0600168
  0.0598652
  0.0597136
  0.059562
  0.0594104
  0.0592589
  0.0591074
  0.058956
  0.0588046
  0.0586532
  0.0585018
  0.0583505
  0.0581992
  0.0580479
  0.0578967
  0.0577455
  0.0575944
  0.0574432
  0.0572922
  0.0571411
  0.0569901
  0.0568391
  0.0566882
  0.0565373
  0.0563864
  0.0562355
  0.0560848
  0.055934
  0.0557833
  0.0556326
  0.0554819
  0.0553313
  0.0551808
  0.0550302
  0.0548797
  0.0547293
  0.0545789
  0.0544285
  0.0542782
  0.0541279
  0.0539777
  0.0538275
  0.0536773
  0.0535272
  0.0533771
  0.0532271
  0.0530771
  0.0529271
  0.0527772
  0.0526274
  0.0524776
  0.0523278
  0.0521781
  0.0520284
  0.0518788
  0.0517293
  0.0515797
  0.0514303
  0.0512808
  0.0511315
  0.0509821
  0.0508329
  0.0506835
  0.0505342
  0.0503847
  0.0502353
  0.0500858
  0.0499363
  0.0497867
  0.0496371
  0.0494874
  0.0493378
  0.0491881
  0.0490383
  0.0488885
  0.0487387
  0.0485889
  0.0484391
  0.0482892
  0.0481393
  0.0479894
  0.0478395
  0.0476896
  0.0475396
  0.0473896
  0.0472396
  0.0470897
  0.0469397
  0.0467896
  0.0466396
  0.0464896
  0.0463396
  0.0461896
  0.0460396
  0.0458895
  0.0457395
  0.0455895
  0.0454395
  0.0452895
  0.0451395
  0.0449896
  0.0448396
  0.0446897
  0.0445397
  0.0443898
  0.0442399
  0.0440901
  0.0439402
  0.0437904
  0.0436406
  0.0434908
  0.0433411
  0.0431914
  0.0430417
  0.042892
  0.0427424
  0.0425928
  0.0424433
  0.0422938
  0.0421443
  0.0419949
  0.0418456
  0.0416962
  0.041547
  0.0413977
  0.0412485
  0.0410994
  0.0409503
  0.0408013
  0.0406524
  0.0405034
  0.0403546
  0.0402058
  0.0400571
  0.0399084
  0.0397598
  0.0396113
  0.0394629
  0.0393145
  0.0391662
  0.0390179
  0.0388698
  0.0387217
  0.0385737
  0.0384257
  0.0382779
  0.0381301
  0.0379824
  0.0378348
  0.0376873
  0.0375399
  0.0373925
  0.0372453
  0.0370982
  0.0369511
  0.0368041
  0.0366573
  0.0365105
  0.0363639
  0.0362173
  0.0360709
  0.0359245
  0.0357783
  0.0356321
  0.0354861
  0.0353402
  0.0351944
  0.0350487
  0.0349031
  0.0347577
  0.0346124
  0.0344671
  0.0343221
  0.0341771
  0.0340322
  0.0338875
  0.0337429
  0.0335985
  0.0334541
  0.0333099
  0.0331659
  0.0330219
  0.0328781
  0.0327345
  0.032591
  0.0324476
  0.0323044
  0.0321613
  0.0320183
  0.0318755
  0.0317329
  0.0315904
  0.031448
  0.0313058
  0.0311638
  0.0310219
  0.0308801
  0.0307386
  0.0305971
  0.0304559
  0.0303148
  0.0301739
  0.0300331
  0.0298925
  0.0297521
  0.0296118
  0.0294717
  0.0293318
  0.029192
  0.0290525
  0.0289131
  0.0287738
  0.0286053
  0.0284372
  0.0282696
  0.0281025
  0.0279359
  0.0277698
  0.0276042
  0.0274391
  0.0272745
  0.0271104
  0.0269468
  0.0267836
  0.026621
  0.0264589
  0.0262973
  0.0261361
  0.0259755
  0.0258153
  0.0256557
  0.0254966
  0.0253379
  0.0251798
  0.0250221
  0.0248649
  0.0247083
  0.0245521
  0.0243965
  0.0242413
  0.0240866
  0.0239325
  0.0237788
  0.0236256
  0.0234729
  0.0233207
  0.0231691
  0.0230179
  0.0228672
  0.022717
  0.0225673
  0.0224181
  0.0222694
  0.0221212
  0.0219735
  0.0218263
  0.0216796
  0.0215333
  0.0213876
  0.0212424
  0.0210977
  0.0209535
  0.0208097
  0.0206665
  0.0205238
  0.0203815
  0.0202398
  0.0200985
  0.0199578
  0.0198175
  0.0196778
  0.0195385
  0.0193997
  0.0192614
  0.0191237
  0.0189864
  0.0188496
  0.0187133
  0.0185775
  0.0184422
  0.0183074
  0.018173
  0.0180392
  0.0179059
  0.017773
  0.0176407
  0.0175088
  0.0173775
  0.0172466
  0.0171162
  0.0169864
  0.016857
  0.0167281
  0.0165996
  0.0164717
  0.0163443
  0.0162174
  0.0160909
  0.0159649
  0.0158395
  0.0157145
  0.01559
  0.015466
  0.0153425
  0.0152195
  0.0150969
  0.0149749
  0.0148533
  0.0147322
  0.0146116
  0.0144915
  0.0143719
  0.0142528
  0.0141341
  0.014016
  0.0138983
  0.0137811
  0.0136644
  0.0135481
  0.0134324
  0.0133171
  0.0132023
  0.013088
  0.0129742
  0.0128609
  0.012748
  0.0126356
  0.0125237
  0.0124123
  0.0123014
  0.0121909
  0.0120809
  0.0119714
  0.0118624
  0.0117538
  0.0116458
  0.0115382
  0.011431
  0.0113244
  0.0112182
  0.0111125
  0.0110073
  0.0109025
  0.0107982
  0.0106944
  0.010591
  0.0104882
  0.0103858
  0.0102838
  0.0101824
  0.0100814
  0.00998082
  0.00988076
  0.00978116
  0.00968203
  0.00958337
  0.00948517
  0.00938743
  0.00929016
  0.00919336
  0.00909701
  0.00900113
