# Supplementary material for: Correlating fluorescence microscopy, optical and magnetic tweezers to study single chiral biopolymers such as DNA
Source: Nat Commun. 2024 Mar 29;15:2748. doi: 10.1038/s41467-024-47126-6 (PMC10980717; doi:10.1038/s41467-024-47126-6)
Supplement: Supplementary file 21 — Source Data [file 41467_2024_47126_MOESM21_ESM.zip › source data_final/figure 6/figure6b-d/figure6/plectoneme_density_predictions/tether_8300.txt]

  0.0130788
  0.0132178
  0.0133574
  0.0134977
  0.0136387
  0.0137804
  0.0139228
  0.0140658
  0.0142095
  0.0143539
  0.014499
  0.0146448
  0.0147913
  0.0149384
  0.0150863
  0.0152348
  0.015384
  0.0155339
  0.0156845
  0.0158358
  0.0159878
  0.0161405
  0.0162939
  0.0164479
  0.0166027
  0.0167582
  0.0169144
  0.0170712
  0.0172288
  0.0173871
  0.017546
  0.0177057
  0.0178661
  0.0180272
  0.0181889
  0.0183514
  0.0185146
  0.0186785
  0.0188431
  0.0190085
  0.0191745
  0.0193412
  0.0195087
  0.0196768
  0.0198457
  0.0200153
  0.0201856
  0.0203566
  0.0205283
  0.0207008
  0.0208739
  0.0210478
  0.0212224
  0.0213977
  0.0215738
  0.0217505
  0.021928
  0.0221062
  0.0222851
  0.0224647
  0.0226451
  0.0228261
  0.023008
  0.0231905
  0.0233737
  0.0235577
  0.0237424
  0.0239278
  0.024114
  0.0243009
  0.0244885
  0.0246768
  0.0248659
  0.0250557
  0.0252462
  0.0254375
  0.0256295
  0.0258222
  0.0260156
  0.0262098
  0.0264048
  0.0266004
  0.0267968
  0.0269939
  0.0271918
  0.0273903
  0.0275897
  0.0277897
  0.0279905
  0.0281921
  0.0283943
  0.0285973
  0.0288011
  0.0290056
  0.0292108
  0.0294167
  0.0296234
  0.0298309
  0.0300391
  0.030248
  0.0304576
  0.030668
  0.0308792
  0.0310911
  0.0313037
  0.031517
  0.0317312
  0.031946
  0.0321616
  0.0323779
  0.032595
  0.0328128
  0.0330314
  0.0332507
  0.0334708
  0.0336916
  0.0339131
  0.0341354
  0.0343584
  0.0345822
  0.0348067
  0.035032
  0.035258
  0.0354848
  0.0357123
  0.0359405
  0.0361695
  0.0363993
  0.0366298
  0.036861
  0.037093
  0.0373257
  0.0375592
  0.0377934
  0.0380284
  0.0382641
  0.0385006
  0.0387378
  0.0389758
  0.0392145
  0.0394539
  0.0396941
  0.0399351
  0.0401768
  0.0404192
  0.0406624
  0.0409063
  0.041151
  0.0413965
  0.0416426
  0.0418468
  0.0420513
  0.0422561
  0.0424611
  0.0426665
  0.0428721
  0.043078
  0.0432842
  0.0434906
  0.0436974
  0.0439044
  0.0441117
  0.0443192
  0.044527
  0.0447351
  0.0449435
  0.0451521
  0.045361
  0.0455701
  0.0457795
  0.0459892
  0.0461991
  0.0464092
  0.0466196
  0.0468303
  0.0470412
  0.0472523
  0.0474637
  0.0476753
  0.0478872
  0.0480993
  0.0483117
  0.0485242
  0.048737
  0.04895
  0.0491633
  0.0493768
  0.0495905
  0.0498044
  0.0500185
  0.0502329
  0.0504475
  0.0506623
  0.0508772
  0.0510924
  0.0513079
  0.0515235
  0.0517393
  0.0519553
  0.0521715
  0.0523879
  0.0526045
  0.0528213
  0.0530383
  0.0532555
  0.0534729
  0.0536904
  0.0539082
  0.0541261
  0.0543442
  0.0545624
  0.0547809
  0.0549995
  0.0552183
  0.0554372
  0.0556563
  0.0558756
  0.0560951
  0.0563147
  0.0565344
  0.0567543
  0.0569744
  0.0571946
  0.057415
  0.0576355
  0.0578562
  0.058077
  0.0582979
  0.058519
  0.0587402
  0.0589616
  0.0591831
  0.0594047
  0.0596265
  0.0598483
  0.0600703
  0.0602925
  0.0605147
  0.0607371
  0.0609595
  0.0611821
  0.0614048
  0.0616276
  0.0618505
  0.0620736
  0.0622967
  0.0625199
  0.0627432
  0.0629667
  0.0631902
  0.0634138
  0.0636375
  0.0638613
  0.0640852
  0.0643091
  0.0645331
  0.0647573
  0.0649815
  0.0652057
  0.0654301
  0.0656545
  0.065879
  0.0661035
  0.0663282
  0.0665528
  0.0667776
  0.0670024
  0.0672272
  0.0674521
  0.0676771
  0.0679021
  0.0681272
  0.0683523
  0.0685774
  0.0688026
  0.0690278
  0.0692531
  0.0694784
  0.0697037
  0.0699291
  0.0701545
  0.0703799
  0.0706053
  0.0708308
  0.0710563
  0.0712818
  0.0715073
  0.0717328
  0.0719583
  0.0721839
  0.0724095
  0.072635
  0.0728606
  0.0730861
  0.0733117
  0.0735373
  0.0737628
  0.0739884
  0.0742139
  0.0744394
  0.0746649
  0.0748906
  0.0751163
  0.0753422
  0.0755682
  0.0757943
  0.0760206
  0.076247
  0.0764734
  0.0767001
  0.0769268
  0.0771536
  0.0773806
  0.0776077
  0.0778349
  0.0780622
  0.0782897
  0.0785172
  0.0787449
  0.0789726
  0.0792005
  0.0794286
  0.0796567
  0.0798849
  0.0801133
  0.0803417
  0.0805703
  0.080799
  0.0810278
  0.0812567
  0.0814857
  0.0817148
  0.081944
  0.0821733
  0.0824028
  0.0826323
  0.082862
  0.0830918
  0.0833216
  0.0835516
  0.0837817
  0.0840119
  0.0842421
  0.0844725
  0.084703
  0.0849336
  0.0851643
  0.0853951
  0.0856261
  0.0858571
  0.0860882
  0.0863194
  0.0865507
  0.0867821
  0.0870136
  0.0872453
  0.087477
  0.0877088
  0.0879407
  0.0881727
  0.0884048
  0.088637
  0.0888693
  0.0891017
  0.0893343
  0.0895669
  0.0897996
  0.0900324
  0.0902652
  0.0904982
  0.0907313
  0.0909645
  0.0911978
  0.0914312
  0.0916646
  0.0918982
  0.0921319
  0.0923656
  0.0925995
  0.0928334
  0.0930675
  0.0933016
  0.0935359
  0.0937702
  0.0940046
  0.0942391
  0.0944737
  0.0947084
  0.0949432
  0.0951781
  0.0954131
  0.0956482
  0.0958834
  0.0961187
  0.096354
  0.0965895
  0.096825
  0.0970607
  0.0972964
  0.0975323
  0.0977682
  0.0980042
  0.0982403
  0.0984766
  0.0987129
  0.0989493
  0.0991858
  0.0994223
  0.099659
  0.0998958
  0.100133
  0.10037
  0.100607
  0.100844
  0.101081
  0.101318
  0.101556
  0.101793
  0.102031
  0.102269
  0.102507
  0.102745
  0.102983
  0.103221
  0.103459
  0.103697
  0.103936
  0.104174
  0.104413
  0.104651
  0.10489
  0.105129
  0.105368
  0.105607
  0.105846
  0.106086
  0.106325
  0.106564
  0.106804
  0.107044
  0.107283
  0.107523
  0.107763
  0.108003
  0.108244
  0.108484
  0.108724
  0.108965
  0.109205
  0.109446
  0.109687
  0.109928
  0.110169
  0.11041
  0.110651
  0.110892
  0.111134
  0.111375
  0.111617
  0.111859
  0.1121
  0.112342
  0.112584
  0.112826
  0.113069
  0.113311
  0.113553
  0.113796
  0.114039
  0.114281
  0.114524
  0.114767
  0.11501
  0.115253
  0.115497
  0.11574
  0.115983
  0.116227
  0.116471
  0.116714
  0.116958
  0.117202
  0.117446
  0.11769
  0.117935
  0.118179
  0.118423
  0.118668
  0.118913
  0.119157
  0.119402
  0.119647
  0.119892
  0.120137
  0.120383
  0.120628
  0.120874
  0.121119
  0.121365
  0.121611
  0.121856
  0.122102
  0.122348
  0.122595
  0.122841
  0.123087
  0.123334
  0.12358
  0.123827
  0.124074
  0.124321
  0.124567
  0.124815
  0.125062
  0.125309
  0.125556
  0.125804
  0.126051
  0.126299
  0.126547
  0.126795
  0.127043
  0.127291
  0.127539
  0.127787
  0.128035
  0.128284
  0.128532
  0.128781
  0.12903
  0.129278
  0.129527
  0.129776
  0.130026
  0.130275
  0.130524
  0.130774
  0.131023
  0.131273
  0.131522
  0.131772
  0.132022
  0.132272
  0.132522
  0.132772
  0.133023
  0.133273
  0.133524
  0.133774
  0.134025
  0.134276
  0.134527
  0.134778
  0.135029
  0.13528
  0.135531
  0.135782
  0.136034
  0.136286
  0.136537
  0.136789
  0.137041
  0.137293
  0.137545
  0.137797
  0.138049
  0.138302
  0.138554
  0.138806
  0.139059
  0.139312
  0.139565
  0.139818
  0.140071
  0.140324
  0.140577
  0.14083
  0.141084
  0.141337
  0.141591
  0.141844
  0.142098
  0.142352
  0.142606
  0.14286
  0.143114
  0.143368
  0.143623
  0.143877
  0.144132
  0.144386
  0.144641
  0.144896
  0.145151
  0.145406
  0.145661
  0.145916
  0.146171
  0.146427
  0.146682
  0.146938
  0.147193
  0.147449
  0.147705
  0.147961
  0.148217
  0.148473
  0.148729
  0.148986
  0.149242
  0.149498
  0.149755
  0.150012
  0.150268
  0.150525
  0.150782
  0.151039
  0.151296
  0.151554
  0.151811
  0.152068
  0.152326
  0.152583
  0.152841
  0.153099
  0.153357
  0.153615
  0.153873
  0.154131
  0.154389
  0.154647
  0.154906
  0.155164
  0.155423
  0.155681
  0.15594
  0.156199
  0.156458
  0.156717
  0.156976
  0.157235
  0.157494
  0.157754
  0.158013
  0.158273
  0.158532
  0.158792
  0.159052
  0.159312
  0.159572
  0.159832
  0.160092
  0.160352
  0.160612
  0.160873
  0.161133
  0.161394
  0.161655
  0.161915
  0.162176
  0.162437
  0.162698
  0.162959
  0.16322
  0.163482
  0.163743
  0.164004
  0.164266
  0.164527
  0.164789
  0.165051
  0.165313
  0.165575
  0.165837
  0.166099
  0.166361
  0.166623
  0.166885
  0.167148
  0.16741
  0.167673
  0.167936
  0.168198
  0.168461
  0.168724
  0.168987
  0.16925
  0.169513
  0.169776
  0.17004
  0.170303
  0.170567
  0.17083
  0.171094
  0.171357
  0.171621
  0.171885
  0.172149
  0.172413
  0.172677
  0.172941
  0.173206
  0.17347
  0.173734
  0.173999
  0.174263
  0.174528
  0.174793
  0.175058
  0.175322
  0.175587
  0.175852
  0.176117
  0.176383
  0.176648
  0.176913
  0.177179
  0.177444
  0.17771
  0.177975
  0.178241
  0.178507
  0.178773
  0.179039
  0.179305
  0.179571
  0.179837
  0.180103
  0.180369
  0.180636
  0.180902
  0.181169
  0.181435
  0.181702
  0.181969
  0.182235
  0.182502
  0.182769
  0.183036
  0.183303
  0.18357
  0.183838
  0.184105
  0.184372
  0.18464
  0.184907
  0.185175
  0.185442
  0.18571
  0.185978
  0.186246
  0.186514
  0.186782
  0.18705
  0.187318
  0.187586
  0.187854
  0.188123
  0.188391
  0.188659
  0.188928
  0.189197
  0.189465
  0.189734
  0.190003
  0.190272
  0.190541
  0.19081
  0.191079
  0.191348
  0.191617
  0.191886
  0.192155
  0.192425
  0.192694
  0.192964
  0.193233
  0.193503
  0.193773
  0.194042
  0.194312
  0.194582
  0.194852
  0.195122
  0.195392
  0.195662
  0.195932
  0.196202
  0.196473
  0.196743
  0.197013
  0.197284
  0.197554
  0.197825
  0.198096
  0.198366
  0.198637
  0.198908
  0.199179
  0.19945
  0.199721
  0.199992
  0.200263
  0.200534
  0.200805
  0.201077
  0.201348
  0.201619
  0.201891
  0.202162
  0.202434
  0.202705
  0.202977
  0.203249
  0.203521
  0.203792
  0.204064
  0.204336
  0.204608
  0.20488
  0.205152
  0.205425
  0.205697
  0.205969
  0.206241
  0.206514
  0.206786
  0.207059
  0.207331
  0.207604
  0.207876
  0.208149
  0.208422
  0.208694
  0.208967
  0.20924
  0.209513
  0.209786
  0.210059
  0.210332
  0.210605
  0.210878
  0.211151
  0.211425
  0.211698
  0.211971
  0.212245
  0.212518
  0.212792
  0.213065
  0.213339
  0.213612
  0.213886
  0.21416
  0.214433
  0.214707
  0.214981
  0.215255
  0.215529
  0.215803
  0.216077
  0.216351
  0.216625
  0.216899
  0.217173
  0.217447
  0.217722
  0.217996
  0.21827
  0.218545
  0.218819
  0.219094
  0.219368
  0.219643
  0.219917
  0.220192
  0.220466
  0.220741
  0.221016
  0.221291
  0.221565
  0.22184
  0.222115
  0.22239
  0.222665
  0.22294
  0.223215
  0.22349
  0.223765
  0.22404
  0.224316
  0.224591
  0.224866
  0.225141
  0.225417
  0.225692
  0.225967
  0.226243
  0.226518
  0.226794
  0.227069
  0.227345
  0.22762
  0.227896
  0.228172
  0.228447
  0.228723
  0.228999
  0.229274
  0.22955
  0.229826
  0.230102
  0.230378
  0.230654
  0.23093
  0.231206
  0.231482
  0.231758
  0.232034
  0.23231
  0.232586
  0.232862
  0.233138
  0.233414
  0.233691
  0.233967
  0.234243
  0.234519
  0.234796
  0.235072
  0.235348
  0.235625
  0.235901
  0.236178
  0.236454
  0.236731
  0.237007
  0.237284
  0.23756
  0.237837
  0.238113
  0.23839
  0.238667
  0.238943
  0.23922
  0.239497
  0.239773
  0.24005
  0.240327
  0.240604
  0.24088
  0.241157
  0.241434
  0.241711
  0.241988
  0.242265
  0.242542
  0.242819
  0.243096
  0.243373
  0.24365
  0.243927
  0.244204
  0.244481
  0.244758
  0.245035
  0.245312
  0.245589
  0.245866
  0.246143
  0.24642
  0.246697
  0.246975
  0.247252
  0.247529
  0.247806
  0.248083
  0.248361
  0.248638
  0.248915
  0.249192
  0.24947
  0.249747
  0.250024
  0.250301
  0.250579
  0.250856
  0.251133
  0.251411
  0.251688
  0.251965
  0.252243
  0.25252
  0.252798
  0.253075
  0.253352
  0.25363
  0.253907
  0.254185
  0.254462
  0.254739
  0.255017
  0.255294
  0.255572
  0.255849
  0.256127
  0.256404
  0.256682
  0.256959
  0.257236
  0.257514
  0.257791
  0.258069
  0.258346
  0.258624
  0.258901
  0.259179
  0.259456
  0.259734
  0.260011
  0.260289
  0.260566
  0.260844
  0.261121
  0.261399
  0.261676
  0.261954
  0.262231
  0.262509
  0.262786
  0.263064
  0.263341
  0.263619
  0.263896
  0.264174
  0.264451
  0.264729
  0.265006
  0.265283
  0.265561
  0.265838
  0.266116
  0.266393
  0.266671
  0.266948
  0.267225
  0.267503
  0.26778
  0.268058
  0.268335
  0.268612
  0.26889
  0.269167
  0.269445
  0.269722
  0.269999
  0.270277
  0.270554
  0.270831
  0.271109
  0.271386
  0.271663
  0.27194
  0.272218
  0.272495
  0.272772
  0.273049
  0.273327
  0.273604
  0.273881
  0.274158
  0.274435
  0.274712
  0.27499
  0.275267
  0.275544
  0.275821
  0.276098
  0.276375
  0.276652
  0.276929
  0.277206
  0.277483
  0.27776
  0.278037
  0.278314
  0.278591
  0.278868
  0.279145
  0.279422
  0.279699
  0.279976
  0.280252
  0.280529
  0.280806
  0.281083
  0.28136
  0.281636
  0.281913
  0.28219
  0.282466
  0.282743
  0.28302
  0.283296
  0.283573
  0.283849
  0.284126
  0.284403
  0.284679
  0.284956
  0.285232
  0.285508
  0.285785
  0.286061
  0.286338
  0.286614
  0.28689
  0.287167
  0.287443
  0.287719
  0.287995
  0.288271
  0.288548
  0.288824
  0.2891
  0.289376
  0.289652
  0.289928
  0.290204
  0.29048
  0.290756
  0.291032
  0.291308
  0.291584
  0.291859
  0.292135
  0.292411
  0.292687
  0.292963
  0.293238
  0.293514
  0.293789
  0.294065
  0.294341
  0.294616
  0.294892
  0.295167
  0.295443
  0.295718
  0.295993
  0.296269
  0.296544
  0.296819
  0.297094
  0.29737
  0.297645
  0.29792
  0.298195
  0.29847
  0.298745
  0.29902
  0.299295
  0.29957
  0.299845
  0.30012
  0.300395
  0.300669
  0.300944
  0.301219
  0.301494
  0.301768
  0.302043
  0.302317
  0.302592
  0.302866
  0.303141
  0.303415
  0.303689
  0.303964
  0.304238
  0.304512
  0.304787
  0.305061
  0.305335
  0.305609
  0.305883
  0.306157
  0.306431
  0.306705
  0.306979
  0.307252
  0.307526
  0.3078
  0.308074
  0.308347
  0.308621
  0.308894
  0.309168
  0.309441
  0.309715
  0.309988
  0.310262
  0.310535
  0.310808
  0.311081
  0.311355
  0.311628
  0.311901
  0.312174
  0.312447
  0.31272
  0.312993
  0.313265
  0.313538
  0.313811
  0.314084
  0.314356
  0.314629
  0.314901
  0.315174
  0.315446
  0.315719
  0.315991
  0.316263
  0.316536
  0.316808
  0.31708
  0.317352
  0.317624
  0.317896
  0.318168
  0.31844
  0.318712
  0.318984
  0.319255
  0.319527
  0.319799
  0.32007
  0.320342
  0.320613
  0.320885
  0.321156
  0.321427
  0.321699
  0.32197
  0.322241
  0.322512
  0.322783
  0.323054
  0.323325
  0.323596
  0.323867
  0.324138
  0.324408
  0.324679
  0.32495
  0.32522
  0.325491
  0.325761
  0.326031
  0.326302
  0.326572
  0.326842
  0.327112
  0.327382
  0.327652
  0.327922
  0.328192
  0.328462
  0.328732
  0.329002
  0.329271
  0.329541
  0.32981
  0.33008
  0.330349
  0.330619
  0.330888
  0.331157
  0.331426
  0.331696
  0.331965
  0.332234
  0.332503
  0.332771
  0.33304
  0.333309
  0.333578
  0.333846
  0.334115
  0.334383
  0.334652
  0.33492
  0.335188
  0.335457
  0.335725
  0.335993
  0.336261
  0.336529
  0.336797
  0.337065
  0.337333
  0.3376
  0.337868
  0.338136
  0.338403
  0.33867
  0.338938
  0.339205
  0.339472
  0.33974
  0.340007
  0.340274
  0.340541
  0.340808
  0.341075
  0.341341
  0.341608
  0.341875
  0.342141
  0.342408
  0.342674
  0.342941
  0.343207
  0.343473
  0.343739
  0.344005
  0.344271
  0.344537
  0.344803
  0.345069
  0.345335
  0.3456
  0.345866
  0.346132
  0.346397
  0.346662
  0.346928
  0.347193
  0.347458
  0.347723
  0.347988
  0.348253
  0.348518
  0.348783
  0.349048
  0.349312
  0.349577
  0.349841
  0.350106
  0.35037
  0.350634
  0.350899
  0.351163
  0.351427
  0.351691
  0.351955
  0.352219
  0.352482
  0.352746
  0.35301
  0.353273
  0.353537
  0.3538
  0.354063
  0.354326
  0.35459
  0.354853
  0.355116
  0.355379
  0.355641
  0.355904
  0.356167
  0.35643
  0.356692
  0.356955
  0.357217
  0.357479
  0.357741
  0.358004
  0.358266
  0.358528
  0.35879
  0.359051
  0.359313
  0.359575
  0.359836
  0.360098
  0.360359
  0.360621
  0.360882
  0.361143
  0.361404
  0.361665
  0.361926
  0.362187
  0.362448
  0.362709
  0.362969
  0.36323
  0.36349
  0.363751
  0.364011
  0.364271
  0.364531
  0.364791
  0.365051
  0.365311
  0.365571
  0.365831
  0.36609
  0.36635
  0.366609
  0.366869
  0.367128
  0.367387
  0.367646
  0.367906
  0.368165
  0.368423
  0.368682
  0.368941
  0.3692
  0.369458
  0.369717
  0.369975
  0.370233
  0.370491
  0.37075
  0.371008
  0.371266
  0.371523
  0.371781
  0.372039
  0.372297
  0.372554
  0.372812
  0.373069
  0.373326
  0.373583
  0.37384
  0.374097
  0.374354
  0.374611
  0.374868
  0.375125
  0.375381
  0.375638
  0.375894
  0.37615
  0.376407
  0.376663
  0.376919
  0.377175
  0.377431
  0.377686
  0.377942
  0.378198
  0.378453
  0.378709
  0.378964
  0.379219
  0.379474
  0.379729
  0.379984
  0.380239
  0.380494
  0.380749
  0.381003
  0.381258
  0.381512
  0.381767
  0.382021
  0.382275
  0.382529
  0.382783
  0.383037
  0.383291
  0.383545
  0.383798
  0.384052
  0.384305
  0.384559
  0.384812
  0.385065
  0.385318
  0.385571
  0.385824
  0.386077
  0.38633
  0.386582
  0.386835
  0.387087
  0.387339
  0.387592
  0.387844
  0.388096
  0.388348
  0.3886
  0.388852
  0.389103
  0.389355
  0.389606
  0.389858
  0.390109
  0.39036
  0.390612
  0.390863
  0.391113
  0.391364
  0.391615
  0.391866
  0.392116
  0.392367
  0.392617
  0.392868
  0.393118
  0.393368
  0.393618
  0.393868
  0.394118
  0.394367
  0.394617
  0.394866
  0.395116
  0.395365
  0.395614
  0.395864
  0.396113
  0.396362
  0.396611
  0.396859
  0.397108
  0.397357
  0.397605
  0.397853
  0.398102
  0.39835
  0.398598
  0.398846
  0.399094
  0.399342
  0.399589
  0.399837
  0.400085
  0.400332
  0.400579
  0.400827
  0.401074
  0.401321
  0.401568
  0.401815
  0.402061
  0.402308
  0.402555
  0.402801
  0.403047
  0.403294
  0.40354
  0.403786
  0.404032
  0.404278
  0.404524
  0.404769
  0.405015
  0.40526
  0.405506
  0.405751
  0.405996
  0.406241
  0.406486
  0.406731
  0.406976
  0.407221
  0.407465
  0.40771
  0.407954
  0.408198
  0.408443
  0.408687
  0.408931
  0.409175
  0.409419
  0.409662
  0.409906
  0.410149
  0.410393
  0.410636
  0.410879
  0.411123
  0.411366
  0.411608
  0.411851
  0.412094
  0.412337
  0.412579
  0.412822
  0.413064
  0.413306
  0.413548
  0.41379
  0.414032
  0.414274
  0.414516
  0.414758
  0.414999
  0.415241
  0.415482
  0.415723
  0.415964
  0.416205
  0.416446
  0.416687
  0.416928
  0.417168
  0.417409
  0.417649
  0.41789
  0.41813
  0.41837
  0.41861
  0.41885
  0.41909
  0.41933
  0.419569
  0.419809
  0.420048
  0.420288
  0.420527
  0.420766
  0.421005
  0.421244
  0.421483
  0.421722
  0.42196
  0.422199
  0.422437
  0.422676
  0.422914
  0.423152
  0.42339
  0.423628
  0.423866
  0.424103
  0.424341
  0.424579
  0.424816
  0.425053
  0.425291
  0.425528
  0.425765
  0.426002
  0.426238
  0.426475
  0.426712
  0.426948
  0.427185
  0.427421
  0.427657
  0.427893
  0.428129
  0.428365
  0.428601
  0.428837
  0.429072
  0.429308
  0.429543
  0.429779
  0.430014
  0.430249
  0.430484
  0.430719
  0.430954
  0.431188
  0.431423
  0.431657
  0.431892
  0.432126
  0.43236
  0.432594
  0.432828
  0.433062
  0.433296
  0.43353
  0.433763
  0.433997
  0.43423
  0.434464
  0.434697
  0.43493
  0.435163
  0.435396
  0.435628
  0.435861
  0.436094
  0.436326
  0.436559
  0.436791
  0.437023
  0.437255
  0.437487
  0.437719
  0.437951
  0.438182
  0.438414
  0.438645
  0.438877
  0.439108
  0.439339
  0.43957
  0.439801
  0.440032
  0.440263
  0.440493
  0.440724
  0.440954
  0.441185
  0.441415
  0.441645
  0.441875
  0.442105
  0.442335
  0.442565
  0.442794
  0.443024
  0.443253
  0.443483
  0.443712
  0.443941
  0.44417
  0.444399
  0.444628
  0.444857
  0.445085
  0.445314
  0.445542
  0.445771
  0.445999
  0.446227
  0.446455
  0.446683
  0.446911
  0.447139
  0.447366
  0.447594
  0.447821
  0.448048
  0.448276
  0.448503
  0.44873
  0.448957
  0.449184
  0.44941
  0.449637
  0.449864
  0.45009
  0.450316
  0.450542
  0.450769
  0.450995
  0.451221
  0.451446
  0.451672
  0.451898
  0.452123
  0.452349
  0.452574
  0.452799
  0.453024
  0.453249
  0.453474
  0.453699
  0.453924
  0.454149
  0.454373
  0.454597
  0.454822
  0.455046
  0.45527
  0.455494
  0.455718
  0.455942
  0.456166
  0.456389
  0.456613
  0.456836
  0.45706
  0.457283
  0.457506
  0.457729
  0.457952
  0.458175
  0.458398
  0.45862
  0.458843
  0.459065
  0.459288
  0.45951
  0.459732
  0.459954
  0.460176
  0.460398
  0.46062
  0.460841
  0.461063
  0.461284
  0.461506
  0.461727
  0.461948
  0.462169
  0.46239
  0.462611
  0.462832
  0.463052
  0.463273
  0.463494
  0.463714
  0.463934
  0.464154
  0.464374
  0.464594
  0.464814
  0.465034
  0.465254
  0.465473
  0.465693
  0.465912
  0.466132
  0.466351
  0.46657
  0.466789
  0.467008
  0.467227
  0.467446
  0.467664
  0.467883
  0.468101
  0.46832
  0.468538
  0.468756
  0.468974
  0.469192
  0.46941
  0.469628
  0.469845
  0.470063
  0.47028
  0.470498
  0.470715
  0.470932
  0.471149
  0.471366
  0.471583
  0.4718
  0.472017
  0.472233
  0.47245
  0.472666
  0.472883
  0.473099
  0.473315
  0.473531
  0.473747
  0.473963
  0.474179
  0.474394
  0.47461
  0.474826
  0.475041
  0.475256
  0.475471
  0.475687
  0.475902
  0.476116
  0.476331
  0.476546
  0.476761
  0.476975
  0.47719
  0.477404
  0.477618
  0.477832
  0.478047
  0.478261
  0.478474
  0.478688
  0.478902
  0.479116
  0.479329
  0.479543
  0.479756
  0.479969
  0.480182
  0.480395
  0.480608
  0.480821
  0.481034
  0.481247
  0.481459
  0.481672
  0.481884
  0.482097
  0.482309
  0.482521
  0.482733
  0.482945
  0.483157
  0.483369
  0.48358
  0.483792
  0.484003
  0.484215
  0.484426
  0.484637
  0.484849
  0.48506
  0.485271
  0.485481
  0.485692
  0.485903
  0.486113
  0.486324
  0.486534
  0.486745
  0.486955
  0.487165
  0.487375
  0.487585
  0.487795
  0.488005
  0.488215
  0.488424
  0.488634
  0.488843
  0.489053
  0.489262
  0.489471
  0.48968
  0.489889
  0.490098
  0.490307
  0.490516
  0.490724
  0.490933
  0.491141
  0.49135
  0.491558
  0.491766
  0.491974
  0.492182
  0.49239
  0.492598
  0.492806
  0.493014
  0.493221
  0.493429
  0.493636
  0.493844
  0.494051
  0.494258
  0.494465
  0.494672
  0.494879
  0.495086
  0.495293
  0.495499
  0.495706
  0.495912
  0.496119
  0.496325
  0.496531
  0.496738
  0.496944
  0.49715
  0.497356
  0.497561
  0.497767
  0.497973
  0.498178
  0.498384
  0.498589
  0.498795
  0.499
  0.499205
  0.49941
  0.499615
  0.49982
  0.500025
  0.500229
  0.500434
  0.500639
  0.500843
  0.501048
  0.501252
  0.501456
  0.50166
  0.501864
  0.502068
  0.502272
  0.502476
  0.50268
  0.502884
  0.503087
  0.503291
  0.503494
  0.503697
  0.503901
  0.504104
  0.504307
  0.50451
  0.504713
  0.504916
  0.505119
  0.505321
  0.505524
  0.505727
  0.505929
  0.506131
  0.506334
  0.506536
  0.506738
  0.50694
  0.507142
  0.507344
  0.507546
  0.507748
  0.50795
  0.508151
  0.508353
  0.508554
  0.508756
  0.508957
  0.509158
  0.509359
  0.50956
  0.509761
  0.509962
  0.510163
  0.510364
  0.510564
  0.510765
  0.510966
  0.511166
  0.511367
  0.511567
  0.511767
  0.511967
  0.512167
  0.512367
  0.512567
  0.512767
  0.512967
  0.513167
  0.513366
  0.513566
  0.513765
  0.513965
  0.514164
  0.514363
  0.514563
  0.514762
  0.514961
  0.51516
  0.515359
  0.515558
  0.515756
  0.515955
  0.516154
  0.516352
  0.516551
  0.516749
  0.516947
  0.517146
  0.517344
  0.517542
  0.51774
  0.517938
  0.518136
  0.518334
  0.518531
  0.518729
  0.518927
  0.519124
  0.519322
  0.519519
  0.519717
  0.519914
  0.520111
  0.520308
  0.520505
  0.520702
  0.520899
  0.521096
  0.521293
  0.52149
  0.521686
  0.521883
  0.522079
  0.522276
  0.522472
  0.522669
  0.522865
  0.523061
  0.523257
  0.523453
  0.523649
  0.523845
  0.524041
  0.524237
  0.524433
  0.524628
  0.524824
  0.525019
  0.525215
  0.52541
  0.525606
  0.525801
  0.525996
  0.526191
  0.526386
  0.526581
  0.526776
  0.526971
  0.527166
  0.527361
  0.527555
  0.52775
  0.527945
  0.528139
  0.528334
  0.528528
  0.528722
  0.528916
  0.529111
  0.529305
  0.529499
  0.529693
  0.529887
  0.530081
  0.530275
  0.530468
  0.530662
  0.530856
  0.531049
  0.531243
  0.531436
  0.53163
  0.531823
  0.532016
  0.53221
  0.532403
  0.532596
  0.532789
  0.532982
  0.533175
  0.533368
  0.533561
  0.533753
  0.533946
  0.534139
  0.534331
  0.534524
  0.534716
  0.534909
  0.535101
  0.535293
  0.535486
  0.535678
  0.53587
  0.536062
  0.536254
  0.536446
  0.536638
  0.53683
  0.537022
  0.537213
  0.537405
  0.537597
  0.537788
  0.53798
  0.538171
  0.538363
  0.538554
  0.538745
  0.538937
  0.539128
  0.539319
  0.53951
  0.539701
  0.539892
  0.540083
  0.540274
  0.540465
  0.540656
  0.540846
  0.541037
  0.541228
  0.541418
  0.541609
  0.541799
  0.54199
  0.54218
  0.54237
  0.542561
  0.542751
  0.542941
  0.543131
  0.543321
  0.543511
  0.543701
  0.543891
  0.544081
  0.544271
  0.544461
  0.544651
  0.54484
  0.54503
  0.54522
  0.545409
  0.545599
  0.545788
  0.545978
  0.546167
  0.546356
  0.546546
  0.546735
  0.546924
  0.547113
  0.547302
  0.547491
  0.54768
  0.547869
  0.548058
  0.548247
  0.548436
  0.548625
  0.548813
  0.549002
  0.549191
  0.549379
  0.549568
  0.549757
  0.549945
  0.550133
  0.550322
  0.55051
  0.550699
  0.550887
  0.551075
  0.551263
  0.551451
  0.55164
  0.551828
  0.552016
  0.552204
  0.552392
  0.55258
  0.552767
  0.552955
  0.553143
  0.553331
  0.553518
  0.553706
  0.553894
  0.554081
  0.554269
  0.554456
  0.554644
  0.554831
  0.555019
  0.555206
  0.555394
  0.555581
  0.555768
  0.555955
  0.556143
  0.55633
  0.556517
  0.556704
  0.556891
  0.557078
  0.557265
  0.557452
  0.557639
  0.557826
  0.558013
  0.558199
  0.558386
  0.558573
  0.55876
  0.558946
  0.559133
  0.559319
  0.559506
  0.559693
  0.559879
  0.560066
  0.560252
  0.560438
  0.560625
  0.560811
  0.560997
  0.561184
  0.56137
  0.561556
  0.561742
  0.561929
  0.562115
  0.562301
  0.562487
  0.562673
  0.562859
  0.563045
  0.563231
  0.563417
  0.563603
  0.563789
  0.563974
  0.56416
  0.564346
  0.564532
  0.564718
  0.564903
  0.565089
  0.565275
  0.56546
  0.565646
  0.565831
  0.566017
  0.566203
  0.566388
  0.566574
  0.566759
  0.566944
  0.56713
  0.567315
  0.567501
  0.567686
  0.567871
  0.568057
  0.568242
  0.568427
  0.568612
  0.568797
  0.568983
  0.569168
  0.569353
  0.569538
  0.569723
  0.569908
  0.570093
  0.570278
  0.570463
  0.570648
  0.570833
  0.571018
  0.571203
  0.571388
  0.571573
  0.571758
  0.571943
  0.572127
  0.572312
  0.572497
  0.572682
  0.572866
  0.573051
  0.573236
  0.573421
  0.573605
  0.57379
  0.573975
  0.574159
  0.574344
  0.574528
  0.574713
  0.574898
  0.575082
  0.575267
  0.575451
  0.575636
  0.57582
  0.576005
  0.576189
  0.576374
  0.576558
  0.576742
  0.576927
  0.577111
  0.577296
  0.57748
  0.577664
  0.577849
  0.578033
  0.578217
  0.578402
  0.578586
  0.57877
  0.578954
  0.579139
  0.579323
  0.579507
  0.579691
  0.579876
  0.58006
  0.580244
  0.580428
  0.580612
  0.580796
  0.580981
  0.581165
  0.581349
  0.581533
  0.581717
  0.581901
  0.582085
  0.582269
  0.582454
  0.582638
  0.582822
  0.583006
  0.58319
  0.583374
  0.583558
  0.583742
  0.583926
  0.58411
  0.584294
  0.584478
  0.584662
  0.584846
  0.58503
  0.585214
  0.585398
  0.585582
  0.585766
  0.58595
  0.586134
  0.586318
  0.586502
  0.586686
  0.58687
  0.587054
  0.587238
  0.587422
  0.587606
  0.58779
  0.587974
  0.588158
  0.588342
  0.588526
  0.58871
  0.588894
  0.589078
  0.589262
  0.589446
  0.58963
  0.589814
  0.589998
  0.590182
  0.590366
  0.59055
  0.590733
  0.590917
  0.591101
  0.591285
  0.591469
  0.591653
  0.591837
  0.592021
  0.592205
  0.592389
  0.592573
  0.592757
  0.592941
  0.593125
  0.593309
  0.593494
  0.593678
  0.593862
  0.594046
  0.59423
  0.594414
  0.594598
  0.594782
  0.594966
  0.59515
  0.595334
  0.595518
  0.595702
  0.595886
  0.596071
  0.596255
  0.596439
  0.596623
  0.596807
  0.596991
  0.597176
  0.59736
  0.597544
  0.597728
  0.597912
  0.598097
  0.598281
  0.598465
  0.598649
  0.598834
  0.599018
  0.599202
  0.599386
  0.599571
  0.599755
  0.599939
  0.600124
  0.600308
  0.600492
  0.600677
  0.600861
  0.601046
  0.60123
  0.601415
  0.601599
  0.601784
  0.601968
  0.602152
  0.602337
  0.602522
  0.602706
  0.602891
  0.603075
  0.60326
  0.603444
  0.603629
  0.603814
  0.603998
  0.604183
  0.604368
  0.604552
  0.604737
  0.604922
  0.605107
  0.605291
  0.605476
  0.605661
  0.605846
  0.606031
  0.606216
  0.606401
  0.606585
  0.60677
  0.606955
  0.60714
  0.607325
  0.60751
  0.607695
  0.60788
  0.608065
  0.608251
  0.608436
  0.608621
  0.608806
  0.608991
  0.609176
  0.609362
  0.609547
  0.609732
  0.609917
  0.610103
  0.610288
  0.610473
  0.610659
  0.610844
  0.61103
  0.611215
  0.611401
  0.611586
  0.611772
  0.611957
  0.612143
  0.612328
  0.612514
  0.6127
  0.612885
  0.613071
  0.613257
  0.613443
  0.613628
  0.613814
  0.614
  0.614186
  0.614372
  0.614558
  0.614744
  0.61493
  0.615116
  0.615302
  0.615488
  0.615674
  0.61586
  0.616046
  0.616233
  0.616419
  0.616605
  0.616791
  0.616978
  0.617164
  0.61735
  0.617537
  0.617723
  0.61791
  0.618096
  0.618283
  0.618469
  0.618656
  0.618842
  0.619029
  0.619216
  0.619403
  0.619589
  0.619776
  0.619963
  0.62015
  0.620337
  0.620524
  0.620711
  0.620898
  0.621085
  0.621272
  0.621459
  0.621646
  0.621833
  0.62202
  0.622207
  0.622395
  0.622582
  0.622769
  0.622957
  0.623144
  0.623332
  0.623519
  0.623707
  0.623894
  0.624082
  0.624269
  0.624457
  0.624645
  0.624833
  0.62502
  0.625208
  0.625396
  0.625584
  0.625772
  0.62596
  0.626148
  0.626336
  0.626524
  0.626712
  0.6269
  0.627089
  0.627277
  0.627465
  0.627654
  0.627842
  0.62803
  0.628219
  0.628407
  0.628596
  0.628784
  0.628973
  0.629162
  0.629351
  0.629539
  0.629728
  0.629917
  0.630106
  0.630295
  0.630484
  0.630673
  0.630862
  0.631051
  0.63124
  0.631429
  0.631618
  0.631808
  0.631997
  0.632186
  0.632376
  0.632565
  0.632755
  0.632944
  0.633134
  0.633324
  0.633513
  0.633703
  0.633893
  0.634083
  0.634272
  0.634462
  0.634652
  0.634842
  0.635032
  0.635223
  0.635413
  0.635603
  0.635793
  0.635983
  0.636174
  0.636364
  0.636555
  0.636745
  0.636936
  0.637126
  0.637317
  0.637508
  0.637698
  0.637889
  0.63808
  0.638271
  0.638462
  0.638653
  0.638844
  0.639035
  0.639226
  0.639417
  0.639608
  0.6398
  0.639991
  0.640182
  0.640374
  0.640565
  0.640757
  0.640949
  0.64114
  0.641332
  0.641524
  0.641715
  0.641907
  0.642099
  0.642291
  0.642483
  0.642675
  0.642867
  0.64306
  0.643252
  0.643444
  0.643636
  0.643829
  0.644021
  0.644214
  0.644406
  0.644599
  0.644792
  0.644984
  0.645177
  0.64537
  0.645563
  0.645756
  0.645949
  0.646142
  0.646335
  0.646528
  0.646721
  0.646915
  0.647108
  0.647301
  0.647495
  0.647688
  0.647882
  0.648076
  0.648269
  0.648463
  0.648657
  0.648851
  0.649045
  0.649239
  0.649433
  0.649627
  0.649821
  0.650015
  0.650209
  0.650404
  0.650598
  0.650793
  0.650987
  0.651182
  0.651376
  0.651571
  0.651766
  0.65196
  0.652155
  0.65235
  0.652545
  0.65274
  0.652935
  0.653131
  0.653326
  0.653521
  0.653716
  0.653912
  0.654107
  0.654303
  0.654498
  0.654694
  0.65489
  0.655086
  0.655281
  0.655477
  0.655673
  0.655869
  0.656065
  0.656262
  0.656458
  0.656654
  0.65685
  0.657047
  0.657243
  0.65744
  0.657637
  0.657833
  0.65803
  0.658227
  0.658424
  0.658621
  0.658818
  0.659015
  0.659212
  0.659409
  0.659606
  0.659803
  0.660001
  0.660198
  0.660396
  0.660593
  0.660791
  0.660989
  0.661186
  0.661384
  0.661582
  0.66178
  0.661978
  0.662176
  0.662375
  0.662573
  0.662771
  0.662969
  0.663168
  0.663366
  0.663565
  0.663764
  0.663962
  0.664161
  0.66436
  0.664559
  0.664758
  0.664957
  0.665156
  0.665355
  0.665554
  0.665754
  0.665953
  0.666153
  0.666352
  0.666552
  0.666751
  0.666951
  0.667151
  0.667351
  0.667551
  0.667751
  0.667951
  0.668151
  0.668351
  0.668551
  0.668752
  0.668952
  0.669153
  0.669353
  0.669554
  0.669755
  0.669955
  0.670156
  0.670357
  0.670558
  0.670759
  0.67096
  0.671162
  0.671363
  0.671564
  0.671766
  0.671967
  0.672169
  0.67237
  0.672572
  0.672774
  0.672976
  0.673178
  0.67338
  0.673582
  0.673784
  0.673986
  0.674188
  0.674391
  0.674593
  0.674796
  0.674998
  0.675201
  0.675404
  0.675606
  0.675809
  0.676012
  0.676215
  0.676418
  0.676622
  0.676825
  0.677028
  0.677231
  0.677435
  0.677638
  0.677842
  0.678046
  0.67825
  0.678453
  0.678657
  0.678861
  0.679065
  0.679269
  0.679474
  0.679678
  0.679882
  0.680087
  0.680291
  0.680496
  0.6807
  0.680905
  0.68111
  0.681315
  0.68152
  0.681725
  0.68193
  0.682135
  0.68234
  0.682546
  0.682751
  0.682957
  0.683162
  0.683368
  0.683574
  0.683779
  0.683985
  0.684191
  0.684397
  0.684603
  0.68481
  0.685016
  0.685222
  0.685428
  0.685635
  0.685842
  0.686048
  0.686255
  0.686462
  0.686669
  0.686876
  0.687083
  0.68729
  0.687497
  0.687704
  0.687911
  0.688119
  0.688326
  0.688534
  0.688742
  0.688949
  0.689157
  0.689365
  0.689573
  0.689781
  0.689989
  0.690197
  0.690406
  0.690614
  0.690822
  0.691031
  0.691239
  0.691448
  0.691657
  0.691866
  0.692075
  0.692284
  0.692493
  0.692702
  0.692911
  0.69312
  0.69333
  0.693539
  0.693749
  0.693958
  0.694168
  0.694378
  0.694588
  0.694798
  0.695008
  0.695218
  0.695428
  0.695638
  0.695849
  0.696059
  0.696269
  0.69648
  0.696691
  0.696901
  0.697112
  0.697323
  0.697534
  0.697745
  0.697956
  0.698168
  0.698379
  0.69859
  0.698802
  0.699013
  0.699225
  0.699437
  0.699648
  0.69986
  0.700072
  0.700284
  0.700496
  0.700709
  0.700921
  0.701133
  0.701346
  0.701558
  0.701771
  0.701983
  0.702196
  0.702409
  0.702622
  0.702835
  0.703048
  0.703261
  0.703474
  0.703688
  0.703901
  0.704115
  0.704328
  0.704542
  0.704756
  0.70497
  0.705183
  0.705397
  0.705612
  0.705826
  0.70604
  0.706254
  0.706469
  0.706683
  0.706898
  0.707112
  0.707327
  0.707542
  0.707757
  0.707972
  0.708187
  0.708402
  0.708617
  0.708833
  0.709048
  0.709263
  0.709479
  0.709695
  0.70991
  0.710126
  0.710342
  0.710558
  0.710774
  0.71099
  0.711206
  0.711423
  0.711639
  0.711856
  0.712072
  0.712289
  0.712506
  0.712722
  0.712939
  0.713156
  0.713373
  0.71359
  0.713808
  0.714025
  0.714242
  0.71446
  0.714677
  0.714895
  0.715113
  0.715331
  0.715549
  0.715767
  0.715985
  0.716203
  0.716421
  0.716639
  0.716858
  0.717076
  0.717295
  0.717513
  0.717732
  0.717951
  0.71817
  0.718389
  0.718608
  0.718827
  0.719046
  0.719266
  0.719485
  0.719705
  0.719924
  0.720144
  0.720364
  0.720583
  0.720803
  0.721023
  0.721243
  0.721464
  0.721684
  0.721904
  0.722125
  0.722345
  0.722566
  0.722786
  0.723007
  0.723228
  0.723449
  0.72367
  0.723891
  0.724112
  0.724333
  0.724555
  0.724776
  0.724998
  0.725219
  0.725441
  0.725663
  0.725885
  0.726107
  0.726329
  0.726551
  0.726773
  0.726995
  0.727218
  0.72744
  0.727663
  0.727885
  0.728108
  0.728331
  0.728554
  0.728777
  0.729
  0.729223
  0.729446
  0.729669
  0.729893
  0.730116
  0.73034
  0.730564
  0.730787
  0.731011
  0.731235
  0.731459
  0.731683
  0.731907
  0.732132
  0.732356
  0.73258
  0.732805
  0.733029
  0.733254
  0.733479
  0.733704
  0.733929
  0.734154
  0.734379
  0.734604
  0.734829
  0.735055
  0.73528
  0.735506
  0.735731
  0.735957
  0.736183
  0.736409
  0.736635
  0.736861
  0.737087
  0.737313
  0.737539
  0.737766
  0.737992
  0.738219
  0.738446
  0.738672
  0.738899
  0.739126
  0.739353
  0.73958
  0.739807
  0.740035
  0.740262
  0.740489
  0.740717
  0.740944
  0.741172
  0.7414
  0.741628
  0.741856
  0.742084
  0.742312
  0.74254
  0.742768
  0.742997
  0.743225
  0.743454
  0.743682
  0.743911
  0.74414
  0.744369
  0.744598
  0.744827
  0.745056
  0.745285
  0.745515
  0.745744
  0.745974
  0.746203
  0.746433
  0.746663
  0.746892
  0.747122
  0.747352
  0.747583
  0.747813
  0.748043
  0.748273
  0.748504
  0.748734
  0.748965
  0.749196
  0.749427
  0.749657
  0.749888
  0.75012
  0.750351
  0.750582
  0.750813
  0.751045
  0.751276
  0.751508
  0.751739
  0.751971
  0.752203
  0.752435
  0.752667
  0.752899
  0.753131
  0.753364
  0.753596
  0.753828
  0.754061
  0.754294
  0.754526
  0.754759
  0.754992
  0.755225
  0.755458
  0.755691
  0.755924
  0.756158
  0.756391
  0.756625
  0.756858
  0.757092
  0.757326
  0.75756
  0.757793
  0.758028
  0.758262
  0.758496
  0.75873
  0.758964
  0.759199
  0.759434
  0.759668
  0.759903
  0.760138
  0.760373
  0.760608
  0.760843
  0.761078
  0.761313
  0.761548
  0.761784
  0.762019
  0.762255
  0.762491
  0.762726
  0.762962
  0.763198
  0.763434
  0.76367
  0.763907
  0.764143
  0.764379
  0.764616
  0.764852
  0.765089
  0.765326
  0.765563
  0.7658
  0.766037
  0.766274
  0.766511
  0.766748
  0.766985
  0.767223
  0.76746
  0.767698
  0.767936
  0.768174
  0.768411
  0.768649
  0.768888
  0.769126
  0.769364
  0.769602
  0.769841
  0.770079
  0.770318
  0.770556
  0.770795
  0.771034
  0.771273
  0.771512
  0.771751
  0.77199
  0.77223
  0.772469
  0.772709
  0.772948
  0.773188
  0.773428
  0.773667
  0.773907
  0.774147
  0.774388
  0.774628
  0.774868
  0.775108
  0.775349
  0.775589
  0.77583
  0.776071
  0.776312
  0.776552
  0.776793
  0.777035
  0.777276
  0.777517
  0.777758
  0.778
  0.778241
  0.778483
  0.778725
  0.778966
  0.779208
  0.77945
  0.779692
  0.779935
  0.780177
  0.780419
  0.780662
  0.780904
  0.781147
  0.781389
  0.781632
  0.781875
  0.782118
  0.782361
  0.782604
  0.782847
  0.783091
  0.783334
  0.783578
  0.783821
  0.784065
  0.784309
  0.784553
  0.784797
  0.785041
  0.785285
  0.785529
  0.785773
  0.786018
  0.786262
  0.786507
  0.786751
  0.786996
  0.787241
  0.787486
  0.787731
  0.787976
  0.788221
  0.788467
  0.788712
  0.788958
  0.789203
  0.789449
  0.789695
  0.78994
  0.790186
  0.790432
  0.790679
  0.790925
  0.791171
  0.791418
  0.791664
  0.791911
  0.792157
  0.792404
  0.792651
  0.792898
  0.793145
  0.793392
  0.793639
  0.793887
  0.794134
  0.794382
  0.794629
  0.794877
  0.795125
  0.795373
  0.79562
  0.795869
  0.796117
  0.796365
  0.796613
  0.796862
  0.79711
  0.797359
  0.797608
  0.797856
  0.798105
  0.798354
  0.798603
  0.798852
  0.799102
  0.799351
  0.7996
  0.79985
  0.8001
  0.800349
  0.800599
  0.800849
  0.801099
  0.801349
  0.801599
  0.80185
  0.8021
  0.802351
  0.802601
  0.802852
  0.803103
  0.803353
  0.803604
  0.803855
  0.804106
  0.804358
  0.804609
  0.80486
  0.805112
  0.805364
  0.805615
  0.805867
  0.806119
  0.806371
  0.806623
  0.806875
  0.807127
  0.80738
  0.807632
  0.807885
  0.808137
  0.80839
  0.808643
  0.808896
  0.809149
  0.809402
  0.809655
  0.809908
  0.810162
  0.810415
  0.810669
  0.810923
  0.811176
  0.81143
  0.811684
  0.811938
  0.812193
  0.812447
  0.812701
  0.812956
  0.81321
  0.813465
  0.81372
  0.813974
  0.814229
  0.814484
  0.814739
  0.814995
  0.81525
  0.815505
  0.815761
  0.816017
  0.816272
  0.816528
  0.816784
  0.81704
  0.817296
  0.817552
  0.817809
  0.818065
  0.818322
  0.818578
  0.818835
  0.819092
  0.819348
  0.819605
  0.819863
  0.82012
  0.820377
  0.820634
  0.820892
  0.821149
  0.821407
  0.821665
  0.821923
  0.822181
  0.822439
  0.822697
  0.822955
  0.823214
  0.823472
  0.823731
  0.823989
  0.824248
  0.824507
  0.824766
  0.825025
  0.825284
  0.825543
  0.825803
  0.826062
  0.826322
  0.826581
  0.826841
  0.827101
  0.827361
  0.827621
  0.827881
  0.828141
  0.828402
  0.828662
  0.828923
  0.829184
  0.829444
  0.829705
  0.829966
  0.830227
  0.830488
  0.83075
  0.831011
  0.831273
  0.831534
  0.831796
  0.832058
  0.83232
  0.832582
  0.832844
  0.833106
  0.833368
  0.833631
  0.833893
  0.834156
  0.834418
  0.834681
  0.834944
  0.835207
  0.83547
  0.835734
  0.835997
  0.83626
  0.836524
  0.836787
  0.837051
  0.837315
  0.837579
  0.837843
  0.838107
  0.838372
  0.838636
  0.8389
  0.839165
  0.83943
  0.839695
  0.839959
  0.840224
  0.84049
  0.840755
  0.84102
  0.841286
  0.841551
  0.841817
  0.842083
  0.842348
  0.842614
  0.84288
  0.843147
  0.843413
  0.843679
  0.843946
  0.844212
  0.844479
  0.844746
  0.845013
  0.84528
  0.845547
  0.845814
  0.846082
  0.846349
  0.846617
  0.846884
  0.847152
  0.84742
  0.847688
  0.847956
  0.848225
  0.848493
  0.848761
  0.84903
  0.849299
  0.849567
  0.849836
  0.850105
  0.850374
  0.850644
  0.850913
  0.851182
  0.851452
  0.851722
  0.851991
  0.852261
  0.852531
  0.852801
  0.853071
  0.853342
  0.853612
  0.853883
  0.854153
  0.854424
  0.854695
  0.854966
  0.855237
  0.855508
  0.85578
  0.856051
  0.856323
  0.856594
  0.856866
  0.857138
  0.85741
  0.857682
  0.857954
  0.858227
  0.858499
  0.858772
  0.859045
  0.859317
  0.85959
  0.859863
  0.860136
  0.86041
  0.860683
  0.860957
  0.86123
  0.861504
  0.861778
  0.862052
  0.862326
  0.8626
  0.862874
  0.863149
  0.863423
  0.863698
  0.863972
  0.864247
  0.864522
  0.864797
  0.865073
  0.865348
  0.865623
  0.865899
  0.866175
  0.866451
  0.866726
  0.867003
  0.867279
  0.867555
  0.867831
  0.868108
  0.868385
  0.868661
  0.868938
  0.869215
  0.869492
  0.869769
  0.870047
  0.870324
  0.870602
  0.87088
  0.871157
  0.871435
  0.871713
  0.871992
  0.87227
  0.872548
  0.872827
  0.873106
  0.873384
  0.873663
  0.873942
  0.874221
  0.874501
  0.87478
  0.87506
  0.875339
  0.875619
  0.875899
  0.876179
  0.876459
  0.876739
  0.87702
  0.8773
  0.877581
  0.877862
  0.878142
  0.878423
  0.878705
  0.878986
  0.879267
  0.879549
  0.87983
  0.880112
  0.880394
  0.880676
  0.880958
  0.88124
  0.881523
  0.881805
  0.882088
  0.88237
  0.882653
  0.882936
  0.883219
  0.883503
  0.883786
  0.884069
  0.884353
  0.884637
  0.884921
  0.885205
  0.885489
  0.885773
  0.886057
  0.886342
  0.886627
  0.886911
  0.887196
  0.887481
  0.887766
  0.888052
  0.888337
  0.888623
  0.888908
  0.889194
  0.88948
  0.889766
  0.890052
  0.890338
  0.890625
  0.890912
  0.891198
  0.891485
  0.891772
  0.892059
  0.892346
  0.892634
  0.892921
  0.893209
  0.893497
  0.893784
  0.894072
  0.894361
  0.894649
  0.894937
  0.895226
  0.895514
  0.895803
  0.896092
  0.896381
  0.89667
  0.89696
  0.897249
  0.897539
  0.897829
  0.898119
  0.898409
  0.898699
  0.898989
  0.899279
  0.89957
  0.899861
  0.900151
  0.900442
  0.900733
  0.901025
  0.901316
  0.901607
  0.901899
  0.902191
  0.902483
  0.902775
  0.903067
  0.903359
  0.903652
  0.903944
  0.904237
  0.90453
  0.904823
  0.905116
  0.905409
  0.905703
  0.905996
  0.90629
  0.906584
  0.906878
  0.907172
  0.907466
  0.90776
  0.908055
  0.90835
  0.908644
  0.908939
  0.909234
  0.90953
  0.909825
  0.910121
  0.910416
  0.910712
  0.911008
  0.911304
  0.9116
  0.911896
  0.912193
  0.91249
  0.912786
  0.913083
  0.91338
  0.913678
  0.913975
  0.914272
  0.91457
  0.914868
  0.915166
  0.915464
  0.915762
  0.91606
  0.916359
  0.916657
  0.916956
  0.917255
  0.917554
  0.917853
  0.918153
  0.918452
  0.918752
  0.919051
  0.919351
  0.919651
  0.919952
  0.920252
  0.920553
  0.920853
  0.921154
  0.921455
  0.921756
  0.922057
  0.922359
  0.92266
  0.922962
  0.923264
  0.923566
  0.923868
  0.92417
  0.924472
  0.924775
  0.925078
  0.925381
  0.925684
  0.925987
  0.92629
  0.926593
  0.926897
  0.927201
  0.927505
  0.927809
  0.928113
  0.928417
  0.928722
  0.929026
  0.929331
  0.929636
  0.929941
  0.930246
  0.930552
  0.930857
  0.931163
  0.931469
  0.931775
  0.932081
  0.932387
  0.932694
  0.933
  0.933307
  0.933614
  0.933921
  0.934228
  0.934536
  0.934843
  0.935151
  0.935459
  0.935767
  0.936075
  0.936383
  0.936692
  0.937
  0.937309
  0.937618
  0.937927
  0.938236
  0.938546
  0.938855
  0.939165
  0.939475
  0.939785
  0.940095
  0.940405
  0.940715
  0.941026
  0.941337
  0.941648
  0.941959
  0.94227
  0.942581
  0.942893
  0.943205
  0.943516
  0.943828
  0.944141
  0.944453
  0.944765
  0.945078
  0.945391
  0.945704
  0.946017
  0.94633
  0.946644
  0.946957
  0.947271
  0.947585
  0.947899
  0.948213
  0.948527
  0.948842
  0.949157
  0.949471
  0.949786
  0.950102
  0.950417
  0.950732
  0.951048
  0.951364
  0.95168
  0.951996
  0.952312
  0.952629
  0.952945
  0.953262
  0.953579
  0.953896
  0.954213
  0.954531
  0.954848
  0.955166
  0.955484
  0.955802
  0.95612
  0.956439
  0.956757
  0.957076
  0.957395
  0.957714
  0.958033
  0.958352
  0.958672
  0.958992
  0.959311
  0.959631
  0.959952
  0.960272
  0.960592
  0.960913
  0.961234
  0.961555
  0.961876
  0.962197
  0.962519
  0.96284
  0.963162
  0.963484
  0.963806
  0.964129
  0.964451
  0.964774
  0.965096
  0.965419
  0.965743
  0.966066
  0.966389
  0.966713
  0.967037
  0.967361
  0.967685
  0.968009
  0.968333
  0.968658
  0.968983
  0.969308
  0.969633
  0.969958
  0.970284
  0.970609
  0.970935
  0.971261
  0.971587
  0.971913
  0.97224
  0.972566
  0.972893
  0.97322
  0.973547
  0.973875
  0.974202
  0.97453
  0.974857
  0.975185
  0.975513
  0.975842
  0.97617
  0.976499
  0.976828
  0.977157
  0.977486
  0.977815
  0.978144
  0.978474
  0.978804
  0.979134
  0.979464
  0.979794
  0.980125
  0.980455
  0.980786
  0.981117
  0.981448
  0.98178
  0.982111
  0.982443
  0.982775
  0.983107
  0.983439
  0.983771
  0.984104
  0.984437
  0.984769
  0.985102
  0.985436
  0.985769
  0.986103
  0.986436
  0.98677
  0.987104
  0.987438
  0.987773
  0.988107
  0.988442
  0.988777
  0.989112
  0.989447
  0.989783
  0.990118
  0.990454
  0.99079
  0.991126
  0.991462
  0.991799
  0.992135
  0.992472
  0.992809
  0.993146
  0.993484
  0.993821
  0.994159
  0.994497
  0.994835
  0.995173
  0.995511
  0.99585
  0.996188
  0.996527
  0.996866
  0.997205
  0.997545
  0.997884
  0.998224
  0.998564
  0.998904
  0.999244
  0.999585
  0.999925
  1.00027
  1.00061
  1.00095
  1.00129
  1.00163
  1.00197
  1.00231
  1.00266
  1.003
  1.00334
  1.00368
  1.00403
  1.00437
  1.00471
  1.00505
  1.0054
  1.00574
  1.00609
  1.00643
  1.00677
  1.00712
  1.00746
  1.00781
  1.00815
  1.0085
  1.00884
  1.00919
  1.00953
  1.00988
  1.01022
  1.01057
  1.01092
  1.01126
  1.01161
  1.01195
  1.0123
  1.01265
  1.013
  1.01334
  1.01369
  1.01404
  1.01439
  1.01473
  1.01508
  1.01543
  1.01578
  1.01613
  1.01648
  1.01683
  1.01718
  1.01752
  1.01787
  1.01822
  1.01857
  1.01892
  1.01927
  1.01963
  1.01998
  1.02033
  1.02068
  1.02103
  1.02138
  1.02173
  1.02208
  1.02244
  1.02279
  1.02314
  1.02349
  1.02384
  1.0242
  1.02455
  1.0249
  1.02526
  1.02561
  1.02596
  1.02632
  1.02667
  1.02703
  1.02738
  1.02773
  1.02809
  1.02844
  1.0288
  1.02915
  1.02951
  1.02986
  1.03022
  1.03058
  1.03093
  1.03129
  1.03164
  1.032
  1.03236
  1.03271
  1.03307
  1.03343
  1.03379
  1.03414
  1.0345
  1.03486
  1.03522
  1.03558
  1.03593
  1.03629
  1.03665
  1.03701
  1.03737
  1.03773
  1.03809
  1.03845
  1.03881
  1.03917
  1.03953
  1.03989
  1.04025
  1.04061
  1.04097
  1.04133
  1.04169
  1.04205
  1.04242
  1.04278
  1.04314
  1.0435
  1.04386
  1.04423
  1.04459
  1.04495
  1.04531
  1.04568
  1.04604
  1.0464
  1.04677
  1.04713
  1.0475
  1.04786
  1.04822
  1.04859
  1.04895
  1.04932
  1.04968
  1.05005
  1.05041
  1.05078
  1.05114
  1.05151
  1.05188
  1.05224
  1.05261
  1.05298
  1.05334
  1.05371
  1.05408
  1.05444
  1.05481
  1.05518
  1.05555
  1.05591
  1.05628
  1.05665
  1.05702
  1.05739
  1.05775
  1.05812
  1.05849
  1.05886
  1.05923
  1.0596
  1.05997
  1.06034
  1.06071
  1.06108
  1.06145
  1.06182
  1.06219
  1.06256
  1.06293
  1.0633
  1.06368
  1.06405
  1.06442
  1.06479
  1.06516
  1.06554
  1.06591
  1.06628
  1.06665
  1.06703
  1.0674
  1.06777
  1.06815
  1.06852
  1.06889
  1.06927
  1.06964
  1.07001
  1.07039
  1.07076
  1.07114
  1.07151
  1.07189
  1.07226
  1.07264
  1.07301
  1.07339
  1.07376
  1.07414
  1.07452
  1.07489
  1.07527
  1.07565
  1.07602
  1.0764
  1.07678
  1.07715
  1.07753
  1.07791
  1.07829
  1.07866
  1.07904
  1.07942
  1.0798
  1.08018
  1.08056
  1.08094
  1.08131
  1.08169
  1.08207
  1.08245
  1.08283
  1.08321
  1.08359
  1.08397
  1.08435
  1.08473
  1.08511
  1.08549
  1.08587
  1.08626
  1.08664
  1.08702
  1.0874
  1.08778
  1.08816
  1.08855
  1.08893
  1.08931
  1.08969
  1.09007
  1.09046
  1.09084
  1.09122
  1.09161
  1.09199
  1.09237
  1.09276
  1.09314
  1.09353
  1.09391
  1.09429
  1.09468
  1.09506
  1.09545
  1.09583
  1.09622
  1.0966
  1.09699
  1.09737
  1.09776
  1.09814
  1.09853
  1.09892
  1.0993
  1.09969
  1.10008
  1.10046
  1.10085
  1.10124
  1.10162
  1.10201
  1.1024
  1.10279
  1.10317
  1.10356
  1.10395
  1.10434
  1.10473
  1.10511
  1.1055
  1.10589
  1.10628
  1.10667
  1.10706
  1.10745
  1.10784
  1.10823
  1.10862
  1.10901
  1.1094
  1.10979
  1.11018
  1.11057
  1.11096
  1.11135
  1.11174
  1.11213
  1.11252
  1.11291
  1.11331
  1.1137
  1.11409
  1.11448
  1.11487
  1.11527
  1.11566
  1.11605
  1.11644
  1.11684
  1.11723
  1.11762
  1.11801
  1.11841
  1.1188
  1.1192
  1.11959
  1.11998
  1.12038
  1.12077
  1.12117
  1.12156
  1.12195
  1.12235
  1.12274
  1.12314
  1.12353
  1.12393
  1.12432
  1.12472
  1.12512
  1.12551
  1.12591
  1.1263
  1.1267
  1.1271
  1.12749
  1.12789
  1.12828
  1.12868
  1.12908
  1.12948
  1.12987
  1.13027
  1.13067
  1.13107
  1.13146
  1.13186
  1.13226
  1.13266
  1.13305
  1.13345
  1.13385
  1.13425
  1.13465
  1.13505
  1.13545
  1.13585
  1.13624
  1.13664
  1.13704
  1.13744
  1.13784
  1.13824
  1.13864
  1.13904
  1.13944
  1.13984
  1.14024
  1.14064
  1.14104
  1.14145
  1.14185
  1.14225
  1.14265
  1.14305
  1.14345
  1.14385
  1.14425
  1.14466
  1.14506
  1.14546
  1.14586
  1.14626
  1.14667
  1.14707
  1.14747
  1.14787
  1.14828
  1.14868
  1.14908
  1.14949
  1.14989
  1.15029
  1.1507
  1.1511
  1.1515
  1.15191
  1.15231
  1.15272
  1.15312
  1.15352
  1.15393
  1.15433
  1.15474
  1.15514
  1.15555
  1.15595
  1.15636
  1.15676
  1.15717
  1.15757
  1.15798
  1.15838
  1.15879
  1.15919
  1.1596
  1.16001
  1.16041
  1.16082
  1.16122
  1.16163
  1.16204
  1.16244
  1.16285
  1.16326
  1.16366
  1.16407
  1.16448
  1.16489
  1.16529
  1.1657
  1.16611
  1.16652
  1.16692
  1.16733
  1.16774
  1.16815
  1.16855
  1.16896
  1.16937
  1.16978
  1.17019
  1.1706
  1.17101
  1.17141
  1.17182
  1.17223
  1.17264
  1.17305
  1.17346
  1.17387
  1.17428
  1.17469
  1.1751
  1.17551
  1.17592
  1.17633
  1.17674
  1.17715
  1.17756
  1.17797
  1.17838
  1.17879
  1.1792
  1.17961
  1.18002
  1.18043
  1.18084
  1.18125
  1.18166
  1.18207
  1.18248
  1.18289
  1.18331
  1.18372
  1.18413
  1.18454
  1.18495
  1.18536
  1.18578
  1.18619
  1.1866
  1.18701
  1.18742
  1.18783
  1.18825
  1.18866
  1.18907
  1.18948
  1.1899
  1.19031
  1.19072
  1.19113
  1.19155
  1.19196
  1.19237
  1.19279
  1.1932
  1.19361
  1.19403
  1.19444
  1.19485
  1.19527
  1.19568
  1.19609
  1.19651
  1.19692
  1.19733
  1.19775
  1.19816
  1.19858
  1.19899
  1.1994
  1.19982
  1.20023
  1.20065
  1.20106
  1.20148
  1.20189
  1.2023
  1.20272
  1.20313
  1.20355
  1.20396
  1.20438
  1.20479
  1.20521
  1.20562
  1.20604
  1.20645
  1.20687
  1.20728
  1.2077
  1.20811
  1.20853
  1.20895
  1.20936
  1.20978
  1.21019
  1.21061
  1.21102
  1.21144
  1.21186
  1.21227
  1.21269
  1.2131
  1.21352
  1.21394
  1.21435
  1.21477
  1.21518
  1.2156
  1.21602
  1.21643
  1.21685
  1.21727
  1.21768
  1.2181
  1.21852
  1.21893
  1.21935
  1.21977
  1.22018
  1.2206
  1.22102
  1.22143
  1.22185
  1.22227
  1.22268
  1.2231
  1.22352
  1.22394
  1.22435
  1.22477
  1.22519
  1.2256
  1.22602
  1.22644
  1.22686
  1.22727
  1.22769
  1.22811
  1.22853
  1.22894
  1.22936
  1.22978
  1.2302
  1.23061
  1.23103
  1.23145
  1.23187
  1.23228
  1.2327
  1.23312
  1.23354
  1.23396
  1.23437
  1.23479
  1.23521
  1.23563
  1.23605
  1.23646
  1.23688
  1.2373
  1.23772
  1.23814
  1.23855
  1.23897
  1.23939
  1.23981
  1.24023
  1.24065
  1.24106
  1.24148
  1.2419
  1.24232
  1.24274
  1.24316
  1.24357
  1.24399
  1.24441
  1.24483
  1.24525
  1.24567
  1.24608
  1.2465
  1.24692
  1.24734
  1.24776
  1.24818
  1.24859
  1.24901
  1.24943
  1.24985
  1.25027
  1.25069
  1.25111
  1.25152
  1.25194
  1.25236
  1.25278
  1.2532
  1.25362
  1.25404
  1.25445
  1.25487
  1.25529
  1.25571
  1.25613
  1.25655
  1.25696
  1.25738
  1.2578
  1.25822
  1.25864
  1.25906
  1.25948
  1.25989
  1.26031
  1.26073
  1.26115
  1.26157
  1.26199
  1.26241
  1.26282
  1.26324
  1.26366
  1.26408
  1.2645
  1.26492
  1.26533
  1.26575
  1.26617
  1.26659
  1.26701
  1.26743
  1.26784
  1.26826
  1.26868
  1.2691
  1.26952
  1.26994
  1.27035
  1.27077
  1.27119
  1.27161
  1.27203
  1.27244
  1.27286
  1.27328
  1.2737
  1.27412
  1.27453
  1.27495
  1.27537
  1.27579
  1.27621
  1.27662
  1.27704
  1.27746
  1.27788
  1.2783
  1.27871
  1.27913
  1.27955
  1.27997
  1.28038
  1.2808
  1.28122
  1.28164
  1.28205
  1.28247
  1.28289
  1.28331
  1.28372
  1.28414
  1.28456
  1.28497
  1.28539
  1.28581
  1.28623
  1.28664
  1.28706
  1.28748
  1.28789
  1.28831
  1.28873
  1.28914
  1.28956
  1.28998
  1.2904
  1.29081
  1.29123
  1.29164
  1.29206
  1.29248
  1.29289
  1.29331
  1.29373
  1.29414
  1.29456
  1.29498
  1.29539
  1.29581
  1.29622
  1.29664
  1.29706
  1.29747
  1.29789
  1.2983
  1.29872
  1.29913
  1.29955
  1.29997
  1.30038
  1.3008
  1.30121
  1.30163
  1.30204
  1.30246
  1.30287
  1.30329
  1.3037
  1.30412
  1.30453
  1.30495
  1.30536
  1.30578
  1.30619
  1.30661
  1.30702
  1.30743
  1.30785
  1.30826
  1.30868
  1.30909
  1.30951
  1.30992
  1.31033
  1.31075
  1.31116
  1.31158
  1.31199
  1.3124
  1.31282
  1.31323
  1.31364
  1.31406
  1.31447
  1.31488
  1.3153
  1.31571
  1.31612
  1.31653
  1.31695
  1.31736
  1.31777
  1.31818
  1.3186
  1.31901
  1.31942
  1.31983
  1.32025
  1.32066
  1.32107
  1.32148
  1.32189
  1.32231
  1.32272
  1.32313
  1.32354
  1.32395
  1.32436
  1.32477
  1.32518
  1.3256
  1.32601
  1.32642
  1.32683
  1.32724
  1.32765
  1.32806
  1.32847
  1.32888
  1.32929
  1.3297
  1.33011
  1.33052
  1.33093
  1.33134
  1.33175
  1.33216
  1.33257
  1.33298
  1.33339
  1.3338
  1.33421
  1.33461
  1.33502
  1.33543
  1.33584
  1.33625
  1.33666
  1.33707
  1.33747
  1.33788
  1.33829
  1.3387
  1.33911
  1.33951
  1.33992
  1.34033
  1.34074
  1.34114
  1.34155
  1.34196
  1.34236
  1.34277
  1.34318
  1.34358
  1.34399
  1.3444
  1.3448
  1.34521
  1.34561
  1.34602
  1.34643
  1.34683
  1.34724
  1.34764
  1.34805
  1.34845
  1.34886
  1.34926
  1.34967
  1.35007
  1.35048
  1.35088
  1.35129
  1.35169
  1.35209
  1.3525
  1.3529
  1.3533
  1.35371
  1.35411
  1.35452
  1.35492
  1.35532
  1.35572
  1.35613
  1.35653
  1.35693
  1.35733
  1.35774
  1.35814
  1.35854
  1.35894
  1.35934
  1.35975
  1.36015
  1.36055
  1.36095
  1.36135
  1.36175
  1.36215
  1.36255
  1.36295
  1.36335
  1.36375
  1.36415
  1.36455
  1.36495
  1.36535
  1.36575
  1.36615
  1.36655
  1.36695
  1.36735
  1.36775
  1.36815
  1.36855
  1.36895
  1.36934
  1.36974
  1.37014
  1.37054
  1.37093
  1.37133
  1.37173
  1.37213
  1.37252
  1.37292
  1.37332
  1.37371
  1.37411
  1.37451
  1.3749
  1.3753
  1.37569
  1.37609
  1.37649
  1.37688
  1.37728
  1.37767
  1.37807
  1.37846
  1.37886
  1.37925
  1.37964
  1.38004
  1.38043
  1.38083
  1.38122
  1.38161
  1.38201
  1.3824
  1.38279
  1.38319
  1.38358
  1.38397
  1.38436
  1.38476
  1.38515
  1.38554
  1.38593
  1.38632
  1.38671
  1.38711
  1.3875
  1.38789
  1.38828
  1.38867
  1.38906
  1.38945
  1.38984
  1.39023
  1.39062
  1.39101
  1.3914
  1.39179
  1.39217
  1.39256
  1.39295
  1.39334
  1.39373
  1.39412
  1.3945
  1.39489
  1.39528
  1.39567
  1.39605
  1.39644
  1.39683
  1.39721
  1.3976
  1.39799
  1.39837
  1.39876
  1.39914
  1.39953
  1.39992
  1.4003
  1.40069
  1.40107
  1.40146
  1.40184
  1.40222
  1.40261
  1.40299
  1.40338
  1.40376
  1.40414
  1.40453
  1.40491
  1.40529
  1.40567
  1.40606
  1.40644
  1.40682
  1.4072
  1.40758
  1.40796
  1.40835
  1.40873
  1.40911
  1.40949
  1.40987
  1.41025
  1.41063
  1.41101
  1.41139
  1.41177
  1.41215
  1.41253
  1.4129
  1.41328
  1.41366
  1.41404
  1.41442
  1.41479
  1.41517
  1.41555
  1.41593
  1.4163
  1.41668
  1.41706
  1.41743
  1.41781
  1.41819
  1.41856
  1.41894
  1.41931
  1.41969
  1.42006
  1.42044
  1.42081
  1.42119
  1.42156
  1.42193
  1.42231
  1.42268
  1.42305
  1.42343
  1.4238
  1.42417
  1.42454
  1.42492
  1.42529
  1.42566
  1.42603
  1.4264
  1.42677
  1.42715
  1.42752
  1.42789
  1.42826
  1.42863
  1.429
  1.42937
  1.42973
  1.4301
  1.43047
  1.43084
  1.43121
  1.43158
  1.43195
  1.43231
  1.43268
  1.43305
  1.43342
  1.43378
  1.43415
  1.43452
  1.43488
  1.43525
  1.43561
  1.43598
  1.43634
  1.43671
  1.43707
  1.43744
  1.4378
  1.43817
  1.43853
  1.43889
  1.43926
  1.43962
  1.43998
  1.44035
  1.44071
  1.44107
  1.44143
  1.4418
  1.44216
  1.44252
  1.44288
  1.44324
  1.4436
  1.44396
  1.44432
  1.44468
  1.44504
  1.4454
  1.44576
  1.44612
  1.44648
  1.44684
  1.44719
  1.44755
  1.44791
  1.44827
  1.44863
  1.44898
  1.44934
  1.4497
  1.45005
  1.45041
  1.45076
  1.45112
  1.45148
  1.45183
  1.45218
  1.45254
  1.45289
  1.45325
  1.4536
  1.45396
  1.45431
  1.45466
  1.45501
  1.45537
  1.45572
  1.45607
  1.45642
  1.45678
  1.45713
  1.45748
  1.45783
  1.45818
  1.45853
  1.45888
  1.45923
  1.45958
  1.45993
  1.46028
  1.46063
  1.46098
  1.46132
  1.46167
  1.46202
  1.46237
  1.46271
  1.46306
  1.46341
  1.46375
  1.4641
  1.46445
  1.46479
  1.46514
  1.46548
  1.46583
  1.46617
  1.46652
  1.46686
  1.46721
  1.46755
  1.46789
  1.46824
  1.46858
  1.46892
  1.46926
  1.46961
  1.46995
  1.47029
  1.47063
  1.47097
  1.47131
  1.47165
  1.47199
  1.47233
  1.47267
  1.47301
  1.47335
  1.47369
  1.47403
  1.47437
  1.47471
  1.47504
  1.47538
  1.47572
  1.47606
  1.47639
  1.47673
  1.47706
  1.4774
  1.47774
  1.47807
  1.47841
  1.47874
  1.47908
  1.47941
  1.47974
  1.48008
  1.48041
  1.48075
  1.48108
  1.48141
  1.48174
  1.48208
  1.48241
  1.48274
  1.48307
  1.4834
  1.48373
  1.48406
  1.48439
  1.48472
  1.48505
  1.48538
  1.48571
  1.48604
  1.48637
  1.4867
  1.48702
  1.48735
  1.48768
  1.48801
  1.48833
  1.48866
  1.48898
  1.48931
  1.48964
  1.48996
  1.49029
  1.49061
  1.49094
  1.49126
  1.49158
  1.49191
  1.49223
  1.49255
  1.49288
  1.4932
  1.49352
  1.49384
  1.49417
  1.49449
  1.49481
  1.49513
  1.49545
  1.49577
  1.49609
  1.49641
  1.49673
  1.49705
  1.49737
  1.49768
  1.498
  1.49832
  1.49864
  1.49896
  1.49927
  1.49959
  1.49991
  1.50022
  1.50054
  1.50085
  1.50117
  1.50148
  1.5018
  1.50211
  1.50243
  1.50274
  1.50305
  1.50337
  1.50368
  1.50399
  1.50431
  1.50462
  1.50493
  1.50524
  1.50555
  1.50586
  1.50617
  1.50648
  1.50679
  1.5071
  1.50741
  1.50772
  1.50803
  1.50834
  1.50865
  1.50895
  1.50926
  1.50957
  1.50988
  1.51018
  1.51049
  1.5108
  1.5111
  1.51141
  1.51171
  1.51202
  1.51232
  1.51262
  1.51293
  1.51323
  1.51354
  1.51384
  1.51414
  1.51444
  1.51475
  1.51505
  1.51535
  1.51565
  1.51595
  1.51625
  1.51655
  1.51685
  1.51715
  1.51745
  1.51775
  1.51805
  1.51835
  1.51865
  1.51894
  1.51924
  1.51954
  1.51984
  1.52013
  1.52043
  1.52072
  1.52102
  1.52132
  1.52161
  1.5219
  1.5222
  1.52249
  1.52279
  1.52308
  1.52337
  1.52367
  1.52396
  1.52425
  1.52454
  1.52484
  1.52513
  1.52542
  1.52571
  1.526
  1.52629
  1.52658
  1.52687
  1.52716
  1.52745
  1.52773
  1.52802
  1.52831
  1.5286
  1.52889
  1.52917
  1.52946
  1.52975
  1.53003
  1.53032
  1.5306
  1.53089
  1.53117
  1.53146
  1.53174
  1.53203
  1.53231
  1.53259
  1.53287
  1.53316
  1.53344
  1.53372
  1.534
  1.53428
  1.53457
  1.53485
  1.53513
  1.53541
  1.53569
  1.53597
  1.53624
  1.53652
  1.5368
  1.53708
  1.53736
  1.53764
  1.53791
  1.53819
  1.53847
  1.53874
  1.53902
  1.53929
  1.53957
  1.53984
  1.54012
  1.54039
  1.54067
  1.54094
  1.54121
  1.54149
  1.54176
  1.54203
  1.5423
  1.54258
  1.54285
  1.54312
  1.54339
  1.54366
  1.54393
  1.5442
  1.54447
  1.54474
  1.54501
  1.54528
  1.54554
  1.54581
  1.54608
  1.54635
  1.54661
  1.54688
  1.54715
  1.54741
  1.54768
  1.54794
  1.54821
  1.54847
  1.54874
  1.549
  1.54927
  1.54953
  1.54979
  1.55005
  1.55032
  1.55058
  1.55084
  1.5511
  1.55136
  1.55162
  1.55189
  1.55215
  1.55241
  1.55266
  1.55292
  1.55318
  1.55344
  1.5537
  1.55396
  1.55422
  1.55447
  1.55473
  1.55499
  1.55524
  1.5555
  1.55575
  1.55601
  1.55626
  1.55652
  1.55677
  1.55703
  1.55728
  1.55753
  1.55779
  1.55804
  1.55829
  1.55854
  1.5588
  1.55905
  1.5593
  1.55955
  1.5598
  1.56005
  1.5603
  1.56055
  1.5608
  1.56105
  1.5613
  1.56154
  1.56179
  1.56204
  1.56229
  1.56253
  1.56278
  1.56303
  1.56327
  1.56352
  1.56376
  1.56401
  1.56425
  1.5645
  1.56474
  1.56498
  1.56523
  1.56547
  1.56571
  1.56596
  1.5662
  1.56644
  1.56668
  1.56692
  1.56716
  1.5674
  1.56764
  1.56788
  1.56812
  1.56836
  1.5686
  1.56884
  1.56908
  1.56931
  1.56955
  1.56979
  1.57003
  1.57026
  1.5705
  1.57073
  1.57097
  1.5712
  1.57144
  1.57167
  1.57191
  1.57214
  1.57238
  1.57261
  1.57284
  1.57307
  1.57331
  1.57354
  1.57377
  1.574
  1.57423
  1.57446
  1.57469
  1.57492
  1.57515
  1.57538
  1.57561
  1.57584
  1.57607
  1.5763
  1.57652
  1.57675
  1.57698
  1.57721
  1.57743
  1.57766
  1.57788
  1.57811
  1.57834
  1.57856
  1.57878
  1.57901
  1.57923
  1.57946
  1.57968
  1.5799
  1.58012
  1.58035
  1.58057
  1.58079
  1.58101
  1.58123
  1.58145
  1.58167
  1.58189
  1.58211
  1.58233
  1.58255
  1.58277
  1.58299
  1.58321
  1.58342
  1.58364
  1.58386
  1.58408
  1.58429
  1.58451
  1.58472
  1.58494
  1.58515
  1.58537
  1.58558
  1.5858
  1.58601
  1.58623
  1.58644
  1.58665
  1.58686
  1.58708
  1.58729
  1.5875
  1.58771
  1.58792
  1.58813
  1.58834
  1.58855
  1.58876
  1.58897
  1.58918
  1.58939
  1.5896
  1.58981
  1.59002
  1.59022
  1.59043
  1.59064
  1.59084
  1.59105
  1.59126
  1.59146
  1.59167
  1.59187
  1.59208
  1.59228
  1.59249
  1.59269
  1.59289
  1.5931
  1.5933
  1.5935
  1.5937
  1.59391
  1.59411
  1.59431
  1.59451
  1.59471
  1.59491
  1.59511
  1.59531
  1.59551
  1.59571
  1.59591
  1.59611
  1.5963
  1.5965
  1.5967
  1.5969
  1.59709
  1.59729
  1.59749
  1.59768
  1.59788
  1.59807
  1.59827
  1.59846
  1.59866
  1.59885
  1.59904
  1.59924
  1.59943
  1.59962
  1.59982
  1.60001
  1.6002
  1.60039
  1.60058
  1.60077
  1.60096
  1.60116
  1.60135
  1.60153
  1.60172
  1.60191
  1.6021
  1.60229
  1.60248
  1.60267
  1.60285
  1.60304
  1.60323
  1.60342
  1.6036
  1.60379
  1.60397
  1.60416
  1.60434
  1.60453
  1.60471
  1.6049
  1.60508
  1.60527
  1.60545
  1.60563
  1.60582
  1.606
  1.60618
  1.60636
  1.60654
  1.60672
  1.60691
  1.60709
  1.60727
  1.60745
  1.60763
  1.60781
  1.60799
  1.60816
  1.60834
  1.60852
  1.6087
  1.60888
  1.60905
  1.60923
  1.60941
  1.60958
  1.60976
  1.60994
  1.61011
  1.61029
  1.61046
  1.61064
  1.61081
  1.61099
  1.61116
  1.61133
  1.61151
  1.61168
  1.61185
  1.61203
  1.6122
  1.61237
  1.61254
  1.61271
  1.61288
  1.61305
  1.61322
  1.61339
  1.61356
  1.61373
  1.6139
  1.61407
  1.61424
  1.61441
  1.61458
  1.61474
  1.61491
  1.61508
  1.61525
  1.61541
  1.61558
  1.61575
  1.61591
  1.61608
  1.61624
  1.61641
  1.61657
  1.61674
  1.6169
  1.61706
  1.61723
  1.61739
  1.61755
  1.61772
  1.61788
  1.61804
  1.6182
  1.61836
  1.61853
  1.61869
  1.61885
  1.61901
  1.61917
  1.61933
  1.61949
  1.61965
  1.61981
  1.61997
  1.62012
  1.62028
  1.62044
  1.6206
  1.62076
  1.62091
  1.62107
  1.62123
  1.62138
  1.62154
  1.62169
  1.62185
  1.62201
  1.62216
  1.62232
  1.62247
  1.62262
  1.62278
  1.62293
  1.62309
  1.62324
  1.62339
  1.62354
  1.6237
  1.62385
  1.624
  1.62415
  1.6243
  1.62445
  1.6246
  1.62476
  1.62491
  1.62506
  1.6252
  1.62535
  1.6255
  1.62565
  1.6258
  1.62595
  1.6261
  1.62625
  1.62639
  1.62654
  1.62669
  1.62683
  1.62698
  1.62713
  1.62727
  1.62742
  1.62756
  1.62771
  1.62786
  1.628
  1.62814
  1.62829
  1.62843
  1.62858
  1.62872
  1.62886
  1.62901
  1.62915
  1.62929
  1.62943
  1.62958
  1.62972
  1.62986
  1.63
  1.63014
  1.63028
  1.63042
  1.63056
  1.6307
  1.63084
  1.63098
  1.63112
  1.63126
  1.6314
  1.63154
  1.63168
  1.63182
  1.63195
  1.63209
  1.63223
  1.63237
  1.6325
  1.63264
  1.63278
  1.63291
  1.63305
  1.63318
  1.63332
  1.63345
  1.63359
  1.63372
  1.63386
  1.63399
  1.63413
  1.63426
  1.63439
  1.63453
  1.63466
  1.63479
  1.63493
  1.63506
  1.63519
  1.63532
  1.63545
  1.63559
  1.63572
  1.63585
  1.63598
  1.63611
  1.63624
  1.63637
  1.6365
  1.63663
  1.63676
  1.63689
  1.63702
  1.63715
  1.63727
  1.6374
  1.63753
  1.63766
  1.63779
  1.63791
  1.63804
  1.63817
  1.63829
  1.63842
  1.63855
  1.63867
  1.6388
  1.63893
  1.63905
  1.63918
  1.6393
  1.63943
  1.63955
  1.63967
  1.6398
  1.63992
  1.64005
  1.64017
  1.64029
  1.64042
  1.64054
  1.64066
  1.64079
  1.64091
  1.64103
  1.64115
  1.64127
  1.64139
  1.64152
  1.64164
  1.64176
  1.64188
  1.642
  1.64212
  1.64224
  1.64236
  1.64248
  1.6426
  1.64272
  1.64284
  1.64296
  1.64307
  1.64319
  1.64331
  1.64343
  1.64355
  1.64366
  1.64378
  1.6439
  1.64402
  1.64413
  1.64425
  1.64437
  1.64448
  1.6446
  1.64471
  1.64483
  1.64495
  1.64506
  1.64518
  1.64529
  1.64541
  1.64552
  1.64563
  1.64575
  1.64586
  1.64598
  1.64609
  1.6462
  1.64632
  1.64643
  1.64654
  1.64666
  1.64677
  1.64688
  1.64699
  1.6471
  1.64722
  1.64733
  1.64744
  1.64755
  1.64766
  1.64777
  1.64788
  1.64799
  1.6481
  1.64822
  1.64833
  1.64843
  1.64854
  1.64865
  1.64876
  1.64887
  1.64898
  1.64909
  1.6492
  1.64931
  1.64942
  1.64952
  1.64963
  1.64974
  1.64985
  1.64996
  1.65006
  1.65017
  1.65028
  1.65038
  1.65049
  1.6506
  1.6507
  1.65081
  1.65092
  1.65102
  1.65113
  1.65123
  1.65134
  1.65144
  1.65155
  1.65165
  1.65176
  1.65186
  1.65197
  1.65207
  1.65218
  1.65228
  1.65238
  1.65249
  1.65259
  1.65269
  1.6528
  1.6529
  1.653
  1.65311
  1.65321
  1.65331
  1.65341
  1.65352
  1.65362
  1.65372
  1.65382
  1.65392
  1.65402
  1.65413
  1.65423
  1.65433
  1.65443
  1.65453
  1.65463
  1.65473
  1.65483
  1.65493
  1.65503
  1.65513
  1.65523
  1.65533
  1.65543
  1.65553
  1.65563
  1.65573
  1.65583
  1.65593
  1.65602
  1.65612
  1.65622
  1.65632
  1.65642
  1.65652
  1.65661
  1.65671
  1.65681
  1.65691
  1.657
  1.6571
  1.6572
  1.6573
  1.65739
  1.65749
  1.65759
  1.65768
  1.65778
  1.65788
  1.65797
  1.65807
  1.65816
  1.65826
  1.65835
  1.65845
  1.65855
  1.65864
  1.65874
  1.65883
  1.65893
  1.65902
  1.65912
  1.65921
  1.65931
  1.6594
  1.65949
  1.65959
  1.65968
  1.65978
  1.65987
  1.65996
  1.66006
  1.66015
  1.66024
  1.66034
  1.66043
  1.66052
  1.66062
  1.66071
  1.6608
  1.6609
  1.66099
  1.66108
  1.66117
  1.66127
  1.66136
  1.66145
  1.66154
  1.66163
  1.66172
  1.66182
  1.66191
  1.662
  1.66209
  1.66218
  1.66227
  1.66236
  1.66246
  1.66255
  1.66264
  1.66273
  1.66282
  1.66291
  1.663
  1.66309
  1.66318
  1.66327
  1.66336
  1.66345
  1.66354
  1.66363
  1.66372
  1.66381
  1.6639
  1.66399
  1.66408
  1.66417
  1.66426
  1.66435
  1.66443
  1.66452
  1.66461
  1.6647
  1.66479
  1.66488
  1.66497
  1.66506
  1.66514
  1.66523
  1.66532
  1.66541
  1.6655
  1.66559
  1.66567
  1.66576
  1.66585
  1.66594
  1.66602
  1.66611
  1.6662
  1.66629
  1.66637
  1.66646
  1.66655
  1.66664
  1.66672
  1.66681
  1.6669
  1.66698
  1.66707
  1.66716
  1.66724
  1.66733
  1.66742
  1.6675
  1.66759
  1.66768
  1.66776
  1.66785
  1.66794
  1.66802
  1.66811
  1.66819
  1.66828
  1.66837
  1.66845
  1.66854
  1.66862
  1.66871
  1.66879
  1.66888
  1.66897
  1.66905
  1.66914
  1.66922
  1.66931
  1.66939
  1.66948
  1.66956
  1.66965
  1.66973
  1.66982
  1.6699
  1.66999
  1.67007
  1.67016
  1.67024
  1.67033
  1.67041
  1.6705
  1.67058
  1.67066
  1.67075
  1.67083
  1.67092
  1.671
  1.67109
  1.67117
  1.67126
  1.67134
  1.67142
  1.67151
  1.67159
  1.67168
  1.67176
  1.67184
  1.67193
  1.67201
  1.67209
  1.67218
  1.67226
  1.67235
  1.67243
  1.67251
  1.6726
  1.67268
  1.67276
  1.67285
  1.67293
  1.67301
  1.6731
  1.67318
  1.67326
  1.67335
  1.67343
  1.67351
  1.6736
  1.67368
  1.67376
  1.67385
  1.67393
  1.67401
  1.6741
  1.67418
  1.67426
  1.67435
  1.67443
  1.67451
  1.67459
  1.67468
  1.67476
  1.67484
  1.67493
  1.67501
  1.67509
  1.67517
  1.67526
  1.67534
  1.67542
  1.67551
  1.67559
  1.67567
  1.67575
  1.67584
  1.67592
  1.676
  1.67608
  1.67617
  1.67625
  1.67633
  1.67641
  1.6765
  1.67658
  1.67666
  1.67674
  1.67683
  1.67691
  1.67699
  1.67707
  1.67716
  1.67724
  1.67732
  1.6774
  1.67748
  1.67757
  1.67765
  1.67773
  1.67781
  1.6779
  1.67798
  1.67806
  1.67814
  1.67823
  1.67831
  1.67839
  1.67847
  1.67855
  1.67864
  1.67872
  1.6788
  1.67888
  1.67897
  1.67905
  1.67913
  1.67921
  1.6793
  1.67938
  1.67946
  1.67954
  1.67962
  1.67971
  1.67979
  1.67987
  1.67995
  1.68004
  1.68012
  1.6802
  1.68028
  1.68036
  1.68045
  1.68053
  1.68061
  1.68069
  1.68078
  1.68086
  1.68094
  1.68102
  1.6811
  1.68119
  1.68127
  1.68135
  1.68143
  1.68152
  1.6816
  1.68168
  1.68176
  1.68185
  1.68193
  1.68201
  1.68209
  1.68218
  1.68226
  1.68234
  1.68242
  1.68251
  1.68259
  1.68267
  1.68275
  1.68284
  1.68292
  1.683
  1.68308
  1.68317
  1.68325
  1.68333
  1.68341
  1.6835
  1.68358
  1.68366
  1.68374
  1.68383
  1.68391
  1.68399
  1.68407
  1.68416
  1.68424
  1.68432
  1.68441
  1.68449
  1.68457
  1.68465
  1.68474
  1.68482
  1.6849
  1.68499
  1.68507
  1.68515
  1.68523
  1.68532
  1.6854
  1.68548
  1.68557
  1.68565
  1.68573
  1.68582
  1.6859
  1.68598
  1.68606
  1.68615
  1.68623
  1.68631
  1.6864
  1.68648
  1.68656
  1.68665
  1.68673
  1.68681
  1.6869
  1.68698
  1.68706
  1.68715
  1.68723
  1.68732
  1.6874
  1.68748
  1.68757
  1.68765
  1.68773
  1.68782
  1.6879
  1.68798
  1.68807
  1.68815
  1.68824
  1.68832
  1.6884
  1.68849
  1.68857
  1.68865
  1.68874
  1.68882
  1.68891
  1.68899
  1.68907
  1.68916
  1.68924
  1.68933
  1.68941
  1.6895
  1.68958
  1.68966
  1.68975
  1.68983
  1.68992
  1.69
  1.69009
  1.69017
  1.69025
  1.69034
  1.69042
  1.69051
  1.69059
  1.69068
  1.69076
  1.69085
  1.69093
  1.69102
  1.6911
  1.69119
  1.69127
  1.69136
  1.69144
  1.69153
  1.69161
  1.6917
  1.69178
  1.69187
  1.69195
  1.69204
  1.69212
  1.69221
  1.69229
  1.69238
  1.69246
  1.69255
  1.69263
  1.69272
  1.6928
  1.69289
  1.69297
  1.69306
  1.69314
  1.69323
  1.69332
  1.6934
  1.69349
  1.69357
  1.69366
  1.69374
  1.69383
  1.69392
  1.694
  1.69409
  1.69417
  1.69426
  1.69434
  1.69443
  1.69452
  1.6946
  1.69469
  1.69478
  1.69486
  1.69495
  1.69503
  1.69512
  1.69521
  1.69529
  1.69538
  1.69547
  1.69555
  1.69564
  1.69572
  1.69581
  1.6959
  1.69598
  1.69607
  1.69616
  1.69624
  1.69633
  1.69642
  1.6965
  1.69659
  1.69668
  1.69676
  1.69685
  1.69694
  1.69702
  1.69711
  1.6972
  1.69729
  1.69737
  1.69746
  1.69755
  1.69763
  1.69772
  1.69781
  1.6979
  1.69798
  1.69807
  1.69816
  1.69825
  1.69833
  1.69842
  1.69851
  1.69859
  1.69868
  1.69877
  1.69886
  1.69894
  1.69903
  1.69912
  1.69921
  1.6993
  1.69938
  1.69947
  1.69956
  1.69965
  1.69973
  1.69982
  1.69991
  1.7
  1.70009
  1.70017
  1.70026
  1.70035
  1.70044
  1.70053
  1.70061
  1.7007
  1.70079
  1.70088
  1.70097
  1.70106
  1.70114
  1.70123
  1.70132
  1.70141
  1.7015
  1.70158
  1.70167
  1.70176
  1.70185
  1.70194
  1.70203
  1.70212
  1.7022
  1.70229
  1.70238
  1.70247
  1.70256
  1.70265
  1.70274
  1.70282
  1.70291
  1.703
  1.70309
  1.70318
  1.70327
  1.70336
  1.70345
  1.70354
  1.70362
  1.70371
  1.7038
  1.70389
  1.70398
  1.70407
  1.70416
  1.70425
  1.70434
  1.70443
  1.70451
  1.7046
  1.70469
  1.70478
  1.70487
  1.70496
  1.70505
  1.70514
  1.70523
  1.70532
  1.70541
  1.7055
  1.70558
  1.70567
  1.70576
  1.70585
  1.70594
  1.70603
  1.70612
  1.70621
  1.7063
  1.70639
  1.70648
  1.70657
  1.70666
  1.70675
  1.70684
  1.70693
  1.70702
  1.7071
  1.70719
  1.70728
  1.70737
  1.70746
  1.70755
  1.70764
  1.70773
  1.70782
  1.70791
  1.708
  1.70809
  1.70818
  1.70827
  1.70836
  1.70845
  1.70854
  1.70863
  1.70872
  1.70881
  1.7089
  1.70899
  1.70908
  1.70917
  1.70926
  1.70934
  1.70943
  1.70952
  1.70961
  1.7097
  1.70979
  1.70988
  1.70997
  1.71006
  1.71015
  1.71024
  1.71033
  1.71042
  1.71051
  1.7106
  1.71069
  1.71078
  1.71087
  1.71096
  1.71105
  1.71114
  1.71123
  1.71132
  1.71141
  1.7115
  1.71159
  1.71168
  1.71177
  1.71186
  1.71194
  1.71203
  1.71212
  1.71221
  1.7123
  1.71239
  1.71248
  1.71257
  1.71266
  1.71275
  1.71284
  1.71293
  1.71302
  1.71311
  1.7132
  1.71329
  1.71338
  1.71347
  1.71356
  1.71364
  1.71373
  1.71382
  1.71391
  1.714
  1.71409
  1.71418
  1.71427
  1.71436
  1.71445
  1.71454
  1.71463
  1.71472
  1.71481
  1.71489
  1.71498
  1.71507
  1.71516
  1.71525
  1.71534
  1.71543
  1.71552
  1.71561
  1.7157
  1.71578
  1.71587
  1.71596
  1.71605
  1.71614
  1.71623
  1.71632
  1.71641
  1.71649
  1.71658
  1.71667
  1.71676
  1.71685
  1.71694
  1.71703
  1.71711
  1.7172
  1.71729
  1.71738
  1.71747
  1.71756
  1.71764
  1.71773
  1.71782
  1.71791
  1.718
  1.71808
  1.71817
  1.71826
  1.71835
  1.71844
  1.71852
  1.71861
  1.7187
  1.71879
  1.71888
  1.71896
  1.71905
  1.71914
  1.71923
  1.71931
  1.7194
  1.71949
  1.71958
  1.71966
  1.71975
  1.71984
  1.71992
  1.72001
  1.7201
  1.72019
  1.72027
  1.72036
  1.72045
  1.72053
  1.72062
  1.72071
  1.72079
  1.72088
  1.72097
  1.72105
  1.72114
  1.72123
  1.72131
  1.7214
  1.72148
  1.72157
  1.72166
  1.72174
  1.72183
  1.72191
  1.722
  1.72209
  1.72217
  1.72226
  1.72234
  1.72243
  1.72251
  1.7226
  1.72269
  1.72277
  1.72286
  1.72294
  1.72303
  1.72311
  1.7232
  1.72328
  1.72337
  1.72345
  1.72354
  1.72362
  1.72371
  1.72379
  1.72387
  1.72396
  1.72404
  1.72413
  1.72421
  1.7243
  1.72438
  1.72446
  1.72455
  1.72463
  1.72471
  1.7248
  1.72488
  1.72497
  1.72505
  1.72513
  1.72522
  1.7253
  1.72538
  1.72546
  1.72555
  1.72563
  1.72571
  1.7258
  1.72588
  1.72596
  1.72604
  1.72613
  1.72621
  1.72629
  1.72637
  1.72645
  1.72654
  1.72662
  1.7267
  1.72678
  1.72686
  1.72694
  1.72703
  1.72711
  1.72719
  1.72727
  1.72735
  1.72743
  1.72751
  1.72759
  1.72767
  1.72775
  1.72783
  1.72791
  1.728
  1.72808
  1.72816
  1.72824
  1.72832
  1.72839
  1.72847
  1.72855
  1.72863
  1.72871
  1.72879
  1.72887
  1.72895
  1.72903
  1.72911
  1.72919
  1.72927
  1.72934
  1.72942
  1.7295
  1.72958
  1.72966
  1.72974
  1.72981
  1.72989
  1.72997
  1.73005
  1.73012
  1.7302
  1.73028
  1.73035
  1.73043
  1.73051
  1.73059
  1.73066
  1.73074
  1.73082
  1.73089
  1.73097
  1.73104
  1.73112
  1.7312
  1.73127
  1.73135
  1.73142
  1.7315
  1.73157
  1.73165
  1.73172
  1.7318
  1.73187
  1.73195
  1.73202
  1.7321
  1.73217
  1.73224
  1.73232
  1.73239
  1.73247
  1.73254
  1.73261
  1.73269
  1.73276
  1.73283
  1.73291
  1.73298
  1.73305
  1.73312
  1.7332
  1.73327
  1.73334
  1.73341
  1.73348
  1.73356
  1.73363
  1.7337
  1.73377
  1.73384
  1.73391
  1.73398
  1.73405
  1.73412
  1.7342
  1.73427
  1.73434
  1.73441
  1.73448
  1.73455
  1.73462
  1.73468
  1.73475
  1.73482
  1.73489
  1.73496
  1.73503
  1.7351
  1.73517
  1.73524
  1.7353
  1.73537
  1.73544
  1.73551
  1.73557
  1.73564
  1.73571
  1.73578
  1.73584
  1.73591
  1.73598
  1.73604
  1.73611
  1.73618
  1.73624
  1.73631
  1.73637
  1.73644
  1.7365
  1.73657
  1.73664
  1.7367
  1.73677
  1.73683
  1.73689
  1.73696
  1.73702
  1.73709
  1.73715
  1.73721
  1.73728
  1.73734
  1.7374
  1.73747
  1.73753
  1.73759
  1.73766
  1.73772
  1.73778
  1.73784
  1.7379
  1.73797
  1.73803
  1.73809
  1.73815
  1.73821
  1.73827
  1.73833
  1.73839
  1.73845
  1.73851
  1.73857
  1.73863
  1.73869
  1.73875
  1.73881
  1.73887
  1.73893
  1.73899
  1.73905
  1.73911
  1.73916
  1.73922
  1.73928
  1.73934
  1.73939
  1.73945
  1.73951
  1.73957
  1.73962
  1.73968
  1.73974
  1.73979
  1.73985
  1.7399
  1.73996
  1.74002
  1.74007
  1.74013
  1.74018
  1.74024
  1.74029
  1.74035
  1.7404
  1.74045
  1.74051
  1.74056
  1.74062
  1.74067
  1.74072
  1.74077
  1.74083
  1.74088
  1.74093
  1.74098
  1.74104
  1.74109
  1.74114
  1.74119
  1.74124
  1.74129
  1.74135
  1.7414
  1.74145
  1.7415
  1.74155
  1.7416
  1.74165
  1.7417
  1.74175
  1.74179
  1.74184
  1.74189
  1.74194
  1.74199
  1.74204
  1.74209
  1.74213
  1.74218
  1.74223
  1.74227
  1.74232
  1.74237
  1.74242
  1.74246
  1.74251
  1.74255
  1.7426
  1.74265
  1.74269
  1.74274
  1.74278
  1.74283
  1.74287
  1.74291
  1.74296
  1.743
  1.74305
  1.74309
  1.74313
  1.74318
  1.74322
  1.74326
  1.7433
  1.74335
  1.74339
  1.74343
  1.74347
  1.74351
  1.74356
  1.7436
  1.74364
  1.74368
  1.74372
  1.74376
  1.7438
  1.74384
  1.74388
  1.74392
  1.74396
  1.744
  1.74403
  1.74407
  1.74411
  1.74415
  1.74419
  1.74423
  1.74426
  1.7443
  1.74434
  1.74437
  1.74441
  1.74445
  1.74448
  1.74452
  1.74456
  1.74459
  1.74463
  1.74466
  1.7447
  1.74473
  1.74477
  1.7448
  1.74483
  1.74487
  1.7449
  1.74494
  1.74497
  1.745
  1.74503
  1.74507
  1.7451
  1.74513
  1.74516
  1.7452
  1.74523
  1.74526
  1.74529
  1.74532
  1.74535
  1.74538
  1.74541
  1.74544
  1.74547
  1.7455
  1.74553
  1.74556
  1.74559
  1.74562
  1.74565
  1.74567
  1.7457
  1.74573
  1.74576
  1.74578
  1.74581
  1.74584
  1.74587
  1.74589
  1.74592
  1.74594
  1.74597
  1.746
  1.74602
  1.74605
  1.74607
  1.7461
  1.74612
  1.74614
  1.74617
  1.74619
  1.74622
  1.74624
  1.74626
  1.74629
  1.74631
  1.74633
  1.74635
  1.74637
  1.7464
  1.74642
  1.74644
  1.74646
  1.74648
  1.7465
  1.74652
  1.74654
  1.74656
  1.74658
  1.7466
  1.74662
  1.74664
  1.74666
  1.74668
  1.7467
  1.74672
  1.74673
  1.74675
  1.74677
  1.74679
  1.7468
  1.74682
  1.74684
  1.74685
  1.74687
  1.74689
  1.7469
  1.74692
  1.74693
  1.74695
  1.74696
  1.74698
  1.74699
  1.74701
  1.74702
  1.74703
  1.74705
  1.74706
  1.74707
  1.74709
  1.7471
  1.74711
  1.74713
  1.74714
  1.74715
  1.74716
  1.74717
  1.74718
  1.74719
  1.7472
  1.74722
  1.74723
  1.74724
  1.74725
  1.74725
  1.74726
  1.74727
  1.74728
  1.74729
  1.7473
  1.74731
  1.74732
  1.74732
  1.74733
  1.74734
  1.74735
  1.74735
  1.74736
  1.74737
  1.74737
  1.74738
  1.74738
  1.74739
  1.7474
  1.7474
  1.74741
  1.74741
  1.74741
  1.74742
  1.74742
  1.74743
  1.74743
  1.74743
  1.74744
  1.74744
  1.74744
  1.74745
  1.74745
  1.74745
  1.74745
  1.74745
  1.74746
  1.74746
  1.74746
  1.74746
  1.74746
  1.74746
  1.74746
  1.74746
  1.74746
  1.74746
  1.74746
  1.74746
  1.74746
  1.74745
  1.74745
  1.74745
  1.74745
  1.74745
  1.74744
  1.74744
  1.74744
  1.74744
  1.74743
  1.74743
  1.74743
  1.74742
  1.74742
  1.74741
  1.74741
  1.7474
  1.7474
  1.74739
  1.74739
  1.74738
  1.74738
  1.74737
  1.74736
  1.74736
  1.74735
  1.74734
  1.74734
  1.74733
  1.74732
  1.74732
  1.74731
  1.7473
  1.74729
  1.74728
  1.74727
  1.74726
  1.74726
  1.74725
  1.74724
  1.74723
  1.74722
  1.74721
  1.7472
  1.74719
  1.74718
  1.74716
  1.74715
  1.74714
  1.74713
  1.74712
  1.74711
  1.74709
  1.74708
  1.74707
  1.74706
  1.74704
  1.74703
  1.74702
  1.747
  1.74699
  1.74698
  1.74696
  1.74695
  1.74693
  1.74692
  1.7469
  1.74689
  1.74687
  1.74686
  1.74684
  1.74683
  1.74681
  1.74679
  1.74678
  1.74676
  1.74674
  1.74673
  1.74671
  1.74669
  1.74667
  1.74666
  1.74664
  1.74662
  1.7466
  1.74658
  1.74656
  1.74654
  1.74653
  1.74651
  1.74649
  1.74647
  1.74645
  1.74643
  1.74641
  1.74639
  1.74637
  1.74634
  1.74632
  1.7463
  1.74628
  1.74626
  1.74624
  1.74622
  1.74619
  1.74617
  1.74615
  1.74613
  1.7461
  1.74608
  1.74606
  1.74603
  1.74601
  1.74599
  1.74596
  1.74594
  1.74591
  1.74589
  1.74587
  1.74584
  1.74582
  1.74579
  1.74577
  1.74574
  1.74571
  1.74569
  1.74566
  1.74564
  1.74561
  1.74558
  1.74556
  1.74553
  1.7455
  1.74548
  1.74545
  1.74542
  1.74539
  1.74537
  1.74534
  1.74531
  1.74528
  1.74525
  1.74522
  1.7452
  1.74517
  1.74514
  1.74511
  1.74508
  1.74505
  1.74502
  1.74499
  1.74496
  1.74493
  1.7449
  1.74487
  1.74484
  1.74481
  1.74478
  1.74475
  1.74471
  1.74468
  1.74465
  1.74462
  1.74459
  1.74456
  1.74452
  1.74449
  1.74446
  1.74443
  1.74439
  1.74436
  1.74433
  1.74429
  1.74426
  1.74423
  1.74419
  1.74416
  1.74413
  1.74409
  1.74406
  1.74402
  1.74399
  1.74395
  1.74392
  1.74388
  1.74385
  1.74381
  1.74378
  1.74374
  1.74371
  1.74367
  1.74364
  1.7436
  1.74356
  1.74353
  1.74349
  1.74346
  1.74342
  1.74338
  1.74334
  1.74331
  1.74327
  1.74323
  1.7432
  1.74316
  1.74312
  1.74308
  1.74305
  1.74301
  1.74297
  1.74293
  1.74289
  1.74285
  1.74282
  1.74278
  1.74274
  1.7427
  1.74266
  1.74262
  1.74258
  1.74254
  1.7425
  1.74246
  1.74242
  1.74238
  1.74234
  1.7423
  1.74226
  1.74222
  1.74218
  1.74214
  1.7421
  1.74206
  1.74202
  1.74198
  1.74194
  1.74189
  1.74185
  1.74181
  1.74177
  1.74173
  1.74169
  1.74165
  1.7416
  1.74156
  1.74152
  1.74148
  1.74143
  1.74139
  1.74135
  1.74131
  1.74126
  1.74122
  1.74118
  1.74114
  1.74109
  1.74105
  1.74101
  1.74096
  1.74092
  1.74088
  1.74083
  1.74079
  1.74074
  1.7407
  1.74066
  1.74061
  1.74057
  1.74052
  1.74048
  1.74044
  1.74039
  1.74035
  1.7403
  1.74026
  1.74021
  1.74017
  1.74012
  1.74008
  1.74003
  1.73999
  1.73994
  1.7399
  1.73985
  1.73981
  1.73976
  1.73972
  1.73967
  1.73962
  1.73958
  1.73953
  1.73949
  1.73944
  1.73939
  1.73935
  1.7393
  1.73926
  1.73921
  1.73916
  1.73912
  1.73907
  1.73902
  1.73898
  1.73893
  1.73888
  1.73884
  1.73879
  1.73874
  1.7387
  1.73865
  1.7386
  1.73856
  1.73851
  1.73846
  1.73841
  1.73837
  1.73832
  1.73827
  1.73822
  1.73818
  1.73813
  1.73808
  1.73803
  1.73799
  1.73794
  1.73789
  1.73784
  1.7378
  1.73775
  1.7377
  1.73765
  1.7376
  1.73756
  1.73751
  1.73746
  1.73741
  1.73736
  1.73731
  1.73727
  1.73722
  1.73717
  1.73712
  1.73707
  1.73702
  1.73698
  1.73693
  1.73688
  1.73683
  1.73678
  1.73673
  1.73669
  1.73664
  1.73659
  1.73654
  1.73649
  1.73644
  1.73639
  1.73634
  1.7363
  1.73625
  1.7362
  1.73615
  1.7361
  1.73605
  1.736
  1.73595
  1.73591
  1.73586
  1.73581
  1.73576
  1.73571
  1.73566
  1.73561
  1.73556
  1.73551
  1.73547
  1.73542
  1.73537
  1.73532
  1.73527
  1.73522
  1.73517
  1.73512
  1.73507
  1.73503
  1.73498
  1.73493
  1.73488
  1.73483
  1.73478
  1.73473
  1.73468
  1.73463
  1.73458
  1.73454
  1.73449
  1.73444
  1.73439
  1.73434
  1.73429
  1.73424
  1.73419
  1.73414
  1.7341
  1.73405
  1.734
  1.73395
  1.7339
  1.73385
  1.7338
  1.73376
  1.73371
  1.73366
  1.73361
  1.73356
  1.73351
  1.73346
  1.73341
  1.73337
  1.73332
  1.73327
  1.73322
  1.73317
  1.73312
  1.73308
  1.73303
  1.73298
  1.73293
  1.73288
  1.73283
  1.73279
  1.73274
  1.73269
  1.73264
  1.73259
  1.73255
  1.7325
  1.73245
  1.7324
  1.73235
  1.73231
  1.73226
  1.73221
  1.73216
  1.73212
  1.73207
  1.73202
  1.73197
  1.73193
  1.73188
  1.73183
  1.73178
  1.73174
  1.73169
  1.73164
  1.7316
  1.73155
  1.7315
  1.73145
  1.73141
  1.73136
  1.73131
  1.73127
  1.73122
  1.73117
  1.73113
  1.73108
  1.73103
  1.73099
  1.73094
  1.73089
  1.73085
  1.7308
  1.73076
  1.73071
  1.73066
  1.73062
  1.73057
  1.73053
  1.73048
  1.73044
  1.73039
  1.73034
  1.7303
  1.73025
  1.73021
  1.73016
  1.73012
  1.73007
  1.73003
  1.72998
  1.72994
  1.72989
  1.72985
  1.7298
  1.72976
  1.72971
  1.72967
  1.72962
  1.72958
  1.72954
  1.72949
  1.72945
  1.7294
  1.72936
  1.72932
  1.72927
  1.72923
  1.72919
  1.72914
  1.7291
  1.72905
  1.72901
  1.72897
  1.72893
  1.72888
  1.72884
  1.7288
  1.72875
  1.72871
  1.72867
  1.72863
  1.72858
  1.72854
  1.7285
  1.72846
  1.72841
  1.72837
  1.72833
  1.72829
  1.72825
  1.72821
  1.72816
  1.72812
  1.72808
  1.72804
  1.728
  1.72796
  1.72792
  1.72788
  1.72784
  1.7278
  1.72775
  1.72771
  1.72767
  1.72763
  1.72759
  1.72755
  1.72751
  1.72747
  1.72743
  1.72739
  1.72735
  1.72732
  1.72728
  1.72724
  1.7272
  1.72716
  1.72712
  1.72708
  1.72704
  1.727
  1.72697
  1.72693
  1.72689
  1.72685
  1.72681
  1.72677
  1.72674
  1.7267
  1.72666
  1.72662
  1.72659
  1.72655
  1.72651
  1.72648
  1.72644
  1.7264
  1.72637
  1.72633
  1.72629
  1.72626
  1.72622
  1.72618
  1.72615
  1.72611
  1.72608
  1.72604
  1.72601
  1.72597
  1.72593
  1.7259
  1.72586
  1.72583
  1.7258
  1.72576
  1.72573
  1.72569
  1.72566
  1.72562
  1.72559
  1.72556
  1.72552
  1.72549
  1.72545
  1.72542
  1.72539
  1.72535
  1.72532
  1.72529
  1.72526
  1.72522
  1.72519
  1.72516
  1.72513
  1.72509
  1.72506
  1.72503
  1.725
  1.72497
  1.72494
  1.7249
  1.72487
  1.72484
  1.72481
  1.72478
  1.72475
  1.72472
  1.72469
  1.72466
  1.72463
  1.7246
  1.72457
  1.72454
  1.72451
  1.72448
  1.72445
  1.72442
  1.72439
  1.72436
  1.72433
  1.7243
  1.72428
  1.72425
  1.72422
  1.72419
  1.72416
  1.72413
  1.72411
  1.72408
  1.72405
  1.72402
  1.724
  1.72397
  1.72394
  1.72392
  1.72389
  1.72386
  1.72384
  1.72381
  1.72378
  1.72376
  1.72373
  1.72371
  1.72368
  1.72366
  1.72363
  1.72361
  1.72358
  1.72356
  1.72353
  1.72351
  1.72348
  1.72346
  1.72343
  1.72341
  1.72339
  1.72336
  1.72334
  1.72332
  1.72329
  1.72327
  1.72325
  1.72322
  1.7232
  1.72318
  1.72316
  1.72313
  1.72311
  1.72309
  1.72307
  1.72305
  1.72302
  1.723
  1.72298
  1.72296
  1.72294
  1.72292
  1.7229
  1.72288
  1.72286
  1.72284
  1.72282
  1.7228
  1.72278
  1.72276
  1.72274
  1.72272
  1.7227
  1.72268
  1.72266
  1.72264
  1.72262
  1.7226
  1.72258
  1.72257
  1.72255
  1.72253
  1.72251
  1.72249
  1.72248
  1.72246
  1.72244
  1.72243
  1.72241
  1.72239
  1.72237
  1.72236
  1.72234
  1.72233
  1.72231
  1.72229
  1.72228
  1.72226
  1.72225
  1.72223
  1.72221
  1.7222
  1.72218
  1.72217
  1.72215
  1.72214
  1.72213
  1.72211
  1.7221
  1.72208
  1.72207
  1.72206
  1.72204
  1.72203
  1.72202
  1.722
  1.72199
  1.72198
  1.72196
  1.72195
  1.72194
  1.72193
  1.72191
  1.7219
  1.72189
  1.72188
  1.72187
  1.72185
  1.72184
  1.72183
  1.72182
  1.72181
  1.7218
  1.72179
  1.72178
  1.72177
  1.72176
  1.72175
  1.72174
  1.72173
  1.72172
  1.72171
  1.7217
  1.72169
  1.72168
  1.72167
  1.72166
  1.72165
  1.72164
  1.72164
  1.72163
  1.72162
  1.72161
  1.7216
  1.72159
  1.72159
  1.72158
  1.72157
  1.72156
  1.72156
  1.72155
  1.72154
  1.72154
  1.72153
  1.72152
  1.72152
  1.72151
  1.7215
  1.7215
  1.72149
  1.72149
  1.72148
  1.72147
  1.72147
  1.72146
  1.72146
  1.72145
  1.72145
  1.72144
  1.72144
  1.72143
  1.72143
  1.72143
  1.72142
  1.72142
  1.72141
  1.72141
  1.72141
  1.7214
  1.7214
  1.7214
  1.72139
  1.72139
  1.72139
  1.72138
  1.72138
  1.72138
  1.72138
  1.72137
  1.72137
  1.72137
  1.72137
  1.72137
  1.72136
  1.72136
  1.72136
  1.72136
  1.72136
  1.72136
  1.72135
  1.72135
  1.72135
  1.72135
  1.72135
  1.72135
  1.72135
  1.72135
  1.72135
  1.72135
  1.72135
  1.72135
  1.72135
  1.72135
  1.72135
  1.72135
  1.72135
  1.72135
  1.72135
  1.72135
  1.72136
  1.72136
  1.72136
  1.72136
  1.72136
  1.72136
  1.72136
  1.72137
  1.72137
  1.72137
  1.72137
  1.72137
  1.72138
  1.72138
  1.72138
  1.72138
  1.72139
  1.72139
  1.72139
  1.72139
  1.7214
  1.7214
  1.7214
  1.72141
  1.72141
  1.72141
  1.72142
  1.72142
  1.72142
  1.72143
  1.72143
  1.72143
  1.72144
  1.72144
  1.72145
  1.72145
  1.72146
  1.72146
  1.72146
  1.72147
  1.72147
  1.72148
  1.72148
  1.72149
  1.72149
  1.7215
  1.7215
  1.72151
  1.72151
  1.72152
  1.72152
  1.72153
  1.72154
  1.72154
  1.72155
  1.72155
  1.72156
  1.72156
  1.72157
  1.72158
  1.72158
  1.72159
  1.72159
  1.7216
  1.72161
  1.72161
  1.72162
  1.72163
  1.72163
  1.72164
  1.72165
  1.72165
  1.72166
  1.72167
  1.72167
  1.72168
  1.72169
  1.7217
  1.7217
  1.72171
  1.72172
  1.72172
  1.72173
  1.72174
  1.72175
  1.72175
  1.72176
  1.72177
  1.72178
  1.72178
  1.72179
  1.7218
  1.72181
  1.72182
  1.72182
  1.72183
  1.72184
  1.72185
  1.72186
  1.72186
  1.72187
  1.72188
  1.72189
  1.7219
  1.7219
  1.72191
  1.72192
  1.72193
  1.72194
  1.72195
  1.72195
  1.72196
  1.72197
  1.72198
  1.72199
  1.722
  1.72201
  1.72201
  1.72202
  1.72203
  1.72204
  1.72205
  1.72206
  1.72207
  1.72207
  1.72208
  1.72209
  1.7221
  1.72211
  1.72212
  1.72213
  1.72214
  1.72214
  1.72215
  1.72216
  1.72217
  1.72218
  1.72219
  1.7222
  1.72221
  1.72221
  1.72222
  1.72223
  1.72224
  1.72225
  1.72226
  1.72227
  1.72228
  1.72228
  1.72229
  1.7223
  1.72231
  1.72232
  1.72233
  1.72234
  1.72235
  1.72235
  1.72236
  1.72237
  1.72238
  1.72239
  1.7224
  1.72241
  1.72241
  1.72242
  1.72243
  1.72244
  1.72245
  1.72246
  1.72247
  1.72247
  1.72248
  1.72249
  1.7225
  1.72251
  1.72252
  1.72252
  1.72253
  1.72254
  1.72255
  1.72256
  1.72256
  1.72257
  1.72258
  1.72259
  1.7226
  1.7226
  1.72261
  1.72262
  1.72263
  1.72263
  1.72264
  1.72265
  1.72266
  1.72266
  1.72267
  1.72268
  1.72269
  1.72269
  1.7227
  1.72271
  1.72271
  1.72272
  1.72273
  1.72273
  1.72274
  1.72275
  1.72275
  1.72276
  1.72277
  1.72277
  1.72278
  1.72279
  1.72279
  1.7228
  1.72281
  1.72281
  1.72282
  1.72282
  1.72283
  1.72283
  1.72284
  1.72285
  1.72285
  1.72286
  1.72286
  1.72287
  1.72287
  1.72288
  1.72288
  1.72289
  1.72289
  1.7229
  1.7229
  1.72291
  1.72291
  1.72291
  1.72292
  1.72292
  1.72293
  1.72293
  1.72293
  1.72294
  1.72294
  1.72294
  1.72295
  1.72295
  1.72295
  1.72296
  1.72296
  1.72296
  1.72297
  1.72297
  1.72297
  1.72297
  1.72297
  1.72298
  1.72298
  1.72298
  1.72298
  1.72298
  1.72299
  1.72299
  1.72299
  1.72299
  1.72299
  1.72299
  1.72299
  1.72299
  1.72299
  1.72299
  1.72299
  1.72299
  1.72299
  1.72299
  1.72299
  1.72299
  1.72299
  1.72299
  1.72299
  1.72299
  1.72299
  1.72299
  1.72298
  1.72298
  1.72298
  1.72298
  1.72298
  1.72297
  1.72297
  1.72297
  1.72297
  1.72296
  1.72296
  1.72296
  1.72295
  1.72295
  1.72295
  1.72294
  1.72294
  1.72293
  1.72293
  1.72293
  1.72292
  1.72292
  1.72291
  1.72291
  1.7229
  1.72289
  1.72289
  1.72288
  1.72288
  1.72287
  1.72286
  1.72286
  1.72285
  1.72284
  1.72284
  1.72283
  1.72282
  1.72281
  1.7228
  1.7228
  1.72279
  1.72278
  1.72277
  1.72276
  1.72275
  1.72274
  1.72273
  1.72272
  1.72271
  1.7227
  1.72269
  1.72268
  1.72267
  1.72266
  1.72265
  1.72264
  1.72263
  1.72261
  1.7226
  1.72259
  1.72258
  1.72256
  1.72255
  1.72254
  1.72252
  1.72251
  1.7225
  1.72248
  1.72247
  1.72245
  1.72244
  1.72242
  1.72241
  1.72239
  1.72238
  1.72236
  1.72234
  1.72233
  1.72231
  1.72229
  1.72228
  1.72226
  1.72224
  1.72222
  1.72221
  1.72219
  1.72217
  1.72215
  1.72213
  1.72211
  1.72209
  1.72207
  1.72205
  1.72203
  1.72201
  1.72199
  1.72197
  1.72195
  1.72193
  1.7219
  1.72188
  1.72186
  1.72184
  1.72181
  1.72179
  1.72177
  1.72174
  1.72172
  1.72169
  1.72167
  1.72165
  1.72162
  1.72159
  1.72157
  1.72154
  1.72152
  1.72149
  1.72146
  1.72144
  1.72141
  1.72138
  1.72135
  1.72132
  1.7213
  1.72127
  1.72124
  1.72121
  1.72118
  1.72115
  1.72112
  1.72109
  1.72106
  1.72103
  1.72099
  1.72096
  1.72093
  1.7209
  1.72086
  1.72083
  1.7208
  1.72076
  1.72073
  1.7207
  1.72066
  1.72063
  1.72059
  1.72056
  1.72052
  1.72048
  1.72045
  1.72041
  1.72037
  1.72034
  1.7203
  1.72026
  1.72022
  1.72018
  1.72014
  1.7201
  1.72006
  1.72002
  1.71998
  1.71994
  1.7199
  1.71986
  1.71982
  1.71978
  1.71974
  1.71969
  1.71965
  1.71961
  1.71956
  1.71952
  1.71947
  1.71943
  1.71938
  1.71934
  1.71929
  1.71925
  1.7192
  1.71915
  1.71911
  1.71906
  1.71901
  1.71896
  1.71891
  1.71886
  1.71881
  1.71876
  1.71871
  1.71866
  1.71861
  1.71856
  1.71851
  1.71846
  1.71841
  1.71835
  1.7183
  1.71825
  1.71819
  1.71814
  1.71808
  1.71803
  1.71797
  1.71792
  1.71786
  1.71781
  1.71775
  1.71769
  1.71763
  1.71758
  1.71752
  1.71746
  1.7174
  1.71734
  1.71728
  1.71722
  1.71716
  1.7171
  1.71704
  1.71698
  1.71691
  1.71685
  1.71679
  1.71673
  1.71666
  1.7166
  1.71653
  1.71647
  1.7164
  1.71634
  1.71627
  1.7162
  1.71614
  1.71607
  1.716
  1.71593
  1.71586
  1.7158
  1.71573
  1.71566
  1.71559
  1.71552
  1.71544
  1.71537
  1.7153
  1.71523
  1.71516
  1.71508
  1.71501
  1.71494
  1.71486
  1.71479
  1.71471
  1.71463
  1.71456
  1.71448
  1.71441
  1.71433
  1.71425
  1.71417
  1.71409
  1.71401
  1.71393
  1.71385
  1.71377
  1.71369
  1.71361
  1.71353
  1.71345
  1.71337
  1.71328
  1.7132
  1.71311
  1.71303
  1.71295
  1.71286
  1.71277
  1.71269
  1.7126
  1.71251
  1.71243
  1.71234
  1.71225
  1.71216
  1.71207
  1.71198
  1.71189
  1.7118
  1.71171
  1.71162
  1.71153
  1.71143
  1.71134
  1.71125
  1.71115
  1.71106
  1.71097
  1.71087
  1.71077
  1.71068
  1.71058
  1.71048
  1.71039
  1.71029
  1.71019
  1.71009
  1.70999
  1.70989
  1.70979
  1.70969
  1.70959
  1.70949
  1.70939
  1.70928
  1.70918
  1.70908
  1.70897
  1.70887
  1.70876
  1.70866
  1.70855
  1.70844
  1.70834
  1.70823
  1.70812
  1.70801
  1.7079
  1.70779
  1.70768
  1.70757
  1.70746
  1.70735
  1.70724
  1.70713
  1.70701
  1.7069
  1.70679
  1.70667
  1.70656
  1.70644
  1.70633
  1.70621
  1.70609
  1.70598
  1.70586
  1.70574
  1.70562
  1.7055
  1.70538
  1.70526
  1.70514
  1.70502
  1.7049
  1.70478
  1.70465
  1.70453
  1.70441
  1.70428
  1.70416
  1.70403
  1.70391
  1.70378
  1.70365
  1.70353
  1.7034
  1.70327
  1.70314
  1.70301
  1.70288
  1.70275
  1.70262
  1.70249
  1.70236
  1.70222
  1.70209
  1.70196
  1.70182
  1.70169
  1.70156
  1.70142
  1.70128
  1.70115
  1.70101
  1.70087
  1.70073
  1.7006
  1.70046
  1.70032
  1.70018
  1.70004
  1.69989
  1.69975
  1.69961
  1.69947
  1.69932
  1.69918
  1.69904
  1.69889
  1.69875
  1.6986
  1.69845
  1.69831
  1.69816
  1.69801
  1.69786
  1.69771
  1.69756
  1.69741
  1.69726
  1.69711
  1.69696
  1.69681
  1.69665
  1.6965
  1.69635
  1.69619
  1.69604
  1.69588
  1.69573
  1.69557
  1.69541
  1.69525
  1.6951
  1.69494
  1.69478
  1.69462
  1.69446
  1.6943
  1.69414
  1.69397
  1.69381
  1.69365
  1.69348
  1.69332
  1.69316
  1.69299
  1.69282
  1.69266
  1.69249
  1.69232
  1.69216
  1.69199
  1.69182
  1.69165
  1.69148
  1.69131
  1.69114
  1.69096
  1.69079
  1.69062
  1.69045
  1.69027
  1.6901
  1.68992
  1.68975
  1.68957
  1.68939
  1.68922
  1.68904
  1.68886
  1.68868
  1.6885
  1.68832
  1.68814
  1.68796
  1.68778
  1.6876
  1.68741
  1.68723
  1.68705
  1.68686
  1.68668
  1.68649
  1.68631
  1.68612
  1.68593
  1.68575
  1.68556
  1.68537
  1.68518
  1.68499
  1.6848
  1.68461
  1.68442
  1.68422
  1.68403
  1.68384
  1.68364
  1.68345
  1.68325
  1.68306
  1.68286
  1.68267
  1.68247
  1.68227
  1.68207
  1.68188
  1.68168
  1.68148
  1.68128
  1.68107
  1.68087
  1.68067
  1.68047
  1.68026
  1.68006
  1.67986
  1.67965
  1.67945
  1.67924
  1.67903
  1.67883
  1.67862
  1.67841
  1.6782
  1.67799
  1.67778
  1.67757
  1.67736
  1.67715
  1.67694
  1.67672
  1.67651
  1.6763
  1.67608
  1.67587
  1.67565
  1.67544
  1.67522
  1.675
  1.67478
  1.67457
  1.67435
  1.67413
  1.67391
  1.67369
  1.67347
  1.67325
  1.67302
  1.6728
  1.67258
  1.67235
  1.67213
  1.6719
  1.67168
  1.67145
  1.67123
  1.671
  1.67077
  1.67054
  1.67031
  1.67008
  1.66985
  1.66962
  1.66939
  1.66916
  1.66893
  1.6687
  1.66846
  1.66823
  1.66799
  1.66776
  1.66752
  1.66729
  1.66705
  1.66681
  1.66658
  1.66634
  1.6661
  1.66586
  1.66562
  1.66538
  1.66514
  1.6649
  1.66465
  1.66441
  1.66417
  1.66392
  1.66368
  1.66343
  1.66319
  1.66294
  1.6627
  1.66245
  1.6622
  1.66195
  1.6617
  1.66145
  1.6612
  1.66095
  1.6607
  1.66045
  1.6602
  1.65995
  1.65969
  1.65944
  1.65918
  1.65893
  1.65867
  1.65842
  1.65816
  1.6579
  1.65765
  1.65739
  1.65713
  1.65687
  1.65661
  1.65635
  1.65609
  1.65583
  1.65557
  1.6553
  1.65504
  1.65478
  1.65451
  1.65425
  1.65398
  1.65372
  1.65345
  1.65318
  1.65292
  1.65265
  1.65238
  1.65211
  1.65184
  1.65157
  1.6513
  1.65103
  1.65076
  1.65049
  1.65021
  1.64994
  1.64966
  1.64939
  1.64912
  1.64884
  1.64856
  1.64829
  1.64801
  1.64773
  1.64745
  1.64718
  1.6469
  1.64662
  1.64634
  1.64606
  1.64577
  1.64549
  1.64521
  1.64493
  1.64464
  1.64436
  1.64407
  1.64379
  1.6435
  1.64322
  1.64293
  1.64264
  1.64236
  1.64207
  1.64178
  1.64149
  1.6412
  1.64091
  1.64062
  1.64033
  1.64004
  1.63974
  1.63945
  1.63916
  1.63886
  1.63857
  1.63827
  1.63798
  1.63768
  1.63739
  1.63709
  1.63679
  1.63649
  1.63619
  1.63589
  1.63559
  1.63529
  1.63499
  1.63469
  1.63439
  1.63409
  1.63379
  1.63348
  1.63318
  1.63287
  1.63257
  1.63226
  1.63196
  1.63165
  1.63135
  1.63104
  1.63073
  1.63042
  1.63011
  1.6298
  1.62949
  1.62918
  1.62887
  1.62856
  1.62825
  1.62794
  1.62762
  1.62731
  1.627
  1.62668
  1.62637
  1.62605
  1.62574
  1.62542
  1.6251
  1.62479
  1.62447
  1.62415
  1.62383
  1.62351
  1.62319
  1.62287
  1.62255
  1.62223
  1.62191
  1.62159
  1.62127
  1.62094
  1.62062
  1.62029
  1.61997
  1.61964
  1.61932
  1.61899
  1.61867
  1.61834
  1.61801
  1.61768
  1.61736
  1.61703
  1.6167
  1.61637
  1.61604
  1.61571
  1.61538
  1.61504
  1.61471
  1.61438
  1.61405
  1.61371
  1.61338
  1.61304
  1.61271
  1.61237
  1.61204
  1.6117
  1.61136
  1.61103
  1.61069
  1.61035
  1.61001
  1.60967
  1.60933
  1.60899
  1.60865
  1.60831
  1.60797
  1.60763
  1.60729
  1.60694
  1.6066
  1.60626
  1.60591
  1.60557
  1.60522
  1.60488
  1.60453
  1.60419
  1.60384
  1.60349
  1.60315
  1.6028
  1.60245
  1.6021
  1.60175
  1.6014
  1.60105
  1.6007
  1.60035
  1.6
  1.59965
  1.59929
  1.59894
  1.59859
  1.59823
  1.59788
  1.59752
  1.59717
  1.59681
  1.59646
  1.5961
  1.59575
  1.59539
  1.59503
  1.59467
  1.59431
  1.59396
  1.5936
  1.59324
  1.59288
  1.59252
  1.59216
  1.59179
  1.59143
  1.59107
  1.59071
  1.59035
  1.58998
  1.58962
  1.58925
  1.58889
  1.58853
  1.58816
  1.58779
  1.58743
  1.58706
  1.58669
  1.58633
  1.58596
  1.58559
  1.58522
  1.58485
  1.58449
  1.58412
  1.58375
  1.58338
  1.583
  1.58263
  1.58226
  1.58189
  1.58152
  1.58114
  1.58077
  1.5804
  1.58002
  1.57965
  1.57928
  1.5789
  1.57853
  1.57815
  1.57777
  1.5774
  1.57702
  1.57664
  1.57627
  1.57589
  1.57551
  1.57513
  1.57475
  1.57437
  1.57399
  1.57361
  1.57323
  1.57285
  1.57247
  1.57209
  1.57171
  1.57132
  1.57094
  1.57056
  1.57018
  1.56979
  1.56941
  1.56902
  1.56864
  1.56825
  1.56787
  1.56748
  1.5671
  1.56671
  1.56632
  1.56594
  1.56555
  1.56516
  1.56477
  1.56438
  1.564
  1.56361
  1.56322
  1.56283
  1.56244
  1.56205
  1.56166
  1.56127
  1.56087
  1.56048
  1.56009
  1.5597
  1.55931
  1.55891
  1.55852
  1.55813
  1.55773
  1.55734
  1.55694
  1.55655
  1.55615
  1.55576
  1.55536
  1.55497
  1.55457
  1.55417
  1.55378
  1.55338
  1.55298
  1.55258
  1.55218
  1.55179
  1.55139
  1.55099
  1.55059
  1.55019
  1.54979
  1.54939
  1.54899
  1.54859
  1.54819
  1.54779
  1.54738
  1.54698
  1.54658
  1.54618
  1.54577
  1.54537
  1.54497
  1.54456
  1.54416
  1.54376
  1.54335
  1.54295
  1.54254
  1.54214
  1.54173
  1.54133
  1.54092
  1.54051
  1.54011
  1.5397
  1.53929
  1.53889
  1.53848
  1.53807
  1.53766
  1.53725
  1.53685
  1.53644
  1.53603
  1.53562
  1.53521
  1.5348
  1.53439
  1.53398
  1.53357
  1.53316
  1.53275
  1.53234
  1.53192
  1.53151
  1.5311
  1.53069
  1.53028
  1.52986
  1.52945
  1.52904
  1.52862
  1.52821
  1.5278
  1.52738
  1.52697
  1.52655
  1.52614
  1.52572
  1.52531
  1.52489
  1.52448
  1.52406
  1.52365
  1.52323
  1.52282
  1.5224
  1.52198
  1.52157
  1.52115
  1.52073
  1.52031
  1.5199
  1.51948
  1.51906
  1.51864
  1.51822
  1.5178
  1.51739
  1.51697
  1.51655
  1.51613
  1.51571
  1.51529
  1.51487
  1.51445
  1.51403
  1.51361
  1.51319
  1.51277
  1.51235
  1.51192
  1.5115
  1.51108
  1.51066
  1.51024
  1.50982
  1.50939
  1.50897
  1.50855
  1.50813
  1.5077
  1.50728
  1.50686
  1.50643
  1.50601
  1.50559
  1.50516
  1.50474
  1.50432
  1.50389
  1.50347
  1.50304
  1.50262
  1.50219
  1.50177
  1.50134
  1.50092
  1.50049
  1.50007
  1.49964
  1.49922
  1.49879
  1.49836
  1.49794
  1.49751
  1.49709
  1.49666
  1.49623
  1.49581
  1.49538
  1.49495
  1.49453
  1.4941
  1.49367
  1.49324
  1.49282
  1.49239
  1.49196
  1.49153
  1.4911
  1.49068
  1.49025
  1.48982
  1.48939
  1.48896
  1.48854
  1.48811
  1.48768
  1.48725
  1.48682
  1.48639
  1.48596
  1.48553
  1.4851
  1.48467
  1.48425
  1.48382
  1.48339
  1.48296
  1.48253
  1.4821
  1.48167
  1.48124
  1.48081
  1.48038
  1.47995
  1.47952
  1.47909
  1.47866
  1.47823
  1.4778
  1.47737
  1.47693
  1.4765
  1.47607
  1.47564
  1.47521
  1.47478
  1.47435
  1.47392
  1.47349
  1.47306
  1.47263
  1.47219
  1.47176
  1.47133
  1.4709
  1.47047
  1.47004
  1.46961
  1.46918
  1.46874
  1.46831
  1.46788
  1.46745
  1.46702
  1.46659
  1.46616
  1.46572
  1.46529
  1.46486
  1.46443
  1.464
  1.46357
  1.46313
  1.4627
  1.46227
  1.46184
  1.46141
  1.46097
  1.46054
  1.46011
  1.45968
  1.45925
  1.45882
  1.45838
  1.45795
  1.45752
  1.45709
  1.45666
  1.45623
  1.45579
  1.45536
  1.45493
  1.4545
  1.45407
  1.45363
  1.4532
  1.45277
  1.45234
  1.45191
  1.45148
  1.45105
  1.45061
  1.45018
  1.44975
  1.44932
  1.44889
  1.44846
  1.44803
  1.44759
  1.44716
  1.44673
  1.4463
  1.44587
  1.44544
  1.44501
  1.44458
  1.44415
  1.44371
  1.44328
  1.44285
  1.44242
  1.44199
  1.44156
  1.44113
  1.4407
  1.44027
  1.43984
  1.43941
  1.43898
  1.43855
  1.43812
  1.43769
  1.43726
  1.43683
  1.4364
  1.43597
  1.43554
  1.43511
  1.43468
  1.43425
  1.43382
  1.43339
  1.43296
  1.43253
  1.4321
  1.43168
  1.43125
  1.43082
  1.43039
  1.42996
  1.42953
  1.4291
  1.42868
  1.42825
  1.42782
  1.42739
  1.42696
  1.42654
  1.42611
  1.42568
  1.42525
  1.42483
  1.4244
  1.42397
  1.42354
  1.42312
  1.42269
  1.42226
  1.42184
  1.42141
  1.42098
  1.42056
  1.42013
  1.41971
  1.41928
  1.41886
  1.41843
  1.418
  1.41758
  1.41715
  1.41673
  1.4163
  1.41588
  1.41545
  1.41503
  1.41461
  1.41418
  1.41376
  1.41333
  1.41291
  1.41249
  1.41206
  1.41164
  1.41122
  1.41079
  1.41037
  1.40995
  1.40953
  1.4091
  1.40868
  1.40826
  1.40784
  1.40742
  1.407
  1.40657
  1.40615
  1.40573
  1.40531
  1.40489
  1.40447
  1.40405
  1.40363
  1.40321
  1.40279
  1.40237
  1.40195
  1.40153
  1.40111
  1.4007
  1.40028
  1.39986
  1.39944
  1.39902
  1.3986
  1.39819
  1.39777
  1.39735
  1.39694
  1.39652
  1.3961
  1.39569
  1.39527
  1.39485
  1.39444
  1.39402
  1.39361
  1.39319
  1.39278
  1.39236
  1.39195
  1.39153
  1.39112
  1.39071
  1.39029
  1.38988
  1.38947
  1.38905
  1.38864
  1.38823
  1.38781
  1.3874
  1.38699
  1.38658
  1.38617
  1.38576
  1.38535
  1.38494
  1.38453
  1.38412
  1.38371
  1.3833
  1.38289
  1.38248
  1.38207
  1.38166
  1.38125
  1.38084
  1.38044
  1.38003
  1.37962
  1.37921
  1.37881
  1.3784
  1.37799
  1.37759
  1.37718
  1.37678
  1.37637
  1.37597
  1.37556
  1.37516
  1.37475
  1.37435
  1.37394
  1.37354
  1.37314
  1.37274
  1.37233
  1.37193
  1.37153
  1.37113
  1.37073
  1.37032
  1.36992
  1.36952
  1.36912
  1.36872
  1.36832
  1.36792
  1.36752
  1.36713
  1.36673
  1.36633
  1.36593
  1.36553
  1.36514
  1.36474
  1.36434
  1.36395
  1.36355
  1.36315
  1.36276
  1.36236
  1.36197
  1.36157
  1.36118
  1.36079
  1.36039
  1.36
  1.35961
  1.35921
  1.35882
  1.35843
  1.35804
  1.35765
  1.35726
  1.35686
  1.35647
  1.35608
  1.35569
  1.35531
  1.35492
  1.35453
  1.35414
  1.35375
  1.35336
  1.35298
  1.35259
  1.3522
  1.35182
  1.35143
  1.35104
  1.35066
  1.35027
  1.34989
  1.34951
  1.34912
  1.34874
  1.34836
  1.34797
  1.34759
  1.34721
  1.34683
  1.34645
  1.34606
  1.34568
  1.3453
  1.34492
  1.34454
  1.34416
  1.34379
  1.34341
  1.34303
  1.34265
  1.34227
  1.3419
  1.34152
  1.34114
  1.34077
  1.34039
  1.34002
  1.33964
  1.33927
  1.3389
  1.33852
  1.33815
  1.33778
  1.3374
  1.33703
  1.33666
  1.33629
  1.33592
  1.33555
  1.33518
  1.33481
  1.33444
  1.33407
  1.3337
  1.33333
  1.33297
  1.3326
  1.33223
  1.33187
  1.3315
  1.33113
  1.33077
  1.3304
  1.33004
  1.32968
  1.32931
  1.32895
  1.32859
  1.32822
  1.32786
  1.3275
  1.32714
  1.32678
  1.32642
  1.32606
  1.3257
  1.32534
  1.32498
  1.32462
  1.32427
  1.32391
  1.32355
  1.3232
  1.32284
  1.32249
  1.32213
  1.32178
  1.32142
  1.32107
  1.32071
  1.32036
  1.32001
  1.31966
  1.31931
  1.31896
  1.3186
  1.31825
  1.3179
  1.31756
  1.31721
  1.31686
  1.31651
  1.31616
  1.31582
  1.31547
  1.31512
  1.31478
  1.31443
  1.31409
  1.31374
  1.3134
  1.31306
  1.31271
  1.31237
  1.31203
  1.31169
  1.31135
  1.31101
  1.31067
  1.31033
  1.30999
  1.30965
  1.30931
  1.30897
  1.30864
  1.3083
  1.30796
  1.30763
  1.30729
  1.30696
  1.30662
  1.30629
  1.30595
  1.30562
  1.30529
  1.30496
  1.30463
  1.3043
  1.30396
  1.30363
  1.30331
  1.30298
  1.30265
  1.30232
  1.30199
  1.30167
  1.30134
  1.30101
  1.30069
  1.30036
  1.30004
  1.29971
  1.29939
  1.29907
  1.29874
  1.29842
  1.2981
  1.29778
  1.29746
  1.29714
  1.29682
  1.2965
  1.29618
  1.29587
  1.29555
  1.29523
  1.29491
  1.2946
  1.29428
  1.29397
  1.29365
  1.29334
  1.29303
  1.29271
  1.2924
  1.29209
  1.29178
  1.29147
  1.29116
  1.29085
  1.29054
  1.29023
  1.28992
  1.28962
  1.28931
  1.289
  1.2887
  1.28839
  1.28809
  1.28778
  1.28748
  1.28718
  1.28687
  1.28657
  1.28627
  1.28597
  1.28567
  1.28537
  1.28507
  1.28477
  1.28447
  1.28417
  1.28388
  1.28358
  1.28328
  1.28299
  1.28269
  1.2824
  1.28211
  1.28181
  1.28152
  1.28123
  1.28094
  1.28064
  1.28035
  1.28006
  1.27977
  1.27949
  1.2792
  1.27891
  1.27862
  1.27834
  1.27805
  1.27776
  1.27748
  1.2772
  1.27691
  1.27663
  1.27635
  1.27606
  1.27578
  1.2755
  1.27522
  1.27494
  1.27466
  1.27438
  1.27411
  1.27383
  1.27355
  1.27327
  1.273
  1.27272
  1.27245
  1.27218
  1.2719
  1.27163
  1.27136
  1.27109
  1.27081
  1.27054
  1.27027
  1.27
  1.26974
  1.26947
  1.2692
  1.26893
  1.26867
  1.2684
  1.26814
  1.26787
  1.26761
  1.26734
  1.26708
  1.26682
  1.26656
  1.2663
  1.26604
  1.26578
  1.26552
  1.26526
  1.265
  1.26474
  1.26449
  1.26423
  1.26397
  1.26372
  1.26346
  1.26321
  1.26296
  1.26271
  1.26245
  1.2622
  1.26195
  1.2617
  1.26145
  1.2612
  1.26095
  1.26071
  1.26046
  1.26021
  1.25997
  1.25972
  1.25948
  1.25923
  1.25899
  1.25875
  1.2585
  1.25826
  1.25802
  1.25778
  1.25754
  1.2573
  1.25706
  1.25683
  1.25659
  1.25635
  1.25612
  1.25588
  1.25565
  1.25541
  1.25518
  1.25495
  1.25471
  1.25448
  1.25425
  1.25402
  1.25379
  1.25356
  1.25333
  1.25311
  1.25288
  1.25265
  1.25243
  1.2522
  1.25198
  1.25175
  1.25153
  1.25131
  1.25109
  1.25086
  1.25064
  1.25042
  1.2502
  1.24998
  1.24977
  1.24955
  1.24933
  1.24912
  1.2489
  1.24868
  1.24847
  1.24826
  1.24804
  1.24783
  1.24762
  1.24741
  1.2472
  1.24699
  1.24678
  1.24657
  1.24636
  1.24615
  1.24595
  1.24574
  1.24554
  1.24533
  1.24513
  1.24492
  1.24472
  1.24452
  1.24432
  1.24412
  1.24392
  1.24372
  1.24352
  1.24332
  1.24312
  1.24293
  1.24273
  1.24254
  1.24234
  1.24215
  1.24195
  1.24176
  1.24157
  1.24138
  1.24119
  1.241
  1.24081
  1.24062
  1.24043
  1.24024
  1.24005
  1.23987
  1.23968
  1.2395
  1.23931
  1.23913
  1.23895
  1.23876
  1.23858
  1.2384
  1.23822
  1.23804
  1.23786
  1.23768
  1.23751
  1.23733
  1.23715
  1.23698
  1.2368
  1.23663
  1.23646
  1.23628
  1.23611
  1.23594
  1.23577
  1.2356
  1.23543
  1.23526
  1.23509
  1.23492
  1.23476
  1.23459
  1.23442
  1.23426
  1.2341
  1.23393
  1.23377
  1.23361
  1.23345
  1.23329
  1.23312
  1.23297
  1.23281
  1.23265
  1.23249
  1.23233
  1.23218
  1.23202
  1.23187
  1.23171
  1.23156
  1.23141
  1.23126
  1.23111
  1.23095
  1.2308
  1.23066
  1.23051
  1.23036
  1.23021
  1.23007
  1.22992
  1.22977
  1.22963
  1.22949
  1.22934
  1.2292
  1.22906
  1.22892
  1.22878
  1.22864
  1.2285
  1.22836
  1.22822
  1.22809
  1.22795
  1.22781
  1.22768
  1.22755
  1.22741
  1.22728
  1.22715
  1.22702
  1.22689
  1.22676
  1.22663
  1.2265
  1.22637
  1.22624
  1.22612
  1.22599
  1.22586
  1.22574
  1.22562
  1.22549
  1.22537
  1.22525
  1.22513
  1.22501
  1.22489
  1.22477
  1.22465
  1.22453
  1.22442
  1.2243
  1.22418
  1.22407
  1.22395
  1.22384
  1.22373
  1.22362
  1.2235
  1.22339
  1.22328
  1.22317
  1.22307
  1.22296
  1.22285
  1.22274
  1.22264
  1.22253
  1.22243
  1.22232
  1.22222
  1.22212
  1.22202
  1.22192
  1.22182
  1.22172
  1.22162
  1.22152
  1.22142
  1.22132
  1.22123
  1.22113
  1.22104
  1.22094
  1.22085
  1.22076
  1.22067
  1.22057
  1.22048
  1.22039
  1.2203
  1.22022
  1.22013
  1.22004
  1.21995
  1.21987
  1.21978
  1.2197
  1.21962
  1.21953
  1.21945
  1.21937
  1.21929
  1.21921
  1.21913
  1.21905
  1.21897
  1.21889
  1.21882
  1.21874
  1.21866
  1.21859
  1.21852
  1.21844
  1.21837
  1.2183
  1.21823
  1.21816
  1.21809
  1.21802
  1.21795
  1.21788
  1.21781
  1.21775
  1.21768
  1.21762
  1.21755
  1.21749
  1.21743
  1.21736
  1.2173
  1.21724
  1.21718
  1.21712
  1.21706
  1.217
  1.21695
  1.21689
  1.21683
  1.21678
  1.21672
  1.21667
  1.21662
  1.21656
  1.21651
  1.21646
  1.21641
  1.21636
  1.21631
  1.21626
  1.21622
  1.21617
  1.21612
  1.21608
  1.21603
  1.21599
  1.21594
  1.2159
  1.21586
  1.21582
  1.21578
  1.21573
  1.2157
  1.21566
  1.21562
  1.21558
  1.21554
  1.21551
  1.21547
  1.21544
  1.2154
  1.21537
  1.21534
  1.21531
  1.21527
  1.21524
  1.21521
  1.21518
  1.21515
  1.21513
  1.2151
  1.21507
  1.21505
  1.21502
  1.215
  1.21497
  1.21495
  1.21493
  1.21491
  1.21488
  1.21486
  1.21484
  1.21483
  1.21481
  1.21479
  1.21477
  1.21476
  1.21474
  1.21472
  1.21471
  1.2147
  1.21468
  1.21467
  1.21466
  1.21465
  1.21464
  1.21463
  1.21462
  1.21461
  1.2146
  1.2146
  1.21459
  1.21458
  1.21458
  1.21457
  1.21457
  1.21457
  1.21456
  1.21456
  1.21456
  1.21456
  1.21456
  1.21456
  1.21456
  1.21457
  1.21457
  1.21457
  1.21458
  1.21458
  1.21459
  1.21459
  1.2146
  1.21461
  1.21462
  1.21463
  1.21464
  1.21465
  1.21466
  1.21467
  1.21468
  1.21469
  1.21471
  1.21472
  1.21474
  1.21475
  1.21477
  1.21478
  1.2148
  1.21482
  1.21484
  1.21486
  1.21488
  1.2149
  1.21492
  1.21494
  1.21496
  1.21499
  1.21501
  1.21504
  1.21506
  1.21509
  1.21511
  1.21514
  1.21517
  1.2152
  1.21523
  1.21526
  1.21529
  1.21532
  1.21535
  1.21538
  1.21541
  1.21545
  1.21548
  1.21552
  1.21555
  1.21559
  1.21563
  1.21566
  1.2157
  1.21574
  1.21578
  1.21582
  1.21586
  1.2159
  1.21594
  1.21599
  1.21603
  1.21607
  1.21612
  1.21616
  1.21621
  1.21625
  1.2163
  1.21635
  1.2164
  1.21644
  1.21649
  1.21654
  1.21659
  1.21665
  1.2167
  1.21675
  1.2168
  1.21686
  1.21691
  1.21697
  1.21702
  1.21708
  1.21713
  1.21719
  1.21725
  1.21731
  1.21737
  1.21743
  1.21749
  1.21755
  1.21761
  1.21767
  1.21774
  1.2178
  1.21786
  1.21793
  1.21799
  1.21806
  1.21813
  1.21819
  1.21826
  1.21833
  1.2184
  1.21847
  1.21854
  1.21861
  1.21868
  1.21875
  1.21882
  1.2189
  1.21897
  1.21905
  1.21912
  1.2192
  1.21927
  1.21935
  1.21943
  1.2195
  1.21958
  1.21966
  1.21974
  1.21982
  1.2199
  1.21998
  1.22006
  1.22015
  1.22023
  1.22031
  1.2204
  1.22048
  1.22057
  1.22065
  1.22074
  1.22083
  1.22091
  1.221
  1.22109
  1.22118
  1.22127
  1.22136
  1.22145
  1.22154
  1.22164
  1.22173
  1.22182
  1.22192
  1.22201
  1.22211
  1.2222
  1.2223
  1.22239
  1.22249
  1.22259
  1.22269
  1.22279
  1.22289
  1.22299
  1.22309
  1.22319
  1.22329
  1.22339
  1.22349
  1.2236
  1.2237
  1.22381
  1.22391
  1.22402
  1.22412
  1.22423
  1.22434
  1.22444
  1.22455
  1.22466
  1.22477
  1.22488
  1.22499
  1.2251
  1.22521
  1.22532
  1.22544
  1.22555
  1.22566
  1.22578
  1.22589
  1.22601
  1.22612
  1.22624
  1.22635
  1.22647
  1.22659
  1.22671
  1.22683
  1.22695
  1.22707
  1.22719
  1.22731
  1.22743
  1.22755
  1.22767
  1.22779
  1.22792
  1.22804
  1.22817
  1.22829
  1.22842
  1.22854
  1.22867
  1.22879
  1.22892
  1.22905
  1.22918
  1.22931
  1.22944
  1.22957
  1.2297
  1.22983
  1.22996
  1.23009
  1.23022
  1.23035
  1.23049
  1.23062
  1.23075
  1.23089
  1.23102
  1.23116
  1.2313
  1.23143
  1.23157
  1.23171
  1.23184
  1.23198
  1.23212
  1.23226
  1.2324
  1.23254
  1.23268
  1.23282
  1.23296
  1.23311
  1.23325
  1.23339
  1.23354
  1.23368
  1.23382
  1.23397
  1.23411
  1.23426
  1.23441
  1.23455
  1.2347
  1.23485
  1.23499
  1.23514
  1.23529
  1.23544
  1.23559
  1.23574
  1.23589
  1.23604
  1.23619
  1.23634
  1.2365
  1.23665
  1.2368
  1.23696
  1.23711
  1.23726
  1.23742
  1.23757
  1.23773
  1.23789
  1.23804
  1.2382
  1.23836
  1.23851
  1.23867
  1.23883
  1.23899
  1.23915
  1.23931
  1.23947
  1.23963
  1.23979
  1.23995
  1.24011
  1.24028
  1.24044
  1.2406
  1.24077
  1.24093
  1.24109
  1.24126
  1.24142
  1.24159
  1.24175
  1.24192
  1.24209
  1.24225
  1.24242
  1.24259
  1.24275
  1.24292
  1.24309
  1.24326
  1.24343
  1.2436
  1.24377
  1.24394
  1.24411
  1.24428
  1.24445
  1.24463
  1.2448
  1.24497
  1.24514
  1.24532
  1.24549
  1.24567
  1.24584
  1.24601
  1.24619
  1.24637
  1.24654
  1.24672
  1.24689
  1.24707
  1.24725
  1.24743
  1.2476
  1.24778
  1.24796
  1.24814
  1.24832
  1.2485
  1.24868
  1.24886
  1.24904
  1.24922
  1.2494
  1.24958
  1.24976
  1.24994
  1.25013
  1.25031
  1.25049
  1.25068
  1.25086
  1.25104
  1.25123
  1.25141
  1.2516
  1.25178
  1.25197
  1.25215
  1.25234
  1.25252
  1.25271
  1.2529
  1.25309
  1.25327
  1.25346
  1.25365
  1.25384
  1.25403
  1.25421
  1.2544
  1.25459
  1.25478
  1.25497
  1.25516
  1.25535
  1.25554
  1.25573
  1.25593
  1.25612
  1.25631
  1.2565
  1.25669
  1.25689
  1.25708
  1.25727
  1.25746
  1.25766
  1.25785
  1.25805
  1.25824
  1.25843
  1.25863
  1.25882
  1.25902
  1.25921
  1.25941
  1.25961
  1.2598
  1.26
  1.2602
  1.26039
  1.26059
  1.26079
  1.26098
  1.26118
  1.26138
  1.26158
  1.26178
  1.26197
  1.26217
  1.26237
  1.26257
  1.26277
  1.26297
  1.26317
  1.26337
  1.26357
  1.26377
  1.26397
  1.26417
  1.26437
  1.26457
  1.26477
  1.26498
  1.26518
  1.26538
  1.26558
  1.26578
  1.26599
  1.26619
  1.26639
  1.26659
  1.2668
  1.267
  1.2672
  1.26741
  1.26761
  1.26782
  1.26802
  1.26822
  1.26843
  1.26863
  1.26884
  1.26904
  1.26925
  1.26945
  1.26966
  1.26986
  1.27007
  1.27027
  1.27048
  1.27069
  1.27089
  1.2711
  1.2713
  1.27151
  1.27172
  1.27192
  1.27213
  1.27234
  1.27254
  1.27275
  1.27296
  1.27317
  1.27337
  1.27358
  1.27379
  1.274
  1.27421
  1.27441
  1.27462
  1.27483
  1.27504
  1.27525
  1.27546
  1.27566
  1.27587
  1.27608
  1.27629
  1.2765
  1.27671
  1.27692
  1.27713
  1.27734
  1.27755
  1.27775
  1.27796
  1.27817
  1.27838
  1.27859
  1.2788
  1.27901
  1.27922
  1.27943
  1.27964
  1.27985
  1.28006
  1.28027
  1.28048
  1.28069
  1.2809
  1.28111
  1.28132
  1.28153
  1.28175
  1.28196
  1.28217
  1.28238
  1.28259
  1.2828
  1.28301
  1.28322
  1.28343
  1.28364
  1.28385
  1.28406
  1.28427
  1.28448
  1.28469
  1.28491
  1.28512
  1.28533
  1.28554
  1.28575
  1.28596
  1.28617
  1.28638
  1.28659
  1.2868
  1.28701
  1.28722
  1.28743
  1.28765
  1.28786
  1.28807
  1.28828
  1.28849
  1.2887
  1.28891
  1.28912
  1.28933
  1.28954
  1.28975
  1.28996
  1.29017
  1.29038
  1.29059
  1.2908
  1.29101
  1.29122
  1.29143
  1.29164
  1.29185
  1.29206
  1.29227
  1.29248
  1.29269
  1.2929
  1.29311
  1.29332
  1.29353
  1.29374
  1.29395
  1.29416
  1.29437
  1.29458
  1.29479
  1.295
  1.2952
  1.29541
  1.29562
  1.29583
  1.29604
  1.29625
  1.29646
  1.29666
  1.29687
  1.29708
  1.29729
  1.2975
  1.2977
  1.29791
  1.29812
  1.29833
  1.29853
  1.29874
  1.29895
  1.29915
  1.29936
  1.29957
  1.29977
  1.29998
  1.30019
  1.30039
  1.3006
  1.3008
  1.30101
  1.30122
  1.30142
  1.30163
  1.30183
  1.30204
  1.30224
  1.30245
  1.30265
  1.30285
  1.30306
  1.30326
  1.30347
  1.30367
  1.30387
  1.30408
  1.30428
  1.30448
  1.30469
  1.30489
  1.30509
  1.30529
  1.3055
  1.3057
  1.3059
  1.3061
  1.3063
  1.3065
  1.3067
  1.3069
  1.30711
  1.30731
  1.30751
  1.30771
  1.30791
  1.30811
  1.3083
  1.3085
  1.3087
  1.3089
  1.3091
  1.3093
  1.3095
  1.30969
  1.30989
  1.31009
  1.31029
  1.31048
  1.31068
  1.31088
  1.31107
  1.31127
  1.31146
  1.31166
  1.31185
  1.31205
  1.31224
  1.31244
  1.31263
  1.31283
  1.31302
  1.31321
  1.31341
  1.3136
  1.31379
  1.31398
  1.31418
  1.31437
  1.31456
  1.31475
  1.31494
  1.31513
  1.31532
  1.31551
  1.3157
  1.31589
  1.31608
  1.31627
  1.31646
  1.31665
  1.31684
  1.31702
  1.31721
  1.3174
  1.31758
  1.31777
  1.31796
  1.31814
  1.31833
  1.31851
  1.3187
  1.31888
  1.31907
  1.31925
  1.31944
  1.31962
  1.3198
  1.31999
  1.32017
  1.32035
  1.32053
  1.32071
  1.32089
  1.32107
  1.32125
  1.32143
  1.32161
  1.32179
  1.32197
  1.32215
  1.32233
  1.32251
  1.32269
  1.32286
  1.32304
  1.32322
  1.32339
  1.32357
  1.32374
  1.32392
  1.32409
  1.32427
  1.32444
  1.32461
  1.32479
  1.32496
  1.32513
  1.3253
  1.32548
  1.32565
  1.32582
  1.32599
  1.32616
  1.32633
  1.3265
  1.32667
  1.32683
  1.327
  1.32717
  1.32734
  1.3275
  1.32767
  1.32784
  1.328
  1.32817
  1.32833
  1.32849
  1.32866
  1.32882
  1.32898
  1.32915
  1.32931
  1.32947
  1.32963
  1.32979
  1.32995
  1.33011
  1.33027
  1.33043
  1.33059
  1.33075
  1.33091
  1.33106
  1.33122
  1.33138
  1.33153
  1.33169
  1.33184
  1.332
  1.33215
  1.3323
  1.33246
  1.33261
  1.33276
  1.33291
  1.33306
  1.33321
  1.33336
  1.33351
  1.33366
  1.33381
  1.33396
  1.33411
  1.33426
  1.3344
  1.33455
  1.33469
  1.33484
  1.33498
  1.33513
  1.33527
  1.33542
  1.33556
  1.3357
  1.33584
  1.33598
  1.33612
  1.33626
  1.3364
  1.33654
  1.33668
  1.33682
  1.33696
  1.33709
  1.33723
  1.33737
  1.3375
  1.33764
  1.33777
  1.33791
  1.33804
  1.33817
  1.3383
  1.33844
  1.33857
  1.3387
  1.33883
  1.33896
  1.33909
  1.33921
  1.33934
  1.33947
  1.3396
  1.33972
  1.33985
  1.33997
  1.3401
  1.34022
  1.34034
  1.34047
  1.34059
  1.34071
  1.34083
  1.34095
  1.34107
  1.34119
  1.34131
  1.34143
  1.34155
  1.34166
  1.34178
  1.34189
  1.34201
  1.34212
  1.34224
  1.34235
  1.34246
  1.34258
  1.34269
  1.3428
  1.34291
  1.34302
  1.34313
  1.34324
  1.34334
  1.34345
  1.34356
  1.34366
  1.34377
  1.34387
  1.34398
  1.34408
  1.34419
  1.34429
  1.34439
  1.34449
  1.34459
  1.34469
  1.34479
  1.34489
  1.34499
  1.34508
  1.34518
  1.34528
  1.34537
  1.34547
  1.34556
  1.34565
  1.34575
  1.34584
  1.34593
  1.34602
  1.34611
  1.3462
  1.34629
  1.34638
  1.34646
  1.34655
  1.34664
  1.34672
  1.34681
  1.34689
  1.34697
  1.34706
  1.34714
  1.34722
  1.3473
  1.34738
  1.34746
  1.34754
  1.34762
  1.34769
  1.34777
  1.34785
  1.34792
  1.348
  1.34807
  1.34814
  1.34822
  1.34829
  1.34836
  1.34843
  1.3485
  1.34857
  1.34864
  1.3487
  1.34877
  1.34884
  1.3489
  1.34897
  1.34903
  1.34909
  1.34916
  1.34922
  1.34928
  1.34934
  1.3494
  1.34946
  1.34952
  1.34957
  1.34963
  1.34969
  1.34974
  1.3498
  1.34985
  1.3499
  1.34995
  1.35001
  1.35006
  1.35011
  1.35016
  1.35021
  1.35025
  1.3503
  1.35035
  1.35039
  1.35044
  1.35048
  1.35052
  1.35057
  1.35061
  1.35065
  1.35069
  1.35073
  1.35077
  1.35081
  1.35084
  1.35088
  1.35092
  1.35095
  1.35099
  1.35102
  1.35105
  1.35108
  1.35112
  1.35115
  1.35118
  1.3512
  1.35123
  1.35126
  1.35129
  1.35131
  1.35134
  1.35136
  1.35138
  1.35141
  1.35143
  1.35145
  1.35147
  1.35149
  1.35151
  1.35153
  1.35154
  1.35156
  1.35157
  1.35159
  1.3516
  1.35162
  1.35163
  1.35164
  1.35165
  1.35166
  1.35167
  1.35168
  1.35168
  1.35169
  1.3517
  1.3517
  1.35171
  1.35171
  1.35171
  1.35171
  1.35171
  1.35171
  1.35171
  1.35171
  1.35171
  1.35171
  1.3517
  1.3517
  1.35169
  1.35169
  1.35168
  1.35167
  1.35166
  1.35165
  1.35164
  1.35163
  1.35162
  1.3516
  1.35159
  1.35157
  1.35156
  1.35154
  1.35153
  1.35151
  1.35149
  1.35147
  1.35145
  1.35143
  1.3514
  1.35138
  1.35136
  1.35133
  1.35131
  1.35128
  1.35125
  1.35122
  1.35119
  1.35116
  1.35113
  1.3511
  1.35107
  1.35103
  1.351
  1.35096
  1.35093
  1.35089
  1.35085
  1.35082
  1.35078
  1.35074
  1.35069
  1.35065
  1.35061
  1.35057
  1.35052
  1.35047
  1.35043
  1.35038
  1.35033
  1.35028
  1.35023
  1.35018
  1.35013
  1.35008
  1.35002
  1.34997
  1.34992
  1.34986
  1.3498
  1.34974
  1.34969
  1.34963
  1.34956
  1.3495
  1.34944
  1.34938
  1.34931
  1.34925
  1.34918
  1.34912
  1.34905
  1.34898
  1.34891
  1.34884
  1.34877
  1.3487
  1.34862
  1.34855
  1.34848
  1.3484
  1.34832
  1.34825
  1.34817
  1.34809
  1.34801
  1.34793
  1.34784
  1.34776
  1.34768
  1.34759
  1.34751
  1.34742
  1.34733
  1.34724
  1.34716
  1.34707
  1.34697
  1.34688
  1.34679
  1.3467
  1.3466
  1.34651
  1.34641
  1.34631
  1.34621
  1.34611
  1.34601
  1.34591
  1.34581
  1.34571
  1.3456
  1.3455
  1.34539
  1.34529
  1.34518
  1.34507
  1.34496
  1.34485
  1.34474
  1.34463
  1.34451
  1.3444
  1.34429
  1.34417
  1.34405
  1.34394
  1.34382
  1.3437
  1.34358
  1.34346
  1.34333
  1.34321
  1.34309
  1.34296
  1.34284
  1.34271
  1.34258
  1.34245
  1.34232
  1.34219
  1.34206
  1.34193
  1.34179
  1.34166
  1.34152
  1.34139
  1.34125
  1.34111
  1.34097
  1.34083
  1.34069
  1.34055
  1.34041
  1.34026
  1.34012
  1.33997
  1.33983
  1.33968
  1.33953
  1.33938
  1.33923
  1.33908
  1.33893
  1.33878
  1.33862
  1.33847
  1.33831
  1.33815
  1.338
  1.33784
  1.33768
  1.33752
  1.33736
  1.33719
  1.33703
  1.33687
  1.3367
  1.33654
  1.33637
  1.3362
  1.33603
  1.33586
  1.33569
  1.33552
  1.33535
  1.33517
  1.335
  1.33482
  1.33464
  1.33447
  1.33429
  1.33411
  1.33393
  1.33375
  1.33357
  1.33338
  1.3332
  1.33301
  1.33283
  1.33264
  1.33245
  1.33226
  1.33207
  1.33188
  1.33169
  1.3315
  1.33131
  1.33111
  1.33092
  1.33072
  1.33052
  1.33032
  1.33012
  1.32992
  1.32972
  1.32952
  1.32932
  1.32911
  1.32891
  1.3287
  1.3285
  1.32829
  1.32808
  1.32787
  1.32766
  1.32745
  1.32724
  1.32702
  1.32681
  1.32659
  1.32638
  1.32616
  1.32594
  1.32572
  1.3255
  1.32528
  1.32506
  1.32484
  1.32461
  1.32439
  1.32416
  1.32394
  1.32371
  1.32348
  1.32325
  1.32302
  1.32279
  1.32256
  1.32232
  1.32209
  1.32185
  1.32162
  1.32138
  1.32114
  1.3209
  1.32066
  1.32042
  1.32018
  1.31994
  1.31969
  1.31945
  1.3192
  1.31896
  1.31871
  1.31846
  1.31821
  1.31796
  1.31771
  1.31746
  1.31721
  1.31695
  1.3167
  1.31644
  1.31619
  1.31593
  1.31567
  1.31541
  1.31515
  1.31489
  1.31463
  1.31436
  1.3141
  1.31383
  1.31357
  1.3133
  1.31303
  1.31276
  1.31249
  1.31222
  1.31195
  1.31168
  1.3114
  1.31113
  1.31085
  1.31058
  1.3103
  1.31002
  1.30974
  1.30946
  1.30918
  1.3089
  1.30862
  1.30833
  1.30805
  1.30776
  1.30748
  1.30719
  1.3069
  1.30661
  1.30632
  1.30603
  1.30574
  1.30544
  1.30515
  1.30486
  1.30456
  1.30426
  1.30397
  1.30367
  1.30337
  1.30307
  1.30277
  1.30246
  1.30216
  1.30186
  1.30155
  1.30124
  1.30094
  1.30063
  1.30032
  1.30001
  1.2997
  1.29939
  1.29908
  1.29876
  1.29845
  1.29813
  1.29782
  1.2975
  1.29718
  1.29687
  1.29655
  1.29623
  1.2959
  1.29558
  1.29526
  1.29493
  1.29461
  1.29428
  1.29396
  1.29363
  1.2933
  1.29297
  1.29264
  1.29231
  1.29198
  1.29164
  1.29131
  1.29097
  1.29064
  1.2903
  1.28996
  1.28962
  1.28928
  1.28894
  1.2886
  1.28826
  1.28792
  1.28757
  1.28723
  1.28688
  1.28654
  1.28619
  1.28584
  1.28549
  1.28514
  1.28479
  1.28444
  1.28409
  1.28373
  1.28338
  1.28302
  1.28267
  1.28231
  1.28195
  1.28159
  1.28123
  1.28087
  1.28051
  1.28015
  1.27978
  1.27942
  1.27905
  1.27869
  1.27832
  1.27795
  1.27758
  1.27721
  1.27684
  1.27647
  1.2761
  1.27573
  1.27535
  1.27498
  1.2746
  1.27423
  1.27385
  1.27347
  1.27309
  1.27271
  1.27233
  1.27195
  1.27157
  1.27119
  1.2708
  1.27042
  1.27003
  1.26964
  1.26926
  1.26887
  1.26848
  1.26809
  1.2677
  1.26731
  1.26691
  1.26652
  1.26612
  1.26573
  1.26533
  1.26494
  1.26454
  1.26414
  1.26374
  1.26334
  1.26294
  1.26254
  1.26214
  1.26173
  1.26133
  1.26092
  1.26052
  1.26011
  1.2597
  1.25929
  1.25888
  1.25847
  1.25806
  1.25765
  1.25724
  1.25682
  1.25641
  1.25599
  1.25558
  1.25516
  1.25474
  1.25433
  1.25391
  1.25349
  1.25307
  1.25264
  1.25222
  1.2518
  1.25137
  1.25095
  1.25052
  1.2501
  1.24967
  1.24924
  1.24881
  1.24838
  1.24795
  1.24752
  1.24709
  1.24666
  1.24622
  1.24579
  1.24535
  1.24492
  1.24448
  1.24404
  1.2436
  1.24317
  1.24273
  1.24228
  1.24184
  1.2414
  1.24096
  1.24051
  1.24007
  1.23962
  1.23918
  1.23873
  1.23828
  1.23783
  1.23738
  1.23693
  1.23648
  1.23603
  1.23558
  1.23513
  1.23467
  1.23422
  1.23376
  1.23331
  1.23285
  1.23239
  1.23193
  1.23147
  1.23101
  1.23055
  1.23009
  1.22963
  1.22917
  1.2287
  1.22824
  1.22777
  1.22731
  1.22684
  1.22637
  1.2259
  1.22543
  1.22496
  1.22449
  1.22402
  1.22355
  1.22308
  1.2226
  1.22213
  1.22166
  1.22118
  1.2207
  1.22023
  1.21975
  1.21927
  1.21879
  1.21831
  1.21783
  1.21735
  1.21687
  1.21638
  1.2159
  1.21542
  1.21493
  1.21444
  1.21396
  1.21347
  1.21298
  1.21249
  1.21201
  1.21152
  1.21102
  1.21053
  1.21004
  1.20955
  1.20906
  1.20856
  1.20807
  1.20757
  1.20707
  1.20658
  1.20608
  1.20558
  1.20508
  1.20458
  1.20408
  1.20358
  1.20308
  1.20258
  1.20207
  1.20157
  1.20107
  1.20056
  1.20006
  1.19955
  1.19904
  1.19853
  1.19803
  1.19752
  1.19701
  1.1965
  1.19599
  1.19547
  1.19496
  1.19445
  1.19393
  1.19342
  1.19291
  1.19239
  1.19187
  1.19136
  1.19084
  1.19032
  1.1898
  1.18928
  1.18876
  1.18824
  1.18772
  1.1872
  1.18667
  1.18615
  1.18563
  1.1851
  1.18458
  1.18405
  1.18352
  1.183
  1.18247
  1.18194
  1.18141
  1.18088
  1.18035
  1.17982
  1.17929
  1.17876
  1.17823
  1.17769
  1.17716
  1.17662
  1.17609
  1.17555
  1.17502
  1.17448
  1.17394
  1.1734
  1.17286
  1.17233
  1.17179
  1.17124
  1.1707
  1.17016
  1.16962
  1.16908
  1.16853
  1.16799
  1.16744
  1.1669
  1.16635
  1.16581
  1.16526
  1.16471
  1.16416
  1.16362
  1.16307
  1.16252
  1.16197
  1.16141
  1.16086
  1.16031
  1.15976
  1.15921
  1.15865
  1.1581
  1.15754
  1.15699
  1.15643
  1.15587
  1.15532
  1.15476
  1.1542
  1.15364
  1.15308
  1.15252
  1.15196
  1.1514
  1.15084
  1.15028
  1.14972
  1.14915
  1.14859
  1.14803
  1.14746
  1.1469
  1.14633
  1.14576
  1.1452
  1.14463
  1.14406
  1.14349
  1.14292
  1.14236
  1.14179
  1.14122
  1.14064
  1.14007
  1.1395
  1.13893
  1.13836
  1.13778
  1.13721
  1.13663
  1.13606
  1.13548
  1.13491
  1.13433
  1.13375
  1.13318
  1.1326
  1.13202
  1.13144
  1.13086
  1.13028
  1.1297
  1.12912
  1.12854
  1.12796
  1.12738
  1.1268
  1.12621
  1.12563
  1.12504
  1.12446
  1.12388
  1.12329
  1.1227
  1.12212
  1.12153
  1.12094
  1.12036
  1.11977
  1.11918
  1.11859
  1.118
  1.11741
  1.11682
  1.11623
  1.11564
  1.11505
  1.11445
  1.11386
  1.11327
  1.11268
  1.11208
  1.11149
  1.11089
  1.1103
  1.1097
  1.10911
  1.10851
  1.10791
  1.10732
  1.10672
  1.10612
  1.10552
  1.10492
  1.10432
  1.10372
  1.10312
  1.10252
  1.10192
  1.10132
  1.10072
  1.10012
  1.09951
  1.09891
  1.09831
  1.0977
  1.0971
  1.09649
  1.09589
  1.09528
  1.09468
  1.09407
  1.09347
  1.09286
  1.09225
  1.09164
  1.09104
  1.09043
  1.08982
  1.08921
  1.0886
  1.08799
  1.08738
  1.08677
  1.08616
  1.08555
  1.08494
  1.08433
  1.08371
  1.0831
  1.08249
  1.08187
  1.08126
  1.08065
  1.08003
  1.07942
  1.0788
  1.07819
  1.07757
  1.07695
  1.07634
  1.07572
  1.0751
  1.07449
  1.07387
  1.07325
  1.07263
  1.07201
  1.07139
  1.07077
  1.07015
  1.06953
  1.06891
  1.06829
  1.06767
  1.06705
  1.06643
  1.06581
  1.06519
  1.06456
  1.06394
  1.06332
  1.06269
  1.06207
  1.06145
  1.06082
  1.0602
  1.05957
  1.05895
  1.05832
  1.05769
  1.05707
  1.05644
  1.05582
  1.05519
  1.05456
  1.05393
  1.05331
  1.05268
  1.05205
  1.05142
  1.05079
  1.05016
  1.04953
  1.0489
  1.04827
  1.04764
  1.04701
  1.04638
  1.04575
  1.04512
  1.04449
  1.04386
  1.04322
  1.04259
  1.04196
  1.04133
  1.04069
  1.04006
  1.03943
  1.03879
  1.03816
  1.03753
  1.03689
  1.03626
  1.03562
  1.03499
  1.03435
  1.03372
  1.03308
  1.03244
  1.03181
  1.03117
  1.03053
  1.0299
  1.02926
  1.02862
  1.02799
  1.02735
  1.02671
  1.02607
  1.02543
  1.02479
  1.02416
  1.02352
  1.02288
  1.02224
  1.0216
  1.02096
  1.02032
  1.01968
  1.01904
  1.0184
  1.01776
  1.01712
  1.01647
  1.01583
  1.01519
  1.01455
  1.01391
  1.01327
  1.01262
  1.01198
  1.01134
  1.0107
  1.01005
  1.00941
  1.00877
  1.00812
  1.00748
  1.00684
  1.00619
  1.00555
  1.0049
  1.00426
  1.00361
  1.00297
  1.00232
  1.00168
  1.00103
  1.00039
  0.999744
  0.999098
  0.998452
  0.997806
  0.99716
  0.996514
  0.995868
  0.995221
  0.994575
  0.993928
  0.993281
  0.992634
  0.991987
  0.99134
  0.990693
  0.990045
  0.989398
  0.98875
  0.988102
  0.987454
  0.986806
  0.986158
  0.98551
  0.984861
  0.984213
  0.983564
  0.982916
  0.982267
  0.981618
  0.980969
  0.98032
  0.97967
  0.979021
  0.978372
  0.977722
  0.977073
  0.976423
  0.975773
  0.975123
  0.974473
  0.973823
  0.973173
  0.972523
  0.971872
  0.971222
  0.970572
  0.969921
  0.96927
  0.96862
  0.967969
  0.967318
  0.966667
  0.966016
  0.965365
  0.964714
  0.964063
  0.963412
  0.96276
  0.962109
  0.961458
  0.960806
  0.960155
  0.959503
  0.958851
  0.9582
  0.957548
  0.956896
  0.956244
  0.955592
  0.95494
  0.954289
  0.953637
  0.952984
  0.952332
  0.95168
  0.951028
  0.950376
  0.949724
  0.949071
  0.948419
  0.947767
  0.947114
  0.946462
  0.94581
  0.945157
  0.944505
  0.943852
  0.9432
  0.942547
  0.941895
  0.941242
  0.94059
  0.939937
  0.939284
  0.938632
  0.937979
  0.937327
  0.936674
  0.936021
  0.935369
  0.934716
  0.934064
  0.933411
  0.932758
  0.932106
  0.931453
  0.9308
  0.930148
  0.929495
  0.928843
  0.92819
  0.927538
  0.926885
  0.926233
  0.92558
  0.924928
  0.924275
  0.923623
  0.92297
  0.922318
  0.921665
  0.921013
  0.920361
  0.919708
  0.919056
  0.918404
  0.917752
  0.9171
  0.916448
  0.915795
  0.915143
  0.914491
  0.913839
  0.913187
  0.912536
  0.911884
  0.911232
  0.91058
  0.909928
  0.909277
  0.908625
  0.907974
  0.907322
  0.906671
  0.906019
  0.905368
  0.904717
  0.904065
  0.903414
  0.902763
  0.902112
  0.901461
  0.90081
  0.900159
  0.899509
  0.898858
  0.898207
  0.897557
  0.896906
  0.896256
  0.895606
  0.894955
  0.894305
  0.893655
  0.893005
  0.892355
  0.891705
  0.891056
  0.890406
  0.889756
  0.889107
  0.888457
  0.887808
  0.887159
  0.88651
  0.885861
  0.885212
  0.884563
  0.883914
  0.883265
  0.882617
  0.881968
  0.88132
  0.880672
  0.880024
  0.879375
  0.878728
  0.87808
  0.877432
  0.876784
  0.876137
  0.875489
  0.874842
  0.874195
  0.873548
  0.872901
  0.872254
  0.871608
  0.870961
  0.870314
  0.869668
  0.869022
  0.868376
  0.86773
  0.867084
  0.866438
  0.865793
  0.865147
  0.864502
  0.863857
  0.863212
  0.862567
  0.861922
  0.861278
  0.860633
  0.859989
  0.859344
  0.8587
  0.858056
  0.857413
  0.856769
  0.856126
  0.855482
  0.854839
  0.854196
  0.853553
  0.85291
  0.852268
  0.851625
  0.850983
  0.850341
  0.849699
  0.849057
  0.848415
  0.847774
  0.847132
  0.846491
  0.84585
  0.845209
  0.844569
  0.843928
  0.843288
  0.842648
  0.842008
  0.841368
  0.840728
  0.840089
  0.839449
  0.83881
  0.838171
  0.837532
  0.836894
  0.836255
  0.835617
  0.834979
  0.834341
  0.833703
  0.833066
  0.832428
  0.831791
  0.831154
  0.830517
  0.829881
  0.829244
  0.828608
  0.827972
  0.827336
  0.8267
  0.826065
  0.825429
  0.824794
  0.824159
  0.823525
  0.82289
  0.822256
  0.821622
  0.820988
  0.820354
  0.819721
  0.819088
  0.818454
  0.817822
  0.817189
  0.816556
  0.815924
  0.815292
  0.81466
  0.814029
  0.813397
  0.812766
  0.812135
  0.811504
  0.810874
  0.810243
  0.809613
  0.808983
  0.808354
  0.807724
  0.807095
  0.806466
  0.805837
  0.805209
  0.80458
  0.803952
  0.803324
  0.802697
  0.802069
  0.801442
  0.800815
  0.800188
  0.799562
  0.798935
  0.798309
  0.797683
  0.797058
  0.796433
  0.795807
  0.795183
  0.794558
  0.793934
  0.793309
  0.792685
  0.792062
  0.791438
  0.790815
  0.790192
  0.789569
  0.788947
  0.788325
  0.787703
  0.787081
  0.78646
  0.785838
  0.785217
  0.784597
  0.783976
  0.783356
  0.782736
  0.782116
  0.781497
  0.780878
  0.780259
  0.77964
  0.779022
  0.778404
  0.777786
  0.777168
  0.776551
  0.775933
  0.775317
  0.7747
  0.774084
  0.773468
  0.772852
  0.772236
  0.771621
  0.771006
  0.770391
  0.769777
  0.769163
  0.768549
  0.767935
  0.767322
  0.766708
  0.766096
  0.765483
  0.764871
  0.764259
  0.763647
  0.763036
  0.762424
  0.761813
  0.761203
  0.760593
  0.759982
  0.759373
  0.758763
  0.758154
  0.757545
  0.756936
  0.756328
  0.75572
  0.755112
  0.754505
  0.753897
  0.75329
  0.752684
  0.752077
  0.751471
  0.750866
  0.75026
  0.749655
  0.74905
  0.748445
  0.747841
  0.747237
  0.746633
  0.74603
  0.745427
  0.744824
  0.744221
  0.743619
  0.743017
  0.742415
  0.741814
  0.741213
  0.740612
  0.740012
  0.739412
  0.738812
  0.738212
  0.737613
  0.737014
  0.736415
  0.735817
  0.735219
  0.734621
  0.734024
  0.733427
  0.73283
  0.732234
  0.731637
  0.731042
  0.730446
  0.729851
  0.729256
  0.728661
  0.728067
  0.727473
  0.726879
  0.726286
  0.725693
  0.7251
  0.724508
  0.723915
  0.723324
  0.722732
  0.722141
  0.72155
  0.72096
  0.72037
  0.71978
  0.71919
  0.718601
  0.718012
  0.717423
  0.716835
  0.716247
  0.71566
  0.715072
  0.714485
  0.713899
  0.713312
  0.712726
  0.712141
  0.711555
  0.71097
  0.710386
  0.709801
  0.709217
  0.708633
  0.70805
  0.707467
  0.706884
  0.706302
  0.70572
  0.705138
  0.704557
  0.703976
  0.703395
  0.702815
  0.702235
  0.701655
  0.701075
  0.700496
  0.699918
  0.699339
  0.698761
  0.698184
  0.697606
  0.697029
  0.696453
  0.695876
  0.6953
  0.694725
  0.694149
  0.693574
  0.693
  0.692425
  0.691851
  0.691278
  0.690704
  0.690131
  0.689559
  0.688987
  0.688415
  0.687843
  0.687272
  0.686701
  0.68613
  0.68556
  0.68499
  0.684421
  0.683852
  0.683283
  0.682715
  0.682146
  0.681579
  0.681011
  0.680444
  0.679878
  0.679311
  0.678745
  0.678179
  0.677614
  0.677049
  0.676485
  0.67592
  0.675356
  0.674793
  0.67423
  0.673667
  0.673104
  0.672542
  0.67198
  0.671419
  0.670858
  0.670297
  0.669737
  0.669177
  0.668617
  0.668058
  0.667499
  0.66694
  0.666382
  0.665824
  0.665267
  0.66471
  0.664153
  0.663596
  0.66304
  0.662484
  0.661929
  0.661374
  0.660819
  0.660265
  0.659711
  0.659158
  0.658604
  0.658052
  0.657499
  0.656947
  0.656395
  0.655844
  0.655293
  0.654742
  0.654192
  0.653642
  0.653092
  0.652543
  0.651994
  0.651446
  0.650898
  0.65035
  0.649802
  0.649255
  0.648709
  0.648162
  0.647616
  0.647071
  0.646526
  0.645981
  0.645436
  0.644892
  0.644348
  0.643805
  0.643262
  0.642719
  0.642177
  0.641635
  0.641094
  0.640552
  0.640012
  0.639471
  0.638931
  0.638391
  0.637852
  0.637313
  0.636775
  0.636236
  0.635698
  0.635161
  0.634624
  0.634087
  0.633551
  0.633015
  0.632479
  0.631944
  0.631409
  0.630874
  0.63034
  0.629806
  0.629273
  0.62874
  0.628207
  0.627675
  0.627143
  0.626612
  0.62608
  0.62555
  0.625019
  0.624489
  0.623959
  0.62343
  0.622901
  0.622373
  0.621844
  0.621316
  0.620789
  0.620262
  0.619735
  0.619209
  0.618683
  0.618157
  0.617632
  0.617107
  0.616583
  0.616059
  0.615535
  0.615012
  0.614489
  0.613966
  0.613444
  0.612922
  0.612401
  0.61188
  0.611359
  0.610839
  0.610319
  0.609799
  0.60928
  0.608761
  0.608243
  0.607724
  0.607207
  0.606689
  0.606172
  0.605656
  0.60514
  0.604624
  0.604108
  0.603593
  0.603079
  0.602564
  0.60205
  0.601537
  0.601024
  0.600511
  0.599998
  0.599486
  0.598975
  0.598463
  0.597952
  0.597442
  0.596932
  0.596422
  0.595912
  0.595403
  0.594895
  0.594386
  0.593878
  0.593371
  0.592864
  0.592357
  0.591851
  0.591345
  0.590839
  0.590334
  0.589829
  0.589324
  0.58882
  0.588316
  0.587813
  0.58731
  0.586807
  0.586305
  0.585803
  0.585302
  0.5848
  0.5843
  0.583799
  0.583299
  0.5828
  0.5823
  0.581802
  0.581303
  0.580805
  0.580307
  0.57981
  0.579313
  0.578816
  0.57832
  0.577824
  0.577329
  0.576834
  0.576339
  0.575845
  0.575351
  0.574857
  0.574364
  0.573871
  0.573379
  0.572886
  0.572395
  0.571903
  0.571412
  0.570922
  0.570432
  0.569942
  0.569452
  0.568963
  0.568475
  0.567986
  0.567498
  0.567011
  0.566524
  0.566037
  0.56555
  0.565064
  0.564579
  0.564093
  0.563608
  0.563124
  0.56264
  0.562156
  0.561672
  0.561189
  0.560707
  0.560224
  0.559742
  0.559261
  0.55878
  0.558299
  0.557818
  0.557338
  0.556859
  0.556379
  0.5559
  0.555422
  0.554944
  0.554466
  0.553988
  0.553511
  0.553035
  0.552558
  0.552082
  0.551607
  0.551132
  0.550657
  0.550182
  0.549708
  0.549234
  0.548761
  0.548288
  0.547816
  0.547343
  0.546871
  0.5464
  0.545929
  0.545458
  0.544988
  0.544518
  0.544048
  0.543579
  0.54311
  0.542642
  0.542173
  0.541706
  0.541238
  0.540771
  0.540305
  0.539838
  0.539372
  0.538907
  0.538442
  0.537977
  0.537513
  0.537048
  0.536585
  0.536121
  0.535659
  0.535196
  0.534734
  0.534272
  0.53381
  0.533349
  0.532889
  0.532428
  0.531968
  0.531509
  0.531049
  0.53059
  0.530132
  0.529674
  0.529216
  0.528758
  0.528301
  0.527845
  0.527388
  0.526932
  0.526477
  0.526022
  0.525567
  0.525112
  0.524658
  0.524204
  0.523751
  0.523298
  0.522845
  0.522393
  0.521941
  0.521489
  0.521038
  0.520587
  0.520137
  0.519687
  0.519237
  0.518788
  0.518339
  0.51789
  0.517442
  0.516994
  0.516546
  0.516099
  0.515652
  0.515205
  0.514759
  0.514314
  0.513868
  0.513423
  0.512978
  0.512534
  0.51209
  0.511646
  0.511203
  0.51076
  0.510318
  0.509876
  0.509434
  0.508992
  0.508551
  0.508111
  0.50767
  0.50723
  0.50679
  0.506351
  0.505912
  0.505474
  0.505035
  0.504598
  0.50416
  0.503723
  0.503286
  0.50285
  0.502413
  0.501978
  0.501542
  0.501107
  0.500673
  0.500238
  0.499804
  0.499371
  0.498938
  0.498505
  0.498072
  0.49764
  0.497208
  0.496777
  0.496345
  0.495915
  0.495484
  0.495054
  0.494625
  0.494195
  0.493766
  0.493337
  0.492909
  0.492481
  0.492054
  0.491626
  0.491199
  0.490773
  0.490347
  0.489921
  0.489495
  0.48907
  0.488645
  0.488221
  0.487797
  0.487373
  0.48695
  0.486526
  0.486104
  0.485681
  0.485259
  0.484838
  0.484416
  0.483995
  0.483575
  0.483154
  0.482734
  0.482315
  0.481896
  0.481477
  0.481058
  0.48064
  0.480222
  0.479804
  0.479387
  0.47897
  0.478554
  0.478138
  0.477722
  0.477306
  0.476891
  0.476476
  0.476062
  0.475648
  0.475234
  0.474821
  0.474408
  0.473995
  0.473582
  0.47317
  0.472759
  0.472347
  0.471936
  0.471525
  0.471115
  0.470705
  0.470295
  0.469886
  0.469477
  0.469068
  0.46866
  0.468252
  0.467844
  0.467437
  0.46703
  0.466623
  0.466217
  0.465811
  0.465405
  0.465
  0.464595
  0.46419
  0.463786
  0.463382
  0.462978
  0.462575
  0.462172
  0.461769
  0.461367
  0.460965
  0.460563
  0.460162
  0.459761
  0.45936
  0.45896
  0.45856
  0.45816
  0.457761
  0.457362
  0.456963
  0.456565
  0.456167
  0.455769
  0.455372
  0.454975
  0.454578
  0.454182
  0.453785
  0.45339
  0.452994
  0.452599
  0.452204
  0.45181
  0.451416
  0.451022
  0.450629
  0.450236
  0.449843
  0.44945
  0.449058
  0.448666
  0.448275
  0.447884
  0.447493
  0.447102
  0.446712
  0.446322
  0.445932
  0.445543
  0.445154
  0.444766
  0.444377
  0.443989
  0.443602
  0.443214
  0.442827
  0.442441
  0.442054
  0.441668
  0.441283
  0.440897
  0.440512
  0.440127
  0.439743
  0.439359
  0.438975
  0.438591
  0.438208
  0.437825
  0.437443
  0.43706
  0.436678
  0.436297
  0.435915
  0.435534
  0.435154
  0.434773
  0.434393
  0.434014
  0.433634
  0.433255
  0.432876
  0.432498
  0.43212
  0.431742
  0.431364
  0.430987
  0.43061
  0.430233
  0.429857
  0.429481
  0.429105
  0.42873
  0.428355
  0.42798
  0.427605
  0.427231
  0.426857
  0.426484
  0.426111
  0.425738
  0.425365
  0.424993
  0.424621
  0.424249
  0.423878
  0.423507
  0.423136
  0.422765
  0.422395
  0.422025
  0.421656
  0.421286
  0.420917
  0.420549
  0.42018
  0.419812
  0.419444
  0.419077
  0.41871
  0.418343
  0.417976
  0.41761
  0.417244
  0.416879
  0.416513
  0.416148
  0.415783
  0.415419
  0.415055
  0.414691
  0.414327
  0.413964
  0.413601
  0.413238
  0.412876
  0.412514
  0.412152
  0.41179
  0.411429
  0.411068
  0.410708
  0.410347
  0.409987
  0.409628
  0.409268
  0.408909
  0.40855
  0.408192
  0.407833
  0.407475
  0.407118
  0.40676
  0.406403
  0.406046
  0.40569
  0.405334
  0.404978
  0.404622
  0.404267
  0.403912
  0.403557
  0.403202
  0.402848
  0.402494
  0.402141
  0.401787
  0.401434
  0.401081
  0.400729
  0.400377
  0.400025
  0.399673
  0.399322
  0.398971
  0.39862
  0.39827
  0.397919
  0.397569
  0.39722
  0.39687
  0.396521
  0.396173
  0.395824
  0.395476
  0.395128
  0.39478
  0.394433
  0.394086
  0.393739
  0.393392
  0.393046
  0.3927
  0.392354
  0.392009
  0.391664
  0.391319
  0.390974
  0.39063
  0.390286
  0.389942
  0.389599
  0.389256
  0.388913
  0.38857
  0.388228
  0.387886
  0.387544
  0.387202
  0.386861
  0.38652
  0.386179
  0.385839
  0.385499
  0.385159
  0.384819
  0.38448
  0.384141
  0.383802
  0.383463
  0.383125
  0.382787
  0.382449
  0.382112
  0.381775
  0.381438
  0.381101
  0.380765
  0.380429
  0.380093
  0.379757
  0.379422
  0.379087
  0.378752
  0.378418
  0.378084
  0.37775
  0.377416
  0.377083
  0.376749
  0.376417
  0.376084
  0.375752
  0.37542
  0.375088
  0.374756
  0.374425
  0.374094
  0.373763
  0.373433
  0.373102
  0.372772
  0.372443
  0.372113
  0.371784
  0.371455
  0.371126
  0.370798
  0.37047
  0.370142
  0.369814
  0.369487
  0.36916
  0.368833
  0.368506
  0.36818
  0.367854
  0.367528
  0.367203
  0.366877
  0.366552
  0.366227
  0.365903
  0.365579
  0.365255
  0.364931
  0.364607
  0.364284
  0.363961
  0.363638
  0.363316
  0.362994
  0.362672
  0.36235
  0.362029
  0.361707
  0.361386
  0.361066
  0.360745
  0.360425
  0.360105
  0.359785
  0.359466
  0.359147
  0.358828
  0.358509
  0.358191
  0.357873
  0.357555
  0.357237
  0.356919
  0.356602
  0.356285
  0.355969
  0.355652
  0.355336
  0.35502
  0.354704
  0.354389
  0.354074
  0.353759
  0.353444
  0.353129
  0.352815
  0.352501
  0.352188
  0.351874
  0.351561
  0.351248
  0.350935
  0.350623
  0.35031
  0.349998
  0.349686
  0.349375
  0.349064
  0.348753
  0.348442
  0.348131
  0.347821
  0.347511
  0.347201
  0.346891
  0.346582
  0.346273
  0.345964
  0.345655
  0.345347
  0.345039
  0.344731
  0.344423
  0.344116
  0.343808
  0.343501
  0.343195
  0.342888
  0.342582
  0.342276
  0.34197
  0.341664
  0.341359
  0.341054
  0.340749
  0.340445
  0.34014
  0.339836
  0.339532
  0.339228
  0.338925
  0.338622
  0.338319
  0.338016
  0.337714
  0.337411
  0.337109
  0.336807
  0.336506
  0.336204
  0.335903
  0.335602
  0.335302
  0.335001
  0.334701
  0.334401
  0.334101
  0.333802
  0.333503
  0.333204
  0.332905
  0.332606
  0.332308
  0.33201
  0.331712
  0.331414
  0.331117
  0.330819
  0.330522
  0.330226
  0.329929
  0.329633
  0.329337
  0.329041
  0.328745
  0.32845
  0.328154
  0.327859
  0.327565
  0.32727
  0.326976
  0.326682
  0.326388
  0.326094
  0.325801
  0.325508
  0.325215
  0.324922
  0.324629
  0.324337
  0.324045
  0.323753
  0.323462
  0.32317
  0.322879
  0.322588
  0.322297
  0.322007
  0.321716
  0.321426
  0.321136
  0.320847
  0.320557
  0.320268
  0.319979
  0.31969
  0.319402
  0.319113
  0.318825
  0.318537
  0.318249
  0.317962
  0.317675
  0.317388
  0.317101
  0.316814
  0.316528
  0.316241
  0.315955
  0.31567
  0.315384
  0.315099
  0.314814
  0.314529
  0.314244
  0.313959
  0.313675
  0.313391
  0.313107
  0.312824
  0.31254
  0.312257
  0.311974
  0.311691
  0.311408
  0.311126
  0.310844
  0.310562
  0.31028
  0.309999
  0.309717
  0.309436
  0.309155
  0.308875
  0.308594
  0.308314
  0.308034
  0.307754
  0.307474
  0.307195
  0.306915
  0.306636
  0.306357
  0.306079
  0.3058
  0.305522
  0.305244
  0.304966
  0.304689
  0.304411
  0.304134
  0.303857
  0.30358
  0.303304
  0.303027
  0.302751
  0.302475
  0.302199
  0.301924
  0.301648
  0.301373
  0.301098
  0.300823
  0.300549
  0.300274
  0.3
  0.299726
  0.299452
  0.299179
  0.298906
  0.298632
  0.298359
  0.298087
  0.297814
  0.297542
  0.29727
  0.296998
  0.296726
  0.296454
  0.296183
  0.295912
  0.295641
  0.29537
  0.295099
  0.294829
  0.294559
  0.294289
  0.294019
  0.293749
  0.29348
  0.293211
  0.292942
  0.292673
  0.292404
  0.292136
  0.291867
  0.291599
  0.291331
  0.291064
  0.290796
  0.290529
  0.290262
  0.289995
  0.289728
  0.289462
  0.289196
  0.288929
  0.288663
  0.288398
  0.288132
  0.287867
  0.287602
  0.287337
  0.287072
  0.286807
  0.286543
  0.286279
  0.286015
  0.285751
  0.285487
  0.285224
  0.28496
  0.284697
  0.284434
  0.284172
  0.283909
  0.283647
  0.283385
  0.283123
  0.282861
  0.282599
  0.282338
  0.282077
  0.281816
  0.281555
  0.281294
  0.281034
  0.280773
  0.280513
  0.280253
  0.279994
  0.279734
  0.279475
  0.279216
  0.278957
  0.278698
  0.278439
  0.278181
  0.277922
  0.277664
  0.277406
  0.277149
  0.276891
  0.276634
  0.276377
  0.27612
  0.275863
  0.275606
  0.27535
  0.275094
  0.274837
  0.274582
  0.274326
  0.27407
  0.273815
  0.27356
  0.273305
  0.27305
  0.272795
  0.272541
  0.272287
  0.272032
  0.271778
  0.271525
  0.271271
  0.271018
  0.270764
  0.270511
  0.270259
  0.270006
  0.269753
  0.269501
  0.269249
  0.268997
  0.268745
  0.268493
  0.268242
  0.267991
  0.26774
  0.267489
  0.267238
  0.266987
  0.266737
  0.266487
  0.266236
  0.265987
  0.265737
  0.265487
  0.265238
  0.264989
  0.26474
  0.264491
  0.264242
  0.263994
  0.263745
  0.263497
  0.263249
  0.263001
  0.262754
  0.262506
  0.262259
  0.262012
  0.261765
  0.261518
  0.261271
  0.261025
  0.260778
  0.260532
  0.260286
  0.26004
  0.259795
  0.259549
  0.259304
  0.259059
  0.258814
  0.258569
  0.258325
  0.25808
  0.257836
  0.257592
  0.257348
  0.257104
  0.25686
  0.256617
  0.256373
  0.25613
  0.255887
  0.255645
  0.255402
  0.255159
  0.254917
  0.254675
  0.254433
  0.254191
  0.25395
  0.253708
  0.253467
  0.253226
  0.252985
  0.252744
  0.252503
  0.252263
  0.252022
  0.251782
  0.251542
  0.251302
  0.251062
  0.250823
  0.250584
  0.250344
  0.250105
  0.249866
  0.249628
  0.249389
  0.249151
  0.248912
  0.248674
  0.248436
  0.248199
  0.247961
  0.247724
  0.247486
  0.247249
  0.247012
  0.246775
  0.246539
  0.246302
  0.246066
  0.24583
  0.245593
  0.245358
  0.245122
  0.244886
  0.244651
  0.244416
  0.244181
  0.243946
  0.243711
  0.243476
  0.243242
  0.243007
  0.242773
  0.242539
  0.242305
  0.242072
  0.241838
  0.241605
  0.241371
  0.241138
  0.240905
  0.240673
  0.24044
  0.240207
  0.239975
  0.239743
  0.239511
  0.239279
  0.239047
  0.238816
  0.238584
  0.238353
  0.238122
  0.237891
  0.23766
  0.23743
  0.237199
  0.236969
  0.236739
  0.236508
  0.236279
  0.236049
  0.235819
  0.23559
  0.23536
  0.235131
  0.234902
  0.234673
  0.234445
  0.234216
  0.233988
  0.233759
  0.233531
  0.233303
  0.233075
  0.232848
  0.23262
  0.232393
  0.232166
  0.231939
  0.231712
  0.231485
  0.231258
  0.231032
  0.230805
  0.230579
  0.230353
  0.230127
  0.229901
  0.229676
  0.22945
  0.229225
  0.229
  0.228774
  0.22855
  0.228325
  0.2281
  0.227876
  0.227651
  0.227427
  0.227203
  0.226979
  0.226755
  0.226532
  0.226308
  0.226085
  0.225862
  0.225639
  0.225416
  0.225193
  0.22497
  0.224748
  0.224525
  0.224303
  0.224081
  0.223859
  0.223637
  0.223416
  0.223194
  0.222973
  0.222751
  0.22253
  0.222309
  0.222089
  0.221868
  0.221647
  0.221427
  0.221207
  0.220986
  0.220766
  0.220547
  0.220327
  0.220107
  0.219888
  0.219668
  0.219449
  0.21923
  0.219011
  0.218793
  0.218574
  0.218355
  0.218137
  0.217919
  0.217701
  0.217483
  0.217265
  0.217047
  0.21683
  0.216612
  0.216395
  0.216178
  0.215961
  0.215744
  0.215527
  0.215311
  0.215094
  0.214878
  0.214662
  0.214445
  0.214229
  0.214014
  0.213798
  0.213582
  0.213367
  0.213152
  0.212937
  0.212721
  0.212507
  0.212292
  0.212077
  0.211863
  0.211648
  0.211434
  0.21122
  0.211006
  0.210792
  0.210578
  0.210365
  0.210151
  0.209938
  0.209725
  0.209512
  0.209299
  0.209086
  0.208873
  0.208661
  0.208448
  0.208236
  0.208024
  0.207812
  0.2076
  0.207388
  0.207176
  0.206965
  0.206753
  0.206542
  0.206331
  0.20612
  0.205909
  0.205698
  0.205487
  0.205277
  0.205066
  0.204856
  0.204646
  0.204436
  0.204226
  0.204016
  0.203806
  0.203597
  0.203387
  0.203178
  0.202969
  0.20276
  0.202551
  0.202342
  0.202134
  0.201925
  0.201717
  0.201508
  0.2013
  0.201092
  0.200884
  0.200676
  0.200469
  0.200261
  0.200053
  0.199846
  0.199639
  0.199432
  0.199225
  0.199018
  0.198811
  0.198605
  0.198398
  0.198192
  0.197986
  0.197779
  0.197573
  0.197367
  0.197162
  0.196956
  0.19675
  0.196545
  0.19634
  0.196135
  0.19593
  0.195725
  0.19552
  0.195315
  0.19511
  0.194906
  0.194702
  0.194497
  0.194293
  0.194089
  0.193885
  0.193682
  0.193478
  0.193274
  0.193071
  0.192868
  0.192664
  0.192461
  0.192258
  0.192055
  0.191853
  0.19165
  0.191448
  0.191245
  0.191043
  0.190841
  0.190639
  0.190437
  0.190235
  0.190033
  0.189832
  0.18963
  0.189429
  0.189228
  0.189026
  0.188825
  0.188624
  0.188424
  0.188223
  0.188022
  0.187822
  0.187622
  0.187421
  0.187221
  0.187021
  0.186821
  0.186621
  0.186422
  0.186222
  0.186023
  0.185823
  0.185624
  0.185425
  0.185226
  0.185027
  0.184828
  0.184629
  0.184431
  0.184232
  0.184034
  0.183836
  0.183638
  0.183439
  0.183242
  0.183044
  0.182846
  0.182648
  0.182451
  0.182253
  0.182056
  0.181859
  0.181662
  0.181465
  0.181268
  0.181071
  0.180875
  0.180678
  0.180482
  0.180285
  0.180089
  0.179893
  0.179697
  0.179501
  0.179305
  0.179109
  0.178914
  0.178718
  0.178523
  0.178328
  0.178133
  0.177937
  0.177742
  0.177548
  0.177353
  0.177158
  0.176964
  0.176769
  0.176575
  0.176381
  0.176186
  0.175992
  0.175798
  0.175605
  0.175411
  0.175217
  0.175024
  0.17483
  0.174637
  0.174444
  0.174251
  0.174057
  0.173865
  0.173672
  0.173479
  0.173286
  0.173094
  0.172901
  0.172709
  0.172517
  0.172325
  0.172133
  0.171941
  0.171749
  0.171557
  0.171366
  0.171174
  0.170983
  0.170791
  0.1706
  0.170409
  0.170218
  0.170027
  0.169836
  0.169645
  0.169455
  0.169264
  0.169074
  0.168883
  0.168693
  0.168503
  0.168313
  0.168123
  0.167933
  0.167743
  0.167554
  0.167364
  0.167175
  0.166985
  0.166796
  0.166607
  0.166418
  0.166229
  0.16604
  0.165851
  0.165662
  0.165474
  0.165285
  0.165097
  0.164908
  0.16472
  0.164532
  0.164344
  0.164156
  0.163968
  0.16378
  0.163592
  0.163405
  0.163217
  0.16303
  0.162843
  0.162655
  0.162468
  0.162281
  0.162094
  0.161907
  0.161721
  0.161534
  0.161347
  0.161161
  0.160974
  0.160788
  0.160602
  0.160416
  0.16023
  0.160044
  0.159858
  0.159672
  0.159486
  0.159301
  0.159115
  0.15893
  0.158745
  0.158559
  0.158374
  0.158189
  0.158004
  0.157819
  0.157635
  0.15745
  0.157265
  0.157081
  0.156896
  0.156712
  0.156528
  0.156344
  0.156159
  0.155975
  0.155792
  0.155608
  0.155424
  0.15524
  0.155057
  0.154873
  0.15469
  0.154507
  0.154323
  0.15414
  0.153957
  0.153774
  0.153591
  0.153409
  0.153226
  0.153043
  0.152861
  0.152678
  0.152496
  0.152314
  0.152131
  0.151949
  0.151767
  0.151585
  0.151404
  0.151222
  0.15104
  0.150858
  0.150677
  0.150496
  0.150314
  0.150133
  0.149952
  0.149771
  0.14959
  0.149409
  0.149228
  0.149047
  0.148866
  0.148686
  0.148505
  0.148325
  0.148144
  0.147964
  0.147784
  0.147604
  0.147424
  0.147244
  0.147064
  0.146884
  0.146704
  0.146525
  0.146345
  0.146166
  0.145986
  0.145807
  0.145628
  0.145449
  0.145269
  0.14509
  0.144912
  0.144733
  0.144554
  0.144375
  0.144197
  0.144018
  0.14384
  0.143661
  0.143483
  0.143305
  0.143127
  0.142949
  0.142771
  0.142593
  0.142415
  0.142237
  0.142059
  0.141882
  0.141704
  0.141527
  0.14135
  0.141172
  0.140995
  0.140818
  0.140641
  0.140464
  0.140287
  0.14011
  0.139933
  0.139757
  0.13958
  0.139404
  0.139227
  0.139051
  0.138874
  0.138698
  0.138522
  0.138346
  0.13817
  0.137994
  0.137818
  0.137642
  0.137467
  0.137291
  0.137116
  0.13694
  0.136765
  0.136589
  0.136414
  0.136239
  0.136064
  0.135889
  0.135714
  0.135539
  0.135364
  0.135189
  0.135015
  0.13484
  0.134665
  0.134491
  0.134316
  0.134142
  0.133968
  0.133794
  0.13362
  0.133446
  0.133272
  0.133098
  0.132924
  0.13275
  0.132576
  0.132403
  0.132229
  0.132056
  0.131882
  0.131709
  0.131536
  0.131363
  0.131189
  0.131016
  0.130843
  0.13067
  0.130498
  0.130325
  0.130152
  0.129979
  0.129807
  0.129634
  0.129462
  0.12929
  0.129117
  0.128945
  0.128773
  0.128601
  0.128429
  0.128257
  0.128085
  0.127913
  0.127741
  0.12757
  0.127398
  0.127226
  0.127055
  0.126883
  0.126712
  0.126541
  0.12637
  0.126198
  0.126027
  0.125856
  0.125685
  0.125514
  0.125344
  0.125173
  0.125002
  0.124831
  0.124661
  0.12449
  0.12432
  0.12415
  0.123979
  0.123809
  0.123639
  0.123469
  0.123299
  0.123129
  0.122959
  0.122789
  0.122619
  0.122449
  0.12228
  0.12211
  0.121941
  0.121771
  0.121602
  0.121432
  0.121263
  0.121094
  0.120925
  0.120755
  0.120586
  0.120417
  0.120249
  0.12008
  0.119911
  0.119742
  0.119573
  0.119405
  0.119236
  0.119068
  0.118899
  0.118731
  0.118563
  0.118394
  0.118226
  0.118058
  0.11789
  0.117722
  0.117554
  0.117386
  0.117218
  0.117051
  0.116883
  0.116715
  0.116548
  0.11638
  0.116213
  0.116045
  0.115878
  0.115711
  0.115544
  0.115376
  0.115209
  0.115042
  0.114875
  0.114708
  0.114542
  0.114375
  0.114208
  0.114041
  0.113875
  0.113708
  0.113542
  0.113375
  0.113209
  0.113042
  0.112876
  0.11271
  0.112544
  0.112378
  0.112211
  0.112045
  0.11188
  0.111714
  0.111548
  0.111382
  0.111216
  0.111051
  0.110885
  0.11072
  0.110554
  0.110389
  0.110223
  0.110058
  0.109893
  0.109727
  0.109562
  0.109397
  0.109232
  0.109067
  0.108902
  0.108737
  0.108572
  0.108408
  0.108243
  0.108078
  0.107914
  0.107749
  0.107585
  0.10742
  0.107256
  0.107091
  0.106927
  0.106763
  0.106599
  0.106435
  0.106271
  0.106107
  0.105943
  0.105779
  0.105615
  0.105451
  0.105287
  0.105124
  0.10496
  0.104796
  0.104633
  0.104469
  0.104306
  0.104142
  0.103979
  0.103816
  0.103653
  0.103489
  0.103326
  0.103163
  0.103
  0.102837
  0.102674
  0.102512
  0.102349
  0.102186
  0.102023
  0.101861
  0.101698
  0.101535
  0.101373
  0.10121
  0.101048
  0.100886
  0.100723
  0.100561
  0.100399
  0.100237
  0.100075
  0.0999125
  0.0997505
  0.0995885
  0.0994266
  0.0992648
  0.0991029
  0.0989412
  0.0987795
  0.0986178
  0.0984562
  0.0982946
  0.0981331
  0.0979716
  0.0978102
  0.0976488
  0.0974875
  0.0973262
  0.097165
  0.0970038
  0.0968427
  0.0966816
  0.0965206
  0.0963596
  0.0961986
  0.0960377
  0.0958769
  0.0957161
  0.0955553
  0.0953946
  0.095234
  0.0950734
  0.0949128
  0.0947523
  0.0945918
  0.0944314
  0.094271
  0.0941107
  0.0939504
  0.0937902
  0.09363
  0.0934698
  0.0933097
  0.0931497
  0.0929897
  0.0928297
  0.0926698
  0.0925099
  0.0923501
  0.0921903
  0.0920306
  0.0918709
  0.0917113
  0.0915517
  0.0913921
  0.0912326
  0.0910732
  0.0909137
  0.0907544
  0.090595
  0.0904357
  0.0902765
  0.0901173
  0.0899582
  0.089799
  0.08964
  0.089481
  0.089322
  0.089163
  0.0890041
  0.0888453
  0.0886865
  0.0885277
  0.088369
  0.0882103
  0.0880517
  0.0878931
  0.0877346
  0.0875761
  0.0874176
  0.0872592
  0.0871008
  0.0869425
  0.0867842
  0.0866259
  0.0864677
  0.0863095
  0.0861514
  0.0859933
  0.0858353
  0.0856773
  0.0855193
  0.0853614
  0.0852035
  0.0850457
  0.0848879
  0.0847301
  0.0845724
  0.0844147
  0.0842571
  0.0840995
  0.083942
  0.0837845
  0.083627
  0.0834696
  0.0833122
  0.0831548
  0.0829975
  0.0828402
  0.082683
  0.0825258
  0.0823687
  0.0822116
  0.0820545
  0.0818975
  0.0817405
  0.0815835
  0.0814266
  0.0812697
  0.0811129
  0.0809561
  0.0807994
  0.0806426
  0.080486
  0.0803293
  0.0801727
  0.0800162
  0.0798596
  0.0797032
  0.0795467
  0.0793903
  0.0792339
  0.0790776
  0.0789213
  0.0787651
  0.0786089
  0.0784527
  0.0782966
  0.0781405
  0.0779844
  0.0778284
  0.0776724
  0.0775165
  0.0773606
  0.0772047
  0.0770489
  0.0768931
  0.0767373
  0.0765816
  0.0764259
  0.0762703
  0.0761147
  0.0759591
  0.0758036
  0.0756481
  0.0754927
  0.0753373
  0.0751819
  0.0750266
  0.0748713
  0.074716
  0.0745608
  0.0744056
  0.0742505
  0.0740954
  0.0739403
  0.0737853
  0.0736303
  0.0734753
  0.0733204
  0.0731655
  0.0730107
  0.0728559
  0.0727011
  0.0725463
  0.0723916
  0.072237
  0.0720823
  0.0719277
  0.0717732
  0.0716186
  0.0714641
  0.0713097
  0.0711552
  0.0710009
  0.0708465
  0.0706922
  0.0705378
  0.0703836
  0.0702293
  0.0700751
  0.069921
  0.0697668
  0.0696127
  0.0694586
  0.0693046
  0.0691506
  0.0689966
  0.0688426
  0.0686887
  0.0685348
  0.0683809
  0.0682271
  0.0680733
  0.0679195
  0.0677657
  0.067612
  0.0674583
  0.0673047
  0.067151
  0.0669974
  0.0668439
  0.0666903
  0.0665368
  0.0663833
  0.0662299
  0.0660764
  0.065923
  0.0657697
  0.0656163
  0.065463
  0.0653097
  0.0651565
  0.0650032
  0.0648501
  0.0646969
  0.0645437
  0.0643906
  0.0642375
  0.0640845
  0.0639315
  0.0637785
  0.0636255
  0.0634726
  0.0633196
  0.0631668
  0.0630139
  0.0628611
  0.0627083
  0.0625555
  0.0624028
  0.0622501
  0.0620974
  0.0619448
  0.0617921
  0.0616396
  0.061487
  0.0613345
  0.061182
  0.0610295
  0.0608771
  0.0607247
  0.0605723
  0.0604199
  0.0602676
  0.0601154
  0.0599631
  0.0598109
  0.0596587
  0.0595065
  0.0593544
  0.0592023
  0.0590503
  0.0588983
  0.0587463
  0.0585943
  0.0584424
  0.0582905
  0.0581386
  0.0579868
  0.057835
  0.0576833
  0.0575316
  0.0573799
  0.0572282
  0.0570766
  0.056925
  0.0567735
  0.056622
  0.0564705
  0.0563191
  0.0561677
  0.0560164
  0.0558651
  0.0557138
  0.0555625
  0.0554113
  0.0552602
  0.0551091
  0.054958
  0.0548069
  0.054656
  0.054505
  0.0543541
  0.0542032
  0.0540524
  0.0539016
  0.0537508
  0.0536001
  0.0534495
  0.0532989
  0.0531483
  0.0529978
  0.0528473
  0.0526969
  0.0525465
  0.0523961
  0.0522459
  0.0520956
  0.0519454
  0.0517953
  0.0516452
  0.0514951
  0.0513451
  0.0511952
  0.0510453
  0.0508953
  0.0507453
  0.0505953
  0.0504452
  0.0502951
  0.0501449
  0.0499947
  0.0498445
  0.0496942
  0.0495439
  0.0493936
  0.0492432
  0.0490928
  0.0489424
  0.048792
  0.0486415
  0.048491
  0.0483405
  0.04819
  0.0480394
  0.0478888
  0.0477382
  0.0475877
  0.047437
  0.0472864
  0.0471358
  0.0469852
  0.0468345
  0.0466839
  0.0465332
  0.0463826
  0.0462319
  0.0460813
  0.0459307
  0.04578
  0.0456294
  0.0454788
  0.0453282
  0.0451776
  0.045027
  0.0448764
  0.0447258
  0.0445753
  0.0444248
  0.0442743
  0.0441238
  0.0439734
  0.0438229
  0.0436726
  0.0435222
  0.0433718
  0.0432215
  0.0430713
  0.042921
  0.0427708
  0.0426207
  0.0424705
  0.0423205
  0.0421704
  0.0420204
  0.0418705
  0.0417206
  0.0415707
  0.0414209
  0.0412712
  0.0411215
  0.0409718
  0.0408222
  0.0406727
  0.0405232
  0.0403738
  0.0402245
  0.0400752
  0.039926
  0.0397768
  0.0396278
  0.0394788
  0.0393298
  0.039181
  0.0390322
  0.0388835
  0.0387348
  0.0385863
  0.0384378
  0.0382894
  0.0381411
  0.0379929
  0.0378448
  0.0376967
  0.0375488
  0.0374009
  0.0372532
  0.0371055
  0.0369579
  0.0368105
  0.0366631
  0.0365158
  0.0363686
  0.0362216
  0.0360746
  0.0359278
  0.035781
  0.0356344
  0.0354879
  0.0353415
  0.0351952
  0.035049
  0.0349029
  0.034757
  0.0346112
  0.0344655
  0.0343199
  0.0341744
  0.0340291
  0.0338839
  0.0337389
  0.0335939
  0.0334491
  0.0333045
  0.0331599
  0.0330155
  0.0328713
  0.0327272
  0.0325832
  0.0324393
  0.0322957
  0.0321521
  0.0320087
  0.0318655
  0.0317224
  0.0315794
  0.0314366
  0.031294
  0.0311515
  0.0310092
  0.030867
  0.030725
  0.0305832
  0.0304415
  0.0302999
  0.0301586
  0.0300174
  0.0298764
  0.0297355
  0.0295949
  0.0294543
  0.029314
  0.0291739
  0.0290339
  0.0288941
  0.0287248
  0.028556
  0.0283877
  0.0282199
  0.0280526
  0.0278859
  0.0277196
  0.0275538
  0.0273885
  0.0272237
  0.0270594
  0.0268956
  0.0267323
  0.0265694
  0.0264071
  0.0262453
  0.026084
  0.0259232
  0.0257629
  0.0256031
  0.0254438
  0.025285
  0.0251267
  0.0249688
  0.0248115
  0.0246547
  0.0244984
  0.0243426
  0.0241873
  0.0240325
  0.0238781
  0.0237243
  0.023571
  0.0234182
  0.0232659
  0.023114
  0.0229627
  0.0228119
  0.0226616
  0.0225118
  0.0223624
  0.0222136
  0.0220653
  0.0219175
  0.0217702
  0.0216233
  0.021477
  0.0213312
  0.0211858
  0.021041
  0.0208967
  0.0207529
  0.0206095
  0.0204667
  0.0203243
  0.0201825
  0.0200412
  0.0199003
  0.01976
  0.0196201
  0.0194808
  0.0193419
  0.0192036
  0.0190657
  0.0189283
  0.0187915
  0.0186551
  0.0185192
  0.0183839
  0.018249
  0.0181146
  0.0179807
  0.0178473
  0.0177144
  0.017582
  0.0174501
  0.0173187
  0.0171878
  0.0170573
  0.0169274
  0.016798
  0.016669
  0.0165406
  0.0164126
  0.0162851
  0.0161581
  0.0160317
  0.0159057
  0.0157802
  0.0156552
  0.0155306
  0.0154066
  0.0152831
  0.01516
  0.0150374
  0.0149154
  0.0147938
  0.0146727
  0.0145521
  0.014432
  0.0143123
  0.0141932
  0.0140745
  0.0139564
  0.0138387
  0.0137215
  0.0136048
  0.0134885
  0.0133728
  0.0132575
  0.0131427
  0.0130284
  0.0129146
  0.0128013
  0.0126884
  0.0125761
  0.0124642
  0.0123528
  0.0122419
  0.0121314
  0.0120215
  0.011912
  0.011803
  0.0116944
  0.0115864
  0.0114788
  0.0113717
  0.0112651
  0.0111589
  0.0110532
  0.010948
  0.0108433
  0.0107391
  0.0106353
  0.010532
  0.0104292
  0.0103268
  0.0102249
  0.0101235
  0.0100225
  0.00992205
  0.00982204
  0.00972249
  0.00962341
  0.0095248
  0.00942666
  0.00932898
  0.00923177
  0.00913502
  0.00903874
