# Supplementary material for: Correlating fluorescence microscopy, optical and magnetic tweezers to study single chiral biopolymers such as DNA
Source: Nat Commun. 2024 Mar 29;15:2748. doi: 10.1038/s41467-024-47126-6 (PMC10980717; doi:10.1038/s41467-024-47126-6)
Supplement: Supplementary file 21 — Source Data [file 41467_2024_47126_MOESM21_ESM.zip › source data_final/figure 6/figure6b-d/figure6/twistDNA_output/openproba.bed]

 track type=bedGraph name="bp opening probabilities"
chr       1       1     -6.51
chr       2       2     -6.55
chr       3       3     -6.63
chr       4       4     -6.81
chr       5       5     -7.04
chr       6       6     -7.10
chr       7       7     -7.09
chr       8       8     -7.00
chr       9       9     -6.93
chr      10      10     -6.92
chr      11      11     -6.89
chr      12      12     -6.74
chr      13      13     -6.60
chr      14      14     -6.54
chr      15      15     -6.52
chr      16      16     -6.55
chr      17      17     -6.71
chr      18      18     -6.91
chr      19      19     -7.15
chr      20      20     -7.52
chr      21      21     -7.68
chr      22      22     -7.85
chr      23      23     -8.06
chr      24      24     -8.32
chr      25      25     -8.96
chr      26      26     -9.37
chr      27      27     -9.41
chr      28      28     -9.05
chr      29      29     -8.53
chr      30      30     -8.34
chr      31      31     -8.53
chr      32      32     -9.21
chr      33      33     -9.82
chr      34      34     -9.97
chr      35      35     -9.57
chr      36      36     -9.16
chr      37      37     -9.14
chr      38      38     -9.00
chr      39      39     -8.64
chr      40      40     -8.49
chr      41      41     -8.40
chr      42      42     -8.34
chr      43      43     -8.29
chr      44      44     -8.23
chr      45      45     -8.18
chr      46      46     -8.23
chr      47      47     -8.37
chr      48      48     -8.58
chr      49      49     -9.09
chr      50      50     -9.28
chr      51      51     -9.03
chr      52      52     -8.50
chr      53      53     -8.24
chr      54      54     -8.03
chr      55      55     -7.53
chr      56      56     -7.27
chr      57      57     -7.18
chr      58      58     -7.16
chr      59      59     -7.19
chr      60      60     -7.30
chr      61      61     -7.41
chr      62      62     -7.50
chr      63      63     -7.59
chr      64      64     -7.67
chr      65      65     -7.93
chr      66      66     -8.42
chr      67      67     -8.59
chr      68      68     -8.72
chr      69      69     -9.05
chr      70      70     -9.11
chr      71      71     -8.92
chr      72      72     -8.88
chr      73      73     -8.98
chr      74      74     -9.46
chr      75      75     -9.97
chr      76      76    -10.27
chr      77      77    -10.37
chr      78      78    -10.42
chr      79      79    -10.54
chr      80      80    -10.53
chr      81      81    -10.16
chr      82      82     -9.57
chr      83      83     -9.11
chr      84      84     -9.12
chr      85      85     -8.99
chr      86      86     -8.48
chr      87      87     -7.88
chr      88      88     -7.64
chr      89      89     -7.69
chr      90      90     -7.76
chr      91      91     -7.75
chr      92      92     -7.62
chr      93      93     -7.52
chr      94      94     -7.51
chr      95      95     -7.60
chr      96      96     -7.91
chr      97      97     -8.64
chr      98      98     -9.31
chr      99      99     -9.64
chr     100     100     -9.48
chr     101     101     -9.18
chr     102     102     -9.30
chr     103     103     -9.22
chr     104     104     -8.83
chr     105     105     -8.87
chr     106     106     -9.51
chr     107     107    -10.15
chr     108     108    -10.43
chr     109     109    -10.20
chr     110     110     -9.68
chr     111     111     -9.05
chr     112     112     -8.29
chr     113     113     -7.62
chr     114     114     -7.34
chr     115     115     -7.24
chr     116     116     -7.21
chr     117     117     -7.25
chr     118     118     -7.54
chr     119     119     -8.13
chr     120     120     -8.44
chr     121     121     -8.51
chr     122     122     -8.44
chr     123     123     -8.53
chr     124     124     -8.88
chr     125     125     -9.01
chr     126     126     -9.05
chr     127     127     -9.45
chr     128     128     -9.73
chr     129     129     -9.48
chr     130     130     -8.85
chr     131     131     -8.23
chr     132     132     -8.00
chr     133     133     -7.99
chr     134     134     -8.22
chr     135     135     -8.72
chr     136     136     -8.88
chr     137     137     -8.98
chr     138     138     -9.39
chr     139     139     -9.66
chr     140     140     -9.42
chr     141     141     -8.79
chr     142     142     -8.16
chr     143     143     -7.92
chr     144     144     -7.90
chr     145     145     -8.06
chr     146     146     -8.31
chr     147     147     -8.33
chr     148     148     -8.19
chr     149     149     -8.09
chr     150     150     -7.99
chr     151     151     -7.89
chr     152     152     -7.77
chr     153     153     -7.69
chr     154     154     -7.67
chr     155     155     -7.63
chr     156     156     -7.61
chr     157     157     -7.63
chr     158     158     -7.63
chr     159     159     -7.68
chr     160     160     -7.90
chr     161     161     -8.29
chr     162     162     -8.46
chr     163     163     -8.62
chr     164     164     -8.92
chr     165     165     -8.94
chr     166     166     -8.60
chr     167     167     -7.99
chr     168     168     -7.70
chr     169     169     -7.68
chr     170     170     -7.93
chr     171     171     -8.48
chr     172     172     -8.85
chr     173     173     -8.92
chr     174     174     -8.69
chr     175     175     -8.24
chr     176     176     -8.01
chr     177     177     -7.83
chr     178     178     -7.72
chr     179     179     -7.74
chr     180     180     -7.79
chr     181     181     -7.84
chr     182     182     -7.88
chr     183     183     -7.89
chr     184     184     -7.89
chr     185     185     -7.82
chr     186     186     -7.57
chr     187     187     -7.40
chr     188     188     -7.39
chr     189     189     -7.54
chr     190     190     -7.70
chr     191     191     -7.73
chr     192     192     -7.66
chr     193     193     -7.36
chr     194     194     -7.16
chr     195     195     -7.14
chr     196     196     -7.18
chr     197     197     -7.48
chr     198     198     -8.14
chr     199     199     -8.80
chr     200     200     -9.22
chr     201     201     -9.22
chr     202     202     -8.79
chr     203     203     -8.23
chr     204     204     -8.01
chr     205     205     -8.02
chr     206     206     -8.09
chr     207     207     -8.15
chr     208     208     -8.22
chr     209     209     -8.29
chr     210     210     -8.36
chr     211     211     -8.45
chr     212     212     -8.59
chr     213     213     -8.55
chr     214     214     -8.25
chr     215     215     -8.06
chr     216     216     -7.91
chr     217     217     -7.82
chr     218     218     -8.06
chr     219     219     -8.71
chr     220     220     -9.38
chr     221     221     -9.80
chr     222     222     -9.65
chr     223     223     -9.31
chr     224     224     -9.78
chr     225     225    -10.34
chr     226     226    -10.50
chr     227     227    -10.48
chr     228     228    -10.36
chr     229     229     -9.85
chr     230     230     -9.36
chr     231     231     -9.78
chr     232     232    -10.11
chr     233     233     -9.94
chr     234     234     -9.43
chr     235     235     -8.82
chr     236     236     -8.81
chr     237     237     -9.20
chr     238     238     -9.29
chr     239     239     -9.21
chr     240     240     -9.59
chr     241     241     -9.89
chr     242     242     -9.67
chr     243     243     -9.32
chr     244     244     -9.80
chr     245     245    -10.29
chr     246     246    -10.31
chr     247     247     -9.83
chr     248     248     -9.34
chr     249     249     -9.68
chr     250     250     -9.84
chr     251     251     -9.42
chr     252     252     -8.84
chr     253     253     -8.67
chr     254     254     -8.59
chr     255     255     -8.55
chr     256     256     -8.53
chr     257     257     -8.55
chr     258     258     -8.60
chr     259     259     -8.68
chr     260     260     -8.84
chr     261     261     -9.42
chr     262     262     -9.76
chr     263     263     -9.53
chr     264     264     -9.10
chr     265     265     -9.12
chr     266     266     -9.03
chr     267     267     -8.72
chr     268     268     -8.77
chr     269     269     -9.40
chr     270     270     -9.85
chr     271     271     -9.74
chr     272     272     -9.19
chr     273     273     -8.62
chr     274     274     -8.50
chr     275     275     -8.59
chr     276     276     -8.78
chr     277     277     -9.46
chr     278     278    -10.08
chr     279     279    -10.32
chr     280     280     -9.99
chr     281     281     -9.33
chr     282     282     -8.68
chr     283     283     -8.04
chr     284     284     -7.76
chr     285     285     -7.71
chr     286     286     -7.96
chr     287     287     -8.52
chr     288     288     -8.80
chr     289     289     -8.76
chr     290     290     -8.43
chr     291     291     -8.30
chr     292     292     -8.51
chr     293     293     -9.13
chr     294     294     -9.79
chr     295     295    -10.22
chr     296     296    -10.06
chr     297     297     -9.48
chr     298     298     -8.98
chr     299     299     -8.89
chr     300     300     -8.98
chr     301     301     -9.47
chr     302     302     -9.98
chr     303     303    -10.29
chr     304     304    -10.50
chr     305     305    -10.65
chr     306     306    -10.66
chr     307     307    -10.55
chr     308     308    -10.18
chr     309     309     -9.52
chr     310     310     -8.88
chr     311     311     -8.84
chr     312     312     -9.27
chr     313     313     -9.52
chr     314     314     -9.29
chr     315     315     -8.67
chr     316     316     -8.02
chr     317     317     -7.29
chr     318     318     -6.99
chr     319     319     -6.89
chr     320     320     -6.83
chr     321     321     -6.77
chr     322     322     -6.71
chr     323     323     -6.69
chr     324     324     -6.72
chr     325     325     -6.83
chr     326     326     -7.11
chr     327     327     -7.64
chr     328     328     -7.85
chr     329     329     -8.10
chr     330     330     -8.60
chr     331     331     -8.78
chr     332     332     -8.92
chr     333     333     -9.40
chr     334     334     -9.79
chr     335     335     -9.65
chr     336     336     -9.27
chr     337     337     -9.37
chr     338     338     -9.28
chr     339     339     -8.91
chr     340     340     -8.79
chr     341     341     -8.75
chr     342     342     -8.80
chr     343     343     -8.72
chr     344     344     -8.41
chr     345     345     -8.27
chr     346     346     -8.46
chr     347     347     -9.04
chr     348     348     -9.55
chr     349     349     -9.75
chr     350     350     -9.45
chr     351     351     -8.94
chr     352     352     -8.79
chr     353     353     -8.75
chr     354     354     -8.79
chr     355     355     -8.70
chr     356     356     -8.38
chr     357     357     -8.26
chr     358     358     -8.46
chr     359     359     -9.19
chr     360     360     -9.86
chr     361     361    -10.24
chr     362     362    -10.28
chr     363     363    -10.09
chr     364     364     -9.58
chr     365     365     -8.96
chr     366     366     -8.81
chr     367     367     -8.77
chr     368     368     -8.80
chr     369     369     -8.93
chr     370     370     -9.52
chr     371     371     -9.94
chr     372     372     -9.77
chr     373     373     -9.17
chr     374     374     -8.45
chr     375     375     -8.22
chr     376     376     -8.17
chr     377     377     -8.05
chr     378     378     -7.66
chr     379     379     -6.98
chr     380     380     -6.67
chr     381     381     -6.55
chr     382     382     -6.50
chr     383     383     -6.49
chr     384     384     -6.52
chr     385     385     -6.59
chr     386     386     -6.66
chr     387     387     -6.71
chr     388     388     -6.75
chr     389     389     -6.79
chr     390     390     -6.81
chr     391     391     -6.83
chr     392     392     -6.85
chr     393     393     -7.04
chr     394     394     -7.31
chr     395     395     -7.37
chr     396     396     -7.40
chr     397     397     -7.42
chr     398     398     -7.43
chr     399     399     -7.42
chr     400     400     -7.39
chr     401     401     -7.35
chr     402     402     -7.30
chr     403     403     -7.26
chr     404     404     -7.28
chr     405     405     -7.54
chr     406     406     -8.17
chr     407     407     -8.71
chr     408     408     -8.90
chr     409     409     -9.02
chr     410     410     -9.47
chr     411     411     -9.83
chr     412     412     -9.75
chr     413     413     -9.29
chr     414     414     -8.77
chr     415     415     -8.57
chr     416     416     -8.38
chr     417     417     -7.95
chr     418     418     -7.26
chr     419     419     -6.97
chr     420     420     -6.85
chr     421     421     -6.82
chr     422     422     -6.83
chr     423     423     -6.82
chr     424     424     -6.80
chr     425     425     -6.77
chr     426     426     -6.74
chr     427     427     -6.74
chr     428     428     -6.83
chr     429     429     -7.08
chr     430     430     -7.46
chr     431     431     -7.57
chr     432     432     -7.67
chr     433     433     -7.94
chr     434     434     -8.59
chr     435     435     -9.27
chr     436     436     -9.73
chr     437     437     -9.77
chr     438     438     -9.34
chr     439     439     -8.71
chr     440     440     -8.50
chr     441     441     -8.31
chr     442     442     -7.81
chr     443     443     -7.56
chr     444     444     -7.59
chr     445     445     -7.63
chr     446     446     -7.66
chr     447     447     -7.73
chr     448     448     -7.83
chr     449     449     -7.92
chr     450     450     -7.99
chr     451     451     -8.05
chr     452     452     -8.08
chr     453     453     -8.03
chr     454     454     -7.80
chr     455     455     -7.65
chr     456     456     -7.63
chr     457     457     -7.73
chr     458     458     -7.86
chr     459     459     -7.99
chr     460     460     -8.12
chr     461     461     -8.27
chr     462     462     -8.52
chr     463     463     -8.54
chr     464     464     -8.28
chr     465     465     -7.73
chr     466     466     -7.10
chr     467     467     -6.81
chr     468     468     -6.71
chr     469     469     -6.70
chr     470     470     -6.70
chr     471     471     -6.69
chr     472     472     -6.67
chr     473     473     -6.69
chr     474     474     -6.75
chr     475     475     -6.87
chr     476     476     -7.00
chr     477     477     -7.14
chr     478     478     -7.27
chr     479     479     -7.39
chr     480     480     -7.51
chr     481     481     -7.63
chr     482     482     -7.75
chr     483     483     -7.77
chr     484     484     -7.69
chr     485     485     -7.65
chr     486     486     -7.71
chr     487     487     -7.79
chr     488     488     -7.85
chr     489     489     -7.90
chr     490     490     -7.86
chr     491     491     -7.63
chr     492     492     -7.50
chr     493     493     -7.57
chr     494     494     -7.65
chr     495     495     -7.73
chr     496     496     -7.78
chr     497     497     -7.76
chr     498     498     -7.61
chr     499     499     -7.48
chr     500     500     -7.43
chr     501     501     -7.37
chr     502     502     -7.33
chr     503     503     -7.35
chr     504     504     -7.66
chr     505     505     -8.40
chr     506     506     -9.09
chr     507     507     -9.48
chr     508     508     -9.45
chr     509     509     -9.27
chr     510     510     -9.77
chr     511     511    -10.24
chr     512     512    -10.45
chr     513     513    -10.49
chr     514     514    -10.42
chr     515     515    -10.12
chr     516     516     -9.46
chr     517     517     -8.82
chr     518     518     -8.82
chr     519     519     -9.37
chr     520     520     -9.62
chr     521     521     -9.37
chr     522     522     -8.96
chr     523     523     -8.87
chr     524     524     -8.89
chr     525     525     -9.04
chr     526     526     -8.96
chr     527     527     -8.56
chr     528     528     -8.45
chr     529     529     -8.55
chr     530     530     -8.71
chr     531     531     -9.11
chr     532     532     -9.20
chr     533     533     -9.10
chr     534     534     -9.31
chr     535     535     -9.26
chr     536     536     -8.92
chr     537     537     -8.86
chr     538     538     -8.91
chr     539     539     -9.20
chr     540     540     -9.29
chr     541     541     -9.23
chr     542     542     -9.74
chr     543     543    -10.33
chr     544     544    -10.58
chr     545     545    -10.53
chr     546     546    -10.48
chr     547     547    -10.26
chr     548     548     -9.70
chr     549     549     -9.09
chr     550     550     -8.50
chr     551     551     -8.33
chr     552     552     -8.33
chr     553     553     -8.33
chr     554     554     -8.31
chr     555     555     -8.29
chr     556     556     -8.27
chr     557     557     -8.24
chr     558     558     -8.22
chr     559     559     -8.19
chr     560     560     -8.30
chr     561     561     -8.54
chr     562     562     -8.55
chr     563     563     -8.34
chr     564     564     -8.25
chr     565     565     -8.28
chr     566     566     -8.30
chr     567     567     -8.34
chr     568     568     -8.37
chr     569     569     -8.41
chr     570     570     -8.47
chr     571     571     -8.57
chr     572     572     -8.74
chr     573     573     -9.19
chr     574     574     -9.31
chr     575     575     -9.27
chr     576     576     -9.78
chr     577     577    -10.36
chr     578     578    -10.61
chr     579     579    -10.66
chr     580     580    -10.59
chr     581     581    -10.54
chr     582     582    -10.56
chr     583     583    -10.26
chr     584     584     -9.69
chr     585     585     -9.28
chr     586     586     -9.51
chr     587     587     -9.52
chr     588     588     -9.28
chr     589     589     -9.52
chr     590     590     -9.52
chr     591     591     -9.30
chr     592     592     -9.68
chr     593     593    -10.23
chr     594     594    -10.55
chr     595     595    -10.54
chr     596     596    -10.41
chr     597     597    -10.11
chr     598     598     -9.53
chr     599     599     -9.05
chr     600     600     -8.97
chr     601     601     -9.02
chr     602     602     -9.45
chr     603     603     -9.79
chr     604     604     -9.60
chr     605     605     -9.19
chr     606     606     -9.27
chr     607     607     -9.16
chr     608     608     -8.72
chr     609     609     -8.69
chr     610     610     -9.02
chr     611     611     -9.07
chr     612     612     -8.88
chr     613     613     -8.83
chr     614     614     -8.88
chr     615     615     -9.14
chr     616     616     -9.14
chr     617     617     -8.85
chr     618     618     -8.78
chr     619     619     -8.80
chr     620     620     -8.94
chr     621     621     -8.91
chr     622     622     -8.67
chr     623     623     -8.74
chr     624     624     -9.36
chr     625     625     -9.76
chr     626     626     -9.61
chr     627     627     -9.24
chr     628     628     -9.36
chr     629     629     -9.35
chr     630     630     -9.21
chr     631     631     -9.63
chr     632     632    -10.17
chr     633     633    -10.43
chr     634     634    -10.54
chr     635     635    -10.53
chr     636     636    -10.15
chr     637     637     -9.51
chr     638     638     -8.83
chr     639     639     -8.62
chr     640     640     -8.52
chr     641     641     -8.65
chr     642     642     -9.35
chr     643     643     -9.96
chr     644     644    -10.16
chr     645     645     -9.87
chr     646     646     -9.31
chr     647     647     -8.61
chr     648     648     -8.44
chr     649     649     -8.50
chr     650     650     -8.59
chr     651     651     -8.76
chr     652     652     -8.72
chr     653     653     -8.40
chr     654     654     -8.26
chr     655     655     -8.44
chr     656     656     -9.04
chr     657     657     -9.61
chr     658     658     -9.73
chr     659     659     -9.32
chr     660     660     -8.82
chr     661     661     -8.62
chr     662     662     -8.51
chr     663     663     -8.44
chr     664     664     -8.39
chr     665     665     -8.52
chr     666     666     -9.00
chr     667     667     -9.15
chr     668     668     -8.90
chr     669     669     -8.33
chr     670     670     -7.70
chr     671     671     -7.42
chr     672     672     -7.33
chr     673     673     -7.32
chr     674     674     -7.37
chr     675     675     -7.53
chr     676     676     -7.76
chr     677     677     -8.07
chr     678     678     -8.82
chr     679     679     -9.46
chr     680     680    -10.02
chr     681     681    -10.22
chr     682     682     -9.82
chr     683     683     -9.36
chr     684     684     -9.81
chr     685     685    -10.24
chr     686     686    -10.34
chr     687     687    -10.09
chr     688     688     -9.47
chr     689     689     -8.79
chr     690     690     -8.57
chr     691     691     -8.46
chr     692     692     -8.39
chr     693     693     -8.35
chr     694     694     -8.30
chr     695     695     -8.19
chr     696     696     -7.86
chr     697     697     -7.66
chr     698     698     -7.49
chr     699     699     -7.35
chr     700     700     -7.31
chr     701     701     -7.33
chr     702     702     -7.43
chr     703     703     -7.75
chr     704     704     -8.50
chr     705     705     -9.27
chr     706     706     -9.94
chr     707     707    -10.33
chr     708     708    -10.54
chr     709     709    -10.64
chr     710     710    -10.54
chr     711     711    -10.48
chr     712     712    -10.24
chr     713     713     -9.67
chr     714     714     -9.26
chr     715     715     -9.33
chr     716     716     -9.26
chr     717     717     -8.98
chr     718     718     -8.94
chr     719     719     -9.07
chr     720     720     -9.66
chr     721     721    -10.16
chr     722     722    -10.36
chr     723     723    -10.23
chr     724     724     -9.75
chr     725     725     -9.40
chr     726     726     -9.86
chr     727     727    -10.35
chr     728     728    -10.40
chr     729     729    -10.18
chr     730     730     -9.68
chr     731     731     -8.95
chr     732     732     -8.22
chr     733     733     -7.96
chr     734     734     -7.94
chr     735     735     -8.12
chr     736     736     -8.40
chr     737     737     -8.44
chr     738     738     -8.32
chr     739     739     -8.21
chr     740     740     -8.11
chr     741     741     -8.02
chr     742     742     -7.94
chr     743     743     -7.91
chr     744     744     -8.06
chr     745     745     -8.27
chr     746     746     -8.29
chr     747     747     -8.15
chr     748     748     -8.09
chr     749     749     -8.30
chr     750     750     -8.78
chr     751     751     -8.93
chr     752     752     -9.00
chr     753     753     -9.36
chr     754     754     -9.42
chr     755     755     -9.23
chr     756     756     -9.57
chr     757     757     -9.68
chr     758     758     -9.25
chr     759     759     -8.63
chr     760     760     -8.37
chr     761     761     -8.20
chr     762     762     -8.06
chr     763     763     -7.92
chr     764     764     -7.83
chr     765     765     -7.80
chr     766     766     -7.76
chr     767     767     -7.74
chr     768     768     -7.86
chr     769     769     -8.06
chr     770     770     -8.33
chr     771     771     -9.06
chr     772     772     -9.69
chr     773     773    -10.22
chr     774     774    -10.47
chr     775     775    -10.25
chr     776     776     -9.69
chr     777     777     -9.29
chr     778     778     -9.43
chr     779     779     -9.36
chr     780     780     -9.00
chr     781     781     -8.91
chr     782     782     -9.02
chr     783     783     -9.54
chr     784     784     -9.80
chr     785     785     -9.53
chr     786     786     -9.19
chr     787     787     -9.37
chr     788     788     -9.40
chr     789     789     -9.29
chr     790     790     -9.69
chr     791     791    -10.24
chr     792     792    -10.58
chr     793     793    -10.65
chr     794     794    -10.54
chr     795     795    -10.46
chr     796     796    -10.20
chr     797     797     -9.61
chr     798     798     -9.14
chr     799     799     -9.09
chr     800     800     -8.92
chr     801     801     -8.45
chr     802     802     -8.29
chr     803     803     -8.47
chr     804     804     -9.10
chr     805     805     -9.45
chr     806     806     -9.32
chr     807     807     -8.90
chr     808     808     -8.75
chr     809     809     -8.71
chr     810     810     -8.73
chr     811     811     -8.87
chr     812     812     -9.41
chr     813     813    -10.06
chr     814     814    -10.40
chr     815     815    -10.48
chr     816     816    -10.44
chr     817     817    -10.00
chr     818     818     -9.32
chr     819     819     -8.73
chr     820     820     -8.50
chr     821     821     -8.35
chr     822     822     -8.34
chr     823     823     -8.47
chr     824     824     -8.65
chr     825     825     -9.07
chr     826     826     -9.18
chr     827     827     -9.08
chr     828     828     -9.19
chr     829     829     -9.09
chr     830     830     -8.71
chr     831     831     -8.55
chr     832     832     -8.47
chr     833     833     -8.64
chr     834     834     -9.33
chr     835     835     -9.92
chr     836     836    -10.06
chr     837     837     -9.69
chr     838     838     -9.35
chr     839     839     -9.63
chr     840     840     -9.86
chr     841     841     -9.56
chr     842     842     -8.89
chr     843     843     -8.27
chr     844     844     -8.01
chr     845     845     -7.82
chr     846     846     -7.68
chr     847     847     -7.68
chr     848     848     -7.79
chr     849     849     -7.96
chr     850     850     -8.20
chr     851     851     -8.67
chr     852     852     -8.92
chr     853     853     -8.83
chr     854     854     -8.44
chr     855     855     -8.22
chr     856     856     -8.03
chr     857     857     -7.52
chr     858     858     -7.25
chr     859     859     -7.15
chr     860     860     -7.12
chr     861     861     -7.14
chr     862     862     -7.17
chr     863     863     -7.19
chr     864     864     -7.24
chr     865     865     -7.30
chr     866     866     -7.35
chr     867     867     -7.39
chr     868     868     -7.41
chr     869     869     -7.49
chr     870     870     -7.72
chr     871     871     -8.07
chr     872     872     -8.17
chr     873     873     -8.20
chr     874     874     -8.39
chr     875     875     -8.83
chr     876     876     -8.97
chr     877     877     -8.76
chr     878     878     -8.22
chr     879     879     -7.99
chr     880     880     -7.94
chr     881     881     -7.87
chr     882     882     -7.85
chr     883     883     -7.89
chr     884     884     -7.92
chr     885     885     -8.03
chr     886     886     -8.23
chr     887     887     -8.51
chr     888     888     -9.22
chr     889     889     -9.81
chr     890     890    -10.20
chr     891     891    -10.15
chr     892     892     -9.69
chr     893     893     -9.30
chr     894     894     -9.49
chr     895     895     -9.50
chr     896     896     -9.27
chr     897     897     -9.49
chr     898     898     -9.46
chr     899     899     -9.14
chr     900     900     -9.22
chr     901     901     -9.12
chr     902     902     -8.70
chr     903     903     -8.69
chr     904     904     -9.01
chr     905     905     -9.11
chr     906     906     -9.11
chr     907     907     -9.62
chr     908     908    -10.03
chr     909     909     -9.99
chr     910     910     -9.52
chr     911     911     -8.89
chr     912     912     -8.90
chr     913     913     -9.51
chr     914     914    -10.05
chr     915     915    -10.41
chr     916     916    -10.41
chr     917     917     -9.96
chr     918     918     -9.31
chr     919     919     -8.66
chr     920     920     -7.90
chr     921     921     -7.58
chr     922     922     -7.37
chr     923     923     -7.21
chr     924     924     -7.15
chr     925     925     -7.15
chr     926     926     -7.21
chr     927     927     -7.37
chr     928     928     -7.57
chr     929     929     -7.88
chr     930     930     -8.57
chr     931     931     -9.00
chr     932     932     -9.11
chr     933     933     -9.11
chr     934     934     -9.55
chr     935     935    -10.06
chr     936     936    -10.42
chr     937     937    -10.47
chr     938     938    -10.08
chr     939     939     -9.47
chr     940     940     -8.82
chr     941     941     -8.07
chr     942     942     -7.78
chr     943     943     -7.72
chr     944     944     -7.77
chr     945     945     -8.03
chr     946     946     -8.53
chr     947     947     -8.72
chr     948     948     -8.87
chr     949     949     -9.30
chr     950     950     -9.57
chr     951     951     -9.36
chr     952     952     -8.90
chr     953     953     -8.78
chr     954     954     -8.79
chr     955     955     -8.88
chr     956     956     -8.78
chr     957     957     -8.40
chr     958     958     -8.26
chr     959     959     -8.46
chr     960     960     -9.07
chr     961     961     -9.39
chr     962     962     -9.27
chr     963     963     -8.95
chr     964     964     -8.89
chr     965     965     -8.75
chr     966     966     -8.38
chr     967     967     -8.15
chr     968     968     -7.99
chr     969     969     -7.88
chr     970     970     -7.87
chr     971     971     -7.85
chr     972     972     -7.82
chr     973     973     -7.78
chr     974     974     -7.77
chr     975     975     -7.91
chr     976     976     -8.09
chr     977     977     -8.33
chr     978     978     -8.83
chr     979     979     -9.00
chr     980     980     -9.07
chr     981     981     -9.63
chr     982     982    -10.07
chr     983     983     -9.92
chr     984     984     -9.37
chr     985     985     -8.83
chr     986     986     -8.86
chr     987     987     -9.40
chr     988     988     -9.72
chr     989     989     -9.55
chr     990     990     -9.29
chr     991     991     -9.79
chr     992     992    -10.32
chr     993     993    -10.46
chr     994     994    -10.13
chr     995     995     -9.50
chr     996     996     -9.00
chr     997     997     -8.92
chr     998     998     -9.03
chr     999     999     -9.64
chr    1000    1000    -10.16
chr    1001    1001    -10.46
chr    1002    1002    -10.64
chr    1003    1003    -10.64
chr    1004    1004    -10.45
chr    1005    1005    -10.15
chr    1006    1006     -9.62
chr    1007    1007     -9.01
chr    1008    1008     -8.88
chr    1009    1009     -8.92
chr    1010    1010     -9.13
chr    1011    1011     -9.08
chr    1012    1012     -8.66
chr    1013    1013     -7.97
chr    1014    1014     -7.68
chr    1015    1015     -7.61
chr    1016    1016     -7.63
chr    1017    1017     -7.79
chr    1018    1018     -8.00
chr    1019    1019     -8.27
chr    1020    1020     -9.02
chr    1021    1021     -9.72
chr    1022    1022    -10.21
chr    1023    1023    -10.50
chr    1024    1024    -10.63
chr    1025    1025    -10.56
chr    1026    1026    -10.59
chr    1027    1027    -10.64
chr    1028    1028    -10.50
chr    1029    1029    -10.30
chr    1030    1030    -10.00
chr    1031    1031     -9.49
chr    1032    1032     -9.02
chr    1033    1033     -8.96
chr    1034    1034     -9.06
chr    1035    1035     -9.55
chr    1036    1036     -9.78
chr    1037    1037     -9.43
chr    1038    1038     -8.87
chr    1039    1039     -8.67
chr    1040    1040     -8.58
chr    1041    1041     -8.72
chr    1042    1042     -9.34
chr    1043    1043     -9.80
chr    1044    1044     -9.84
chr    1045    1045     -9.41
chr    1046    1046     -8.78
chr    1047    1047     -8.71
chr    1048    1048     -9.02
chr    1049    1049     -9.11
chr    1050    1050     -9.06
chr    1051    1051     -9.19
chr    1052    1052     -9.11
chr    1053    1053     -8.74
chr    1054    1054     -8.76
chr    1055    1055     -9.31
chr    1056    1056     -9.89
chr    1057    1057    -10.00
chr    1058    1058     -9.52
chr    1059    1059     -8.95
chr    1060    1060     -8.80
chr    1061    1061     -8.73
chr    1062    1062     -8.74
chr    1063    1063     -8.87
chr    1064    1064     -9.35
chr    1065    1065     -9.77
chr    1066    1066     -9.65
chr    1067    1067     -9.34
chr    1068    1068     -9.82
chr    1069    1069    -10.29
chr    1070    1070    -10.23
chr    1071    1071     -9.80
chr    1072    1072     -9.22
chr    1073    1073     -8.65
chr    1074    1074     -8.53
chr    1075    1075     -8.64
chr    1076    1076     -8.84
chr    1077    1077     -9.38
chr    1078    1078     -9.62
chr    1079    1079     -9.32
chr    1080    1080     -8.70
chr    1081    1081     -8.07
chr    1082    1082     -7.82
chr    1083    1083     -7.92
chr    1084    1084     -8.08
chr    1085    1085     -8.28
chr    1086    1086     -8.62
chr    1087    1087     -8.68
chr    1088    1088     -8.55
chr    1089    1089     -8.65
chr    1090    1090     -9.21
chr    1091    1091     -9.53
chr    1092    1092     -9.34
chr    1093    1093     -8.84
chr    1094    1094     -8.67
chr    1095    1095     -8.61
chr    1096    1096     -8.61
chr    1097    1097     -8.50
chr    1098    1098     -8.08
chr    1099    1099     -7.85
chr    1100    1100     -7.83
chr    1101    1101     -7.95
chr    1102    1102     -8.16
chr    1103    1103     -8.45
chr    1104    1104     -9.18
chr    1105    1105     -9.83
chr    1106    1106    -10.14
chr    1107    1107     -9.99
chr    1108    1108     -9.48
chr    1109    1109     -8.82
chr    1110    1110     -8.62
chr    1111    1111     -8.52
chr    1112    1112     -8.65
chr    1113    1113     -9.35
chr    1114    1114    -10.01
chr    1115    1115    -10.36
chr    1116    1116    -10.51
chr    1117    1117    -10.46
chr    1118    1118    -10.01
chr    1119    1119     -9.37
chr    1120    1120     -8.72
chr    1121    1121     -7.96
chr    1122    1122     -7.66
chr    1123    1123     -7.58
chr    1124    1124     -7.73
chr    1125    1125     -7.95
chr    1126    1126     -7.99
chr    1127    1127     -7.92
chr    1128    1128     -7.83
chr    1129    1129     -7.71
chr    1130    1130     -7.30
chr    1131    1131     -7.05
chr    1132    1132     -6.95
chr    1133    1133     -6.91
chr    1134    1134     -6.91
chr    1135    1135     -6.95
chr    1136    1136     -7.06
chr    1137    1137     -7.35
chr    1138    1138     -8.00
chr    1139    1139     -8.41
chr    1140    1140     -8.57
chr    1141    1141     -8.48
chr    1142    1142     -8.11
chr    1143    1143     -7.90
chr    1144    1144     -7.89
chr    1145    1145     -8.07
chr    1146    1146     -8.33
chr    1147    1147     -8.37
chr    1148    1148     -8.25
chr    1149    1149     -8.13
chr    1150    1150     -7.98
chr    1151    1151     -7.52
chr    1152    1152     -7.25
chr    1153    1153     -7.05
chr    1154    1154     -6.89
chr    1155    1155     -6.82
chr    1156    1156     -6.74
chr    1157    1157     -6.66
chr    1158    1158     -6.65
chr    1159    1159     -6.69
chr    1160    1160     -6.90
chr    1161    1161     -7.22
chr    1162    1162     -7.30
chr    1163    1163     -7.36
chr    1164    1164     -7.51
chr    1165    1165     -7.70
chr    1166    1166     -7.94
chr    1167    1167     -8.38
chr    1168    1168     -8.52
chr    1169    1169     -8.58
chr    1170    1170     -8.69
chr    1171    1171     -8.88
chr    1172    1172     -9.50
chr    1173    1173    -10.13
chr    1174    1174    -10.34
chr    1175    1175     -9.98
chr    1176    1176     -9.33
chr    1177    1177     -8.62
chr    1178    1178     -8.47
chr    1179    1179     -8.52
chr    1180    1180     -8.61
chr    1181    1181     -8.81
chr    1182    1182     -8.81
chr    1183    1183     -8.62
chr    1184    1184     -8.73
chr    1185    1185     -9.39
chr    1186    1186     -9.89
chr    1187    1187     -9.86
chr    1188    1188     -9.35
chr    1189    1189     -8.83
chr    1190    1190     -8.65
chr    1191    1191     -8.54
chr    1192    1192     -8.45
chr    1193    1193     -8.38
chr    1194    1194     -8.44
chr    1195    1195     -8.64
chr    1196    1196     -8.62
chr    1197    1197     -8.37
chr    1198    1198     -8.21
chr    1199    1199     -8.10
chr    1200    1200     -8.06
chr    1201    1201     -8.25
chr    1202    1202     -8.73
chr    1203    1203     -9.00
chr    1204    1204     -8.95
chr    1205    1205     -8.59
chr    1206    1206     -8.05
chr    1207    1207     -7.81
chr    1208    1208     -7.87
chr    1209    1209     -8.07
chr    1210    1210     -8.32
chr    1211    1211     -8.80
chr    1212    1212     -8.95
chr    1213    1213     -8.96
chr    1214    1214     -9.21
chr    1215    1215     -9.20
chr    1216    1216     -8.90
chr    1217    1217     -8.84
chr    1218    1218     -8.90
chr    1219    1219     -9.19
chr    1220    1220     -9.20
chr    1221    1221     -8.92
chr    1222    1222     -8.86
chr    1223    1223     -8.91
chr    1224    1224     -9.10
chr    1225    1225     -9.05
chr    1226    1226     -8.67
chr    1227    1227     -8.62
chr    1228    1228     -8.78
chr    1229    1229     -8.76
chr    1230    1230     -8.52
chr    1231    1231     -8.47
chr    1232    1232     -8.58
chr    1233    1233     -8.73
chr    1234    1234     -9.14
chr    1235    1235     -9.22
chr    1236    1236     -9.08
chr    1237    1237     -9.16
chr    1238    1238     -9.05
chr    1239    1239     -8.63
chr    1240    1240     -8.42
chr    1241    1241     -8.29
chr    1242    1242     -8.19
chr    1243    1243     -8.10
chr    1244    1244     -8.09
chr    1245    1245     -8.33
chr    1246    1246     -8.93
chr    1247    1247     -9.26
chr    1248    1248     -9.16
chr    1249    1249     -8.74
chr    1250    1250     -8.76
chr    1251    1251     -9.15
chr    1252    1252     -9.23
chr    1253    1253     -9.10
chr    1254    1254     -9.27
chr    1255    1255     -9.20
chr    1256    1256     -8.82
chr    1257    1257     -8.86
chr    1258    1258     -9.45
chr    1259    1259     -9.87
chr    1260    1260     -9.72
chr    1261    1261     -9.12
chr    1262    1262     -8.52
chr    1263    1263     -8.33
chr    1264    1264     -8.49
chr    1265    1265     -9.08
chr    1266    1266     -9.63
chr    1267    1267     -9.72
chr    1268    1268     -9.26
chr    1269    1269     -8.58
chr    1270    1270     -7.93
chr    1271    1271     -7.63
chr    1272    1272     -7.59
chr    1273    1273     -7.75
chr    1274    1274     -8.00
chr    1275    1275     -8.06
chr    1276    1276     -8.04
chr    1277    1277     -8.00
chr    1278    1278     -7.90
chr    1279    1279     -7.61
chr    1280    1280     -7.41
chr    1281    1281     -7.42
chr    1282    1282     -7.53
chr    1283    1283     -7.66
chr    1284    1284     -7.67
chr    1285    1285     -7.61
chr    1286    1286     -7.58
chr    1287    1287     -7.58
chr    1288    1288     -7.57
chr    1289    1289     -7.59
chr    1290    1290     -7.74
chr    1291    1291     -7.91
chr    1292    1292     -7.92
chr    1293    1293     -7.82
chr    1294    1294     -7.76
chr    1295    1295     -7.75
chr    1296    1296     -7.72
chr    1297    1297     -7.68
chr    1298    1298     -7.62
chr    1299    1299     -7.59
chr    1300    1300     -7.67
chr    1301    1301     -7.94
chr    1302    1302     -8.66
chr    1303    1303     -9.21
chr    1304    1304     -9.47
chr    1305    1305     -9.32
chr    1306    1306     -8.97
chr    1307    1307     -8.87
chr    1308    1308     -8.89
chr    1309    1309     -9.07
chr    1310    1310     -9.05
chr    1311    1311     -8.82
chr    1312    1312     -8.75
chr    1313    1313     -8.72
chr    1314    1314     -8.77
chr    1315    1315     -8.92
chr    1316    1316     -9.44
chr    1317    1317    -10.02
chr    1318    1318    -10.27
chr    1319    1319    -10.10
chr    1320    1320     -9.60
chr    1321    1321     -8.99
chr    1322    1322     -8.81
chr    1323    1323     -8.76
chr    1324    1324     -8.80
chr    1325    1325     -8.95
chr    1326    1326     -9.45
chr    1327    1327     -9.90
chr    1328    1328     -9.86
chr    1329    1329     -9.36
chr    1330    1330     -8.84
chr    1331    1331     -8.87
chr    1332    1332     -9.47
chr    1333    1333     -9.94
chr    1334    1334     -9.83
chr    1335    1335     -9.26
chr    1336    1336     -8.69
chr    1337    1337     -8.56
chr    1338    1338     -8.65
chr    1339    1339     -8.79
chr    1340    1340     -9.18
chr    1341    1341     -9.25
chr    1342    1342     -9.10
chr    1343    1343     -9.17
chr    1344    1344     -9.09
chr    1345    1345     -8.77
chr    1346    1346     -8.83
chr    1347    1347     -9.39
chr    1348    1348    -10.03
chr    1349    1349    -10.47
chr    1350    1350    -10.54
chr    1351    1351    -10.23
chr    1352    1352     -9.62
chr    1353    1353     -9.00
chr    1354    1354     -8.90
chr    1355    1355     -8.93
chr    1356    1356     -9.20
chr    1357    1357     -9.28
chr    1358    1358     -8.98
chr    1359    1359     -8.44
chr    1360    1360     -7.82
chr    1361    1361     -7.55
chr    1362    1362     -7.44
chr    1363    1363     -7.33
chr    1364    1364     -7.22
chr    1365    1365     -7.19
chr    1366    1366     -7.18
chr    1367    1367     -7.15
chr    1368    1368     -7.13
chr    1369    1369     -7.16
chr    1370    1370     -7.43
chr    1371    1371     -7.89
chr    1372    1372     -8.13
chr    1373    1373     -8.17
chr    1374    1374     -8.10
chr    1375    1375     -8.04
chr    1376    1376     -7.97
chr    1377    1377     -7.98
chr    1378    1378     -8.23
chr    1379    1379     -8.83
chr    1380    1380     -9.11
chr    1381    1381     -9.01
chr    1382    1382     -8.61
chr    1383    1383     -8.54
chr    1384    1384     -8.65
chr    1385    1385     -8.82
chr    1386    1386     -9.23
chr    1387    1387     -9.43
chr    1388    1388     -9.19
chr    1389    1389     -8.59
chr    1390    1390     -7.85
chr    1391    1391     -7.57
chr    1392    1392     -7.49
chr    1393    1393     -7.49
chr    1394    1394     -7.51
chr    1395    1395     -7.52
chr    1396    1396     -7.65
chr    1397    1397     -7.85
chr    1398    1398     -8.14
chr    1399    1399     -8.79
chr    1400    1400     -9.53
chr    1401    1401    -10.07
chr    1402    1402    -10.35
chr    1403    1403    -10.28
chr    1404    1404     -9.77
chr    1405    1405     -9.03
chr    1406    1406     -8.31
chr    1407    1407     -8.07
chr    1408    1408     -8.11
chr    1409    1409     -8.21
chr    1410    1410     -8.17
chr    1411    1411     -7.90
chr    1412    1412     -7.70
chr    1413    1413     -7.55
chr    1414    1414     -7.43
chr    1415    1415     -7.38
chr    1416    1416     -7.32
chr    1417    1417     -7.26
chr    1418    1418     -7.32
chr    1419    1419     -7.58
chr    1420    1420     -8.09
chr    1421    1421     -8.30
chr    1422    1422     -8.58
chr    1423    1423     -9.26
chr    1424    1424     -9.88
chr    1425    1425    -10.04
chr    1426    1426     -9.60
chr    1427    1427     -9.05
chr    1428    1428     -8.92
chr    1429    1429     -8.95
chr    1430    1430     -9.14
chr    1431    1431     -9.11
chr    1432    1432     -8.90
chr    1433    1433     -8.87
chr    1434    1434     -8.98
chr    1435    1435     -9.35
chr    1436    1436     -9.44
chr    1437    1437     -9.05
chr    1438    1438     -8.40
chr    1439    1439     -8.12
chr    1440    1440     -7.91
chr    1441    1441     -7.75
chr    1442    1442     -7.61
chr    1443    1443     -7.50
chr    1444    1444     -7.49
chr    1445    1445     -7.75
chr    1446    1446     -8.25
chr    1447    1447     -8.45
chr    1448    1448     -8.41
chr    1449    1449     -8.14
chr    1450    1450     -7.96
chr    1451    1451     -7.80
chr    1452    1452     -7.69
chr    1453    1453     -7.71
chr    1454    1454     -7.77
chr    1455    1455     -7.81
chr    1456    1456     -7.94
chr    1457    1457     -8.12
chr    1458    1458     -8.39
chr    1459    1459     -9.03
chr    1460    1460     -9.74
chr    1461    1461    -10.22
chr    1462    1462    -10.41
chr    1463    1463    -10.35
chr    1464    1464     -9.85
chr    1465    1465     -9.37
chr    1466    1466     -9.82
chr    1467    1467    -10.30
chr    1468    1468    -10.28
chr    1469    1469     -9.78
chr    1470    1470     -9.29
chr    1471    1471     -9.57
chr    1472    1472     -9.65
chr    1473    1473     -9.25
chr    1474    1474     -8.66
chr    1475    1475     -8.04
chr    1476    1476     -7.78
chr    1477    1477     -7.73
chr    1478    1478     -7.74
chr    1479    1479     -7.72
chr    1480    1480     -7.77
chr    1481    1481     -7.85
chr    1482    1482     -7.83
chr    1483    1483     -7.70
chr    1484    1484     -7.56
chr    1485    1485     -7.45
chr    1486    1486     -7.35
chr    1487    1487     -7.34
chr    1488    1488     -7.40
chr    1489    1489     -7.59
chr    1490    1490     -7.85
chr    1491    1491     -7.89
chr    1492    1492     -7.86
chr    1493    1493     -8.02
chr    1494    1494     -8.35
chr    1495    1495     -8.47
chr    1496    1496     -8.49
chr    1497    1497     -8.52
chr    1498    1498     -8.42
chr    1499    1499     -8.11
chr    1500    1500     -7.94
chr    1501    1501     -7.89
chr    1502    1502     -7.84
chr    1503    1503     -7.77
chr    1504    1504     -7.69
chr    1505    1505     -7.71
chr    1506    1506     -8.02
chr    1507    1507     -8.76
chr    1508    1508     -9.50
chr    1509    1509    -10.02
chr    1510    1510    -10.01
chr    1511    1511     -9.48
chr    1512    1512     -8.84
chr    1513    1513     -8.86
chr    1514    1514     -9.46
chr    1515    1515     -9.85
chr    1516    1516     -9.65
chr    1517    1517     -9.07
chr    1518    1518     -8.43
chr    1519    1519     -7.78
chr    1520    1520     -7.50
chr    1521    1521     -7.49
chr    1522    1522     -7.58
chr    1523    1523     -7.68
chr    1524    1524     -7.76
chr    1525    1525     -7.99
chr    1526    1526     -8.40
chr    1527    1527     -8.56
chr    1528    1528     -8.49
chr    1529    1529     -8.16
chr    1530    1530     -7.99
chr    1531    1531     -7.95
chr    1532    1532     -7.91
chr    1533    1533     -7.93
chr    1534    1534     -8.19
chr    1535    1535     -8.84
chr    1536    1536     -9.21
chr    1537    1537     -9.16
chr    1538    1538     -8.84
chr    1539    1539     -8.72
chr    1540    1540     -8.66
chr    1541    1541     -8.64
chr    1542    1542     -8.65
chr    1543    1543     -8.73
chr    1544    1544     -8.92
chr    1545    1545     -9.53
chr    1546    1546    -10.07
chr    1547    1547    -10.45
chr    1548    1548    -10.57
chr    1549    1549    -10.36
chr    1550    1550     -9.82
chr    1551    1551     -9.33
chr    1552    1552     -9.65
chr    1553    1553     -9.97
chr    1554    1554     -9.73
chr    1555    1555     -9.31
chr    1556    1556     -9.60
chr    1557    1557     -9.86
chr    1558    1558     -9.68
chr    1559    1559     -9.15
chr    1560    1560     -8.45
chr    1561    1561     -8.25
chr    1562    1562     -8.37
chr    1563    1563     -8.67
chr    1564    1564     -8.76
chr    1565    1565     -8.70
chr    1566    1566     -8.67
chr    1567    1567     -8.54
chr    1568    1568     -8.08
chr    1569    1569     -7.49
chr    1570    1570     -6.73
chr    1571    1571     -5.98
chr    1572    1572     -5.67
chr    1573    1573     -5.54
chr    1574    1574     -5.48
chr    1575    1575     -5.44
chr    1576    1576     -5.42
chr    1577    1577     -5.41
chr    1578    1578     -5.42
chr    1579    1579     -5.43
chr    1580    1580     -5.46
chr    1581    1581     -5.50
chr    1582    1582     -5.66
chr    1583    1583     -5.83
chr    1584    1584     -5.88
chr    1585    1585     -5.88
chr    1586    1586     -5.88
chr    1587    1587     -5.89
chr    1588    1588     -5.93
chr    1589    1589     -5.99
chr    1590    1590     -6.11
chr    1591    1591     -6.41
chr    1592    1592     -6.98
chr    1593    1593     -7.23
chr    1594    1594     -7.29
chr    1595    1595     -7.28
chr    1596    1596     -7.20
chr    1597    1597     -7.12
chr    1598    1598     -7.10
chr    1599    1599     -7.12
chr    1600    1600     -7.22
chr    1601    1601     -7.33
chr    1602    1602     -7.43
chr    1603    1603     -7.74
chr    1604    1604     -8.51
chr    1605    1605     -9.17
chr    1606    1606     -9.84
chr    1607    1607    -10.29
chr    1608    1608    -10.21
chr    1609    1609     -9.69
chr    1610    1610     -9.30
chr    1611    1611     -9.59
chr    1612    1612     -9.67
chr    1613    1613     -9.23
chr    1614    1614     -8.71
chr    1615    1615     -8.52
chr    1616    1616     -8.40
chr    1617    1617     -8.30
chr    1618    1618     -8.22
chr    1619    1619     -8.15
chr    1620    1620     -8.07
chr    1621    1621     -8.07
chr    1622    1622     -8.12
chr    1623    1623     -8.17
chr    1624    1624     -8.22
chr    1625    1625     -8.28
chr    1626    1626     -8.32
chr    1627    1627     -8.38
chr    1628    1628     -8.46
chr    1629    1629     -8.58
chr    1630    1630     -8.81
chr    1631    1631     -8.83
chr    1632    1632     -8.66
chr    1633    1633     -8.73
chr    1634    1634     -9.20
chr    1635    1635     -9.49
chr    1636    1636     -9.31
chr    1637    1637     -8.81
chr    1638    1638     -8.63
chr    1639    1639     -8.46
chr    1640    1640     -8.03
chr    1641    1641     -7.44
chr    1642    1642     -7.16
chr    1643    1643     -7.09
chr    1644    1644     -7.12
chr    1645    1645     -7.22
chr    1646    1646     -7.34
chr    1647    1647     -7.47
chr    1648    1648     -7.60
chr    1649    1649     -7.62
chr    1650    1650     -7.54
chr    1651    1651     -7.22
chr    1652    1652     -6.99
chr    1653    1653     -6.90
chr    1654    1654     -6.87
chr    1655    1655     -6.87
chr    1656    1656     -6.90
chr    1657    1657     -7.01
chr    1658    1658     -7.28
chr    1659    1659     -7.79
chr    1660    1660     -8.08
chr    1661    1661     -8.14
chr    1662    1662     -8.09
chr    1663    1663     -8.10
chr    1664    1664     -8.18
chr    1665    1665     -8.13
chr    1666    1666     -7.85
chr    1667    1667     -7.65
chr    1668    1668     -7.49
chr    1669    1669     -7.36
chr    1670    1670     -7.31
chr    1671    1671     -7.24
chr    1672    1672     -7.18
chr    1673    1673     -7.15
chr    1674    1674     -7.11
chr    1675    1675     -7.07
chr    1676    1676     -7.06
chr    1677    1677     -7.04
chr    1678    1678     -7.02
chr    1679    1679     -7.04
chr    1680    1680     -7.26
chr    1681    1681     -7.57
chr    1682    1682     -7.68
chr    1683    1683     -7.77
chr    1684    1684     -8.05
chr    1685    1685     -8.69
chr    1686    1686     -9.32
chr    1687    1687     -9.89
chr    1688    1688    -10.34
chr    1689    1689    -10.45
chr    1690    1690    -10.25
chr    1691    1691     -9.81
chr    1692    1692     -9.14
chr    1693    1693     -8.53
chr    1694    1694     -8.26
chr    1695    1695     -8.07
chr    1696    1696     -7.93
chr    1697    1697     -7.81
chr    1698    1698     -7.73
chr    1699    1699     -7.78
chr    1700    1700     -8.05
chr    1701    1701     -8.75
chr    1702    1702     -9.35
chr    1703    1703     -9.76
chr    1704    1704     -9.65
chr    1705    1705     -9.07
chr    1706    1706     -8.48
chr    1707    1707     -8.31
chr    1708    1708     -8.50
chr    1709    1709     -9.10
chr    1710    1710     -9.76
chr    1711    1711    -10.17
chr    1712    1712    -10.18
chr    1713    1713     -9.77
chr    1714    1714     -9.27
chr    1715    1715     -9.41
chr    1716    1716     -9.43
chr    1717    1717     -9.32
chr    1718    1718     -9.83
chr    1719    1719    -10.36
chr    1720    1720    -10.57
chr    1721    1721    -10.41
chr    1722    1722     -9.99
chr    1723    1723     -9.42
chr    1724    1724     -8.80
chr    1725    1725     -8.79
chr    1726    1726     -9.32
chr    1727    1727     -9.83
chr    1728    1728    -10.04
chr    1729    1729     -9.75
chr    1730    1730     -9.35
chr    1731    1731     -9.57
chr    1732    1732     -9.69
chr    1733    1733     -9.33
chr    1734    1734     -8.64
chr    1735    1735     -8.00
chr    1736    1736     -7.72
chr    1737    1737     -7.63
chr    1738    1738     -7.54
chr    1739    1739     -7.44
chr    1740    1740     -7.34
chr    1741    1741     -7.26
chr    1742    1742     -7.31
chr    1743    1743     -7.53
chr    1744    1744     -7.91
chr    1745    1745     -8.02
chr    1746    1746     -8.08
chr    1747    1747     -8.29
chr    1748    1748     -8.84
chr    1749    1749     -9.24
chr    1750    1750     -9.23
chr    1751    1751     -8.94
chr    1752    1752     -8.86
chr    1753    1753     -8.94
chr    1754    1754     -9.27
chr    1755    1755     -9.40
chr    1756    1756     -9.09
chr    1757    1757     -8.49
chr    1758    1758     -8.49
chr    1759    1759     -8.90
chr    1760    1760     -9.02
chr    1761    1761     -8.95
chr    1762    1762     -9.02
chr    1763    1763     -8.95
chr    1764    1764     -8.66
chr    1765    1765     -8.53
chr    1766    1766     -8.44
chr    1767    1767     -8.57
chr    1768    1768     -9.04
chr    1769    1769     -9.18
chr    1770    1770     -9.14
chr    1771    1771     -9.56
chr    1772    1772    -10.03
chr    1773    1773    -10.25
chr    1774    1774    -10.22
chr    1775    1775     -9.80
chr    1776    1776     -9.31
chr    1777    1777     -9.57
chr    1778    1778     -9.77
chr    1779    1779     -9.45
chr    1780    1780     -8.78
chr    1781    1781     -8.05
chr    1782    1782     -7.75
chr    1783    1783     -7.68
chr    1784    1784     -7.67
chr    1785    1785     -7.63
chr    1786    1786     -7.58
chr    1787    1787     -7.52
chr    1788    1788     -7.46
chr    1789    1789     -7.48
chr    1790    1790     -7.62
chr    1791    1791     -7.82
chr    1792    1792     -8.06
chr    1793    1793     -8.56
chr    1794    1794     -8.72
chr    1795    1795     -8.62
chr    1796    1796     -8.30
chr    1797    1797     -8.29
chr    1798    1798     -8.54
chr    1799    1799     -8.58
chr    1800    1800     -8.38
chr    1801    1801     -7.96
chr    1802    1802     -7.72
chr    1803    1803     -7.67
chr    1804    1804     -7.73
chr    1805    1805     -7.80
chr    1806    1806     -7.87
chr    1807    1807     -8.10
chr    1808    1808     -8.53
chr    1809    1809     -8.66
chr    1810    1810     -8.67
chr    1811    1811     -8.75
chr    1812    1812     -8.91
chr    1813    1813     -9.44
chr    1814    1814     -9.77
chr    1815    1815     -9.53
chr    1816    1816     -8.88
chr    1817    1817     -8.17
chr    1818    1818     -7.93
chr    1819    1819     -8.08
chr    1820    1820     -8.36
chr    1821    1821     -8.44
chr    1822    1822     -8.40
chr    1823    1823     -8.56
chr    1824    1824     -9.20
chr    1825    1825     -9.69
chr    1826    1826     -9.79
chr    1827    1827     -9.46
chr    1828    1828     -9.02
chr    1829    1829     -8.89
chr    1830    1830     -8.87
chr    1831    1831     -8.95
chr    1832    1832     -8.84
chr    1833    1833     -8.42
chr    1834    1834     -8.27
chr    1835    1835     -8.29
chr    1836    1836     -8.21
chr    1837    1837     -7.93
chr    1838    1838     -7.75
chr    1839    1839     -7.58
chr    1840    1840     -7.46
chr    1841    1841     -7.51
chr    1842    1842     -7.81
chr    1843    1843     -8.52
chr    1844    1844     -9.00
chr    1845    1845     -9.12
chr    1846    1846     -9.08
chr    1847    1847     -9.46
chr    1848    1848     -9.74
chr    1849    1849     -9.49
chr    1850    1850     -8.99
chr    1851    1851     -8.89
chr    1852    1852     -8.73
chr    1853    1853     -8.33
chr    1854    1854     -8.11
chr    1855    1855     -7.93
chr    1856    1856     -7.80
chr    1857    1857     -7.83
chr    1858    1858     -7.91
chr    1859    1859     -7.97
chr    1860    1860     -8.20
chr    1861    1861     -8.76
chr    1862    1862     -9.17
chr    1863    1863     -9.25
chr    1864    1864     -8.96
chr    1865    1865     -8.48
chr    1866    1866     -8.32
chr    1867    1867     -8.53
chr    1868    1868     -9.13
chr    1869    1869     -9.73
chr    1870    1870    -10.24
chr    1871    1871    -10.49
chr    1872    1872    -10.27
chr    1873    1873     -9.72
chr    1874    1874     -9.35
chr    1875    1875     -9.80
chr    1876    1876    -10.25
chr    1877    1877    -10.15
chr    1878    1878     -9.65
chr    1879    1879     -9.23
chr    1880    1880     -9.30
chr    1881    1881     -9.21
chr    1882    1882     -8.82
chr    1883    1883     -8.65
chr    1884    1884     -8.45
chr    1885    1885     -7.92
chr    1886    1886     -7.66
chr    1887    1887     -7.46
chr    1888    1888     -7.31
chr    1889    1889     -7.32
chr    1890    1890     -7.43
chr    1891    1891     -7.54
chr    1892    1892     -7.64
chr    1893    1893     -7.74
chr    1894    1894     -7.85
chr    1895    1895     -7.98
chr    1896    1896     -8.10
chr    1897    1897     -8.27
chr    1898    1898     -8.28
chr    1899    1899     -8.15
chr    1900    1900     -8.10
chr    1901    1901     -8.12
chr    1902    1902     -8.13
chr    1903    1903     -8.13
chr    1904    1904     -8.06
chr    1905    1905     -7.80
chr    1906    1906     -7.63
chr    1907    1907     -7.57
chr    1908    1908     -7.48
chr    1909    1909     -7.21
chr    1910    1910     -7.01
chr    1911    1911     -6.93
chr    1912    1912     -6.91
chr    1913    1913     -6.96
chr    1914    1914     -7.13
chr    1915    1915     -7.36
chr    1916    1916     -7.66
chr    1917    1917     -8.33
chr    1918    1918     -8.81
chr    1919    1919     -8.92
chr    1920    1920     -8.85
chr    1921    1921     -8.87
chr    1922    1922     -8.99
chr    1923    1923     -9.38
chr    1924    1924     -9.58
chr    1925    1925     -9.35
chr    1926    1926     -8.95
chr    1927    1927     -8.82
chr    1928    1928     -8.77
chr    1929    1929     -8.81
chr    1930    1930     -8.97
chr    1931    1931     -9.48
chr    1932    1932     -9.71
chr    1933    1933     -9.41
chr    1934    1934     -8.99
chr    1935    1935     -8.90
chr    1936    1936     -8.94
chr    1937    1937     -9.15
chr    1938    1938     -9.10
chr    1939    1939     -8.73
chr    1940    1940     -8.75
chr    1941    1941     -9.26
chr    1942    1942     -9.68
chr    1943    1943     -9.62
chr    1944    1944     -9.11
chr    1945    1945     -8.53
chr    1946    1946     -8.48
chr    1947    1947     -8.83
chr    1948    1948     -8.90
chr    1949    1949     -8.64
chr    1950    1950     -8.17
chr    1951    1951     -7.96
chr    1952    1952     -7.97
chr    1953    1953     -8.22
chr    1954    1954     -8.82
chr    1955    1955     -9.33
chr    1956    1956     -9.54
chr    1957    1957     -9.32
chr    1958    1958     -8.93
chr    1959    1959     -8.82
chr    1960    1960     -8.63
chr    1961    1961     -8.15
chr    1962    1962     -7.93
chr    1963    1963     -7.92
chr    1964    1964     -8.09
chr    1965    1965     -8.38
chr    1966    1966     -8.45
chr    1967    1967     -8.40
chr    1968    1968     -8.35
chr    1969    1969     -8.30
chr    1970    1970     -8.38
chr    1971    1971     -8.65
chr    1972    1972     -8.68
chr    1973    1973     -8.49
chr    1974    1974     -8.36
chr    1975    1975     -8.20
chr    1976    1976     -7.75
chr    1977    1977     -7.48
chr    1978    1978     -7.40
chr    1979    1979     -7.36
chr    1980    1980     -7.31
chr    1981    1981     -7.28
chr    1982    1982     -7.31
chr    1983    1983     -7.61
chr    1984    1984     -8.30
chr    1985    1985     -8.82
chr    1986    1986     -9.09
chr    1987    1987     -9.02
chr    1988    1988     -8.73
chr    1989    1989     -8.59
chr    1990    1990     -8.41
chr    1991    1991     -7.93
chr    1992    1992     -7.69
chr    1993    1993     -7.63
chr    1994    1994     -7.68
chr    1995    1995     -7.74
chr    1996    1996     -7.78
chr    1997    1997     -7.91
chr    1998    1998     -8.09
chr    1999    1999     -8.31
chr    2000    2000     -8.75
chr    2001    2001     -8.95
chr    2002    2002     -8.83
chr    2003    2003     -8.37
chr    2004    2004     -8.13
chr    2005    2005     -7.97
chr    2006    2006     -7.85
chr    2007    2007     -7.88
chr    2008    2008     -7.96
chr    2009    2009     -7.94
chr    2010    2010     -7.74
chr    2011    2011     -7.60
chr    2012    2012     -7.59
chr    2013    2013     -7.87
chr    2014    2014     -8.58
chr    2015    2015     -9.14
chr    2016    2016     -9.48
chr    2017    2017     -9.34
chr    2018    2018     -8.89
chr    2019    2019     -8.72
chr    2020    2020     -8.52
chr    2021    2021     -8.09
chr    2022    2022     -7.87
chr    2023    2023     -7.84
chr    2024    2024     -7.99
chr    2025    2025     -8.25
chr    2026    2026     -8.29
chr    2027    2027     -8.20
chr    2028    2028     -8.11
chr    2029    2029     -7.97
chr    2030    2030     -7.56
chr    2031    2031     -7.32
chr    2032    2032     -7.23
chr    2033    2033     -7.27
chr    2034    2034     -7.46
chr    2035    2035     -7.69
chr    2036    2036     -8.00
chr    2037    2037     -8.72
chr    2038    2038     -9.35
chr    2039    2039     -9.88
chr    2040    2040    -10.20
chr    2041    2041    -10.22
chr    2042    2042     -9.97
chr    2043    2043     -9.43
chr    2044    2044     -8.77
chr    2045    2045     -8.57
chr    2046    2046     -8.46
chr    2047    2047     -8.53
chr    2048    2048     -8.84
chr    2049    2049     -8.87
chr    2050    2050     -8.66
chr    2051    2051     -8.57
chr    2052    2052     -8.53
chr    2053    2053     -8.49
chr    2054    2054     -8.46
chr    2055    2055     -8.45
chr    2056    2056     -8.46
chr    2057    2057     -8.47
chr    2058    2058     -8.53
chr    2059    2059     -8.62
chr    2060    2060     -8.80
chr    2061    2061     -9.41
chr    2062    2062     -9.81
chr    2063    2063     -9.64
chr    2064    2064     -9.07
chr    2065    2065     -8.47
chr    2066    2066     -8.25
chr    2067    2067     -8.22
chr    2068    2068     -8.19
chr    2069    2069     -8.26
chr    2070    2070     -8.42
chr    2071    2071     -8.63
chr    2072    2072     -9.20
chr    2073    2073     -9.78
chr    2074    2074    -10.20
chr    2075    2075    -10.48
chr    2076    2076    -10.55
chr    2077    2077    -10.56
chr    2078    2078    -10.66
chr    2079    2079    -10.64
chr    2080    2080    -10.44
chr    2081    2081    -10.12
chr    2082    2082     -9.66
chr    2083    2083     -9.25
chr    2084    2084     -9.31
chr    2085    2085     -9.19
chr    2086    2086     -8.75
chr    2087    2087     -8.59
chr    2088    2088     -8.51
chr    2089    2089     -8.65
chr    2090    2090     -9.29
chr    2091    2091     -9.70
chr    2092    2092     -9.64
chr    2093    2093     -9.20
chr    2094    2094     -8.66
chr    2095    2095     -8.42
chr    2096    2096     -8.25
chr    2097    2097     -8.10
chr    2098    2098     -7.97
chr    2099    2099     -7.88
chr    2100    2100     -7.87
chr    2101    2101     -7.84
chr    2102    2102     -7.80
chr    2103    2103     -7.71
chr    2104    2104     -7.43
chr    2105    2105     -7.21
chr    2106    2106     -7.13
chr    2107    2107     -7.15
chr    2108    2108     -7.27
chr    2109    2109     -7.43
chr    2110    2110     -7.46
chr    2111    2111     -7.45
chr    2112    2112     -7.46
chr    2113    2113     -7.50
chr    2114    2114     -7.52
chr    2115    2115     -7.58
chr    2116    2116     -7.66
chr    2117    2117     -7.72
chr    2118    2118     -7.77
chr    2119    2119     -7.80
chr    2120    2120     -7.92
chr    2121    2121     -8.09
chr    2122    2122     -8.35
chr    2123    2123     -8.91
chr    2124    2124     -9.32
chr    2125    2125     -9.29
chr    2126    2126     -8.98
chr    2127    2127     -8.95
chr    2128    2128     -8.81
chr    2129    2129     -8.44
chr    2130    2130     -8.25
chr    2131    2131     -8.11
chr    2132    2132     -7.98
chr    2133    2133     -7.87
chr    2134    2134     -7.75
chr    2135    2135     -7.65
chr    2136    2136     -7.60
chr    2137    2137     -7.76
chr    2138    2138     -7.98
chr    2139    2139     -8.04
chr    2140    2140     -8.01
chr    2141    2141     -8.05
chr    2142    2142     -8.14
chr    2143    2143     -8.23
chr    2144    2144     -8.33
chr    2145    2145     -8.29
chr    2146    2146     -8.01
chr    2147    2147     -7.83
chr    2148    2148     -7.77
chr    2149    2149     -7.67
chr    2150    2150     -7.37
chr    2151    2151     -7.15
chr    2152    2152     -7.08
chr    2153    2153     -7.09
chr    2154    2154     -7.13
chr    2155    2155     -7.16
chr    2156    2156     -7.17
chr    2157    2157     -7.15
chr    2158    2158     -7.03
chr    2159    2159     -6.93
chr    2160    2160     -6.88
chr    2161    2161     -6.82
chr    2162    2162     -6.75
chr    2163    2163     -6.73
chr    2164    2164     -6.76
chr    2165    2165     -6.88
chr    2166    2166     -7.01
chr    2167    2167     -7.04
chr    2168    2168     -7.04
chr    2169    2169     -7.03
chr    2170    2170     -7.00
chr    2171    2171     -6.96
chr    2172    2172     -6.91
chr    2173    2173     -6.86
chr    2174    2174     -6.87
chr    2175    2175     -6.96
chr    2176    2176     -7.16
chr    2177    2177     -7.46
chr    2178    2178     -7.57
chr    2179    2179     -7.65
chr    2180    2180     -7.89
chr    2181    2181     -8.29
chr    2182    2182     -8.45
chr    2183    2183     -8.58
chr    2184    2184     -8.81
chr    2185    2185     -8.80
chr    2186    2186     -8.52
chr    2187    2187     -8.34
chr    2188    2188     -8.19
chr    2189    2189     -8.06
chr    2190    2190     -7.93
chr    2191    2191     -7.81
chr    2192    2192     -7.68
chr    2193    2193     -7.33
chr    2194    2194     -6.79
chr    2195    2195     -6.49
chr    2196    2196     -6.43
chr    2197    2197     -6.40
chr    2198    2198     -6.39
chr    2199    2199     -6.36
chr    2200    2200     -6.22
chr    2201    2201     -6.10
chr    2202    2202     -6.04
chr    2203    2203     -6.02
chr    2204    2204     -6.03
chr    2205    2205     -6.04
chr    2206    2206     -6.11
chr    2207    2207     -6.27
chr    2208    2208     -6.45
chr    2209    2209     -6.50
chr    2210    2210     -6.53
chr    2211    2211     -6.58
chr    2212    2212     -6.70
chr    2213    2213     -7.02
chr    2214    2214     -7.63
chr    2215    2215     -7.97
chr    2216    2216     -8.08
chr    2217    2217     -8.16
chr    2218    2218     -8.23
chr    2219    2219     -8.29
chr    2220    2220     -8.36
chr    2221    2221     -8.45
chr    2222    2222     -8.56
chr    2223    2223     -8.75
chr    2224    2224     -9.29
chr    2225    2225     -9.81
chr    2226    2226    -10.05
chr    2227    2227     -9.76
chr    2228    2228     -9.32
chr    2229    2229     -9.63
chr    2230    2230     -9.74
chr    2231    2231     -9.32
chr    2232    2232     -8.81
chr    2233    2233     -8.61
chr    2234    2234     -8.47
chr    2235    2235     -8.38
chr    2236    2236     -8.31
chr    2237    2237     -8.24
chr    2238    2238     -8.18
chr    2239    2239     -8.10
chr    2240    2240     -8.02
chr    2241    2241     -7.95
chr    2242    2242     -7.88
chr    2243    2243     -7.84
chr    2244    2244     -7.97
chr    2245    2245     -8.17
chr    2246    2246     -8.42
chr    2247    2247     -8.97
chr    2248    2248     -9.41
chr    2249    2249     -9.41
chr    2250    2250     -8.97
chr    2251    2251     -8.41
chr    2252    2252     -8.29
chr    2253    2253     -8.45
chr    2254    2254     -8.67
chr    2255    2255     -9.33
chr    2256    2256     -9.83
chr    2257    2257     -9.92
chr    2258    2258     -9.53
chr    2259    2259     -8.98
chr    2260    2260     -8.81
chr    2261    2261     -8.75
chr    2262    2262     -8.81
chr    2263    2263     -8.98
chr    2264    2264     -9.60
chr    2265    2265    -10.11
chr    2266    2266    -10.33
chr    2267    2267    -10.18
chr    2268    2268     -9.68
chr    2269    2269     -9.27
chr    2270    2270     -9.36
chr    2271    2271     -9.26
chr    2272    2272     -8.83
chr    2273    2273     -8.65
chr    2274    2274     -8.54
chr    2275    2275     -8.66
chr    2276    2276     -9.22
chr    2277    2277     -9.48
chr    2278    2278     -9.24
chr    2279    2279     -8.65
chr    2280    2280     -7.90
chr    2281    2281     -7.60
chr    2282    2282     -7.58
chr    2283    2283     -7.62
chr    2284    2284     -7.65
chr    2285    2285     -7.67
chr    2286    2286     -7.66
chr    2287    2287     -7.69
chr    2288    2288     -7.75
chr    2289    2289     -7.72
chr    2290    2290     -7.57
chr    2291    2291     -7.46
chr    2292    2292     -7.54
chr    2293    2293     -7.79
chr    2294    2294     -8.24
chr    2295    2295     -8.47
chr    2296    2296     -8.72
chr    2297    2297     -9.41
chr    2298    2298    -10.01
chr    2299    2299    -10.19
chr    2300    2300     -9.79
chr    2301    2301     -9.30
chr    2302    2302     -9.40
chr    2303    2303     -9.35
chr    2304    2304     -9.12
chr    2305    2305     -9.23
chr    2306    2306     -9.15
chr    2307    2307     -8.74
chr    2308    2308     -8.73
chr    2309    2309     -9.16
chr    2310    2310     -9.39
chr    2311    2311     -9.19
chr    2312    2312     -8.63
chr    2313    2313     -8.01
chr    2314    2314     -7.73
chr    2315    2315     -7.63
chr    2316    2316     -7.52
chr    2317    2317     -7.42
chr    2318    2318     -7.46
chr    2319    2319     -7.74
chr    2320    2320     -8.39
chr    2321    2321     -8.82
chr    2322    2322     -8.95
chr    2323    2323     -8.97
chr    2324    2324     -9.14
chr    2325    2325     -9.07
chr    2326    2326     -8.69
chr    2327    2327     -8.54
chr    2328    2328     -8.45
chr    2329    2329     -8.54
chr    2330    2330     -8.91
chr    2331    2331     -8.97
chr    2332    2332     -8.68
chr    2333    2333     -8.15
chr    2334    2334     -7.53
chr    2335    2335     -7.24
chr    2336    2336     -7.14
chr    2337    2337     -7.10
chr    2338    2338     -7.04
chr    2339    2339     -6.99
chr    2340    2340     -6.99
chr    2341    2341     -7.00
chr    2342    2342     -6.99
chr    2343    2343     -6.97
chr    2344    2344     -6.95
chr    2345    2345     -6.95
chr    2346    2346     -7.03
chr    2347    2347     -7.23
chr    2348    2348     -7.48
chr    2349    2349     -7.57
chr    2350    2350     -7.61
chr    2351    2351     -7.72
chr    2352    2352     -7.87
chr    2353    2353     -8.04
chr    2354    2354     -8.23
chr    2355    2355     -8.50
chr    2356    2356     -9.06
chr    2357    2357     -9.34
chr    2358    2358     -9.21
chr    2359    2359     -8.88
chr    2360    2360     -8.77
chr    2361    2361     -8.72
chr    2362    2362     -8.72
chr    2363    2363     -8.76
chr    2364    2364     -8.85
chr    2365    2365     -8.78
chr    2366    2366     -8.48
chr    2367    2367     -8.40
chr    2368    2368     -8.50
chr    2369    2369     -8.64
chr    2370    2370     -8.88
chr    2371    2371     -8.89
chr    2372    2372     -8.60
chr    2373    2373     -8.03
chr    2374    2374     -7.75
chr    2375    2375     -7.75
chr    2376    2376     -8.05
chr    2377    2377     -8.73
chr    2378    2378     -9.24
chr    2379    2379     -9.33
chr    2380    2380     -9.24
chr    2381    2381     -9.76
chr    2382    2382    -10.19
chr    2383    2383    -10.05
chr    2384    2384     -9.52
chr    2385    2385     -8.90
chr    2386    2386     -8.27
chr    2387    2387     -8.08
chr    2388    2388     -8.34
chr    2389    2389     -9.00
chr    2390    2390     -9.47
chr    2391    2391     -9.47
chr    2392    2392     -8.99
chr    2393    2393     -8.30
chr    2394    2394     -7.65
chr    2395    2395     -7.36
chr    2396    2396     -7.26
chr    2397    2397     -7.24
chr    2398    2398     -7.23
chr    2399    2399     -7.21
chr    2400    2400     -7.17
chr    2401    2401     -7.11
chr    2402    2402     -6.89
chr    2403    2403     -6.38
chr    2404    2404     -6.08
chr    2405    2405     -5.87
chr    2406    2406     -5.69
chr    2407    2407     -5.60
chr    2408    2408     -5.55
chr    2409    2409     -5.53
chr    2410    2410     -5.51
chr    2411    2411     -5.49
chr    2412    2412     -5.46
chr    2413    2413     -5.45
chr    2414    2414     -5.44
chr    2415    2415     -5.42
chr    2416    2416     -5.34
chr    2417    2417     -5.26
chr    2418    2418     -5.21
chr    2419    2419     -5.19
chr    2420    2420     -5.17
chr    2421    2421     -5.17
chr    2422    2422     -5.17
chr    2423    2423     -5.17
chr    2424    2424     -5.17
chr    2425    2425     -5.18
chr    2426    2426     -5.22
chr    2427    2427     -5.30
chr    2428    2428     -5.45
chr    2429    2429     -5.62
chr    2430    2430     -5.79
chr    2431    2431     -5.98
chr    2432    2432     -6.24
chr    2433    2433     -6.68
chr    2434    2434     -6.91
chr    2435    2435     -6.95
chr    2436    2436     -6.98
chr    2437    2437     -7.04
chr    2438    2438     -7.10
chr    2439    2439     -7.10
chr    2440    2440     -7.02
chr    2441    2441     -6.94
chr    2442    2442     -6.94
chr    2443    2443     -7.02
chr    2444    2444     -7.24
chr    2445    2445     -7.54
chr    2446    2446     -7.65
chr    2447    2447     -7.64
chr    2448    2448     -7.49
chr    2449    2449     -7.37
chr    2450    2450     -7.35
chr    2451    2451     -7.35
chr    2452    2452     -7.34
chr    2453    2453     -7.31
chr    2454    2454     -7.28
chr    2455    2455     -7.25
chr    2456    2456     -7.29
chr    2457    2457     -7.33
chr    2458    2458     -7.37
chr    2459    2459     -7.39
chr    2460    2460     -7.40
chr    2461    2461     -7.39
chr    2462    2462     -7.37
chr    2463    2463     -7.36
chr    2464    2464     -7.36
chr    2465    2465     -7.35
chr    2466    2466     -7.35
chr    2467    2467     -7.37
chr    2468    2468     -7.34
chr    2469    2469     -7.19
chr    2470    2470     -7.05
chr    2471    2471     -6.91
chr    2472    2472     -6.49
chr    2473    2473     -5.91
chr    2474    2474     -5.62
chr    2475    2475     -5.39
chr    2476    2476     -4.94
chr    2477    2477     -4.67
chr    2478    2478     -4.56
chr    2479    2479     -4.53
chr    2480    2480     -4.51
chr    2481    2481     -4.50
chr    2482    2482     -4.49
chr    2483    2483     -4.49
chr    2484    2484     -4.49
chr    2485    2485     -4.49
chr    2486    2486     -4.50
chr    2487    2487     -4.51
chr    2488    2488     -4.55
chr    2489    2489     -4.63
chr    2490    2490     -4.80
chr    2491    2491     -5.00
chr    2492    2492     -5.29
chr    2493    2493     -5.81
chr    2494    2494     -6.02
chr    2495    2495     -6.30
chr    2496    2496     -6.81
chr    2497    2497     -7.11
chr    2498    2498     -7.18
chr    2499    2499     -7.18
chr    2500    2500     -7.11
chr    2501    2501     -6.84
chr    2502    2502     -6.35
chr    2503    2503     -6.08
chr    2504    2504     -5.97
chr    2505    2505     -5.85
chr    2506    2506     -5.74
chr    2507    2507     -5.71
chr    2508    2508     -5.69
chr    2509    2509     -5.68
chr    2510    2510     -5.67
chr    2511    2511     -5.66
chr    2512    2512     -5.65
chr    2513    2513     -5.65
chr    2514    2514     -5.66
chr    2515    2515     -5.71
chr    2516    2516     -5.81
chr    2517    2517     -6.04
chr    2518    2518     -6.36
chr    2519    2519     -6.47
chr    2520    2520     -6.57
chr    2521    2521     -6.67
chr    2522    2522     -6.76
chr    2523    2523     -6.97
chr    2524    2524     -7.28
chr    2525    2525     -7.39
chr    2526    2526     -7.48
chr    2527    2527     -7.55
chr    2528    2528     -7.62
chr    2529    2529     -7.67
chr    2530    2530     -7.64
chr    2531    2531     -7.45
chr    2532    2532     -6.94
chr    2533    2533     -6.66
chr    2534    2534     -6.56
chr    2535    2535     -6.54
chr    2536    2536     -6.59
chr    2537    2537     -6.70
chr    2538    2538     -7.00
chr    2539    2539     -7.66
chr    2540    2540     -8.35
chr    2541    2541     -8.85
chr    2542    2542     -8.97
chr    2543    2543     -8.76
chr    2544    2544     -8.33
chr    2545    2545     -8.11
chr    2546    2546     -7.95
chr    2547    2547     -7.84
chr    2548    2548     -8.08
chr    2549    2549     -8.71
chr    2550    2550     -9.32
chr    2551    2551     -9.59
chr    2552    2552     -9.39
chr    2553    2553     -9.01
chr    2554    2554     -8.91
chr    2555    2555     -9.01
chr    2556    2556     -9.49
chr    2557    2557     -9.69
chr    2558    2558     -9.36
chr    2559    2559     -8.92
chr    2560    2560     -8.81
chr    2561    2561     -8.63
chr    2562    2562     -8.12
chr    2563    2563     -7.87
chr    2564    2564     -7.84
chr    2565    2565     -7.85
chr    2566    2566     -7.84
chr    2567    2567     -7.81
chr    2568    2568     -7.78
chr    2569    2569     -7.87
chr    2570    2570     -8.06
chr    2571    2571     -8.09
chr    2572    2572     -7.96
chr    2573    2573     -7.57
chr    2574    2574     -7.34
chr    2575    2575     -7.30
chr    2576    2576     -7.39
chr    2577    2577     -7.67
chr    2578    2578     -8.22
chr    2579    2579     -8.44
chr    2580    2580     -8.68
chr    2581    2581     -9.24
chr    2582    2582     -9.73
chr    2583    2583     -9.76
chr    2584    2584     -9.27
chr    2585    2585     -8.55
chr    2586    2586     -7.89
chr    2587    2587     -7.59
chr    2588    2588     -7.38
chr    2589    2589     -7.23
chr    2590    2590     -7.21
chr    2591    2591     -7.31
chr    2592    2592     -7.59
chr    2593    2593     -8.26
chr    2594    2594     -8.97
chr    2595    2595     -9.55
chr    2596    2596     -9.87
chr    2597    2597     -9.66
chr    2598    2598     -9.24
chr    2599    2599     -9.41
chr    2600    2600     -9.42
chr    2601    2601     -9.02
chr    2602    2602     -8.37
chr    2603    2603     -8.15
chr    2604    2604     -8.22
chr    2605    2605     -8.36
chr    2606    2606     -8.54
chr    2607    2607     -8.83
chr    2608    2608     -8.90
chr    2609    2609     -8.65
chr    2610    2610     -8.08
chr    2611    2611     -7.82
chr    2612    2612     -7.62
chr    2613    2613     -7.45
chr    2614    2614     -7.41
chr    2615    2615     -7.44
chr    2616    2616     -7.48
chr    2617    2617     -7.50
chr    2618    2618     -7.58
chr    2619    2619     -7.66
chr    2620    2620     -7.73
chr    2621    2621     -7.79
chr    2622    2622     -7.84
chr    2623    2623     -7.87
chr    2624    2624     -7.88
chr    2625    2625     -7.98
chr    2626    2626     -8.15
chr    2627    2627     -8.38
chr    2628    2628     -8.89
chr    2629    2629     -9.22
chr    2630    2630     -9.14
chr    2631    2631     -8.73
chr    2632    2632     -8.72
chr    2633    2633     -9.13
chr    2634    2634     -9.24
chr    2635    2635     -9.18
chr    2636    2636     -9.44
chr    2637    2637     -9.54
chr    2638    2638     -9.19
chr    2639    2639     -8.56
chr    2640    2640     -8.39
chr    2641    2641     -8.42
chr    2642    2642     -8.50
chr    2643    2643     -8.63
chr    2644    2644     -8.59
chr    2645    2645     -8.29
chr    2646    2646     -8.12
chr    2647    2647     -8.10
chr    2648    2648     -8.06
chr    2649    2649     -8.10
chr    2650    2650     -8.23
chr    2651    2651     -8.41
chr    2652    2652     -8.66
chr    2653    2653     -8.69
chr    2654    2654     -8.55
chr    2655    2655     -8.65
chr    2656    2656     -9.23
chr    2657    2657     -9.57
chr    2658    2658     -9.46
chr    2659    2659     -8.99
chr    2660    2660     -8.39
chr    2661    2661     -7.75
chr    2662    2662     -7.46
chr    2663    2663     -7.45
chr    2664    2664     -7.53
chr    2665    2665     -7.77
chr    2666    2666     -8.17
chr    2667    2667     -8.33
chr    2668    2668     -8.30
chr    2669    2669     -8.04
chr    2670    2670     -7.84
chr    2671    2671     -7.68
chr    2672    2672     -7.61
chr    2673    2673     -7.75
chr    2674    2674     -7.94
chr    2675    2675     -8.21
chr    2676    2676     -8.70
chr    2677    2677     -8.89
chr    2678    2678     -9.00
chr    2679    2679     -9.39
chr    2680    2680     -9.62
chr    2681    2681     -9.35
chr    2682    2682     -8.80
chr    2683    2683     -8.81
chr    2684    2684     -9.36
chr    2685    2685     -9.98
chr    2686    2686    -10.31
chr    2687    2687    -10.35
chr    2688    2688    -10.02
chr    2689    2689     -9.34
chr    2690    2690     -8.67
chr    2691    2691     -8.43
chr    2692    2692     -8.21
chr    2693    2693     -7.69
chr    2694    2694     -6.95
chr    2695    2695     -6.20
chr    2696    2696     -5.87
chr    2697    2697     -5.74
chr    2698    2698     -5.71
chr    2699    2699     -5.69
chr    2700    2700     -5.68
chr    2701    2701     -5.69
chr    2702    2702     -5.72
chr    2703    2703     -5.77
chr    2704    2704     -5.87
chr    2705    2705     -5.97
chr    2706    2706     -6.07
chr    2707    2707     -6.16
chr    2708    2708     -6.24
chr    2709    2709     -6.43
chr    2710    2710     -6.64
chr    2711    2711     -6.93
chr    2712    2712     -7.59
chr    2713    2713     -8.02
chr    2714    2714     -8.21
chr    2715    2715     -8.40
chr    2716    2716     -8.71
chr    2717    2717     -8.80
chr    2718    2718     -8.60
chr    2719    2719     -8.10
chr    2720    2720     -7.85
chr    2721    2721     -7.91
chr    2722    2722     -8.06
chr    2723    2723     -8.07
chr    2724    2724     -7.93
chr    2725    2725     -7.50
chr    2726    2726     -6.91
chr    2727    2727     -6.63
chr    2728    2728     -6.51
chr    2729    2729     -6.46
chr    2730    2730     -6.43
chr    2731    2731     -6.43
chr    2732    2732     -6.45
chr    2733    2733     -6.50
chr    2734    2734     -6.72
chr    2735    2735     -7.02
chr    2736    2736     -7.12
chr    2737    2737     -7.22
chr    2738    2738     -7.31
chr    2739    2739     -7.32
chr    2740    2740     -7.27
chr    2741    2741     -7.23
chr    2742    2742     -7.30
chr    2743    2743     -7.60
chr    2744    2744     -8.35
chr    2745    2745     -9.11
chr    2746    2746     -9.72
chr    2747    2747    -10.20
chr    2748    2748    -10.31
chr    2749    2749    -10.04
chr    2750    2750     -9.55
chr    2751    2751     -9.10
chr    2752    2752     -9.12
chr    2753    2753     -9.03
chr    2754    2754     -8.62
chr    2755    2755     -8.04
chr    2756    2756     -7.40
chr    2757    2757     -7.12
chr    2758    2758     -7.01
chr    2759    2759     -7.00
chr    2760    2760     -7.08
chr    2761    2761     -7.16
chr    2762    2762     -7.24
chr    2763    2763     -7.30
chr    2764    2764     -7.36
chr    2765    2765     -7.50
chr    2766    2766     -7.69
chr    2767    2767     -7.90
chr    2768    2768     -8.21
chr    2769    2769     -8.30
chr    2770    2770     -8.31
chr    2771    2771     -8.53
chr    2772    2772     -9.20
chr    2773    2773     -9.73
chr    2774    2774     -9.94
chr    2775    2775     -9.62
chr    2776    2776     -9.10
chr    2777    2777     -9.00
chr    2778    2778     -9.06
chr    2779    2779     -9.55
chr    2780    2780     -9.82
chr    2781    2781     -9.55
chr    2782    2782     -9.24
chr    2783    2783     -9.45
chr    2784    2784     -9.51
chr    2785    2785     -9.16
chr    2786    2786     -8.65
chr    2787    2787     -8.41
chr    2788    2788     -8.25
chr    2789    2789     -8.20
chr    2790    2790     -8.26
chr    2791    2791     -8.22
chr    2792    2792     -7.99
chr    2793    2793     -7.86
chr    2794    2794     -8.07
chr    2795    2795     -8.56
chr    2796    2796     -8.75
chr    2797    2797     -8.67
chr    2798    2798     -8.37
chr    2799    2799     -8.26
chr    2800    2800     -8.29
chr    2801    2801     -8.21
chr    2802    2802     -7.87
chr    2803    2803     -7.64
chr    2804    2804     -7.47
chr    2805    2805     -7.33
chr    2806    2806     -7.29
chr    2807    2807     -7.31
chr    2808    2808     -7.41
chr    2809    2809     -7.51
chr    2810    2810     -7.62
chr    2811    2811     -7.72
chr    2812    2812     -7.81
chr    2813    2813     -8.07
chr    2814    2814     -8.68
chr    2815    2815     -9.24
chr    2816    2816     -9.44
chr    2817    2817     -9.18
chr    2818    2818     -8.74
chr    2819    2819     -8.76
chr    2820    2820     -9.32
chr    2821    2821     -9.93
chr    2822    2822    -10.22
chr    2823    2823    -10.06
chr    2824    2824     -9.63
chr    2825    2825     -9.25
chr    2826    2826     -9.51
chr    2827    2827     -9.67
chr    2828    2828     -9.34
chr    2829    2829     -8.67
chr    2830    2830     -7.93
chr    2831    2831     -7.26
chr    2832    2832     -6.96
chr    2833    2833     -6.85
chr    2834    2834     -6.74
chr    2835    2835     -6.63
chr    2836    2836     -6.58
chr    2837    2837     -6.56
chr    2838    2838     -6.52
chr    2839    2839     -6.47
chr    2840    2840     -6.45
chr    2841    2841     -6.46
chr    2842    2842     -6.48
chr    2843    2843     -6.53
chr    2844    2844     -6.65
chr    2845    2845     -6.93
chr    2846    2846     -7.54
chr    2847    2847     -7.84
chr    2848    2848     -7.94
chr    2849    2849     -7.99
chr    2850    2850     -8.03
chr    2851    2851     -8.06
chr    2852    2852     -8.26
chr    2853    2853     -8.70
chr    2854    2854     -8.81
chr    2855    2855     -8.77
chr    2856    2856     -8.81
chr    2857    2857     -8.73
chr    2858    2858     -8.42
chr    2859    2859     -8.45
chr    2860    2860     -9.00
chr    2861    2861     -9.24
chr    2862    2862     -9.08
chr    2863    2863     -8.69
chr    2864    2864     -8.51
chr    2865    2865     -8.41
chr    2866    2866     -8.31
chr    2867    2867     -8.23
chr    2868    2868     -8.16
chr    2869    2869     -8.04
chr    2870    2870     -7.63
chr    2871    2871     -7.38
chr    2872    2872     -7.34
chr    2873    2873     -7.44
chr    2874    2874     -7.75
chr    2875    2875     -8.53
chr    2876    2876     -9.27
chr    2877    2877     -9.96
chr    2878    2878    -10.32
chr    2879    2879    -10.30
chr    2880    2880     -9.97
chr    2881    2881     -9.32
chr    2882    2882     -8.61
chr    2883    2883     -8.46
chr    2884    2884     -8.52
chr    2885    2885     -8.61
chr    2886    2886     -8.78
chr    2887    2887     -8.78
chr    2888    2888     -8.58
chr    2889    2889     -8.64
chr    2890    2890     -9.03
chr    2891    2891     -9.10
chr    2892    2892     -8.96
chr    2893    2893     -9.02
chr    2894    2894     -8.90
chr    2895    2895     -8.45
chr    2896    2896     -8.22
chr    2897    2897     -8.07
chr    2898    2898     -8.00
chr    2899    2899     -8.02
chr    2900    2900     -8.04
chr    2901    2901     -8.05
chr    2902    2902     -7.98
chr    2903    2903     -7.73
chr    2904    2904     -7.56
chr    2905    2905     -7.52
chr    2906    2906     -7.58
chr    2907    2907     -7.80
chr    2908    2908     -8.16
chr    2909    2909     -8.25
chr    2910    2910     -8.23
chr    2911    2911     -8.33
chr    2912    2912     -8.55
chr    2913    2913     -8.55
chr    2914    2914     -8.34
chr    2915    2915     -8.28
chr    2916    2916     -8.34
chr    2917    2917     -8.30
chr    2918    2918     -8.06
chr    2919    2919     -7.93
chr    2920    2920     -7.90
chr    2921    2921     -7.87
chr    2922    2922     -7.88
chr    2923    2923     -8.10
chr    2924    2924     -8.48
chr    2925    2925     -8.62
chr    2926    2926     -8.72
chr    2927    2927     -8.98
chr    2928    2928     -8.98
chr    2929    2929     -8.71
chr    2930    2930     -8.73
chr    2931    2931     -9.11
chr    2932    2932     -9.18
chr    2933    2933     -9.01
chr    2934    2934     -9.09
chr    2935    2935     -9.00
chr    2936    2936     -8.70
chr    2937    2937     -8.73
chr    2938    2938     -9.23
chr    2939    2939     -9.43
chr    2940    2940     -9.16
chr    2941    2941     -8.72
chr    2942    2942     -8.54
chr    2943    2943     -8.36
chr    2944    2944     -7.94
chr    2945    2945     -7.71
chr    2946    2946     -7.64
chr    2947    2947     -7.56
chr    2948    2948     -7.50
chr    2949    2949     -7.48
chr    2950    2950     -7.45
chr    2951    2951     -7.50
chr    2952    2952     -7.78
chr    2953    2953     -8.47
chr    2954    2954     -8.99
chr    2955    2955     -9.25
chr    2956    2956     -9.13
chr    2957    2957     -8.78
chr    2958    2958     -8.61
chr    2959    2959     -8.50
chr    2960    2960     -8.56
chr    2961    2961     -8.85
chr    2962    2962     -8.86
chr    2963    2963     -8.61
chr    2964    2964     -8.49
chr    2965    2965     -8.41
chr    2966    2966     -8.49
chr    2967    2967     -8.76
chr    2968    2968     -8.80
chr    2969    2969     -8.55
chr    2970    2970     -8.01
chr    2971    2971     -7.73
chr    2972    2972     -7.51
chr    2973    2973     -7.33
chr    2974    2974     -7.26
chr    2975    2975     -7.17
chr    2976    2976     -7.09
chr    2977    2977     -7.11
chr    2978    2978     -7.15
chr    2979    2979     -7.18
chr    2980    2980     -7.24
chr    2981    2981     -7.32
chr    2982    2982     -7.38
chr    2983    2983     -7.53
chr    2984    2984     -7.69
chr    2985    2985     -7.90
chr    2986    2986     -8.19
chr    2987    2987     -8.24
chr    2988    2988     -8.16
chr    2989    2989     -8.07
chr    2990    2990     -7.94
chr    2991    2991     -7.59
chr    2992    2992     -7.37
chr    2993    2993     -7.18
chr    2994    2994     -7.03
chr    2995    2995     -7.00
chr    2996    2996     -7.05
chr    2997    2997     -7.19
chr    2998    2998     -7.34
chr    2999    2999     -7.51
chr    3000    3000     -7.73
chr    3001    3001     -8.03
chr    3002    3002     -8.67
chr    3003    3003     -9.33
chr    3004    3004     -9.65
chr    3005    3005     -9.48
chr    3006    3006     -9.19
chr    3007    3007     -9.34
chr    3008    3008     -9.27
chr    3009    3009     -8.89
chr    3010    3010     -8.78
chr    3011    3011     -8.75
chr    3012    3012     -8.78
chr    3013    3013     -8.69
chr    3014    3014     -8.32
chr    3015    3015     -7.78
chr    3016    3016     -7.51
chr    3017    3017     -7.30
chr    3018    3018     -7.12
chr    3019    3019     -7.07
chr    3020    3020     -7.12
chr    3021    3021     -7.17
chr    3022    3022     -7.17
chr    3023    3023     -7.11
chr    3024    3024     -7.03
chr    3025    3025     -6.96
chr    3026    3026     -6.89
chr    3027    3027     -6.90
chr    3028    3028     -6.96
chr    3029    3029     -7.02
chr    3030    3030     -7.03
chr    3031    3031     -6.97
chr    3032    3032     -6.91
chr    3033    3033     -6.90
chr    3034    3034     -6.92
chr    3035    3035     -6.94
chr    3036    3036     -6.95
chr    3037    3037     -6.94
chr    3038    3038     -6.93
chr    3039    3039     -6.92
chr    3040    3040     -7.02
chr    3041    3041     -7.32
chr    3042    3042     -8.00
chr    3043    3043     -8.39
chr    3044    3044     -8.54
chr    3045    3045     -8.45
chr    3046    3046     -8.07
chr    3047    3047     -7.40
chr    3048    3048     -7.09
chr    3049    3049     -6.88
chr    3050    3050     -6.71
chr    3051    3051     -6.64
chr    3052    3052     -6.59
chr    3053    3053     -6.54
chr    3054    3054     -6.30
chr    3055    3055     -6.10
chr    3056    3056     -6.01
chr    3057    3057     -5.91
chr    3058    3058     -5.80
chr    3059    3059     -5.77
chr    3060    3060     -5.76
chr    3061    3061     -5.74
chr    3062    3062     -5.71
chr    3063    3063     -5.70
chr    3064    3064     -5.70
chr    3065    3065     -5.72
chr    3066    3066     -5.75
chr    3067    3067     -5.78
chr    3068    3068     -5.78
chr    3069    3069     -5.78
chr    3070    3070     -5.77
chr    3071    3071     -5.77
chr    3072    3072     -5.76
chr    3073    3073     -5.75
chr    3074    3074     -5.73
chr    3075    3075     -5.64
chr    3076    3076     -5.31
chr    3077    3077     -4.78
chr    3078    3078     -4.48
chr    3079    3079     -4.36
chr    3080    3080     -4.33
chr    3081    3081     -4.29
chr    3082    3082     -4.24
chr    3083    3083     -4.22
chr    3084    3084     -4.21
chr    3085    3085     -4.20
chr    3086    3086     -4.18
chr    3087    3087     -4.18
chr    3088    3088     -4.18
chr    3089    3089     -4.18
chr    3090    3090     -4.18
chr    3091    3091     -4.18
chr    3092    3092     -4.18
chr    3093    3093     -4.19
chr    3094    3094     -4.20
chr    3095    3095     -4.22
chr    3096    3096     -4.23
chr    3097    3097     -4.23
chr    3098    3098     -4.23
chr    3099    3099     -4.23
chr    3100    3100     -4.23
chr    3101    3101     -4.23
chr    3102    3102     -4.23
chr    3103    3103     -4.23
chr    3104    3104     -4.23
chr    3105    3105     -4.24
chr    3106    3106     -4.24
chr    3107    3107     -4.24
chr    3108    3108     -4.24
chr    3109    3109     -4.24
chr    3110    3110     -4.24
chr    3111    3111     -4.24
chr    3112    3112     -4.25
chr    3113    3113     -4.26
chr    3114    3114     -4.28
chr    3115    3115     -4.29
chr    3116    3116     -4.29
chr    3117    3117     -4.29
chr    3118    3118     -4.29
chr    3119    3119     -4.27
chr    3120    3120     -4.24
chr    3121    3121     -4.23
chr    3122    3122     -4.22
chr    3123    3123     -4.22
chr    3124    3124     -4.22
chr    3125    3125     -4.22
chr    3126    3126     -4.23
chr    3127    3127     -4.23
chr    3128    3128     -4.24
chr    3129    3129     -4.25
chr    3130    3130     -4.25
chr    3131    3131     -4.26
chr    3132    3132     -4.26
chr    3133    3133     -4.26
chr    3134    3134     -4.26
chr    3135    3135     -4.26
chr    3136    3136     -4.25
chr    3137    3137     -4.25
chr    3138    3138     -4.25
chr    3139    3139     -4.25
chr    3140    3140     -4.26
chr    3141    3141     -4.26
chr    3142    3142     -4.27
chr    3143    3143     -4.27
chr    3144    3144     -4.27
chr    3145    3145     -4.27
chr    3146    3146     -4.27
chr    3147    3147     -4.27
chr    3148    3148     -4.27
chr    3149    3149     -4.27
chr    3150    3150     -4.27
chr    3151    3151     -4.27
chr    3152    3152     -4.28
chr    3153    3153     -4.28
chr    3154    3154     -4.28
chr    3155    3155     -4.29
chr    3156    3156     -4.29
chr    3157    3157     -4.29
chr    3158    3158     -4.29
chr    3159    3159     -4.29
chr    3160    3160     -4.29
chr    3161    3161     -4.29
chr    3162    3162     -4.29
chr    3163    3163     -4.30
chr    3164    3164     -4.30
chr    3165    3165     -4.30
chr    3166    3166     -4.30
chr    3167    3167     -4.31
chr    3168    3168     -4.32
chr    3169    3169     -4.32
chr    3170    3170     -4.33
chr    3171    3171     -4.34
chr    3172    3172     -4.34
chr    3173    3173     -4.34
chr    3174    3174     -4.35
chr    3175    3175     -4.38
chr    3176    3176     -4.40
chr    3177    3177     -4.41
chr    3178    3178     -4.44
chr    3179    3179     -4.47
chr    3180    3180     -4.48
chr    3181    3181     -4.50
chr    3182    3182     -4.50
chr    3183    3183     -4.50
chr    3184    3184     -4.49
chr    3185    3185     -4.46
chr    3186    3186     -4.33
chr    3187    3187     -4.21
chr    3188    3188     -4.14
chr    3189    3189     -4.10
chr    3190    3190     -4.08
chr    3191    3191     -4.06
chr    3192    3192     -3.91
chr    3193    3193     -3.79
chr    3194    3194     -3.72
chr    3195    3195     -3.68
chr    3196    3196     -3.66
chr    3197    3197     -3.65
chr    3198    3198     -3.65
chr    3199    3199     -3.64
chr    3200    3200     -3.64
chr    3201    3201     -3.63
chr    3202    3202     -3.62
chr    3203    3203     -3.60
chr    3204    3204     -3.58
chr    3205    3205     -3.57
chr    3206    3206     -3.55
chr    3207    3207     -3.47
chr    3208    3208     -3.16
chr    3209    3209     -2.93
chr    3210    3210     -2.83
chr    3211    3211     -2.73
chr    3212    3212     -2.63
chr    3213    3213     -2.57
chr    3214    3214     -2.54
chr    3215    3215     -2.52
chr    3216    3216     -2.51
chr    3217    3217     -2.51
chr    3218    3218     -2.51
chr    3219    3219     -2.49
chr    3220    3220     -2.46
chr    3221    3221     -2.44
chr    3222    3222     -2.43
chr    3223    3223     -2.42
chr    3224    3224     -2.42
chr    3225    3225     -2.41
chr    3226    3226     -2.39
chr    3227    3227     -2.35
chr    3228    3228     -2.30
chr    3229    3229     -2.25
chr    3230    3230     -2.22
chr    3231    3231     -2.18
chr    3232    3232     -2.14
chr    3233    3233     -2.11
chr    3234    3234     -2.09
chr    3235    3235     -2.08
chr    3236    3236     -2.07
chr    3237    3237     -2.05
chr    3238    3238     -2.03
chr    3239    3239     -2.00
chr    3240    3240     -1.97
chr    3241    3241     -1.94
chr    3242    3242     -1.89
chr    3243    3243     -1.68
chr    3244    3244     -1.51
chr    3245    3245     -1.36
chr    3246    3246     -1.20
chr    3247    3247     -1.13
chr    3248    3248     -1.04
chr    3249    3249     -0.95
chr    3250    3250     -0.91
chr    3251    3251     -0.89
chr    3252    3252     -0.88
chr    3253    3253     -0.88
chr    3254    3254     -0.88
chr    3255    3255     -0.87
chr    3256    3256     -0.87
chr    3257    3257     -0.86
chr    3258    3258     -0.86
chr    3259    3259     -0.86
chr    3260    3260     -0.86
chr    3261    3261     -0.86
chr    3262    3262     -0.86
chr    3263    3263     -0.85
chr    3264    3264     -0.81
chr    3265    3265     -0.77
chr    3266    3266     -0.74
chr    3267    3267     -0.72
chr    3268    3268     -0.71
chr    3269    3269     -0.70
chr    3270    3270     -0.70
chr    3271    3271     -0.70
chr    3272    3272     -0.70
chr    3273    3273     -0.69
chr    3274    3274     -0.69
chr    3275    3275     -0.69
chr    3276    3276     -0.69
chr    3277    3277     -0.67
chr    3278    3278     -0.66
chr    3279    3279     -0.65
chr    3280    3280     -0.64
chr    3281    3281     -0.64
chr    3282    3282     -0.63
chr    3283    3283     -0.62
chr    3284    3284     -0.62
chr    3285    3285     -0.61
chr    3286    3286     -0.60
chr    3287    3287     -0.60
chr    3288    3288     -0.60
chr    3289    3289     -0.59
chr    3290    3290     -0.59
chr    3291    3291     -0.59
chr    3292    3292     -0.59
chr    3293    3293     -0.59
chr    3294    3294     -0.59
chr    3295    3295     -0.59
chr    3296    3296     -0.59
chr    3297    3297     -0.59
chr    3298    3298     -0.59
chr    3299    3299     -0.59
chr    3300    3300     -0.59
chr    3301    3301     -0.58
chr    3302    3302     -0.58
chr    3303    3303     -0.58
chr    3304    3304     -0.58
chr    3305    3305     -0.58
chr    3306    3306     -0.58
chr    3307    3307     -0.58
chr    3308    3308     -0.58
chr    3309    3309     -0.58
chr    3310    3310     -0.58
chr    3311    3311     -0.58
chr    3312    3312     -0.58
chr    3313    3313     -0.58
chr    3314    3314     -0.58
chr    3315    3315     -0.58
chr    3316    3316     -0.58
chr    3317    3317     -0.58
chr    3318    3318     -0.58
chr    3319    3319     -0.58
chr    3320    3320     -0.59
chr    3321    3321     -0.59
chr    3322    3322     -0.59
chr    3323    3323     -0.59
chr    3324    3324     -0.59
chr    3325    3325     -0.59
chr    3326    3326     -0.59
chr    3327    3327     -0.60
chr    3328    3328     -0.60
chr    3329    3329     -0.60
chr    3330    3330     -0.61
chr    3331    3331     -0.61
chr    3332    3332     -0.61
chr    3333    3333     -0.61
chr    3334    3334     -0.62
chr    3335    3335     -0.62
chr    3336    3336     -0.62
chr    3337    3337     -0.63
chr    3338    3338     -0.64
chr    3339    3339     -0.64
chr    3340    3340     -0.64
chr    3341    3341     -0.64
chr    3342    3342     -0.64
chr    3343    3343     -0.64
chr    3344    3344     -0.64
chr    3345    3345     -0.65
chr    3346    3346     -0.65
chr    3347    3347     -0.65
chr    3348    3348     -0.65
chr    3349    3349     -0.65
chr    3350    3350     -0.65
chr    3351    3351     -0.65
chr    3352    3352     -0.65
chr    3353    3353     -0.65
chr    3354    3354     -0.65
chr    3355    3355     -0.65
chr    3356    3356     -0.66
chr    3357    3357     -0.67
chr    3358    3358     -0.68
chr    3359    3359     -0.71
chr    3360    3360     -0.76
chr    3361    3361     -0.80
chr    3362    3362     -0.81
chr    3363    3363     -0.81
chr    3364    3364     -0.81
chr    3365    3365     -0.81
chr    3366    3366     -0.82
chr    3367    3367     -0.82
chr    3368    3368     -0.82
chr    3369    3369     -0.82
chr    3370    3370     -0.83
chr    3371    3371     -0.84
chr    3372    3372     -0.84
chr    3373    3373     -0.85
chr    3374    3374     -0.88
chr    3375    3375     -0.91
chr    3376    3376     -0.95
chr    3377    3377     -0.95
chr    3378    3378     -0.96
chr    3379    3379     -0.96
chr    3380    3380     -0.98
chr    3381    3381     -1.02
chr    3382    3382     -1.09
chr    3383    3383     -1.25
chr    3384    3384     -1.41
chr    3385    3385     -1.46
chr    3386    3386     -1.50
chr    3387    3387     -1.53
chr    3388    3388     -1.56
chr    3389    3389     -1.65
chr    3390    3390     -1.75
chr    3391    3391     -1.84
chr    3392    3392     -2.06
chr    3393    3393     -2.35
chr    3394    3394     -2.42
chr    3395    3395     -2.49
chr    3396    3396     -2.62
chr    3397    3397     -2.75
chr    3398    3398     -2.77
chr    3399    3399     -2.79
chr    3400    3400     -2.83
chr    3401    3401     -2.89
chr    3402    3402     -3.01
chr    3403    3403     -3.13
chr    3404    3404     -3.26
chr    3405    3405     -3.39
chr    3406    3406     -3.54
chr    3407    3407     -3.70
chr    3408    3408     -3.73
chr    3409    3409     -3.74
chr    3410    3410     -3.74
chr    3411    3411     -3.75
chr    3412    3412     -3.79
chr    3413    3413     -3.81
chr    3414    3414     -3.82
chr    3415    3415     -3.82
chr    3416    3416     -3.82
chr    3417    3417     -3.82
chr    3418    3418     -3.83
chr    3419    3419     -3.83
chr    3420    3420     -3.83
chr    3421    3421     -3.84
chr    3422    3422     -3.85
chr    3423    3423     -3.86
chr    3424    3424     -3.86
chr    3425    3425     -3.86
chr    3426    3426     -3.86
chr    3427    3427     -3.87
chr    3428    3428     -3.87
chr    3429    3429     -3.88
chr    3430    3430     -3.88
chr    3431    3431     -3.89
chr    3432    3432     -3.89
chr    3433    3433     -3.89
chr    3434    3434     -3.89
chr    3435    3435     -3.89
chr    3436    3436     -3.88
chr    3437    3437     -3.88
chr    3438    3438     -3.88
chr    3439    3439     -3.88
chr    3440    3440     -3.87
chr    3441    3441     -3.84
chr    3442    3442     -3.80
chr    3443    3443     -3.77
chr    3444    3444     -3.76
chr    3445    3445     -3.75
chr    3446    3446     -3.74
chr    3447    3447     -3.72
chr    3448    3448     -3.71
chr    3449    3449     -3.71
chr    3450    3450     -3.70
chr    3451    3451     -3.70
chr    3452    3452     -3.70
chr    3453    3453     -3.70
chr    3454    3454     -3.70
chr    3455    3455     -3.70
chr    3456    3456     -3.68
chr    3457    3457     -3.66
chr    3458    3458     -3.63
chr    3459    3459     -3.60
chr    3460    3460     -3.56
chr    3461    3461     -3.51
chr    3462    3462     -3.45
chr    3463    3463     -3.38
chr    3464    3464     -3.31
chr    3465    3465     -3.02
chr    3466    3466     -2.82
chr    3467    3467     -2.64
chr    3468    3468     -2.15
chr    3469    3469     -1.87
chr    3470    3470     -1.76
chr    3471    3471     -1.73
chr    3472    3472     -1.71
chr    3473    3473     -1.68
chr    3474    3474     -1.56
chr    3475    3475     -1.16
chr    3476    3476     -0.59
chr    3477    3477     -0.29
chr    3478    3478     -0.17
chr    3479    3479     -0.11
chr    3480    3480     -0.07
chr    3481    3481     -0.05
chr    3482    3482     -0.03
chr    3483    3483     -0.03
chr    3484    3484     -0.02
chr    3485    3485     -0.02
chr    3486    3486     -0.02
chr    3487    3487     -0.02
chr    3488    3488     -0.02
chr    3489    3489     -0.02
chr    3490    3490     -0.02
chr    3491    3491     -0.02
chr    3492    3492     -0.02
chr    3493    3493     -0.02
chr    3494    3494     -0.02
chr    3495    3495     -0.02
chr    3496    3496     -0.02
chr    3497    3497     -0.02
chr    3498    3498     -0.02
chr    3499    3499     -0.02
chr    3500    3500     -0.02
chr    3501    3501     -0.02
chr    3502    3502     -0.02
chr    3503    3503     -0.02
chr    3504    3504     -0.02
chr    3505    3505     -0.02
chr    3506    3506     -0.02
chr    3507    3507     -0.02
chr    3508    3508     -0.02
chr    3509    3509     -0.02
chr    3510    3510     -0.02
chr    3511    3511     -0.02
chr    3512    3512     -0.01
chr    3513    3513     -0.01
chr    3514    3514     -0.01
chr    3515    3515     -0.01
chr    3516    3516     -0.01
chr    3517    3517     -0.01
chr    3518    3518     -0.01
chr    3519    3519     -0.01
chr    3520    3520     -0.01
chr    3521    3521     -0.01
chr    3522    3522     -0.01
chr    3523    3523     -0.01
chr    3524    3524     -0.01
chr    3525    3525     -0.01
chr    3526    3526     -0.01
chr    3527    3527     -0.01
chr    3528    3528     -0.01
chr    3529    3529     -0.01
chr    3530    3530     -0.01
chr    3531    3531     -0.01
chr    3532    3532     -0.01
chr    3533    3533     -0.01
chr    3534    3534     -0.01
chr    3535    3535     -0.01
chr    3536    3536     -0.01
chr    3537    3537     -0.01
chr    3538    3538     -0.01
chr    3539    3539     -0.01
chr    3540    3540     -0.01
chr    3541    3541     -0.01
chr    3542    3542     -0.01
chr    3543    3543     -0.01
chr    3544    3544     -0.01
chr    3545    3545     -0.01
chr    3546    3546     -0.01
chr    3547    3547     -0.01
chr    3548    3548     -0.01
chr    3549    3549     -0.01
chr    3550    3550     -0.01
chr    3551    3551     -0.01
chr    3552    3552     -0.01
chr    3553    3553     -0.01
chr    3554    3554     -0.01
chr    3555    3555     -0.01
chr    3556    3556     -0.02
chr    3557    3557     -0.02
chr    3558    3558     -0.02
chr    3559    3559     -0.02
chr    3560    3560     -0.02
chr    3561    3561     -0.02
chr    3562    3562     -0.02
chr    3563    3563     -0.02
chr    3564    3564     -0.02
chr    3565    3565     -0.03
chr    3566    3566     -0.03
chr    3567    3567     -0.03
chr    3568    3568     -0.03
chr    3569    3569     -0.03
chr    3570    3570     -0.03
chr    3571    3571     -0.04
chr    3572    3572     -0.04
chr    3573    3573     -0.05
chr    3574    3574     -0.05
chr    3575    3575     -0.05
chr    3576    3576     -0.05
chr    3577    3577     -0.05
chr    3578    3578     -0.05
chr    3579    3579     -0.05
chr    3580    3580     -0.05
chr    3581    3581     -0.05
chr    3582    3582     -0.05
chr    3583    3583     -0.05
chr    3584    3584     -0.05
chr    3585    3585     -0.05
chr    3586    3586     -0.05
chr    3587    3587     -0.06
chr    3588    3588     -0.06
chr    3589    3589     -0.06
chr    3590    3590     -0.06
chr    3591    3591     -0.06
chr    3592    3592     -0.06
chr    3593    3593     -0.06
chr    3594    3594     -0.06
chr    3595    3595     -0.06
chr    3596    3596     -0.06
chr    3597    3597     -0.06
chr    3598    3598     -0.06
chr    3599    3599     -0.06
chr    3600    3600     -0.06
chr    3601    3601     -0.06
chr    3602    3602     -0.06
chr    3603    3603     -0.06
chr    3604    3604     -0.06
chr    3605    3605     -0.06
chr    3606    3606     -0.06
chr    3607    3607     -0.06
chr    3608    3608     -0.06
chr    3609    3609     -0.06
chr    3610    3610     -0.06
chr    3611    3611     -0.06
chr    3612    3612     -0.06
chr    3613    3613     -0.06
chr    3614    3614     -0.06
chr    3615    3615     -0.06
chr    3616    3616     -0.06
chr    3617    3617     -0.06
chr    3618    3618     -0.06
chr    3619    3619     -0.06
chr    3620    3620     -0.06
chr    3621    3621     -0.06
chr    3622    3622     -0.06
chr    3623    3623     -0.06
chr    3624    3624     -0.06
chr    3625    3625     -0.06
chr    3626    3626     -0.06
chr    3627    3627     -0.06
chr    3628    3628     -0.06
chr    3629    3629     -0.06
chr    3630    3630     -0.06
chr    3631    3631     -0.06
chr    3632    3632     -0.06
chr    3633    3633     -0.06
chr    3634    3634     -0.06
chr    3635    3635     -0.06
chr    3636    3636     -0.05
chr    3637    3637     -0.05
chr    3638    3638     -0.05
chr    3639    3639     -0.05
chr    3640    3640     -0.05
chr    3641    3641     -0.05
chr    3642    3642     -0.05
chr    3643    3643     -0.05
chr    3644    3644     -0.05
chr    3645    3645     -0.05
chr    3646    3646     -0.05
chr    3647    3647     -0.05
chr    3648    3648     -0.05
chr    3649    3649     -0.05
chr    3650    3650     -0.05
chr    3651    3651     -0.05
chr    3652    3652     -0.05
chr    3653    3653     -0.04
chr    3654    3654     -0.04
chr    3655    3655     -0.04
chr    3656    3656     -0.04
chr    3657    3657     -0.04
chr    3658    3658     -0.04
chr    3659    3659     -0.04
chr    3660    3660     -0.04
chr    3661    3661     -0.04
chr    3662    3662     -0.04
chr    3663    3663     -0.04
chr    3664    3664     -0.04
chr    3665    3665     -0.04
chr    3666    3666     -0.04
chr    3667    3667     -0.04
chr    3668    3668     -0.04
chr    3669    3669     -0.04
chr    3670    3670     -0.04
chr    3671    3671     -0.04
chr    3672    3672     -0.04
chr    3673    3673     -0.04
chr    3674    3674     -0.03
chr    3675    3675     -0.02
chr    3676    3676     -0.02
chr    3677    3677     -0.01
chr    3678    3678     -0.01
chr    3679    3679     -0.01
chr    3680    3680     -0.01
chr    3681    3681     -0.01
chr    3682    3682     -0.01
chr    3683    3683     -0.01
chr    3684    3684     -0.01
chr    3685    3685     -0.01
chr    3686    3686     -0.01
chr    3687    3687     -0.01
chr    3688    3688     -0.01
chr    3689    3689     -0.01
chr    3690    3690     -0.00
chr    3691    3691     -0.00
chr    3692    3692     -0.00
chr    3693    3693     -0.00
chr    3694    3694     -0.00
chr    3695    3695     -0.00
chr    3696    3696     -0.00
chr    3697    3697     -0.00
chr    3698    3698     -0.00
chr    3699    3699     -0.00
chr    3700    3700     -0.00
chr    3701    3701     -0.00
chr    3702    3702     -0.00
chr    3703    3703     -0.00
chr    3704    3704     -0.00
chr    3705    3705     -0.00
chr    3706    3706     -0.00
chr    3707    3707     -0.00
chr    3708    3708     -0.00
chr    3709    3709     -0.00
chr    3710    3710     -0.00
chr    3711    3711     -0.00
chr    3712    3712     -0.00
chr    3713    3713     -0.00
chr    3714    3714     -0.00
chr    3715    3715     -0.00
chr    3716    3716     -0.00
chr    3717    3717     -0.00
chr    3718    3718     -0.00
chr    3719    3719     -0.00
chr    3720    3720     -0.00
chr    3721    3721     -0.00
chr    3722    3722     -0.00
chr    3723    3723     -0.00
chr    3724    3724     -0.00
chr    3725    3725     -0.00
chr    3726    3726     -0.00
chr    3727    3727     -0.00
chr    3728    3728     -0.00
chr    3729    3729     -0.00
chr    3730    3730     -0.00
chr    3731    3731     -0.00
chr    3732    3732     -0.00
chr    3733    3733     -0.00
chr    3734    3734     -0.00
chr    3735    3735     -0.00
chr    3736    3736     -0.00
chr    3737    3737     -0.00
chr    3738    3738     -0.00
chr    3739    3739     -0.00
chr    3740    3740     -0.00
chr    3741    3741     -0.00
chr    3742    3742     -0.00
chr    3743    3743     -0.00
chr    3744    3744     -0.00
chr    3745    3745     -0.00
chr    3746    3746     -0.00
chr    3747    3747     -0.00
chr    3748    3748     -0.00
chr    3749    3749     -0.00
chr    3750    3750     -0.00
chr    3751    3751     -0.00
chr    3752    3752     -0.00
chr    3753    3753     -0.00
chr    3754    3754     -0.00
chr    3755    3755     -0.00
chr    3756    3756     -0.00
chr    3757    3757     -0.00
chr    3758    3758     -0.00
chr    3759    3759     -0.01
chr    3760    3760     -0.01
chr    3761    3761     -0.02
chr    3762    3762     -0.03
chr    3763    3763     -0.04
chr    3764    3764     -0.05
chr    3765    3765     -0.06
chr    3766    3766     -0.10
chr    3767    3767     -0.17
chr    3768    3768     -0.32
chr    3769    3769     -0.48
chr    3770    3770     -0.68
chr    3771    3771     -0.95
chr    3772    3772     -1.05
chr    3773    3773     -1.14
chr    3774    3774     -1.22
chr    3775    3775     -1.24
chr    3776    3776     -1.25
chr    3777    3777     -1.25
chr    3778    3778     -1.25
chr    3779    3779     -1.26
chr    3780    3780     -1.26
chr    3781    3781     -1.26
chr    3782    3782     -1.27
chr    3783    3783     -1.27
chr    3784    3784     -1.27
chr    3785    3785     -1.28
chr    3786    3786     -1.29
chr    3787    3787     -1.33
chr    3788    3788     -1.38
chr    3789    3789     -1.49
chr    3790    3790     -1.61
chr    3791    3791     -1.73
chr    3792    3792     -1.86
chr    3793    3793     -1.99
chr    3794    3794     -2.12
chr    3795    3795     -2.15
chr    3796    3796     -2.17
chr    3797    3797     -2.21
chr    3798    3798     -2.29
chr    3799    3799     -2.35
chr    3800    3800     -2.41
chr    3801    3801     -2.53
chr    3802    3802     -2.64
chr    3803    3803     -2.75
chr    3804    3804     -2.99
chr    3805    3805     -3.33
chr    3806    3806     -3.46
chr    3807    3807     -3.49
chr    3808    3808     -3.49
chr    3809    3809     -3.49
chr    3810    3810     -3.50
chr    3811    3811     -3.51
chr    3812    3812     -3.52
chr    3813    3813     -3.54
chr    3814    3814     -3.55
chr    3815    3815     -3.55
chr    3816    3816     -3.56
chr    3817    3817     -3.57
chr    3818    3818     -3.57
chr    3819    3819     -3.58
chr    3820    3820     -3.58
chr    3821    3821     -3.58
chr    3822    3822     -3.58
chr    3823    3823     -3.58
chr    3824    3824     -3.58
chr    3825    3825     -3.57
chr    3826    3826     -3.55
chr    3827    3827     -3.53
chr    3828    3828     -3.51
chr    3829    3829     -3.50
chr    3830    3830     -3.49
chr    3831    3831     -3.44
chr    3832    3832     -3.39
chr    3833    3833     -3.36
chr    3834    3834     -3.34
chr    3835    3835     -3.31
chr    3836    3836     -3.28
chr    3837    3837     -3.26
chr    3838    3838     -3.25
chr    3839    3839     -3.25
chr    3840    3840     -3.25
chr    3841    3841     -3.24
chr    3842    3842     -3.24
chr    3843    3843     -3.24
chr    3844    3844     -3.24
chr    3845    3845     -3.24
chr    3846    3846     -3.24
chr    3847    3847     -3.24
chr    3848    3848     -3.24
chr    3849    3849     -3.22
chr    3850    3850     -3.21
chr    3851    3851     -3.20
chr    3852    3852     -3.18
chr    3853    3853     -3.17
chr    3854    3854     -3.15
chr    3855    3855     -3.12
chr    3856    3856     -3.10
chr    3857    3857     -3.06
chr    3858    3858     -3.04
chr    3859    3859     -3.04
chr    3860    3860     -3.03
chr    3861    3861     -3.01
chr    3862    3862     -3.00
chr    3863    3863     -2.92
chr    3864    3864     -2.82
chr    3865    3865     -2.73
chr    3866    3866     -2.63
chr    3867    3867     -2.58
chr    3868    3868     -2.56
chr    3869    3869     -2.55
chr    3870    3870     -2.55
chr    3871    3871     -2.54
chr    3872    3872     -2.54
chr    3873    3873     -2.53
chr    3874    3874     -2.53
chr    3875    3875     -2.53
chr    3876    3876     -2.52
chr    3877    3877     -2.52
chr    3878    3878     -2.49
chr    3879    3879     -2.38
chr    3880    3880     -2.27
chr    3881    3881     -2.21
chr    3882    3882     -2.19
chr    3883    3883     -2.17
chr    3884    3884     -2.15
chr    3885    3885     -2.14
chr    3886    3886     -2.13
chr    3887    3887     -2.12
chr    3888    3888     -2.12
chr    3889    3889     -2.12
chr    3890    3890     -2.12
chr    3891    3891     -2.12
chr    3892    3892     -2.11
chr    3893    3893     -2.11
chr    3894    3894     -2.11
chr    3895    3895     -2.11
chr    3896    3896     -2.10
chr    3897    3897     -2.07
chr    3898    3898     -2.02
chr    3899    3899     -2.00
chr    3900    3900     -1.97
chr    3901    3901     -1.93
chr    3902    3902     -1.91
chr    3903    3903     -1.91
chr    3904    3904     -1.90
chr    3905    3905     -1.90
chr    3906    3906     -1.90
chr    3907    3907     -1.90
chr    3908    3908     -1.90
chr    3909    3909     -1.90
chr    3910    3910     -1.89
chr    3911    3911     -1.89
chr    3912    3912     -1.89
chr    3913    3913     -1.89
chr    3914    3914     -1.89
chr    3915    3915     -1.89
chr    3916    3916     -1.89
chr    3917    3917     -1.89
chr    3918    3918     -1.89
chr    3919    3919     -1.89
chr    3920    3920     -1.89
chr    3921    3921     -1.89
chr    3922    3922     -1.88
chr    3923    3923     -1.88
chr    3924    3924     -1.88
chr    3925    3925     -1.88
chr    3926    3926     -1.88
chr    3927    3927     -1.88
chr    3928    3928     -1.88
chr    3929    3929     -1.88
chr    3930    3930     -1.87
chr    3931    3931     -1.87
chr    3932    3932     -1.86
chr    3933    3933     -1.85
chr    3934    3934     -1.79
chr    3935    3935     -1.61
chr    3936    3936     -1.45
chr    3937    3937     -1.37
chr    3938    3938     -1.29
chr    3939    3939     -1.00
chr    3940    3940     -0.77
chr    3941    3941     -0.59
chr    3942    3942     -0.44
chr    3943    3943     -0.36
chr    3944    3944     -0.32
chr    3945    3945     -0.27
chr    3946    3946     -0.22
chr    3947    3947     -0.15
chr    3948    3948     -0.08
chr    3949    3949     -0.05
chr    3950    3950     -0.03
chr    3951    3951     -0.01
chr    3952    3952     -0.01
chr    3953    3953     -0.00
chr    3954    3954     -0.00
chr    3955    3955     -0.00
chr    3956    3956     -0.00
chr    3957    3957     -0.00
chr    3958    3958     -0.00
chr    3959    3959     -0.00
chr    3960    3960     -0.00
chr    3961    3961     -0.00
chr    3962    3962     -0.00
chr    3963    3963     -0.00
chr    3964    3964     -0.00
chr    3965    3965     -0.00
chr    3966    3966     -0.00
chr    3967    3967     -0.00
chr    3968    3968     -0.00
chr    3969    3969     -0.00
chr    3970    3970     -0.00
chr    3971    3971     -0.00
chr    3972    3972     -0.00
chr    3973    3973     -0.00
chr    3974    3974     -0.00
chr    3975    3975     -0.00
chr    3976    3976     -0.00
chr    3977    3977     -0.00
chr    3978    3978     -0.00
chr    3979    3979     -0.00
chr    3980    3980     -0.00
chr    3981    3981     -0.00
chr    3982    3982     -0.00
chr    3983    3983     -0.00
chr    3984    3984     -0.00
chr    3985    3985     -0.00
chr    3986    3986     -0.00
chr    3987    3987     -0.00
chr    3988    3988     -0.00
chr    3989    3989     -0.00
chr    3990    3990     -0.00
chr    3991    3991     -0.00
chr    3992    3992     -0.00
chr    3993    3993     -0.00
chr    3994    3994     -0.00
chr    3995    3995     -0.00
chr    3996    3996     -0.00
chr    3997    3997     -0.00
chr    3998    3998     -0.00
chr    3999    3999     -0.00
chr    4000    4000     -0.00
chr    4001    4001     -0.00
chr    4002    4002     -0.00
chr    4003    4003     -0.00
chr    4004    4004     -0.00
chr    4005    4005     -0.00
chr    4006    4006     -0.00
chr    4007    4007     -0.00
chr    4008    4008     -0.00
chr    4009    4009     -0.00
chr    4010    4010     -0.00
chr    4011    4011     -0.00
chr    4012    4012     -0.00
chr    4013    4013     -0.00
chr    4014    4014     -0.00
chr    4015    4015     -0.00
chr    4016    4016     -0.00
chr    4017    4017     -0.00
chr    4018    4018     -0.00
chr    4019    4019     -0.00
chr    4020    4020     -0.00
chr    4021    4021     -0.00
chr    4022    4022     -0.00
chr    4023    4023     -0.00
chr    4024    4024     -0.00
chr    4025    4025     -0.00
chr    4026    4026     -0.00
chr    4027    4027     -0.00
chr    4028    4028     -0.00
chr    4029    4029     -0.00
chr    4030    4030     -0.00
chr    4031    4031     -0.00
chr    4032    4032     -0.00
chr    4033    4033     -0.00
chr    4034    4034     -0.00
chr    4035    4035     -0.00
chr    4036    4036     -0.00
chr    4037    4037     -0.00
chr    4038    4038     -0.00
chr    4039    4039     -0.00
chr    4040    4040     -0.00
chr    4041    4041     -0.00
chr    4042    4042     -0.00
chr    4043    4043     -0.00
chr    4044    4044     -0.00
chr    4045    4045     -0.00
chr    4046    4046     -0.00
chr    4047    4047     -0.00
chr    4048    4048     -0.00
chr    4049    4049     -0.00
chr    4050    4050     -0.00
chr    4051    4051     -0.00
chr    4052    4052     -0.00
chr    4053    4053     -0.00
chr    4054    4054     -0.00
chr    4055    4055     -0.00
chr    4056    4056     -0.00
chr    4057    4057     -0.00
chr    4058    4058     -0.00
chr    4059    4059     -0.00
chr    4060    4060     -0.00
chr    4061    4061     -0.00
chr    4062    4062     -0.01
chr    4063    4063     -0.01
chr    4064    4064     -0.01
chr    4065    4065     -0.01
chr    4066    4066     -0.01
chr    4067    4067     -0.01
chr    4068    4068     -0.01
chr    4069    4069     -0.01
chr    4070    4070     -0.01
chr    4071    4071     -0.01
chr    4072    4072     -0.01
chr    4073    4073     -0.01
chr    4074    4074     -0.02
chr    4075    4075     -0.02
chr    4076    4076     -0.02
chr    4077    4077     -0.03
chr    4078    4078     -0.03
chr    4079    4079     -0.03
chr    4080    4080     -0.03
chr    4081    4081     -0.04
chr    4082    4082     -0.05
chr    4083    4083     -0.07
chr    4084    4084     -0.11
chr    4085    4085     -0.15
chr    4086    4086     -0.19
chr    4087    4087     -0.21
chr    4088    4088     -0.24
chr    4089    4089     -0.31
chr    4090    4090     -0.38
chr    4091    4091     -0.39
chr    4092    4092     -0.39
chr    4093    4093     -0.39
chr    4094    4094     -0.40
chr    4095    4095     -0.40
chr    4096    4096     -0.41
chr    4097    4097     -0.41
chr    4098    4098     -0.41
chr    4099    4099     -0.41
chr    4100    4100     -0.41
chr    4101    4101     -0.41
chr    4102    4102     -0.41
chr    4103    4103     -0.41
chr    4104    4104     -0.41
chr    4105    4105     -0.41
chr    4106    4106     -0.41
chr    4107    4107     -0.41
chr    4108    4108     -0.41
chr    4109    4109     -0.41
chr    4110    4110     -0.41
chr    4111    4111     -0.41
chr    4112    4112     -0.41
chr    4113    4113     -0.41
chr    4114    4114     -0.41
chr    4115    4115     -0.41
chr    4116    4116     -0.41
chr    4117    4117     -0.41
chr    4118    4118     -0.41
chr    4119    4119     -0.41
chr    4120    4120     -0.41
chr    4121    4121     -0.41
chr    4122    4122     -0.41
chr    4123    4123     -0.41
chr    4124    4124     -0.41
chr    4125    4125     -0.41
chr    4126    4126     -0.41
chr    4127    4127     -0.41
chr    4128    4128     -0.41
chr    4129    4129     -0.41
chr    4130    4130     -0.41
chr    4131    4131     -0.41
chr    4132    4132     -0.41
chr    4133    4133     -0.41
chr    4134    4134     -0.41
chr    4135    4135     -0.41
chr    4136    4136     -0.41
chr    4137    4137     -0.41
chr    4138    4138     -0.41
chr    4139    4139     -0.41
chr    4140    4140     -0.41
chr    4141    4141     -0.41
chr    4142    4142     -0.41
chr    4143    4143     -0.41
chr    4144    4144     -0.41
chr    4145    4145     -0.41
chr    4146    4146     -0.41
chr    4147    4147     -0.41
chr    4148    4148     -0.41
chr    4149    4149     -0.41
chr    4150    4150     -0.41
chr    4151    4151     -0.41
chr    4152    4152     -0.41
chr    4153    4153     -0.41
chr    4154    4154     -0.41
chr    4155    4155     -0.41
chr    4156    4156     -0.41
chr    4157    4157     -0.40
chr    4158    4158     -0.40
chr    4159    4159     -0.40
chr    4160    4160     -0.40
chr    4161    4161     -0.38
chr    4162    4162     -0.33
chr    4163    4163     -0.27
chr    4164    4164     -0.23
chr    4165    4165     -0.21
chr    4166    4166     -0.20
chr    4167    4167     -0.20
chr    4168    4168     -0.20
chr    4169    4169     -0.19
chr    4170    4170     -0.18
chr    4171    4171     -0.16
chr    4172    4172     -0.15
chr    4173    4173     -0.14
chr    4174    4174     -0.12
chr    4175    4175     -0.11
chr    4176    4176     -0.10
chr    4177    4177     -0.10
chr    4178    4178     -0.10
chr    4179    4179     -0.09
chr    4180    4180     -0.09
chr    4181    4181     -0.08
chr    4182    4182     -0.07
chr    4183    4183     -0.06
chr    4184    4184     -0.06
chr    4185    4185     -0.05
chr    4186    4186     -0.05
chr    4187    4187     -0.05
chr    4188    4188     -0.05
chr    4189    4189     -0.05
chr    4190    4190     -0.05
chr    4191    4191     -0.05
chr    4192    4192     -0.05
chr    4193    4193     -0.05
chr    4194    4194     -0.05
chr    4195    4195     -0.04
chr    4196    4196     -0.04
chr    4197    4197     -0.04
chr    4198    4198     -0.04
chr    4199    4199     -0.04
chr    4200    4200     -0.04
chr    4201    4201     -0.04
chr    4202    4202     -0.04
chr    4203    4203     -0.04
chr    4204    4204     -0.04
chr    4205    4205     -0.04
chr    4206    4206     -0.04
chr    4207    4207     -0.04
chr    4208    4208     -0.04
chr    4209    4209     -0.04
chr    4210    4210     -0.04
chr    4211    4211     -0.04
chr    4212    4212     -0.04
chr    4213    4213     -0.04
chr    4214    4214     -0.04
chr    4215    4215     -0.04
chr    4216    4216     -0.04
chr    4217    4217     -0.04
chr    4218    4218     -0.04
chr    4219    4219     -0.04
chr    4220    4220     -0.04
chr    4221    4221     -0.04
chr    4222    4222     -0.04
chr    4223    4223     -0.04
chr    4224    4224     -0.04
chr    4225    4225     -0.04
chr    4226    4226     -0.04
chr    4227    4227     -0.04
chr    4228    4228     -0.04
chr    4229    4229     -0.04
chr    4230    4230     -0.04
chr    4231    4231     -0.04
chr    4232    4232     -0.04
chr    4233    4233     -0.04
chr    4234    4234     -0.04
chr    4235    4235     -0.04
chr    4236    4236     -0.04
chr    4237    4237     -0.04
chr    4238    4238     -0.04
chr    4239    4239     -0.04
chr    4240    4240     -0.04
chr    4241    4241     -0.04
chr    4242    4242     -0.04
chr    4243    4243     -0.05
chr    4244    4244     -0.05
chr    4245    4245     -0.05
chr    4246    4246     -0.05
chr    4247    4247     -0.05
chr    4248    4248     -0.05
chr    4249    4249     -0.05
chr    4250    4250     -0.05
chr    4251    4251     -0.06
chr    4252    4252     -0.06
chr    4253    4253     -0.08
chr    4254    4254     -0.11
chr    4255    4255     -0.13
chr    4256    4256     -0.14
chr    4257    4257     -0.17
chr    4258    4258     -0.25
chr    4259    4259     -0.32
chr    4260    4260     -0.39
chr    4261    4261     -0.44
chr    4262    4262     -0.49
chr    4263    4263     -0.57
chr    4264    4264     -0.65
chr    4265    4265     -0.72
chr    4266    4266     -0.87
chr    4267    4267     -1.03
chr    4268    4268     -1.07
chr    4269    4269     -1.07
chr    4270    4270     -1.07
chr    4271    4271     -1.07
chr    4272    4272     -1.07
chr    4273    4273     -1.08
chr    4274    4274     -1.08
chr    4275    4275     -1.08
chr    4276    4276     -1.08
chr    4277    4277     -1.08
chr    4278    4278     -1.08
chr    4279    4279     -1.08
chr    4280    4280     -1.08
chr    4281    4281     -1.08
chr    4282    4282     -1.08
chr    4283    4283     -1.08
chr    4284    4284     -1.08
chr    4285    4285     -1.08
chr    4286    4286     -1.08
chr    4287    4287     -1.08
chr    4288    4288     -1.08
chr    4289    4289     -1.08
chr    4290    4290     -1.08
chr    4291    4291     -1.08
chr    4292    4292     -1.08
chr    4293    4293     -1.08
chr    4294    4294     -1.08
chr    4295    4295     -1.08
chr    4296    4296     -1.09
chr    4297    4297     -1.09
chr    4298    4298     -1.09
chr    4299    4299     -1.09
chr    4300    4300     -1.09
chr    4301    4301     -1.09
chr    4302    4302     -1.09
chr    4303    4303     -1.09
chr    4304    4304     -1.09
chr    4305    4305     -1.09
chr    4306    4306     -1.09
chr    4307    4307     -1.09
chr    4308    4308     -1.09
chr    4309    4309     -1.09
chr    4310    4310     -1.09
chr    4311    4311     -1.09
chr    4312    4312     -1.09
chr    4313    4313     -1.09
chr    4314    4314     -1.09
chr    4315    4315     -1.09
chr    4316    4316     -1.09
chr    4317    4317     -1.09
chr    4318    4318     -1.09
chr    4319    4319     -1.09
chr    4320    4320     -1.09
chr    4321    4321     -1.09
chr    4322    4322     -1.09
chr    4323    4323     -1.09
chr    4324    4324     -1.09
chr    4325    4325     -1.09
chr    4326    4326     -1.09
chr    4327    4327     -1.09
chr    4328    4328     -1.09
chr    4329    4329     -1.09
chr    4330    4330     -1.09
chr    4331    4331     -1.09
chr    4332    4332     -1.09
chr    4333    4333     -1.09
chr    4334    4334     -1.09
chr    4335    4335     -1.09
chr    4336    4336     -1.09
chr    4337    4337     -1.09
chr    4338    4338     -1.09
chr    4339    4339     -1.09
chr    4340    4340     -1.09
chr    4341    4341     -1.09
chr    4342    4342     -1.09
chr    4343    4343     -1.09
chr    4344    4344     -1.09
chr    4345    4345     -1.09
chr    4346    4346     -1.09
chr    4347    4347     -1.09
chr    4348    4348     -1.08
chr    4349    4349     -1.05
chr    4350    4350     -1.01
chr    4351    4351     -0.98
chr    4352    4352     -0.98
chr    4353    4353     -0.97
chr    4354    4354     -0.97
chr    4355    4355     -0.97
chr    4356    4356     -0.97
chr    4357    4357     -0.96
chr    4358    4358     -0.96
chr    4359    4359     -0.96
chr    4360    4360     -0.96
chr    4361    4361     -0.96
chr    4362    4362     -0.96
chr    4363    4363     -0.96
chr    4364    4364     -0.96
chr    4365    4365     -0.96
chr    4366    4366     -0.96
chr    4367    4367     -0.96
chr    4368    4368     -0.96
chr    4369    4369     -0.96
chr    4370    4370     -0.96
chr    4371    4371     -0.96
chr    4372    4372     -0.95
chr    4373    4373     -0.95
chr    4374    4374     -0.94
chr    4375    4375     -0.93
chr    4376    4376     -0.93
chr    4377    4377     -0.89
chr    4378    4378     -0.85
chr    4379    4379     -0.83
chr    4380    4380     -0.81
chr    4381    4381     -0.81
chr    4382    4382     -0.80
chr    4383    4383     -0.80
chr    4384    4384     -0.79
chr    4385    4385     -0.79
chr    4386    4386     -0.79
chr    4387    4387     -0.79
chr    4388    4388     -0.78
chr    4389    4389     -0.78
chr    4390    4390     -0.78
chr    4391    4391     -0.78
chr    4392    4392     -0.78
chr    4393    4393     -0.78
chr    4394    4394     -0.78
chr    4395    4395     -0.78
chr    4396    4396     -0.78
chr    4397    4397     -0.78
chr    4398    4398     -0.78
chr    4399    4399     -0.78
chr    4400    4400     -0.77
chr    4401    4401     -0.77
chr    4402    4402     -0.77
chr    4403    4403     -0.77
chr    4404    4404     -0.77
chr    4405    4405     -0.77
chr    4406    4406     -0.76
chr    4407    4407     -0.76
chr    4408    4408     -0.76
chr    4409    4409     -0.76
chr    4410    4410     -0.76
chr    4411    4411     -0.76
chr    4412    4412     -0.76
chr    4413    4413     -0.76
chr    4414    4414     -0.75
chr    4415    4415     -0.74
chr    4416    4416     -0.73
chr    4417    4417     -0.72
chr    4418    4418     -0.67
chr    4419    4419     -0.61
chr    4420    4420     -0.59
chr    4421    4421     -0.57
chr    4422    4422     -0.55
chr    4423    4423     -0.53
chr    4424    4424     -0.51
chr    4425    4425     -0.41
chr    4426    4426     -0.31
chr    4427    4427     -0.21
chr    4428    4428     -0.10
chr    4429    4429     -0.05
chr    4430    4430     -0.03
chr    4431    4431     -0.02
chr    4432    4432     -0.02
chr    4433    4433     -0.02
chr    4434    4434     -0.02
chr    4435    4435     -0.02
chr    4436    4436     -0.02
chr    4437    4437     -0.02
chr    4438    4438     -0.02
chr    4439    4439     -0.02
chr    4440    4440     -0.02
chr    4441    4441     -0.01
chr    4442    4442     -0.01
chr    4443    4443     -0.01
chr    4444    4444     -0.01
chr    4445    4445     -0.00
chr    4446    4446     -0.00
chr    4447    4447     -0.00
chr    4448    4448     -0.00
chr    4449    4449     -0.00
chr    4450    4450     -0.00
chr    4451    4451     -0.00
chr    4452    4452     -0.00
chr    4453    4453     -0.00
chr    4454    4454     -0.00
chr    4455    4455     -0.00
chr    4456    4456     -0.00
chr    4457    4457     -0.00
chr    4458    4458     -0.00
chr    4459    4459     -0.00
chr    4460    4460     -0.00
chr    4461    4461     -0.00
chr    4462    4462     -0.00
chr    4463    4463     -0.00
chr    4464    4464     -0.00
chr    4465    4465     -0.00
chr    4466    4466     -0.00
chr    4467    4467     -0.00
chr    4468    4468     -0.00
chr    4469    4469     -0.00
chr    4470    4470     -0.00
chr    4471    4471     -0.00
chr    4472    4472     -0.00
chr    4473    4473     -0.00
chr    4474    4474     -0.00
chr    4475    4475     -0.00
chr    4476    4476     -0.00
chr    4477    4477     -0.00
chr    4478    4478     -0.00
chr    4479    4479     -0.00
chr    4480    4480     -0.00
chr    4481    4481     -0.00
chr    4482    4482     -0.00
chr    4483    4483     -0.00
chr    4484    4484     -0.00
chr    4485    4485     -0.00
chr    4486    4486     -0.00
chr    4487    4487     -0.00
chr    4488    4488     -0.00
chr    4489    4489     -0.00
chr    4490    4490     -0.00
chr    4491    4491     -0.00
chr    4492    4492     -0.00
chr    4493    4493     -0.00
chr    4494    4494     -0.00
chr    4495    4495     -0.00
chr    4496    4496     -0.00
chr    4497    4497     -0.00
chr    4498    4498     -0.00
chr    4499    4499     -0.00
chr    4500    4500     -0.00
chr    4501    4501     -0.00
chr    4502    4502     -0.00
chr    4503    4503     -0.00
chr    4504    4504     -0.00
chr    4505    4505     -0.00
chr    4506    4506     -0.00
chr    4507    4507     -0.00
chr    4508    4508     -0.00
chr    4509    4509     -0.00
chr    4510    4510     -0.00
chr    4511    4511     -0.00
chr    4512    4512     -0.00
chr    4513    4513     -0.00
chr    4514    4514     -0.00
chr    4515    4515     -0.00
chr    4516    4516     -0.00
chr    4517    4517     -0.00
chr    4518    4518     -0.00
chr    4519    4519     -0.00
chr    4520    4520     -0.00
chr    4521    4521     -0.00
chr    4522    4522     -0.00
chr    4523    4523     -0.00
chr    4524    4524     -0.00
chr    4525    4525     -0.00
chr    4526    4526     -0.00
chr    4527    4527     -0.00
chr    4528    4528     -0.00
chr    4529    4529     -0.00
chr    4530    4530     -0.00
chr    4531    4531     -0.00
chr    4532    4532     -0.00
chr    4533    4533     -0.00
chr    4534    4534     -0.00
chr    4535    4535     -0.00
chr    4536    4536     -0.00
chr    4537    4537     -0.00
chr    4538    4538     -0.00
chr    4539    4539     -0.00
chr    4540    4540     -0.00
chr    4541    4541     -0.00
chr    4542    4542     -0.00
chr    4543    4543     -0.00
chr    4544    4544     -0.00
chr    4545    4545     -0.00
chr    4546    4546     -0.00
chr    4547    4547     -0.00
chr    4548    4548     -0.00
chr    4549    4549     -0.00
chr    4550    4550     -0.00
chr    4551    4551     -0.00
chr    4552    4552     -0.00
chr    4553    4553     -0.00
chr    4554    4554     -0.00
chr    4555    4555     -0.00
chr    4556    4556     -0.00
chr    4557    4557     -0.00
chr    4558    4558     -0.00
chr    4559    4559     -0.00
chr    4560    4560     -0.00
chr    4561    4561     -0.00
chr    4562    4562     -0.00
chr    4563    4563     -0.00
chr    4564    4564     -0.00
chr    4565    4565     -0.00
chr    4566    4566     -0.00
chr    4567    4567     -0.00
chr    4568    4568     -0.00
chr    4569    4569     -0.00
chr    4570    4570     -0.00
chr    4571    4571     -0.00
chr    4572    4572     -0.00
chr    4573    4573     -0.00
chr    4574    4574     -0.01
chr    4575    4575     -0.01
chr    4576    4576     -0.02
chr    4577    4577     -0.03
chr    4578    4578     -0.04
chr    4579    4579     -0.07
chr    4580    4580     -0.17
chr    4581    4581     -0.27
chr    4582    4582     -0.37
chr    4583    4583     -0.47
chr    4584    4584     -0.56
chr    4585    4585     -0.75
chr    4586    4586     -0.98
chr    4587    4587     -1.28
chr    4588    4588     -1.85
chr    4589    4589     -2.24
chr    4590    4590     -2.35
chr    4591    4591     -2.47
chr    4592    4592     -2.77
chr    4593    4593     -3.34
chr    4594    4594     -3.72
chr    4595    4595     -3.84
chr    4596    4596     -3.96
chr    4597    4597     -4.09
chr    4598    4598     -4.23
chr    4599    4599     -4.38
chr    4600    4600     -4.41
chr    4601    4601     -4.43
chr    4602    4602     -4.52
chr    4603    4603     -4.69
chr    4604    4604     -4.89
chr    4605    4605     -5.12
chr    4606    4606     -5.42
chr    4607    4607     -5.50
chr    4608    4608     -5.57
chr    4609    4609     -5.71
chr    4610    4610     -5.85
chr    4611    4611     -5.88
chr    4612    4612     -5.90
chr    4613    4613     -5.91
chr    4614    4614     -5.92
chr    4615    4615     -5.95
chr    4616    4616     -6.03
chr    4617    4617     -6.12
chr    4618    4618     -6.15
chr    4619    4619     -6.16
chr    4620    4620     -6.17
chr    4621    4621     -6.17
chr    4622    4622     -6.18
chr    4623    4623     -6.26
chr    4624    4624     -6.42
chr    4625    4625     -6.61
chr    4626    4626     -6.66
chr    4627    4627     -6.70
chr    4628    4628     -6.86
chr    4629    4629     -7.07
chr    4630    4630     -7.38
chr    4631    4631     -8.14
chr    4632    4632     -8.79
chr    4633    4633     -9.42
chr    4634    4634     -9.72
chr    4635    4635     -9.46
chr    4636    4636     -8.92
chr    4637    4637     -8.76
chr    4638    4638     -8.74
chr    4639    4639     -8.78
chr    4640    4640     -8.89
chr    4641    4641     -9.16
chr    4642    4642     -9.16
chr    4643    4643     -8.88
chr    4644    4644     -8.78
chr    4645    4645     -8.62
chr    4646    4646     -8.16
chr    4647    4647     -7.97
chr    4648    4648     -8.19
chr    4649    4649     -8.66
chr    4650    4650     -8.80
chr    4651    4651     -8.81
chr    4652    4652     -8.95
chr    4653    4653     -8.92
chr    4654    4654     -8.67
chr    4655    4655     -8.73
chr    4656    4656     -9.15
chr    4657    4657     -9.27
chr    4658    4658     -9.19
chr    4659    4659     -9.48
chr    4660    4660     -9.49
chr    4661    4661     -9.30
chr    4662    4662     -9.81
chr    4663    4663    -10.33
chr    4664    4664    -10.42
chr    4665    4665    -10.25
chr    4666    4666     -9.79
chr    4667    4667     -9.32
chr    4668    4668     -9.62
chr    4669    4669     -9.87
chr    4670    4670     -9.59
chr    4671    4671     -9.09
chr    4672    4672     -9.05
chr    4673    4673     -8.92
chr    4674    4674     -8.54
chr    4675    4675     -8.32
chr    4676    4676     -8.17
chr    4677    4677     -8.10
chr    4678    4678     -8.12
chr    4679    4679     -8.12
chr    4680    4680     -8.26
chr    4681    4681     -8.57
chr    4682    4682     -8.65
chr    4683    4683     -8.49
chr    4684    4684     -8.02
chr    4685    4685     -7.80
chr    4686    4686     -7.88
chr    4687    4687     -8.09
chr    4688    4688     -8.38
chr    4689    4689     -9.08
chr    4690    4690     -9.58
chr    4691    4691     -9.61
chr    4692    4692     -9.17
chr    4693    4693     -8.57
chr    4694    4694     -7.94
chr    4695    4695     -7.63
chr    4696    4696     -7.40
chr    4697    4697     -7.22
chr    4698    4698     -7.14
chr    4699    4699     -7.05
chr    4700    4700     -6.96
chr    4701    4701     -6.93
chr    4702    4702     -6.92
chr    4703    4703     -6.90
chr    4704    4704     -6.88
chr    4705    4705     -6.90
chr    4706    4706     -6.97
chr    4707    4707     -7.05
chr    4708    4708     -7.05
chr    4709    4709     -7.02
chr    4710    4710     -6.98
chr    4711    4711     -6.92
chr    4712    4712     -6.86
chr    4713    4713     -6.83
chr    4714    4714     -6.78
chr    4715    4715     -6.55
chr    4716    4716     -6.38
chr    4717    4717     -6.34
chr    4718    4718     -6.28
chr    4719    4719     -6.09
chr    4720    4720     -5.60
chr    4721    4721     -5.34
chr    4722    4722     -5.23
chr    4723    4723     -5.17
chr    4724    4724     -5.14
chr    4725    4725     -5.12
chr    4726    4726     -5.12
chr    4727    4727     -5.11
chr    4728    4728     -5.10
chr    4729    4729     -5.10
chr    4730    4730     -5.11
chr    4731    4731     -5.12
chr    4732    4732     -5.14
chr    4733    4733     -5.18
chr    4734    4734     -5.24
chr    4735    4735     -5.37
chr    4736    4736     -5.49
chr    4737    4737     -5.52
chr    4738    4738     -5.53
chr    4739    4739     -5.56
chr    4740    4740     -5.59
chr    4741    4741     -5.61
chr    4742    4742     -5.62
chr    4743    4743     -5.64
chr    4744    4744     -5.65
chr    4745    4745     -5.65
chr    4746    4746     -5.67
chr    4747    4747     -5.69
chr    4748    4748     -5.74
chr    4749    4749     -5.82
chr    4750    4750     -5.90
chr    4751    4751     -5.96
chr    4752    4752     -6.24
chr    4753    4753     -6.68
chr    4754    4754     -6.89
chr    4755    4755     -7.16
chr    4756    4756     -7.59
chr    4757    4757     -7.79
chr    4758    4758     -8.06
chr    4759    4759     -8.63
chr    4760    4760     -9.05
chr    4761    4761     -9.16
chr    4762    4762     -9.14
chr    4763    4763     -9.44
chr    4764    4764     -9.55
chr    4765    4765     -9.21
chr    4766    4766     -8.64
chr    4767    4767     -8.41
chr    4768    4768     -8.20
chr    4769    4769     -7.75
chr    4770    4770     -7.50
chr    4771    4771     -7.41
chr    4772    4772     -7.32
chr    4773    4773     -7.28
chr    4774    4774     -7.36
chr    4775    4775     -7.44
chr    4776    4776     -7.52
chr    4777    4777     -7.59
chr    4778    4778     -7.65
chr    4779    4779     -7.69
chr    4780    4780     -7.72
chr    4781    4781     -7.99
chr    4782    4782     -8.71
chr    4783    4783     -9.34
chr    4784    4784     -9.58
chr    4785    4785     -9.34
chr    4786    4786     -8.92
chr    4787    4787     -8.78
chr    4788    4788     -8.73
chr    4789    4789     -8.76
chr    4790    4790     -8.85
chr    4791    4791     -9.11
chr    4792    4792     -9.16
chr    4793    4793     -8.86
chr    4794    4794     -8.37
chr    4795    4795     -8.31
chr    4796    4796     -8.58
chr    4797    4797     -8.64
chr    4798    4798     -8.56
chr    4799    4799     -8.51
chr    4800    4800     -8.49
chr    4801    4801     -8.49
chr    4802    4802     -8.38
chr    4803    4803     -7.97
chr    4804    4804     -7.81
chr    4805    4805     -7.95
chr    4806    4806     -8.16
chr    4807    4807     -8.45
chr    4808    4808     -9.17
chr    4809    4809     -9.76
chr    4810    4810    -10.17
chr    4811    4811    -10.12
chr    4812    4812     -9.65
chr    4813    4813     -9.27
chr    4814    4814     -9.58
chr    4815    4815     -9.66
chr    4816    4816     -9.21
chr    4817    4817     -8.53
chr    4818    4818     -7.88
chr    4819    4819     -7.59
chr    4820    4820     -7.37
chr    4821    4821     -7.19
chr    4822    4822     -7.13
chr    4823    4823     -7.17
chr    4824    4824     -7.22
chr    4825    4825     -7.27
chr    4826    4826     -7.36
chr    4827    4827     -7.63
chr    4828    4828     -8.08
chr    4829    4829     -8.25
chr    4830    4830     -8.37
chr    4831    4831     -8.55
chr    4832    4832     -8.55
chr    4833    4833     -8.37
chr    4834    4834     -8.35
chr    4835    4835     -8.47
chr    4836    4836     -8.68
chr    4837    4837     -9.25
chr    4838    4838     -9.60
chr    4839    4839     -9.49
chr    4840    4840     -9.21
chr    4841    4841     -9.31
chr    4842    4842     -9.21
chr    4843    4843     -8.78
chr    4844    4844     -8.79
chr    4845    4845     -9.32
chr    4846    4846     -9.54
chr    4847    4847     -9.27
chr    4848    4848     -8.83
chr    4849    4849     -8.65
chr    4850    4850     -8.54
chr    4851    4851     -8.49
chr    4852    4852     -8.44
chr    4853    4853     -8.57
chr    4854    4854     -8.99
chr    4855    4855     -9.09
chr    4856    4856     -8.81
chr    4857    4857     -8.32
chr    4858    4858     -8.11
chr    4859    4859     -8.17
chr    4860    4860     -8.31
chr    4861    4861     -8.51
chr    4862    4862     -8.85
chr    4863    4863     -8.95
chr    4864    4864     -8.95
chr    4865    4865     -9.13
chr    4866    4866     -9.07
chr    4867    4867     -8.61
chr    4868    4868     -8.03
chr    4869    4869     -7.83
chr    4870    4870     -7.85
chr    4871    4871     -7.80
chr    4872    4872     -7.60
chr    4873    4873     -7.45
chr    4874    4874     -7.41
chr    4875    4875     -7.46
chr    4876    4876     -7.51
chr    4877    4877     -7.50
chr    4878    4878     -7.39
chr    4879    4879     -7.28
chr    4880    4880     -7.30
chr    4881    4881     -7.36
chr    4882    4882     -7.35
chr    4883    4883     -7.24
chr    4884    4884     -7.13
chr    4885    4885     -7.08
chr    4886    4886     -7.02
chr    4887    4887     -6.95
chr    4888    4888     -6.97
chr    4889    4889     -7.00
chr    4890    4890     -7.02
chr    4891    4891     -7.15
chr    4892    4892     -7.30
chr    4893    4893     -7.33
chr    4894    4894     -7.30
chr    4895    4895     -7.11
chr    4896    4896     -6.71
chr    4897    4897     -6.46
chr    4898    4898     -6.36
chr    4899    4899     -6.31
chr    4900    4900     -6.29
chr    4901    4901     -6.28
chr    4902    4902     -6.26
chr    4903    4903     -6.24
chr    4904    4904     -6.26
chr    4905    4905     -6.29
chr    4906    4906     -6.36
chr    4907    4907     -6.51
chr    4908    4908     -6.65
chr    4909    4909     -6.80
chr    4910    4910     -6.98
chr    4911    4911     -7.01
chr    4912    4912     -6.99
chr    4913    4913     -6.90
chr    4914    4914     -6.63
chr    4915    4915     -6.43
chr    4916    4916     -6.26
chr    4917    4917     -5.88
chr    4918    4918     -5.64
chr    4919    4919     -5.45
chr    4920    4920     -5.28
chr    4921    4921     -5.21
chr    4922    4922     -5.19
chr    4923    4923     -5.18
chr    4924    4924     -5.18
chr    4925    4925     -5.18
chr    4926    4926     -5.20
chr    4927    4927     -5.22
chr    4928    4928     -5.23
chr    4929    4929     -5.25
chr    4930    4930     -5.29
chr    4931    4931     -5.37
chr    4932    4932     -5.54
chr    4933    4933     -5.74
chr    4934    4934     -5.79
chr    4935    4935     -5.83
chr    4936    4936     -5.89
chr    4937    4937     -5.95
chr    4938    4938     -6.00
chr    4939    4939     -6.04
chr    4940    4940     -6.07
chr    4941    4941     -6.13
chr    4942    4942     -6.18
chr    4943    4943     -6.19
chr    4944    4944     -6.18
chr    4945    4945     -6.13
chr    4946    4946     -6.07
chr    4947    4947     -6.04
chr    4948    4948     -6.05
chr    4949    4949     -6.05
chr    4950    4950     -6.05
chr    4951    4951     -6.00
chr    4952    4952     -5.80
chr    4953    4953     -5.62
chr    4954    4954     -5.46
chr    4955    4955     -5.02
chr    4956    4956     -4.74
chr    4957    4957     -4.68
chr    4958    4958     -4.65
chr    4959    4959     -4.63
chr    4960    4960     -4.61
chr    4961    4961     -4.61
chr    4962    4962     -4.60
chr    4963    4963     -4.60
chr    4964    4964     -4.59
chr    4965    4965     -4.59
chr    4966    4966     -4.59
chr    4967    4967     -4.59
chr    4968    4968     -4.59
chr    4969    4969     -4.59
chr    4970    4970     -4.59
chr    4971    4971     -4.60
chr    4972    4972     -4.60
chr    4973    4973     -4.60
chr    4974    4974     -4.60
chr    4975    4975     -4.60
chr    4976    4976     -4.61
chr    4977    4977     -4.63
chr    4978    4978     -4.67
chr    4979    4979     -4.69
chr    4980    4980     -4.72
chr    4981    4981     -4.80
chr    4982    4982     -4.88
chr    4983    4983     -4.95
chr    4984    4984     -5.12
chr    4985    4985     -5.31
chr    4986    4986     -5.37
chr    4987    4987     -5.38
chr    4988    4988     -5.39
chr    4989    4989     -5.40
chr    4990    4990     -5.40
chr    4991    4991     -5.41
chr    4992    4992     -5.41
chr    4993    4993     -5.41
chr    4994    4994     -5.42
chr    4995    4995     -5.43
chr    4996    4996     -5.46
chr    4997    4997     -5.51
chr    4998    4998     -5.61
chr    4999    4999     -5.71
chr    5000    5000     -5.82
chr    5001    5001     -6.05
chr    5002    5002     -6.41
chr    5003    5003     -6.55
chr    5004    5004     -6.58
chr    5005    5005     -6.60
chr    5006    5006     -6.60
chr    5007    5007     -6.61
chr    5008    5008     -6.61
chr    5009    5009     -6.64
chr    5010    5010     -6.67
chr    5011    5011     -6.67
chr    5012    5012     -6.61
chr    5013    5013     -6.56
chr    5014    5014     -6.55
chr    5015    5015     -6.53
chr    5016    5016     -6.44
chr    5017    5017     -6.09
chr    5018    5018     -5.85
chr    5019    5019     -5.65
chr    5020    5020     -5.48
chr    5021    5021     -5.33
chr    5022    5022     -5.19
chr    5023    5023     -5.12
chr    5024    5024     -5.10
chr    5025    5025     -5.08
chr    5026    5026     -5.04
chr    5027    5027     -5.02
chr    5028    5028     -5.02
chr    5029    5029     -5.02
chr    5030    5030     -5.02
chr    5031    5031     -5.01
chr    5032    5032     -5.00
chr    5033    5033     -4.99
chr    5034    5034     -4.99
chr    5035    5035     -4.99
chr    5036    5036     -4.99
chr    5037    5037     -4.99
chr    5038    5038     -4.97
chr    5039    5039     -4.96
chr    5040    5040     -4.95
chr    5041    5041     -4.94
chr    5042    5042     -4.95
chr    5043    5043     -4.95
chr    5044    5044     -4.97
chr    5045    5045     -4.98
chr    5046    5046     -4.98
chr    5047    5047     -4.98
chr    5048    5048     -4.96
chr    5049    5049     -4.90
chr    5050    5050     -4.83
chr    5051    5051     -4.80
chr    5052    5052     -4.75
chr    5053    5053     -4.70
chr    5054    5054     -4.64
chr    5055    5055     -4.57
chr    5056    5056     -4.53
chr    5057    5057     -4.51
chr    5058    5058     -4.48
chr    5059    5059     -4.45
chr    5060    5060     -4.43
chr    5061    5061     -4.41
chr    5062    5062     -4.41
chr    5063    5063     -4.40
chr    5064    5064     -4.39
chr    5065    5065     -4.38
chr    5066    5066     -4.38
chr    5067    5067     -4.39
chr    5068    5068     -4.40
chr    5069    5069     -4.42
chr    5070    5070     -4.45
chr    5071    5071     -4.45
chr    5072    5072     -4.45
chr    5073    5073     -4.46
chr    5074    5074     -4.47
chr    5075    5075     -4.47
chr    5076    5076     -4.48
chr    5077    5077     -4.48
chr    5078    5078     -4.49
chr    5079    5079     -4.49
chr    5080    5080     -4.50
chr    5081    5081     -4.52
chr    5082    5082     -4.53
chr    5083    5083     -4.53
chr    5084    5084     -4.53
chr    5085    5085     -4.53
chr    5086    5086     -4.53
chr    5087    5087     -4.53
chr    5088    5088     -4.53
chr    5089    5089     -4.53
chr    5090    5090     -4.54
chr    5091    5091     -4.56
chr    5092    5092     -4.59
chr    5093    5093     -4.64
chr    5094    5094     -4.75
chr    5095    5095     -4.85
chr    5096    5096     -4.95
chr    5097    5097     -5.05
chr    5098    5098     -5.14
chr    5099    5099     -5.22
chr    5100    5100     -5.30
chr    5101    5101     -5.37
chr    5102    5102     -5.43
chr    5103    5103     -5.67
chr    5104    5104     -6.09
chr    5105    5105     -6.22
chr    5106    5106     -6.36
chr    5107    5107     -6.50
chr    5108    5108     -6.53
chr    5109    5109     -6.54
chr    5110    5110     -6.55
chr    5111    5111     -6.55
chr    5112    5112     -6.55
chr    5113    5113     -6.58
chr    5114    5114     -6.61
chr    5115    5115     -6.60
chr    5116    5116     -6.55
chr    5117    5117     -6.49
chr    5118    5118     -6.45
chr    5119    5119     -6.40
chr    5120    5120     -6.18
chr    5121    5121     -5.67
chr    5122    5122     -5.05
chr    5123    5123     -4.74
chr    5124    5124     -4.61
chr    5125    5125     -4.48
chr    5126    5126     -4.36
chr    5127    5127     -4.30
chr    5128    5128     -4.22
chr    5129    5129     -4.14
chr    5130    5130     -4.12
chr    5131    5131     -4.11
chr    5132    5132     -4.10
chr    5133    5133     -4.10
chr    5134    5134     -4.10
chr    5135    5135     -4.10
chr    5136    5136     -4.10
chr    5137    5137     -4.10
chr    5138    5138     -4.09
chr    5139    5139     -4.08
chr    5140    5140     -4.08
chr    5141    5141     -4.09
chr    5142    5142     -4.09
chr    5143    5143     -4.10
chr    5144    5144     -4.10
chr    5145    5145     -4.11
chr    5146    5146     -4.11
chr    5147    5147     -4.13
chr    5148    5148     -4.17
chr    5149    5149     -4.21
chr    5150    5150     -4.21
chr    5151    5151     -4.22
chr    5152    5152     -4.23
chr    5153    5153     -4.24
chr    5154    5154     -4.25
chr    5155    5155     -4.26
chr    5156    5156     -4.27
chr    5157    5157     -4.27
chr    5158    5158     -4.28
chr    5159    5159     -4.29
chr    5160    5160     -4.30
chr    5161    5161     -4.31
chr    5162    5162     -4.32
chr    5163    5163     -4.35
chr    5164    5164     -4.36
chr    5165    5165     -4.38
chr    5166    5166     -4.39
chr    5167    5167     -4.40
chr    5168    5168     -4.42
chr    5169    5169     -4.47
chr    5170    5170     -4.56
chr    5171    5171     -4.64
chr    5172    5172     -4.72
chr    5173    5173     -4.78
chr    5174    5174     -4.84
chr    5175    5175     -4.95
chr    5176    5176     -5.06
chr    5177    5177     -5.16
chr    5178    5178     -5.25
chr    5179    5179     -5.35
chr    5180    5180     -5.44
chr    5181    5181     -5.52
chr    5182    5182     -5.69
chr    5183    5183     -5.90
chr    5184    5184     -6.15
chr    5185    5185     -6.53
chr    5186    5186     -6.64
chr    5187    5187     -6.76
chr    5188    5188     -7.04
chr    5189    5189     -7.61
chr    5190    5190     -8.01
chr    5191    5191     -8.18
chr    5192    5192     -8.35
chr    5193    5193     -8.60
chr    5194    5194     -8.61
chr    5195    5195     -8.34
chr    5196    5196     -7.85
chr    5197    5197     -7.59
chr    5198    5198     -7.40
chr    5199    5199     -6.97
chr    5200    5200     -6.71
chr    5201    5201     -6.60
chr    5202    5202     -6.55
chr    5203    5203     -6.47
chr    5204    5204     -6.20
chr    5205    5205     -6.00
chr    5206    5206     -5.92
chr    5207    5207     -5.89
chr    5208    5208     -5.86
chr    5209    5209     -5.74
chr    5210    5210     -5.62
chr    5211    5211     -5.50
chr    5212    5212     -5.37
chr    5213    5213     -5.31
chr    5214    5214     -5.29
chr    5215    5215     -5.26
chr    5216    5216     -5.14
chr    5217    5217     -5.02
chr    5218    5218     -4.95
chr    5219    5219     -4.92
chr    5220    5220     -4.91
chr    5221    5221     -4.91
chr    5222    5222     -4.90
chr    5223    5223     -4.91
chr    5224    5224     -4.92
chr    5225    5225     -4.95
chr    5226    5226     -5.03
chr    5227    5227     -5.11
chr    5228    5228     -5.13
chr    5229    5229     -5.14
chr    5230    5230     -5.16
chr    5231    5231     -5.17
chr    5232    5232     -5.19
chr    5233    5233     -5.20
chr    5234    5234     -5.24
chr    5235    5235     -5.30
chr    5236    5236     -5.35
chr    5237    5237     -5.40
chr    5238    5238     -5.48
chr    5239    5239     -5.56
chr    5240    5240     -5.64
chr    5241    5241     -5.79
chr    5242    5242     -5.96
chr    5243    5243     -6.18
chr    5244    5244     -6.50
chr    5245    5245     -6.59
chr    5246    5246     -6.67
chr    5247    5247     -6.74
chr    5248    5248     -6.82
chr    5249    5249     -6.88
chr    5250    5250     -6.92
chr    5251    5251     -6.96
chr    5252    5252     -6.98
chr    5253    5253     -7.02
chr    5254    5254     -7.12
chr    5255    5255     -7.23
chr    5256    5256     -7.32
chr    5257    5257     -7.41
chr    5258    5258     -7.50
chr    5259    5259     -7.74
chr    5260    5260     -8.16
chr    5261    5261     -8.36
chr    5262    5262     -8.61
chr    5263    5263     -9.21
chr    5264    5264     -9.52
chr    5265    5265     -9.38
chr    5266    5266     -9.07
chr    5267    5267     -9.13
chr    5268    5268     -9.05
chr    5269    5269     -8.74
chr    5270    5270     -8.60
chr    5271    5271     -8.53
chr    5272    5272     -8.66
chr    5273    5273     -9.33
chr    5274    5274    -10.00
chr    5275    5275    -10.28
chr    5276    5276    -10.10
chr    5277    5277     -9.62
chr    5278    5278     -8.93
chr    5279    5279     -8.27
chr    5280    5280     -7.61
chr    5281    5281     -6.84
chr    5282    5282     -6.52
chr    5283    5283     -6.40
chr    5284    5284     -6.34
chr    5285    5285     -6.28
chr    5286    5286     -6.20
chr    5287    5287     -6.16
chr    5288    5288     -6.11
chr    5289    5289     -6.04
chr    5290    5290     -6.02
chr    5291    5291     -6.02
chr    5292    5292     -6.04
chr    5293    5293     -6.07
chr    5294    5294     -6.13
chr    5295    5295     -6.18
chr    5296    5296     -6.23
chr    5297    5297     -6.26
chr    5298    5298     -6.29
chr    5299    5299     -6.35
chr    5300    5300     -6.62
chr    5301    5301     -7.18
chr    5302    5302     -7.41
chr    5303    5303     -7.72
chr    5304    5304     -8.37
chr    5305    5305     -8.99
chr    5306    5306     -9.53
chr    5307    5307     -9.64
chr    5308    5308     -9.26
chr    5309    5309     -8.77
chr    5310    5310     -8.60
chr    5311    5311     -8.51
chr    5312    5312     -8.59
chr    5313    5313     -9.01
chr    5314    5314     -9.20
chr    5315    5315     -9.01
chr    5316    5316     -8.47
chr    5317    5317     -7.85
chr    5318    5318     -7.58
chr    5319    5319     -7.50
chr    5320    5320     -7.47
chr    5321    5321     -7.40
chr    5322    5322     -7.12
chr    5323    5323     -6.92
chr    5324    5324     -6.84
chr    5325    5325     -6.81
chr    5326    5326     -6.81
chr    5327    5327     -6.85
chr    5328    5328     -6.89
chr    5329    5329     -6.88
chr    5330    5330     -6.81
chr    5331    5331     -6.73
chr    5332    5332     -6.72
chr    5333    5333     -6.77
chr    5334    5334     -7.03
chr    5335    5335     -7.42
chr    5336    5336     -7.60
chr    5337    5337     -7.63
chr    5338    5338     -7.61
chr    5339    5339     -7.61
chr    5340    5340     -7.73
chr    5341    5341     -7.89
chr    5342    5342     -7.90
chr    5343    5343     -7.77
chr    5344    5344     -7.66
chr    5345    5345     -7.56
chr    5346    5346     -7.44
chr    5347    5347     -7.31
chr    5348    5348     -6.91
chr    5349    5349     -6.67
chr    5350    5350     -6.57
chr    5351    5351     -6.52
chr    5352    5352     -6.50
chr    5353    5353     -6.50
chr    5354    5354     -6.53
chr    5355    5355     -6.59
chr    5356    5356     -6.72
chr    5357    5357     -6.86
chr    5358    5358     -6.99
chr    5359    5359     -7.14
chr    5360    5360     -7.18
chr    5361    5361     -7.18
chr    5362    5362     -7.21
chr    5363    5363     -7.25
chr    5364    5364     -7.26
chr    5365    5365     -7.27
chr    5366    5366     -7.23
chr    5367    5367     -7.06
chr    5368    5368     -6.91
chr    5369    5369     -6.87
chr    5370    5370     -6.90
chr    5371    5371     -7.13
chr    5372    5372     -7.51
chr    5373    5373     -7.66
chr    5374    5374     -7.69
chr    5375    5375     -7.64
chr    5376    5376     -7.63
chr    5377    5377     -7.65
chr    5378    5378     -7.65
chr    5379    5379     -7.70
chr    5380    5380     -7.96
chr    5381    5381     -8.55
chr    5382    5382     -8.87
chr    5383    5383     -8.84
chr    5384    5384     -8.54
chr    5385    5385     -8.50
chr    5386    5386     -8.63
chr    5387    5387     -8.60
chr    5388    5388     -8.36
chr    5389    5389     -8.18
chr    5390    5390     -8.03
chr    5391    5391     -8.01
chr    5392    5392     -8.14
chr    5393    5393     -8.13
chr    5394    5394     -7.98
chr    5395    5395     -7.86
chr    5396    5396     -7.74
chr    5397    5397     -7.66
chr    5398    5398     -7.64
chr    5399    5399     -7.62
chr    5400    5400     -7.71
chr    5401    5401     -7.88
chr    5402    5402     -8.10
chr    5403    5403     -8.43
chr    5404    5404     -8.49
chr    5405    5405     -8.31
chr    5406    5406     -7.84
chr    5407    5407     -7.60
chr    5408    5408     -7.53
chr    5409    5409     -7.56
chr    5410    5410     -7.60
chr    5411    5411     -7.62
chr    5412    5412     -7.71
chr    5413    5413     -7.81
chr    5414    5414     -7.92
chr    5415    5415     -8.03
chr    5416    5416     -8.01
chr    5417    5417     -7.86
chr    5418    5418     -7.77
chr    5419    5419     -7.81
chr    5420    5420     -7.89
chr    5421    5421     -7.97
chr    5422    5422     -8.06
chr    5423    5423     -8.16
chr    5424    5424     -8.28
chr    5425    5425     -8.27
chr    5426    5426     -8.06
chr    5427    5427     -7.62
chr    5428    5428     -7.36
chr    5429    5429     -7.31
chr    5430    5430     -7.40
chr    5431    5431     -7.66
chr    5432    5432     -8.12
chr    5433    5433     -8.27
chr    5434    5434     -8.37
chr    5435    5435     -8.52
chr    5436    5436     -8.74
chr    5437    5437     -9.39
chr    5438    5438    -10.03
chr    5439    5439    -10.22
chr    5440    5440     -9.82
chr    5441    5441     -9.16
chr    5442    5442     -8.51
chr    5443    5443     -7.74
chr    5444    5444     -7.42
chr    5445    5445     -7.18
chr    5446    5446     -6.65
chr    5447    5447     -6.37
chr    5448    5448     -6.26
chr    5449    5449     -6.15
chr    5450    5450     -5.84
chr    5451    5451     -5.62
chr    5452    5452     -5.52
chr    5453    5453     -5.41
chr    5454    5454     -5.31
chr    5455    5455     -5.28
chr    5456    5456     -5.26
chr    5457    5457     -5.26
chr    5458    5458     -5.25
chr    5459    5459     -5.26
chr    5460    5460     -5.28
chr    5461    5461     -5.31
chr    5462    5462     -5.44
chr    5463    5463     -5.58
chr    5464    5464     -5.61
chr    5465    5465     -5.62
chr    5466    5466     -5.62
chr    5467    5467     -5.62
chr    5468    5468     -5.62
chr    5469    5469     -5.62
chr    5470    5470     -5.61
chr    5471    5471     -5.60
chr    5472    5472     -5.56
chr    5473    5473     -5.36
chr    5474    5474     -5.19
chr    5475    5475     -5.11
chr    5476    5476     -5.07
chr    5477    5477     -5.04
chr    5478    5478     -5.03
chr    5479    5479     -5.02
chr    5480    5480     -5.01
chr    5481    5481     -4.99
chr    5482    5482     -4.97
chr    5483    5483     -4.90
chr    5484    5484     -4.82
chr    5485    5485     -4.78
chr    5486    5486     -4.76
chr    5487    5487     -4.76
chr    5488    5488     -4.75
chr    5489    5489     -4.75
chr    5490    5490     -4.74
chr    5491    5491     -4.73
chr    5492    5492     -4.66
chr    5493    5493     -4.58
chr    5494    5494     -4.54
chr    5495    5495     -4.51
chr    5496    5496     -4.51
chr    5497    5497     -4.50
chr    5498    5498     -4.46
chr    5499    5499     -4.41
chr    5500    5500     -4.39
chr    5501    5501     -4.36
chr    5502    5502     -4.32
chr    5503    5503     -4.30
chr    5504    5504     -4.28
chr    5505    5505     -4.28
chr    5506    5506     -4.27
chr    5507    5507     -4.26
chr    5508    5508     -4.26
chr    5509    5509     -4.25
chr    5510    5510     -4.24
chr    5511    5511     -4.24
chr    5512    5512     -4.24
chr    5513    5513     -4.24
chr    5514    5514     -4.24
chr    5515    5515     -4.25
chr    5516    5516     -4.27
chr    5517    5517     -4.29
chr    5518    5518     -4.33
chr    5519    5519     -4.39
chr    5520    5520     -4.45
chr    5521    5521     -4.49
chr    5522    5522     -4.53
chr    5523    5523     -4.57
chr    5524    5524     -4.59
chr    5525    5525     -4.61
chr    5526    5526     -4.63
chr    5527    5527     -4.63
chr    5528    5528     -4.63
chr    5529    5529     -4.64
chr    5530    5530     -4.66
chr    5531    5531     -4.71
chr    5532    5532     -4.82
chr    5533    5533     -4.92
chr    5534    5534     -5.03
chr    5535    5535     -5.11
chr    5536    5536     -5.14
chr    5537    5537     -5.15
chr    5538    5538     -5.17
chr    5539    5539     -5.17
chr    5540    5540     -5.19
chr    5541    5541     -5.21
chr    5542    5542     -5.25
chr    5543    5543     -5.33
chr    5544    5544     -5.40
chr    5545    5545     -5.42
chr    5546    5546     -5.43
chr    5547    5547     -5.44
chr    5548    5548     -5.44
chr    5549    5549     -5.45
chr    5550    5550     -5.47
chr    5551    5551     -5.51
chr    5552    5552     -5.57
chr    5553    5553     -5.68
chr    5554    5554     -5.79
chr    5555    5555     -5.90
chr    5556    5556     -6.00
chr    5557    5557     -6.03
chr    5558    5558     -6.05
chr    5559    5559     -6.06
chr    5560    5560     -6.07
chr    5561    5561     -6.08
chr    5562    5562     -6.10
chr    5563    5563     -6.11
chr    5564    5564     -6.12
chr    5565    5565     -6.16
chr    5566    5566     -6.19
chr    5567    5567     -6.21
chr    5568    5568     -6.25
chr    5569    5569     -6.28
chr    5570    5570     -6.28
chr    5571    5571     -6.26
chr    5572    5572     -6.23
chr    5573    5573     -6.22
chr    5574    5574     -6.20
chr    5575    5575     -6.17
chr    5576    5576     -6.14
chr    5577    5577     -6.09
chr    5578    5578     -6.07
chr    5579    5579     -6.04
chr    5580    5580     -5.90
chr    5581    5581     -5.75
chr    5582    5582     -5.72
chr    5583    5583     -5.70
chr    5584    5584     -5.69
chr    5585    5585     -5.71
chr    5586    5586     -5.72
chr    5587    5587     -5.72
chr    5588    5588     -5.74
chr    5589    5589     -5.75
chr    5590    5590     -5.75
chr    5591    5591     -5.78
chr    5592    5592     -5.81
chr    5593    5593     -5.82
chr    5594    5594     -5.80
chr    5595    5595     -5.74
chr    5596    5596     -5.54
chr    5597    5597     -5.11
chr    5598    5598     -4.83
chr    5599    5599     -4.72
chr    5600    5600     -4.66
chr    5601    5601     -4.59
chr    5602    5602     -4.50
chr    5603    5603     -4.46
chr    5604    5604     -4.43
chr    5605    5605     -4.41
chr    5606    5606     -4.40
chr    5607    5607     -4.40
chr    5608    5608     -4.40
chr    5609    5609     -4.40
chr    5610    5610     -4.40
chr    5611    5611     -4.39
chr    5612    5612     -4.37
chr    5613    5613     -4.28
chr    5614    5614     -4.19
chr    5615    5615     -4.10
chr    5616    5616     -4.01
chr    5617    5617     -3.96
chr    5618    5618     -3.93
chr    5619    5619     -3.92
chr    5620    5620     -3.92
chr    5621    5621     -3.92
chr    5622    5622     -3.91
chr    5623    5623     -3.91
chr    5624    5624     -3.91
chr    5625    5625     -3.91
chr    5626    5626     -3.91
chr    5627    5627     -3.91
chr    5628    5628     -3.92
chr    5629    5629     -3.92
chr    5630    5630     -3.92
chr    5631    5631     -3.92
chr    5632    5632     -3.92
chr    5633    5633     -3.92
chr    5634    5634     -3.92
chr    5635    5635     -3.92
chr    5636    5636     -3.92
chr    5637    5637     -3.92
chr    5638    5638     -3.93
chr    5639    5639     -3.93
chr    5640    5640     -3.95
chr    5641    5641     -3.97
chr    5642    5642     -4.04
chr    5643    5643     -4.18
chr    5644    5644     -4.32
chr    5645    5645     -4.36
chr    5646    5646     -4.39
chr    5647    5647     -4.45
chr    5648    5648     -4.56
chr    5649    5649     -4.66
chr    5650    5650     -4.75
chr    5651    5651     -4.84
chr    5652    5652     -4.92
chr    5653    5653     -4.99
chr    5654    5654     -5.01
chr    5655    5655     -5.02
chr    5656    5656     -5.04
chr    5657    5657     -5.12
chr    5658    5658     -5.18
chr    5659    5659     -5.19
chr    5660    5660     -5.20
chr    5661    5661     -5.22
chr    5662    5662     -5.23
chr    5663    5663     -5.24
chr    5664    5664     -5.27
chr    5665    5665     -5.30
chr    5666    5666     -5.32
chr    5667    5667     -5.40
chr    5668    5668     -5.56
chr    5669    5669     -5.76
chr    5670    5670     -5.82
chr    5671    5671     -5.86
chr    5672    5672     -5.94
chr    5673    5673     -6.02
chr    5674    5674     -6.08
chr    5675    5675     -6.35
chr    5676    5676     -6.89
chr    5677    5677     -7.23
chr    5678    5678     -7.32
chr    5679    5679     -7.39
chr    5680    5680     -7.46
chr    5681    5681     -7.51
chr    5682    5682     -7.64
chr    5683    5683     -7.82
chr    5684    5684     -8.07
chr    5685    5685     -8.56
chr    5686    5686     -8.84
chr    5687    5687     -8.83
chr    5688    5688     -8.61
chr    5689    5689     -8.46
chr    5690    5690     -8.34
chr    5691    5691     -8.24
chr    5692    5692     -8.13
chr    5693    5693     -8.03
chr    5694    5694     -7.90
chr    5695    5695     -7.55
chr    5696    5696     -7.33
chr    5697    5697     -7.14
chr    5698    5698     -6.97
chr    5699    5699     -6.82
chr    5700    5700     -6.39
chr    5701    5701     -6.11
chr    5702    5702     -6.05
chr    5703    5703     -5.99
chr    5704    5704     -5.77
chr    5705    5705     -5.58
chr    5706    5706     -5.54
chr    5707    5707     -5.51
chr    5708    5708     -5.49
chr    5709    5709     -5.49
chr    5710    5710     -5.50
chr    5711    5711     -5.51
chr    5712    5712     -5.52
chr    5713    5713     -5.52
chr    5714    5714     -5.52
chr    5715    5715     -5.52
chr    5716    5716     -5.51
chr    5717    5717     -5.47
chr    5718    5718     -5.43
chr    5719    5719     -5.38
chr    5720    5720     -5.32
chr    5721    5721     -5.26
chr    5722    5722     -5.00
chr    5723    5723     -4.80
chr    5724    5724     -4.64
chr    5725    5725     -4.17
chr    5726    5726     -3.91
chr    5727    5727     -3.80
chr    5728    5728     -3.77
chr    5729    5729     -3.75
chr    5730    5730     -3.74
chr    5731    5731     -3.74
chr    5732    5732     -3.74
chr    5733    5733     -3.73
chr    5734    5734     -3.73
chr    5735    5735     -3.73
chr    5736    5736     -3.73
chr    5737    5737     -3.73
chr    5738    5738     -3.74
chr    5739    5739     -3.75
chr    5740    5740     -3.76
chr    5741    5741     -3.76
chr    5742    5742     -3.77
chr    5743    5743     -3.78
chr    5744    5744     -3.78
chr    5745    5745     -3.79
chr    5746    5746     -3.80
chr    5747    5747     -3.80
chr    5748    5748     -3.81
chr    5749    5749     -3.82
chr    5750    5750     -3.83
chr    5751    5751     -3.84
chr    5752    5752     -3.84
chr    5753    5753     -3.84
chr    5754    5754     -3.84
chr    5755    5755     -3.84
chr    5756    5756     -3.84
chr    5757    5757     -3.85
chr    5758    5758     -3.85
chr    5759    5759     -3.86
chr    5760    5760     -3.86
chr    5761    5761     -3.87
chr    5762    5762     -3.87
chr    5763    5763     -3.87
chr    5764    5764     -3.87
chr    5765    5765     -3.86
chr    5766    5766     -3.84
chr    5767    5767     -3.81
chr    5768    5768     -3.80
chr    5769    5769     -3.78
chr    5770    5770     -3.75
chr    5771    5771     -3.72
chr    5772    5772     -3.68
chr    5773    5773     -3.64
chr    5774    5774     -3.59
chr    5775    5775     -3.57
chr    5776    5776     -3.56
chr    5777    5777     -3.56
chr    5778    5778     -3.55
chr    5779    5779     -3.54
chr    5780    5780     -3.53
chr    5781    5781     -3.53
chr    5782    5782     -3.53
chr    5783    5783     -3.52
chr    5784    5784     -3.52
chr    5785    5785     -3.53
chr    5786    5786     -3.53
chr    5787    5787     -3.53
chr    5788    5788     -3.53
chr    5789    5789     -3.54
chr    5790    5790     -3.54
chr    5791    5791     -3.55
chr    5792    5792     -3.55
chr    5793    5793     -3.56
chr    5794    5794     -3.57
chr    5795    5795     -3.59
chr    5796    5796     -3.65
chr    5797    5797     -3.77
chr    5798    5798     -3.90
chr    5799    5799     -4.04
chr    5800    5800     -4.18
chr    5801    5801     -4.21
chr    5802    5802     -4.24
chr    5803    5803     -4.27
chr    5804    5804     -4.31
chr    5805    5805     -4.34
chr    5806    5806     -4.38
chr    5807    5807     -4.58
chr    5808    5808     -4.81
chr    5809    5809     -4.88
chr    5810    5810     -4.94
chr    5811    5811     -5.07
chr    5812    5812     -5.21
chr    5813    5813     -5.25
chr    5814    5814     -5.26
chr    5815    5815     -5.26
chr    5816    5816     -5.26
chr    5817    5817     -5.26
chr    5818    5818     -5.24
chr    5819    5819     -5.21
chr    5820    5820     -5.19
chr    5821    5821     -5.19
chr    5822    5822     -5.19
chr    5823    5823     -5.19
chr    5824    5824     -5.21
chr    5825    5825     -5.27
chr    5826    5826     -5.39
chr    5827    5827     -5.51
chr    5828    5828     -5.54
chr    5829    5829     -5.55
chr    5830    5830     -5.58
chr    5831    5831     -5.64
chr    5832    5832     -5.74
chr    5833    5833     -5.85
chr    5834    5834     -5.87
chr    5835    5835     -5.87
chr    5836    5836     -5.85
chr    5837    5837     -5.84
chr    5838    5838     -5.84
chr    5839    5839     -5.89
chr    5840    5840     -5.98
chr    5841    5841     -6.06
chr    5842    5842     -6.14
chr    5843    5843     -6.29
chr    5844    5844     -6.46
chr    5845    5845     -6.68
chr    5846    5846     -6.99
chr    5847    5847     -7.08
chr    5848    5848     -7.09
chr    5849    5849     -7.04
chr    5850    5850     -6.98
chr    5851    5851     -6.90
chr    5852    5852     -6.67
chr    5853    5853     -6.48
chr    5854    5854     -6.40
chr    5855    5855     -6.31
chr    5856    5856     -6.22
chr    5857    5857     -6.13
chr    5858    5858     -5.86
chr    5859    5859     -5.64
chr    5860    5860     -5.59
chr    5861    5861     -5.53
chr    5862    5862     -5.46
chr    5863    5863     -5.42
chr    5864    5864     -5.40
chr    5865    5865     -5.39
chr    5866    5866     -5.38
chr    5867    5867     -5.38
chr    5868    5868     -5.37
chr    5869    5869     -5.37
chr    5870    5870     -5.37
chr    5871    5871     -5.37
chr    5872    5872     -5.37
chr    5873    5873     -5.37
chr    5874    5874     -5.38
chr    5875    5875     -5.38
chr    5876    5876     -5.38
chr    5877    5877     -5.40
chr    5878    5878     -5.44
chr    5879    5879     -5.48
chr    5880    5880     -5.49
chr    5881    5881     -5.49
chr    5882    5882     -5.50
chr    5883    5883     -5.50
chr    5884    5884     -5.51
chr    5885    5885     -5.51
chr    5886    5886     -5.52
chr    5887    5887     -5.53
chr    5888    5888     -5.53
chr    5889    5889     -5.53
chr    5890    5890     -5.53
chr    5891    5891     -5.52
chr    5892    5892     -5.51
chr    5893    5893     -5.51
chr    5894    5894     -5.50
chr    5895    5895     -5.50
chr    5896    5896     -5.50
chr    5897    5897     -5.51
chr    5898    5898     -5.55
chr    5899    5899     -5.58
chr    5900    5900     -5.60
chr    5901    5901     -5.65
chr    5902    5902     -5.68
chr    5903    5903     -5.69
chr    5904    5904     -5.68
chr    5905    5905     -5.65
chr    5906    5906     -5.61
chr    5907    5907     -5.58
chr    5908    5908     -5.57
chr    5909    5909     -5.57
chr    5910    5910     -5.59
chr    5911    5911     -5.61
chr    5912    5912     -5.66
chr    5913    5913     -5.70
chr    5914    5914     -5.71
chr    5915    5915     -5.70
chr    5916    5916     -5.67
chr    5917    5917     -5.64
chr    5918    5918     -5.62
chr    5919    5919     -5.59
chr    5920    5920     -5.46
chr    5921    5921     -5.34
chr    5922    5922     -5.21
chr    5923    5923     -4.87
chr    5924    5924     -4.65
chr    5925    5925     -4.55
chr    5926    5926     -4.45
chr    5927    5927     -4.35
chr    5928    5928     -4.33
chr    5929    5929     -4.31
chr    5930    5930     -4.30
chr    5931    5931     -4.29
chr    5932    5932     -4.23
chr    5933    5933     -4.18
chr    5934    5934     -4.16
chr    5935    5935     -4.15
chr    5936    5936     -4.14
chr    5937    5937     -4.12
chr    5938    5938     -4.11
chr    5939    5939     -4.08
chr    5940    5940     -4.05
chr    5941    5941     -3.93
chr    5942    5942     -3.81
chr    5943    5943     -3.75
chr    5944    5944     -3.72
chr    5945    5945     -3.71
chr    5946    5946     -3.70
chr    5947    5947     -3.70
chr    5948    5948     -3.70
chr    5949    5949     -3.70
chr    5950    5950     -3.70
chr    5951    5951     -3.70
chr    5952    5952     -3.71
chr    5953    5953     -3.71
chr    5954    5954     -3.73
chr    5955    5955     -3.74
chr    5956    5956     -3.76
chr    5957    5957     -3.77
chr    5958    5958     -3.81
chr    5959    5959     -3.83
chr    5960    5960     -3.84
chr    5961    5961     -3.84
chr    5962    5962     -3.85
chr    5963    5963     -3.86
chr    5964    5964     -3.87
chr    5965    5965     -3.88
chr    5966    5966     -3.89
chr    5967    5967     -3.92
chr    5968    5968     -3.98
chr    5969    5969     -4.04
chr    5970    5970     -4.09
chr    5971    5971     -4.18
chr    5972    5972     -4.37
chr    5973    5973     -4.64
chr    5974    5974     -4.70
chr    5975    5975     -4.76
chr    5976    5976     -4.82
chr    5977    5977     -4.87
chr    5978    5978     -4.91
chr    5979    5979     -4.94
chr    5980    5980     -5.00
chr    5981    5981     -5.12
chr    5982    5982     -5.24
chr    5983    5983     -5.36
chr    5984    5984     -5.67
chr    5985    5985     -6.23
chr    5986    5986     -6.50
chr    5987    5987     -6.59
chr    5988    5988     -6.67
chr    5989    5989     -6.74
chr    5990    5990     -6.81
chr    5991    5991     -6.87
chr    5992    5992     -6.87
chr    5993    5993     -6.81
chr    5994    5994     -6.58
chr    5995    5995     -6.40
chr    5996    5996     -6.32
chr    5997    5997     -6.31
chr    5998    5998     -6.32
chr    5999    5999     -6.38
chr    6000    6000     -6.53
chr    6001    6001     -6.69
chr    6002    6002     -6.87
chr    6003    6003     -7.08
chr    6004    6004     -7.14
chr    6005    6005     -7.18
chr    6006    6006     -7.20
chr    6007    6007     -7.17
chr    6008    6008     -7.06
chr    6009    6009     -6.96
chr    6010    6010     -6.97
chr    6011    6011     -6.98
chr    6012    6012     -6.97
chr    6013    6013     -6.88
chr    6014    6014     -6.78
chr    6015    6015     -6.69
chr    6016    6016     -6.59
chr    6017    6017     -6.55
chr    6018    6018     -6.54
chr    6019    6019     -6.55
chr    6020    6020     -6.56
chr    6021    6021     -6.56
chr    6022    6022     -6.55
chr    6023    6023     -6.54
chr    6024    6024     -6.52
chr    6025    6025     -6.48
chr    6026    6026     -6.45
chr    6027    6027     -6.43
chr    6028    6028     -6.40
chr    6029    6029     -6.37
chr    6030    6030     -6.36
chr    6031    6031     -6.33
chr    6032    6032     -6.31
chr    6033    6033     -6.33
chr    6034    6034     -6.37
chr    6035    6035     -6.44
chr    6036    6036     -6.61
chr    6037    6037     -6.78
chr    6038    6038     -6.98
chr    6039    6039     -7.21
chr    6040    6040     -7.28
chr    6041    6041     -7.34
chr    6042    6042     -7.38
chr    6043    6043     -7.40
chr    6044    6044     -7.41
chr    6045    6045     -7.37
chr    6046    6046     -7.17
chr    6047    6047     -7.01
chr    6048    6048     -6.87
chr    6049    6049     -6.73
chr    6050    6050     -6.68
chr    6051    6051     -6.69
chr    6052    6052     -6.73
chr    6053    6053     -6.82
chr    6054    6054     -6.91
chr    6055    6055     -6.98
chr    6056    6056     -7.04
chr    6057    6057     -7.04
chr    6058    6058     -7.00
chr    6059    6059     -6.98
chr    6060    6060     -7.04
chr    6061    6061     -7.11
chr    6062    6062     -7.16
chr    6063    6063     -7.27
chr    6064    6064     -7.40
chr    6065    6065     -7.54
chr    6066    6066     -7.70
chr    6067    6067     -7.89
chr    6068    6068     -8.11
chr    6069    6069     -8.16
chr    6070    6070     -8.04
chr    6071    6071     -7.66
chr    6072    6072     -7.44
chr    6073    6073     -7.37
chr    6074    6074     -7.34
chr    6075    6075     -7.30
chr    6076    6076     -7.24
chr    6077    6077     -7.18
chr    6078    6078     -7.11
chr    6079    6079     -7.03
chr    6080    6080     -6.95
chr    6081    6081     -6.93
chr    6082    6082     -6.99
chr    6083    6083     -7.19
chr    6084    6084     -7.48
chr    6085    6085     -7.58
chr    6086    6086     -7.57
chr    6087    6087     -7.44
chr    6088    6088     -7.10
chr    6089    6089     -6.88
chr    6090    6090     -6.68
chr    6091    6091     -6.19
chr    6092    6092     -5.58
chr    6093    6093     -5.29
chr    6094    6094     -5.18
chr    6095    6095     -5.15
chr    6096    6096     -5.13
chr    6097    6097     -5.12
chr    6098    6098     -5.12
chr    6099    6099     -5.13
chr    6100    6100     -5.14
chr    6101    6101     -5.19
chr    6102    6102     -5.28
chr    6103    6103     -5.48
chr    6104    6104     -5.72
chr    6105    6105     -5.78
chr    6106    6106     -5.83
chr    6107    6107     -5.92
chr    6108    6108     -6.01
chr    6109    6109     -6.10
chr    6110    6110     -6.18
chr    6111    6111     -6.27
chr    6112    6112     -6.44
chr    6113    6113     -6.65
chr    6114    6114     -6.93
chr    6115    6115     -7.39
chr    6116    6116     -7.62
chr    6117    6117     -7.67
chr    6118    6118     -7.65
chr    6119    6119     -7.75
chr    6120    6120     -7.97
chr    6121    6121     -8.02
chr    6122    6122     -7.98
chr    6123    6123     -7.94
chr    6124    6124     -7.88
chr    6125    6125     -7.87
chr    6126    6126     -8.03
chr    6127    6127     -8.32
chr    6128    6128     -8.40
chr    6129    6129     -8.37
chr    6130    6130     -8.34
chr    6131    6131     -8.29
chr    6132    6132     -8.40
chr    6133    6133     -8.68
chr    6134    6134     -8.70
chr    6135    6135     -8.48
chr    6136    6136     -8.34
chr    6137    6137     -8.19
chr    6138    6138     -7.81
chr    6139    6139     -7.59
chr    6140    6140     -7.55
chr    6141    6141     -7.59
chr    6142    6142     -7.78
chr    6143    6143     -8.04
chr    6144    6144     -8.11
chr    6145    6145     -8.11
chr    6146    6146     -8.23
chr    6147    6147     -8.43
chr    6148    6148     -8.45
chr    6149    6149     -8.33
chr    6150    6150     -8.24
chr    6151    6151     -8.17
chr    6152    6152     -8.20
chr    6153    6153     -8.31
chr    6154    6154     -8.27
chr    6155    6155     -7.99
chr    6156    6156     -7.78
chr    6157    6157     -7.63
chr    6158    6158     -7.52
chr    6159    6159     -7.53
chr    6160    6160     -7.52
chr    6161    6161     -7.64
chr    6162    6162     -7.82
chr    6163    6163     -8.08
chr    6164    6164     -8.51
chr    6165    6165     -8.72
chr    6166    6166     -8.67
chr    6167    6167     -8.35
chr    6168    6168     -7.82
chr    6169    6169     -7.57
chr    6170    6170     -7.50
chr    6171    6171     -7.48
chr    6172    6172     -7.44
chr    6173    6173     -7.40
chr    6174    6174     -7.34
chr    6175    6175     -7.29
chr    6176    6176     -7.27
chr    6177    6177     -7.21
chr    6178    6178     -6.96
chr    6179    6179     -6.77
chr    6180    6180     -6.68
chr    6181    6181     -6.65
chr    6182    6182     -6.66
chr    6183    6183     -6.74
chr    6184    6184     -6.92
chr    6185    6185     -7.14
chr    6186    6186     -7.18
chr    6187    6187     -7.20
chr    6188    6188     -7.33
chr    6189    6189     -7.50
chr    6190    6190     -7.68
chr    6191    6191     -7.89
chr    6192    6192     -7.94
chr    6193    6193     -7.91
chr    6194    6194     -7.93
chr    6195    6195     -8.20
chr    6196    6196     -8.89
chr    6197    6197     -9.34
chr    6198    6198     -9.35
chr    6199    6199     -9.10
chr    6200    6200     -9.12
chr    6201    6201     -8.97
chr    6202    6202     -8.50
chr    6203    6203     -8.34
chr    6204    6204     -8.37
chr    6205    6205     -8.29
chr    6206    6206     -7.96
chr    6207    6207     -7.75
chr    6208    6208     -7.59
chr    6209    6209     -7.48
chr    6210    6210     -7.54
chr    6211    6211     -7.62
chr    6212    6212     -7.69
chr    6213    6213     -7.75
chr    6214    6214     -7.72
chr    6215    6215     -7.53
chr    6216    6216     -7.02
chr    6217    6217     -6.76
chr    6218    6218     -6.66
chr    6219    6219     -6.64
chr    6220    6220     -6.66
chr    6221    6221     -6.68
chr    6222    6222     -6.69
chr    6223    6223     -6.70
chr    6224    6224     -6.72
chr    6225    6225     -6.71
chr    6226    6226     -6.64
chr    6227    6227     -6.56
chr    6228    6228     -6.55
chr    6229    6229     -6.57
chr    6230    6230     -6.62
chr    6231    6231     -6.72
chr    6232    6232     -6.96
chr    6233    6233     -7.36
chr    6234    6234     -7.48
chr    6235    6235     -7.59
chr    6236    6236     -7.70
chr    6237    6237     -7.81
chr    6238    6238     -7.94
chr    6239    6239     -8.10
chr    6240    6240     -8.34
chr    6241    6241     -8.35
chr    6242    6242     -8.19
chr    6243    6243     -8.11
chr    6244    6244     -8.26
chr    6245    6245     -8.63
chr    6246    6246     -8.76
chr    6247    6247     -8.78
chr    6248    6248     -8.88
chr    6249    6249     -8.81
chr    6250    6250     -8.51
chr    6251    6251     -8.47
chr    6252    6252     -8.60
chr    6253    6253     -8.55
chr    6254    6254     -8.22
chr    6255    6255     -8.01
chr    6256    6256     -7.86
chr    6257    6257     -7.76
chr    6258    6258     -7.74
chr    6259    6259     -7.70
chr    6260    6260     -7.70
chr    6261    6261     -7.72
chr    6262    6262     -7.68
chr    6263    6263     -7.49
chr    6264    6264     -7.34
chr    6265    6265     -7.20
chr    6266    6266     -7.08
chr    6267    6267     -6.95
chr    6268    6268     -6.61
chr    6269    6269     -6.37
chr    6270    6270     -6.26
chr    6271    6271     -6.16
chr    6272    6272     -6.05
chr    6273    6273     -5.99
chr    6274    6274     -5.93
chr    6275    6275     -5.69
chr    6276    6276     -5.50
chr    6277    6277     -5.41
chr    6278    6278     -5.37
chr    6279    6279     -5.36
chr    6280    6280     -5.35
chr    6281    6281     -5.35
chr    6282    6282     -5.35
chr    6283    6283     -5.35
chr    6284    6284     -5.35
chr    6285    6285     -5.37
chr    6286    6286     -5.40
chr    6287    6287     -5.42
chr    6288    6288     -5.44
chr    6289    6289     -5.45
chr    6290    6290     -5.46
chr    6291    6291     -5.48
chr    6292    6292     -5.51
chr    6293    6293     -5.56
chr    6294    6294     -5.60
chr    6295    6295     -5.61
chr    6296    6296     -5.61
chr    6297    6297     -5.58
chr    6298    6298     -5.48
chr    6299    6299     -5.37
chr    6300    6300     -5.32
chr    6301    6301     -5.25
chr    6302    6302     -4.98
chr    6303    6303     -4.78
chr    6304    6304     -4.60
chr    6305    6305     -4.43
chr    6306    6306     -4.36
chr    6307    6307     -4.28
chr    6308    6308     -4.20
chr    6309    6309     -4.17
chr    6310    6310     -4.14
chr    6311    6311     -4.10
chr    6312    6312     -4.09
chr    6313    6313     -4.09
chr    6314    6314     -4.08
chr    6315    6315     -4.08
chr    6316    6316     -4.07
chr    6317    6317     -4.07
chr    6318    6318     -4.06
chr    6319    6319     -4.05
chr    6320    6320     -4.04
chr    6321    6321     -4.03
chr    6322    6322     -4.02
chr    6323    6323     -4.02
chr    6324    6324     -4.02
chr    6325    6325     -4.02
chr    6326    6326     -4.02
chr    6327    6327     -4.02
chr    6328    6328     -4.02
chr    6329    6329     -4.03
chr    6330    6330     -4.04
chr    6331    6331     -4.07
chr    6332    6332     -4.10
chr    6333    6333     -4.13
chr    6334    6334     -4.16
chr    6335    6335     -4.20
chr    6336    6336     -4.27
chr    6337    6337     -4.42
chr    6338    6338     -4.57
chr    6339    6339     -4.60
chr    6340    6340     -4.63
chr    6341    6341     -4.67
chr    6342    6342     -4.70
chr    6343    6343     -4.73
chr    6344    6344     -4.75
chr    6345    6345     -4.76
chr    6346    6346     -4.76
chr    6347    6347     -4.76
chr    6348    6348     -4.76
chr    6349    6349     -4.76
chr    6350    6350     -4.76
chr    6351    6351     -4.74
chr    6352    6352     -4.72
chr    6353    6353     -4.70
chr    6354    6354     -4.67
chr    6355    6355     -4.65
chr    6356    6356     -4.64
chr    6357    6357     -4.63
chr    6358    6358     -4.56
chr    6359    6359     -4.49
chr    6360    6360     -4.45
chr    6361    6361     -4.40
chr    6362    6362     -4.19
chr    6363    6363     -4.00
chr    6364    6364     -3.85
chr    6365    6365     -3.71
chr    6366    6366     -3.64
chr    6367    6367     -3.62
chr    6368    6368     -3.61
chr    6369    6369     -3.60
chr    6370    6370     -3.60
chr    6371    6371     -3.59
chr    6372    6372     -3.59
chr    6373    6373     -3.58
chr    6374    6374     -3.54
chr    6375    6375     -3.49
chr    6376    6376     -3.47
chr    6377    6377     -3.46
chr    6378    6378     -3.45
chr    6379    6379     -3.45
chr    6380    6380     -3.45
chr    6381    6381     -3.44
chr    6382    6382     -3.43
chr    6383    6383     -3.42
chr    6384    6384     -3.42
chr    6385    6385     -3.42
chr    6386    6386     -3.42
chr    6387    6387     -3.42
chr    6388    6388     -3.42
chr    6389    6389     -3.42
chr    6390    6390     -3.42
chr    6391    6391     -3.42
chr    6392    6392     -3.42
chr    6393    6393     -3.42
chr    6394    6394     -3.42
chr    6395    6395     -3.43
chr    6396    6396     -3.43
chr    6397    6397     -3.43
chr    6398    6398     -3.43
chr    6399    6399     -3.44
chr    6400    6400     -3.44
chr    6401    6401     -3.45
chr    6402    6402     -3.46
chr    6403    6403     -3.49
chr    6404    6404     -3.56
chr    6405    6405     -3.63
chr    6406    6406     -3.68
chr    6407    6407     -3.78
chr    6408    6408     -3.89
chr    6409    6409     -3.91
chr    6410    6410     -3.93
chr    6411    6411     -3.94
chr    6412    6412     -3.94
chr    6413    6413     -3.94
chr    6414    6414     -3.94
chr    6415    6415     -3.94
chr    6416    6416     -3.95
chr    6417    6417     -3.95
chr    6418    6418     -3.95
chr    6419    6419     -3.95
chr    6420    6420     -3.95
chr    6421    6421     -3.95
chr    6422    6422     -3.95
chr    6423    6423     -3.96
chr    6424    6424     -3.96
chr    6425    6425     -3.96
chr    6426    6426     -3.95
chr    6427    6427     -3.95
chr    6428    6428     -3.94
chr    6429    6429     -3.94
chr    6430    6430     -3.93
chr    6431    6431     -3.93
chr    6432    6432     -3.92
chr    6433    6433     -3.92
chr    6434    6434     -3.92
chr    6435    6435     -3.92
chr    6436    6436     -3.91
chr    6437    6437     -3.90
chr    6438    6438     -3.89
chr    6439    6439     -3.87
chr    6440    6440     -3.86
chr    6441    6441     -3.86
chr    6442    6442     -3.86
chr    6443    6443     -3.86
chr    6444    6444     -3.85
chr    6445    6445     -3.85
chr    6446    6446     -3.84
chr    6447    6447     -3.84
chr    6448    6448     -3.84
chr    6449    6449     -3.83
chr    6450    6450     -3.83
chr    6451    6451     -3.83
chr    6452    6452     -3.83
chr    6453    6453     -3.83
chr    6454    6454     -3.84
chr    6455    6455     -3.84
chr    6456    6456     -3.85
chr    6457    6457     -3.86
chr    6458    6458     -3.87
chr    6459    6459     -3.89
chr    6460    6460     -3.90
chr    6461    6461     -3.92
chr    6462    6462     -3.93
chr    6463    6463     -3.93
chr    6464    6464     -3.93
chr    6465    6465     -3.93
chr    6466    6466     -3.92
chr    6467    6467     -3.92
chr    6468    6468     -3.92
chr    6469    6469     -3.91
chr    6470    6470     -3.91
chr    6471    6471     -3.91
chr    6472    6472     -3.90
chr    6473    6473     -3.89
chr    6474    6474     -3.89
chr    6475    6475     -3.88
chr    6476    6476     -3.86
chr    6477    6477     -3.83
chr    6478    6478     -3.81
chr    6479    6479     -3.80
chr    6480    6480     -3.80
chr    6481    6481     -3.80
chr    6482    6482     -3.80
chr    6483    6483     -3.79
chr    6484    6484     -3.79
chr    6485    6485     -3.79
chr    6486    6486     -3.79
chr    6487    6487     -3.79
chr    6488    6488     -3.79
chr    6489    6489     -3.79
chr    6490    6490     -3.79
chr    6491    6491     -3.79
chr    6492    6492     -3.79
chr    6493    6493     -3.79
chr    6494    6494     -3.79
chr    6495    6495     -3.80
chr    6496    6496     -3.80
chr    6497    6497     -3.80
chr    6498    6498     -3.80
chr    6499    6499     -3.80
chr    6500    6500     -3.80
chr    6501    6501     -3.80
chr    6502    6502     -3.80
chr    6503    6503     -3.81
chr    6504    6504     -3.81
chr    6505    6505     -3.81
chr    6506    6506     -3.82
chr    6507    6507     -3.83
chr    6508    6508     -3.84
chr    6509    6509     -3.86
chr    6510    6510     -3.89
chr    6511    6511     -3.91
chr    6512    6512     -3.94
chr    6513    6513     -3.97
chr    6514    6514     -4.11
chr    6515    6515     -4.27
chr    6516    6516     -4.30
chr    6517    6517     -4.33
chr    6518    6518     -4.38
chr    6519    6519     -4.42
chr    6520    6520     -4.45
chr    6521    6521     -4.50
chr    6522    6522     -4.56
chr    6523    6523     -4.56
chr    6524    6524     -4.57
chr    6525    6525     -4.57
chr    6526    6526     -4.56
chr    6527    6527     -4.56
chr    6528    6528     -4.56
chr    6529    6529     -4.56
chr    6530    6530     -4.55
chr    6531    6531     -4.55
chr    6532    6532     -4.54
chr    6533    6533     -4.54
chr    6534    6534     -4.53
chr    6535    6535     -4.52
chr    6536    6536     -4.51
chr    6537    6537     -4.51
chr    6538    6538     -4.51
chr    6539    6539     -4.50
chr    6540    6540     -4.50
chr    6541    6541     -4.50
chr    6542    6542     -4.51
chr    6543    6543     -4.51
chr    6544    6544     -4.52
chr    6545    6545     -4.53
chr    6546    6546     -4.53
chr    6547    6547     -4.54
chr    6548    6548     -4.54
chr    6549    6549     -4.55
chr    6550    6550     -4.55
chr    6551    6551     -4.55
chr    6552    6552     -4.55
chr    6553    6553     -4.57
chr    6554    6554     -4.58
chr    6555    6555     -4.58
chr    6556    6556     -4.59
chr    6557    6557     -4.60
chr    6558    6558     -4.60
chr    6559    6559     -4.60
chr    6560    6560     -4.60
chr    6561    6561     -4.60
chr    6562    6562     -4.61
chr    6563    6563     -4.63
chr    6564    6564     -4.66
chr    6565    6565     -4.71
chr    6566    6566     -4.76
chr    6567    6567     -4.76
chr    6568    6568     -4.77
chr    6569    6569     -4.77
chr    6570    6570     -4.77
chr    6571    6571     -4.78
chr    6572    6572     -4.79
chr    6573    6573     -4.80
chr    6574    6574     -4.81
chr    6575    6575     -4.82
chr    6576    6576     -4.84
chr    6577    6577     -4.86
chr    6578    6578     -4.90
chr    6579    6579     -4.94
chr    6580    6580     -4.98
chr    6581    6581     -5.10
chr    6582    6582     -5.40
chr    6583    6583     -6.12
chr    6584    6584     -6.62
chr    6585    6585     -6.83
chr    6586    6586     -6.89
chr    6587    6587     -6.94
chr    6588    6588     -6.98
chr    6589    6589     -7.01
chr    6590    6590     -7.08
chr    6591    6591     -7.16
chr    6592    6592     -7.16
chr    6593    6593     -7.10
chr    6594    6594     -6.81
chr    6595    6595     -6.31
chr    6596    6596     -6.04
chr    6597    6597     -5.98
chr    6598    6598     -5.92
chr    6599    6599     -5.84
chr    6600    6600     -5.76
chr    6601    6601     -5.67
chr    6602    6602     -5.62
chr    6603    6603     -5.60
chr    6604    6604     -5.58
chr    6605    6605     -5.58
chr    6606    6606     -5.60
chr    6607    6607     -5.62
chr    6608    6608     -5.64
chr    6609    6609     -5.65
chr    6610    6610     -5.71
chr    6611    6611     -5.82
chr    6612    6612     -6.09
chr    6613    6613     -6.54
chr    6614    6614     -6.69
chr    6615    6615     -6.86
chr    6616    6616     -7.05
chr    6617    6617     -7.11
chr    6618    6618     -7.10
chr    6619    6619     -7.00
chr    6620    6620     -6.90
chr    6621    6621     -6.80
chr    6622    6622     -6.43
chr    6623    6623     -6.18
chr    6624    6624     -6.08
chr    6625    6625     -6.03
chr    6626    6626     -5.97
chr    6627    6627     -5.91
chr    6628    6628     -5.87
chr    6629    6629     -5.83
chr    6630    6630     -5.78
chr    6631    6631     -5.72
chr    6632    6632     -5.65
chr    6633    6633     -5.58
chr    6634    6634     -5.34
chr    6635    6635     -5.15
chr    6636    6636     -5.06
chr    6637    6637     -5.01
chr    6638    6638     -5.00
chr    6639    6639     -4.99
chr    6640    6640     -5.00
chr    6641    6641     -5.00
chr    6642    6642     -5.02
chr    6643    6643     -5.03
chr    6644    6644     -5.03
chr    6645    6645     -5.06
chr    6646    6646     -5.10
chr    6647    6647     -5.18
chr    6648    6648     -5.26
chr    6649    6649     -5.32
chr    6650    6650     -5.37
chr    6651    6651     -5.41
chr    6652    6652     -5.55
chr    6653    6653     -5.70
chr    6654    6654     -5.74
chr    6655    6655     -5.77
chr    6656    6656     -5.84
chr    6657    6657     -5.95
chr    6658    6658     -6.24
chr    6659    6659     -6.77
chr    6660    6660     -6.97
chr    6661    6661     -7.25
chr    6662    6662     -7.76
chr    6663    6663     -8.05
chr    6664    6664     -8.13
chr    6665    6665     -8.13
chr    6666    6666     -8.12
chr    6667    6667     -8.10
chr    6668    6668     -8.07
chr    6669    6669     -7.98
chr    6670    6670     -7.70
chr    6671    6671     -7.49
chr    6672    6672     -7.41
chr    6673    6673     -7.31
chr    6674    6674     -7.22
chr    6675    6675     -7.17
chr    6676    6676     -7.12
chr    6677    6677     -7.08
chr    6678    6678     -7.08
chr    6679    6679     -7.22
chr    6680    6680     -7.41
chr    6681    6681     -7.46
chr    6682    6682     -7.47
chr    6683    6683     -7.48
chr    6684    6684     -7.44
chr    6685    6685     -7.27
chr    6686    6686     -7.13
chr    6687    6687     -7.00
chr    6688    6688     -6.88
chr    6689    6689     -6.87
chr    6690    6690     -6.89
chr    6691    6691     -6.97
chr    6692    6692     -7.05
chr    6693    6693     -7.06
chr    6694    6694     -7.03
chr    6695    6695     -7.01
chr    6696    6696     -7.01
chr    6697    6697     -7.00
chr    6698    6698     -6.99
chr    6699    6699     -7.03
chr    6700    6700     -7.13
chr    6701    6701     -7.24
chr    6702    6702     -7.25
chr    6703    6703     -7.20
chr    6704    6704     -7.14
chr    6705    6705     -7.06
chr    6706    6706     -7.01
chr    6707    6707     -7.04
chr    6708    6708     -7.13
chr    6709    6709     -7.22
chr    6710    6710     -7.23
chr    6711    6711     -7.17
chr    6712    6712     -7.13
chr    6713    6713     -7.13
chr    6714    6714     -7.14
chr    6715    6715     -7.14
chr    6716    6716     -7.12
chr    6717    6717     -7.09
chr    6718    6718     -7.07
chr    6719    6719     -7.10
chr    6720    6720     -7.13
chr    6721    6721     -7.14
chr    6722    6722     -7.17
chr    6723    6723     -7.21
chr    6724    6724     -7.20
chr    6725    6725     -7.08
chr    6726    6726     -6.70
chr    6727    6727     -6.47
chr    6728    6728     -6.37
chr    6729    6729     -6.27
chr    6730    6730     -5.93
chr    6731    6731     -5.71
chr    6732    6732     -5.61
chr    6733    6733     -5.55
chr    6734    6734     -5.52
chr    6735    6735     -5.51
chr    6736    6736     -5.51
chr    6737    6737     -5.52
chr    6738    6738     -5.51
chr    6739    6739     -5.50
chr    6740    6740     -5.42
chr    6741    6741     -5.34
chr    6742    6742     -5.30
chr    6743    6743     -5.27
chr    6744    6744     -5.24
chr    6745    6745     -5.11
chr    6746    6746     -4.78
chr    6747    6747     -4.55
chr    6748    6748     -4.46
chr    6749    6749     -4.41
chr    6750    6750     -4.35
chr    6751    6751     -4.29
chr    6752    6752     -4.25
chr    6753    6753     -4.21
chr    6754    6754     -4.16
chr    6755    6755     -4.10
chr    6756    6756     -4.03
chr    6757    6757     -3.96
chr    6758    6758     -3.69
chr    6759    6759     -3.49
chr    6760    6760     -3.40
chr    6761    6761     -3.37
chr    6762    6762     -3.36
chr    6763    6763     -3.34
chr    6764    6764     -3.32
chr    6765    6765     -3.29
chr    6766    6766     -3.25
chr    6767    6767     -3.24
chr    6768    6768     -3.24
chr    6769    6769     -3.23
chr    6770    6770     -3.23
chr    6771    6771     -3.23
chr    6772    6772     -3.23
chr    6773    6773     -3.23
chr    6774    6774     -3.23
chr    6775    6775     -3.23
chr    6776    6776     -3.23
chr    6777    6777     -3.23
chr    6778    6778     -3.23
chr    6779    6779     -3.23
chr    6780    6780     -3.23
chr    6781    6781     -3.23
chr    6782    6782     -3.23
chr    6783    6783     -3.23
chr    6784    6784     -3.23
chr    6785    6785     -3.23
chr    6786    6786     -3.24
chr    6787    6787     -3.26
chr    6788    6788     -3.28
chr    6789    6789     -3.30
chr    6790    6790     -3.32
chr    6791    6791     -3.34
chr    6792    6792     -3.39
chr    6793    6793     -3.42
chr    6794    6794     -3.45
chr    6795    6795     -3.49
chr    6796    6796     -3.58
chr    6797    6797     -3.74
chr    6798    6798     -3.95
chr    6799    6799     -4.23
chr    6800    6800     -4.73
chr    6801    6801     -5.02
chr    6802    6802     -5.12
chr    6803    6803     -5.20
chr    6804    6804     -5.39
chr    6805    6805     -5.60
chr    6806    6806     -5.66
chr    6807    6807     -5.72
chr    6808    6808     -5.76
chr    6809    6809     -5.79
chr    6810    6810     -5.86
chr    6811    6811     -6.00
chr    6812    6812     -6.14
chr    6813    6813     -6.17
chr    6814    6814     -6.19
chr    6815    6815     -6.20
chr    6816    6816     -6.19
chr    6817    6817     -6.16
chr    6818    6818     -6.11
chr    6819    6819     -6.09
chr    6820    6820     -6.08
chr    6821    6821     -6.07
chr    6822    6822     -6.05
chr    6823    6823     -6.05
chr    6824    6824     -6.05
chr    6825    6825     -6.04
chr    6826    6826     -5.99
chr    6827    6827     -5.94
chr    6828    6828     -5.91
chr    6829    6829     -5.90
chr    6830    6830     -5.87
chr    6831    6831     -5.85
chr    6832    6832     -5.84
chr    6833    6833     -5.84
chr    6834    6834     -5.84
chr    6835    6835     -5.86
chr    6836    6836     -5.88
chr    6837    6837     -5.89
chr    6838    6838     -5.91
chr    6839    6839     -5.93
chr    6840    6840     -5.93
chr    6841    6841     -5.95
chr    6842    6842     -5.98
chr    6843    6843     -6.04
chr    6844    6844     -6.30
chr    6845    6845     -6.70
chr    6846    6846     -6.87
chr    6847    6847     -7.05
chr    6848    6848     -7.27
chr    6849    6849     -7.54
chr    6850    6850     -7.98
chr    6851    6851     -8.19
chr    6852    6852     -8.22
chr    6853    6853     -8.11
chr    6854    6854     -8.07
chr    6855    6855     -8.30
chr    6856    6856     -8.93
chr    6857    6857     -9.61
chr    6858    6858    -10.08
chr    6859    6859     -9.95
chr    6860    6860     -9.37
chr    6861    6861     -8.74
chr    6862    6862     -8.09
chr    6863    6863     -7.35
chr    6864    6864     -7.05
chr    6865    6865     -6.96
chr    6866    6866     -6.97
chr    6867    6867     -7.02
chr    6868    6868     -7.16
chr    6869    6869     -7.32
chr    6870    6870     -7.34
chr    6871    6871     -7.32
chr    6872    6872     -7.30
chr    6873    6873     -7.31
chr    6874    6874     -7.30
chr    6875    6875     -7.32
chr    6876    6876     -7.41
chr    6877    6877     -7.52
chr    6878    6878     -7.61
chr    6879    6879     -7.86
chr    6880    6880     -8.36
chr    6881    6881     -8.56
chr    6882    6882     -8.73
chr    6883    6883     -9.07
chr    6884    6884     -9.11
chr    6885    6885     -8.89
chr    6886    6886     -8.87
chr    6887    6887     -8.74
chr    6888    6888     -8.33
chr    6889    6889     -7.75
chr    6890    6890     -7.00
chr    6891    6891     -6.68
chr    6892    6892     -6.57
chr    6893    6893     -6.54
chr    6894    6894     -6.51
chr    6895    6895     -6.48
chr    6896    6896     -6.47
chr    6897    6897     -6.48
chr    6898    6898     -6.58
chr    6899    6899     -6.81
chr    6900    6900     -7.11
chr    6901    6901     -7.22
chr    6902    6902     -7.23
chr    6903    6903     -7.19
chr    6904    6904     -7.13
chr    6905    6905     -7.06
chr    6906    6906     -6.97
chr    6907    6907     -6.87
chr    6908    6908     -6.59
chr    6909    6909     -6.38
chr    6910    6910     -6.22
chr    6911    6911     -6.06
chr    6912    6912     -5.98
chr    6913    6913     -5.94
chr    6914    6914     -5.92
chr    6915    6915     -5.89
chr    6916    6916     -5.77
chr    6917    6917     -5.65
chr    6918    6918     -5.62
chr    6919    6919     -5.61
chr    6920    6920     -5.61
chr    6921    6921     -5.60
chr    6922    6922     -5.60
chr    6923    6923     -5.61
chr    6924    6924     -5.64
chr    6925    6925     -5.68
chr    6926    6926     -5.78
chr    6927    6927     -5.87
chr    6928    6928     -5.96
chr    6929    6929     -6.03
chr    6930    6930     -6.09
chr    6931    6931     -6.15
chr    6932    6932     -6.20
chr    6933    6933     -6.30
chr    6934    6934     -6.53
chr    6935    6935     -6.88
chr    6936    6936     -7.03
chr    6937    6937     -7.05
chr    6938    6938     -7.03
chr    6939    6939     -6.91
chr    6940    6940     -6.59
chr    6941    6941     -6.37
chr    6942    6942     -6.19
chr    6943    6943     -5.71
chr    6944    6944     -5.43
chr    6945    6945     -5.20
chr    6946    6946     -5.03
chr    6947    6947     -4.95
chr    6948    6948     -4.90
chr    6949    6949     -4.87
chr    6950    6950     -4.86
chr    6951    6951     -4.83
chr    6952    6952     -4.81
chr    6953    6953     -4.80
chr    6954    6954     -4.80
chr    6955    6955     -4.81
chr    6956    6956     -4.81
chr    6957    6957     -4.83
chr    6958    6958     -4.86
chr    6959    6959     -4.88
chr    6960    6960     -4.90
chr    6961    6961     -4.92
chr    6962    6962     -4.97
chr    6963    6963     -5.06
chr    6964    6964     -5.15
chr    6965    6965     -5.23
chr    6966    6966     -5.29
chr    6967    6967     -5.31
chr    6968    6968     -5.32
chr    6969    6969     -5.34
chr    6970    6970     -5.37
chr    6971    6971     -5.44
chr    6972    6972     -5.50
chr    6973    6973     -5.55
chr    6974    6974     -5.60
chr    6975    6975     -5.64
chr    6976    6976     -5.67
chr    6977    6977     -5.69
chr    6978    6978     -5.73
chr    6979    6979     -5.80
chr    6980    6980     -5.95
chr    6981    6981     -6.13
chr    6982    6982     -6.35
chr    6983    6983     -6.64
chr    6984    6984     -6.75
chr    6985    6985     -6.76
chr    6986    6986     -6.75
chr    6987    6987     -6.74
chr    6988    6988     -6.76
chr    6989    6989     -6.78
chr    6990    6990     -6.77
chr    6991    6991     -6.71
chr    6992    6992     -6.64
chr    6993    6993     -6.61
chr    6994    6994     -6.61
chr    6995    6995     -6.67
chr    6996    6996     -6.84
chr    6997    6997     -7.01
chr    6998    6998     -7.20
chr    6999    6999     -7.41
chr    7000    7000     -7.70
chr    7001    7001     -8.21
chr    7002    7002     -8.43
chr    7003    7003     -8.64
chr    7004    7004     -9.07
chr    7005    7005     -9.18
chr    7006    7006     -8.88
chr    7007    7007     -8.30
chr    7008    7008     -8.08
chr    7009    7009     -8.02
chr    7010    7010     -7.95
chr    7011    7011     -7.88
chr    7012    7012     -7.80
chr    7013    7013     -7.70
chr    7014    7014     -7.59
chr    7015    7015     -7.27
chr    7016    7016     -7.04
chr    7017    7017     -6.95
chr    7018    7018     -6.85
chr    7019    7019     -6.76
chr    7020    7020     -6.72
chr    7021    7021     -6.71
chr    7022    7022     -6.73
chr    7023    7023     -6.76
chr    7024    7024     -6.78
chr    7025    7025     -6.78
chr    7026    7026     -6.78
chr    7027    7027     -6.79
chr    7028    7028     -6.83
chr    7029    7029     -6.87
chr    7030    7030     -6.91
chr    7031    7031     -6.93
chr    7032    7032     -6.95
chr    7033    7033     -6.98
chr    7034    7034     -7.20
chr    7035    7035     -7.50
chr    7036    7036     -7.61
chr    7037    7037     -7.61
chr    7038    7038     -7.50
chr    7039    7039     -7.20
chr    7040    7040     -7.00
chr    7041    7041     -6.83
chr    7042    7042     -6.69
chr    7043    7043     -6.67
chr    7044    7044     -6.66
chr    7045    7045     -6.65
chr    7046    7046     -6.64
chr    7047    7047     -6.69
chr    7048    7048     -6.81
chr    7049    7049     -6.93
chr    7050    7050     -7.05
chr    7051    7051     -7.18
chr    7052    7052     -7.21
chr    7053    7053     -7.21
chr    7054    7054     -7.18
chr    7055    7055     -7.14
chr    7056    7056     -7.10
chr    7057    7057     -7.16
chr    7058    7058     -7.36
chr    7059    7059     -7.67
chr    7060    7060     -7.78
chr    7061    7061     -7.86
chr    7062    7062     -7.93
chr    7063    7063     -7.89
chr    7064    7064     -7.66
chr    7065    7065     -7.11
chr    7066    7066     -6.84
chr    7067    7067     -6.73
chr    7068    7068     -6.68
chr    7069    7069     -6.62
chr    7070    7070     -6.55
chr    7071    7071     -6.52
chr    7072    7072     -6.52
chr    7073    7073     -6.53
chr    7074    7074     -6.55
chr    7075    7075     -6.56
chr    7076    7076     -6.58
chr    7077    7077     -6.64
chr    7078    7078     -6.69
chr    7079    7079     -6.73
chr    7080    7080     -6.76
chr    7081    7081     -6.75
chr    7082    7082     -6.69
chr    7083    7083     -6.47
chr    7084    7084     -5.93
chr    7085    7085     -5.66
chr    7086    7086     -5.60
chr    7087    7087     -5.56
chr    7088    7088     -5.55
chr    7089    7089     -5.52
chr    7090    7090     -5.40
chr    7091    7091     -5.29
chr    7092    7092     -5.23
chr    7093    7093     -5.20
chr    7094    7094     -5.18
chr    7095    7095     -5.16
chr    7096    7096     -5.06
chr    7097    7097     -4.70
chr    7098    7098     -4.15
chr    7099    7099     -3.85
chr    7100    7100     -3.74
chr    7101    7101     -3.71
chr    7102    7102     -3.67
chr    7103    7103     -3.62
chr    7104    7104     -3.61
chr    7105    7105     -3.59
chr    7106    7106     -3.56
chr    7107    7107     -3.56
chr    7108    7108     -3.55
chr    7109    7109     -3.55
chr    7110    7110     -3.55
chr    7111    7111     -3.55
chr    7112    7112     -3.54
chr    7113    7113     -3.53
chr    7114    7114     -3.51
chr    7115    7115     -3.49
chr    7116    7116     -3.48
chr    7117    7117     -3.47
chr    7118    7118     -3.47
chr    7119    7119     -3.47
chr    7120    7120     -3.45
chr    7121    7121     -3.43
chr    7122    7122     -3.42
chr    7123    7123     -3.41
chr    7124    7124     -3.41
chr    7125    7125     -3.41
chr    7126    7126     -3.41
chr    7127    7127     -3.40
chr    7128    7128     -3.40
chr    7129    7129     -3.40
chr    7130    7130     -3.39
chr    7131    7131     -3.38
chr    7132    7132     -3.37
chr    7133    7133     -3.37
chr    7134    7134     -3.37
chr    7135    7135     -3.37
chr    7136    7136     -3.36
chr    7137    7137     -3.36
chr    7138    7138     -3.36
chr    7139    7139     -3.36
chr    7140    7140     -3.36
chr    7141    7141     -3.36
chr    7142    7142     -3.37
chr    7143    7143     -3.37
chr    7144    7144     -3.37
chr    7145    7145     -3.36
chr    7146    7146     -3.36
chr    7147    7147     -3.36
chr    7148    7148     -3.36
chr    7149    7149     -3.34
chr    7150    7150     -3.31
chr    7151    7151     -3.29
chr    7152    7152     -3.29
chr    7153    7153     -3.29
chr    7154    7154     -3.28
chr    7155    7155     -3.28
chr    7156    7156     -3.28
chr    7157    7157     -3.28
chr    7158    7158     -3.27
chr    7159    7159     -3.27
chr    7160    7160     -3.25
chr    7161    7161     -3.24
chr    7162    7162     -3.22
chr    7163    7163     -3.20
chr    7164    7164     -3.19
chr    7165    7165     -3.18
chr    7166    7166     -3.18
chr    7167    7167     -3.18
chr    7168    7168     -3.18
chr    7169    7169     -3.18
chr    7170    7170     -3.17
chr    7171    7171     -3.17
chr    7172    7172     -3.17
chr    7173    7173     -3.17
chr    7174    7174     -3.17
chr    7175    7175     -3.17
chr    7176    7176     -3.17
chr    7177    7177     -3.17
chr    7178    7178     -3.17
chr    7179    7179     -3.17
chr    7180    7180     -3.17
chr    7181    7181     -3.17
chr    7182    7182     -3.17
chr    7183    7183     -3.16
chr    7184    7184     -3.16
chr    7185    7185     -3.16
chr    7186    7186     -3.16
chr    7187    7187     -3.16
chr    7188    7188     -3.15
chr    7189    7189     -3.14
chr    7190    7190     -3.12
chr    7191    7191     -3.11
chr    7192    7192     -3.11
chr    7193    7193     -3.10
chr    7194    7194     -3.08
chr    7195    7195     -3.05
chr    7196    7196     -3.04
chr    7197    7197     -3.03
chr    7198    7198     -3.02
chr    7199    7199     -3.02
chr    7200    7200     -3.02
chr    7201    7201     -3.01
chr    7202    7202     -3.01
chr    7203    7203     -3.01
chr    7204    7204     -3.01
chr    7205    7205     -3.01
chr    7206    7206     -3.00
chr    7207    7207     -3.00
chr    7208    7208     -3.00
chr    7209    7209     -3.00
chr    7210    7210     -2.99
chr    7211    7211     -2.96
chr    7212    7212     -2.93
chr    7213    7213     -2.88
chr    7214    7214     -2.83
chr    7215    7215     -2.80
chr    7216    7216     -2.76
chr    7217    7217     -2.72
chr    7218    7218     -2.66
chr    7219    7219     -2.60
chr    7220    7220     -2.53
chr    7221    7221     -2.46
chr    7222    7222     -2.41
chr    7223    7223     -2.39
chr    7224    7224     -2.37
chr    7225    7225     -2.37
chr    7226    7226     -2.36
chr    7227    7227     -2.36
chr    7228    7228     -2.35
chr    7229    7229     -2.35
chr    7230    7230     -2.35
chr    7231    7231     -2.35
chr    7232    7232     -2.35
chr    7233    7233     -2.35
chr    7234    7234     -2.35
chr    7235    7235     -2.35
chr    7236    7236     -2.35
chr    7237    7237     -2.35
chr    7238    7238     -2.36
chr    7239    7239     -2.36
chr    7240    7240     -2.36
chr    7241    7241     -2.36
chr    7242    7242     -2.37
chr    7243    7243     -2.38
chr    7244    7244     -2.39
chr    7245    7245     -2.40
chr    7246    7246     -2.41
chr    7247    7247     -2.41
chr    7248    7248     -2.41
chr    7249    7249     -2.41
chr    7250    7250     -2.42
chr    7251    7251     -2.42
chr    7252    7252     -2.42
chr    7253    7253     -2.42
chr    7254    7254     -2.43
chr    7255    7255     -2.43
chr    7256    7256     -2.43
chr    7257    7257     -2.43
chr    7258    7258     -2.44
chr    7259    7259     -2.44
chr    7260    7260     -2.45
chr    7261    7261     -2.45
chr    7262    7262     -2.47
chr    7263    7263     -2.48
chr    7264    7264     -2.49
chr    7265    7265     -2.49
chr    7266    7266     -2.49
chr    7267    7267     -2.50
chr    7268    7268     -2.50
chr    7269    7269     -2.50
chr    7270    7270     -2.50
chr    7271    7271     -2.51
chr    7272    7272     -2.51
chr    7273    7273     -2.52
chr    7274    7274     -2.52
chr    7275    7275     -2.52
chr    7276    7276     -2.52
chr    7277    7277     -2.52
chr    7278    7278     -2.53
chr    7279    7279     -2.53
chr    7280    7280     -2.53
chr    7281    7281     -2.54
chr    7282    7282     -2.57
chr    7283    7283     -2.61
chr    7284    7284     -2.64
chr    7285    7285     -2.67
chr    7286    7286     -2.72
chr    7287    7287     -2.80
chr    7288    7288     -2.97
chr    7289    7289     -3.19
chr    7290    7290     -3.25
chr    7291    7291     -3.27
chr    7292    7292     -3.28
chr    7293    7293     -3.29
chr    7294    7294     -3.35
chr    7295    7295     -3.47
chr    7296    7296     -3.59
chr    7297    7297     -3.62
chr    7298    7298     -3.62
chr    7299    7299     -3.63
chr    7300    7300     -3.63
chr    7301    7301     -3.64
chr    7302    7302     -3.65
chr    7303    7303     -3.68
chr    7304    7304     -3.71
chr    7305    7305     -3.74
chr    7306    7306     -3.77
chr    7307    7307     -3.78
chr    7308    7308     -3.79
chr    7309    7309     -3.79
chr    7310    7310     -3.79
chr    7311    7311     -3.80
chr    7312    7312     -3.80
chr    7313    7313     -3.80
chr    7314    7314     -3.80
chr    7315    7315     -3.80
chr    7316    7316     -3.79
chr    7317    7317     -3.79
chr    7318    7318     -3.79
chr    7319    7319     -3.79
chr    7320    7320     -3.79
chr    7321    7321     -3.79
chr    7322    7322     -3.79
chr    7323    7323     -3.79
chr    7324    7324     -3.79
chr    7325    7325     -3.78
chr    7326    7326     -3.78
chr    7327    7327     -3.78
chr    7328    7328     -3.78
chr    7329    7329     -3.78
chr    7330    7330     -3.77
chr    7331    7331     -3.77
chr    7332    7332     -3.78
chr    7333    7333     -3.78
chr    7334    7334     -3.78
chr    7335    7335     -3.79
chr    7336    7336     -3.80
chr    7337    7337     -3.80
chr    7338    7338     -3.81
chr    7339    7339     -3.82
chr    7340    7340     -3.83
chr    7341    7341     -3.83
chr    7342    7342     -3.85
chr    7343    7343     -3.88
chr    7344    7344     -3.90
chr    7345    7345     -3.92
chr    7346    7346     -3.95
chr    7347    7347     -4.00
chr    7348    7348     -4.04
chr    7349    7349     -4.05
chr    7350    7350     -4.06
chr    7351    7351     -4.07
chr    7352    7352     -4.10
chr    7353    7353     -4.18
chr    7354    7354     -4.25
chr    7355    7355     -4.32
chr    7356    7356     -4.38
chr    7357    7357     -4.42
chr    7358    7358     -4.52
chr    7359    7359     -4.73
chr    7360    7360     -5.01
chr    7361    7361     -5.11
chr    7362    7362     -5.21
chr    7363    7363     -5.40
chr    7364    7364     -5.63
chr    7365    7365     -5.71
chr    7366    7366     -5.77
chr    7367    7367     -5.90
chr    7368    7368     -6.03
chr    7369    7369     -6.19
chr    7370    7370     -6.36
chr    7371    7371     -6.40
chr    7372    7372     -6.42
chr    7373    7373     -6.44
chr    7374    7374     -6.43
chr    7375    7375     -6.39
chr    7376    7376     -6.33
chr    7377    7377     -6.32
chr    7378    7378     -6.30
chr    7379    7379     -6.21
chr    7380    7380     -6.13
chr    7381    7381     -6.08
chr    7382    7382     -6.05
chr    7383    7383     -6.02
chr    7384    7384     -5.85
chr    7385    7385     -5.46
chr    7386    7386     -5.22
chr    7387    7387     -5.11
chr    7388    7388     -5.08
chr    7389    7389     -5.07
chr    7390    7390     -5.06
chr    7391    7391     -5.06
chr    7392    7392     -5.06
chr    7393    7393     -5.06
chr    7394    7394     -5.07
chr    7395    7395     -5.07
chr    7396    7396     -5.08
chr    7397    7397     -5.10
chr    7398    7398     -5.11
chr    7399    7399     -5.12
chr    7400    7400     -5.13
chr    7401    7401     -5.13
chr    7402    7402     -5.12
chr    7403    7403     -5.11
chr    7404    7404     -5.10
chr    7405    7405     -5.05
chr    7406    7406     -4.98
chr    7407    7407     -4.95
chr    7408    7408     -4.93
chr    7409    7409     -4.93
chr    7410    7410     -4.93
chr    7411    7411     -4.93
chr    7412    7412     -4.93
chr    7413    7413     -4.92
chr    7414    7414     -4.89
chr    7415    7415     -4.74
chr    7416    7416     -4.28
chr    7417    7417     -3.68
chr    7418    7418     -3.40
chr    7419    7419     -3.19
chr    7420    7420     -3.03
chr    7421    7421     -2.95
chr    7422    7422     -2.90
chr    7423    7423     -2.85
chr    7424    7424     -2.79
chr    7425    7425     -2.75
chr    7426    7426     -2.73
chr    7427    7427     -2.73
chr    7428    7428     -2.72
chr    7429    7429     -2.72
chr    7430    7430     -2.71
chr    7431    7431     -2.70
chr    7432    7432     -2.69
chr    7433    7433     -2.68
chr    7434    7434     -2.68
chr    7435    7435     -2.68
chr    7436    7436     -2.68
chr    7437    7437     -2.67
chr    7438    7438     -2.67
chr    7439    7439     -2.65
chr    7440    7440     -2.63
chr    7441    7441     -2.62
chr    7442    7442     -2.60
chr    7443    7443     -2.58
chr    7444    7444     -2.57
chr    7445    7445     -2.56
chr    7446    7446     -2.56
chr    7447    7447     -2.56
chr    7448    7448     -2.56
chr    7449    7449     -2.56
chr    7450    7450     -2.56
chr    7451    7451     -2.56
chr    7452    7452     -2.56
chr    7453    7453     -2.55
chr    7454    7454     -2.55
chr    7455    7455     -2.54
chr    7456    7456     -2.53
chr    7457    7457     -2.53
chr    7458    7458     -2.53
chr    7459    7459     -2.52
chr    7460    7460     -2.52
chr    7461    7461     -2.52
chr    7462    7462     -2.52
chr    7463    7463     -2.53
chr    7464    7464     -2.53
chr    7465    7465     -2.53
chr    7466    7466     -2.54
chr    7467    7467     -2.54
chr    7468    7468     -2.56
chr    7469    7469     -2.58
chr    7470    7470     -2.66
chr    7471    7471     -2.82
chr    7472    7472     -2.99
chr    7473    7473     -3.04
chr    7474    7474     -3.05
chr    7475    7475     -3.05
chr    7476    7476     -3.05
chr    7477    7477     -3.06
chr    7478    7478     -3.06
chr    7479    7479     -3.06
chr    7480    7480     -3.07
chr    7481    7481     -3.09
chr    7482    7482     -3.13
chr    7483    7483     -3.20
chr    7484    7484     -3.34
chr    7485    7485     -3.47
chr    7486    7486     -3.51
chr    7487    7487     -3.52
chr    7488    7488     -3.52
chr    7489    7489     -3.52
chr    7490    7490     -3.52
chr    7491    7491     -3.51
chr    7492    7492     -3.50
chr    7493    7493     -3.49
chr    7494    7494     -3.48
chr    7495    7495     -3.47
chr    7496    7496     -3.45
chr    7497    7497     -3.43
chr    7498    7498     -3.41
chr    7499    7499     -3.31
chr    7500    7500     -3.21
chr    7501    7501     -3.16
chr    7502    7502     -3.10
chr    7503    7503     -3.04
chr    7504    7504     -2.98
chr    7505    7505     -2.91
chr    7506    7506     -2.83
chr    7507    7507     -2.75
chr    7508    7508     -2.71
chr    7509    7509     -2.68
chr    7510    7510     -2.67
chr    7511    7511     -2.66
chr    7512    7512     -2.66
chr    7513    7513     -2.66
chr    7514    7514     -2.65
chr    7515    7515     -2.65
chr    7516    7516     -2.65
chr    7517    7517     -2.64
chr    7518    7518     -2.64
chr    7519    7519     -2.64
chr    7520    7520     -2.64
chr    7521    7521     -2.63
chr    7522    7522     -2.63
chr    7523    7523     -2.63
chr    7524    7524     -2.63
chr    7525    7525     -2.62
chr    7526    7526     -2.62
chr    7527    7527     -2.62
chr    7528    7528     -2.62
chr    7529    7529     -2.62
chr    7530    7530     -2.63
chr    7531    7531     -2.62
chr    7532    7532     -2.62
chr    7533    7533     -2.62
chr    7534    7534     -2.62
chr    7535    7535     -2.62
chr    7536    7536     -2.62
chr    7537    7537     -2.62
chr    7538    7538     -2.62
chr    7539    7539     -2.62
chr    7540    7540     -2.62
chr    7541    7541     -2.62
chr    7542    7542     -2.62
chr    7543    7543     -2.62
chr    7544    7544     -2.62
chr    7545    7545     -2.62
chr    7546    7546     -2.62
chr    7547    7547     -2.62
chr    7548    7548     -2.62
chr    7549    7549     -2.62
chr    7550    7550     -2.62
chr    7551    7551     -2.63
chr    7552    7552     -2.63
chr    7553    7553     -2.64
chr    7554    7554     -2.64
chr    7555    7555     -2.65
chr    7556    7556     -2.67
chr    7557    7557     -2.70
chr    7558    7558     -2.72
chr    7559    7559     -2.74
chr    7560    7560     -2.78
chr    7561    7561     -2.80
chr    7562    7562     -2.82
chr    7563    7563     -2.86
chr    7564    7564     -2.98
chr    7565    7565     -3.31
chr    7566    7566     -3.99
chr    7567    7567     -4.48
chr    7568    7568     -4.74
chr    7569    7569     -4.83
chr    7570    7570     -4.85
chr    7571    7571     -4.85
chr    7572    7572     -4.85
chr    7573    7573     -4.85
chr    7574    7574     -4.86
chr    7575    7575     -4.86
chr    7576    7576     -4.85
chr    7577    7577     -4.83
chr    7578    7578     -4.83
chr    7579    7579     -4.83
chr    7580    7580     -4.83
chr    7581    7581     -4.83
chr    7582    7582     -4.83
chr    7583    7583     -4.84
chr    7584    7584     -4.84
chr    7585    7585     -4.84
chr    7586    7586     -4.85
chr    7587    7587     -4.86
chr    7588    7588     -4.87
chr    7589    7589     -4.87
chr    7590    7590     -4.87
chr    7591    7591     -4.87
chr    7592    7592     -4.88
chr    7593    7593     -4.89
chr    7594    7594     -4.92
chr    7595    7595     -4.96
chr    7596    7596     -5.13
chr    7597    7597     -5.34
chr    7598    7598     -5.38
chr    7599    7599     -5.42
chr    7600    7600     -5.49
chr    7601    7601     -5.63
chr    7602    7602     -5.79
chr    7603    7603     -5.97
chr    7604    7604     -6.18
chr    7605    7605     -6.23
chr    7606    7606     -6.27
chr    7607    7607     -6.34
chr    7608    7608     -6.40
chr    7609    7609     -6.42
chr    7610    7610     -6.42
chr    7611    7611     -6.42
chr    7612    7612     -6.45
chr    7613    7613     -6.51
chr    7614    7614     -6.56
chr    7615    7615     -6.57
chr    7616    7616     -6.56
chr    7617    7617     -6.55
chr    7618    7618     -6.59
chr    7619    7619     -6.71
chr    7620    7620     -6.81
chr    7621    7621     -6.84
chr    7622    7622     -6.82
chr    7623    7623     -6.74
chr    7624    7624     -6.65
chr    7625    7625     -6.55
chr    7626    7626     -6.45
chr    7627    7627     -6.34
chr    7628    7628     -6.23
chr    7629    7629     -6.17
chr    7630    7630     -6.17
chr    7631    7631     -6.18
chr    7632    7632     -6.19
chr    7633    7633     -6.19
chr    7634    7634     -6.20
chr    7635    7635     -6.21
chr    7636    7636     -6.21
chr    7637    7637     -6.22
chr    7638    7638     -6.23
chr    7639    7639     -6.22
chr    7640    7640     -6.16
chr    7641    7641     -6.10
chr    7642    7642     -6.06
chr    7643    7643     -6.02
chr    7644    7644     -5.86
chr    7645    7645     -5.70
chr    7646    7646     -5.55
chr    7647    7647     -5.10
chr    7648    7648     -4.83
chr    7649    7649     -4.61
chr    7650    7650     -4.44
chr    7651    7651     -4.28
chr    7652    7652     -4.12
chr    7653    7653     -4.04
chr    7654    7654     -4.00
chr    7655    7655     -3.99
chr    7656    7656     -3.98
chr    7657    7657     -3.98
chr    7658    7658     -3.97
chr    7659    7659     -3.96
chr    7660    7660     -3.94
chr    7661    7661     -3.92
chr    7662    7662     -3.91
chr    7663    7663     -3.82
chr    7664    7664     -3.73
chr    7665    7665     -3.68
chr    7666    7666     -3.67
chr    7667    7667     -3.66
chr    7668    7668     -3.66
chr    7669    7669     -3.65
chr    7670    7670     -3.65
chr    7671    7671     -3.64
chr    7672    7672     -3.64
chr    7673    7673     -3.63
chr    7674    7674     -3.63
chr    7675    7675     -3.63
chr    7676    7676     -3.64
chr    7677    7677     -3.64
chr    7678    7678     -3.64
chr    7679    7679     -3.64
chr    7680    7680     -3.64
chr    7681    7681     -3.64
chr    7682    7682     -3.64
chr    7683    7683     -3.64
chr    7684    7684     -3.65
chr    7685    7685     -3.67
chr    7686    7686     -3.71
chr    7687    7687     -3.75
chr    7688    7688     -3.79
chr    7689    7689     -3.90
chr    7690    7690     -4.21
chr    7691    7691     -4.96
chr    7692    7692     -5.68
chr    7693    7693     -6.16
chr    7694    7694     -6.42
chr    7695    7695     -6.48
chr    7696    7696     -6.54
chr    7697    7697     -6.65
chr    7698    7698     -6.75
chr    7699    7699     -6.77
chr    7700    7700     -6.76
chr    7701    7701     -6.76
chr    7702    7702     -6.80
chr    7703    7703     -7.01
chr    7704    7704     -7.34
chr    7705    7705     -7.42
chr    7706    7706     -7.48
chr    7707    7707     -7.54
chr    7708    7708     -7.58
chr    7709    7709     -7.71
chr    7710    7710     -7.89
chr    7711    7711     -8.10
chr    7712    7712     -8.47
chr    7713    7713     -8.60
chr    7714    7714     -8.50
chr    7715    7715     -8.09
chr    7716    7716     -7.89
chr    7717    7717     -7.83
chr    7718    7718     -7.77
chr    7719    7719     -7.70
chr    7720    7720     -7.62
chr    7721    7721     -7.56
chr    7722    7722     -7.55
chr    7723    7723     -7.53
chr    7724    7724     -7.53
chr    7725    7725     -7.56
chr    7726    7726     -7.53
chr    7727    7727     -7.33
chr    7728    7728     -6.84
chr    7729    7729     -6.55
chr    7730    7730     -6.43
chr    7731    7731     -6.37
chr    7732    7732     -6.30
chr    7733    7733     -6.23
chr    7734    7734     -6.19
chr    7735    7735     -6.14
chr    7736    7736     -6.09
chr    7737    7737     -6.07
chr    7738    7738     -6.05
chr    7739    7739     -6.04
chr    7740    7740     -6.04
chr    7741    7741     -6.07
chr    7742    7742     -6.18
chr    7743    7743     -6.44
chr    7744    7744     -6.94
chr    7745    7745     -7.13
chr    7746    7746     -7.18
chr    7747    7747     -7.16
chr    7748    7748     -7.06
chr    7749    7749     -6.96
chr    7750    7750     -6.95
chr    7751    7751     -6.97
chr    7752    7752     -6.99
chr    7753    7753     -7.03
chr    7754    7754     -7.31
chr    7755    7755     -8.01
chr    7756    7756     -8.45
chr    7757    7757     -8.64
chr    7758    7758     -8.81
chr    7759    7759     -9.18
chr    7760    7760     -9.25
chr    7761    7761     -8.92
chr    7762    7762     -8.40
chr    7763    7763     -8.16
chr    7764    7764     -7.97
chr    7765    7765     -7.86
chr    7766    7766     -7.84
chr    7767    7767     -7.76
chr    7768    7768     -7.46
chr    7769    7769     -7.25
chr    7770    7770     -7.22
chr    7771    7771     -7.16
chr    7772    7772     -6.91
chr    7773    7773     -6.43
chr    7774    7774     -6.15
chr    7775    7775     -6.04
chr    7776    7776     -5.98
chr    7777    7777     -5.95
chr    7778    7778     -5.94
chr    7779    7779     -5.93
chr    7780    7780     -5.92
chr    7781    7781     -5.91
chr    7782    7782     -5.91
chr    7783    7783     -5.94
chr    7784    7784     -5.97
chr    7785    7785     -5.99
chr    7786    7786     -6.00
chr    7787    7787     -6.00
chr    7788    7788     -6.02
chr    7789    7789     -6.07
chr    7790    7790     -6.19
chr    7791    7791     -6.31
chr    7792    7792     -6.43
chr    7793    7793     -6.73
chr    7794    7794     -7.39
chr    7795    7795     -8.08
chr    7796    7796     -8.57
chr    7797    7797     -8.71
chr    7798    7798     -8.78
chr    7799    7799     -9.01
chr    7800    7800     -9.03
chr    7801    7801     -8.87
chr    7802    7802     -8.89
chr    7803    7803     -8.78
chr    7804    7804     -8.32
chr    7805    7805     -7.62
chr    7806    7806     -7.33
chr    7807    7807     -7.12
chr    7808    7808     -6.94
chr    7809    7809     -6.89
chr    7810    7810     -6.92
chr    7811    7811     -6.94
chr    7812    7812     -6.95
chr    7813    7813     -6.95
chr    7814    7814     -6.94
chr    7815    7815     -6.92
chr    7816    7816     -6.89
chr    7817    7817     -6.86
chr    7818    7818     -6.86
chr    7819    7819     -6.88
chr    7820    7820     -6.88
chr    7821    7821     -6.87
chr    7822    7822     -6.85
chr    7823    7823     -6.85
chr    7824    7824     -6.88
chr    7825    7825     -6.89
chr    7826    7826     -6.90
chr    7827    7827     -6.89
chr    7828    7828     -6.89
chr    7829    7829     -6.98
chr    7830    7830     -7.29
chr    7831    7831     -7.95
chr    7832    7832     -8.64
chr    7833    7833     -9.05
chr    7834    7834     -9.09
chr    7835    7835     -8.75
chr    7836    7836     -8.23
chr    7837    7837     -8.01
chr    7838    7838     -8.02
chr    7839    7839     -8.10
chr    7840    7840     -8.07
chr    7841    7841     -7.89
chr    7842    7842     -7.80
chr    7843    7843     -8.01
chr    7844    7844     -8.38
chr    7845    7845     -8.46
chr    7846    7846     -8.40
chr    7847    7847     -8.54
chr    7848    7848     -9.00
chr    7849    7849     -9.12
chr    7850    7850     -9.11
chr    7851    7851     -9.47
chr    7852    7852     -9.68
chr    7853    7853     -9.45
chr    7854    7854     -9.07
chr    7855    7855     -8.99
chr    7856    7856     -9.07
chr    7857    7857     -9.46
chr    7858    7858     -9.72
chr    7859    7859     -9.53
chr    7860    7860     -9.02
chr    7861    7861     -8.44
chr    7862    7862     -8.25
chr    7863    7863     -8.24
chr    7864    7864     -8.23
chr    7865    7865     -8.21
chr    7866    7866     -8.11
chr    7867    7867     -7.75
chr    7868    7868     -7.51
chr    7869    7869     -7.31
chr    7870    7870     -7.15
chr    7871    7871     -7.09
chr    7872    7872     -7.07
chr    7873    7873     -7.03
chr    7874    7874     -7.00
chr    7875    7875     -7.01
chr    7876    7876     -7.07
chr    7877    7877     -7.14
chr    7878    7878     -7.20
chr    7879    7879     -7.32
chr    7880    7880     -7.48
chr    7881    7881     -7.64
chr    7882    7882     -7.83
chr    7883    7883     -8.08
chr    7884    7884     -8.59
chr    7885    7885     -8.77
chr    7886    7886     -8.92
chr    7887    7887     -9.47
chr    7888    7888     -9.74
chr    7889    7889     -9.45
chr    7890    7890     -8.92
chr    7891    7891     -8.75
chr    7892    7892     -8.56
chr    7893    7893     -8.07
chr    7894    7894     -7.82
chr    7895    7895     -7.77
chr    7896    7896     -7.77
chr    7897    7897     -7.76
chr    7898    7898     -7.72
chr    7899    7899     -7.67
chr    7900    7900     -7.65
chr    7901    7901     -7.66
chr    7902    7902     -7.66
chr    7903    7903     -7.64
chr    7904    7904     -7.60
chr    7905    7905     -7.55
chr    7906    7906     -7.47
chr    7907    7907     -7.14
chr    7908    7908     -6.93
chr    7909    7909     -6.90
chr    7910    7910     -6.89
chr    7911    7911     -6.87
chr    7912    7912     -6.86
chr    7913    7913     -6.86
chr    7914    7914     -6.85
chr    7915    7915     -6.85
chr    7916    7916     -6.94
chr    7917    7917     -7.04
chr    7918    7918     -7.14
chr    7919    7919     -7.22
chr    7920    7920     -7.24
chr    7921    7921     -7.20
chr    7922    7922     -7.16
chr    7923    7923     -7.23
chr    7924    7924     -7.51
chr    7925    7925     -8.02
chr    7926    7926     -8.20
chr    7927    7927     -8.39
chr    7928    7928     -8.72
chr    7929    7929     -8.82
chr    7930    7930     -8.78
chr    7931    7931     -8.82
chr    7932    7932     -8.71
chr    7933    7933     -8.31
chr    7934    7934     -8.21
chr    7935    7935     -8.38
chr    7936    7936     -8.62
chr    7937    7937     -9.13
chr    7938    7938     -9.50
chr    7939    7939     -9.47
chr    7940    7940     -9.27
chr    7941    7941     -9.54
chr    7942    7942     -9.68
chr    7943    7943     -9.33
chr    7944    7944     -8.73
chr    7945    7945     -8.49
chr    7946    7946     -8.32
chr    7947    7947     -8.19
chr    7948    7948     -8.06
chr    7949    7949     -7.98
chr    7950    7950     -8.10
chr    7951    7951     -8.32
chr    7952    7952     -8.34
chr    7953    7953     -8.17
chr    7954    7954     -8.11
chr    7955    7955     -8.30
chr    7956    7956     -8.70
chr    7957    7957     -8.79
chr    7958    7958     -8.70
chr    7959    7959     -8.65
chr    7960    7960     -8.66
chr    7961    7961     -8.72
chr    7962    7962     -8.64
chr    7963    7963     -8.34
chr    7964    7964     -8.23
chr    7965    7965     -8.46
chr    7966    7966     -9.12
chr    7967    7967     -9.54
chr    7968    7968     -9.47
chr    7969    7969     -9.17
chr    7970    7970     -9.34
chr    7971    7971     -9.37
chr    7972    7972     -8.99
chr    7973    7973     -8.35
chr    7974    7974     -8.13
chr    7975    7975     -8.19
chr    7976    7976     -8.31
chr    7977    7977     -8.46
chr    7978    7978     -8.66
chr    7979    7979     -8.64
chr    7980    7980     -8.36
chr    7981    7981     -8.26
chr    7982    7982     -8.30
chr    7983    7983     -8.35
chr    7984    7984     -8.44
chr    7985    7985     -8.58
chr    7986    7986     -8.82
chr    7987    7987     -8.84
chr    7988    7988     -8.69
chr    7989    7989     -8.64
chr    7990    7990     -8.63
chr    7991    7991     -8.66
chr    7992    7992     -8.54
chr    7993    7993     -8.09
chr    7994    7994     -7.42
chr    7995    7995     -7.13
chr    7996    7996     -6.90
chr    7997    7997     -6.71
chr    7998    7998     -6.55
chr    7999    7999     -6.17
chr    8000    8000     -5.91
chr    8001    8001     -5.80
chr    8002    8002     -5.74
chr    8003    8003     -5.67
chr    8004    8004     -5.60
chr    8005    8005     -5.56
chr    8006    8006     -5.51
chr    8007    8007     -5.46
chr    8008    8008     -5.39
chr    8009    8009     -5.32
chr    8010    8010     -5.28
chr    8011    8011     -5.25
chr    8012    8012     -5.24
chr    8013    8013     -5.23
chr    8014    8014     -5.23
chr    8015    8015     -5.23
chr    8016    8016     -5.25
chr    8017    8017     -5.27
chr    8018    8018     -5.27
chr    8019    8019     -5.26
chr    8020    8020     -5.23
chr    8021    8021     -5.07
chr    8022    8022     -4.92
chr    8023    8023     -4.84
chr    8024    8024     -4.76
chr    8025    8025     -4.68
chr    8026    8026     -4.63
chr    8027    8027     -4.58
chr    8028    8028     -4.53
chr    8029    8029     -4.46
chr    8030    8030     -4.38
chr    8031    8031     -4.33
chr    8032    8032     -4.31
chr    8033    8033     -4.29
chr    8034    8034     -4.28
chr    8035    8035     -4.28
chr    8036    8036     -4.27
chr    8037    8037     -4.26
chr    8038    8038     -4.25
chr    8039    8039     -4.19
chr    8040    8040     -4.13
chr    8041    8041     -4.09
chr    8042    8042     -4.05
chr    8043    8043     -3.85
chr    8044    8044     -3.35
chr    8045    8045     -2.63
chr    8046    8046     -2.33
chr    8047    8047     -2.26
chr    8048    8048     -2.22
chr    8049    8049     -2.20
chr    8050    8050     -2.18
chr    8051    8051     -2.04
chr    8052    8052     -1.91
chr    8053    8053     -1.79
chr    8054    8054     -1.67
chr    8055    8055     -1.56
chr    8056    8056     -1.43
chr    8057    8057     -1.36
chr    8058    8058     -1.35
chr    8059    8059     -1.32
chr    8060    8060     -1.29
chr    8061    8061     -1.25
chr    8062    8062     -1.11
chr    8063    8063     -0.97
chr    8064    8064     -0.84
chr    8065    8065     -0.71
chr    8066    8066     -0.57
chr    8067    8067     -0.45
chr    8068    8068     -0.41
chr    8069    8069     -0.39
chr    8070    8070     -0.38
chr    8071    8071     -0.37
chr    8072    8072     -0.37
chr    8073    8073     -0.35
chr    8074    8074     -0.32
chr    8075    8075     -0.30
chr    8076    8076     -0.28
chr    8077    8077     -0.25
chr    8078    8078     -0.25
chr    8079    8079     -0.24
chr    8080    8080     -0.23
chr    8081    8081     -0.23
chr    8082    8082     -0.22
chr    8083    8083     -0.22
chr    8084    8084     -0.22
chr    8085    8085     -0.21
chr    8086    8086     -0.21
chr    8087    8087     -0.20
chr    8088    8088     -0.20
chr    8089    8089     -0.20
chr    8090    8090     -0.20
chr    8091    8091     -0.19
chr    8092    8092     -0.19
chr    8093    8093     -0.19
chr    8094    8094     -0.19
chr    8095    8095     -0.19
chr    8096    8096     -0.19
chr    8097    8097     -0.19
chr    8098    8098     -0.18
chr    8099    8099     -0.18
chr    8100    8100     -0.18
chr    8101    8101     -0.15
chr    8102    8102     -0.12
chr    8103    8103     -0.10
chr    8104    8104     -0.09
chr    8105    8105     -0.09
chr    8106    8106     -0.08
chr    8107    8107     -0.08
chr    8108    8108     -0.07
chr    8109    8109     -0.07
chr    8110    8110     -0.06
chr    8111    8111     -0.05
chr    8112    8112     -0.03
chr    8113    8113     -0.03
chr    8114    8114     -0.02
chr    8115    8115     -0.02
chr    8116    8116     -0.02
chr    8117    8117     -0.01
chr    8118    8118     -0.01
chr    8119    8119     -0.01
chr    8120    8120     -0.00
chr    8121    8121     -0.00
chr    8122    8122     -0.00
chr    8123    8123     -0.00
chr    8124    8124     -0.00
chr    8125    8125     -0.00
chr    8126    8126     -0.00
chr    8127    8127     -0.00
chr    8128    8128     -0.00
chr    8129    8129     -0.00
chr    8130    8130     -0.00
chr    8131    8131     -0.00
chr    8132    8132     -0.00
chr    8133    8133     -0.00
chr    8134    8134     -0.00
chr    8135    8135     -0.00
chr    8136    8136     -0.00
chr    8137    8137     -0.00
chr    8138    8138     -0.00
chr    8139    8139     -0.00
chr    8140    8140     -0.00
chr    8141    8141     -0.00
chr    8142    8142     -0.00
chr    8143    8143     -0.00
chr    8144    8144     -0.00
chr    8145    8145     -0.00
chr    8146    8146     -0.00
chr    8147    8147     -0.00
chr    8148    8148     -0.00
chr    8149    8149     -0.00
chr    8150    8150     -0.00
chr    8151    8151     -0.00
chr    8152    8152     -0.00
chr    8153    8153     -0.00
chr    8154    8154     -0.00
chr    8155    8155     -0.00
chr    8156    8156     -0.00
chr    8157    8157     -0.00
chr    8158    8158     -0.00
chr    8159    8159     -0.00
chr    8160    8160     -0.00
chr    8161    8161     -0.00
chr    8162    8162     -0.00
chr    8163    8163     -0.00
chr    8164    8164     -0.00
chr    8165    8165     -0.00
chr    8166    8166     -0.00
chr    8167    8167     -0.00
chr    8168    8168     -0.00
chr    8169    8169     -0.00
chr    8170    8170     -0.00
chr    8171    8171     -0.00
chr    8172    8172     -0.00
chr    8173    8173     -0.00
chr    8174    8174     -0.00
chr    8175    8175     -0.00
chr    8176    8176     -0.00
chr    8177    8177     -0.00
chr    8178    8178     -0.00
chr    8179    8179     -0.00
chr    8180    8180     -0.01
chr    8181    8181     -0.01
chr    8182    8182     -0.01
chr    8183    8183     -0.01
chr    8184    8184     -0.01
chr    8185    8185     -0.01
chr    8186    8186     -0.01
chr    8187    8187     -0.01
chr    8188    8188     -0.01
chr    8189    8189     -0.01
chr    8190    8190     -0.01
chr    8191    8191     -0.01
chr    8192    8192     -0.01
chr    8193    8193     -0.01
chr    8194    8194     -0.01
chr    8195    8195     -0.01
chr    8196    8196     -0.01
chr    8197    8197     -0.01
chr    8198    8198     -0.01
chr    8199    8199     -0.01
chr    8200    8200     -0.01
chr    8201    8201     -0.01
chr    8202    8202     -0.01
chr    8203    8203     -0.01
chr    8204    8204     -0.01
chr    8205    8205     -0.01
chr    8206    8206     -0.01
chr    8207    8207     -0.02
chr    8208    8208     -0.02
chr    8209    8209     -0.02
chr    8210    8210     -0.02
chr    8211    8211     -0.02
chr    8212    8212     -0.02
chr    8213    8213     -0.02
chr    8214    8214     -0.02
chr    8215    8215     -0.02
chr    8216    8216     -0.02
chr    8217    8217     -0.02
chr    8218    8218     -0.02
chr    8219    8219     -0.02
chr    8220    8220     -0.02
chr    8221    8221     -0.03
chr    8222    8222     -0.03
chr    8223    8223     -0.03
chr    8224    8224     -0.04
chr    8225    8225     -0.05
chr    8226    8226     -0.06
chr    8227    8227     -0.06
chr    8228    8228     -0.06
chr    8229    8229     -0.06
chr    8230    8230     -0.06
chr    8231    8231     -0.07
chr    8232    8232     -0.07
chr    8233    8233     -0.07
chr    8234    8234     -0.07
chr    8235    8235     -0.07
chr    8236    8236     -0.07
chr    8237    8237     -0.07
chr    8238    8238     -0.07
chr    8239    8239     -0.08
chr    8240    8240     -0.08
chr    8241    8241     -0.08
chr    8242    8242     -0.09
chr    8243    8243     -0.10
chr    8244    8244     -0.10
chr    8245    8245     -0.11
chr    8246    8246     -0.11
chr    8247    8247     -0.11
chr    8248    8248     -0.11
chr    8249    8249     -0.11
chr    8250    8250     -0.11
chr    8251    8251     -0.11
chr    8252    8252     -0.11
chr    8253    8253     -0.12
chr    8254    8254     -0.12
chr    8255    8255     -0.12
chr    8256    8256     -0.12
chr    8257    8257     -0.12
chr    8258    8258     -0.12
chr    8259    8259     -0.12
chr    8260    8260     -0.12
chr    8261    8261     -0.12
chr    8262    8262     -0.12
chr    8263    8263     -0.12
chr    8264    8264     -0.12
chr    8265    8265     -0.12
chr    8266    8266     -0.12
chr    8267    8267     -0.12
chr    8268    8268     -0.12
chr    8269    8269     -0.12
chr    8270    8270     -0.12
chr    8271    8271     -0.12
chr    8272    8272     -0.12
chr    8273    8273     -0.12
chr    8274    8274     -0.12
chr    8275    8275     -0.12
chr    8276    8276     -0.12
chr    8277    8277     -0.12
chr    8278    8278     -0.12
chr    8279    8279     -0.12
chr    8280    8280     -0.12
chr    8281    8281     -0.12
chr    8282    8282     -0.12
chr    8283    8283     -0.12
chr    8284    8284     -0.12
chr    8285    8285     -0.12
chr    8286    8286     -0.13
chr    8287    8287     -0.13
chr    8288    8288     -0.14
chr    8289    8289     -0.14
chr    8290    8290     -0.15
chr    8291    8291     -0.16
chr    8292    8292     -0.18
chr    8293    8293     -0.19
chr    8294    8294     -0.20
chr    8295    8295     -0.22
chr    8296    8296     -0.24
chr    8297    8297     -0.29
chr    8298    8298     -0.38
chr    8299    8299     -0.57
chr    8300    8300     -0.80
chr    8301    8301     -1.08
chr    8302    8302     -1.65
chr    8303    8303     -2.04
chr    8304    8304     -2.20
chr    8305    8305     -2.39
chr    8306    8306     -2.59
chr    8307    8307     -2.88
chr    8308    8308     -3.47
chr    8309    8309     -3.91
chr    8310    8310     -4.12
chr    8311    8311     -4.42
chr    8312    8312     -5.02
chr    8313    8313     -5.29
chr    8314    8314     -5.39
chr    8315    8315     -5.48
chr    8316    8316     -5.58
chr    8317    8317     -5.67
chr    8318    8318     -5.76
chr    8319    8319     -5.83
chr    8320    8320     -5.90
chr    8321    8321     -5.96
chr    8322    8322     -6.08
chr    8323    8323     -6.20
chr    8324    8324     -6.32
chr    8325    8325     -6.43
chr    8326    8326     -6.46
chr    8327    8327     -6.46
chr    8328    8328     -6.49
chr    8329    8329     -6.60
chr    8330    8330     -6.72
chr    8331    8331     -6.84
chr    8332    8332     -6.96
chr    8333    8333     -7.07
chr    8334    8334     -7.18
chr    8335    8335     -7.28
chr    8336    8336     -7.58
chr    8337    8337     -8.19
chr    8338    8338     -8.48
chr    8339    8339     -8.53
chr    8340    8340     -8.43
chr    8341    8341     -8.51
chr    8342    8342     -8.82
chr    8343    8343     -8.91
chr    8344    8344     -8.82
chr    8345    8345     -8.81
chr    8346    8346     -8.87
chr    8347    8347     -9.08
chr    8348    8348     -9.09
chr    8349    8349     -8.76
chr    8350    8350     -8.16
chr    8351    8351     -7.89
chr    8352    8352     -7.68
chr    8353    8353     -7.54
chr    8354    8354     -7.57
chr    8355    8355     -7.87
chr    8356    8356     -8.61
chr    8357    8357     -9.17
chr    8358    8358     -9.49
chr    8359    8359     -9.39
chr    8360    8360     -8.93
chr    8361    8361     -8.27
chr    8362    8362     -8.00
chr    8363    8363     -7.82
chr    8364    8364     -7.70
chr    8365    8365     -7.66
chr    8366    8366     -7.61
chr    8367    8367     -7.59
chr    8368    8368     -7.61
chr    8369    8369     -7.60
chr    8370    8370     -7.63
chr    8371    8371     -7.67
chr    8372    8372     -7.70
chr    8373    8373     -7.71
chr    8374    8374     -7.67
chr    8375    8375     -7.43
chr    8376    8376     -7.24
chr    8377    8377     -7.17
chr    8378    8378     -7.14
chr    8379    8379     -7.09
chr    8380    8380     -7.05
chr    8381    8381     -7.10
chr    8382    8382     -7.29
chr    8383    8383     -7.56
chr    8384    8384     -7.62
chr    8385    8385     -7.59
chr    8386    8386     -7.39
chr    8387    8387     -7.24
chr    8388    8388     -7.21
chr    8389    8389     -7.30
chr    8390    8390     -7.41
chr    8391    8391     -7.52
chr    8392    8392     -7.63
chr    8393    8393     -7.63
chr    8394    8394     -7.52
chr    8395    8395     -7.43
chr    8396    8396     -7.40
chr    8397    8397     -7.36
chr    8398    8398     -7.31
chr    8399    8399     -7.24
chr    8400    8400     -7.19
chr    8401    8401     -7.24
chr    8402    8402     -7.34
chr    8403    8403     -7.43
chr    8404    8404     -7.52
chr    8405    8405     -7.60
chr    8406    8406     -7.67
chr    8407    8407     -7.74
chr    8408    8408     -7.93
chr    8409    8409     -8.24
chr    8410    8410     -8.30
chr    8411    8411     -8.22
chr    8412    8412     -8.15
chr    8413    8413     -8.09
chr    8414    8414     -8.02
chr    8415    8415     -7.94
chr    8416    8416     -7.90
chr    8417    8417     -8.02
chr    8418    8418     -8.20
chr    8419    8419     -8.48
chr    8420    8420     -9.18
chr    8421    8421     -9.72
chr    8422    8422     -9.79
chr    8423    8423     -9.32
chr    8424    8424     -8.65
chr    8425    8425     -8.49
chr    8426    8426     -8.53
chr    8427    8427     -8.60
chr    8428    8428     -8.77
chr    8429    8429     -8.73
chr    8430    8430     -8.42
chr    8431    8431     -8.21
chr    8432    8432     -8.06
chr    8433    8433     -7.97
chr    8434    8434     -8.07
chr    8435    8435     -8.27
chr    8436    8436     -8.30
chr    8437    8437     -8.19
chr    8438    8438     -8.32
chr    8439    8439     -8.95
chr    8440    8440     -9.65
chr    8441    8441    -10.07
chr    8442    8442     -9.89
chr    8443    8443     -9.32
chr    8444    8444     -8.77
chr    8445    8445     -8.76
chr    8446    8446     -9.26
chr    8447    8447     -9.65
chr    8448    8448     -9.62
chr    8449    8449     -9.19
chr    8450    8450     -8.67
chr    8451    8451     -8.59
chr    8452    8452     -8.76
chr    8453    8453     -8.72
chr    8454    8454     -8.43
chr    8455    8455     -8.34
chr    8456    8456     -8.40
chr    8457    8457     -8.35
chr    8458    8458     -8.11
chr    8459    8459     -7.97
chr    8460    8460     -8.02
chr    8461    8461     -8.15
chr    8462    8462     -8.31
chr    8463    8463     -8.52
chr    8464    8464     -8.53
chr    8465    8465     -8.39
chr    8466    8466     -8.29
chr    8467    8467     -8.20
chr    8468    8468     -8.22
chr    8469    8469     -8.34
chr    8470    8470     -8.30
chr    8471    8471     -8.03
chr    8472    8472     -7.88
chr    8473    8473     -7.90
chr    8474    8474     -8.13
chr    8475    8475     -8.63
chr    8476    8476     -8.83
chr    8477    8477     -8.99
chr    8478    8478     -9.54
chr    8479    8479     -9.87
chr    8480    8480     -9.60
chr    8481    8481     -8.96
chr    8482    8482     -8.20
chr    8483    8483     -7.44
chr    8484    8484     -6.65
chr    8485    8485     -6.32
chr    8486    8486     -6.21
chr    8487    8487     -6.18
chr    8488    8488     -6.17
chr    8489    8489     -6.18
chr    8490    8490     -6.20
chr    8491    8491     -6.30
chr    8492    8492     -6.40
chr    8493    8493     -6.42
chr    8494    8494     -6.43
chr    8495    8495     -6.46
chr    8496    8496     -6.48
chr    8497    8497     -6.49
chr    8498    8498     -6.52
chr    8499    8499     -6.67
chr    8500    8500     -6.83
chr    8501    8501     -7.02
chr    8502    8502     -7.26
chr    8503    8503     -7.58
chr    8504    8504     -8.33
chr    8505    8505     -8.91
chr    8506    8506     -9.31
chr    8507    8507     -9.28
chr    8508    8508     -8.85
chr    8509    8509     -8.29
chr    8510    8510     -8.08
chr    8511    8511     -8.03
chr    8512    8512     -7.98
chr    8513    8513     -7.99
chr    8514    8514     -8.23
chr    8515    8515     -8.96
chr    8516    8516     -9.53
chr    8517    8517     -9.68
chr    8518    8518     -9.33
chr    8519    8519     -8.85
chr    8520    8520     -8.84
chr    8521    8521     -9.46
chr    8522    8522    -10.00
chr    8523    8523     -9.99
chr    8524    8524     -9.44
chr    8525    8525     -8.82
chr    8526    8526     -8.63
chr    8527    8527     -8.41
chr    8528    8528     -7.90
chr    8529    8529     -7.64
chr    8530    8530     -7.45
chr    8531    8531     -7.31
chr    8532    8532     -7.30
chr    8533    8533     -7.27
chr    8534    8534     -7.27
chr    8535    8535     -7.28
chr    8536    8536     -7.24
chr    8537    8537     -7.06
chr    8538    8538     -6.90
chr    8539    8539     -6.84
chr    8540    8540     -6.82
chr    8541    8541     -6.87
chr    8542    8542     -7.03
chr    8543    8543     -7.22
chr    8544    8544     -7.27
chr    8545    8545     -7.29
chr    8546    8546     -7.34
chr    8547    8547     -7.48
chr    8548    8548     -7.67
chr    8549    8549     -7.94
chr    8550    8550     -8.51
chr    8551    8551     -8.91
chr    8552    8552     -8.97
chr    8553    8553     -8.68
chr    8554    8554     -8.05
chr    8555    8555     -7.40
chr    8556    8556     -7.10
chr    8557    8557     -6.98
chr    8558    8558     -6.87
chr    8559    8559     -6.77
chr    8560    8560     -6.72
chr    8561    8561     -6.70
chr    8562    8562     -6.67
chr    8563    8563     -6.64
chr    8564    8564     -6.60
chr    8565    8565     -6.55
chr    8566    8566     -6.54
chr    8567    8567     -6.53
chr    8568    8568     -6.51
chr    8569    8569     -6.38
chr    8570    8570     -6.26
chr    8571    8571     -6.20
chr    8572    8572     -6.17
chr    8573    8573     -6.16
chr    8574    8574     -6.19
chr    8575    8575     -6.22
chr    8576    8576     -6.23
chr    8577    8577     -6.26
chr    8578    8578     -6.29
chr    8579    8579     -6.31
chr    8580    8580     -6.32
chr    8581    8581     -6.33
chr    8582    8582     -6.34
chr    8583    8583     -6.37
chr    8584    8584     -6.40
chr    8585    8585     -6.40
chr    8586    8586     -6.37
chr    8587    8587     -6.35
chr    8588    8588     -6.34
chr    8589    8589     -6.32
chr    8590    8590     -6.30
chr    8591    8591     -6.30
chr    8592    8592     -6.30
chr    8593    8593     -6.29
chr    8594    8594     -6.29
chr    8595    8595     -6.34
chr    8596    8596     -6.45
chr    8597    8597     -6.72
chr    8598    8598     -7.23
chr    8599    8599     -7.53
chr    8600    8600     -7.60
chr    8601    8601     -7.64
chr    8602    8602     -7.67
chr    8603    8603     -7.69
chr    8604    8604     -7.71
chr    8605    8605     -7.66
chr    8606    8606     -7.41
chr    8607    8607     -7.21
chr    8608    8608     -7.14
chr    8609    8609     -7.06
chr    8610    8610     -6.97
chr    8611    8611     -6.94
chr    8612    8612     -7.00
chr    8613    8613     -7.21
chr    8614    8614     -7.48
chr    8615    8615     -7.53
chr    8616    8616     -7.55
chr    8617    8617     -7.60
chr    8618    8618     -7.82
chr    8619    8619     -8.20
chr    8620    8620     -8.29
chr    8621    8621     -8.30
chr    8622    8622     -8.31
chr    8623    8623     -8.30
chr    8624    8624     -8.45
chr    8625    8625     -8.81
chr    8626    8626     -8.95
chr    8627    8627     -8.77
chr    8628    8628     -8.37
chr    8629    8629     -8.22
chr    8630    8630     -8.22
chr    8631    8631     -8.14
chr    8632    8632     -7.84
chr    8633    8633     -7.22
chr    8634    8634     -6.92
chr    8635    8635     -6.81
chr    8636    8636     -6.76
chr    8637    8637     -6.75
chr    8638    8638     -6.77
chr    8639    8639     -6.83
chr    8640    8640     -7.14
chr    8641    8641     -7.82
chr    8642    8642     -8.30
chr    8643    8643     -8.45
chr    8644    8644     -8.39
chr    8645    8645     -8.13
chr    8646    8646     -7.95
chr    8647    8647     -7.80
chr    8648    8648     -7.67
chr    8649    8649     -7.67
chr    8650    8650     -7.79
chr    8651    8651     -7.95
chr    8652    8652     -7.96
chr    8653    8653     -7.82
chr    8654    8654     -7.73
chr    8655    8655     -7.77
chr    8656    8656     -7.84
chr    8657    8657     -7.81
chr    8658    8658     -7.60
chr    8659    8659     -7.43
chr    8660    8660     -7.28
chr    8661    8661     -6.85
chr    8662    8662     -6.60
chr    8663    8663     -6.39
chr    8664    8664     -6.21
chr    8665    8665     -6.13
chr    8666    8666     -6.12
chr    8667    8667     -6.11
chr    8668    8668     -6.12
chr    8669    8669     -6.11
chr    8670    8670     -6.11
chr    8671    8671     -6.15
chr    8672    8672     -6.25
chr    8673    8673     -6.34
chr    8674    8674     -6.36
chr    8675    8675     -6.37
chr    8676    8676     -6.39
chr    8677    8677     -6.41
chr    8678    8678     -6.42
chr    8679    8679     -6.49
chr    8680    8680     -6.56
chr    8681    8681     -6.56
chr    8682    8682     -6.55
chr    8683    8683     -6.54
chr    8684    8684     -6.58
chr    8685    8685     -6.69
chr    8686    8686     -6.82
chr    8687    8687     -6.94
chr    8688    8688     -7.07
chr    8689    8689     -7.21
chr    8690    8690     -7.35
chr    8691    8691     -7.38
chr    8692    8692     -7.36
chr    8693    8693     -7.32
chr    8694    8694     -7.27
chr    8695    8695     -7.24
chr    8696    8696     -7.22
chr    8697    8697     -7.20
chr    8698    8698     -7.18
chr    8699    8699     -7.23
chr    8700    8700     -7.35
chr    8701    8701     -7.51
chr    8702    8702     -7.53
chr    8703    8703     -7.46
chr    8704    8704     -7.17
chr    8705    8705     -6.95
chr    8706    8706     -6.88
chr    8707    8707     -6.90
chr    8708    8708     -6.95
chr    8709    8709     -7.10
chr    8710    8710     -7.28
chr    8711    8711     -7.49
chr    8712    8712     -7.76
chr    8713    8713     -7.84
chr    8714    8714     -7.86
chr    8715    8715     -7.97
chr    8716    8716     -8.11
chr    8717    8717     -8.31
chr    8718    8718     -8.65
chr    8719    8719     -8.73
chr    8720    8720     -8.62
chr    8721    8721     -8.74
chr    8722    8722     -9.41
chr    8723    8723     -9.93
chr    8724    8724    -10.09
chr    8725    8725     -9.86
chr    8726    8726     -9.33
chr    8727    8727     -8.62
chr    8728    8728     -7.97
chr    8729    8729     -7.70
chr    8730    8730     -7.74
chr    8731    8731     -7.80
chr    8732    8732     -7.84
chr    8733    8733     -7.97
chr    8734    8734     -8.15
chr    8735    8735     -8.39
chr    8736    8736     -8.95
chr    8737    8737     -9.18
chr    8738    8738     -9.03
chr    8739    8739     -8.64
chr    8740    8740     -8.46
chr    8741    8741     -8.34
chr    8742    8742     -8.32
chr    8743    8743     -8.44
chr    8744    8744     -8.41
chr    8745    8745     -8.19
chr    8746    8746     -8.08
chr    8747    8747     -8.22
chr    8748    8748     -8.47
chr    8749    8749     -8.49
chr    8750    8750     -8.30
chr    8751    8751     -8.22
chr    8752    8752     -8.27
chr    8753    8753     -8.31
chr    8754    8754     -8.36
chr    8755    8755     -8.43
chr    8756    8756     -8.53
chr    8757    8757     -8.69
chr    8758    8758     -9.10
chr    8759    8759     -9.20
chr    8760    8760     -8.89
chr    8761    8761     -8.38
chr    8762    8762     -8.18
chr    8763    8763     -8.14
chr    8764    8764     -8.08
chr    8765    8765     -8.09
chr    8766    8766     -8.18
chr    8767    8767     -8.15
chr    8768    8768     -7.96
chr    8769    8769     -7.79
chr    8770    8770     -7.63
chr    8771    8771     -7.52
chr    8772    8772     -7.48
chr    8773    8773     -7.42
chr    8774    8774     -7.38
chr    8775    8775     -7.42
chr    8776    8776     -7.48
chr    8777    8777     -7.52
chr    8778    8778     -7.55
chr    8779    8779     -7.52
chr    8780    8780     -7.33
chr    8781    8781     -7.17
chr    8782    8782     -7.01
chr    8783    8783     -6.56
chr    8784    8784     -6.30
chr    8785    8785     -6.19
chr    8786    8786     -6.08
chr    8787    8787     -5.97
chr    8788    8788     -5.92
chr    8789    8789     -5.91
chr    8790    8790     -5.91
chr    8791    8791     -5.92
chr    8792    8792     -5.95
chr    8793    8793     -6.00
chr    8794    8794     -6.10
chr    8795    8795     -6.19
chr    8796    8796     -6.28
chr    8797    8797     -6.37
chr    8798    8798     -6.39
chr    8799    8799     -6.40
chr    8800    8800     -6.44
chr    8801    8801     -6.54
chr    8802    8802     -6.80
chr    8803    8803     -7.25
chr    8804    8804     -7.41
chr    8805    8805     -7.58
chr    8806    8806     -7.78
chr    8807    8807     -8.04
chr    8808    8808     -8.58
chr    8809    8809     -8.81
chr    8810    8810     -8.74
chr    8811    8811     -8.39
chr    8812    8812     -7.78
chr    8813    8813     -7.50
chr    8814    8814     -7.49
chr    8815    8815     -7.52
chr    8816    8816     -7.52
chr    8817    8817     -7.51
chr    8818    8818     -7.49
chr    8819    8819     -7.49
chr    8820    8820     -7.52
chr    8821    8821     -7.52
chr    8822    8822     -7.58
chr    8823    8823     -7.65
chr    8824    8824     -7.73
chr    8825    8825     -7.80
chr    8826    8826     -7.79
chr    8827    8827     -7.65
chr    8828    8828     -7.56
chr    8829    8829     -7.64
chr    8830    8830     -7.79
chr    8831    8831     -7.80
chr    8832    8832     -7.74
chr    8833    8833     -7.67
chr    8834    8834     -7.60
chr    8835    8835     -7.52
chr    8836    8836     -7.43
chr    8837    8837     -7.36
chr    8838    8838     -7.37
chr    8839    8839     -7.46
chr    8840    8840     -7.73
chr    8841    8841     -8.26
chr    8842    8842     -8.46
chr    8843    8843     -8.71
chr    8844    8844     -9.41
chr    8845    8845    -10.06
chr    8846    8846    -10.40
chr    8847    8847    -10.22
chr    8848    8848     -9.61
chr    8849    8849     -9.04
chr    8850    8850     -8.96
chr    8851    8851     -9.06
chr    8852    8852     -9.49
chr    8853    8853     -9.84
chr    8854    8854     -9.65
chr    8855    8855     -9.23
chr    8856    8856     -9.36
chr    8857    8857     -9.29
chr    8858    8858     -8.78
chr    8859    8859     -8.11
chr    8860    8860     -7.82
chr    8861    8861     -7.60
chr    8862    8862     -7.43
chr    8863    8863     -7.37
chr    8864    8864     -7.28
chr    8865    8865     -7.01
chr    8866    8866     -6.80
chr    8867    8867     -6.71
chr    8868    8868     -6.66
chr    8869    8869     -6.60
chr    8870    8870     -6.53
chr    8871    8871     -6.49
chr    8872    8872     -6.44
chr    8873    8873     -6.38
chr    8874    8874     -6.37
chr    8875    8875     -6.39
chr    8876    8876     -6.49
chr    8877    8877     -6.80
chr    8878    8878     -7.42
chr    8879    8879     -7.95
chr    8880    8880     -8.15
chr    8881    8881     -8.17
chr    8882    8882     -8.06
chr    8883    8883     -8.03
chr    8884    8884     -8.07
chr    8885    8885     -8.10
chr    8886    8886     -8.13
chr    8887    8887     -8.07
chr    8888    8888     -7.75
chr    8889    8889     -7.59
chr    8890    8890     -7.67
chr    8891    8891     -7.95
chr    8892    8892     -8.59
chr    8893    8893     -8.92
chr    8894    8894     -8.94
chr    8895    8895     -8.78
chr    8896    8896     -8.76
chr    8897    8897     -8.86
chr    8898    8898     -9.20
chr    8899    8899     -9.27
chr    8900    8900     -8.93
chr    8901    8901     -8.41
chr    8902    8902     -8.22
chr    8903    8903     -8.36
chr    8904    8904     -8.69
chr    8905    8905     -8.73
chr    8906    8906     -8.56
chr    8907    8907     -8.62
chr    8908    8908     -9.03
chr    8909    8909     -9.15
chr    8910    8910     -8.87
chr    8911    8911     -8.28
chr    8912    8912     -8.02
chr    8913    8913     -7.84
chr    8914    8914     -7.69
chr    8915    8915     -7.55
chr    8916    8916     -7.41
chr    8917    8917     -7.28
chr    8918    8918     -7.15
chr    8919    8919     -7.09
chr    8920    8920     -7.01
chr    8921    8921     -6.94
chr    8922    8922     -6.91
chr    8923    8923     -6.87
chr    8924    8924     -6.83
chr    8925    8925     -6.77
chr    8926    8926     -6.71
chr    8927    8927     -6.69
chr    8928    8928     -6.73
chr    8929    8929     -6.85
chr    8930    8930     -6.96
chr    8931    8931     -7.07
chr    8932    8932     -7.37
chr    8933    8933     -7.96
chr    8934    8934     -8.42
chr    8935    8935     -8.55
chr    8936    8936     -8.59
chr    8937    8937     -8.69
chr    8938    8938     -8.89
chr    8939    8939     -9.53
chr    8940    8940    -10.17
chr    8941    8941    -10.45
chr    8942    8942    -10.50
chr    8943    8943    -10.47
chr    8944    8944    -10.05
chr    8945    8945     -9.38
chr    8946    8946     -8.82
chr    8947    8947     -8.85
chr    8948    8948     -9.44
chr    8949    8949     -9.78
chr    8950    8950     -9.61
chr    8951    8951     -9.11
chr    8952    8952     -8.55
chr    8953    8953     -8.33
chr    8954    8954     -8.13
chr    8955    8955     -7.64
chr    8956    8956     -7.35
chr    8957    8957     -7.15
chr    8958    8958     -7.00
chr    8959    8959     -6.99
chr    8960    8960     -6.99
chr    8961    8961     -6.98
chr    8962    8962     -7.02
chr    8963    8963     -7.16
chr    8964    8964     -7.32
chr    8965    8965     -7.36
chr    8966    8966     -7.36
chr    8967    8967     -7.39
chr    8968    8968     -7.52
chr    8969    8969     -7.68
chr    8970    8970     -7.86
chr    8971    8971     -8.12
chr    8972    8972     -8.16
chr    8973    8973     -8.08
chr    8974    8974     -8.06
chr    8975    8975     -8.30
chr    8976    8976     -8.94
chr    8977    8977     -9.30
chr    8978    8978     -9.25
chr    8979    8979     -8.85
chr    8980    8980     -8.19
chr    8981    8981     -7.42
chr    8982    8982     -7.10
chr    8983    8983     -6.99
chr    8984    8984     -6.95
chr    8985    8985     -6.95
chr    8986    8986     -6.96
chr    8987    8987     -6.96
chr    8988    8988     -6.97
chr    8989    8989     -7.03
chr    8990    8990     -7.18
chr    8991    8991     -7.35
chr    8992    8992     -7.54
chr    8993    8993     -7.75
chr    8994    8994     -7.81
chr    8995    8995     -7.80
chr    8996    8996     -7.76
chr    8997    8997     -7.71
chr    8998    8998     -7.70
chr    8999    8999     -7.73
chr    9000    9000     -7.74
chr    9001    9001     -7.72
chr    9002    9002     -7.70
chr    9003    9003     -7.71
chr    9004    9004     -7.76
chr    9005    9005     -7.79
chr    9006    9006     -7.90
chr    9007    9007     -8.08
chr    9008    9008     -8.30
chr    9009    9009     -8.65
chr    9010    9010     -8.77
chr    9011    9011     -8.79
chr    9012    9012     -8.96
chr    9013    9013     -8.90
chr    9014    9014     -8.54
chr    9015    9015     -8.45
chr    9016    9016     -8.56
chr    9017    9017     -8.73
chr    9018    9018     -9.18
chr    9019    9019     -9.47
chr    9020    9020     -9.29
chr    9021    9021     -8.78
chr    9022    9022     -8.60
chr    9023    9023     -8.51
chr    9024    9024     -8.45
chr    9025    9025     -8.31
chr    9026    9026     -7.94
chr    9027    9027     -7.37
chr    9028    9028     -6.74
chr    9029    9029     -6.45
chr    9030    9030     -6.24
chr    9031    9031     -5.81
chr    9032    9032     -5.56
chr    9033    9033     -5.45
chr    9034    9034     -5.42
chr    9035    9035     -5.40
chr    9036    9036     -5.40
chr    9037    9037     -5.38
chr    9038    9038     -5.30
chr    9039    9039     -5.22
chr    9040    9040     -5.18
chr    9041    9041     -5.15
chr    9042    9042     -5.14
chr    9043    9043     -5.14
chr    9044    9044     -5.15
chr    9045    9045     -5.15
chr    9046    9046     -5.17
chr    9047    9047     -5.18
chr    9048    9048     -5.18
chr    9049    9049     -5.17
chr    9050    9050     -5.17
chr    9051    9051     -5.16
chr    9052    9052     -5.14
chr    9053    9053     -5.14
chr    9054    9054     -5.13
chr    9055    9055     -5.12
chr    9056    9056     -5.11
chr    9057    9057     -5.12
chr    9058    9058     -5.13
chr    9059    9059     -5.14
chr    9060    9060     -5.20
chr    9061    9061     -5.31
chr    9062    9062     -5.41
chr    9063    9063     -5.52
chr    9064    9064     -5.63
chr    9065    9065     -5.72
chr    9066    9066     -5.81
chr    9067    9067     -5.89
chr    9068    9068     -5.96
chr    9069    9069     -6.03
chr    9070    9070     -6.17
chr    9071    9071     -6.32
chr    9072    9072     -6.50
chr    9073    9073     -6.70
chr    9074    9074     -6.74
chr    9075    9075     -6.77
chr    9076    9076     -6.82
chr    9077    9077     -6.87
chr    9078    9078     -6.91
chr    9079    9079     -7.00
chr    9080    9080     -7.23
chr    9081    9081     -7.59
chr    9082    9082     -7.72
chr    9083    9083     -7.87
chr    9084    9084     -8.04
chr    9085    9085     -8.29
chr    9086    9086     -8.78
chr    9087    9087     -8.94
chr    9088    9088     -9.02
chr    9089    9089     -9.45
chr    9090    9090     -9.77
chr    9091    9091     -9.56
chr    9092    9092     -8.94
chr    9093    9093     -8.33
chr    9094    9094     -8.05
chr    9095    9095     -7.84
chr    9096    9096     -7.41
chr    9097    9097     -7.16
chr    9098    9098     -7.08
chr    9099    9099     -7.05
chr    9100    9100     -7.07
chr    9101    9101     -7.15
chr    9102    9102     -7.34
chr    9103    9103     -7.61
chr    9104    9104     -7.68
chr    9105    9105     -7.69
chr    9106    9106     -7.90
chr    9107    9107     -8.43
chr    9108    9108     -8.64
chr    9109    9109     -8.58
chr    9110    9110     -8.25
chr    9111    9111     -8.11
chr    9112    9112     -8.11
chr    9113    9113     -8.10
chr    9114    9114     -8.18
chr    9115    9115     -8.38
chr    9116    9116     -8.37
chr    9117    9117     -8.13
chr    9118    9118     -7.65
chr    9119    9119     -7.39
chr    9120    9120     -7.30
chr    9121    9121     -7.19
chr    9122    9122     -7.10
chr    9123    9123     -7.07
chr    9124    9124     -7.06
chr    9125    9125     -7.04
chr    9126    9126     -7.05
chr    9127    9127     -7.16
chr    9128    9128     -7.26
chr    9129    9129     -7.26
chr    9130    9130     -7.21
chr    9131    9131     -7.19
chr    9132    9132     -7.26
chr    9133    9133     -7.34
chr    9134    9134     -7.33
chr    9135    9135     -7.24
chr    9136    9136     -6.96
chr    9137    9137     -6.76
chr    9138    9138     -6.67
chr    9139    9139     -6.64
chr    9140    9140     -6.65
chr    9141    9141     -6.73
chr    9142    9142     -6.80
chr    9143    9143     -6.86
chr    9144    9144     -6.91
chr    9145    9145     -6.95
chr    9146    9146     -6.98
chr    9147    9147     -7.00
chr    9148    9148     -7.03
chr    9149    9149     -7.07
chr    9150    9150     -7.09
chr    9151    9151     -7.15
chr    9152    9152     -7.30
chr    9153    9153     -7.50
chr    9154    9154     -7.79
chr    9155    9155     -8.43
chr    9156    9156     -8.82
chr    9157    9157     -8.86
chr    9158    9158     -8.68
chr    9159    9159     -8.61
chr    9160    9160     -8.56
chr    9161    9161     -8.54
chr    9162    9162     -8.54
chr    9163    9163     -8.58
chr    9164    9164     -8.69
chr    9165    9165     -8.96
chr    9166    9166     -9.01
chr    9167    9167     -8.73
chr    9168    9168     -8.13
chr    9169    9169     -7.90
chr    9170    9170     -7.82
chr    9171    9171     -7.73
chr    9172    9172     -7.63
chr    9173    9173     -7.52
chr    9174    9174     -7.42
chr    9175    9175     -7.40
chr    9176    9176     -7.41
chr    9177    9177     -7.39
chr    9178    9178     -7.36
chr    9179    9179     -7.31
chr    9180    9180     -7.25
chr    9181    9181     -7.16
chr    9182    9182     -6.91
chr    9183    9183     -6.72
chr    9184    9184     -6.55
chr    9185    9185     -6.40
chr    9186    9186     -6.33
chr    9187    9187     -6.29
chr    9188    9188     -6.28
chr    9189    9189     -6.30
chr    9190    9190     -6.37
chr    9191    9191     -6.42
chr    9192    9192     -6.46
chr    9193    9193     -6.50
chr    9194    9194     -6.53
chr    9195    9195     -6.58
chr    9196    9196     -6.71
chr    9197    9197     -6.83
chr    9198    9198     -6.94
chr    9199    9199     -7.22
chr    9200    9200     -7.73
chr    9201    9201     -8.02
chr    9202    9202     -8.07
chr    9203    9203     -7.96
chr    9204    9204     -7.66
chr    9205    9205     -7.45
chr    9206    9206     -7.28
chr    9207    9207     -7.13
chr    9208    9208     -7.13
chr    9209    9209     -7.30
chr    9210    9210     -7.54
chr    9211    9211     -7.59
chr    9212    9212     -7.59
chr    9213    9213     -7.63
chr    9214    9214     -7.69
chr    9215    9215     -7.74
chr    9216    9216     -7.77
chr    9217    9217     -7.80
chr    9218    9218     -7.80
chr    9219    9219     -7.78
chr    9220    9220     -7.82
chr    9221    9221     -8.08
chr    9222    9222     -8.63
chr    9223    9223     -8.86
chr    9224    9224     -8.76
chr    9225    9225     -8.38
chr    9226    9226     -8.25
chr    9227    9227     -8.46
chr    9228    9228     -9.13
chr    9229    9229     -9.70
chr    9230    9230     -9.77
chr    9231    9231     -9.33
chr    9232    9232     -8.82
chr    9233    9233     -8.66
chr    9234    9234     -8.56
chr    9235    9235     -8.49
chr    9236    9236     -8.47
chr    9237    9237     -8.48
chr    9238    9238     -8.53
chr    9239    9239     -8.61
chr    9240    9240     -8.53
chr    9241    9241     -8.14
chr    9242    9242     -7.57
chr    9243    9243     -7.32
chr    9244    9244     -7.30
chr    9245    9245     -7.36
chr    9246    9246     -7.43
chr    9247    9247     -7.42
chr    9248    9248     -7.34
chr    9249    9249     -7.27
chr    9250    9250     -7.26
chr    9251    9251     -7.26
chr    9252    9252     -7.25
chr    9253    9253     -7.23
chr    9254    9254     -7.20
chr    9255    9255     -7.18
chr    9256    9256     -7.22
chr    9257    9257     -7.52
chr    9258    9258     -8.16
chr    9259    9259     -8.75
chr    9260    9260     -9.18
chr    9261    9261     -9.21
chr    9262    9262     -9.00
chr    9263    9263     -8.98
chr    9264    9264     -8.86
chr    9265    9265     -8.52
chr    9266    9266     -8.44
chr    9267    9267     -8.53
chr    9268    9268     -8.47
chr    9269    9269     -8.18
chr    9270    9270     -7.67
chr    9271    9271     -7.38
chr    9272    9272     -7.17
chr    9273    9273     -6.73
chr    9274    9274     -6.14
chr    9275    9275     -5.86
chr    9276    9276     -5.64
chr    9277    9277     -5.45
chr    9278    9278     -5.40
chr    9279    9279     -5.35
chr    9280    9280     -5.11
chr    9281    9281     -4.92
chr    9282    9282     -4.76
chr    9283    9283     -4.60
chr    9284    9284     -4.56
chr    9285    9285     -4.54
chr    9286    9286     -4.52
chr    9287    9287     -4.52
chr    9288    9288     -4.52
chr    9289    9289     -4.51
chr    9290    9290     -4.50
chr    9291    9291     -4.48
chr    9292    9292     -4.47
chr    9293    9293     -4.46
chr    9294    9294     -4.45
chr    9295    9295     -4.44
chr    9296    9296     -4.43
chr    9297    9297     -4.43
chr    9298    9298     -4.42
chr    9299    9299     -4.41
chr    9300    9300     -4.41
chr    9301    9301     -4.41
chr    9302    9302     -4.42
chr    9303    9303     -4.43
chr    9304    9304     -4.47
chr    9305    9305     -4.54
chr    9306    9306     -4.68
chr    9307    9307     -4.85
chr    9308    9308     -4.90
chr    9309    9309     -4.93
chr    9310    9310     -5.00
chr    9311    9311     -5.28
chr    9312    9312     -5.86
chr    9313    9313     -6.30
chr    9314    9314     -6.50
chr    9315    9315     -6.56
chr    9316    9316     -6.57
chr    9317    9317     -6.56
chr    9318    9318     -6.56
chr    9319    9319     -6.61
chr    9320    9320     -6.72
chr    9321    9321     -7.02
chr    9322    9322     -7.68
chr    9323    9323     -8.35
chr    9324    9324     -9.07
chr    9325    9325     -9.70
chr    9326    9326    -10.23
chr    9327    9327    -10.37
chr    9328    9328     -9.97
chr    9329    9329     -9.31
chr    9330    9330     -8.59
chr    9331    9331     -8.35
chr    9332    9332     -8.20
chr    9333    9333     -8.13
chr    9334    9334     -8.17
chr    9335    9335     -8.20
chr    9336    9336     -8.22
chr    9337    9337     -8.24
chr    9338    9338     -8.44
chr    9339    9339     -9.08
chr    9340    9340     -9.52
chr    9341    9341     -9.47
chr    9342    9342     -8.96
chr    9343    9343     -8.38
chr    9344    9344     -8.18
chr    9345    9345     -8.16
chr    9346    9346     -8.13
chr    9347    9347     -8.22
chr    9348    9348     -8.41
chr    9349    9349     -8.44
chr    9350    9350     -8.25
chr    9351    9351     -7.82
chr    9352    9352     -7.58
chr    9353    9353     -7.52
chr    9354    9354     -7.55
chr    9355    9355     -7.61
chr    9356    9356     -7.65
chr    9357    9357     -7.68
chr    9358    9358     -7.69
chr    9359    9359     -7.78
chr    9360    9360     -7.90
chr    9361    9361     -7.91
chr    9362    9362     -7.81
chr    9363    9363     -7.72
chr    9364    9364     -7.63
chr    9365    9365     -7.57
chr    9366    9366     -7.55
chr    9367    9367     -7.52
chr    9368    9368     -7.51
chr    9369    9369     -7.59
chr    9370    9370     -7.85
chr    9371    9371     -8.49
chr    9372    9372     -9.13
chr    9373    9373     -9.41
chr    9374    9374     -9.26
chr    9375    9375     -8.89
chr    9376    9376     -8.75
chr    9377    9377     -8.57
chr    9378    9378     -8.15
chr    9379    9379     -7.92
chr    9380    9380     -7.74
chr    9381    9381     -7.59
chr    9382    9382     -7.63
chr    9383    9383     -7.73
chr    9384    9384     -7.84
chr    9385    9385     -7.94
chr    9386    9386     -7.93
chr    9387    9387     -7.80
chr    9388    9388     -7.66
chr    9389    9389     -7.52
chr    9390    9390     -7.11
chr    9391    9391     -6.87
chr    9392    9392     -6.78
chr    9393    9393     -6.74
chr    9394    9394     -6.75
chr    9395    9395     -6.83
chr    9396    9396     -6.91
chr    9397    9397     -6.98
chr    9398    9398     -7.04
chr    9399    9399     -7.09
chr    9400    9400     -7.19
chr    9401    9401     -7.28
chr    9402    9402     -7.30
chr    9403    9403     -7.26
chr    9404    9404     -7.23
chr    9405    9405     -7.27
chr    9406    9406     -7.56
chr    9407    9407     -8.19
chr    9408    9408     -8.76
chr    9409    9409     -9.01
chr    9410    9410     -8.90
chr    9411    9411     -8.47
chr    9412    9412     -8.26
chr    9413    9413     -8.10
chr    9414    9414     -8.04
chr    9415    9415     -8.20
chr    9416    9416     -8.54
chr    9417    9417     -8.61
chr    9418    9418     -8.51
chr    9419    9419     -8.44
chr    9420    9420     -8.30
chr    9421    9421     -7.93
chr    9422    9422     -7.72
chr    9423    9423     -7.65
chr    9424    9424     -7.55
chr    9425    9425     -7.45
chr    9426    9426     -7.36
chr    9427    9427     -7.28
chr    9428    9428     -7.32
chr    9429    9429     -7.40
chr    9430    9430     -7.46
chr    9431    9431     -7.52
chr    9432    9432     -7.58
chr    9433    9433     -7.63
chr    9434    9434     -7.67
chr    9435    9435     -7.79
chr    9436    9436     -7.96
chr    9437    9437     -7.99
chr    9438    9438     -7.91
chr    9439    9439     -7.89
chr    9440    9440     -7.92
chr    9441    9441     -7.88
chr    9442    9442     -7.68
chr    9443    9443     -7.55
chr    9444    9444     -7.59
chr    9445    9445     -7.89
chr    9446    9446     -8.53
chr    9447    9447     -9.16
chr    9448    9448     -9.49
chr    9449    9449     -9.38
chr    9450    9450     -9.11
chr    9451    9451     -9.21
chr    9452    9452     -9.18
chr    9453    9453     -8.92
chr    9454    9454     -8.82
chr    9455    9455     -8.66
chr    9456    9456     -8.23
chr    9457    9457     -7.65
chr    9458    9458     -7.38
chr    9459    9459     -7.29
chr    9460    9460     -7.33
chr    9461    9461     -7.56
chr    9462    9462     -7.95
chr    9463    9463     -8.10
chr    9464    9464     -8.27
chr    9465    9465     -8.49
chr    9466    9466     -8.49
chr    9467    9467     -8.27
chr    9468    9468     -8.18
chr    9469    9469     -8.38
chr    9470    9470     -8.96
chr    9471    9471     -9.46
chr    9472    9472     -9.64
chr    9473    9473     -9.34
chr    9474    9474     -8.81
chr    9475    9475     -8.80
chr    9476    9476     -9.20
chr    9477    9477     -9.37
chr    9478    9478     -9.15
chr    9479    9479     -8.72
chr    9480    9480     -8.68
chr    9481    9481     -9.00
chr    9482    9482     -9.05
chr    9483    9483     -8.87
chr    9484    9484     -8.84
chr    9485    9485     -8.68
chr    9486    9486     -8.23
chr    9487    9487     -8.03
chr    9488    9488     -7.98
chr    9489    9489     -7.91
chr    9490    9490     -7.84
chr    9491    9491     -7.75
chr    9492    9492     -7.69
chr    9493    9493     -7.74
chr    9494    9494     -7.81
chr    9495    9495     -7.88
chr    9496    9496     -8.09
chr    9497    9497     -8.55
chr    9498    9498     -8.77
chr    9499    9499     -8.70
chr    9500    9500     -8.34
chr    9501    9501     -8.20
chr    9502    9502     -8.20
chr    9503    9503     -8.21
chr    9504    9504     -8.38
chr    9505    9505     -8.76
chr    9506    9506     -8.91
chr    9507    9507     -9.00
chr    9508    9508     -9.35
chr    9509    9509     -9.42
chr    9510    9510     -9.27
chr    9511    9511     -9.69
chr    9512    9512    -10.02
chr    9513    9513     -9.74
chr    9514    9514     -9.33
chr    9515    9515     -9.70
chr    9516    9516    -10.21
chr    9517    9517    -10.29
chr    9518    9518     -9.83
chr    9519    9519     -9.39
chr    9520    9520     -9.72
chr    9521    9521     -9.84
chr    9522    9522     -9.40
chr    9523    9523     -8.79
chr    9524    9524     -8.69
chr    9525    9525     -8.92
chr    9526    9526     -8.94
chr    9527    9527     -8.77
chr    9528    9528     -8.68
chr    9529    9529     -8.65
chr    9530    9530     -8.70
chr    9531    9531     -8.61
chr    9532    9532     -8.31
chr    9533    9533     -8.13
chr    9534    9534     -7.99
chr    9535    9535     -7.90
chr    9536    9536     -7.90
chr    9537    9537     -7.88
chr    9538    9538     -7.84
chr    9539    9539     -7.78
chr    9540    9540     -7.70
chr    9541    9541     -7.62
chr    9542    9542     -7.55
chr    9543    9543     -7.53
chr    9544    9544     -7.50
chr    9545    9545     -7.55
chr    9546    9546     -7.64
chr    9547    9547     -7.71
chr    9548    9548     -7.95
chr    9549    9549     -8.45
chr    9550    9550     -8.65
chr    9551    9551     -8.57
chr    9552    9552     -8.21
chr    9553    9553     -8.02
chr    9554    9554     -8.05
chr    9555    9555     -8.15
chr    9556    9556     -8.25
chr    9557    9557     -8.37
chr    9558    9558     -8.56
chr    9559    9559     -8.97
chr    9560    9560     -9.16
chr    9561    9561     -8.98
chr    9562    9562     -8.44
chr    9563    9563     -7.71
chr    9564    9564     -7.40
chr    9565    9565     -7.30
chr    9566    9566     -7.28
chr    9567    9567     -7.43
chr    9568    9568     -7.61
chr    9569    9569     -7.84
chr    9570    9570     -8.13
chr    9571    9571     -8.20
chr    9572    9572     -8.09
chr    9573    9573     -7.69
chr    9574    9574     -7.45
chr    9575    9575     -7.36
chr    9576    9576     -7.26
chr    9577    9577     -7.18
chr    9578    9578     -7.16
chr    9579    9579     -7.19
chr    9580    9580     -7.30
chr    9581    9581     -7.61
chr    9582    9582     -8.27
chr    9583    9583     -8.98
chr    9584    9584     -9.52
chr    9585    9585     -9.59
chr    9586    9586     -9.16
chr    9587    9587     -8.62
chr    9588    9588     -8.50
chr    9589    9589     -8.60
chr    9590    9590     -8.79
chr    9591    9591     -9.35
chr    9592    9592    -10.01
chr    9593    9593    -10.38
chr    9594    9594    -10.22
chr    9595    9595     -9.72
chr    9596    9596     -9.11
chr    9597    9597     -8.38
chr    9598    9598     -8.16
chr    9599    9599     -8.12
chr    9600    9600     -8.01
chr    9601    9601     -7.69
chr    9602    9602     -7.46
chr    9603    9603     -7.27
chr    9604    9604     -7.10
chr    9605    9605     -7.02
chr    9606    9606     -6.94
chr    9607    9607     -6.87
chr    9608    9608     -6.84
chr    9609    9609     -6.83
chr    9610    9610     -6.80
chr    9611    9611     -6.77
chr    9612    9612     -6.73
chr    9613    9613     -6.69
chr    9614    9614     -6.66
chr    9615    9615     -6.63
chr    9616    9616     -6.60
chr    9617    9617     -6.58
chr    9618    9618     -6.56
chr    9619    9619     -6.53
chr    9620    9620     -6.53
chr    9621    9621     -6.56
chr    9622    9622     -6.58
chr    9623    9623     -6.57
chr    9624    9624     -6.52
chr    9625    9625     -6.47
chr    9626    9626     -6.44
chr    9627    9627     -6.46
chr    9628    9628     -6.53
chr    9629    9629     -6.68
chr    9630    9630     -6.85
chr    9631    9631     -6.89
chr    9632    9632     -6.91
chr    9633    9633     -6.95
chr    9634    9634     -7.22
chr    9635    9635     -7.64
chr    9636    9636     -7.79
chr    9637    9637     -7.91
chr    9638    9638     -8.04
chr    9639    9639     -8.22
chr    9640    9640     -8.48
chr    9641    9641     -8.49
chr    9642    9642     -8.30
chr    9643    9643     -8.23
chr    9644    9644     -8.28
chr    9645    9645     -8.33
chr    9646    9646     -8.36
chr    9647    9647     -8.27
chr    9648    9648     -7.91
chr    9649    9649     -7.75
chr    9650    9650     -7.87
chr    9651    9651     -8.06
chr    9652    9652     -8.35
chr    9653    9653     -9.09
chr    9654    9654     -9.72
chr    9655    9655     -9.99
chr    9656    9656     -9.65
chr    9657    9657     -8.98
chr    9658    9658     -8.32
chr    9659    9659     -7.67
chr    9660    9660     -7.37
chr    9661    9661     -7.31
chr    9662    9662     -7.38
chr    9663    9663     -7.47
chr    9664    9664     -7.54
chr    9665    9665     -7.75
chr    9666    9666     -8.12
chr    9667    9667     -8.25
chr    9668    9668     -8.34
chr    9669    9669     -8.47
chr    9670    9670     -8.64
chr    9671    9671     -8.95
chr    9672    9672     -9.02
chr    9673    9673     -8.92
chr    9674    9674     -8.96
chr    9675    9675     -8.85
chr    9676    9676     -8.44
chr    9677    9677     -8.40
chr    9678    9678     -8.77
chr    9679    9679     -8.84
chr    9680    9680     -8.70
chr    9681    9681     -8.65
chr    9682    9682     -8.65
chr    9683    9683     -8.69
chr    9684    9684     -8.60
chr    9685    9685     -8.22
chr    9686    9686     -8.01
chr    9687    9687     -7.95
chr    9688    9688     -7.89
chr    9689    9689     -7.87
chr    9690    9690     -7.91
chr    9691    9691     -7.93
chr    9692    9692     -8.02
chr    9693    9693     -8.18
chr    9694    9694     -8.42
chr    9695    9695     -8.97
chr    9696    9696     -9.39
chr    9697    9697     -9.39
chr    9698    9698     -8.93
chr    9699    9699     -8.25
chr    9700    9700     -8.01
chr    9701    9701     -7.94
chr    9702    9702     -7.84
chr    9703    9703     -7.48
chr    9704    9704     -7.25
chr    9705    9705     -7.20
chr    9706    9706     -7.26
chr    9707    9707     -7.32
chr    9708    9708     -7.37
chr    9709    9709     -7.41
chr    9710    9710     -7.44
chr    9711    9711     -7.46
chr    9712    9712     -7.46
chr    9713    9713     -7.48
chr    9714    9714     -7.51
chr    9715    9715     -7.53
chr    9716    9716     -7.60
chr    9717    9717     -7.87
chr    9718    9718     -8.42
chr    9719    9719     -8.80
chr    9720    9720     -8.83
chr    9721    9721     -8.64
chr    9722    9722     -8.56
chr    9723    9723     -8.53
chr    9724    9724     -8.55
chr    9725    9725     -8.46
chr    9726    9726     -8.16
chr    9727    9727     -7.99
chr    9728    9728     -8.04
chr    9729    9729     -8.16
chr    9730    9730     -8.15
chr    9731    9731     -7.99
chr    9732    9732     -7.89
chr    9733    9733     -7.96
chr    9734    9734     -8.09
chr    9735    9735     -8.27
chr    9736    9736     -8.54
chr    9737    9737     -8.61
chr    9738    9738     -8.54
chr    9739    9739     -8.52
chr    9740    9740     -8.50
chr    9741    9741     -8.49
chr    9742    9742     -8.50
chr    9743    9743     -8.52
chr    9744    9744     -8.56
chr    9745    9745     -8.68
chr    9746    9746     -8.61
chr    9747    9747     -8.25
chr    9748    9748     -7.70
chr    9749    9749     -7.44
chr    9750    9750     -7.34
chr    9751    9751     -7.24
chr    9752    9752     -7.13
chr    9753    9753     -7.01
chr    9754    9754     -6.60
chr    9755    9755     -6.34
chr    9756    9756     -6.24
chr    9757    9757     -6.19
chr    9758    9758     -6.17
chr    9759    9759     -6.18
chr    9760    9760     -6.20
chr    9761    9761     -6.20
chr    9762    9762     -6.22
chr    9763    9763     -6.23
chr    9764    9764     -6.24
chr    9765    9765     -6.25
chr    9766    9766     -6.24
chr    9767    9767     -6.20
chr    9768    9768     -6.14
chr    9769    9769     -6.13
chr    9770    9770     -6.14
chr    9771    9771     -6.16
chr    9772    9772     -6.22
chr    9773    9773     -6.26
chr    9774    9774     -6.30
chr    9775    9775     -6.36
chr    9776    9776     -6.48
chr    9777    9777     -6.80
chr    9778    9778     -7.46
chr    9779    9779     -8.13
chr    9780    9780     -8.84
chr    9781    9781     -9.41
chr    9782    9782     -9.53
chr    9783    9783     -9.17
chr    9784    9784     -8.59
chr    9785    9785     -7.89
chr    9786    9786     -7.60
chr    9787    9787     -7.57
chr    9788    9788     -7.51
chr    9789    9789     -7.21
chr    9790    9790     -6.63
chr    9791    9791     -6.35
chr    9792    9792     -6.14
chr    9793    9793     -5.96
chr    9794    9794     -5.87
chr    9795    9795     -5.78
chr    9796    9796     -5.69
chr    9797    9797     -5.59
chr    9798    9798     -5.49
chr    9799    9799     -5.44
chr    9800    9800     -5.43
chr    9801    9801     -5.43
chr    9802    9802     -5.43
chr    9803    9803     -5.43
chr    9804    9804     -5.46
chr    9805    9805     -5.52
chr    9806    9806     -5.64
chr    9807    9807     -5.94
chr    9808    9808     -6.59
chr    9809    9809     -7.23
chr    9810    9810     -7.83
chr    9811    9811     -8.30
chr    9812    9812     -8.46
chr    9813    9813     -8.39
chr    9814    9814     -8.03
chr    9815    9815     -7.40
chr    9816    9816     -7.11
chr    9817    9817     -6.91
chr    9818    9818     -6.72
chr    9819    9819     -6.56
chr    9820    9820     -6.08
chr    9821    9821     -5.40
chr    9822    9822     -5.10
chr    9823    9823     -4.89
chr    9824    9824     -4.45
chr    9825    9825     -4.19
chr    9826    9826     -4.09
chr    9827    9827     -4.04
chr    9828    9828     -3.97
chr    9829    9829     -3.89
chr    9830    9830     -3.85
chr    9831    9831     -3.84
chr    9832    9832     -3.83
chr    9833    9833     -3.82
chr    9834    9834     -3.80
chr    9835    9835     -3.80
chr    9836    9836     -3.80
chr    9837    9837     -3.79
chr    9838    9838     -3.80
chr    9839    9839     -3.80
chr    9840    9840     -3.80
chr    9841    9841     -3.80
chr    9842    9842     -3.80
chr    9843    9843     -3.79
chr    9844    9844     -3.78
chr    9845    9845     -3.78
chr    9846    9846     -3.78
chr    9847    9847     -3.78
chr    9848    9848     -3.78
chr    9849    9849     -3.78
chr    9850    9850     -3.78
chr    9851    9851     -3.78
chr    9852    9852     -3.78
chr    9853    9853     -3.78
chr    9854    9854     -3.78
chr    9855    9855     -3.78
chr    9856    9856     -3.80
chr    9857    9857     -3.82
chr    9858    9858     -3.84
chr    9859    9859     -3.85
chr    9860    9860     -3.87
chr    9861    9861     -3.90
chr    9862    9862     -3.96
chr    9863    9863     -4.00
chr    9864    9864     -4.04
chr    9865    9865     -4.18
chr    9866    9866     -4.31
chr    9867    9867     -4.44
chr    9868    9868     -4.59
chr    9869    9869     -4.75
chr    9870    9870     -4.95
chr    9871    9871     -5.23
chr    9872    9872     -5.78
chr    9873    9873     -6.14
chr    9874    9874     -6.28
chr    9875    9875     -6.31
chr    9876    9876     -6.33
chr    9877    9877     -6.36
chr    9878    9878     -6.38
chr    9879    9879     -6.40
chr    9880    9880     -6.48
chr    9881    9881     -6.67
chr    9882    9882     -6.92
chr    9883    9883     -6.98
chr    9884    9884     -7.02
chr    9885    9885     -7.10
chr    9886    9886     -7.30
chr    9887    9887     -7.59
chr    9888    9888     -7.69
chr    9889    9889     -7.76
chr    9890    9890     -7.80
chr    9891    9891     -7.76
chr    9892    9892     -7.58
chr    9893    9893     -7.10
chr    9894    9894     -6.82
chr    9895    9895     -6.76
chr    9896    9896     -6.69
chr    9897    9897     -6.61
chr    9898    9898     -6.53
chr    9899    9899     -6.23
chr    9900    9900     -6.00
chr    9901    9901     -5.81
chr    9902    9902     -5.64
chr    9903    9903     -5.57
chr    9904    9904     -5.55
chr    9905    9905     -5.54
chr    9906    9906     -5.55
chr    9907    9907     -5.56
chr    9908    9908     -5.60
chr    9909    9909     -5.66
chr    9910    9910     -5.77
chr    9911    9911     -6.06
chr    9912    9912     -6.55
chr    9913    9913     -6.73
chr    9914    9914     -6.94
chr    9915    9915     -7.19
chr    9916    9916     -7.25
chr    9917    9917     -7.24
chr    9918    9918     -7.16
chr    9919    9919     -7.09
chr    9920    9920     -7.13
chr    9921    9921     -7.17
chr    9922    9922     -7.21
chr    9923    9923     -7.23
chr    9924    9924     -7.23
chr    9925    9925     -7.23
chr    9926    9926     -7.21
chr    9927    9927     -7.20
chr    9928    9928     -7.25
chr    9929    9929     -7.40
chr    9930    9930     -7.58
chr    9931    9931     -7.84
chr    9932    9932     -8.33
chr    9933    9933     -8.53
chr    9934    9934     -8.48
chr    9935    9935     -8.16
chr    9936    9936     -7.94
chr    9937    9937     -7.76
chr    9938    9938     -7.62
chr    9939    9939     -7.61
chr    9940    9940     -7.63
chr    9941    9941     -7.59
chr    9942    9942     -7.35
chr    9943    9943     -7.16
chr    9944    9944     -7.01
chr    9945    9945     -6.87
chr    9946    9946     -6.81
chr    9947    9947     -6.79
chr    9948    9948     -6.74
chr    9949    9949     -6.58
chr    9950    9950     -6.19
chr    9951    9951     -5.62
chr    9952    9952     -5.34
chr    9953    9953     -5.23
chr    9954    9954     -5.17
chr    9955    9955     -5.14
chr    9956    9956     -5.10
chr    9957    9957     -5.04
chr    9958    9958     -4.98
chr    9959    9959     -4.92
chr    9960    9960     -4.88
chr    9961    9961     -4.84
chr    9962    9962     -4.79
chr    9963    9963     -4.76
chr    9964    9964     -4.75
chr    9965    9965     -4.74
chr    9966    9966     -4.73
chr    9967    9967     -4.73
chr    9968    9968     -4.72
chr    9969    9969     -4.70
chr    9970    9970     -4.70
chr    9971    9971     -4.70
chr    9972    9972     -4.70
chr    9973    9973     -4.71
chr    9974    9974     -4.74
chr    9975    9975     -4.75
chr    9976    9976     -4.75
chr    9977    9977     -4.76
chr    9978    9978     -4.76
chr    9979    9979     -4.76
chr    9980    9980     -4.76
chr    9981    9981     -4.77
chr    9982    9982     -4.77
chr    9983    9983     -4.77
chr    9984    9984     -4.76
chr    9985    9985     -4.75
chr    9986    9986     -4.75
chr    9987    9987     -4.75
chr    9988    9988     -4.76
chr    9989    9989     -4.77
chr    9990    9990     -4.79
chr    9991    9991     -4.80
chr    9992    9992     -4.82
chr    9993    9993     -4.85
chr    9994    9994     -4.92
chr    9995    9995     -4.98
chr    9996    9996     -4.99
chr    9997    9997     -4.99
chr    9998    9998     -4.99
chr    9999    9999     -4.97
chr   10000   10000     -4.94
chr   10001   10001     -4.91
chr   10002   10002     -4.87
chr   10003   10003     -4.82
chr   10004   10004     -4.77
chr   10005   10005     -4.76
chr   10006   10006     -4.75
chr   10007   10007     -4.75
chr   10008   10008     -4.75
chr   10009   10009     -4.75
chr   10010   10010     -4.76
chr   10011   10011     -4.77
chr   10012   10012     -4.80
chr   10013   10013     -4.82
chr   10014   10014     -4.83
chr   10015   10015     -4.83
chr   10016   10016     -4.84
chr   10017   10017     -4.84
chr   10018   10018     -4.85
chr   10019   10019     -4.85
chr   10020   10020     -4.86
chr   10021   10021     -4.86
chr   10022   10022     -4.88
chr   10023   10023     -4.89
chr   10024   10024     -4.89
chr   10025   10025     -4.91
chr   10026   10026     -4.95
chr   10027   10027     -5.04
chr   10028   10028     -5.21
chr   10029   10029     -5.40
chr   10030   10030     -5.63
chr   10031   10031     -5.91
chr   10032   10032     -6.01
chr   10033   10033     -6.11
chr   10034   10034     -6.33
chr   10035   10035     -6.66
chr   10036   10036     -6.76
chr   10037   10037     -6.84
chr   10038   10038     -6.90
chr   10039   10039     -6.96
chr   10040   10040     -7.10
chr   10041   10041     -7.25
chr   10042   10042     -7.40
chr   10043   10043     -7.58
chr   10044   10044     -7.81
chr   10045   10045     -8.15
chr   10046   10046     -8.22
chr   10047   10047     -8.19
chr   10048   10048     -8.29
chr   10049   10049     -8.51
chr   10050   10050     -8.54
chr   10051   10051     -8.41
chr   10052   10052     -8.32
chr   10053   10053     -8.27
chr   10054   10054     -8.21
chr   10055   10055     -8.14
chr   10056   10056     -8.15
chr   10057   10057     -8.24
chr   10058   10058     -8.37
chr   10059   10059     -8.52
chr   10060   10060     -8.74
chr   10061   10061     -9.26
chr   10062   10062     -9.65
chr   10063   10063     -9.56
chr   10064   10064     -9.03
chr   10065   10065     -8.45
chr   10066   10066     -8.27
chr   10067   10067     -8.28
chr   10068   10068     -8.30
chr   10069   10069     -8.33
chr   10070   10070     -8.24
chr   10071   10071     -7.87
chr   10072   10072     -7.63
chr   10073   10073     -7.44
chr   10074   10074     -7.27
chr   10075   10075     -7.20
chr   10076   10076     -7.11
chr   10077   10077     -7.02
chr   10078   10078     -6.99
chr   10079   10079     -6.99
chr   10080   10080     -6.96
chr   10081   10081     -6.95
chr   10082   10082     -7.04
chr   10083   10083     -7.30
chr   10084   10084     -7.70
chr   10085   10085     -7.82
chr   10086   10086     -7.81
chr   10087   10087     -7.64
chr   10088   10088     -7.23
chr   10089   10089     -6.66
chr   10090   10090     -6.36
chr   10091   10091     -6.24
chr   10092   10092     -6.18
chr   10093   10093     -6.12
chr   10094   10094     -6.05
chr   10095   10095     -6.02
chr   10096   10096     -6.00
chr   10097   10097     -6.00
chr   10098   10098     -6.00
chr   10099   10099     -5.98
chr   10100   10100     -5.92
chr   10101   10101     -5.85
chr   10102   10102     -5.77
chr   10103   10103     -5.68
chr   10104   10104     -5.60
chr   10105   10105     -5.51
chr   10106   10106     -5.40
chr   10107   10107     -5.31
chr   10108   10108     -5.20
chr   10109   10109     -5.11
chr   10110   10110     -5.08
chr   10111   10111     -5.06
chr   10112   10112     -5.04
chr   10113   10113     -5.01
chr   10114   10114     -4.98
chr   10115   10115     -4.94
chr   10116   10116     -4.92
chr   10117   10117     -4.91
chr   10118   10118     -4.89
chr   10119   10119     -4.87
chr   10120   10120     -4.86
chr   10121   10121     -4.85
chr   10122   10122     -4.85
chr   10123   10123     -4.84
chr   10124   10124     -4.84
chr   10125   10125     -4.82
chr   10126   10126     -4.82
chr   10127   10127     -4.82
chr   10128   10128     -4.82
chr   10129   10129     -4.83
chr   10130   10130     -4.87
chr   10131   10131     -4.93
chr   10132   10132     -5.06
chr   10133   10133     -5.18
chr   10134   10134     -5.31
chr   10135   10135     -5.45
chr   10136   10136     -5.48
chr   10137   10137     -5.52
chr   10138   10138     -5.57
chr   10139   10139     -5.62
chr   10140   10140     -5.63
chr   10141   10141     -5.63
chr   10142   10142     -5.63
chr   10143   10143     -5.64
chr   10144   10144     -5.65
chr   10145   10145     -5.66
chr   10146   10146     -5.68
chr   10147   10147     -5.73
chr   10148   10148     -5.78
chr   10149   10149     -5.81
chr   10150   10150     -5.83
chr   10151   10151     -5.84
chr   10152   10152     -5.83
chr   10153   10153     -5.82
chr   10154   10154     -5.82
chr   10155   10155     -5.82
chr   10156   10156     -5.81
chr   10157   10157     -5.81
chr   10158   10158     -5.80
chr   10159   10159     -5.72
chr   10160   10160     -5.65
chr   10161   10161     -5.63
chr   10162   10162     -5.62
chr   10163   10163     -5.61
chr   10164   10164     -5.60
chr   10165   10165     -5.54
chr   10166   10166     -5.33
chr   10167   10167     -5.15
chr   10168   10168     -5.10
chr   10169   10169     -5.07
chr   10170   10170     -5.04
chr   10171   10171     -5.00
chr   10172   10172     -4.96
chr   10173   10173     -4.76
chr   10174   10174     -4.58
chr   10175   10175     -4.50
chr   10176   10176     -4.45
chr   10177   10177     -4.40
chr   10178   10178     -4.33
chr   10179   10179     -4.30
chr   10180   10180     -4.27
chr   10181   10181     -4.27
chr   10182   10182     -4.26
chr   10183   10183     -4.26
chr   10184   10184     -4.25
chr   10185   10185     -4.25
chr   10186   10186     -4.25
chr   10187   10187     -4.25
chr   10188   10188     -4.25
chr   10189   10189     -4.25
chr   10190   10190     -4.25
chr   10191   10191     -4.25
chr   10192   10192     -4.25
chr   10193   10193     -4.25
chr   10194   10194     -4.25
chr   10195   10195     -4.25
chr   10196   10196     -4.25
chr   10197   10197     -4.25
chr   10198   10198     -4.26
chr   10199   10199     -4.26
chr   10200   10200     -4.27
chr   10201   10201     -4.29
chr   10202   10202     -4.32
chr   10203   10203     -4.44
chr   10204   10204     -4.56
chr   10205   10205     -4.68
chr   10206   10206     -4.80
chr   10207   10207     -4.92
chr   10208   10208     -5.23
chr   10209   10209     -5.78
chr   10210   10210     -6.14
chr   10211   10211     -6.28
chr   10212   10212     -6.31
chr   10213   10213     -6.33
chr   10214   10214     -6.37
chr   10215   10215     -6.41
chr   10216   10216     -6.43
chr   10217   10217     -6.47
chr   10218   10218     -6.56
chr   10219   10219     -6.64
chr   10220   10220     -6.72
chr   10221   10221     -6.79
chr   10222   10222     -6.85
chr   10223   10223     -7.13
chr   10224   10224     -7.62
chr   10225   10225     -7.81
chr   10226   10226     -7.85
chr   10227   10227     -7.80
chr   10228   10228     -7.74
chr   10229   10229     -7.67
chr   10230   10230     -7.62
chr   10231   10231     -7.62
chr   10232   10232     -7.61
chr   10233   10233     -7.63
chr   10234   10234     -7.68
chr   10235   10235     -7.73
chr   10236   10236     -7.76
chr   10237   10237     -7.77
chr   10238   10238     -7.77
chr   10239   10239     -7.74
chr   10240   10240     -7.70
chr   10241   10241     -7.64
chr   10242   10242     -7.67
chr   10243   10243     -7.77
chr   10244   10244     -7.86
chr   10245   10245     -7.95
chr   10246   10246     -8.05
chr   10247   10247     -8.14
chr   10248   10248     -8.24
chr   10249   10249     -8.38
chr   10250   10250     -8.60
chr   10251   10251     -9.09
chr   10252   10252     -9.40
chr   10253   10253     -9.25
chr   10254   10254     -8.78
chr   10255   10255     -8.77
chr   10256   10256     -9.29
chr   10257   10257     -9.55
chr   10258   10258     -9.30
chr   10259   10259     -8.75
chr   10260   10260     -8.57
chr   10261   10261     -8.44
chr   10262   10262     -8.33
chr   10263   10263     -8.24
chr   10264   10264     -8.26
chr   10265   10265     -8.40
chr   10266   10266     -8.61
chr   10267   10267     -9.04
chr   10268   10268     -9.16
chr   10269   10269     -9.14
chr   10270   10270     -9.46
chr   10271   10271     -9.53
chr   10272   10272     -9.10
chr   10273   10273     -8.39
chr   10274   10274     -7.66
chr   10275   10275     -7.36
chr   10276   10276     -7.26
chr   10277   10277     -7.24
chr   10278   10278     -7.28
chr   10279   10279     -7.33
chr   10280   10280     -7.37
chr   10281   10281     -7.39
chr   10282   10282     -7.36
chr   10283   10283     -7.19
chr   10284   10284     -7.04
chr   10285   10285     -6.99
chr   10286   10286     -6.98
chr   10287   10287     -7.01
chr   10288   10288     -7.05
chr   10289   10289     -7.07
chr   10290   10290     -7.08
chr   10291   10291     -7.07
chr   10292   10292     -7.08
chr   10293   10293     -7.09
chr   10294   10294     -7.07
chr   10295   10295     -6.93
chr   10296   10296     -6.51
chr   10297   10297     -6.24
chr   10298   10298     -6.13
chr   10299   10299     -6.11
chr   10300   10300     -6.10
chr   10301   10301     -6.08
chr   10302   10302     -6.06
chr   10303   10303     -6.05
chr   10304   10304     -6.06
chr   10305   10305     -6.11
chr   10306   10306     -6.15
chr   10307   10307     -6.18
chr   10308   10308     -6.24
chr   10309   10309     -6.36
chr   10310   10310     -6.64
chr   10311   10311     -7.11
chr   10312   10312     -7.35
chr   10313   10313     -7.40
chr   10314   10314     -7.42
chr   10315   10315     -7.49
chr   10316   10316     -7.58
chr   10317   10317     -7.68
chr   10318   10318     -7.77
chr   10319   10319     -7.85
chr   10320   10320     -7.92
chr   10321   10321     -7.98
chr   10322   10322     -8.04
chr   10323   10323     -8.11
chr   10324   10324     -8.19
chr   10325   10325     -8.15
chr   10326   10326     -7.95
chr   10327   10327     -7.83
chr   10328   10328     -7.86
chr   10329   10329     -7.92
chr   10330   10330     -7.98
chr   10331   10331     -8.22
chr   10332   10332     -8.77
chr   10333   10333     -8.99
chr   10334   10334     -8.85
chr   10335   10335     -8.43
chr   10336   10336     -8.27
chr   10337   10337     -8.48
chr   10338   10338     -9.12
chr   10339   10339     -9.50
chr   10340   10340     -9.44
chr   10341   10341     -9.21
chr   10342   10342     -9.48
chr   10343   10343     -9.49
chr   10344   10344     -9.03
chr   10345   10345     -8.37
chr   10346   10346     -8.08
chr   10347   10347     -7.89
chr   10348   10348     -7.72
chr   10349   10349     -7.59
chr   10350   10350     -7.46
chr   10351   10351     -7.33
chr   10352   10352     -7.21
chr   10353   10353     -7.16
chr   10354   10354     -7.10
chr   10355   10355     -7.04
chr   10356   10356     -7.07
chr   10357   10357     -7.23
chr   10358   10358     -7.40
chr   10359   10359     -7.43
chr   10360   10360     -7.40
chr   10361   10361     -7.36
chr   10362   10362     -7.31
chr   10363   10363     -7.27
chr   10364   10364     -7.38
chr   10365   10365     -7.52
chr   10366   10366     -7.67
chr   10367   10367     -7.86
chr   10368   10368     -8.11
chr   10369   10369     -8.49
chr   10370   10370     -8.64
chr   10371   10371     -8.73
chr   10372   10372     -8.96
chr   10373   10373     -8.93
chr   10374   10374     -8.60
chr   10375   10375     -8.55
chr   10376   10376     -8.75
chr   10377   10377     -8.75
chr   10378   10378     -8.58
chr   10379   10379     -8.48
chr   10380   10380     -8.41
chr   10381   10381     -8.53
chr   10382   10382     -8.86
chr   10383   10383     -8.95
chr   10384   10384     -8.74
chr   10385   10385     -8.29
chr   10386   10386     -8.09
chr   10387   10387     -8.16
chr   10388   10388     -8.30
chr   10389   10389     -8.50
chr   10390   10390     -8.83
chr   10391   10391     -8.92
chr   10392   10392     -8.88
chr   10393   10393     -9.02
chr   10394   10394     -8.98
chr   10395   10395     -8.72
chr   10396   10396     -8.77
chr   10397   10397     -9.23
chr   10398   10398     -9.51
chr   10399   10399     -9.36
chr   10400   10400     -8.88
chr   10401   10401     -8.27
chr   10402   10402     -7.55
chr   10403   10403     -7.24
chr   10404   10404     -7.20
chr   10405   10405     -7.23
chr   10406   10406     -7.49
chr   10407   10407     -8.08
chr   10408   10408     -8.34
chr   10409   10409     -8.37
chr   10410   10410     -8.23
chr   10411   10411     -8.20
chr   10412   10412     -8.27
chr   10413   10413     -8.22
chr   10414   10414     -7.89
chr   10415   10415     -7.29
chr   10416   10416     -6.99
chr   10417   10417     -6.94
chr   10418   10418     -6.94
chr   10419   10419     -6.94
chr   10420   10420     -6.94
chr   10421   10421     -6.95
chr   10422   10422     -6.96
chr   10423   10423     -6.96
chr   10424   10424     -6.95
chr   10425   10425     -6.92
chr   10426   10426     -6.75
chr   10427   10427     -6.61
chr   10428   10428     -6.56
chr   10429   10429     -6.55
chr   10430   10430     -6.53
chr   10431   10431     -6.52
chr   10432   10432     -6.55
chr   10433   10433     -6.58
chr   10434   10434     -6.61
chr   10435   10435     -6.72
chr   10436   10436     -7.04
chr   10437   10437     -7.69
chr   10438   10438     -8.10
chr   10439   10439     -8.28
chr   10440   10440     -8.26
chr   10441   10441     -8.09
chr   10442   10442     -7.93
chr   10443   10443     -7.80
chr   10444   10444     -7.72
chr   10445   10445     -7.69
chr   10446   10446     -7.65
chr   10447   10447     -7.62
chr   10448   10448     -7.63
chr   10449   10449     -7.59
chr   10450   10450     -7.36
chr   10451   10451     -7.20
chr   10452   10452     -7.14
chr   10453   10453     -7.18
chr   10454   10454     -7.36
chr   10455   10455     -7.57
chr   10456   10456     -7.88
chr   10457   10457     -8.63
chr   10458   10458     -9.24
chr   10459   10459     -9.67
chr   10460   10460     -9.62
chr   10461   10461     -9.09
chr   10462   10462     -8.39
chr   10463   10463     -8.10
chr   10464   10464     -7.92
chr   10465   10465     -7.80
chr   10466   10466     -7.83
chr   10467   10467     -7.89
chr   10468   10468     -7.93
chr   10469   10469     -7.98
chr   10470   10470     -8.02
chr   10471   10471     -8.20
chr   10472   10472     -8.58
chr   10473   10473     -8.73
chr   10474   10474     -8.80
chr   10475   10475     -9.03
chr   10476   10476     -9.06
chr   10477   10477     -8.88
chr   10478   10478     -8.84
chr   10479   10479     -8.90
chr   10480   10480     -9.11
chr   10481   10481     -9.10
chr   10482   10482     -8.88
chr   10483   10483     -8.84
chr   10484   10484     -8.90
chr   10485   10485     -9.11
chr   10486   10486     -9.06
chr   10487   10487     -8.69
chr   10488   10488     -8.52
chr   10489   10489     -8.42
chr   10490   10490     -8.33
chr   10491   10491     -8.18
chr   10492   10492     -7.72
chr   10493   10493     -7.48
chr   10494   10494     -7.39
chr   10495   10495     -7.29
chr   10496   10496     -7.20
chr   10497   10497     -7.23
chr   10498   10498     -7.38
chr   10499   10499     -7.55
chr   10500   10500     -7.75
chr   10501   10501     -8.03
chr   10502   10502     -8.12
chr   10503   10503     -8.15
chr   10504   10504     -8.17
chr   10505   10505     -8.19
chr   10506   10506     -8.20
chr   10507   10507     -8.21
chr   10508   10508     -8.40
chr   10509   10509     -8.92
chr   10510   10510     -9.27
chr   10511   10511     -9.25
chr   10512   10512     -9.03
chr   10513   10513     -9.07
chr   10514   10514     -8.99
chr   10515   10515     -8.68
chr   10516   10516     -8.73
chr   10517   10517     -9.23
chr   10518   10518     -9.57
chr   10519   10519     -9.43
chr   10520   10520     -8.84
chr   10521   10521     -8.15
chr   10522   10522     -7.88
chr   10523   10523     -7.80
chr   10524   10524     -7.70
chr   10525   10525     -7.62
chr   10526   10526     -7.59
chr   10527   10527     -7.54
chr   10528   10528     -7.51
chr   10529   10529     -7.51
chr   10530   10530     -7.50
chr   10531   10531     -7.52
chr   10532   10532     -7.64
chr   10533   10533     -7.77
chr   10534   10534     -7.94
chr   10535   10535     -8.14
chr   10536   10536     -8.18
chr   10537   10537     -8.09
chr   10538   10538     -8.06
chr   10539   10539     -8.27
chr   10540   10540     -8.76
chr   10541   10541     -9.06
chr   10542   10542     -8.99
chr   10543   10543     -8.63
chr   10544   10544     -8.44
chr   10545   10545     -8.32
chr   10546   10546     -8.33
chr   10547   10547     -8.48
chr   10548   10548     -8.71
chr   10549   10549     -9.20
chr   10550   10550     -9.39
chr   10551   10551     -9.15
chr   10552   10552     -8.72
chr   10553   10553     -8.53
chr   10554   10554     -8.41
chr   10555   10555     -8.46
chr   10556   10556     -8.69
chr   10557   10557     -8.70
chr   10558   10558     -8.47
chr   10559   10559     -8.40
chr   10560   10560     -8.47
chr   10561   10561     -8.40
chr   10562   10562     -8.05
chr   10563   10563     -7.87
chr   10564   10564     -7.87
chr   10565   10565     -7.92
chr   10566   10566     -7.88
chr   10567   10567     -7.70
chr   10568   10568     -7.54
chr   10569   10569     -7.40
chr   10570   10570     -7.27
chr   10571   10571     -7.23
chr   10572   10572     -7.31
chr   10573   10573     -7.43
chr   10574   10574     -7.44
chr   10575   10575     -7.38
chr   10576   10576     -7.32
chr   10577   10577     -7.33
chr   10578   10578     -7.58
chr   10579   10579     -8.00
chr   10580   10580     -8.15
chr   10581   10581     -8.12
chr   10582   10582     -7.87
chr   10583   10583     -7.72
chr   10584   10584     -7.81
chr   10585   10585     -7.98
chr   10586   10586     -8.22
chr   10587   10587     -8.68
chr   10588   10588     -8.92
chr   10589   10589     -8.85
chr   10590   10590     -8.56
chr   10591   10591     -8.52
chr   10592   10592     -8.70
chr   10593   10593     -8.70
chr   10594   10594     -8.43
chr   10595   10595     -7.87
chr   10596   10596     -7.60
chr   10597   10597     -7.41
chr   10598   10598     -7.26
chr   10599   10599     -7.25
chr   10600   10600     -7.35
chr   10601   10601     -7.46
chr   10602   10602     -7.56
chr   10603   10603     -7.64
chr   10604   10604     -7.63
chr   10605   10605     -7.54
chr   10606   10606     -7.46
chr   10607   10607     -7.44
chr   10608   10608     -7.38
chr   10609   10609     -7.12
chr   10610   10610     -6.92
chr   10611   10611     -6.90
chr   10612   10612     -6.91
chr   10613   10613     -7.04
chr   10614   10614     -7.19
chr   10615   10615     -7.37
chr   10616   10616     -7.59
chr   10617   10617     -7.91
chr   10618   10618     -8.58
chr   10619   10619     -9.05
chr   10620   10620     -9.13
chr   10621   10621     -9.00
chr   10622   10622     -9.09
chr   10623   10623     -8.98
chr   10624   10624     -8.55
chr   10625   10625     -8.36
chr   10626   10626     -8.17
chr   10627   10627     -7.69
chr   10628   10628     -7.42
chr   10629   10629     -7.31
chr   10630   10630     -7.20
chr   10631   10631     -7.09
chr   10632   10632     -6.99
chr   10633   10633     -6.88
chr   10634   10634     -6.83
chr   10635   10635     -6.82
chr   10636   10636     -6.82
chr   10637   10637     -6.81
chr   10638   10638     -6.80
chr   10639   10639     -6.84
chr   10640   10640     -6.92
chr   10641   10641     -7.11
chr   10642   10642     -7.35
chr   10643   10643     -7.40
chr   10644   10644     -7.42
chr   10645   10645     -7.42
chr   10646   10646     -7.40
chr   10647   10647     -7.40
chr   10648   10648     -7.47
chr   10649   10649     -7.55
chr   10650   10650     -7.63
chr   10651   10651     -7.82
chr   10652   10652     -8.16
chr   10653   10653     -8.23
chr   10654   10654     -8.21
chr   10655   10655     -8.19
chr   10656   10656     -8.17
chr   10657   10657     -8.25
chr   10658   10658     -8.42
chr   10659   10659     -8.66
chr   10660   10660     -9.16
chr   10661   10661     -9.37
chr   10662   10662     -9.12
chr   10663   10663     -8.55
chr   10664   10664     -8.30
chr   10665   10665     -8.14
chr   10666   10666     -8.05
chr   10667   10667     -8.17
chr   10668   10668     -8.41
chr   10669   10669     -8.45
chr   10670   10670     -8.29
chr   10671   10671     -7.89
chr   10672   10672     -7.72
chr   10673   10673     -7.73
chr   10674   10674     -7.71
chr   10675   10675     -7.69
chr   10676   10676     -7.64
chr   10677   10677     -7.61
chr   10678   10678     -7.84
chr   10679   10679     -8.42
chr   10680   10680     -8.69
chr   10681   10681     -8.66
chr   10682   10682     -8.33
chr   10683   10683     -7.70
chr   10684   10684     -7.40
chr   10685   10685     -7.31
chr   10686   10686     -7.35
chr   10687   10687     -7.58
chr   10688   10688     -7.96
chr   10689   10689     -8.12
chr   10690   10690     -8.29
chr   10691   10691     -8.55
chr   10692   10692     -8.57
chr   10693   10693     -8.40
chr   10694   10694     -8.35
chr   10695   10695     -8.44
chr   10696   10696     -8.60
chr   10697   10697     -8.93
chr   10698   10698     -9.03
chr   10699   10699     -9.02
chr   10700   10700     -9.29
chr   10701   10701     -9.35
chr   10702   10702     -9.26
chr   10703   10703     -9.75
chr   10704   10704    -10.33
chr   10705   10705    -10.53
chr   10706   10706    -10.31
chr   10707   10707     -9.85
chr   10708   10708     -9.24
chr   10709   10709     -8.48
chr   10710   10710     -7.73
chr   10711   10711     -7.41
chr   10712   10712     -7.31
chr   10713   10713     -7.26
chr   10714   10714     -7.20
chr   10715   10715     -7.15
chr   10716   10716     -7.13
chr   10717   10717     -7.09
chr   10718   10718     -7.08
chr   10719   10719     -7.18
chr   10720   10720     -7.42
chr   10721   10721     -7.81
chr   10722   10722     -7.91
chr   10723   10723     -7.98
chr   10724   10724     -8.05
chr   10725   10725     -8.01
chr   10726   10726     -7.82
chr   10727   10727     -7.66
chr   10728   10728     -7.65
chr   10729   10729     -7.66
chr   10730   10730     -7.67
chr   10731   10731     -7.73
chr   10732   10732     -7.99
chr   10733   10733     -8.57
chr   10734   10734     -9.04
chr   10735   10735     -9.20
chr   10736   10736     -8.99
chr   10737   10737     -8.47
chr   10738   10738     -8.27
chr   10739   10739     -8.26
chr   10740   10740     -8.24
chr   10741   10741     -8.37
chr   10742   10742     -8.74
chr   10743   10743     -8.87
chr   10744   10744     -8.89
chr   10745   10745     -9.10
chr   10746   10746     -9.06
chr   10747   10747     -8.72
chr   10748   10748     -8.56
chr   10749   10749     -8.47
chr   10750   10750     -8.54
chr   10751   10751     -8.86
chr   10752   10752     -8.95
chr   10753   10753     -8.90
chr   10754   10754     -9.00
chr   10755   10755     -8.91
chr   10756   10756     -8.51
chr   10757   10757     -8.28
chr   10758   10758     -8.11
chr   10759   10759     -8.01
chr   10760   10760     -8.12
chr   10761   10761     -8.34
chr   10762   10762     -8.36
chr   10763   10763     -8.21
chr   10764   10764     -8.17
chr   10765   10765     -8.23
chr   10766   10766     -8.18
chr   10767   10767     -7.94
chr   10768   10768     -7.75
chr   10769   10769     -7.58
chr   10770   10770     -7.43
chr   10771   10771     -7.44
chr   10772   10772     -7.50
chr   10773   10773     -7.49
chr   10774   10774     -7.38
chr   10775   10775     -7.28
chr   10776   10776     -7.26
chr   10777   10777     -7.31
chr   10778   10778     -7.36
chr   10779   10779     -7.40
chr   10780   10780     -7.51
chr   10781   10781     -7.63
chr   10782   10782     -7.65
chr   10783   10783     -7.59
chr   10784   10784     -7.55
chr   10785   10785     -7.60
chr   10786   10786     -7.81
chr   10787   10787     -8.17
chr   10788   10788     -8.31
chr   10789   10789     -8.40
chr   10790   10790     -8.51
chr   10791   10791     -8.70
chr   10792   10792     -9.17
chr   10793   10793     -9.31
chr   10794   10794     -9.00
chr   10795   10795     -8.42
chr   10796   10796     -8.14
chr   10797   10797     -7.96
chr   10798   10798     -7.83
chr   10799   10799     -7.85
chr   10800   10800     -8.10
chr   10801   10801     -8.70
chr   10802   10802     -9.23
chr   10803   10803     -9.48
chr   10804   10804     -9.31
chr   10805   10805     -8.94
chr   10806   10806     -8.85
chr   10807   10807     -8.89
chr   10808   10808     -9.06
chr   10809   10809     -9.01
chr   10810   10810     -8.68
chr   10811   10811     -8.50
chr   10812   10812     -8.39
chr   10813   10813     -8.43
chr   10814   10814     -8.64
chr   10815   10815     -8.62
chr   10816   10816     -8.35
chr   10817   10817     -8.23
chr   10818   10818     -8.45
chr   10819   10819     -9.09
chr   10820   10820     -9.45
chr   10821   10821     -9.38
chr   10822   10822     -9.17
chr   10823   10823     -9.36
chr   10824   10824     -9.30
chr   10825   10825     -8.94
chr   10826   10826     -8.89
chr   10827   10827     -9.02
chr   10828   10828     -9.62
chr   10829   10829    -10.11
chr   10830   10830    -10.26
chr   10831   10831    -10.00
chr   10832   10832     -9.36
chr   10833   10833     -8.67
chr   10834   10834     -8.54
chr   10835   10835     -8.66
chr   10836   10836     -8.86
chr   10837   10837     -9.41
chr   10838   10838     -9.74
chr   10839   10839     -9.50
chr   10840   10840     -8.99
chr   10841   10841     -8.87
chr   10842   10842     -8.89
chr   10843   10843     -9.02
chr   10844   10844     -8.93
chr   10845   10845     -8.47
chr   10846   10846     -7.88
chr   10847   10847     -7.60
chr   10848   10848     -7.40
chr   10849   10849     -7.23
chr   10850   10850     -7.09
chr   10851   10851     -6.96
chr   10852   10852     -6.84
chr   10853   10853     -6.71
chr   10854   10854     -6.66
chr   10855   10855     -6.68
chr   10856   10856     -6.73
chr   10857   10857     -6.84
chr   10858   10858     -7.13
chr   10859   10859     -7.75
chr   10860   10860     -8.11
chr   10861   10861     -8.19
chr   10862   10862     -8.18
chr   10863   10863     -8.18
chr   10864   10864     -8.17
chr   10865   10865     -8.15
chr   10866   10866     -8.11
chr   10867   10867     -8.17
chr   10868   10868     -8.32
chr   10869   10869     -8.31
chr   10870   10870     -8.09
chr   10871   10871     -7.98
chr   10872   10872     -7.96
chr   10873   10873     -7.87
chr   10874   10874     -7.59
chr   10875   10875     -7.40
chr   10876   10876     -7.24
chr   10877   10877     -7.10
chr   10878   10878     -6.97
chr   10879   10879     -6.85
chr   10880   10880     -6.73
chr   10881   10881     -6.60
chr   10882   10882     -6.55
chr   10883   10883     -6.53
chr   10884   10884     -6.54
chr   10885   10885     -6.54
chr   10886   10886     -6.53
chr   10887   10887     -6.52
chr   10888   10888     -6.50
chr   10889   10889     -6.54
chr   10890   10890     -6.64
chr   10891   10891     -6.75
chr   10892   10892     -6.84
chr   10893   10893     -7.05
chr   10894   10894     -7.34
chr   10895   10895     -7.44
chr   10896   10896     -7.52
chr   10897   10897     -7.60
chr   10898   10898     -7.67
chr   10899   10899     -7.88
chr   10900   10900     -8.28
chr   10901   10901     -8.44
chr   10902   10902     -8.60
chr   10903   10903     -8.93
chr   10904   10904     -9.04
chr   10905   10905     -9.04
chr   10906   10906     -9.35
chr   10907   10907     -9.46
chr   10908   10908     -9.13
chr   10909   10909     -8.51
chr   10910   10910     -8.31
chr   10911   10911     -8.29
chr   10912   10912     -8.27
chr   10913   10913     -8.40
chr   10914   10914     -8.72
chr   10915   10915     -8.76
chr   10916   10916     -8.57
chr   10917   10917     -8.44
chr   10918   10918     -8.33
chr   10919   10919     -8.33
chr   10920   10920     -8.47
chr   10921   10921     -8.67
chr   10922   10922     -9.14
chr   10923   10923     -9.42
chr   10924   10924     -9.26
chr   10925   10925     -8.82
chr   10926   10926     -8.66
chr   10927   10927     -8.55
chr   10928   10928     -8.66
chr   10929   10929     -9.09
chr   10930   10930     -9.30
chr   10931   10931     -9.12
chr   10932   10932     -8.74
chr   10933   10933     -8.58
chr   10934   10934     -8.49
chr   10935   10935     -8.61
chr   10936   10936     -9.03
chr   10937   10937     -9.14
chr   10938   10938     -9.09
chr   10939   10939     -9.32
chr   10940   10940     -9.34
chr   10941   10941     -9.21
chr   10942   10942     -9.59
chr   10943   10943    -10.02
chr   10944   10944     -9.91
chr   10945   10945     -9.31
chr   10946   10946     -8.64
chr   10947   10947     -8.37
chr   10948   10948     -8.21
chr   10949   10949     -8.16
chr   10950   10950     -8.21
chr   10951   10951     -8.15
chr   10952   10952     -7.86
chr   10953   10953     -7.66
chr   10954   10954     -7.58
chr   10955   10955     -7.50
chr   10956   10956     -7.43
chr   10957   10957     -7.41
chr   10958   10958     -7.38
chr   10959   10959     -7.43
chr   10960   10960     -7.70
chr   10961   10961     -8.28
chr   10962   10962     -8.58
chr   10963   10963     -8.62
chr   10964   10964     -8.50
chr   10965   10965     -8.63
chr   10966   10966     -9.28
chr   10967   10967     -9.81
chr   10968   10968     -9.81
chr   10969   10969     -9.31
chr   10970   10970     -8.76
chr   10971   10971     -8.54
chr   10972   10972     -8.39
chr   10973   10973     -8.27
chr   10974   10974     -8.16
chr   10975   10975     -8.07
chr   10976   10976     -7.98
chr   10977   10977     -7.89
chr   10978   10978     -7.78
chr   10979   10979     -7.70
chr   10980   10980     -7.67
chr   10981   10981     -7.63
chr   10982   10982     -7.60
chr   10983   10983     -7.69
chr   10984   10984     -7.80
chr   10985   10985     -7.91
chr   10986   10986     -8.05
chr   10987   10987     -8.20
chr   10988   10988     -8.37
chr   10989   10989     -8.38
chr   10990   10990     -8.17
chr   10991   10991     -7.64
chr   10992   10992     -7.36
chr   10993   10993     -7.16
chr   10994   10994     -7.00
chr   10995   10995     -6.96
chr   10996   10996     -7.00
chr   10997   10997     -7.28
chr   10998   10998     -7.97
chr   10999   10999     -8.38
chr   11000   11000     -8.55
chr   11001   11001     -8.69
chr   11002   11002     -9.00
chr   11003   11003     -9.08
chr   11004   11004     -8.98
chr   11005   11005     -9.02
chr   11006   11006     -8.92
chr   11007   11007     -8.59
chr   11008   11008     -8.49
chr   11009   11009     -8.60
chr   11010   11010     -8.78
chr   11011   11011     -9.35
chr   11012   11012    -10.01
chr   11013   11013    -10.40
chr   11014   11014    -10.28
chr   11015   11015     -9.83
chr   11016   11016     -9.23
chr   11017   11017     -8.47
chr   11018   11018     -7.71
chr   11019   11019     -6.92
chr   11020   11020     -6.60
chr   11021   11021     -6.48
chr   11022   11022     -6.43
chr   11023   11023     -6.40
chr   11024   11024     -6.39
chr   11025   11025     -6.43
chr   11026   11026     -6.54
chr   11027   11027     -6.79
chr   11028   11028     -7.18
chr   11029   11029     -7.29
chr   11030   11030     -7.39
chr   11031   11031     -7.49
chr   11032   11032     -7.58
chr   11033   11033     -7.65
chr   11034   11034     -7.70
chr   11035   11035     -7.83
chr   11036   11036     -8.02
chr   11037   11037     -8.03
chr   11038   11038     -7.87
chr   11039   11039     -7.42
chr   11040   11040     -6.71
chr   11041   11041     -6.42
chr   11042   11042     -6.19
chr   11043   11043     -6.00
chr   11044   11044     -5.95
chr   11045   11045     -5.93
chr   11046   11046     -5.92
chr   11047   11047     -5.92
chr   11048   11048     -5.91
chr   11049   11049     -5.90
chr   11050   11050     -5.90
chr   11051   11051     -5.89
chr   11052   11052     -5.89
chr   11053   11053     -5.92
chr   11054   11054     -5.96
chr   11055   11055     -6.04
chr   11056   11056     -6.12
chr   11057   11057     -6.19
chr   11058   11058     -6.26
chr   11059   11059     -6.32
chr   11060   11060     -6.44
chr   11061   11061     -6.56
chr   11062   11062     -6.58
chr   11063   11063     -6.59
chr   11064   11064     -6.59
chr   11065   11065     -6.58
chr   11066   11066     -6.57
chr   11067   11067     -6.59
chr   11068   11068     -6.61
chr   11069   11069     -6.62
chr   11070   11070     -6.65
chr   11071   11071     -6.71
chr   11072   11072     -6.77
chr   11073   11073     -6.82
chr   11074   11074     -6.94
chr   11075   11075     -7.05
chr   11076   11076     -7.15
chr   11077   11077     -7.26
chr   11078   11078     -7.36
chr   11079   11079     -7.46
chr   11080   11080     -7.46
chr   11081   11081     -7.36
chr   11082   11082     -7.06
chr   11083   11083     -6.84
chr   11084   11084     -6.76
chr   11085   11085     -6.66
chr   11086   11086     -6.58
chr   11087   11087     -6.53
chr   11088   11088     -6.51
chr   11089   11089     -6.48
chr   11090   11090     -6.45
chr   11091   11091     -6.44
chr   11092   11092     -6.48
chr   11093   11093     -6.57
chr   11094   11094     -6.81
chr   11095   11095     -7.20
chr   11096   11096     -7.37
chr   11097   11097     -7.40
chr   11098   11098     -7.40
chr   11099   11099     -7.39
chr   11100   11100     -7.36
chr   11101   11101     -7.34
chr   11102   11102     -7.34
chr   11103   11103     -7.33
chr   11104   11104     -7.30
chr   11105   11105     -7.26
chr   11106   11106     -7.22
chr   11107   11107     -7.21
chr   11108   11108     -7.16
chr   11109   11109     -6.99
chr   11110   11110     -6.83
chr   11111   11111     -6.77
chr   11112   11112     -6.78
chr   11113   11113     -6.83
chr   11114   11114     -7.13
chr   11115   11115     -7.70
chr   11116   11116     -7.98
chr   11117   11117     -8.03
chr   11118   11118     -7.98
chr   11119   11119     -8.00
chr   11120   11120     -8.07
chr   11121   11121     -8.14
chr   11122   11122     -8.22
chr   11123   11123     -8.19
chr   11124   11124     -7.96
chr   11125   11125     -7.50
chr   11126   11126     -7.22
chr   11127   11127     -7.01
chr   11128   11128     -6.84
chr   11129   11129     -6.77
chr   11130   11130     -6.73
chr   11131   11131     -6.68
chr   11132   11132     -6.44
chr   11133   11133     -5.92
chr   11134   11134     -5.64
chr   11135   11135     -5.52
chr   11136   11136     -5.47
chr   11137   11137     -5.45
chr   11138   11138     -5.45
chr   11139   11139     -5.45
chr   11140   11140     -5.47
chr   11141   11141     -5.50
chr   11142   11142     -5.56
chr   11143   11143     -5.67
chr   11144   11144     -5.92
chr   11145   11145     -6.35
chr   11146   11146     -6.55
chr   11147   11147     -6.83
chr   11148   11148     -7.41
chr   11149   11149     -7.66
chr   11150   11150     -7.73
chr   11151   11151     -7.76
chr   11152   11152     -7.77
chr   11153   11153     -7.77
chr   11154   11154     -7.95
chr   11155   11155     -8.38
chr   11156   11156     -8.51
chr   11157   11157     -8.56
chr   11158   11158     -8.67
chr   11159   11159     -8.62
chr   11160   11160     -8.32
chr   11161   11161     -7.80
chr   11162   11162     -7.54
chr   11163   11163     -7.34
chr   11164   11164     -7.18
chr   11165   11165     -7.12
chr   11166   11166     -7.04
chr   11167   11167     -6.97
chr   11168   11168     -6.95
chr   11169   11169     -6.97
chr   11170   11170     -7.04
chr   11171   11171     -7.11
chr   11172   11172     -7.11
chr   11173   11173     -7.04
chr   11174   11174     -6.98
chr   11175   11175     -6.96
chr   11176   11176     -6.99
chr   11177   11177     -7.02
chr   11178   11178     -7.03
chr   11179   11179     -7.08
chr   11180   11180     -7.12
chr   11181   11181     -7.15
chr   11182   11182     -7.21
chr   11183   11183     -7.27
chr   11184   11184     -7.33
chr   11185   11185     -7.45
chr   11186   11186     -7.62
chr   11187   11187     -7.64
chr   11188   11188     -7.58
chr   11189   11189     -7.53
chr   11190   11190     -7.53
chr   11191   11191     -7.48
chr   11192   11192     -7.29
chr   11193   11193     -7.14
chr   11194   11194     -7.10
chr   11195   11195     -7.16
chr   11196   11196     -7.32
chr   11197   11197     -7.54
chr   11198   11198     -7.86
chr   11199   11199     -8.54
chr   11200   11200     -9.03
chr   11201   11201     -9.13
chr   11202   11202     -8.84
chr   11203   11203     -8.31
chr   11204   11204     -7.62
chr   11205   11205     -7.30
chr   11206   11206     -7.19
chr   11207   11207     -7.19
chr   11208   11208     -7.30
chr   11209   11209     -7.41
chr   11210   11210     -7.51
chr   11211   11211     -7.81
chr   11212   11212     -8.51
chr   11213   11213     -8.98
chr   11214   11214     -9.14
chr   11215   11215     -8.94
chr   11216   11216     -8.44
chr   11217   11217     -8.28
chr   11218   11218     -8.48
chr   11219   11219     -9.06
chr   11220   11220     -9.31
chr   11221   11221     -9.16
chr   11222   11222     -8.78
chr   11223   11223     -8.62
chr   11224   11224     -8.45
chr   11225   11225     -8.03
chr   11226   11226     -7.34
chr   11227   11227     -7.05
chr   11228   11228     -6.95
chr   11229   11229     -6.96
chr   11230   11230     -7.01
chr   11231   11231     -7.14
chr   11232   11232     -7.29
chr   11233   11233     -7.46
chr   11234   11234     -7.67
chr   11235   11235     -7.94
chr   11236   11236     -8.51
chr   11237   11237     -8.78
chr   11238   11238     -8.77
chr   11239   11239     -8.55
chr   11240   11240     -8.40
chr   11241   11241     -8.28
chr   11242   11242     -8.16
chr   11243   11243     -8.05
chr   11244   11244     -8.01
chr   11245   11245     -8.21
chr   11246   11246     -8.65
chr   11247   11247     -8.87
chr   11248   11248     -8.80
chr   11249   11249     -8.50
chr   11250   11250     -8.42
chr   11251   11251     -8.53
chr   11252   11252     -8.70
chr   11253   11253     -9.11
chr   11254   11254     -9.21
chr   11255   11255     -8.89
chr   11256   11256     -8.29
chr   11257   11257     -8.04
chr   11258   11258     -8.21
chr   11259   11259     -8.68
chr   11260   11260     -8.92
chr   11261   11261     -8.84
chr   11262   11262     -8.46
chr   11263   11263     -8.31
chr   11264   11264     -8.51
chr   11265   11265     -9.20
chr   11266   11266     -9.90
chr   11267   11267    -10.28
chr   11268   11268    -10.08
chr   11269   11269     -9.53
chr   11270   11270     -9.03
chr   11271   11271     -8.90
chr   11272   11272     -8.71
chr   11273   11273     -8.19
chr   11274   11274     -7.97
chr   11275   11275     -7.91
chr   11276   11276     -7.85
chr   11277   11277     -7.84
chr   11278   11278     -7.87
chr   11279   11279     -7.89
chr   11280   11280     -7.90
chr   11281   11281     -7.89
chr   11282   11282     -8.11
chr   11283   11283     -8.66
chr   11284   11284     -8.91
chr   11285   11285     -8.83
chr   11286   11286     -8.44
chr   11287   11287     -8.50
chr   11288   11288     -9.05
chr   11289   11289     -9.31
chr   11290   11290     -9.17
chr   11291   11291     -8.70
chr   11292   11292     -8.00
chr   11293   11293     -7.71
chr   11294   11294     -7.64
chr   11295   11295     -7.69
chr   11296   11296     -7.75
chr   11297   11297     -7.80
chr   11298   11298     -7.83
chr   11299   11299     -7.85
chr   11300   11300     -7.96
chr   11301   11301     -8.14
chr   11302   11302     -8.15
chr   11303   11303     -8.00
chr   11304   11304     -7.88
chr   11305   11305     -7.73
chr   11306   11306     -7.30
chr   11307   11307     -7.03
chr   11308   11308     -6.92
chr   11309   11309     -6.88
chr   11310   11310     -6.88
chr   11311   11311     -6.97
chr   11312   11312     -7.25
chr   11313   11313     -7.85
chr   11314   11314     -8.31
chr   11315   11315     -8.46
chr   11316   11316     -8.40
chr   11317   11317     -8.15
chr   11318   11318     -8.01
chr   11319   11319     -8.08
chr   11320   11320     -8.19
chr   11321   11321     -8.34
chr   11322   11322     -8.55
chr   11323   11323     -8.54
chr   11324   11324     -8.29
chr   11325   11325     -8.13
chr   11326   11326     -7.99
chr   11327   11327     -7.86
chr   11328   11328     -7.74
chr   11329   11329     -7.63
chr   11330   11330     -7.50
chr   11331   11331     -7.16
chr   11332   11332     -6.52
chr   11333   11333     -6.23
chr   11334   11334     -6.11
chr   11335   11335     -6.05
chr   11336   11336     -6.02
chr   11337   11337     -6.00
chr   11338   11338     -6.00
chr   11339   11339     -6.00
chr   11340   11340     -6.00
chr   11341   11341     -5.99
chr   11342   11342     -6.00
chr   11343   11343     -6.03
chr   11344   11344     -6.05
chr   11345   11345     -6.06
chr   11346   11346     -6.07
chr   11347   11347     -6.08
chr   11348   11348     -6.09
chr   11349   11349     -6.12
chr   11350   11350     -6.19
chr   11351   11351     -6.48
chr   11352   11352     -7.14
chr   11353   11353     -7.52
chr   11354   11354     -7.67
chr   11355   11355     -7.84
chr   11356   11356     -8.04
chr   11357   11357     -8.33
chr   11358   11358     -9.02
chr   11359   11359     -9.58
chr   11360   11360     -9.88
chr   11361   11361     -9.73
chr   11362   11362     -9.21
chr   11363   11363     -8.52
chr   11364   11364     -8.30
chr   11365   11365     -8.47
chr   11366   11366     -8.94
chr   11367   11367     -9.09
chr   11368   11368     -9.11
chr   11369   11369     -9.57
chr   11370   11370     -9.75
chr   11371   11371     -9.38
chr   11372   11372     -8.81
chr   11373   11373     -8.80
chr   11374   11374     -9.32
chr   11375   11375     -9.82
chr   11376   11376    -10.02
chr   11377   11377     -9.68
chr   11378   11378     -8.99
chr   11379   11379     -8.28
chr   11380   11380     -8.00
chr   11381   11381     -7.98
chr   11382   11382     -8.17
chr   11383   11383     -8.55
chr   11384   11384     -8.70
chr   11385   11385     -8.80
chr   11386   11386     -9.08
chr   11387   11387     -9.08
chr   11388   11388     -8.79
chr   11389   11389     -8.69
chr   11390   11390     -8.66
chr   11391   11391     -8.71
chr   11392   11392     -8.63
chr   11393   11393     -8.32
chr   11394   11394     -8.11
chr   11395   11395     -7.94
chr   11396   11396     -7.79
chr   11397   11397     -7.65
chr   11398   11398     -7.54
chr   11399   11399     -7.54
chr   11400   11400     -7.57
chr   11401   11401     -7.57
chr   11402   11402     -7.62
chr   11403   11403     -7.68
chr   11404   11404     -7.72
chr   11405   11405     -7.85
chr   11406   11406     -8.03
chr   11407   11407     -8.27
chr   11408   11408     -8.72
chr   11409   11409     -8.94
chr   11410   11410     -8.86
chr   11411   11411     -8.55
chr   11412   11412     -8.48
chr   11413   11413     -8.61
chr   11414   11414     -8.81
chr   11415   11415     -9.37
chr   11416   11416     -9.74
chr   11417   11417     -9.63
chr   11418   11418     -9.14
chr   11419   11419     -8.44
chr   11420   11420     -8.21
chr   11421   11421     -8.18
chr   11422   11422     -8.08
chr   11423   11423     -7.69
chr   11424   11424     -7.46
chr   11425   11425     -7.43
chr   11426   11426     -7.56
chr   11427   11427     -7.72
chr   11428   11428     -7.74
chr   11429   11429     -7.66
chr   11430   11430     -7.56
chr   11431   11431     -7.46
chr   11432   11432     -7.34
chr   11433   11433     -7.22
chr   11434   11434     -7.10
chr   11435   11435     -6.98
chr   11436   11436     -6.87
chr   11437   11437     -6.83
chr   11438   11438     -6.86
chr   11439   11439     -6.97
chr   11440   11440     -7.08
chr   11441   11441     -7.19
chr   11442   11442     -7.49
chr   11443   11443     -8.25
chr   11444   11444     -8.90
chr   11445   11445     -9.52
chr   11446   11446    -10.05
chr   11447   11447    -10.16
chr   11448   11448     -9.70
chr   11449   11449     -9.17
chr   11450   11450     -9.19
chr   11451   11451     -9.05
chr   11452   11452     -8.52
chr   11453   11453     -7.91
chr   11454   11454     -7.62
chr   11455   11455     -7.42
chr   11456   11456     -7.26
chr   11457   11457     -7.21
chr   11458   11458     -7.21
chr   11459   11459     -7.27
chr   11460   11460     -7.47
chr   11461   11461     -7.74
chr   11462   11462     -7.80
chr   11463   11463     -7.78
chr   11464   11464     -7.82
chr   11465   11465     -8.06
chr   11466   11466     -8.63
chr   11467   11467     -9.03
chr   11468   11468     -9.07
chr   11469   11469     -8.86
chr   11470   11470     -8.77
chr   11471   11471     -8.61
chr   11472   11472     -8.22
chr   11473   11473     -8.01
chr   11474   11474     -7.95
chr   11475   11475     -7.87
chr   11476   11476     -7.79
chr   11477   11477     -7.70
chr   11478   11478     -7.63
chr   11479   11479     -7.81
chr   11480   11480     -8.13
chr   11481   11481     -8.23
chr   11482   11482     -8.27
chr   11483   11483     -8.32
chr   11484   11484     -8.26
chr   11485   11485     -7.99
chr   11486   11486     -7.82
chr   11487   11487     -7.81
chr   11488   11488     -7.84
chr   11489   11489     -7.87
chr   11490   11490     -7.89
chr   11491   11491     -7.91
chr   11492   11492     -7.92
chr   11493   11493     -7.91
chr   11494   11494     -7.97
chr   11495   11495     -8.11
chr   11496   11496     -8.28
chr   11497   11497     -8.53
chr   11498   11498     -8.54
chr   11499   11499     -8.34
chr   11500   11500     -8.30
chr   11501   11501     -8.37
chr   11502   11502     -8.50
chr   11503   11503     -8.68
chr   11504   11504     -8.65
chr   11505   11505     -8.35
chr   11506   11506     -8.25
chr   11507   11507     -8.45
chr   11508   11508     -9.13
chr   11509   11509     -9.70
chr   11510   11510     -9.79
chr   11511   11511     -9.35
chr   11512   11512     -8.84
chr   11513   11513     -8.65
chr   11514   11514     -8.44
chr   11515   11515     -8.00
chr   11516   11516     -7.77
chr   11517   11517     -7.70
chr   11518   11518     -7.62
chr   11519   11519     -7.56
chr   11520   11520     -7.60
chr   11521   11521     -7.79
chr   11522   11522     -8.08
chr   11523   11523     -8.18
chr   11524   11524     -8.19
chr   11525   11525     -8.21
chr   11526   11526     -8.13
chr   11527   11527     -7.79
chr   11528   11528     -7.59
chr   11529   11529     -7.55
chr   11530   11530     -7.59
chr   11531   11531     -7.64
chr   11532   11532     -7.68
chr   11533   11533     -7.70
chr   11534   11534     -7.70
chr   11535   11535     -7.74
chr   11536   11536     -7.97
chr   11537   11537     -8.47
chr   11538   11538     -8.76
chr   11539   11539     -8.77
chr   11540   11540     -8.59
chr   11541   11541     -8.70
chr   11542   11542     -9.31
chr   11543   11543     -9.65
chr   11544   11544     -9.45
chr   11545   11545     -8.87
chr   11546   11546     -8.23
chr   11547   11547     -7.47
chr   11548   11548     -7.18
chr   11549   11549     -7.15
chr   11550   11550     -7.13
chr   11551   11551     -7.09
chr   11552   11552     -6.89
chr   11553   11553     -6.71
chr   11554   11554     -6.68
chr   11555   11555     -6.67
chr   11556   11556     -6.64
chr   11557   11557     -6.62
chr   11558   11558     -6.62
chr   11559   11559     -6.66
chr   11560   11560     -6.74
chr   11561   11561     -6.81
chr   11562   11562     -6.89
chr   11563   11563     -7.04
chr   11564   11564     -7.23
chr   11565   11565     -7.27
chr   11566   11566     -7.27
chr   11567   11567     -7.26
chr   11568   11568     -7.23
chr   11569   11569     -7.20
chr   11570   11570     -7.15
chr   11571   11571     -7.10
chr   11572   11572     -7.09
chr   11573   11573     -7.10
chr   11574   11574     -7.10
chr   11575   11575     -7.17
chr   11576   11576     -7.26
chr   11577   11577     -7.35
chr   11578   11578     -7.42
chr   11579   11579     -7.42
chr   11580   11580     -7.35
chr   11581   11581     -7.30
chr   11582   11582     -7.39
chr   11583   11583     -7.66
chr   11584   11584     -8.17
chr   11585   11585     -8.45
chr   11586   11586     -8.47
chr   11587   11587     -8.28
chr   11588   11588     -8.13
chr   11589   11589     -7.99
chr   11590   11590     -7.90
chr   11591   11591     -7.97
chr   11592   11592     -8.08
chr   11593   11593     -8.07
chr   11594   11594     -7.92
chr   11595   11595     -7.79
chr   11596   11596     -7.67
chr   11597   11597     -7.58
chr   11598   11598     -7.60
chr   11599   11599     -7.64
chr   11600   11600     -7.62
chr   11601   11601     -7.48
chr   11602   11602     -7.35
chr   11603   11603     -7.32
chr   11604   11604     -7.37
chr   11605   11605     -7.51
chr   11606   11606     -7.68
chr   11607   11607     -7.89
chr   11608   11608     -8.25
chr   11609   11609     -8.33
chr   11610   11610     -8.29
chr   11611   11611     -8.39
chr   11612   11612     -8.67
chr   11613   11613     -8.75
chr   11614   11614     -8.54
chr   11615   11615     -8.01
chr   11616   11616     -7.82
chr   11617   11617     -7.95
chr   11618   11618     -8.14
chr   11619   11619     -8.39
chr   11620   11620     -8.84
chr   11621   11621     -8.97
chr   11622   11622     -8.76
chr   11623   11623     -8.32
chr   11624   11624     -8.13
chr   11625   11625     -8.11
chr   11626   11626     -8.09
chr   11627   11627     -8.07
chr   11628   11628     -7.98
chr   11629   11629     -7.65
chr   11630   11630     -7.44
chr   11631   11631     -7.43
chr   11632   11632     -7.47
chr   11633   11633     -7.49
chr   11634   11634     -7.51
chr   11635   11635     -7.48
chr   11636   11636     -7.29
chr   11637   11637     -7.12
chr   11638   11638     -7.04
chr   11639   11639     -6.96
chr   11640   11640     -6.88
chr   11641   11641     -6.88
chr   11642   11642     -6.94
chr   11643   11643     -7.00
chr   11644   11644     -7.04
chr   11645   11645     -7.08
chr   11646   11646     -7.11
chr   11647   11647     -7.17
chr   11648   11648     -7.22
chr   11649   11649     -7.26
chr   11650   11650     -7.28
chr   11651   11651     -7.30
chr   11652   11652     -7.35
chr   11653   11653     -7.42
chr   11654   11654     -7.47
chr   11655   11655     -7.63
chr   11656   11656     -7.82
chr   11657   11657     -7.84
chr   11658   11658     -7.77
chr   11659   11659     -7.73
chr   11660   11660     -7.82
chr   11661   11661     -7.93
chr   11662   11662     -8.04
chr   11663   11663     -8.14
chr   11664   11664     -8.11
chr   11665   11665     -7.87
chr   11666   11666     -7.70
chr   11667   11667     -7.79
chr   11668   11668     -7.94
chr   11669   11669     -8.13
chr   11670   11670     -8.41
chr   11671   11671     -8.45
chr   11672   11672     -8.25
chr   11673   11673     -7.81
chr   11674   11674     -7.22
chr   11675   11675     -6.58
chr   11676   11676     -6.29
chr   11677   11677     -6.08
chr   11678   11678     -5.58
chr   11679   11679     -5.29
chr   11680   11680     -5.17
chr   11681   11681     -5.11
chr   11682   11682     -5.09
chr   11683   11683     -5.08
chr   11684   11684     -5.08
chr   11685   11685     -5.08
chr   11686   11686     -5.10
chr   11687   11687     -5.12
chr   11688   11688     -5.19
chr   11689   11689     -5.34
chr   11690   11690     -5.53
chr   11691   11691     -5.76
chr   11692   11692     -6.13
chr   11693   11693     -6.28
chr   11694   11694     -6.46
chr   11695   11695     -6.68
chr   11696   11696     -6.98
chr   11697   11697     -7.68
chr   11698   11698     -8.13
chr   11699   11699     -8.34
chr   11700   11700     -8.59
chr   11701   11701     -9.28
chr   11702   11702     -9.86
chr   11703   11703    -10.22
chr   11704   11704    -10.13
chr   11705   11705     -9.57
chr   11706   11706     -8.95
chr   11707   11707     -8.80
chr   11708   11708     -8.75
chr   11709   11709     -8.74
chr   11710   11710     -8.61
chr   11711   11711     -8.16
chr   11712   11712     -7.96
chr   11713   11713     -7.96
chr   11714   11714     -8.02
chr   11715   11715     -8.08
chr   11716   11716     -8.13
chr   11717   11717     -8.17
chr   11718   11718     -8.19
chr   11719   11719     -8.13
chr   11720   11720     -7.87
chr   11721   11721     -7.71
chr   11722   11722     -7.70
chr   11723   11723     -7.82
chr   11724   11724     -7.99
chr   11725   11725     -8.01
chr   11726   11726     -7.86
chr   11727   11727     -7.50
chr   11728   11728     -7.28
chr   11729   11729     -7.23
chr   11730   11730     -7.29
chr   11731   11731     -7.36
chr   11732   11732     -7.41
chr   11733   11733     -7.45
chr   11734   11734     -7.48
chr   11735   11735     -7.56
chr   11736   11736     -7.83
chr   11737   11737     -8.49
chr   11738   11738     -9.23
chr   11739   11739     -9.78
chr   11740   11740    -10.00
chr   11741   11741     -9.72
chr   11742   11742     -9.09
chr   11743   11743     -8.45
chr   11744   11744     -7.80
chr   11745   11745     -7.52
chr   11746   11746     -7.44
chr   11747   11747     -7.44
chr   11748   11748     -7.72
chr   11749   11749     -8.30
chr   11750   11750     -8.74
chr   11751   11751     -8.90
chr   11752   11752     -9.00
chr   11753   11753     -9.50
chr   11754   11754     -9.76
chr   11755   11755     -9.49
chr   11756   11756     -9.13
chr   11757   11757     -9.22
chr   11758   11758     -9.12
chr   11759   11759     -8.65
chr   11760   11760     -7.94
chr   11761   11761     -7.67
chr   11762   11762     -7.60
chr   11763   11763     -7.58
chr   11764   11764     -7.54
chr   11765   11765     -7.57
chr   11766   11766     -7.84
chr   11767   11767     -8.30
chr   11768   11768     -8.47
chr   11769   11769     -8.42
chr   11770   11770     -8.18
chr   11771   11771     -8.02
chr   11772   11772     -7.88
chr   11773   11773     -7.85
chr   11774   11774     -7.95
chr   11775   11775     -8.05
chr   11776   11776     -8.16
chr   11777   11777     -8.13
chr   11778   11778     -7.90
chr   11779   11779     -7.76
chr   11780   11780     -7.75
chr   11781   11781     -7.79
chr   11782   11782     -7.82
chr   11783   11783     -7.82
chr   11784   11784     -7.80
chr   11785   11785     -7.85
chr   11786   11786     -8.14
chr   11787   11787     -8.89
chr   11788   11788     -9.56
chr   11789   11789     -9.94
chr   11790   11790     -9.71
chr   11791   11791     -9.08
chr   11792   11792     -8.48
chr   11793   11793     -8.46
chr   11794   11794     -8.82
chr   11795   11795     -8.94
chr   11796   11796     -8.76
chr   11797   11797     -8.30
chr   11798   11798     -7.63
chr   11799   11799     -6.97
chr   11800   11800     -6.67
chr   11801   11801     -6.57
chr   11802   11802     -6.55
chr   11803   11803     -6.56
chr   11804   11804     -6.66
chr   11805   11805     -6.91
chr   11806   11806     -7.34
chr   11807   11807     -7.50
chr   11808   11808     -7.64
chr   11809   11809     -7.80
chr   11810   11810     -7.98
chr   11811   11811     -8.26
chr   11812   11812     -8.34
chr   11813   11813     -8.32
chr   11814   11814     -8.51
chr   11815   11815     -9.12
chr   11816   11816     -9.43
chr   11817   11817     -9.27
chr   11818   11818     -8.80
chr   11819   11819     -8.62
chr   11820   11820     -8.51
chr   11821   11821     -8.63
chr   11822   11822     -9.25
chr   11823   11823     -9.70
chr   11824   11824     -9.61
chr   11825   11825     -9.06
chr   11826   11826     -8.47
chr   11827   11827     -8.27
chr   11828   11828     -8.42
chr   11829   11829     -8.80
chr   11830   11830     -8.88
chr   11831   11831     -8.75
chr   11832   11832     -8.75
chr   11833   11833     -8.64
chr   11834   11834     -8.26
chr   11835   11835     -7.70
chr   11836   11836     -7.07
chr   11837   11837     -6.76
chr   11838   11838     -6.64
chr   11839   11839     -6.59
chr   11840   11840     -6.59
chr   11841   11841     -6.60
chr   11842   11842     -6.60
chr   11843   11843     -6.62
chr   11844   11844     -6.66
chr   11845   11845     -6.74
chr   11846   11846     -6.82
chr   11847   11847     -6.84
chr   11848   11848     -6.82
chr   11849   11849     -6.81
chr   11850   11850     -6.84
chr   11851   11851     -6.91
chr   11852   11852     -7.08
chr   11853   11853     -7.30
chr   11854   11854     -7.59
chr   11855   11855     -8.25
chr   11856   11856     -8.63
chr   11857   11857     -8.73
chr   11858   11858     -8.71
chr   11859   11859     -8.78
chr   11860   11860     -8.94
chr   11861   11861     -9.45
chr   11862   11862     -9.68
chr   11863   11863     -9.38
chr   11864   11864     -8.97
chr   11865   11865     -8.91
chr   11866   11866     -8.76
chr   11867   11867     -8.30
chr   11868   11868     -8.04
chr   11869   11869     -7.84
chr   11870   11870     -7.41
chr   11871   11871     -7.15
chr   11872   11872     -7.06
chr   11873   11873     -7.03
chr   11874   11874     -7.05
chr   11875   11875     -7.11
chr   11876   11876     -7.28
chr   11877   11877     -7.51
chr   11878   11878     -7.55
chr   11879   11879     -7.55
chr   11880   11880     -7.59
chr   11881   11881     -7.65
chr   11882   11882     -7.70
chr   11883   11883     -7.84
chr   11884   11884     -8.02
chr   11885   11885     -8.29
chr   11886   11886     -8.92
chr   11887   11887     -9.60
chr   11888   11888    -10.05
chr   11889   11889    -10.11
chr   11890   11890     -9.70
chr   11891   11891     -9.17
chr   11892   11892     -9.11
chr   11893   11893     -8.94
chr   11894   11894     -8.47
chr   11895   11895     -8.33
chr   11896   11896     -8.37
chr   11897   11897     -8.44
chr   11898   11898     -8.55
chr   11899   11899     -8.50
chr   11900   11900     -8.20
chr   11901   11901     -7.98
chr   11902   11902     -7.82
chr   11903   11903     -7.70
chr   11904   11904     -7.70
chr   11905   11905     -7.84
chr   11906   11906     -8.01
chr   11907   11907     -8.25
chr   11908   11908     -8.76
chr   11909   11909     -8.96
chr   11910   11910     -8.82
chr   11911   11911     -8.32
chr   11912   11912     -7.71
chr   11913   11913     -7.42
chr   11914   11914     -7.32
chr   11915   11915     -7.21
chr   11916   11916     -7.12
chr   11917   11917     -7.11
chr   11918   11918     -7.08
chr   11919   11919     -7.07
chr   11920   11920     -7.10
chr   11921   11921     -7.20
chr   11922   11922     -7.30
chr   11923   11923     -7.40
chr   11924   11924     -7.68
chr   11925   11925     -8.32
chr   11926   11926     -8.93
chr   11927   11927     -9.41
chr   11928   11928     -9.45
chr   11929   11929     -9.03
chr   11930   11930     -8.37
chr   11931   11931     -8.11
chr   11932   11932     -7.93
chr   11933   11933     -7.81
chr   11934   11934     -7.84
chr   11935   11935     -7.91
chr   11936   11936     -7.98
chr   11937   11937     -8.03
chr   11938   11938     -7.98
chr   11939   11939     -7.72
chr   11940   11940     -7.53
chr   11941   11941     -7.36
chr   11942   11942     -7.21
chr   11943   11943     -7.20
chr   11944   11944     -7.28
chr   11945   11945     -7.56
chr   11946   11946     -8.10
chr   11947   11947     -8.31
chr   11948   11948     -8.54
chr   11949   11949     -9.10
chr   11950   11950     -9.61
chr   11951   11951     -9.63
chr   11952   11952     -9.16
chr   11953   11953     -8.61
chr   11954   11954     -8.50
chr   11955   11955     -8.60
chr   11956   11956     -8.77
chr   11957   11957     -9.10
chr   11958   11958     -9.15
chr   11959   11959     -8.80
chr   11960   11960     -8.16
chr   11961   11961     -7.92
chr   11962   11962     -7.84
chr   11963   11963     -7.76
chr   11964   11964     -7.71
chr   11965   11965     -7.99
chr   11966   11966     -8.73
chr   11967   11967     -9.46
chr   11968   11968     -9.96
chr   11969   11969     -9.92
chr   11970   11970     -9.41
chr   11971   11971     -8.79
chr   11972   11972     -8.16
chr   11973   11973     -7.86
chr   11974   11974     -7.66
chr   11975   11975     -7.50
chr   11976   11976     -7.53
chr   11977   11977     -7.62
chr   11978   11978     -7.71
chr   11979   11979     -7.92
chr   11980   11980     -8.28
chr   11981   11981     -8.41
chr   11982   11982     -8.33
chr   11983   11983     -7.98
chr   11984   11984     -7.77
chr   11985   11985     -7.74
chr   11986   11986     -7.75
chr   11987   11987     -7.75
chr   11988   11988     -7.93
chr   11989   11989     -8.28
chr   11990   11990     -8.41
chr   11991   11991     -8.46
chr   11992   11992     -8.55
chr   11993   11993     -8.50
chr   11994   11994     -8.20
chr   11995   11995     -7.59
chr   11996   11996     -7.30
chr   11997   11997     -7.20
chr   11998   11998     -7.18
chr   11999   11999     -7.21
chr   12000   12000     -7.31
chr   12001   12001     -7.61
chr   12002   12002     -8.35
chr   12003   12003     -9.04
chr   12004   12004     -9.44
chr   12005   12005     -9.37
chr   12006   12006     -9.01
chr   12007   12007     -8.94
chr   12008   12008     -9.02
chr   12009   12009     -9.36
chr   12010   12010     -9.50
chr   12011   12011     -9.23
chr   12012   12012     -8.77
chr   12013   12013     -8.57
chr   12014   12014     -8.43
chr   12015   12015     -8.46
chr   12016   12016     -8.67
chr   12017   12017     -8.64
chr   12018   12018     -8.37
chr   12019   12019     -8.20
chr   12020   12020     -8.06
chr   12021   12021     -8.07
chr   12022   12022     -8.23
chr   12023   12023     -8.47
chr   12024   12024     -8.94
chr   12025   12025     -9.09
chr   12026   12026     -9.08
chr   12027   12027     -9.30
chr   12028   12028     -9.31
chr   12029   12029     -9.20
chr   12030   12030     -9.59
chr   12031   12031     -9.94
chr   12032   12032     -9.88
chr   12033   12033     -9.40
chr   12034   12034     -8.67
chr   12035   12035     -8.02
chr   12036   12036     -7.74
chr   12037   12037     -7.65
chr   12038   12038     -7.55
chr   12039   12039     -7.50
chr   12040   12040     -7.61
chr   12041   12041     -7.76
chr   12042   12042     -7.77
chr   12043   12043     -7.67
chr   12044   12044     -7.57
chr   12045   12045     -7.47
chr   12046   12046     -7.37
chr   12047   12047     -7.25
chr   12048   12048     -7.16
chr   12049   12049     -7.13
chr   12050   12050     -7.21
chr   12051   12051     -7.51
chr   12052   12052     -8.16
chr   12053   12053     -8.82
chr   12054   12054     -9.17
chr   12055   12055     -9.15
chr   12056   12056     -8.94
chr   12057   12057     -8.96
chr   12058   12058     -8.83
chr   12059   12059     -8.42
chr   12060   12060     -8.27
chr   12061   12061     -8.44
chr   12062   12062     -8.84
chr   12063   12063     -8.99
chr   12064   12064     -9.08
chr   12065   12065     -9.50
chr   12066   12066     -9.83
chr   12067   12067     -9.65
chr   12068   12068     -9.30
chr   12069   12069     -9.74
chr   12070   12070    -10.08
chr   12071   12071     -9.89
chr   12072   12072     -9.37
chr   12073   12073     -8.67
chr   12074   12074     -8.02
chr   12075   12075     -7.76
chr   12076   12076     -7.66
chr   12077   12077     -7.56
chr   12078   12078     -7.48
chr   12079   12079     -7.45
chr   12080   12080     -7.41
chr   12081   12081     -7.38
chr   12082   12082     -7.38
chr   12083   12083     -7.37
chr   12084   12084     -7.37
chr   12085   12085     -7.45
chr   12086   12086     -7.73
chr   12087   12087     -8.38
chr   12088   12088     -9.03
chr   12089   12089     -9.66
chr   12090   12090     -9.97
chr   12091   12091     -9.77
chr   12092   12092     -9.26
chr   12093   12093     -8.71
chr   12094   12094     -8.52
chr   12095   12095     -8.34
chr   12096   12096     -7.92
chr   12097   12097     -7.71
chr   12098   12098     -7.78
chr   12099   12099     -8.07
chr   12100   12100     -8.75
chr   12101   12101     -9.24
chr   12102   12102     -9.42
chr   12103   12103     -9.18
chr   12104   12104     -8.66
chr   12105   12105     -7.94
chr   12106   12106     -7.65
chr   12107   12107     -7.58
chr   12108   12108     -7.60
chr   12109   12109     -7.65
chr   12110   12110     -7.69
chr   12111   12111     -7.71
chr   12112   12112     -7.72
chr   12113   12113     -7.77
chr   12114   12114     -7.86
chr   12115   12115     -7.93
chr   12116   12116     -8.17
chr   12117   12117     -8.81
chr   12118   12118     -9.52
chr   12119   12119     -9.96
chr   12120   12120     -9.93
chr   12121   12121     -9.48
chr   12122   12122     -8.89
chr   12123   12123     -8.89
chr   12124   12124     -9.50
chr   12125   12125     -9.93
chr   12126   12126     -9.87
chr   12127   12127     -9.41
chr   12128   12128     -8.80
chr   12129   12129     -8.57
chr   12130   12130     -8.44
chr   12131   12131     -8.34
chr   12132   12132     -8.25
chr   12133   12133     -8.17
chr   12134   12134     -8.04
chr   12135   12135     -7.61
chr   12136   12136     -7.35
chr   12137   12137     -7.30
chr   12138   12138     -7.38
chr   12139   12139     -7.60
chr   12140   12140     -7.91
chr   12141   12141     -8.01
chr   12142   12142     -8.06
chr   12143   12143     -8.29
chr   12144   12144     -8.96
chr   12145   12145     -9.47
chr   12146   12146     -9.63
chr   12147   12147     -9.36
chr   12148   12148     -8.94
chr   12149   12149     -8.86
chr   12150   12150     -8.93
chr   12151   12151     -9.30
chr   12152   12152     -9.38
chr   12153   12153     -9.23
chr   12154   12154     -9.63
chr   12155   12155    -10.16
chr   12156   12156    -10.26
chr   12157   12157     -9.79
chr   12158   12158     -9.12
chr   12159   12159     -8.50
chr   12160   12160     -8.42
chr   12161   12161     -8.67
chr   12162   12162     -8.68
chr   12163   12163     -8.40
chr   12164   12164     -7.80
chr   12165   12165     -7.52
chr   12166   12166     -7.48
chr   12167   12167     -7.51
chr   12168   12168     -7.53
chr   12169   12169     -7.60
chr   12170   12170     -7.85
chr   12171   12171     -8.35
chr   12172   12172     -8.56
chr   12173   12173     -8.74
chr   12174   12174     -9.21
chr   12175   12175     -9.40
chr   12176   12176     -9.12
chr   12177   12177     -8.48
chr   12178   12178     -7.75
chr   12179   12179     -7.46
chr   12180   12180     -7.41
chr   12181   12181     -7.45
chr   12182   12182     -7.47
chr   12183   12183     -7.54
chr   12184   12184     -7.63
chr   12185   12185     -7.71
chr   12186   12186     -7.97
chr   12187   12187     -8.61
chr   12188   12188     -8.99
chr   12189   12189     -9.06
chr   12190   12190     -8.80
chr   12191   12191     -8.29
chr   12192   12192     -7.68
chr   12193   12193     -7.40
chr   12194   12194     -7.32
chr   12195   12195     -7.29
chr   12196   12196     -7.24
chr   12197   12197     -7.18
chr   12198   12198     -7.11
chr   12199   12199     -7.06
chr   12200   12200     -7.10
chr   12201   12201     -7.14
chr   12202   12202     -7.17
chr   12203   12203     -7.23
chr   12204   12204     -7.40
chr   12205   12205     -7.62
chr   12206   12206     -7.95
chr   12207   12207     -8.68
chr   12208   12208     -9.39
chr   12209   12209     -9.81
chr   12210   12210     -9.76
chr   12211   12211     -9.30
chr   12212   12212     -8.61
chr   12213   12213     -7.96
chr   12214   12214     -7.69
chr   12215   12215     -7.60
chr   12216   12216     -7.50
chr   12217   12217     -7.40
chr   12218   12218     -7.29
chr   12219   12219     -7.19
chr   12220   12220     -7.16
chr   12221   12221     -7.19
chr   12222   12222     -7.23
chr   12223   12223     -7.25
chr   12224   12224     -7.31
chr   12225   12225     -7.48
chr   12226   12226     -7.68
chr   12227   12227     -7.93
chr   12228   12228     -8.40
chr   12229   12229     -8.66
chr   12230   12230     -8.66
chr   12231   12231     -8.46
chr   12232   12232     -8.41
chr   12233   12233     -8.53
chr   12234   12234     -8.74
chr   12235   12235     -9.31
chr   12236   12236     -9.92
chr   12237   12237    -10.09
chr   12238   12238     -9.66
chr   12239   12239     -9.14
chr   12240   12240     -9.08
chr   12241   12241     -8.93
chr   12242   12242     -8.47
chr   12243   12243     -8.29
chr   12244   12244     -8.29
chr   12245   12245     -8.30
chr   12246   12246     -8.32
chr   12247   12247     -8.24
chr   12248   12248     -7.91
chr   12249   12249     -7.73
chr   12250   12250     -7.73
chr   12251   12251     -7.72
chr   12252   12252     -7.69
chr   12253   12253     -7.64
chr   12254   12254     -7.61
chr   12255   12255     -7.68
chr   12256   12256     -7.94
chr   12257   12257     -8.56
chr   12258   12258     -9.14
chr   12259   12259     -9.49
chr   12260   12260     -9.45
chr   12261   12261     -9.25
chr   12262   12262     -9.62
chr   12263   12263    -10.05
chr   12264   12264     -9.95
chr   12265   12265     -9.37
chr   12266   12266     -8.83
chr   12267   12267     -8.64
chr   12268   12268     -8.55
chr   12269   12269     -8.48
chr   12270   12270     -8.33
chr   12271   12271     -7.87
chr   12272   12272     -7.64
chr   12273   12273     -7.58
chr   12274   12274     -7.73
chr   12275   12275     -8.03
chr   12276   12276     -8.10
chr   12277   12277     -8.00
chr   12278   12278     -7.65
chr   12279   12279     -7.42
chr   12280   12280     -7.37
chr   12281   12281     -7.46
chr   12282   12282     -7.56
chr   12283   12283     -7.65
chr   12284   12284     -7.92
chr   12285   12285     -8.56
chr   12286   12286     -9.21
chr   12287   12287     -9.56
chr   12288   12288     -9.47
chr   12289   12289     -9.24
chr   12290   12290     -9.64
chr   12291   12291     -9.85
chr   12292   12292     -9.51
chr   12293   12293     -9.09
chr   12294   12294     -9.01
chr   12295   12295     -9.10
chr   12296   12296     -9.56
chr   12297   12297    -10.04
chr   12298   12298    -10.05
chr   12299   12299     -9.59
chr   12300   12300     -9.16
chr   12301   12301     -9.12
chr   12302   12302     -8.95
chr   12303   12303     -8.45
chr   12304   12304     -8.26
chr   12305   12305     -8.40
chr   12306   12306     -8.69
chr   12307   12307     -8.76
chr   12308   12308     -8.69
chr   12309   12309     -8.70
chr   12310   12310     -8.79
chr   12311   12311     -9.03
chr   12312   12312     -9.02
chr   12313   12313     -8.71
chr   12314   12314     -8.72
chr   12315   12315     -9.14
chr   12316   12316     -9.24
chr   12317   12317     -9.14
chr   12318   12318     -9.43
chr   12319   12319     -9.58
chr   12320   12320     -9.29
chr   12321   12321     -8.84
chr   12322   12322     -8.65
chr   12323   12323     -8.54
chr   12324   12324     -8.44
chr   12325   12325     -8.30
chr   12326   12326     -7.92
chr   12327   12327     -7.71
chr   12328   12328     -7.64
chr   12329   12329     -7.56
chr   12330   12330     -7.54
chr   12331   12331     -7.59
chr   12332   12332     -7.58
chr   12333   12333     -7.46
chr   12334   12334     -7.35
chr   12335   12335     -7.23
chr   12336   12336     -7.11
chr   12337   12337     -7.07
chr   12338   12338     -7.09
chr   12339   12339     -7.15
chr   12340   12340     -7.22
chr   12341   12341     -7.27
chr   12342   12342     -7.41
chr   12343   12343     -7.57
chr   12344   12344     -7.73
chr   12345   12345     -7.92
chr   12346   12346     -8.18
chr   12347   12347     -8.78
chr   12348   12348     -9.28
chr   12349   12349     -9.36
chr   12350   12350     -8.99
chr   12351   12351     -8.46
chr   12352   12352     -8.20
chr   12353   12353     -8.01
chr   12354   12354     -7.90
chr   12355   12355     -7.89
chr   12356   12356     -7.86
chr   12357   12357     -7.89
chr   12358   12358     -8.14
chr   12359   12359     -8.77
chr   12360   12360     -9.40
chr   12361   12361     -9.72
chr   12362   12362     -9.55
chr   12363   12363     -9.28
chr   12364   12364     -9.78
chr   12365   12365    -10.27
chr   12366   12366    -10.28
chr   12367   12367     -9.89
chr   12368   12368     -9.34
chr   12369   12369     -8.72
chr   12370   12370     -8.08
chr   12371   12371     -7.80
chr   12372   12372     -7.74
chr   12373   12373     -7.80
chr   12374   12374     -7.89
chr   12375   12375     -7.87
chr   12376   12376     -7.68
chr   12377   12377     -7.58
chr   12378   12378     -7.69
chr   12379   12379     -7.84
chr   12380   12380     -8.01
chr   12381   12381     -8.21
chr   12382   12382     -8.21
chr   12383   12383     -8.06
chr   12384   12384     -7.96
chr   12385   12385     -7.95
chr   12386   12386     -7.91
chr   12387   12387     -7.85
chr   12388   12388     -7.78
chr   12389   12389     -7.75
chr   12390   12390     -7.75
chr   12391   12391     -7.74
chr   12392   12392     -7.78
chr   12393   12393     -7.85
chr   12394   12394     -7.92
chr   12395   12395     -7.99
chr   12396   12396     -8.05
chr   12397   12397     -8.28
chr   12398   12398     -9.00
chr   12399   12399     -9.54
chr   12400   12400     -9.63
chr   12401   12401     -9.24
chr   12402   12402     -8.73
chr   12403   12403     -8.50
chr   12404   12404     -8.35
chr   12405   12405     -8.36
chr   12406   12406     -8.51
chr   12407   12407     -8.75
chr   12408   12408     -9.41
chr   12409   12409    -10.07
chr   12410   12410    -10.33
chr   12411   12411    -10.16
chr   12412   12412     -9.70
chr   12413   12413     -9.22
chr   12414   12414     -9.36
chr   12415   12415     -9.30
chr   12416   12416     -8.80
chr   12417   12417     -8.19
chr   12418   12418     -7.46
chr   12419   12419     -7.15
chr   12420   12420     -7.11
chr   12421   12421     -7.12
chr   12422   12422     -7.19
chr   12423   12423     -7.37
chr   12424   12424     -7.60
chr   12425   12425     -7.91
chr   12426   12426     -8.60
chr   12427   12427     -9.03
chr   12428   12428     -9.15
chr   12429   12429     -9.15
chr   12430   12430     -9.49
chr   12431   12431     -9.57
chr   12432   12432     -9.15
chr   12433   12433     -8.49
chr   12434   12434     -8.28
chr   12435   12435     -8.28
chr   12436   12436     -8.28
chr   12437   12437     -8.46
chr   12438   12438     -9.05
chr   12439   12439     -9.60
chr   12440   12440     -9.91
chr   12441   12441     -9.79
chr   12442   12442     -9.31
chr   12443   12443     -8.79
chr   12444   12444     -8.62
chr   12445   12445     -8.51
chr   12446   12446     -8.58
chr   12447   12447     -8.92
chr   12448   12448     -8.98
chr   12449   12449     -8.83
chr   12450   12450     -8.81
chr   12451   12451     -8.84
chr   12452   12452     -9.04
chr   12453   12453     -9.00
chr   12454   12454     -8.66
chr   12455   12455     -8.51
chr   12456   12456     -8.43
chr   12457   12457     -8.39
chr   12458   12458     -8.36
chr   12459   12459     -8.33
chr   12460   12460     -8.28
chr   12461   12461     -8.38
chr   12462   12462     -8.67
chr   12463   12463     -8.71
chr   12464   12464     -8.55
chr   12465   12465     -8.65
chr   12466   12466     -9.21
chr   12467   12467     -9.75
chr   12468   12468    -10.02
chr   12469   12469     -9.79
chr   12470   12470     -9.18
chr   12471   12471     -8.59
chr   12472   12472     -8.59
chr   12473   12473     -9.20
chr   12474   12474     -9.59
chr   12475   12475     -9.46
chr   12476   12476     -9.05
chr   12477   12477     -9.02
chr   12478   12478     -8.86
chr   12479   12479     -8.37
chr   12480   12480     -8.12
chr   12481   12481     -7.93
chr   12482   12482     -7.50
chr   12483   12483     -7.26
chr   12484   12484     -7.20
chr   12485   12485     -7.26
chr   12486   12486     -7.43
chr   12487   12487     -7.65
chr   12488   12488     -7.94
chr   12489   12489     -8.57
chr   12490   12490     -9.15
chr   12491   12491     -9.40
chr   12492   12492     -9.22
chr   12493   12493     -8.82
chr   12494   12494     -8.65
chr   12495   12495     -8.54
chr   12496   12496     -8.46
chr   12497   12497     -8.40
chr   12498   12498     -8.54
chr   12499   12499     -9.01
chr   12500   12500     -9.14
chr   12501   12501     -9.14
chr   12502   12502     -9.61
chr   12503   12503     -9.83
chr   12504   12504     -9.51
chr   12505   12505     -9.11
chr   12506   12506     -9.05
chr   12507   12507     -8.90
chr   12508   12508     -8.52
chr   12509   12509     -8.43
chr   12510   12510     -8.52
chr   12511   12511     -8.68
chr   12512   12512     -9.03
chr   12513   12513     -9.07
chr   12514   12514     -8.86
chr   12515   12515     -8.85
chr   12516   12516     -8.99
chr   12517   12517     -9.59
chr   12518   12518    -10.06
chr   12519   12519     -9.97
chr   12520   12520     -9.44
chr   12521   12521     -8.81
chr   12522   12522     -8.06
chr   12523   12523     -7.79
chr   12524   12524     -7.74
chr   12525   12525     -7.74
chr   12526   12526     -7.73
chr   12527   12527     -7.70
chr   12528   12528     -7.66
chr   12529   12529     -7.63
chr   12530   12530     -7.71
chr   12531   12531     -7.82
chr   12532   12532     -7.93
chr   12533   12533     -8.06
chr   12534   12534     -8.05
chr   12535   12535     -7.92
chr   12536   12536     -7.85
chr   12537   12537     -7.93
chr   12538   12538     -8.08
chr   12539   12539     -8.09
chr   12540   12540     -7.97
chr   12541   12541     -7.90
chr   12542   12542     -7.90
chr   12543   12543     -7.89
chr   12544   12544     -7.88
chr   12545   12545     -7.81
chr   12546   12546     -7.50
chr   12547   12547     -7.30
chr   12548   12548     -7.23
chr   12549   12549     -7.22
chr   12550   12550     -7.36
chr   12551   12551     -7.54
chr   12552   12552     -7.79
chr   12553   12553     -8.16
chr   12554   12554     -8.26
chr   12555   12555     -8.27
chr   12556   12556     -8.47
chr   12557   12557     -9.15
chr   12558   12558     -9.73
chr   12559   12559    -10.11
chr   12560   12560     -9.95
chr   12561   12561     -9.35
chr   12562   12562     -8.81
chr   12563   12563     -8.63
chr   12564   12564     -8.52
chr   12565   12565     -8.44
chr   12566   12566     -8.36
chr   12567   12567     -8.28
chr   12568   12568     -8.22
chr   12569   12569     -8.16
chr   12570   12570     -8.10
chr   12571   12571     -8.10
chr   12572   12572     -8.18
chr   12573   12573     -8.28
chr   12574   12574     -8.39
chr   12575   12575     -8.56
chr   12576   12576     -8.82
chr   12577   12577     -8.83
chr   12578   12578     -8.60
chr   12579   12579     -8.65
chr   12580   12580     -9.04
chr   12581   12581     -9.11
chr   12582   12582     -8.94
chr   12583   12583     -8.91
chr   12584   12584     -8.76
chr   12585   12585     -8.31
chr   12586   12586     -8.12
chr   12587   12587     -8.20
chr   12588   12588     -8.38
chr   12589   12589     -8.63
chr   12590   12590     -9.31
chr   12591   12591     -9.99
chr   12592   12592    -10.33
chr   12593   12593    -10.11
chr   12594   12594     -9.56
chr   12595   12595     -8.92
chr   12596   12596     -8.16
chr   12597   12597     -7.40
chr   12598   12598     -7.10
chr   12599   12599     -6.99
chr   12600   12600     -6.95
chr   12601   12601     -6.99
chr   12602   12602     -7.14
chr   12603   12603     -7.34
chr   12604   12604     -7.61
chr   12605   12605     -8.07
chr   12606   12606     -8.31
chr   12607   12607     -8.34
chr   12608   12608     -8.23
chr   12609   12609     -8.23
chr   12610   12610     -8.31
chr   12611   12611     -8.39
chr   12612   12612     -8.51
chr   12613   12613     -8.71
chr   12614   12614     -9.34
chr   12615   12615     -9.74
chr   12616   12616     -9.60
chr   12617   12617     -9.04
chr   12618   12618     -8.40
chr   12619   12619     -7.64
chr   12620   12620     -7.33
chr   12621   12621     -7.23
chr   12622   12622     -7.24
chr   12623   12623     -7.38
chr   12624   12624     -7.57
chr   12625   12625     -7.77
chr   12626   12626     -8.08
chr   12627   12627     -8.15
chr   12628   12628     -8.12
chr   12629   12629     -8.08
chr   12630   12630     -8.03
chr   12631   12631     -8.05
chr   12632   12632     -8.14
chr   12633   12633     -8.12
chr   12634   12634     -7.92
chr   12635   12635     -7.49
chr   12636   12636     -7.23
chr   12637   12637     -7.13
chr   12638   12638     -7.03
chr   12639   12639     -6.92
chr   12640   12640     -6.87
chr   12641   12641     -6.87
chr   12642   12642     -6.95
chr   12643   12643     -7.20
chr   12644   12644     -7.64
chr   12645   12645     -7.86
chr   12646   12646     -8.13
chr   12647   12647     -8.75
chr   12648   12648     -9.36
chr   12649   12649     -9.82
chr   12650   12650     -9.76
chr   12651   12651     -9.20
chr   12652   12652     -8.53
chr   12653   12653     -8.36
chr   12654   12654     -8.39
chr   12655   12655     -8.44
chr   12656   12656     -8.51
chr   12657   12657     -8.44
chr   12658   12658     -8.09
chr   12659   12659     -7.86
chr   12660   12660     -7.70
chr   12661   12661     -7.56
chr   12662   12662     -7.43
chr   12663   12663     -7.30
chr   12664   12664     -7.17
chr   12665   12665     -7.04
chr   12666   12666     -7.01
chr   12667   12667     -7.06
chr   12668   12668     -7.21
chr   12669   12669     -7.38
chr   12670   12670     -7.62
chr   12671   12671     -8.00
chr   12672   12672     -8.16
chr   12673   12673     -8.32
chr   12674   12674     -8.55
chr   12675   12675     -8.55
chr   12676   12676     -8.32
chr   12677   12677     -8.22
chr   12678   12678     -8.25
chr   12679   12679     -8.19
chr   12680   12680     -7.92
chr   12681   12681     -7.74
chr   12682   12682     -7.71
chr   12683   12683     -7.73
chr   12684   12684     -7.73
chr   12685   12685     -7.78
chr   12686   12686     -7.88
chr   12687   12687     -7.86
chr   12688   12688     -7.69
chr   12689   12689     -7.55
chr   12690   12690     -7.60
chr   12691   12691     -7.89
chr   12692   12692     -8.51
chr   12693   12693     -9.07
chr   12694   12694     -9.28
chr   12695   12695     -9.09
chr   12696   12696     -8.68
chr   12697   12697     -8.52
chr   12698   12698     -8.42
chr   12699   12699     -8.32
chr   12700   12700     -8.25
chr   12701   12701     -8.29
chr   12702   12702     -8.46
chr   12703   12703     -8.69
chr   12704   12704     -9.34
chr   12705   12705     -9.92
chr   12706   12706     -9.99
chr   12707   12707     -9.48
chr   12708   12708     -8.87
chr   12709   12709     -8.84
chr   12710   12710     -9.38
chr   12711   12711     -9.98
chr   12712   12712    -10.25
chr   12713   12713    -10.08
chr   12714   12714     -9.58
chr   12715   12715     -8.98
chr   12716   12716     -8.86
chr   12717   12717     -8.86
chr   12718   12718     -8.98
chr   12719   12719     -8.89
chr   12720   12720     -8.51
chr   12721   12721     -8.36
chr   12722   12722     -8.40
chr   12723   12723     -8.46
chr   12724   12724     -8.55
chr   12725   12725     -8.48
chr   12726   12726     -8.13
chr   12727   12727     -7.91
chr   12728   12728     -7.74
chr   12729   12729     -7.58
chr   12730   12730     -7.43
chr   12731   12731     -7.32
chr   12732   12732     -7.36
chr   12733   12733     -7.40
chr   12734   12734     -7.39
chr   12735   12735     -7.25
chr   12736   12736     -7.11
chr   12737   12737     -6.99
chr   12738   12738     -6.87
chr   12739   12739     -6.86
chr   12740   12740     -6.90
chr   12741   12741     -6.98
chr   12742   12742     -7.19
chr   12743   12743     -7.50
chr   12744   12744     -7.58
chr   12745   12745     -7.63
chr   12746   12746     -7.67
chr   12747   12747     -7.68
chr   12748   12748     -7.74
chr   12749   12749     -8.03
chr   12750   12750     -8.79
chr   12751   12751     -9.46
chr   12752   12752     -9.86
chr   12753   12753     -9.67
chr   12754   12754     -9.29
chr   12755   12755     -9.64
chr   12756   12756     -9.82
chr   12757   12757     -9.49
chr   12758   12758     -8.91
chr   12759   12759     -8.19
chr   12760   12760     -7.94
chr   12761   12761     -7.86
chr   12762   12762     -7.78
chr   12763   12763     -7.73
chr   12764   12764     -7.74
chr   12765   12765     -7.69
chr   12766   12766     -7.49
chr   12767   12767     -7.35
chr   12768   12768     -7.28
chr   12769   12769     -7.20
chr   12770   12770     -7.11
chr   12771   12771     -7.01
chr   12772   12772     -6.92
chr   12773   12773     -6.91
chr   12774   12774     -6.93
chr   12775   12775     -6.94
chr   12776   12776     -6.98
chr   12777   12777     -7.22
chr   12778   12778     -7.58
chr   12779   12779     -7.73
chr   12780   12780     -7.87
chr   12781   12781     -8.03
chr   12782   12782     -8.03
chr   12783   12783     -7.88
chr   12784   12784     -7.78
chr   12785   12785     -7.80
chr   12786   12786     -8.04
chr   12787   12787     -8.57
chr   12788   12788     -8.91
chr   12789   12789     -8.91
chr   12790   12790     -8.67
chr   12791   12791     -8.72
chr   12792   12792     -9.28
chr   12793   12793     -9.84
chr   12794   12794     -9.94
chr   12795   12795     -9.49
chr   12796   12796     -9.02
chr   12797   12797     -8.94
chr   12798   12798     -9.06
chr   12799   12799     -9.61
chr   12800   12800    -10.07
chr   12801   12801    -10.16
chr   12802   12802     -9.89
chr   12803   12803     -9.34
chr   12804   12804     -8.65
chr   12805   12805     -8.39
chr   12806   12806     -8.21
chr   12807   12807     -8.05
chr   12808   12808     -7.91
chr   12809   12809     -7.79
chr   12810   12810     -7.67
chr   12811   12811     -7.58
chr   12812   12812     -7.60
chr   12813   12813     -7.65
chr   12814   12814     -7.68
chr   12815   12815     -7.79
chr   12816   12816     -7.94
chr   12817   12817     -7.95
chr   12818   12818     -7.83
chr   12819   12819     -7.41
chr   12820   12820     -7.18
chr   12821   12821     -7.09
chr   12822   12822     -7.09
chr   12823   12823     -7.20
chr   12824   12824     -7.31
chr   12825   12825     -7.43
chr   12826   12826     -7.53
chr   12827   12827     -7.54
chr   12828   12828     -7.45
chr   12829   12829     -7.39
chr   12830   12830     -7.48
chr   12831   12831     -7.57
chr   12832   12832     -7.65
chr   12833   12833     -7.89
chr   12834   12834     -8.37
chr   12835   12835     -8.63
chr   12836   12836     -8.61
chr   12837   12837     -8.36
chr   12838   12838     -8.24
chr   12839   12839     -8.42
chr   12840   12840     -8.89
chr   12841   12841     -9.14
chr   12842   12842     -9.04
chr   12843   12843     -8.71
chr   12844   12844     -8.77
chr   12845   12845     -9.37
chr   12846   12846     -9.70
chr   12847   12847     -9.48
chr   12848   12848     -9.04
chr   12849   12849     -8.96
chr   12850   12850     -9.05
chr   12851   12851     -9.58
chr   12852   12852     -9.88
chr   12853   12853     -9.64
chr   12854   12854     -9.38
chr   12855   12855     -9.81
chr   12856   12856    -10.26
chr   12857   12857    -10.49
chr   12858   12858    -10.51
chr   12859   12859    -10.33
chr   12860   12860    -10.06
chr   12861   12861     -9.59
chr   12862   12862     -8.97
chr   12863   12863     -8.27
chr   12864   12864     -7.97
chr   12865   12865     -7.75
chr   12866   12866     -7.60
chr   12867   12867     -7.59
chr   12868   12868     -7.68
chr   12869   12869     -7.80
chr   12870   12870     -7.94
chr   12871   12871     -8.12
chr   12872   12872     -8.38
chr   12873   12873     -8.96
chr   12874   12874     -9.21
chr   12875   12875     -9.08
chr   12876   12876     -8.72
chr   12877   12877     -8.76
chr   12878   12878     -9.31
chr   12879   12879     -9.62
chr   12880   12880     -9.40
chr   12881   12881     -8.77
chr   12882   12882     -8.06
chr   12883   12883     -7.77
chr   12884   12884     -7.58
chr   12885   12885     -7.41
chr   12886   12886     -7.36
chr   12887   12887     -7.38
chr   12888   12888     -7.41
chr   12889   12889     -7.43
chr   12890   12890     -7.49
chr   12891   12891     -7.70
chr   12892   12892     -8.02
chr   12893   12893     -8.13
chr   12894   12894     -8.18
chr   12895   12895     -8.41
chr   12896   12896     -9.12
chr   12897   12897     -9.85
chr   12898   12898    -10.36
chr   12899   12899    -10.49
chr   12900   12900    -10.55
chr   12901   12901    -10.53
chr   12902   12902    -10.16
chr   12903   12903     -9.58
chr   12904   12904     -8.94
chr   12905   12905     -8.19
chr   12906   12906     -7.92
chr   12907   12907     -7.89
chr   12908   12908     -7.93
chr   12909   12909     -7.94
chr   12910   12910     -8.06
chr   12911   12911     -8.28
chr   12912   12912     -8.32
chr   12913   12913     -8.24
chr   12914   12914     -8.25
chr   12915   12915     -8.39
chr   12916   12916     -8.38
chr   12917   12917     -8.19
chr   12918   12918     -8.11
chr   12919   12919     -8.28
chr   12920   12920     -8.67
chr   12921   12921     -8.77
chr   12922   12922     -8.60
chr   12923   12923     -8.18
chr   12924   12924     -8.03
chr   12925   12925     -8.28
chr   12926   12926     -8.87
chr   12927   12927     -9.19
chr   12928   12928     -9.09
chr   12929   12929     -8.66
chr   12930   12930     -8.47
chr   12931   12931     -8.36
chr   12932   12932     -8.41
chr   12933   12933     -8.65
chr   12934   12934     -8.66
chr   12935   12935     -8.39
chr   12936   12936     -7.90
chr   12937   12937     -7.66
chr   12938   12938     -7.58
chr   12939   12939     -7.49
chr   12940   12940     -7.41
chr   12941   12941     -7.43
chr   12942   12942     -7.72
chr   12943   12943     -8.36
chr   12944   12944     -8.77
chr   12945   12945     -8.89
chr   12946   12946     -8.88
chr   12947   12947     -8.99
chr   12948   12948     -8.94
chr   12949   12949     -8.67
chr   12950   12950     -8.73
chr   12951   12951     -9.20
chr   12952   12952     -9.33
chr   12953   12953     -9.01
chr   12954   12954     -8.39
chr   12955   12955     -7.75
chr   12956   12956     -7.46
chr   12957   12957     -7.45
chr   12958   12958     -7.53
chr   12959   12959     -7.80
chr   12960   12960     -8.44
chr   12961   12961     -9.07
chr   12962   12962     -9.39
chr   12963   12963     -9.30
chr   12964   12964     -8.84
chr   12965   12965     -8.15
chr   12966   12966     -7.88
chr   12967   12967     -7.80
chr   12968   12968     -7.71
chr   12969   12969     -7.70
chr   12970   12970     -7.76
chr   12971   12971     -7.81
chr   12972   12972     -7.85
chr   12973   12973     -7.81
chr   12974   12974     -7.64
chr   12975   12975     -7.50
chr   12976   12976     -7.49
chr   12977   12977     -7.50
chr   12978   12978     -7.49
chr   12979   12979     -7.52
chr   12980   12980     -7.67
chr   12981   12981     -7.86
chr   12982   12982     -8.08
chr   12983   12983     -8.43
chr   12984   12984     -8.56
chr   12985   12985     -8.63
chr   12986   12986     -8.77
chr   12987   12987     -8.71
chr   12988   12988     -8.35
chr   12989   12989     -8.16
chr   12990   12990     -8.01
chr   12991   12991     -7.92
chr   12992   12992     -8.00
chr   12993   12993     -8.14
chr   12994   12994     -8.31
chr   12995   12995     -8.55
chr   12996   12996     -8.60
chr   12997   12997     -8.48
chr   12998   12998     -8.57
chr   12999   12999     -8.93
chr   13000   13000     -8.99
chr   13001   13001     -8.69
chr   13002   13002     -8.18
chr   13003   13003     -7.94
chr   13004   13004     -7.89
chr   13005   13005     -7.82
chr   13006   13006     -7.78
chr   13007   13007     -7.89
chr   13008   13008     -8.02
chr   13009   13009     -8.18
chr   13010   13010     -8.40
chr   13011   13011     -8.40
chr   13012   13012     -8.20
chr   13013   13013     -8.06
chr   13014   13014     -7.90
chr   13015   13015     -7.52
chr   13016   13016     -7.26
chr   13017   13017     -7.17
chr   13018   13018     -7.15
chr   13019   13019     -7.14
chr   13020   13020     -7.13
chr   13021   13021     -7.12
chr   13022   13022     -7.17
chr   13023   13023     -7.22
chr   13024   13024     -7.25
chr   13025   13025     -7.35
chr   13026   13026     -7.45
chr   13027   13027     -7.55
chr   13028   13028     -7.86
chr   13029   13029     -8.63
chr   13030   13030     -9.33
chr   13031   13031     -9.82
chr   13032   13032     -9.92
chr   13033   13033     -9.59
chr   13034   13034     -9.25
chr   13035   13035     -9.39
chr   13036   13036     -9.38
chr   13037   13037     -9.20
chr   13038   13038     -9.47
chr   13039   13039     -9.50
chr   13040   13040     -9.05
chr   13041   13041     -8.49
chr   13042   13042     -8.31
chr   13043   13043     -8.32
chr   13044   13044     -8.34
chr   13045   13045     -8.55
chr   13046   13046     -9.25
chr   13047   13047     -9.93
chr   13048   13048    -10.24
chr   13049   13049    -10.09
chr   13050   13050     -9.66
chr   13051   13051     -9.29
chr   13052   13052     -9.44
chr   13053   13053     -9.43
chr   13054   13054     -9.29
chr   13055   13055     -9.65
chr   13056   13056    -10.02
chr   13057   13057     -9.87
chr   13058   13058     -9.30
chr   13059   13059     -8.75
chr   13060   13060     -8.70
chr   13061   13061     -8.93
chr   13062   13062     -8.91
chr   13063   13063     -8.62
chr   13064   13064     -8.64
chr   13065   13065     -8.96
chr   13066   13066     -8.99
chr   13067   13067     -8.65
chr   13068   13068     -8.12
chr   13069   13069     -7.87
chr   13070   13070     -7.85
chr   13071   13071     -7.88
chr   13072   13072     -7.91
chr   13073   13073     -7.92
chr   13074   13074     -7.85
chr   13075   13075     -7.55
chr   13076   13076     -7.36
chr   13077   13077     -7.33
chr   13078   13078     -7.44
chr   13079   13079     -7.57
chr   13080   13080     -7.71
chr   13081   13081     -7.87
chr   13082   13082     -7.89
chr   13083   13083     -7.83
chr   13084   13084     -7.81
chr   13085   13085     -7.94
chr   13086   13086     -8.15
chr   13087   13087     -8.19
chr   13088   13088     -8.06
chr   13089   13089     -7.63
chr   13090   13090     -6.96
chr   13091   13091     -6.65
chr   13092   13092     -6.59
chr   13093   13093     -6.56
chr   13094   13094     -6.56
chr   13095   13095     -6.59
chr   13096   13096     -6.65
chr   13097   13097     -6.71
chr   13098   13098     -6.76
chr   13099   13099     -6.87
chr   13100   13100     -7.13
chr   13101   13101     -7.63
chr   13102   13102     -7.83
chr   13103   13103     -8.06
chr   13104   13104     -8.43
chr   13105   13105     -8.57
chr   13106   13106     -8.64
chr   13107   13107     -8.74
chr   13108   13108     -8.66
chr   13109   13109     -8.27
chr   13110   13110     -7.71
chr   13111   13111     -7.44
chr   13112   13112     -7.37
chr   13113   13113     -7.43
chr   13114   13114     -7.70
chr   13115   13115     -8.36
chr   13116   13116     -9.05
chr   13117   13117     -9.45
chr   13118   13118     -9.43
chr   13119   13119     -9.02
chr   13120   13120     -8.38
chr   13121   13121     -8.23
chr   13122   13122     -8.34
chr   13123   13123     -8.49
chr   13124   13124     -8.74
chr   13125   13125     -8.77
chr   13126   13126     -8.62
chr   13127   13127     -8.69
chr   13128   13128     -9.11
chr   13129   13129     -9.32
chr   13130   13130     -9.10
chr   13131   13131     -8.55
chr   13132   13132     -8.38
chr   13133   13133     -8.39
chr   13134   13134     -8.29
chr   13135   13135     -7.92
chr   13136   13136     -7.71
chr   13137   13137     -7.65
chr   13138   13138     -7.58
chr   13139   13139     -7.49
chr   13140   13140     -7.41
chr   13141   13141     -7.35
chr   13142   13142     -7.44
chr   13143   13143     -7.71
chr   13144   13144     -8.25
chr   13145   13145     -8.47
chr   13146   13146     -8.45
chr   13147   13147     -8.20
chr   13148   13148     -8.09
chr   13149   13149     -8.09
chr   13150   13150     -8.08
chr   13151   13151     -8.17
chr   13152   13152     -8.34
chr   13153   13153     -8.60
chr   13154   13154     -9.29
chr   13155   13155     -9.86
chr   13156   13156     -9.95
chr   13157   13157     -9.47
chr   13158   13158     -8.83
chr   13159   13159     -8.81
chr   13160   13160     -9.38
chr   13161   13161     -9.77
chr   13162   13162     -9.59
chr   13163   13163     -9.19
chr   13164   13164     -9.27
chr   13165   13165     -9.21
chr   13166   13166     -8.80
chr   13167   13167     -8.12
chr   13168   13168     -7.85
chr   13169   13169     -7.77
chr   13170   13170     -7.69
chr   13171   13171     -7.59
chr   13172   13172     -7.47
chr   13173   13173     -7.14
chr   13174   13174     -6.93
chr   13175   13175     -6.84
chr   13176   13176     -6.83
chr   13177   13177     -6.87
chr   13178   13178     -6.98
chr   13179   13179     -7.30
chr   13180   13180     -8.05
chr   13181   13181     -8.64
chr   13182   13182     -9.05
chr   13183   13183     -9.10
chr   13184   13184     -8.91
chr   13185   13185     -8.86
chr   13186   13186     -8.98
chr   13187   13187     -9.46
chr   13188   13188     -9.90
chr   13189   13189     -9.80
chr   13190   13190     -9.21
chr   13191   13191     -8.54
chr   13192   13192     -8.35
chr   13193   13193     -8.37
chr   13194   13194     -8.41
chr   13195   13195     -8.48
chr   13196   13196     -8.58
chr   13197   13197     -8.72
chr   13198   13198     -8.68
chr   13199   13199     -8.43
chr   13200   13200     -8.25
chr   13201   13201     -8.11
chr   13202   13202     -8.05
chr   13203   13203     -8.09
chr   13204   13204     -8.12
chr   13205   13205     -8.15
chr   13206   13206     -8.16
chr   13207   13207     -8.30
chr   13208   13208     -8.63
chr   13209   13209     -8.73
chr   13210   13210     -8.72
chr   13211   13211     -8.78
chr   13212   13212     -8.93
chr   13213   13213     -9.36
chr   13214   13214     -9.63
chr   13215   13215     -9.46
chr   13216   13216     -9.13
chr   13217   13217     -9.13
chr   13218   13218     -9.00
chr   13219   13219     -8.58
chr   13220   13220     -8.38
chr   13221   13221     -8.22
chr   13222   13222     -8.09
chr   13223   13223     -7.99
chr   13224   13224     -7.94
chr   13225   13225     -8.09
chr   13226   13226     -8.38
chr   13227   13227     -8.46
chr   13228   13228     -8.42
chr   13229   13229     -8.59
chr   13230   13230     -9.28
chr   13231   13231     -9.79
chr   13232   13232     -9.91
chr   13233   13233     -9.54
chr   13234   13234     -9.03
chr   13235   13235     -8.92
chr   13236   13236     -8.93
chr   13237   13237     -9.07
chr   13238   13238     -8.99
chr   13239   13239     -8.61
chr   13240   13240     -8.51
chr   13241   13241     -8.61
chr   13242   13242     -8.79
chr   13243   13243     -9.36
chr   13244   13244     -9.68
chr   13245   13245     -9.49
chr   13246   13246     -9.16
chr   13247   13247     -9.25
chr   13248   13248     -9.15
chr   13249   13249     -8.74
chr   13250   13250     -8.76
chr   13251   13251     -9.24
chr   13252   13252     -9.58
chr   13253   13253     -9.50
chr   13254   13254     -9.28
chr   13255   13255     -9.69
chr   13256   13256     -9.94
chr   13257   13257     -9.63
chr   13258   13258     -9.31
chr   13259   13259     -9.67
chr   13260   13260     -9.85
chr   13261   13261     -9.45
chr   13262   13262     -8.87
chr   13263   13263     -8.85
chr   13264   13264     -9.31
chr   13265   13265     -9.46
chr   13266   13266     -9.12
chr   13267   13267     -8.53
chr   13268   13268     -8.29
chr   13269   13269     -8.14
chr   13270   13270     -7.99
chr   13271   13271     -7.83
chr   13272   13272     -7.36
chr   13273   13273     -7.08
chr   13274   13274     -6.89
chr   13275   13275     -6.72
chr   13276   13276     -6.68
chr   13277   13277     -6.62
chr   13278   13278     -6.57
chr   13279   13279     -6.50
chr   13280   13280     -6.43
chr   13281   13281     -6.40
chr   13282   13282     -6.38
chr   13283   13283     -6.35
chr   13284   13284     -6.22
chr   13285   13285     -6.08
chr   13286   13286     -6.01
chr   13287   13287     -5.97
chr   13288   13288     -5.96
chr   13289   13289     -5.97
chr   13290   13290     -6.03
chr   13291   13291     -6.08
chr   13292   13292     -6.09
chr   13293   13293     -6.09
chr   13294   13294     -6.09
chr   13295   13295     -6.08
chr   13296   13296     -6.07
chr   13297   13297     -6.05
chr   13298   13298     -6.03
chr   13299   13299     -6.02
chr   13300   13300     -6.02
chr   13301   13301     -6.02
chr   13302   13302     -6.01
chr   13303   13303     -6.02
chr   13304   13304     -6.07
chr   13305   13305     -6.19
chr   13306   13306     -6.30
chr   13307   13307     -6.42
chr   13308   13308     -6.69
chr   13309   13309     -7.11
chr   13310   13310     -7.30
chr   13311   13311     -7.56
chr   13312   13312     -7.99
chr   13313   13313     -8.18
chr   13314   13314     -8.38
chr   13315   13315     -8.68
chr   13316   13316     -8.75
chr   13317   13317     -8.67
chr   13318   13318     -8.62
chr   13319   13319     -8.61
chr   13320   13320     -8.68
chr   13321   13321     -8.59
chr   13322   13322     -8.20
chr   13323   13323     -8.00
chr   13324   13324     -8.03
chr   13325   13325     -8.12
chr   13326   13326     -8.09
chr   13327   13327     -7.91
chr   13328   13328     -7.77
chr   13329   13329     -7.78
chr   13330   13330     -7.82
chr   13331   13331     -7.85
[truncated: 69,961 more chars]
