# Supplementary material for: Correlating fluorescence microscopy, optical and magnetic tweezers to study single chiral biopolymers such as DNA
Source: Nat Commun. 2024 Mar 29;15:2748. doi: 10.1038/s41467-024-47126-6 (PMC10980717; doi:10.1038/s41467-024-47126-6)
Supplement: Supplementary file 21 — Source Data [file 41467_2024_47126_MOESM21_ESM.zip › source data_final/figure 6/figure6b-d/figure6/violin_plot_data/raw_data_last400_bootstrap.csv]

	+0.1_0.3pN	+0.1_0.7pN	-0.1_0.3pN	-0.1_0.7pN
0	0.365	0.405	0.995	1.0
1	0.295	0.435	0.985	1.0
2	0.325	0.345	0.995	1.0
3	0.375	0.425	0.995	1.0
4	0.32	0.485	0.99	1.0
5	0.305	0.42	0.98	1.0
6	0.36	0.395	0.98	1.0
7	0.32	0.4	0.975	1.0
8	0.375	0.43	0.985	1.0
9	0.31	0.4	0.995	1.0
10	0.305	0.455	0.98	1.0
11	0.33	0.455	0.99	1.0
12	0.305	0.395	0.985	1.0
13	0.265	0.445	0.985	1.0
14	0.29	0.415	0.995	1.0
15	0.225	0.45	1.0	1.0
16	0.27	0.44	0.99	1.0
17	0.325	0.41	0.995	1.0
18	0.34	0.43	1.0	1.0
19	0.265	0.41	0.995	1.0
20	0.32	0.415	1.0	1.0
21	0.325	0.35	0.97	1.0
22	0.295	0.435	0.985	1.0
23	0.325	0.43	0.99	1.0
24	0.33	0.435	0.965	1.0
25	0.33	0.405	0.995	1.0
26	0.29	0.385	0.985	1.0
27	0.325	0.405	0.97	1.0
28	0.275	0.425	0.995	1.0
29	0.315	0.455	0.985	1.0
30	0.29	0.44	0.99	1.0
31	0.285	0.44	0.99	1.0
32	0.315	0.4	0.985	1.0
33	0.28	0.48	0.98	1.0
34	0.315	0.415	0.99	1.0
35	0.3	0.41	1.0	1.0
36	0.34	0.455	0.995	1.0
37	0.33	0.35	0.995	1.0
38	0.365	0.405	1.0	1.0
39	0.315	0.55	0.99	1.0
40	0.305	0.425	0.99	1.0
41	0.3	0.375	0.99	1.0
42	0.26	0.47	0.995	1.0
43	0.28	0.375	0.99	1.0
44	0.305	0.43	0.99	1.0
45	0.3	0.35	0.995	1.0
46	0.335	0.41	0.995	1.0
47	0.335	0.45	0.985	1.0
48	0.22	0.395	0.995	1.0
49	0.3	0.375	0.97	1.0
50	0.335	0.435	0.995	1.0
51	0.31	0.41	0.995	1.0
52	0.3	0.415	0.99	1.0
53	0.375	0.475	0.98	1.0
54	0.34	0.425	0.985	1.0
55	0.395	0.475	1.0	1.0
56	0.405	0.365	0.99	1.0
57	0.315	0.41	0.98	1.0
58	0.32	0.405	0.985	1.0
59	0.285	0.4	0.975	1.0
60	0.41	0.42	1.0	1.0
61	0.345	0.445	1.0	1.0
62	0.325	0.42	0.97	1.0
63	0.31	0.39	0.995	1.0
64	0.385	0.42	0.995	1.0
65	0.335	0.385	0.995	1.0
66	0.325	0.395	0.99	1.0
67	0.31	0.39	0.98	1.0
68	0.285	0.4	0.985	1.0
69	0.42	0.445	0.99	1.0
70	0.305	0.345	0.995	1.0
71	0.36	0.37	0.99	1.0
72	0.32	0.42	0.985	1.0
73	0.315	0.33	0.985	1.0
74	0.335	0.465	0.985	1.0
75	0.305	0.395	0.99	1.0
76	0.355	0.43	0.995	1.0
77	0.335	0.425	1.0	1.0
78	0.25	0.385	0.995	1.0
79	0.31	0.39	0.985	1.0
80	0.325	0.405	0.995	1.0
81	0.34	0.45	0.975	1.0
82	0.335	0.365	0.995	1.0
83	0.255	0.425	0.985	1.0
84	0.34	0.4	0.995	1.0
85	0.255	0.44	0.97	1.0
86	0.345	0.475	0.985	1.0
87	0.3	0.445	1.0	1.0
88	0.305	0.45	0.995	1.0
89	0.31	0.445	0.98	1.0
90	0.315	0.385	0.985	1.0
91	0.275	0.37	0.985	1.0
92	0.325	0.515	0.975	1.0
93	0.305	0.42	1.0	1.0
94	0.32	0.33	1.0	1.0
95	0.345	0.405	0.985	1.0
96	0.375	0.41	0.98	1.0
97	0.335	0.385	0.975	1.0
98	0.24	0.395	0.985	1.0
99	0.3	0.45	0.985	1.0
100	0.28	0.415	0.98	1.0
101	0.26	0.42	0.99	1.0
102	0.32	0.42	0.985	1.0
103	0.325	0.445	1.0	1.0
104	0.3	0.415	1.0	1.0
105	0.315	0.445	1.0	1.0
106	0.31	0.39	0.995	1.0
107	0.325	0.395	0.98	1.0
108	0.37	0.365	0.99	1.0
109	0.34	0.41	0.995	1.0
110	0.295	0.405	0.975	1.0
111	0.325	0.45	0.98	1.0
112	0.315	0.38	0.995	1.0
113	0.3	0.415	0.995	1.0
114	0.27	0.42	0.98	1.0
115	0.27	0.395	0.98	1.0
116	0.4	0.445	0.985	1.0
117	0.325	0.41	1.0	1.0
118	0.315	0.355	0.995	1.0
119	0.33	0.395	0.985	1.0
120	0.255	0.43	0.97	1.0
121	0.365	0.405	1.0	1.0
122	0.26	0.39	0.995	1.0
123	0.32	0.4	0.99	1.0
124	0.3	0.41	0.985	1.0
125	0.28	0.42	0.985	1.0
126	0.305	0.42	0.99	1.0
127	0.315	0.385	0.99	1.0
128	0.295	0.435	0.99	1.0
129	0.335	0.475	0.985	1.0
130	0.32	0.39	0.995	1.0
131	0.345	0.39	0.975	1.0
132	0.355	0.425	0.995	1.0
133	0.33	0.35	0.995	1.0
134	0.315	0.43	0.97	1.0
135	0.33	0.495	0.975	1.0
136	0.3	0.375	0.975	1.0
137	0.31	0.365	0.975	1.0
138	0.285	0.435	0.98	1.0
139	0.38	0.43	0.99	1.0
140	0.285	0.43	0.985	1.0
141	0.32	0.37	0.97	1.0
142	0.345	0.405	0.98	1.0
143	0.325	0.395	0.985	1.0
144	0.34	0.33	0.985	1.0
145	0.39	0.44	0.97	1.0
146	0.335	0.455	0.985	1.0
147	0.32	0.37	0.985	1.0
148	0.255	0.4	1.0	1.0
149	0.305	0.37	1.0	1.0
150	0.365	0.4	0.99	1.0
151	0.34	0.41	0.98	1.0
152	0.26	0.43	0.99	1.0
153	0.325	0.345	0.99	1.0
154	0.34	0.49	0.99	1.0
155	0.27	0.425	0.975	1.0
156	0.335	0.41	0.975	1.0
157	0.325	0.41	0.98	1.0
158	0.305	0.45	0.99	1.0
159	0.275	0.435	0.985	1.0
160	0.31	0.44	0.995	1.0
161	0.34	0.435	0.995	1.0
162	0.295	0.47	0.985	1.0
163	0.26	0.465	0.995	1.0
164	0.305	0.455	0.985	1.0
165	0.34	0.455	0.985	1.0
166	0.335	0.405	0.965	1.0
167	0.28	0.43	0.985	1.0
168	0.32	0.44	0.975	1.0
169	0.3	0.44	0.98	1.0
170	0.325	0.36	1.0	1.0
171	0.23	0.435	0.99	1.0
172	0.295	0.385	0.97	1.0
173	0.35	0.41	1.0	1.0
174	0.275	0.38	0.99	1.0
175	0.285	0.415	0.97	1.0
176	0.375	0.4	0.985	1.0
177	0.335	0.41	0.99	1.0
178	0.325	0.45	0.995	1.0
179	0.335	0.365	1.0	1.0
180	0.405	0.42	0.995	1.0
181	0.285	0.41	0.985	1.0
182	0.365	0.405	0.975	1.0
183	0.33	0.46	0.99	1.0
184	0.315	0.42	0.98	1.0
185	0.35	0.365	1.0	1.0
186	0.33	0.43	0.98	1.0
187	0.33	0.365	0.99	1.0
188	0.29	0.375	0.99	1.0
189	0.28	0.425	0.98	1.0
190	0.345	0.44	0.985	1.0
191	0.33	0.4	0.99	1.0
192	0.295	0.43	0.99	1.0
193	0.315	0.415	1.0	1.0
194	0.285	0.42	0.98	1.0
195	0.335	0.4	0.985	1.0
196	0.32	0.42	1.0	1.0
197	0.32	0.495	0.975	1.0
198	0.33	0.38	0.99	1.0
199	0.34	0.445	0.98	1.0
